# Supplementary material for: Integrated analysis of global proteome, phosphoproteome, and glycoproteome enables complementary interpretation of disease-related protein networks
Source: Sci Rep. 2015 Dec 11;5:18189. doi: 10.1038/srep18189 (PMC4676070; doi:10.1038/srep18189)
Supplement: Supplementary Table S2a [file srep18189-s2.xls]

## Sheet: SREP-15-19990-s02
Supplemental Table S2. List of global, phospho- and N-glyco peptides used for protein quantification (1st Patient (N179 &T180)). For each peptide, sequence, charge state (CS) and score are shown.
^ : methionine oxidation, @ : N-glycosylation, # : Phosphorylation
Global proteome					Phospho profiling					N-glyco profiling
Peptide	Protein	PrecursorMW	CS	Score	Peptide	Protein	PrecursorMW	CS	Score	Peptide	Protein	PrecursorMW	CS	Score
GLDYYTGVIYEAVLLQTPAQAGEEPLGVGSVAAGGR	sp|P12081|SYHC_HUMAN(pre=R,post=Y);sp|P12081-2|SYHC_HUMAN(pre=R,post=Y);tr|B3KWE1|B3KWE1_HUMAN(pre=R,post=Y);tr|B4E1C5|B4E1C5_HUMAN(pre=R,post=Y);tr|B4DDD8|B4DDD8_HUMAN(pre=R,post=Y);tr|J3KNE5|J3KNE5_HUMAN(pre=R,post=Y);tr|C9JWK3|C9JWK3_HUMAN(pre=R,post=Y	1255.99	3	43.3182	GTGAGGDS#GPEEDYLSLGAEACNFMQSSSAK	sp|Q9UMS6|SYNP2_HUMAN(pre=R,post=Q);sp|Q9UMS6-2|SYNP2_HUMAN(pre=R,post=Q);sp|Q9UMS6-3|SYNP2_HUMAN(pre=R,post=Q);tr|H0Y9Y3|H0Y9Y3_HUMAN(pre=R,post=Q)	1154.5	3	35.2733	DEGTYTCALHHSGHSPPISSQN@VTVLR	sp|P04216|THY1_HUMAN(pre=K,post=D);tr|E9PNQ8|E9PNQ8_HUMAN(pre=K,post=G);tr|J3QRJ3|J3QRJ3_HUMAN(pre=K,post=D);tr|E9PIM6|E9PIM6_HUMAN(pre=K,post=D)	1036.84	3	33.502
TQPVEATDDAFWDQFWADTATSVQDVFALVPAAEIR	sp|Q8IV36|HID1_HUMAN(pre=K,post=A);sp|Q8IV36-2|HID1_HUMAN(pre=K,post=A);tr|E9PIM7|E9PIM7_HUMAN(pre=K,post=A)	1385.68	3	39.8075	AYS#QEEITQGFEETGDTLYAPYSTHFQLQNQPPQK	sp|Q8NFJ5|RAI3_HUMAN(pre=R,post=E)	1104.26	4	34.8265	NVCGGQCCPGWTTAN@STNHCIKPVCEPPCQNR	sp|Q14767|LTBP2_HUMAN(pre=R,post=G);tr|G3V3X5|G3V3X5_HUMAN(pre=R,post=G);tr|G3V511|G3V511_HUMAN(pre=R,post=G)	810.558	5	32.8404
LGPTVNDMQLTDLVPNTEYAVTVQAVLHDLTSEPVTVR	sp|Q99715|COCA1_HUMAN(pre=R,post=E);sp|Q99715-2|COCA1_HUMAN(pre=R,post=E);sp|Q99715-4|COCA1_HUMAN(pre=R,post=E);tr|D6RGG3|D6RGG3_HUMAN(pre=R,post=E);tr|H0Y4P7|H0Y4P7_HUMAN(pre=R,post=E)	1070.81	4	39.0595	LDDQS#EDEALELEGPLITPGSGSIYSSPGLYSK	sp|Q96AC1|FERM2_HUMAN(pre=K,post=T);sp|Q96AC1-2|FERM2_HUMAN(pre=K,post=T);sp|Q96AC1-3|FERM2_HUMAN(pre=K,post=T);tr|G3V3J0|G3V3J0_HUMAN(pre=K,post=T)	1279.28	3	33.7123	SN@VTLPAPRPPPQPGGHTVGAGVGSPSSQLYEHTVEGGEK	sp|P22105|TENX_HUMAN(pre=R,post=Q);sp|P22105-3|TENX_HUMAN(pre=R,post=Q);tr|B0UYX3|B0UYX3_HUMAN(pre=R,post=Q);tr|C9J7W4|C9J7W4_HUMAN(pre=R,post=Q);tr|E7EPZ9|E7EPZ9_HUMAN(pre=R,post=Q);tr|B0V046|B0V046_HUMAN(pre=R,post=Q);tr|B0UYQ5|B0UYQ5_HUMAN(pre=R,post=Q	857.042	5	31.3304
HPAELAMEPTPELPAEVLMVEVENVVHEDFQVTEEVK	sp|P36776|LONM_HUMAN(pre=R,post=A);tr|Q8N8K8|Q8N8K8_HUMAN(pre=R,post=A);tr|F5GZ27|F5GZ27_HUMAN(pre=R,post=A);tr|K7EKE6|K7EKE6_HUMAN(pre=R,post=A)	1119.07	4	38.8425	EVVTS#EDGSDCPEAM^DLGTLSGIGTLDGFR	sp|P02671|FIBA_HUMAN(pre=K,post=H);sp|P02671-2|FIBA_HUMAN(pre=K,post=H)	1123.49	3	33.0469	SCGECIQAGPNCGWCTN@STFLQEGMPTSAR	sp|P05556|ITB1_HUMAN(pre=K,post=C);sp|P05556-2|ITB1_HUMAN(pre=K,post=C);sp|P05556-3|ITB1_HUMAN(pre=K,post=C);sp|P05556-4|ITB1_HUMAN(pre=K,post=C);sp|P05556-5|ITB1_HUMAN(pre=K,post=C);tr|Q5T3E5|Q5T3E5_HUMAN(pre=K,post=C);tr|Q5T3E6|Q5T3E6_HUMAN(pre=K,post=C	1174.5	3	31.1662
VLTLHGNDISSVPEGSFNDLTSLSHLALGTNPLHCDCSLR	sp|O75094|SLIT3_HUMAN(pre=R,post=W);sp|O75094-2|SLIT3_HUMAN(pre=R,post=W);sp|O75094-3|SLIT3_HUMAN(pre=R,post=W);tr|J3KNP3|J3KNP3_HUMAN(pre=R,post=W)	899.052	5	38.7788	SDS#PEIPFQAAAGPSDGLDASSPGNSFVGLR	sp|Q12888|TP53B_HUMAN(pre=R,post=V);sp|Q12888-2|TP53B_HUMAN(pre=R,post=V);tr|F8VY86|F8VY86_HUMAN(pre=R,post=V);tr|A6NNK5|A6NNK5_HUMAN(pre=R,post=V)	1090.84	3	32.8212	CFDAMEVDALN@SSHPVSTPVENPAQIR	sp|Q9NZ08|ERAP1_HUMAN(pre=K,post=E);sp|Q9NZ08-2|ERAP1_HUMAN(pre=K,post=E)	783.124	4	30.3206
FQSSAVM^ALQEASEAYLVGLFEDTNLCAIHAK	sp|Q71DI3|H32_HUMAN(pre=R,post=R)	1273.31	3	38.3499	SS#PGLYTSPGQDSLQPTAVSPPYGGDISPVSPSR	sp|Q8N3V7|SYNPO_HUMAN(pre=R,post=A);sp|Q8N3V7-2|SYNPO_HUMAN(pre=R,post=A);sp|Q8N3V7-3|SYNPO_HUMAN(pre=R,post=A)	1209.24	3	31.7979	QLFFN@GTEPLRPQDPLPWPALATTLETVATEGVEVFYTGR	sp|P36269|GGT5_HUMAN(pre=R,post=L);sp|P36269-2|GGT5_HUMAN(pre=R,post=L);sp|P36269-3|GGT5_HUMAN(pre=R,post=L)	1152.35	4	29.7355
LQWDIPGECQEVIETSLNTANLLANDVDFHSFPFVAFGK	sp|P50416|CPT1A_HUMAN(pre=R,post=G);sp|P50416-2|CPT1A_HUMAN(pre=R,post=G)	1178.34	4	38.2526	LASVPAGGAVAVSAAPGS#AAPAAGSAPAAAEEK	sp|P05387|RLA2_HUMAN(pre=K,post=K);tr|H0YDD8|H0YDD8_HUMAN(pre=K,post=K)	1048.2	3	31.4818	CDVCAEGFTGFPSCYPTPSSSN@DTR	sp|O15230|LAMA5_HUMAN(pre=R,post=E);tr|Q5JTP4|Q5JTP4_HUMAN(pre=R,post=E);tr|E2QRK0|E2QRK0_HUMAN(pre=R,post=E)	986.411	3	29.5622
GLDYYTGVIYEAVLLQTPTQAGEEPLNVGSVAAGGR	sp|P49590|SYHM_HUMAN(pre=R,post=Y);tr|B4DQ67|B4DQ67_HUMAN(pre=R,post=Y);tr|C9JHI8|C9JHI8_HUMAN(pre=R,post=Y);tr|B4DDY8|B4DDY8_HUMAN(pre=R,post=Y);tr|E9PG66|E9PG66_HUMAN(pre=R,post=Y);tr|C9JV49|C9JV49_HUMAN(pre=R,post=Y)	1285	3	37.8947	AEASS#PVPYLSPETNPASSTSAVNHNVNLTNVR	sp|Q07157|ZO1_HUMAN(pre=K,post=L);tr|G3V1L9|G3V1L9_HUMAN(pre=K,post=L)	912.689	4	31.2404	ILN@QTQDGAFCYWEICGPN@GTVEK	sp|Q02817|MUC2_HUMAN(pre=K,post=H);tr|E7EUV1|E7EUV1_HUMAN(pre=K,post=H)	1030.82	3	29.5399
GLVPQNEGLPLLQVQLATGGVVDPVHGVHLPQAAACR	sp|P58107|EPIPL_HUMAN(pre=K,post=L);tr|E9PPU0|E9PPU0_HUMAN(pre=K,post=L)	989.542	4	37.5682	FPGDQVVNGAGPELSTGPSPGS#PTLDIDQSIEQLNR	sp|Q68CZ2|TENS3_HUMAN(pre=R,post=L);sp|Q68CZ2-2|TENS3_HUMAN(pre=R,post=L);tr|E7ERH3|E7ERH3_HUMAN(pre=R,post=L);tr|E9PCX8|E9PCX8_HUMAN(pre=R,post=L)	1306.29	3	31.0234	EGEHDLVQGSGQQPQAGLSQAN@FTLGPVSR	sp|O75023|LIRB5_HUMAN(pre=K,post=S);sp|O75023-2|LIRB5_HUMAN(pre=K,post=S);sp|O75023-3|LIRB5_HUMAN(pre=K,post=S);tr|C9JMK7|C9JMK7_HUMAN(pre=K,post=S)	1084.87	3	29.3362
VFDPSCGLPYYWNADTDLVSWLSPHDPNSVVTK	sp|O60828|PQBP1_HUMAN(pre=K,post=S);sp|O60828-2|PQBP1_HUMAN(pre=K,post=S);sp|O60828-3|PQBP1_HUMAN(pre=K,post=S);sp|O60828-4|PQBP1_HUMAN(pre=K,post=S);sp|O60828-6|PQBP1_HUMAN(pre=K,post=S);sp|O60828-7|PQBP1_HUMAN(pre=K,post=S);tr|H7C053|H7C053_HUMAN(pre=K,	1017.75	4	37.4244	MESEGGADDS#AEEGDLLDDDDNEDRGDDQVK	tr|B4DY08|B4DY08_HUMAN(pre=K,post=T)	1237.16	3	31.0111	LSISFPN@MTSNGYPVLYPTGLSSSENANCRPH	sp|P56199|ITA1_HUMAN(pre=K,post=I)	914.689	4	29.3301
FQSSAVMALQEASEAYLVGLFEDTNLCAIHAK	sp|Q71DI3|H32_HUMAN(pre=R,post=R)	951.232	4	37.1994	KLDDQS#EDEALELEGPLITPGSGSIYSSPGLYSK	sp|Q96AC1|FERM2_HUMAN(pre=K,post=T);sp|Q96AC1-2|FERM2_HUMAN(pre=K,post=T);sp|Q96AC1-3|FERM2_HUMAN(pre=K,post=T);tr|G3V3J0|G3V3J0_HUMAN(pre=K,post=T)	1370.01	3	30.8772	LCPLPPACPLPGFVPVPAAPQAGQCCPQYSCACN@TSR	sp|P98088|MUC5A_HUMAN(pre=K,post=C)	1061.74	4	28.4922
FQSSAVM^ALQEACEAYLVGLFEDTNLCAIHAK	sp|P68431|H31_HUMAN(pre=R,post=R)	973.482	4	37.1133	ASPLVTDATNECS#SPTSSATYQPSFAAAVR	sp|Q96Q15|SMG1_HUMAN(pre=F,post=S);sp|Q96Q15-2|SMG1_HUMAN(pre=F,post=S);sp|Q96Q15-3|SMG1_HUMAN(pre=F,post=S);sp|Q96Q15-4|SMG1_HUMAN(pre=F,post=S);tr|I3L0C1|I3L0C1_HUMAN(pre=F,post=S);tr|J3KRA9|J3KRA9_HUMAN(pre=F,post=S)	1104.17	3	30.1045	YPQDYQFYIQN@FTALPLNTVVPPQR	sp|P43307|SSRA_HUMAN(pre=R,post=Q);sp|P43307-2|SSRA_HUMAN(pre=R,post=Q);tr|E9PAL7|E9PAL7_HUMAN(pre=R,post=Q);tr|F5H5Y2|F5H5Y2_HUMAN(pre=R,post=Q);tr|C9J5W0|C9J5W0_HUMAN(pre=R,post=Q);tr|C9IZQ1|C9IZQ1_HUMAN(pre=R,post=Q);tr|C9J3L8|C9J3L8_HUMAN(pre=R,post=Q	1053.21	3	28.2657
FQMQVLPQCGHAVHEDAPDKVAEAVATFLIR	sp|Q9Y570|PPME1_HUMAN(pre=K,post=H);sp|Q9Y570-2|PPME1_HUMAN(pre=K,post=H);tr|J3QT22|J3QT22_HUMAN(pre=K,post=H)	753.995	5	36.9625	KTSFDQDS#DVDIFPSDFPTEPPSLPR	sp|Q02880|TOP2B_HUMAN(pre=K,post=T);sp|Q02880-2|TOP2B_HUMAN(pre=K,post=T);tr|B4DLV2|B4DLV2_HUMAN(pre=K,post=T)	1102.52	3	29.2756	YPHKPEIN@STTHPGADLQENFCR	sp|P00734|THRB_HUMAN(pre=R,post=N);tr|E9PIT3|E9PIT3_HUMAN(pre=R,post=N);tr|C9JV37|C9JV37_HUMAN(pre=R,post=N)	750.869	4	28.2196
LYGITTALSQCPQGHNYCSVNNGGCTHLCLATPGSR	sp|P14543|NID1_HUMAN(pre=R,post=T);sp|P14543-2|NID1_HUMAN(pre=R,post=T)	1027.98	4	36.9377	S#LQTLPTDSSTFDTDTFCPPRPK	sp|Q9NQG6|MID51_HUMAN(pre=R,post=P);tr|B0QY95|B0QY95_HUMAN(pre=R,post=P)	993.805	3	29.1572	TEAGAFEYVPDPTFEN@FTGGVK	sp|O15031|PLXB2_HUMAN(pre=R,post=K);tr|H0Y6J7|H0Y6J7_HUMAN(pre=R,post=K)	889.102	3	28.0474
VISELQEACWDMVSAMAGDIILLLDSDNDGIR	sp|Q92797|SYMPK_HUMAN(pre=R,post=T);sp|Q92797-2|SYMPK_HUMAN(pre=R,post=T);tr|M0R3C7|M0R3C7_HUMAN(pre=R,post=T)	1231.94	3	36.7633	SQS#LPHSATVTLGGTSDPSTLSSSALSER	sp|Q8WUA7|TB22A_HUMAN(pre=R,post=E);sp|Q8WUA7-3|TB22A_HUMAN(pre=R,post=E);tr|B0QYI3|B0QYI3_HUMAN(pre=R,post=E);tr|F8WDP1|F8WDP1_HUMAN(pre=R,post=E)	1033.16	3	28.9254	NFN@ASWNSIPNTNDPCADNYR	sp|P15088|CBPA3_HUMAN(pre=R,post=G)	872.383	3	27.8655
LDNLQQEIDFLTALYQAELSQMQTQISETNVILSMDNNR	sp|P04264|K2C1_HUMAN(pre=K,post=S);gi|1346343(pre=K,post=S);gi|71536(pre=K,post=Q);gi|88054(pre=K,post=Q)	1557.77	3	36.707	YTQGTGGDEVDDSVS#VNDIDLSLYIPR	sp|Q8WU90|ZC3HF_HUMAN(pre=R,post=D)	1051.48	3	28.831	QVNVPNN@VTSSPTSNPVTTTKPVTTTK	sp|P12111|CO6A3_HUMAN(pre=K,post=P);sp|P12111-2|CO6A3_HUMAN(pre=K,post=P);sp|P12111-4|CO6A3_HUMAN(pre=K,post=P);tr|E7ENL6|E7ENL6_HUMAN(pre=K,post=P);tr|E9PCV6|E9PCV6_HUMAN(pre=K,post=P)	812.195	4	27.7107
LNDHFPLVVWQTGSGTQTNMNVNEVISNR	sp|P07954|FUMH_HUMAN(pre=K,post=A);sp|P07954-2|FUMH_HUMAN(pre=K,post=A)	1138.9	3	36.3403	M^ESEGGADDS#AEEGDLLDDDDNEDRGDDQVK	tr|B4DY08|B4DY08_HUMAN(pre=K,post=T)	1242.49	3	28.6249	N@ISDGFDGIPDNVDAALALPAHSYSGR	sp|P04004|VTNC_HUMAN(pre=R,post=E)	973.14	3	27.6511
YAEEVGIFFTASGMDEMAVEFLHELNVPFFK	sp|Q9NR45|SIAS_HUMAN(pre=R,post=V)	964.728	4	36.2266	EVDQDDEENS#EEDEMDSGTMVR	sp|Q13043|STK4_HUMAN(pre=R,post=A);sp|Q13043-2|STK4_HUMAN(pre=R,post=A);tr|F5H5B4|F5H5B4_HUMAN(pre=R,post=A)	928.347	3	28.5595	DLPIMFDVLIHDPSHFLN@YSTINYK	sp|Q14956|GPNMB_HUMAN(pre=K,post=W);sp|Q14956-2|GPNMB_HUMAN(pre=K,post=W);tr|F6SKP1|F6SKP1_HUMAN(pre=K,post=W);tr|F5GY20|F5GY20_HUMAN(pre=K,post=W)	821.176	4	27.3483
LIGATFATGDVLTFLDCHCECNSGWLEPLLER	sp|Q8N4A0|GALT4_HUMAN(pre=R,post=I);tr|F8VUJ3|F8VUJ3_HUMAN(pre=R,post=I)	960.466	4	35.5926	MLSVQCATPS#PPT#SPASPAPPANPLSSESPR	sp|Q9Y2H5|PKHA6_HUMAN(pre=R,post=G);tr|Q5VTI5|Q5VTI5_HUMAN(pre=R,post=G)	1145.85	3	28.2584	DTAVFECLPQHAM+15.995FGN@DTITCTTHGN@WTK	sp|P02749|APOH_HUMAN(pre=R,post=L);tr|J3QLI0|J3QLI0_HUMAN(pre=R,post=L)	915.417	4	27.2419
DLGDGVYGFEYYPM^VPGTYIVTITWGGQNIGR	sp|P21333|FLNA_HUMAN(pre=K,post=S);sp|P21333-2|FLNA_HUMAN(pre=K,post=S);tr|Q5HY54|Q5HY54_HUMAN(pre=K,post=S)	1233.61	3	35.4838	SPVDES#GDEVQYGDVPVENGMAPFFEMK	sp|Q8WX93|PALLD_HUMAN(pre=R,post=L);sp|Q8WX93-2|PALLD_HUMAN(pre=R,post=L);sp|Q8WX93-3|PALLD_HUMAN(pre=R,post=L);sp|Q8WX93-4|PALLD_HUMAN(pre=R,post=L);sp|Q8WX93-5|PALLD_HUMAN(pre=R,post=L);sp|Q8WX93-8|PALLD_HUMAN(pre=R,post=L);sp|Q8WX93-9|PALLD_HUMAN(pre=R	1147.84	3	28.0617	QLINALQIN@NTAVGHALVLPAGR	sp|P12111|CO6A3_HUMAN(pre=R,post=D);sp|P12111-2|CO6A3_HUMAN(pre=R,post=D);sp|P12111-4|CO6A3_HUMAN(pre=R,post=D);tr|E7ENL6|E7ENL6_HUMAN(pre=R,post=D);tr|E9PCV6|E9PCV6_HUMAN(pre=R,post=D)	632.866	4	27.0359
EVVTSEDGSDCPEAM^DLGTLSGIGTLDGFR	sp|P02671|FIBA_HUMAN(pre=K,post=H);sp|P02671-2|FIBA_HUMAN(pre=K,post=H)	1096.84	3	35.246	QLPALDGSLMGPES#PPAQEEEAPVSPHK	sp|Q8N9T8|KRI1_HUMAN(pre=R,post=K);sp|Q8N9T8-2|KRI1_HUMAN(pre=R,post=K);tr|D3YTE0|D3YTE0_HUMAN(pre=R,post=K)	1093.86	3	27.8906	FLDNGGVLPTEEPPEEPAAPFPEPPAN@STMGSK	sp|Q13087|PDIA2_HUMAN(pre=K,post=E);sp|Q13087-2|PDIA2_HUMAN(pre=K,post=E);tr|Q4TT65|Q4TT65_HUMAN(pre=K,post=E)	1237.94	3	27.0067
GIQTSDPNAVVM^GLAPEHFHYQILNQAFR	sp|Q9H0R4|HDHD2_HUMAN(pre=K,post=L);sp|Q9H0R4-2|HDHD2_HUMAN(pre=K,post=L);tr|K7EQD2|K7EQD2_HUMAN(pre=K,post=-);tr|K7ER15|K7ER15_HUMAN(pre=K,post=L);tr|K7EMY7|K7EMY7_HUMAN(pre=K,post=L)	854.186	4	35.1256	GTGAGGDS#GPEEDYLSLGAEACNFM^QSSSAK	sp|Q9UMS6|SYNP2_HUMAN(pre=R,post=Q);sp|Q9UMS6-2|SYNP2_HUMAN(pre=R,post=Q);sp|Q9UMS6-3|SYNP2_HUMAN(pre=R,post=Q);tr|H0Y9Y3|H0Y9Y3_HUMAN(pre=R,post=Q)	1159.83	3	27.7315	DLPIM+15.995FDVLIHDPSHFLN@YSTINYK	sp|Q14956|GPNMB_HUMAN(pre=K,post=W);sp|Q14956-2|GPNMB_HUMAN(pre=K,post=W);tr|F6SKP1|F6SKP1_HUMAN(pre=K,post=W);tr|F5GY20|F5GY20_HUMAN(pre=K,post=W)	825.174	4	26.9854
IITHPNFNGNTLDNDIM^LIRLSSPATLNSR	Trypa5|PromTArt5(pre=R,post=-)	875.214	4	35.0279	GGGGDMAEPS#EAGDAPPDDGPPGELGPDGPDGPEEK	sp|P08621|RU17_HUMAN(pre=R,post=G);sp|P08621-2|RU17_HUMAN(pre=R,post=G);sp|P08621-4|RU17_HUMAN(pre=R,post=G)	1247.86	3	27.6431	DLQAPLGQSFSCSN@SSIILSPAVHLDLLSLR	sp|P34810|CD68_HUMAN(pre=R,post=L);sp|P34810-2|CD68_HUMAN(pre=R,post=L);tr|B4DVT4|B4DVT4_HUMAN(pre=R,post=L);tr|J3KRX0|J3KRX0_HUMAN(pre=R,post=L)	1161.95	3	26.9641
GELLHSLEGFLDCSLVLPPTDAPSEQALLSLVPVQR	sp|P02730|B3AT_HUMAN(pre=R,post=E)	1349.05	3	34.9222	DT#DDDEEEPDPYGFIVQTAEIAEIAR	sp|Q9Y4F5|C170B_HUMAN(pre=R,post=L);sp|Q9Y4F5-2|C170B_HUMAN(pre=R,post=L);sp|Q9Y4F5-3|C170B_HUMAN(pre=R,post=L);tr|J3KQR7|J3KQR7_HUMAN(pre=R,post=L);tr|E9PFC1|E9PFC1_HUMAN(pre=R,post=L)	1054.8	3	27.3479	ELPGVCN@ETM+15.995MALWEECKPCLK	sp|P10909|CLUS_HUMAN(pre=K,post=Q);sp|P10909-2|CLUS_HUMAN(pre=K,post=Q);sp|P10909-4|CLUS_HUMAN(pre=K,post=Q);sp|P10909-5|CLUS_HUMAN(pre=K,post=Q);tr|E5RJZ5|E5RJZ5_HUMAN(pre=K,post=Q);tr|E7ERK6|E7ERK6_HUMAN(pre=K,post=Q);tr|E7ETB4|E7ETB4_HUMAN(pre=K,post=Q	1048.83	3	26.9227
FLGPEIFFHPEFANPDFTQPISEVVDEVIQNCPIDVR	sp|P61158|ARP3_HUMAN(pre=R,post=R);tr|B4DXW1|B4DXW1_HUMAN(pre=R,post=R);tr|F5H3P5|F5H3P5_HUMAN(pre=R,post=R)	1487.41	3	34.8858	LGGLLPPGGEGGPEATVVS#DEDEAAEMEDEAVR	sp|P51178|PLCD1_HUMAN(pre=K,post=S);sp|P51178-2|PLCD1_HUMAN(pre=K,post=S)	1174.2	3	27.2861	QMLIVITDGESHDHDQLN@DTALELR	sp|A8TX70|CO6A5_HUMAN(pre=K,post=N);sp|A8TX70-2|CO6A5_HUMAN(pre=K,post=N);tr|E9PAL5|E9PAL5_HUMAN(pre=K,post=N);tr|F8W8G8|F8W8G8_HUMAN(pre=K,post=N)	752.875	4	26.8471
ALCGFTEAAAQAAYLVGVSDPNSQAGQQGLVEPTQFAR	sp|Q9Y490|TLN1_HUMAN(pre=K,post=A);tr|Q5TCU6|Q5TCU6_HUMAN(pre=K,post=A)	1356.34	3	34.7438	EPEMPGPREES#EEEEDEDDEEEEEEEKEK	sp|P35659|DEK_HUMAN(pre=K,post=S);tr|B4DFG0|B4DFG0_HUMAN(pre=K,post=S);tr|D6R9L5|D6R9L5_HUMAN(pre=K,post=S)	1012.91	4	27.25	LSLHRPALEDLLLGSEAN@LTCTLTGLR	sp|P01876|IGHA1_HUMAN(pre=R,post=D);sp|P01877|IGHA2_HUMAN(pre=R,post=D)	1036.9	3	26.7142
EEETEAAIGAPPTATEGPETKPVLMALAEGPGAEGPR	sp|Q13263|TIF1B_HUMAN(pre=K,post=L);sp|Q13263-2|TIF1B_HUMAN(pre=K,post=L);tr|M0R0K9|M0R0K9_HUMAN(pre=K,post=L)	991.255	4	34.6781	GGGGDM^AEPS#EAGDAPPDDGPPGELGPDGPDGPEEK	sp|P08621|RU17_HUMAN(pre=R,post=G);sp|P08621-2|RU17_HUMAN(pre=R,post=G);sp|P08621-4|RU17_HUMAN(pre=R,post=G)	1253.19	3	27.1919	GLVSN@LTLSSNILTDWTIFPLDTEDAVR	sp|P16278|BGAL_HUMAN(pre=K,post=S);sp|P16278-2|BGAL_HUMAN(pre=K,post=S);sp|P16278-3|BGAL_HUMAN(pre=K,post=S)	1079.23	3	26.7
EEESLVEQFVFEALVIYMESLALAHADEK	sp|P78527|PRKDC_HUMAN(pre=R,post=S);sp|P78527-2|PRKDC_HUMAN(pre=R,post=S);tr|E7EUY0|E7EUY0_HUMAN(pre=R,post=S)	1209.95	3	34.671	KPS#LVSDLPWEGAAPQSPSFSGSEDSGSPK	sp|Q13425|SNTB2_HUMAN(pre=K,post=H);sp|Q13425-2|SNTB2_HUMAN(pre=K,post=H);tr|H0YCS0|H0YCS0_HUMAN(pre=K,post=H);tr|H7BY41|H7BY41_HUMAN(pre=K,post=H)	889.935	4	27.1264	DQNTPVVHPPPTPGSCGHGGVVN@ISK	sp|Q6UX06|OLFM4_HUMAN(pre=K,post=P)	735.877	4	26.691
DVVFNYLHATAFQGTPLAQAVEGPSENVR	sp|P31930|QCR1_HUMAN(pre=R,post=K)	1092.23	3	34.6311	VTTEIQLPSQS#PVEEQSPASLSSLR	sp|Q8WWI1|LMO7_HUMAN(pre=R,post=S);sp|Q8WWI1-2|LMO7_HUMAN(pre=R,post=S);sp|Q8WWI1-3|LMO7_HUMAN(pre=R,post=S);sp|Q8WWI1-4|LMO7_HUMAN(pre=R,post=S);tr|E9PMS6|E9PMS6_HUMAN(pre=R,post=S);tr|E9PMT2|E9PMT2_HUMAN(pre=R,post=S);tr|J3KP06|J3KP06_HUMAN(pre=R,post=S	969.819	3	26.8867	VPTSGFVSLTSGVTGIPTSPVTN@LTTR	sp|Q6W4X9|MUC6_HUMAN(pre=R,post=H);tr|H0YDA7|H0YDA7_HUMAN(pre=R,post=H)	945.514	3	26.681
FQSAAIGALQEASEAYLVGLFEDTNLCAIHAK	sp|P84243|H33_HUMAN(pre=R,post=R);tr|K7EK07|K7EK07_HUMAN(pre=R,post=R)	932.233	4	34.5809	TSFDQDS#DVDIFPSDFPTEPPSLPR	sp|Q02880|TOP2B_HUMAN(pre=K,post=T);sp|Q02880-2|TOP2B_HUMAN(pre=K,post=T);tr|B4DLV2|B4DLV2_HUMAN(pre=K,post=T)	1011.79	3	26.8851	GLTFQQN@ASSM+15.995CVPDQDTAIR	sp|P01871|IGHM_HUMAN(pre=R,post=V);sp|P01871-2|IGHM_HUMAN(pre=R,post=V)	1250.58	2	26.6541
WCIYPTYDYTHCLCDSIEHITHSLCTK	sp|P47897|SYQ_HUMAN(pre=K,post=E);tr|B4DWJ2|B4DWJ2_HUMAN(pre=K,post=E)	753.148	5	34.5228	ESEDKPEIEDVGS#DEEEEKKDGDK	sp|P07900|HS90A_HUMAN(pre=K,post=K);sp|P07900-2|HS90A_HUMAN(pre=K,post=K);tr|Q86U12|Q86U12_HUMAN(pre=K,post=K)	1179.56	3	26.6572	GLTFQQN@ASSMCVPDQDTAIR	sp|P01871|IGHM_HUMAN(pre=R,post=V);sp|P01871-2|IGHM_HUMAN(pre=R,post=V)	828.725	3	26.2175
LITHGLGGEGYLNFMGNEFGHPEWLDFPR	sp|Q04446|GLGB_HUMAN(pre=R,post=K);tr|E9PGM4|E9PGM4_HUMAN(pre=R,post=K)	862.674	4	34.502	SEAAAPHTDAGGGLSS#DEEEGTSSQAEAAR	sp|Q01831|XPC_HUMAN(pre=K,post=I);sp|Q01831-2|XPC_HUMAN(pre=K,post=I)	1038.11	3	26.6249	AN@TSQPDIVEGGAVYYCPWPAEGSAQCR	sp|P53708|ITA8_HUMAN(pre=K,post=Q)	1076.82	3	26.1785
LGPTVNDM^QLTDLVPNTEYAVTVQAVLHDLTSEPVTVR	sp|Q99715|COCA1_HUMAN(pre=R,post=E);sp|Q99715-2|COCA1_HUMAN(pre=R,post=E);sp|Q99715-4|COCA1_HUMAN(pre=R,post=E);tr|D6RGG3|D6RGG3_HUMAN(pre=R,post=E);tr|H0Y4P7|H0Y4P7_HUMAN(pre=R,post=E)	1074.81	4	34.4945	GAEASAASEEEAGPQATEPST#PSGPESGPTPASAEQNE	sp|P49006|MRP_HUMAN(pre=K,post=-)	1283.88	3	26.6054	FCN@ESMGDCGPTGLAQHCHLHAR	sp|Q9NY15|STAB1_HUMAN(pre=R,post=C)	560.845	5	26.0721
QALDMILDLEPDEELEDNPNQSDLIEQAAEMLYGLIHAR	sp|P67870|CSK2B_HUMAN(pre=R,post=Y);tr|Q5SRQ3|Q5SRQ3_HUMAN(pre=R,post=Y);tr|Q5SRQ6|Q5SRQ6_HUMAN(pre=R,post=Y)	1149.81	4	34.2892	ESEDKPEIEDVGS#DEEEEKKDGDKK	sp|P07900|HS90A_HUMAN(pre=K,post=K);sp|P07900-2|HS90A_HUMAN(pre=K,post=K);tr|Q86U12|Q86U12_HUMAN(pre=K,post=K)	1270.29	3	26.4935	ELPGVCN@ETM+15.995M+15.995ALWEECKPCLK	sp|P10909|CLUS_HUMAN(pre=K,post=Q);sp|P10909-2|CLUS_HUMAN(pre=K,post=Q);sp|P10909-4|CLUS_HUMAN(pre=K,post=Q);sp|P10909-5|CLUS_HUMAN(pre=K,post=Q);tr|E5RJZ5|E5RJZ5_HUMAN(pre=K,post=Q);tr|E7ERK6|E7ERK6_HUMAN(pre=K,post=Q);tr|E7ETB4|E7ETB4_HUMAN(pre=K,post=Q	790.877	4	26.0213
ETPNLGPYSPCVLCACNGHSETCDPETGVCNCR	sp|P11047|LAMC1_HUMAN(pre=R,post=D)	1319.21	3	34.2274	LAALKDEPQTVPDVPS#FGESPPLS#PIDMDTQER	sp|P17535|JUND_HUMAN(pre=R,post=I)	1007.73	4	26.2116	ELPGVCN@ETMM+15.995ALWEECKPCLK	sp|P10909|CLUS_HUMAN(pre=K,post=Q);sp|P10909-2|CLUS_HUMAN(pre=K,post=Q);sp|P10909-4|CLUS_HUMAN(pre=K,post=Q);sp|P10909-5|CLUS_HUMAN(pre=K,post=Q);tr|E5RJZ5|E5RJZ5_HUMAN(pre=K,post=Q);tr|E7ERK6|E7ERK6_HUMAN(pre=K,post=Q);tr|E7ETB4|E7ETB4_HUMAN(pre=K,post=Q	1048.83	3	25.9917
FLLGNVADFNPETDSIPVNDM^YVIDQYMLHLLQDLANK	sp|Q9NSE4|SYIM_HUMAN(pre=R,post=I);tr|F6SBX2|F6SBX2_HUMAN(pre=R,post=I)	1168.34	4	34.1848	CLHEDPQS#PPPLPAEKPIGNTFSTVSGK	sp|Q5HYK7|SH319_HUMAN(pre=K,post=L);sp|Q5HYK7-2|SH319_HUMAN(pre=K,post=L)	879.694	4	26.1588	LGLSFNSISAVDN@GSLANTPHLR	sp|P07585|PGS2_HUMAN(pre=K,post=E);sp|P07585-2|PGS2_HUMAN(pre=K,post=E);sp|P07585-3|PGS2_HUMAN(pre=K,post=E);tr|F8VNV6|F8VNV6_HUMAN(pre=K,post=E);tr|H0YIH3|H0YIH3_HUMAN(pre=K,post=E)	843.445	3	25.9554
FQSSAVMALQEACEAYLVGLFEDTNLCAIHAK	sp|P68431|H31_HUMAN(pre=R,post=R)	969.482	4	34.1296	M^LPHAPGVQM^QAIPEDAVHEDS#GDEDGEDPDKR	sp|Q92769|HDAC2_HUMAN(pre=R,post=I);tr|B3KRS5|B3KRS5_HUMAN(pre=R,post=I);tr|J3KPW7|J3KPW7_HUMAN(pre=R,post=I)	797.954	5	25.8897	VFPYISVMVNN@GSLSYDHSK	sp|Q12907|LMAN2_HUMAN(pre=R,post=D);tr|D6RDX1|D6RDX1_HUMAN(pre=R,post=D);tr|D6RIU4|D6RIU4_HUMAN(pre=R,post=D);tr|D6RBV2|D6RBV2_HUMAN(pre=R,post=D)	849.433	3	25.8512
IITHPNFNGNTLDNDIMLIRLSSPATLNSR	Trypa5|PromTArt5(pre=R,post=-)	871.216	4	34.1086	EVQTPQYLNPFDEPEAFVTIKDS#PPQSTK	sp|Q8NDI1|EHBP1_HUMAN(pre=K,post=R);sp|Q8NDI1-2|EHBP1_HUMAN(pre=K,post=R);sp|Q8NDI1-3|EHBP1_HUMAN(pre=K,post=R);tr|B5MC86|B5MC86_HUMAN(pre=K,post=R)	955.228	4	25.8329	QM+15.995LIVITDGESHDHDQLN@DTALELR	sp|A8TX70|CO6A5_HUMAN(pre=K,post=N);sp|A8TX70-2|CO6A5_HUMAN(pre=K,post=N);tr|E9PAL5|E9PAL5_HUMAN(pre=K,post=N);tr|F8W8G8|F8W8G8_HUMAN(pre=K,post=N)	756.873	4	25.6467
EGSLGDELLPLGYSEPEQQEGASAGAPSPTLELASR	sp|Q96CX2|KCD12_HUMAN(pre=K,post=S)	1267.29	3	33.992	VPPAPVPCPPPS#PGPSAVPSSPK	sp|O95817|BAG3_HUMAN(pre=K,post=S)	863.111	3	25.8139	EPPTQVSVVQDGVATLECN@ATGKPPPTVTWER	sp|Q8NDA2|HMCN2_HUMAN(pre=R,post=D);sp|Q8NDA2-2|HMCN2_HUMAN(pre=R,post=D);sp|Q8NDA2-3|HMCN2_HUMAN(pre=R,post=D)	938.983	4	25.5919
AFLADPSAFVAAAPVAAATTAAPAAAAAPAK	sp|P05388|RLA0_HUMAN(pre=K,post=V);tr|Q3B7A4|Q3B7A4_HUMAN(pre=K,post=V);tr|F8W1K8|F8W1K8_HUMAN(pre=K,post=V);tr|F8VWS0|F8VWS0_HUMAN(pre=K,post=V)	1014.23	3	33.9434	ITSVS#TGNLCTEEQTPPPRPEAYPIPTQTYTR	sp|P55196|AFAD_HUMAN(pre=K,post=E);sp|P55196-2|AFAD_HUMAN(pre=K,post=E);sp|P55196-1|AFAD_HUMAN(pre=K,post=E);sp|P55196-3|AFAD_HUMAN(pre=K,post=E);sp|P55196-6|AFAD_HUMAN(pre=K,post=E);sp|P55196-5|AFAD_HUMAN(pre=K,post=E);tr|J3KN01|J3KN01_HUMAN(pre=K,post=E	957.959	4	25.7588	VFPYISVM+15.995VNN@GSLSYDHSK	sp|Q12907|LMAN2_HUMAN(pre=R,post=D);tr|D6RDX1|D6RDX1_HUMAN(pre=R,post=D);tr|D6RIU4|D6RIU4_HUMAN(pre=R,post=D);tr|D6RBV2|D6RBV2_HUMAN(pre=R,post=D)	854.765	3	25.4829
TCPGNLVYLESGSPCM^DTCSHLEVSSLCEEHR	sp|Q02817|MUC2_HUMAN(pre=K,post=M);tr|E7EUV1|E7EUV1_HUMAN(pre=K,post=M)	971.925	4	33.7754	RGTGAGGDS#GPEEDYLSLGAEACNFMQSSSAK	sp|Q9UMS6|SYNP2_HUMAN(pre=K,post=Q);sp|Q9UMS6-2|SYNP2_HUMAN(pre=K,post=Q);sp|Q9UMS6-3|SYNP2_HUMAN(pre=K,post=Q);tr|H0Y9Y3|H0Y9Y3_HUMAN(pre=K,post=Q)	1206.53	3	25.6512	GDHN@DSYALLGELAPCGSTDK	sp|Q02817|MUC2_HUMAN(pre=K,post=Q);tr|E7EUV1|E7EUV1_HUMAN(pre=K,post=Q)	1255.09	2	25.4203
DLTGPAGEAGPPGPPGLQGPPGPAGPPGSPGK	sp|Q9Y6C2|EMIL1_HUMAN(pre=K,post=D)	1024.87	3	33.7683	NYQSSS#PLPTVGSSYSSPDYSLQHFSSSPESQAR	sp|Q9HBL0|TENS1_HUMAN(pre=R,post=A);tr|Q59G71|Q59G71_HUMAN(pre=R,post=A);tr|E9PF55|E9PF55_HUMAN(pre=R,post=A);tr|E9PGF5|E9PGF5_HUMAN(pre=R,post=A)	976.189	4	25.6065	GPSTPLPEDPNWN@VTEFHTTPK	sp|P15144|AMPN_HUMAN(pre=K,post=M);tr|H0YLZ8|H0YLZ8_HUMAN(pre=K,post=M)	918.461	3	25.2995
GIQTSDPNAVVMGLAPEHFHYQILNQAFR	sp|Q9H0R4|HDHD2_HUMAN(pre=K,post=L);sp|Q9H0R4-2|HDHD2_HUMAN(pre=K,post=L);tr|K7EQD2|K7EQD2_HUMAN(pre=K,post=-);tr|K7ER15|K7ER15_HUMAN(pre=K,post=L);tr|K7EMY7|K7EMY7_HUMAN(pre=K,post=L)	850.187	4	33.7299	EGEELGEGERPEEDAAALELS#S#DEAVEVEEVIEESR	sp|Q6NZI2|PTRF_HUMAN(pre=K,post=A)	1412.27	3	25.4867	CVYEALCN@TTSECPPPVITR	sp|O15031|PLXB2_HUMAN(pre=R,post=I)	838.059	3	25.2763
VADALTNAVAHVDDMPNALSALSDLHAHK	sp|P69905|HBA_HUMAN(pre=K,post=L);tr|G3V1N2|G3V1N2_HUMAN(pre=K,post=L)	1095.57	3	33.6836	KSST#GS#ISNVLFSTQDPVEDAVFGEATNLKK	sp|Q5VZ89|DEN4C_HUMAN(pre=R,post=N);sp|Q5VZ89-5|DEN4C_HUMAN(pre=R,post=N);sp|Q5VZ89-6|DEN4C_HUMAN(pre=R,post=N);tr|B7Z660|B7Z660_HUMAN(pre=R,post=N)	1002.25	4	25.4647	AQQLLAN@STALEEAMLQEQQR	sp|O15230|LAMA5_HUMAN(pre=R,post=L)	630.074	4	25.2718
AYPEEPVGVVCQVDGVPQVVEYSEISPETAQLR	sp|Q3KQV9|UAP1L_HUMAN(pre=K,post=A);sp|Q3KQV9-2|UAP1L_HUMAN(pre=K,post=A)	1263.63	3	33.602	EKEIS#DDEAEEEKGEKEEEDKDDEEKPK	sp|P08238|HS90B_HUMAN(pre=R,post=I)	1475.71	3	25.3345	CFDAM+15.995EVDALN@SSHPVSTPVENPAQIR	sp|Q9NZ08|ERAP1_HUMAN(pre=K,post=E);sp|Q9NZ08-2|ERAP1_HUMAN(pre=K,post=E)	1049.16	3	25.1977
GHLQIAACPNQDPLQGTTGLIPLLGIDVWEHAY	sp|P04179|SODM_HUMAN(pre=R,post=Y);sp|P04179-2|SODM_HUMAN(pre=R,post=Y);tr|B3KUK2|B3KUK2_HUMAN(pre=R,post=Y)	1247.98	3	33.5205	RAS#VCAEAYNPDEEEDDAESR	sp|P31323|KAP3_HUMAN(pre=R,post=I)	879.688	3	25.2889	RGDDLYTN@VTISLVESLVGFEMDITHLDGHK	sp|Q9UBS4|DJB11_HUMAN(pre=R,post=V);tr|H7C2Y5|H7C2Y5_HUMAN(pre=R,post=V)	753.59	5	25.1482
NLNYDTFGLAVPSTLPAGPEIGPSPAPPYGLFVGGR	sp|Q8IZ83|A16A1_HUMAN(pre=K,post=F);sp|Q8IZ83-3|A16A1_HUMAN(pre=K,post=F);tr|F5H4B6|F5H4B6_HUMAN(pre=K,post=F);tr|F8WBH3|F8WBH3_HUMAN(pre=K,post=F);tr|M0QY06|M0QY06_HUMAN(pre=K,post=F)	1262.66	3	33.5072	QAS#EDSNDLTPTLPETPVPLPR	sp|Q9ULH1|ASAP1_HUMAN(pre=K,post=K);sp|Q9ULH1-2|ASAP1_HUMAN(pre=K,post=K);tr|H0YBF7|H0YBF7_HUMAN(pre=K,post=K);tr|H0YBM4|H0YBM4_HUMAN(pre=K,post=K)	867.756	3	25.2491	IVAGSCVDCQALN@TSTCPPNSVK	sp|Q9NY15|STAB1_HUMAN(pre=K,post=L);sp|Q9NY15-2|STAB1_HUMAN(pre=K,post=L)	692.588	4	24.9252
ACEDHCVAGCFCPEGTVLDDIGQTGCVPVSK	sp|P98088|MUC5A_HUMAN(pre=R,post=C);tr|E9PGF7|E9PGF7_HUMAN(pre=R,post=C);tr|E9PJ98|E9PJ98_HUMAN(pre=R,post=C)	1242.89	3	33.4698	ESESALMEDRDES#EVS#DEGGSPISSEGQEPR	sp|O14976|GAK_HUMAN(pre=K,post=A);tr|E9PGR2|E9PGR2_HUMAN(pre=K,post=A)	1214.82	3	25.1478	SDLVNEEATGQFHVYPELPKPSISSN@NSNPVEDK	sp|P13688|CEAM1_HUMAN(pre=K,post=D);sp|P13688-2|CEAM1_HUMAN(pre=K,post=D);sp|P13688-3|CEAM1_HUMAN(pre=K,post=D);sp|P13688-4|CEAM1_HUMAN(pre=K,post=D);sp|P13688-5|CEAM1_HUMAN(pre=K,post=D);sp|P13688-6|CEAM1_HUMAN(pre=K,post=D);sp|P13688-8|CEAM1_HUMAN(pre=K	1044.53	4	24.917
LALQYSEQCIEAYELLLALAESEQSLILGQFR	sp|P23508|CRCM_HUMAN(pre=R,post=A);sp|P23508-2|CRCM_HUMAN(pre=R,post=A);tr|D6REY2|D6REY2_HUMAN(pre=R,post=A)	961.507	4	33.4234	TIS#LTDFLAEDGGTGGGSTYVSK	sp|P23588|IF4B_HUMAN(pre=K,post=P);tr|B4DS13|B4DS13_HUMAN(pre=K,post=P);tr|E7EX17|E7EX17_HUMAN(pre=K,post=P);tr|F8VP89|F8VP89_HUMAN(pre=K,post=P);tr|F8VX11|F8VX11_HUMAN(pre=K,post=P);tr|F8VYE9|F8VYE9_HUMAN(pre=K,post=P);tr|F8VSC7|F8VSC7_HUMAN(pre=K,post=P	882.092	3	25.1119	GN@TTTLISENGHAADTLTATNFR	sp|Q14766|LTBP1_HUMAN(pre=K,post=V);sp|Q14766-2|LTBP1_HUMAN(pre=K,post=V);sp|Q14766-3|LTBP1_HUMAN(pre=K,post=V);sp|Q14766-4|LTBP1_HUMAN(pre=K,post=V);sp|Q14766-5|LTBP1_HUMAN(pre=K,post=V);tr|E7EV71|E7EV71_HUMAN(pre=K,post=V);tr|C9JD84|C9JD84_HUMAN(pre=K,p	850.758	3	24.8789
SLGYDLPMVEEGEPDPEFEAILDTVDPNR	sp|Q13813|SPTN1_HUMAN(pre=R,post=D);sp|Q13813-2|SPTN1_HUMAN(pre=R,post=D);sp|Q13813-3|SPTN1_HUMAN(pre=R,post=D);tr|A6NG51|A6NG51_HUMAN(pre=R,post=D)	1131.21	3	33.4126	ALAQAPAPAPGPAQGPLPM^KS#PAPGNVAASK	sp|Q9BW04|SARG_HUMAN(pre=K,post=S);sp|Q9BW04-2|SARG_HUMAN(pre=K,post=S)	848.454	4	25.0221	MLN@TSSLLEQLNEQFNWVSR	sp|P10909|CLUS_HUMAN(pre=K,post=L);sp|P10909-2|CLUS_HUMAN(pre=K,post=L);sp|P10909-3|CLUS_HUMAN(pre=K,post=L);sp|P10909-4|CLUS_HUMAN(pre=K,post=L);sp|P10909-5|CLUS_HUMAN(pre=K,post=L);tr|H0YC35|H0YC35_HUMAN(pre=K,post=L);tr|E7ETA7|E7ETA7_HUMAN(pre=K,post=L	852.095	3	24.83
IIGFGSALLEEVDPNPANFVGAGIIHTK	sp|O94973|AP2A2_HUMAN(pre=K,post=T);sp|O94973-2|AP2A2_HUMAN(pre=K,post=T);tr|E9PJJ7|E9PJJ7_HUMAN(pre=K,post=T)	792.69	4	33.2937	KPPGT#PPPSALPLGAPPPDALPPGPTPEDSPSLETGSR	sp|Q9BQQ3|GORS1_HUMAN(pre=K,post=Q);sp|Q9BQQ3-3|GORS1_HUMAN(pre=K,post=Q);tr|B3KPY8|B3KPY8_HUMAN(pre=K,post=Q);tr|B4E1H8|B4E1H8_HUMAN(pre=K,post=Q)	1016.52	4	24.9902	TAGWNIPMGLLFN@QTGSCK	sp|P02788|TRFL_HUMAN(pre=R,post=F);sp|P02788-2|TRFL_HUMAN(pre=R,post=F);tr|E7EQB2|E7EQB2_HUMAN(pre=R,post=F);tr|E7ER44|E7ER44_HUMAN(pre=R,post=F)	795.404	3	24.7613
ALVLDCHYPEDEVGQEDEAESDIFSIR	sp|Q07021|C1QBP_HUMAN(pre=K,post=E);tr|I3L3B0|I3L3B0_HUMAN(pre=K,post=E);tr|I3L3Q7|I3L3Q7_HUMAN(pre=K,post=E)	1094.17	3	33.275	LLDLSDSTSVAS#FPSADETDGNLPESR	sp|Q13464|ROCK1_HUMAN(pre=K,post=I)	1016.46	3	24.9808	AWGTPCEMCPAVN@TSEYK	sp|P35555|FBN1_HUMAN(pre=K,post=I);tr|H0YND0|H0YND0_HUMAN(pre=K,post=I)	797.362	3	24.7457
AAFGQGSGPIM^LDEVQCTGTEASLADCK	sp|Q08380|LG3BP_HUMAN(pre=R,post=S);tr|K7EKQ5|K7EKQ5_HUMAN(pre=R,post=S);tr|K7EJD3|K7EJD3_HUMAN(pre=R,post=S);tr|K7ERZ6|K7ERZ6_HUMAN(pre=R,post=S);tr|K7EP36|K7EP36_HUMAN(pre=R,post=S)	1073.17	3	33.2251	SQLQALHIGLDSS#SIGSGPGDAEADDGFPESR	sp|O75116|ROCK2_HUMAN(pre=R,post=L);tr|E9PF63|E9PF63_HUMAN(pre=R,post=L)	1146.52	3	24.9576	N@GTNDGDYVFLTGEDSYLN@FTK	sp|Q14108|SCRB2_HUMAN(pre=K,post=I)	920.764	3	24.6624
SCPSPAPLTTPAVCEGPCVEGCQCDAGFVLSADR	sp|Q9Y6R7|FCGBP_HUMAN(pre=A,post=C)	1270.57	3	33.1344	VTTEIQLPS#QSPVEEQSPASLSSLR	sp|Q8WWI1|LMO7_HUMAN(pre=R,post=S);sp|Q8WWI1-2|LMO7_HUMAN(pre=R,post=S);sp|Q8WWI1-3|LMO7_HUMAN(pre=R,post=S);sp|Q8WWI1-4|LMO7_HUMAN(pre=R,post=S);tr|E9PMS6|E9PMS6_HUMAN(pre=R,post=S);tr|E9PMT2|E9PMT2_HUMAN(pre=R,post=S);tr|J3KP06|J3KP06_HUMAN(pre=R,post=S	727.616	4	24.8982	DCVECLLLHSGKPDN@QTCHSLCR	sp|P18084|ITB5_HUMAN(pre=R,post=D);tr|H7C5U2|H7C5U2_HUMAN(pre=R,post=D)	772.863	4	24.6617
LDNLQQEIDFLTALYQAELSQM^QTQISETNVILSMDNNR	sp|P04264|K2C1_HUMAN(pre=K,post=S);gi|1346343(pre=K,post=S);gi|71536(pre=K,post=Q);gi|88054(pre=K,post=Q)	1172.58	4	32.934	LPNLSS#PSAEGPPGPPSGPAPR	sp|O60784|TOM1_HUMAN(pre=R,post=K);sp|O60784-2|TOM1_HUMAN(pre=R,post=K);sp|O60784-3|TOM1_HUMAN(pre=R,post=K);sp|O60784-4|TOM1_HUMAN(pre=R,post=K);tr|E7EPD0|E7EPD0_HUMAN(pre=R,post=K)	769.381	3	24.8688	IIISPEEN@VTLTCTAENQLER	sp|Q13740|CD166_HUMAN(pre=K,post=T);sp|Q13740-2|CD166_HUMAN(pre=K,post=T);tr|Q6ZS95|Q6ZS95_HUMAN(pre=K,post=T);tr|F5GXJ9|F5GXJ9_HUMAN(pre=K,post=T);tr|H7C543|H7C543_HUMAN(pre=K,post=T)	859.107	3	24.4851
EAGFPPGVVNIVPGFGPTVGAAISSHPQINK	sp|P47895|AL1A3_HUMAN(pre=K,post=I)	837.212	4	32.8405	SES#NEDLFGLVPFDEITGSQQQK	sp|Q9NSY1|BMP2K_HUMAN(pre=K,post=V);tr|H0Y9P1|H0Y9P1_HUMAN(pre=K,post=V)	979.463	3	24.8459	N@HTCNLQQTCYNLQGGFK	sp|Q9UBX5|FBLN5_HUMAN(pre=R,post=C);tr|G3XA98|G3XA98_HUMAN(pre=R,post=C);tr|G3V4U0|G3V4U0_HUMAN(pre=R,post=C)	824.726	3	24.4398
IASHYYITNDTVQTYNQLLKPTLSEIELFR	sp|O75643|U520_HUMAN(pre=R,post=V)	772.617	5	32.8155	EGTPGSPS#ETPGPS#PAGPAGDEPAESPSETPGPR	sp|Q9NZT2|OGFR_HUMAN(pre=K,post=P);sp|Q9NZT2-2|OGFR_HUMAN(pre=K,post=P)	1168.49	3	24.7102	SLDSTPQDGNVVVACLVQGFFPQEPLSVTWSESGQN@VTAR	sp|P01877|IGHA2_HUMAN(pre=L,post=N)	1117.05	4	24.4116
MDRDPLGGLADMFGQMPGSGIGTGPGVIQDR	sp|P78344|IF4G2_HUMAN(pre=K,post=F);sp|P78344-2|IF4G2_HUMAN(pre=K,post=F);tr|D3DQV9|D3DQV9_HUMAN(pre=K,post=F);tr|H0Y3P2|H0Y3P2_HUMAN(pre=K,post=F);tr|H0YCH5|H0YCH5_HUMAN(pre=K,post=F)	1097.2	3	32.7931	NGSLDS#PGKQDTEEDEEEDEKDKGK	sp|Q9Y266|NUDC_HUMAN(pre=K,post=L)	716.736	5	24.6065	LSVDKDQYVEPEN@VTIQCDSGYGVVGPQSITCSGNR	sp|P04003|C4BPA_HUMAN(pre=R,post=T)	1066.01	4	24.3984
SYIYSGSHDGHINYWDSETGENDSFAGK	sp|O75083|WDR1_HUMAN(pre=K,post=G);sp|O75083-3|WDR1_HUMAN(pre=K,post=G)	1142.18	3	32.7379	EQS#HAEISPPAESGQAVEECKEEGEEK	sp|Q02952|AKA12_HUMAN(pre=R,post=Q);sp|Q02952-2|AKA12_HUMAN(pre=R,post=Q);sp|Q02952-3|AKA12_HUMAN(pre=R,post=Q)	874.899	4	24.4597	EQMEVVN@MSLSTSADSLTTPR	sp|Q16363|LAMA4_HUMAN(pre=R,post=L);sp|Q16363-2|LAMA4_HUMAN(pre=R,post=L)	814.394	3	24.3965
VADEDDVDNEEAALLHEEATMTIEELLTR	sp|O15355|PPM1G_HUMAN(pre=K,post=Y)	1139.21	3	32.599	MESEGGADDS#AEEGDLLDDDDNEDR	sp|P07910|HNRPC_HUMAN(pre=K,post=G);sp|P07910-2|HNRPC_HUMAN(pre=K,post=G);sp|P07910-3|HNRPC_HUMAN(pre=K,post=G);sp|P07910-4|HNRPC_HUMAN(pre=K,post=G);tr|B4DY08|B4DY08_HUMAN(pre=K,post=G);tr|G3V2Q1|G3V2Q1_HUMAN(pre=K,post=G);tr|G3V4C1|G3V4C1_HUMAN(pre=K,po	975.027	3	24.423	TAGWNIPM+15.995GLLFN@QTGSCK	sp|P02788|TRFL_HUMAN(pre=R,post=F);sp|P02788-2|TRFL_HUMAN(pre=R,post=F);tr|E7EQB2|E7EQB2_HUMAN(pre=R,post=F);tr|E7ER44|E7ER44_HUMAN(pre=R,post=F)	800.736	3	24.3413
QAGELDESVLELTSQILGANPDFATLWNCR	sp|Q92696|PGTA_HUMAN(pre=R,post=R);tr|H0YLH3|H0YLH3_HUMAN(pre=R,post=R);tr|H0YKP6|H0YKP6_HUMAN(pre=R,post=R)	1164.58	3	32.5521	QRS#PAPGS#PDEEGGAEAPAAGIR	sp|O15061|SYNEM_HUMAN(pre=R,post=F);sp|O15061-2|SYNEM_HUMAN(pre=R,post=F);tr|C9JIE4|C9JIE4_HUMAN(pre=R,post=F);tr|H0YL34|H0YL34_HUMAN(pre=R,post=F)	842.037	3	24.3655	AWGTPCEM+15.995CPAVN@TSEYK	sp|P35555|FBN1_HUMAN(pre=K,post=I);tr|H0YND0|H0YND0_HUMAN(pre=K,post=I)	802.694	3	24.3257
EPSAPSIPTPAYQSSPAGGHAPTPPTPAPR	sp|Q8WUM4|PDC6I_HUMAN(pre=R,post=T);sp|Q8WUM4-2|PDC6I_HUMAN(pre=R,post=T)	1027.52	3	32.4575	AGEQQLS#EPEDMEMEAGDTDDPPR	sp|Q93009|UBP7_HUMAN(pre=K,post=I);tr|H3BMF6|H3BMF6_HUMAN(pre=K,post=I)	957.719	3	24.3445	QTQVGIVQYGEN@VTHEFNLNK	sp|P56199|ITA1_HUMAN(pre=K,post=Y)	677.605	4	24.3081
FQEHLQLQNLGINPANIGFSTLTMESDK	sp|Q00610|CLH1_HUMAN(pre=R,post=F);sp|Q00610-2|CLH1_HUMAN(pre=R,post=F);tr|J3QL20|J3QL20_HUMAN(pre=R,post=F);tr|J3KS13|J3KS13_HUMAN(pre=R,post=F);tr|J3KSQ2|J3KSQ2_HUMAN(pre=R,post=F)	1145.26	3	32.374	ASDPDEAGGPEGSEAVQS#GTPEEPEPELEAEASK	sp|O60936-2|NOL3_HUMAN(pre=R,post=E);tr|B4DFL0|B4DFL0_HUMAN(pre=R,post=E);tr|H3BUP2|H3BUP2_HUMAN(pre=R,post=E);tr|H3BUN4|H3BUN4_HUMAN(pre=R,post=E);tr|J3QLT7|J3QLT7_HUMAN(pre=R,post=E)	941.915	4	24.2953	AFITN@FSMIIDGMTYPGIIK	sp|Q14624|ITIH4_HUMAN(pre=K,post=E);sp|Q14624-2|ITIH4_HUMAN(pre=K,post=E);sp|Q14624-3|ITIH4_HUMAN(pre=K,post=E);sp|Q14624-4|ITIH4_HUMAN(pre=K,post=E);tr|B7ZKJ8|B7ZKJ8_HUMAN(pre=K,post=E)	841.116	3	24.2914
AAAAATVVPPMVGGPPFVGPVGFGPGDR	sp|Q9BTD8|RBM42_HUMAN(pre=R,post=S);sp|Q9BTD8-2|RBM42_HUMAN(pre=R,post=S);sp|Q9BTD8-3|RBM42_HUMAN(pre=R,post=S);sp|Q9BTD8-4|RBM42_HUMAN(pre=R,post=S);tr|K7EP90|K7EP90_HUMAN(pre=R,post=S);tr|K7ER08|K7ER08_HUMAN(pre=R,post=S)	912.487	3	32.3665	HNLFEDNM^ALPSESVSS#LTDLKPPTGSNQASPAR	sp|Q9BZQ8|NIBAN_HUMAN(pre=K,post=R)	999.482	4	24.2147	M+15.995LN@TSSLLEQLNEQFNWVSR	sp|P10909|CLUS_HUMAN(pre=K,post=L);sp|P10909-2|CLUS_HUMAN(pre=K,post=L);sp|P10909-3|CLUS_HUMAN(pre=K,post=L);sp|P10909-4|CLUS_HUMAN(pre=K,post=L);sp|P10909-5|CLUS_HUMAN(pre=K,post=L);tr|H0YC35|H0YC35_HUMAN(pre=K,post=L);tr|E7ETA7|E7ETA7_HUMAN(pre=K,post=L	857.427	3	24.1808
CQPGYYGDGFQCIPDSTSSLTPCEQQQR	sp|Q14112|NID2_HUMAN(pre=R,post=H);sp|Q14112-2|NID2_HUMAN(pre=R,post=H);tr|H0YJV3|H0YJV3_HUMAN(pre=R,post=H)	1141.83	3	32.3598	LRS#YEDMIGEEVPSDQYYWAPLAQHER	sp|O60716|CTND1_HUMAN(pre=R,post=G);sp|O60716-2|CTND1_HUMAN(pre=R,post=G);sp|O60716-3|CTND1_HUMAN(pre=R,post=G);sp|O60716-4|CTND1_HUMAN(pre=R,post=G);sp|O60716-5|CTND1_HUMAN(pre=R,post=G);sp|O60716-6|CTND1_HUMAN(pre=R,post=G);sp|O60716-7|CTND1_HUMAN(pre=R	877.4	4	24.1564	LHNNN@ISVVGSSDFCPPGHNTK	sp|P07585|PGS2_HUMAN(pre=Y,post=K);sp|P07585-2|PGS2_HUMAN(pre=Y,post=K);sp|P07585-3|PGS2_HUMAN(pre=Y,post=K);sp|P07585-4|PGS2_HUMAN(pre=Y,post=K);tr|F8VNV6|F8VNV6_HUMAN(pre=Y,post=K)	671.584	4	24.1211
IYVPPPFAAAAINEAIEAEIPLVVCITEGIPQQDMVR	sp|P53597|SUCA_HUMAN(pre=V,post=V)	1393.74	3	32.3042	HNLFEDNMALPSESVS#S#LTDLKPPTGSNQASPAR	sp|Q9BZQ8|NIBAN_HUMAN(pre=K,post=R)	1015.47	4	24.1073	VLADIAPSTDDLASLSEKN@TTAECWDEK	sp|Q13361|MFAP5_HUMAN(pre=A,post=F);tr|F5H2W4|F5H2W4_HUMAN(pre=A,post=F);tr|F5H1C0|F5H1C0_HUMAN(pre=A,post=F);tr|H0YG03|H0YG03_HUMAN(pre=A,post=F)	703.352	5	23.9779
LYLQPGALLEQPVSIPDDDLVQATFQQLQKPPSPAR	sp|Q99973|TEP1_HUMAN(pre=K,post=P);sp|Q99973-2|TEP1_HUMAN(pre=K,post=P);tr|G3V2A4|G3V2A4_HUMAN(pre=K,post=P);tr|G3V5X7|G3V5X7_HUMAN(pre=K,post=P);tr|G3V470|G3V470_HUMAN(pre=K,post=P)	1066.09	4	32.2707	NSTPS#EPGS#GRGPPQEEEEEEDEEEEATKEDAEAPGIR	sp|P51858|HDGF_HUMAN(pre=K,post=D);sp|P51858-2|HDGF_HUMAN(pre=K,post=D);tr|A8K8G0|A8K8G0_HUMAN(pre=K,post=D);tr|Q5SZ07|Q5SZ07_HUMAN(pre=K,post=D)	1140.73	4	24.107	QPVSPVIHPPVSYN@DTAPR	sp|Q15904|VAS1_HUMAN(pre=K,post=I);tr|A6NLC6|A6NLC6_HUMAN(pre=K,post=I)	740.391	3	23.9078
SHCIAEVENDEMPADLPSLAADFVESK	sp|P02768|ALBU_HUMAN(pre=K,post=D);sp|P02768-2|ALBU_HUMAN(pre=K,post=D);tr|C9JKR2|C9JKR2_HUMAN(pre=K,post=D);tr|H0YA55|H0YA55_HUMAN(pre=K,post=D);tr|B7WNR0|B7WNR0_HUMAN(pre=K,post=D);tr|D6RHD5|D6RHD5_HUMAN(pre=K,post=D);gi|113576(pre=K,post=D)	1088.19	3	32.245	EEGPYEVEVTYDGVPVPGS#PFPLEAVAPTKPSK	sp|P21333|FLNA_HUMAN(pre=R,post=V);sp|P21333-2|FLNA_HUMAN(pre=R,post=V);tr|Q5HY54|Q5HY54_HUMAN(pre=R,post=V)	1000.26	4	24.0872	SFGLVIQQVFDN@GSIYNPEVLDITEETLHSR	sp|P05388|RLA0_HUMAN(pre=F,post=F);tr|F8VU65|F8VU65_HUMAN(pre=F,post=F);tr|F8VZS0|F8VZS0_HUMAN(pre=F,post=F);tr|F8VW21|F8VW21_HUMAN(pre=F,post=F)	917.223	4	23.9052
TAGYGINILGM^DPLSTPFDNEFYNGLCNR	sp|P02748|CO9_HUMAN(pre=R,post=D)	1137.21	3	32.1881	AGEQQLS#EPEDM^EMEAGDTDDPPR	sp|Q93009|UBP7_HUMAN(pre=K,post=I);tr|H3BMF6|H3BMF6_HUMAN(pre=K,post=I)	963.051	3	24.0102	AFITN@FSM+15.995IIDGMTYPGIIK	sp|Q14624|ITIH4_HUMAN(pre=K,post=E);sp|Q14624-2|ITIH4_HUMAN(pre=K,post=E);sp|Q14624-3|ITIH4_HUMAN(pre=K,post=E);sp|Q14624-4|ITIH4_HUMAN(pre=K,post=E);tr|B7ZKJ8|B7ZKJ8_HUMAN(pre=K,post=E)	846.448	3	23.8714
FHYLPFVPSAEDVYDCQVEHWGLDAPLLR	sp|P06340|DOA_HUMAN(pre=K,post=H);tr|B4DW77|B4DW77_HUMAN(pre=K,post=H)	905.2	4	32.1865	NEGNLENEGKPEDEVEPDDEGKS#DEEEKPDVEGK	sp|Q969E4|TCAL3_HUMAN(pre=K,post=T)	918.025	5	23.9124	AYLLPAPPAPGN@ASESEEDR	sp|P17936|IBP3_HUMAN(pre=R,post=S);tr|B3KWK7|B3KWK7_HUMAN(pre=R,post=S)	743.698	3	23.8119
TAGYGINILGMDPLSTPFDNEFYNGLCNR	sp|P02748|CO9_HUMAN(pre=R,post=D)	1131.87	3	32.1738	SEAAAPHTDAGGGLS#S#DEEEGTSSQAEAAR	sp|Q01831|XPC_HUMAN(pre=K,post=I);sp|Q01831-2|XPC_HUMAN(pre=K,post=I)	1064.76	3	23.8754	HISNLQFN@SSLEDPSTDYYQELQR	sp|P15941|MUC1_HUMAN(pre=F,post=D);sp|P15941-2|MUC1_HUMAN(pre=F,post=D);sp|P15941-3|MUC1_HUMAN(pre=F,post=D);sp|P15941-4|MUC1_HUMAN(pre=F,post=D);sp|P15941-5|MUC1_HUMAN(pre=F,post=D);sp|P15941-8|MUC1_HUMAN(pre=F,post=D);sp|P15941-9|MUC1_HUMAN(pre=F,post=D	1010.48	3	23.7958
SFGLVIQQVFDNGSIYNPEVLDITEETLHSR	sp|P05388|RLA0_HUMAN(pre=F,post=F);tr|F8VU65|F8VU65_HUMAN(pre=F,post=F);tr|F8VZS0|F8VZS0_HUMAN(pre=F,post=F);tr|F8VW21|F8VW21_HUMAN(pre=F,post=F)	1222.29	3	32.1597	VS#PPAS#PTLEVELGSAELPLQGAVGPELPPGGGHGR	sp|Q7Z6J0|SH3R1_HUMAN(pre=R,post=A)	944.966	4	23.8598	SPYEMFGDEEVMCLNGN@WTEPPQCK	sp|P08603|CFAH_HUMAN(pre=R,post=D);sp|Q03591|FHR1_HUMAN(pre=R,post=D)	1103.15	3	23.7757
FSDTCFLDTDGQATCDACAPGYTGR	sp|P98160|PGBM_HUMAN(pre=R,post=R);tr|H0YEP4|H0YEP4_HUMAN(pre=R,post=R)	977.411	3	32.1571	TVSSPPTS#PRPGSAATVSASTSNIIPPR	sp|O76094|SRP72_HUMAN(pre=K,post=H);sp|O76094-2|SRP72_HUMAN(pre=K,post=H)	987.17	3	23.8488	DLQAPLGQSFSCSN@SSIILSPAVHLDLL	sp|P34810|CD68_HUMAN(pre=R,post=S);sp|P34810-2|CD68_HUMAN(pre=R,post=S);tr|B4DVT4|B4DVT4_HUMAN(pre=R,post=S);tr|J3KRX0|J3KRX0_HUMAN(pre=R,post=S)	1043.21	3	23.7618
EHGGPEGMDPDGVIESNWNEIVDNFDDMNLK	sp|Q14240|IF4A2_HUMAN(pre=R,post=E);sp|Q14240-2|IF4A2_HUMAN(pre=R,post=E);tr|E9PBH4|E9PBH4_HUMAN(pre=R,post=E);tr|E7EQG2|E7EQG2_HUMAN(pre=R,post=E);tr|F8WE11|F8WE11_HUMAN(pre=R,post=E);tr|E7EMV8|E7EMV8_HUMAN(pre=R,post=E);tr|C9JUF0|C9JUF0_HUMAN(pre=R,post	1254.57	3	32.155	TDDDVIGQAPAEAS#PPPIAPKPVTIPASQVSTQNLK	sp|Q53SF7|COBL1_HUMAN(pre=K,post=T);sp|Q53SF7-2|COBL1_HUMAN(pre=K,post=T);sp|Q53SF7-3|COBL1_HUMAN(pre=K,post=T);sp|Q53SF7-4|COBL1_HUMAN(pre=K,post=T);tr|G8JL86|G8JL86_HUMAN(pre=K,post=T)	1042.05	4	23.7401	SPYYN@VSDEISFHCYDGYTLR	sp|P00751|CFAB_HUMAN(pre=R,post=G);sp|P00751-2|CFAB_HUMAN(pre=R,post=G);tr|B4E1Z4|B4E1Z4_HUMAN(pre=R,post=G);tr|B0UXW4|B0UXW4_HUMAN(pre=R,post=G);tr|C9JRT3|C9JRT3_HUMAN(pre=R,post=G);tr|E7ETN3|E7ETN3_HUMAN(pre=R,post=G)	911.076	3	23.7015
EGCVCDAGFVLSGDTCVPVGQCGCLHDGR	sp|Q9Y6R7|FCGBP_HUMAN(pre=R,post=Y)	1109.48	3	32.0689	RLS#PPSSSAASSYSFSDLNSTR	sp|P50402|EMD_HUMAN(pre=R,post=G)	847.729	3	23.7321	TAGWNVPIGTLRPFLN@WTGPPEPIEAAVAR	sp|P02788|TRFL_HUMAN(pre=R,post=F);sp|P02788-2|TRFL_HUMAN(pre=R,post=F);tr|E7EQB2|E7EQB2_HUMAN(pre=R,post=F);tr|E7ER44|E7ER44_HUMAN(pre=R,post=F);tr|C9JCF5|C9JCF5_HUMAN(pre=R,post=F)	1125.94	3	23.686
QAVNSVQSGNLALAASAAAVDAGMAMAGQSPVLR	sp|P26599|PTBP1_HUMAN(pre=L,post=I);sp|P26599-2|PTBP1_HUMAN(pre=L,post=I);sp|P26599-3|PTBP1_HUMAN(pre=L,post=I);tr|K7ES59|K7ES59_HUMAN(pre=L,post=I);tr|K7EKJ7|K7EKJ7_HUMAN(pre=L,post=I);tr|K7ELW5|K7ELW5_HUMAN(pre=L,post=I)	1124.25	3	32.0654	LGGLLPPGGEGGPEATVVS#DEDEAAEM^EDEAVR	sp|P51178|PLCD1_HUMAN(pre=K,post=S);sp|P51178-2|PLCD1_HUMAN(pre=K,post=S)	1179.53	3	23.5987	QLEEFLN@QSSPFYFWMNGDR	sp|P10909|CLUS_HUMAN(pre=R,post=I);sp|P10909-2|CLUS_HUMAN(pre=R,post=I);sp|P10909-4|CLUS_HUMAN(pre=R,post=I);sp|P10909-5|CLUS_HUMAN(pre=R,post=I);tr|E7ERK6|E7ERK6_HUMAN(pre=R,post=I);tr|E7ETB4|E7ETB4_HUMAN(pre=R,post=I);tr|H0YLK8|H0YLK8_HUMAN(pre=R,post=I	885.077	3	23.6636
SSLESIPLTLLPAAAAAGAAAASGGEEGVGGAGGR	sp|Q8IYI6|EXOC8_HUMAN(pre=K,post=D)	1060.89	3	32.0014	AAS#QQEIEQS#IETLNMLM^LDLEPASAAAPLHK	sp|Q9HBL0|TENS1_HUMAN(pre=R,post=S);tr|E9PF55|E9PF55_HUMAN(pre=R,post=S);tr|E9PGF5|E9PGF5_HUMAN(pre=R,post=S)	979.219	4	23.5495	YGCCPMPN@ATCCSDHLHCCPQDTVCDLIQSK	sp|P28799|GRN_HUMAN(pre=K,post=C);sp|P28799-2|GRN_HUMAN(pre=K,post=C);tr|K7EKL3|K7EKL3_HUMAN(pre=K,post=C)	1358.56	3	23.6055
YQGLQQQEAKPDGLVTDSSAELQSLEQQLEEAQTENFNIK	sp|Q15075|EEA1_HUMAN(pre=K,post=Q)	1235.63	4	31.9672	T#PPRDLPTIPGVTSPSSDEPPMEASQSHLR	sp|Q13541|4EBP1_HUMAN(pre=K,post=N)	1141.88	3	23.3441	YHYN@GTFLDGTLFDSSHNR	sp|O95302|FKBP9_HUMAN(pre=R,post=M);tr|B7Z230|B7Z230_HUMAN(pre=R,post=M);tr|B7Z6H3|B7Z6H3_HUMAN(pre=R,post=M)	598.03	4	23.5917
VVETDPSPYCIVAPDTVIHCEGEPIK	sp|P55072|TERA_HUMAN(pre=K,post=R);tr|C9IZA5|C9IZA5_HUMAN(pre=K,post=R)	1071.87	3	31.8741	ILDHVFIEQDDDNNS#ADGQQEDEASKIEALHK	sp|Q8N3U4|STAG2_HUMAN(pre=F,post=R);sp|Q8N3U4-2|STAG2_HUMAN(pre=F,post=R);tr|F8WAK8|F8WAK8_HUMAN(pre=F,post=R)	1034.74	4	23.326	N@VTVGPPENIEVTPGEGSLIIR	sp|P38484|INGR2_HUMAN(pre=R,post=F);tr|B5MCZ0|B5MCZ0_HUMAN(pre=R,post=F);tr|E7EUY1|E7EUY1_HUMAN(pre=R,post=F)	812.775	3	23.5655
EGITGPPADSSKPIGPDDAIDALSSDFTCGSPTAAGK	sp|P20810|ICAL_HUMAN(pre=K,post=K);sp|P20810-4|ICAL_HUMAN(pre=K,post=K);sp|P20810-6|ICAL_HUMAN(pre=K,post=K);sp|P20810-7|ICAL_HUMAN(pre=K,post=K);sp|P20810-8|ICAL_HUMAN(pre=K,post=K);tr|G5E9D3|G5E9D3_HUMAN(pre=K,post=K);tr|B7Z468|B7Z468_HUMAN(pre=K,post=K	1009.5	4	31.8697	EVDQDDEENS#EEDEMDSGTM^VR	sp|Q13043|STK4_HUMAN(pre=R,post=A);sp|Q13043-2|STK4_HUMAN(pre=R,post=A);tr|F5H5B4|F5H5B4_HUMAN(pre=R,post=A)	933.679	3	23.2132	QCN@GTSM+15.995CWCVNTAGVR	sp|P16422|EPCAM_HUMAN(pre=K,post=R);tr|B5MCA4|B5MCA4_HUMAN(pre=K,post=R)	721.304	3	23.5504
VVFGPELVSLGPEEQFTVLSLSAGRPK	sp|Q14764|MVP_HUMAN(pre=R,post=R)	786.945	4	31.7491	S#YEDLTESEDGAASGDSHK	sp|Q86VX9|MON1A_HUMAN(pre=R,post=E)	789.334	3	23.1221	SITVTLGAHN@ITEEEDTWQK	sp|P23946|CMA1_HUMAN(pre=R,post=L)	854.439	3	23.5383
EESQQM^VLDIEDLDNIQTPESVLLSAVSGEDTQDR	sp|Q14152|EIF3A_HUMAN(pre=K,post=T);tr|F5H335|F5H335_HUMAN(pre=K,post=T)	1355.32	3	31.7417	QAEMLQNLT#PPPSYAATIASK	sp|Q13887|KLF5_HUMAN(pre=R,post=L);tr|A2TJX0|A2TJX0_HUMAN(pre=R,post=L)	867.108	3	23.1206	LEHFAPPFGFMELN@YSLVQK	sp|Q9NSC7|SIA7A_HUMAN(pre=R,post=V);tr|G3XAD9|G3XAD9_HUMAN(pre=R,post=V)	886.13	3	23.4312
GMADQDGLKPTIDKPSEDSPPLEMLGPR	sp|P19827|ITIH1_HUMAN(pre=R,post=R);sp|P19827-2|ITIH1_HUMAN(pre=R,post=R);sp|P19827-3|ITIH1_HUMAN(pre=R,post=R);tr|H7C5I0|H7C5I0_HUMAN(pre=R,post=R)	857.447	4	31.7199	TDADSES#DNSDNNTIFVQGLGEGVSTDQVGEFFK	sp|Q92804|RBP56_HUMAN(pre=R,post=Q);sp|Q92804-2|RBP56_HUMAN(pre=R,post=Q);tr|K7EPT6|K7EPT6_HUMAN(pre=R,post=Q)	1330.92	3	23.078	DYKPGLAN@NTIQSILQALDELLEAPGDLETLPR	sp|Q9UHX3|EMR2_HUMAN(pre=R,post=L);sp|Q9UHX3-2|EMR2_HUMAN(pre=R,post=L);sp|Q9UHX3-3|EMR2_HUMAN(pre=R,post=L);sp|Q9UHX3-4|EMR2_HUMAN(pre=R,post=L);sp|Q9UHX3-5|EMR2_HUMAN(pre=R,post=L);tr|B4DQ88|B4DQ88_HUMAN(pre=R,post=L);tr|B4DWB8|B4DWB8_HUMAN(pre=R,post=L	975.025	4	23.362
LGQHVPTLHPTSEELTIAGMTFTTFDLGGHVQAR	sp|Q9Y6B6|SAR1B_HUMAN(pre=R,post=R);tr|D6RD69|D6RD69_HUMAN(pre=R,post=R);tr|D6RAA2|D6RAA2_HUMAN(pre=R,post=R);tr|D6RDB2|D6RDB2_HUMAN(pre=R,post=R)	761.995	5	31.6628	LALSELSVQHADS#LENIDESAVAESR	sp|Q9Y365|PCTL_HUMAN(pre=S,post=E);tr|F5H8H3|F5H8H3_HUMAN(pre=S,post=E);tr|F5GY11|F5GY11_HUMAN(pre=S,post=E)	1003.15	3	23.059	TLYETEVFSTDFSN@ISAAK	sp|P05543|THBG_HUMAN(pre=K,post=Q)	804.738	3	23.3359
MEVGPTMVGDEQSDPELMQHLGASK	sp|P30047|GFRP_HUMAN(pre=R,post=R);tr|H0YNM1|H0YNM1_HUMAN(pre=R,post=R)	992.145	3	31.6491	LEEGVAS#DEEAEEAQPGSGPS#PEPEGSPPAHPQ	sp|Q7Z406|MYH14_HUMAN(pre=R,post=-);sp|Q7Z406-2|MYH14_HUMAN(pre=R,post=-);sp|Q7Z406-4|MYH14_HUMAN(pre=R,post=-);sp|Q7Z406-6|MYH14_HUMAN(pre=R,post=-);tr|G8JLL9|G8JLL9_HUMAN(pre=R,post=-);tr|F2Z2U8|F2Z2U8_HUMAN(pre=R,post=-)	1205.83	3	23.0478	M+15.995YSEGSDIVPQSN@ETALHYFK	sp|Q9UBV2|SE1L1_HUMAN(pre=K,post=K)	681.079	4	23.2238
EVDPLVYNMSHEDPGNVSYSEIGGLSEQIR	sp|P62333|PRS10_HUMAN(pre=R,post=E);tr|H0YJS8|H0YJS8_HUMAN(pre=R,post=E);tr|H0YJC0|H0YJC0_HUMAN(pre=R,post=E)	1160.22	3	31.6393	SS#SFSDTLEESSPIAAIFDTENLEK	sp|P15924|DESP_HUMAN(pre=R,post=I);sp|P15924-2|DESP_HUMAN(pre=R,post=I)	1029.15	3	23.0293	DYGGNCLIYDPDN@ETDPFHNIWDK	sp|Q9BVG9|PTSS2_HUMAN(pre=R,post=L)	1063.14	3	23.1874
NPQPPQPQVPETPWADEGGSVYHLTDEDFDQFVK	sp|Q14554|PDIA5_HUMAN(pre=K,post=E)	1039.75	4	31.5811	KVEEEQEADEEDVS#EEEAESK	sp|Q9H3N1|TMX1_HUMAN(pre=K,post=E)	984.102	3	22.9661	GHDLNEDGLVSWEEYKN@ATYGYVLDDPDPDDGFNYK	sp|O43852|CALU_HUMAN(pre=K,post=Q);sp|O43852-3|CALU_HUMAN(pre=K,post=Q);sp|O43852-5|CALU_HUMAN(pre=K,post=Q);sp|O43852-6|CALU_HUMAN(pre=K,post=Q);sp|O43852-10|CALU_HUMAN(pre=K,post=Q);sp|O43852-11|CALU_HUMAN(pre=K,post=Q)	917.625	5	23.1699
GLYSLSSVVTVPSSSLGTQTYICNVNHKPSNTK	sp|P01857|IGHG1_HUMAN(pre=S,post=V)	795.025	5	31.5573	MKPAGS#VNDMALDAFDLDR	sp|Q9UI08|EVL_HUMAN(pre=R,post=M);sp|Q9UI08-2|EVL_HUMAN(pre=R,post=M);tr|H0YJN0|H0YJN0_HUMAN(pre=R,post=M)	812.051	3	22.9536	CCGFTN@YTDFEDSPYFK	sp|O60635|TSN1_HUMAN(pre=K,post=E)	814.016	3	23.1654
NWADAQTQIQNIAASFDQEAAAILMAR	sp|Q15436|SC23A_HUMAN(pre=R,post=L);tr|B3KXI2|B3KXI2_HUMAN(pre=R,post=L);tr|F5H6C4|F5H6C4_HUMAN(pre=R,post=L);tr|F5H365|F5H365_HUMAN(pre=R,post=L)	1546.27	2	31.4901	ATS#PGAAAAPLPSPVWETHTDAGTGR	sp|Q6ZUM4|RHG27_HUMAN(pre=R,post=P);sp|Q6ZUM4-3|RHG27_HUMAN(pre=R,post=P);tr|E9PIR1|E9PIR1_HUMAN(pre=R,post=P);tr|E9PNX6|E9PNX6_HUMAN(pre=R,post=P);tr|E9PNT2|E9PNT2_HUMAN(pre=R,post=P)	914.771	3	22.9169	AEPGTHLCIDVEDAMN@ITR	sp|Q86WC4|OSTM1_HUMAN(pre=K,post=K);tr|E5RFY7|E5RFY7_HUMAN(pre=K,post=K)	763.032	3	22.9854
DLLGIQTTGPLELLQFDHGQSNPTYYIR	sp|Q6JQN1|ACD10_HUMAN(pre=K,post=L);sp|Q6JQN1-2|ACD10_HUMAN(pre=K,post=L);sp|Q6JQN1-5|ACD10_HUMAN(pre=K,post=L);tr|F8W1I9|F8W1I9_HUMAN(pre=K,post=L);tr|F8W179|F8W179_HUMAN(pre=K,post=L);tr|F8W0Q4|F8W0Q4_HUMAN(pre=K,post=L)	834.187	4	31.4147	NGSLDS#PGKQDTEEDEEEDEKDK	sp|Q9Y266|NUDC_HUMAN(pre=K,post=G)	813.367	4	22.9063	PGGDTELIGDVCGPGWAAN@ISCR	sp|Q02817|MUC2_HUMAN(pre=K,post=A)	849.729	3	22.9226
AVIDEIFQGLDANQDEQVDFQEFISLVAIALK	sp|P80511|S10AC_HUMAN(pre=K,post=A)	1289.68	3	31.4066	DSSLT#CLAGNVSACDAPILSSSR	sp|P16871|IL7RA_HUMAN(pre=R,post=S);tr|H0Y8G3|H0Y8G3_HUMAN(pre=R,post=S)	869.063	3	22.7944	DYGSQEDFTQVWN@TTM+15.995K	sp|O60635|TSN1_HUMAN(pre=K,post=G)	785.694	3	22.7808
TGQEYKPGNPPAEIGQNISSNSSASILESK	sp|P07814|SYEP_HUMAN(pre=K,post=S)	1179.28	3	31.357	MLPHAPGVQMQAIPEDAVHEDS#GDEDGEDPDKR	sp|Q92769|HDAC2_HUMAN(pre=R,post=I);tr|B3KRS5|B3KRS5_HUMAN(pre=R,post=I);tr|J3KPW7|J3KPW7_HUMAN(pre=R,post=I)	791.556	5	22.7079	DEIGN@VSTSHLLILDDSVEM+15.995EIRPR	sp|P04843|RPN1_HUMAN(pre=R,post=F);tr|B7Z4L4|B7Z4L4_HUMAN(pre=R,post=F)	600.709	5	22.6995
AFAGDIANQLATDAVQILGGNGFNTEYPVEK	sp|P11310|ACADM_HUMAN(pre=K,post=L);sp|P11310-2|ACADM_HUMAN(pre=K,post=L);tr|Q5T4U5|Q5T4U5_HUMAN(pre=K,post=L);tr|B7Z9I1|B7Z9I1_HUMAN(pre=K,post=L);tr|B4DJE7|B4DJE7_HUMAN(pre=K,post=L)	1171.27	3	31.3496	SSSSQPVTPVS#PVWS#PGVAPTQPPAFPTSNPSK	sp|Q9UMS6|SYNP2_HUMAN(pre=K,post=G);sp|Q9UMS6-2|SYNP2_HUMAN(pre=K,post=G);sp|Q9UMS6-3|SYNP2_HUMAN(pre=K,post=G);tr|H0Y9Y3|H0Y9Y3_HUMAN(pre=K,post=G)	1256.27	3	22.5894	QLSCVANQN@GSQADCELGNPFKR	sp|P23229|ITA6_HUMAN(pre=K,post=N);sp|P23229-2|ITA6_HUMAN(pre=K,post=N);sp|P23229-3|ITA6_HUMAN(pre=K,post=N);sp|P23229-4|ITA6_HUMAN(pre=K,post=N);sp|P23229-5|ITA6_HUMAN(pre=K,post=N);sp|P23229-6|ITA6_HUMAN(pre=K,post=N);sp|P23229-7|ITA6_HUMAN(pre=K,post=N	961.466	3	22.6599
GDPFQNDPFAEQQTTSTDPFGGDPFK	sp|Q9UBC2|EP15R_HUMAN(pre=K,post=E);sp|Q9UBC2-2|EP15R_HUMAN(pre=K,post=E);sp|Q9UBC2-3|EP15R_HUMAN(pre=K,post=E);tr|M0R3I1|M0R3I1_HUMAN(pre=K,post=E);tr|M0R165|M0R165_HUMAN(pre=K,post=E)	1044.49	3	31.2989	ISENYS#DKS#DIENADESSSSILKPLISPAAER	sp|Q9Y6R1|S4A4_HUMAN(pre=R,post=I);sp|Q9Y6R1-4|S4A4_HUMAN(pre=R,post=I);sp|Q9Y6R1-5|S4A4_HUMAN(pre=R,post=I)	812.39	5	22.5174	ASISCTVEN@ETIGVWRPSPPTCEK	sp|P04003|C4BPA_HUMAN(pre=H,post=I)	1003.16	3	22.6415
VSPNELILGWYATGHDITEHSVLIHEYYSR	sp|O00303|EIF3F_HUMAN(pre=K,post=E);tr|B3KSH1|B3KSH1_HUMAN(pre=K,post=E);tr|B4DEW9|B4DEW9_HUMAN(pre=K,post=E)	911.713	4	31.2955	QKS#DAEEDGGTVSQEEEDRKPK	sp|P27824|CALX_HUMAN(pre=K,post=A);tr|B4DGP8|B4DGP8_HUMAN(pre=K,post=A);tr|B4E2T8|B4E2T8_HUMAN(pre=K,post=A)	624.504	5	22.4302	QLSCVANQN@GSQADCELGNPFK	sp|P23229|ITA6_HUMAN(pre=K,post=R);sp|P23229-2|ITA6_HUMAN(pre=K,post=R);sp|P23229-3|ITA6_HUMAN(pre=K,post=R);sp|P23229-4|ITA6_HUMAN(pre=K,post=R);sp|P23229-5|ITA6_HUMAN(pre=K,post=R);sp|P23229-6|ITA6_HUMAN(pre=K,post=R);sp|P23229-7|ITA6_HUMAN(pre=K,post=R	909.429	3	22.6375
LITWYNPLSAPELELDQAGENSVANWR	sp|P42356|PI4KA_HUMAN(pre=R,post=S);sp|P42356-2|PI4KA_HUMAN(pre=R,post=S);tr|J3KN10|J3KN10_HUMAN(pre=R,post=S)	1077.55	3	31.2507	QSTDPFATSS#TDPFSAANNSSITSVETLK	sp|P42566|EPS15_HUMAN(pre=R,post=H);sp|P42566-2|EPS15_HUMAN(pre=R,post=H);tr|H7BYP0|H7BYP0_HUMAN(pre=R,post=H);tr|B1AUU8|B1AUU8_HUMAN(pre=R,post=H)	1124.53	3	22.3952	EHEAQSN@ASLDVFLGHTNVEELM+15.995K	sp|P00736|C1R_HUMAN(pre=K,post=L);tr|H0YFH3|H0YFH3_HUMAN(pre=K,post=L)	751.621	4	22.6371
ILQSEGSCISGFQGMNLPTESGELWILGDVFIR	sp|P0DJD8|PEPA3_HUMAN(pre=Y,post=Q);sp|P0DJD7|PEPA4_HUMAN(pre=Y,post=Q);tr|F5GXL4|F5GXL4_HUMAN(pre=Y,post=Q);tr|F5H0H6|F5H0H6_HUMAN(pre=Y,post=Q)	1266.64	3	31.1979	GDLS#DVEEEEEEEM^DVDEATGAVK	sp|Q96ST3|SIN3A_HUMAN(pre=R,post=K)	1003.75	3	22.2808	LGDCISEDSYPDGN@ITWYR	sp|Q13740|CD166_HUMAN(pre=K,post=N);sp|Q13740-2|CD166_HUMAN(pre=K,post=N);tr|F5GXJ9|F5GXJ9_HUMAN(pre=K,post=N)	802.695	3	22.6137
AIFTGHSAVVEDVAWHLLHESLFGSVADDQK	sp|Q16576|RBBP7_HUMAN(pre=K,post=L);sp|Q16576-2|RBBP7_HUMAN(pre=K,post=L);tr|Q5JP01|Q5JP01_HUMAN(pre=K,post=L);tr|Q5JP02|Q5JP02_HUMAN(pre=K,post=L);tr|E9PC52|E9PC52_HUMAN(pre=K,post=L)	917.477	4	31.1924	YLLSQS#SPAPLTAAEEELR	sp|Q12792|TWF1_HUMAN(pre=K,post=Q);sp|Q12792-3|TWF1_HUMAN(pre=K,post=Q);sp|Q12792-4|TWF1_HUMAN(pre=K,post=Q);tr|F8VS81|F8VS81_HUMAN(pre=K,post=Q)	767.048	3	22.278	DLYEYSWVQGPLHSN@ETDR	sp|Q92542|NICA_HUMAN(pre=K,post=L);sp|Q92542-2|NICA_HUMAN(pre=K,post=L);tr|E7ENA9|E7ENA9_HUMAN(pre=K,post=L);tr|F6Y097|F6Y097_HUMAN(pre=K,post=L)	818.716	3	22.5168
CNVCECHSGYQLPLCQECPGCPSPCGK	sp|P05107|ITB2_HUMAN(pre=R,post=Y);tr|A8MYE6|A8MYE6_HUMAN(pre=R,post=Y)	1181.5	3	31.1593	QSS#FEIPDDVPLPAGWEM^AK	sp|P46937|YAP1_HUMAN(pre=R,post=T);sp|P46937-2|YAP1_HUMAN(pre=R,post=T);sp|P46937-3|YAP1_HUMAN(pre=R,post=T);tr|E9PRV2|E9PRV2_HUMAN(pre=R,post=T);tr|F5H202|F5H202_HUMAN(pre=R,post=T)	867.744	3	22.273	TATESFPHPGFN@NSLPNK	sp|Q9UBX7|KLK11_HUMAN(pre=R,post=D);sp|Q9UBX7-1|KLK11_HUMAN(pre=R,post=D);sp|Q9UBX7-3|KLK11_HUMAN(pre=R,post=D);sp|Q9UBX7-4|KLK11_HUMAN(pre=R,post=D);tr|M0QZI8|M0QZI8_HUMAN(pre=R,post=D)	749.713	3	22.4429
QNFEVAFSSAETHADCPQLLDTEDMVR	sp|P53814-5|SMTN_HUMAN(pre=R,post=L);sp|P53814-6|SMTN_HUMAN(pre=R,post=L);tr|B5MCI0|B5MCI0_HUMAN(pre=R,post=L)	1085.5	3	31.1456	QVPVM^QGTGMQGASIQGGSQPGGFS#PGQNQVTPQDHEK	sp|P33240|CSTF2_HUMAN(pre=R,post=A);sp|P33240-2|CSTF2_HUMAN(pre=R,post=A);tr|E7EWR4|E7EWR4_HUMAN(pre=R,post=A)	1062.99	4	22.1849	ANIQFGDN@GTTISAVSNK	sp|Q14108|SCRB2_HUMAN(pre=K,post=A)	1063.55	2	22.2747
IIDLEEAEDEIEDIQQEITVLSQCDSPYVTK	sp|Q9Y6E0|STK24_HUMAN(pre=K,post=Y);sp|Q9Y6E0-2|STK24_HUMAN(pre=K,post=Y);tr|B4DR80|B4DR80_HUMAN(pre=K,post=Y)	1304.31	3	31.1066	KQS#VFSAPSLSAGASAAEPLDR	sp|Q14573|ITPR3_HUMAN(pre=R,post=S)	853.1	3	22.149	SDVGN@YTCVVTNTVTNHK	sp|Q8IWV2|CNTN4_HUMAN(pre=K,post=V);tr|F8WD58|F8WD58_HUMAN(pre=K,post=V)	766.712	3	22.2186
QEKPSSPSPMPSSTPSPSLNLGNTEEAIR	sp|O95810|SDPR_HUMAN(pre=R,post=D)	1109.56	3	31.0578	AAPSSEGDS#CDGVEATEGPGSADTEEPK	sp|P39880|CUX1_HUMAN(pre=R,post=S);sp|P39880-2|CUX1_HUMAN(pre=R,post=S);sp|P39880-3|CUX1_HUMAN(pre=R,post=S);sp|P39880-4|CUX1_HUMAN(pre=R,post=S);sp|P39880-5|CUX1_HUMAN(pre=R,post=S);sp|P39880-6|CUX1_HUMAN(pre=R,post=S)	1040.1	3	22.1332	EQMEVVN@M+15.995SLSTSADSLTTPR	sp|Q16363|LAMA4_HUMAN(pre=R,post=L);sp|Q16363-2|LAMA4_HUMAN(pre=R,post=L)	819.726	3	22.1764
EANFDINQLYDCNWVVVNCSTPGNFFHVLR	sp|Q02218|ODO1_HUMAN(pre=K,post=R);sp|Q02218-2|ODO1_HUMAN(pre=K,post=R);tr|E9PCR7|E9PCR7_HUMAN(pre=K,post=R);tr|F5H801|F5H801_HUMAN(pre=K,post=R);tr|E9PDF2|E9PDF2_HUMAN(pre=K,post=R);tr|E9PFG7|E9PFG7_HUMAN(pre=K,post=R)	1258.27	3	31.0167	HLFS#STENLAAGSWKEPAEGGGLSSDR	sp|Q6WKZ4|RFIP1_HUMAN(pre=K,post=Q);sp|Q6WKZ4-3|RFIP1_HUMAN(pre=K,post=Q);sp|Q6WKZ4-2|RFIP1_HUMAN(pre=K,post=Q);tr|J3KNP0|J3KNP0_HUMAN(pre=K,post=Q);tr|E7EX40|E7EX40_HUMAN(pre=K,post=Q)	793.629	4	22.1068	TLN@QSSDELQLSM+15.995GNAM+15.995FVK	sp|P01011|AACT_HUMAN(pre=R,post=E);sp|P01011-2|AACT_HUMAN(pre=R,post=E);tr|G3V5I3|G3V5I3_HUMAN(pre=R,post=E);tr|G3V595|G3V595_HUMAN(pre=R,post=E)	845.418	3	22.149
LSQSGEVGEPAGTDPGLDDLDVALSNLEVK	sp|Q86UX7|URP2_HUMAN(pre=K,post=L);sp|Q86UX7-2|URP2_HUMAN(pre=K,post=L)	1105.24	3	30.9646	MLPHAPGVQMQAIPEDAIPEES#GDEDEDDPDKR	sp|Q13547|HDAC1_HUMAN(pre=R,post=I);tr|F5GXM1|F5GXM1_HUMAN(pre=R,post=I)	1000.7	4	22.0526	AFITN@FSM+15.995IIDGM+15.995TYPGIIK	sp|Q14624|ITIH4_HUMAN(pre=K,post=E);sp|Q14624-2|ITIH4_HUMAN(pre=K,post=E);sp|Q14624-3|ITIH4_HUMAN(pre=K,post=E);sp|Q14624-4|ITIH4_HUMAN(pre=K,post=E);tr|B7ZKJ8|B7ZKJ8_HUMAN(pre=K,post=E)	851.78	3	22.0921
AGYVDFENGQWATDDIPDDLNSIR	sp|P55265|DSRAD_HUMAN(pre=K,post=A);sp|P55265-2|DSRAD_HUMAN(pre=K,post=A);sp|P55265-3|DSRAD_HUMAN(pre=K,post=A);sp|P55265-4|DSRAD_HUMAN(pre=K,post=A);sp|P55265-5|DSRAD_HUMAN(pre=K,post=A);tr|H0YCK3|H0YCK3_HUMAN(pre=K,post=A);tr|E7ENU4|E7ENU4_HUMAN(pre=K,p	952.447	3	30.85	S#LNPALDGLTCGLTSHDK	sp|O94967|WDR47_HUMAN(pre=R,post=R);sp|O94967-2|WDR47_HUMAN(pre=R,post=R);sp|O94967-3|WDR47_HUMAN(pre=R,post=R);tr|A8MX09|A8MX09_HUMAN(pre=R,post=R)	756.37	3	22.0343	TTALDGPSGLVTAN@ITDSEALAR	sp|P24821|TENA_HUMAN(pre=F,post=W);sp|P24821-2|TENA_HUMAN(pre=F,post=W);sp|P24821-3|TENA_HUMAN(pre=F,post=W);sp|P24821-4|TENA_HUMAN(pre=F,post=W);sp|P24821-5|TENA_HUMAN(pre=F,post=W);sp|P24821-6|TENA_HUMAN(pre=F,post=W);tr|H0YGZ3|H0YGZ3_HUMAN(pre=F,post=W	806.755	3	22.0653
AQNVTLEAILQNATSDNPVVQLSAVQAAR	sp|O00505|IMA3_HUMAN(pre=K,post=K)	1055.9	3	30.8092	S#PSSSQPLPQVPAPAQSQTQFHVQPQPQPK	sp|Q15942|ZYX_HUMAN(pre=K,post=P);tr|B4DQX7|B4DQX7_HUMAN(pre=K,post=P);tr|B4DQR8|B4DQR8_HUMAN(pre=K,post=P);tr|H0Y2Y8|H0Y2Y8_HUMAN(pre=K,post=P);tr|H7C3D3|H7C3D3_HUMAN(pre=K,post=P)	898.206	4	22.0323	DIVGN@LTELESEDIQIEALLMR	sp|Q92896|GSLG1_HUMAN(pre=R,post=A);sp|Q92896-2|GSLG1_HUMAN(pre=R,post=A);sp|Q92896-3|GSLG1_HUMAN(pre=R,post=A)	882.795	3	21.9824
LSSTSSSGQQDFENELGCCPWLTAIFR	sp|O94886|TM63A_HUMAN(pre=R,post=L)	1078.84	3	30.7672	KGDVEGSQS#QDEGEGSGESER	sp|Q9UQE7|SMC3_HUMAN(pre=K,post=G)	845.694	3	22.0275	IYEDEVPFGTNCN@LTITSR	sp|O60449|LY75_HUMAN(pre=K,post=F);sp|O60449-2|LY75_HUMAN(pre=K,post=F);sp|O60449-3|LY75_HUMAN(pre=K,post=F)	792.05	3	21.9301
TSVPPQEPVSIIVPIIYDMASGTTQQADIPR	sp|O60244|MED14_HUMAN(pre=K,post=Q);tr|H7C017|H7C017_HUMAN(pre=K,post=Q);tr|H7C3E5|H7C3E5_HUMAN(pre=K,post=Q)	1156.61	3	30.7622	TYS#APAINAIQGGSFESPK	sp|Q9H4L5|OSBL3_HUMAN(pre=R,post=K);sp|Q9H4L5-3|OSBL3_HUMAN(pre=R,post=K);sp|Q9H4L5-5|OSBL3_HUMAN(pre=R,post=K);sp|Q9H4L5-7|OSBL3_HUMAN(pre=R,post=K)	769.38	3	22.0219	DYGSQEDFTQVWN@TTMK	sp|O60635|TSN1_HUMAN(pre=K,post=G)	780.362	3	21.9175
QLGCGGALAAPGGAFFGEGAGPVWLSELACR	sp|A1L4H1|SRCRL_HUMAN(pre=R,post=G);sp|A1L4H1-2|SRCRL_HUMAN(pre=R,post=G);tr|K7EP70|K7EP70_HUMAN(pre=R,post=G);tr|M0QZ17|M0QZ17_HUMAN(pre=R,post=-)	1074.2	3	30.748	LRS#YEDM^IGEEVPSDQYYWAPLAQHER	sp|O60716|CTND1_HUMAN(pre=R,post=G);sp|O60716-2|CTND1_HUMAN(pre=R,post=G);sp|O60716-3|CTND1_HUMAN(pre=R,post=G);sp|O60716-4|CTND1_HUMAN(pre=R,post=G);sp|O60716-5|CTND1_HUMAN(pre=R,post=G);sp|O60716-6|CTND1_HUMAN(pre=R,post=G);sp|O60716-7|CTND1_HUMAN(pre=R	881.4	4	22.0201	FAEAACDVVHVMLN@GSR	sp|P28907|CD38_HUMAN(pre=R,post=S);tr|H0Y950|H0Y950_HUMAN(pre=R,post=S)	674.328	3	21.876
VNLSQDLEHQLQNIIQELNLEILPPPEDPSVPVALNIGK	sp|Q08211|DHX9_HUMAN(pre=K,post=L)	1154.64	4	30.7415	SAES#PQDAADLFTDLENAFQGK	sp|Q96CW5|GCP3_HUMAN(pre=K,post=I);sp|Q96CW5-2|GCP3_HUMAN(pre=K,post=I)	908.086	3	21.976	DVVTAAGDMLKDN@ATEEEILVYLEK	sp|P07602|SAP_HUMAN(pre=K,post=T);sp|P07602-2|SAP_HUMAN(pre=K,post=T);sp|P07602-3|SAP_HUMAN(pre=K,post=T);tr|B1AVU8|B1AVU8_HUMAN(pre=K,post=T);tr|C9JIZ6|C9JIZ6_HUMAN(pre=K,post=T)	1067.23	3	21.7867
YGVKPHDIFEANDLFENTNHTQVQSTLLALASMAK	sp|P51911|CNN1_HUMAN(pre=K,post=T);tr|B4DUX6|B4DUX6_HUMAN(pre=K,post=T);tr|B7Z7E1|B7Z7E1_HUMAN(pre=K,post=T);tr|K7ERK4|K7ERK4_HUMAN(pre=K,post=T);tr|K7ENC5|K7ENC5_HUMAN(pre=K,post=T);tr|K7EQ72|K7EQ72_HUMAN(pre=K,post=T)	1084.57	4	30.7365	M^LPHAPGVQMQAIPEDAVHEDS#GDEDGEDPDKR	sp|Q92769|HDAC2_HUMAN(pre=R,post=I);tr|B3KRS5|B3KRS5_HUMAN(pre=R,post=I);tr|J3KPW7|J3KPW7_HUMAN(pre=R,post=I)	794.754	5	21.9282	QCN@GTSMCWCVNTAGVR	sp|P16422|EPCAM_HUMAN(pre=K,post=R);tr|B5MCA4|B5MCA4_HUMAN(pre=K,post=R)	715.973	3	21.7428
AQAALQAVSAVQSGSLALSGGPSNEGTVLPGQSPVLR	sp|O95758|PTBP3_HUMAN(pre=R,post=I);sp|O95758-1|PTBP3_HUMAN(pre=R,post=I);sp|O95758-2|PTBP3_HUMAN(pre=R,post=I);sp|O95758-4|PTBP3_HUMAN(pre=R,post=I);sp|O95758-5|PTBP3_HUMAN(pre=R,post=I);sp|O95758-6|PTBP3_HUMAN(pre=R,post=I);sp|O95758-7|PTBP3_HUMAN(pre=R	1221.33	3	30.7223	ATGGLCLLGAYADS#DDDDNDVSEK	sp|Q8N3X1|FNBP4_HUMAN(pre=K,post=L);sp|Q8N3X1-2|FNBP4_HUMAN(pre=K,post=L)	957.081	3	21.9116	MEMPSTPQQLQN@LTEDIR	sp|P07942|LAMB1_HUMAN(pre=K,post=E);tr|G3XAI2|G3XAI2_HUMAN(pre=K,post=E)	1138.55	2	21.7256
YDGSTIVPGEQGAEYQHFIQQCTDDVR	sp|Q14019|COTL1_HUMAN(pre=K,post=L)	1086.5	3	30.7116	LLS#DSLPPSTGTFQEAQSR	sp|Q9Y490|TLN1_HUMAN(pre=R,post=L);tr|Q5TCU6|Q5TCU6_HUMAN(pre=R,post=L)	753.364	3	21.909	DQCIVDDITYNVN@DTFHK	sp|P02751|FINC_HUMAN(pre=R,post=R);sp|P02751-2|FINC_HUMAN(pre=R,post=R);sp|P02751-3|FINC_HUMAN(pre=R,post=R);sp|P02751-4|FINC_HUMAN(pre=R,post=R);sp|P02751-5|FINC_HUMAN(pre=R,post=R);sp|P02751-6|FINC_HUMAN(pre=R,post=R);sp|P02751-7|FINC_HUMAN(pre=R,post=R	829.396	3	21.7013
VLDNYLTSPLPEEVDETSAEDEGVSQR	sp|O00299|CLIC1_HUMAN(pre=K,post=K)	1046.17	3	30.6589	KAPPPPIS#PTQLSDVSSPR	sp|Q9P0K7|RAI14_HUMAN(pre=R,post=S);sp|Q9P0K7-2|RAI14_HUMAN(pre=R,post=S);sp|Q9P0K7-3|RAI14_HUMAN(pre=R,post=S);tr|E7EMX7|E7EMX7_HUMAN(pre=R,post=S)	781.416	3	21.8866	ELPGVCN@ETMMALWEECKPC	sp|P10909|CLUS_HUMAN(pre=K,post=L);sp|P10909-2|CLUS_HUMAN(pre=K,post=L);sp|P10909-4|CLUS_HUMAN(pre=K,post=L);sp|P10909-5|CLUS_HUMAN(pre=K,post=L);tr|E5RJZ5|E5RJZ5_HUMAN(pre=K,post=L);tr|E7ERK6|E7ERK6_HUMAN(pre=K,post=L);tr|E7ETB4|E7ETB4_HUMAN(pre=K,post=L	915.076	3	21.686
GSAGHWTSESSVSGSTGQWHSESGSFRPDSPGSGNAR	sp|P02671|FIBA_HUMAN(pre=R,post=P);sp|P02671-2|FIBA_HUMAN(pre=R,post=P)	776.351	5	30.6586	QSS#FEIPDDVPLPAGWEMAK	sp|P46937|YAP1_HUMAN(pre=R,post=T);sp|P46937-2|YAP1_HUMAN(pre=R,post=T);sp|P46937-3|YAP1_HUMAN(pre=R,post=T);tr|E9PRV2|E9PRV2_HUMAN(pre=R,post=T);tr|F5H202|F5H202_HUMAN(pre=R,post=T)	862.411	3	21.8688	HKPGGDTELIGDVCGPGWAAN@ISCR	sp|Q02817|MUC2_HUMAN(pre=F,post=A)	739.861	4	21.6712
RPPSQSLTSSSLSSPDIFDSPSPEEDKEEHISLAHR	sp|Q96B97|SH3K1_HUMAN(pre=R,post=G);sp|Q96B97-2|SH3K1_HUMAN(pre=R,post=G);sp|Q96B97-3|SH3K1_HUMAN(pre=R,post=G);tr|B7Z6E8|B7Z6E8_HUMAN(pre=R,post=G);tr|Q5JPT2|Q5JPT2_HUMAN(pre=R,post=G)	851.027	5	30.6461	SKS#PLPPEEEAKDEEEDQTLVNLDTYTSDLHFQVSK	sp|Q1KMD3|HNRL2_HUMAN(pre=R,post=D);tr|H3BQZ7|H3BQZ7_HUMAN(pre=R,post=D)	955.869	5	21.8498	SLLEFN@TTVSCDQQGTNHR	sp|P11717|MPRI_HUMAN(pre=R,post=V)	784.705	3	21.6553
GVTEHYGINIDDIDLISANMENALASIGGFCCGR	sp|O15269|SPTC1_HUMAN(pre=R,post=S)	1276.27	3	30.6287	QPPVSPLTLS#PGPEAHQGFSR	sp|Q6UUV7|CRTC3_HUMAN(pre=R,post=Q);sp|Q6UUV7-3|CRTC3_HUMAN(pre=R,post=Q)	809.404	3	21.8246	ALDGPSGLVTAN@ITDSEALAR	sp|P24821|TENA_HUMAN(pre=T,post=W);sp|P24821-2|TENA_HUMAN(pre=T,post=W);sp|P24821-3|TENA_HUMAN(pre=T,post=W);sp|P24821-4|TENA_HUMAN(pre=T,post=W);sp|P24821-5|TENA_HUMAN(pre=T,post=W);sp|P24821-6|TENA_HUMAN(pre=T,post=W);tr|H0YGZ3|H0YGZ3_HUMAN(pre=T,post=W	739.39	3	21.5333
ITQSLQQQLEVISGYEELLADIVNLCVDYYENR	sp|Q7L576|CYFP1_HUMAN(pre=K,post=M)	1354.02	3	30.5915	FNEEHIPDSPFVVPVAS#PSGDAR	sp|P21333|FLNA_HUMAN(pre=K,post=R);sp|P21333-2|FLNA_HUMAN(pre=K,post=R);tr|Q5HY54|Q5HY54_HUMAN(pre=K,post=R);tr|E9PHF0|E9PHF0_HUMAN(pre=K,post=R);tr|H0Y5C6|H0Y5C6_HUMAN(pre=K,post=R)	897.756	3	21.7911	KPGGDTELIGDVCGPGWAAN@ISCR	sp|Q02817|MUC2_HUMAN(pre=H,post=A)	940.461	3	21.4843
QIQAAYSILSEVQQAVSQGSSDSQILDLSNR	sp|P09874|PARP1_HUMAN(pre=R,post=F)	1160.6	3	30.5793	KVEEEGS#PGDPDHEASTQGR	sp|Q9NZT2|OGFR_HUMAN(pre=R,post=T);sp|Q9NZT2-2|OGFR_HUMAN(pre=R,post=T);tr|Q4VXW4|Q4VXW4_HUMAN(pre=R,post=T)	831.707	3	21.7906	CNM+15.995IN@GTDGDSFHPLITK	sp|Q14108|SCRB2_HUMAN(pre=K,post=D);sp|Q14108-2|SCRB2_HUMAN(pre=K,post=D)	582.033	4	21.482
STFFNVLTNSQASAENFPFCTIDPNESR	sp|Q9NTK5|OLA1_HUMAN(pre=K,post=V);sp|Q9NTK5-3|OLA1_HUMAN(pre=K,post=V);tr|J3KQ32|J3KQ32_HUMAN(pre=K,post=V);tr|C9JTK6|C9JTK6_HUMAN(pre=K,post=V)	1113.19	3	30.5579	AGEQQLS#EPEDM^EM^EAGDTDDPPR	sp|Q93009|UBP7_HUMAN(pre=K,post=I);tr|H3BMF6|H3BMF6_HUMAN(pre=K,post=I)	968.382	3	21.789	VTQN@LTLIEESLTSEFIHDIDR	sp|P36955|PEDF_HUMAN(pre=K,post=E);tr|I3L3M1|I3L3M1_HUMAN(pre=K,post=E);tr|I3L4N7|I3L4N7_HUMAN(pre=K,post=E)	906.804	3	21.3942
IIDLEEAEDEIEDIQQEITVLSQCDSPYITR	sp|O00506|STK25_HUMAN(pre=K,post=Y);tr|E7EM58|E7EM58_HUMAN(pre=K,post=Y);tr|C9JN58|C9JN58_HUMAN(pre=K,post=Y)	1270.29	3	30.5516	S#HNNFVAILDLPEGEHQYK	sp|Q9Y478|AAKB1_HUMAN(pre=R,post=F)	645.567	4	21.7121	AN@TSALAVPSPVSNSASAR	sp|P55268|LAMB2_HUMAN(pre=R,post=H)	649.009	3	21.3807
AAPSSGQIYGSGPQGYNTQPVPVSGQCPPPSTR	sp|Q93052|LPP_HUMAN(pre=M,post=G);tr|C9JUT4|C9JUT4_HUMAN(pre=M,post=G);tr|C9JXK9|C9JXK9_HUMAN(pre=M,post=G)	1162.9	3	30.5448	EEKESEDKPEIEDVGS#DEEEEKKDGDKK	sp|P07900|HS90A_HUMAN(pre=K,post=K);sp|P07900-2|HS90A_HUMAN(pre=K,post=K);tr|Q86U12|Q86U12_HUMAN(pre=K,post=K)	868.632	5	21.6705	N@ISDGFDGIPDNVDAALALPAHSY	sp|P04004|VTNC_HUMAN(pre=R,post=S)	873.09	3	21.193
VLYEIPDTYAQTEGDAEPPRPDAGGPNSDFNTR	sp|Q9BU68|PR15L_HUMAN(pre=K,post=L)	934.943	4	30.5005	M^SSAISPT#PEISSETPGYIYSSNFHAVK	sp|Q9BX66-4|SRBS1_HUMAN(pre=K,post=R);sp|Q9BX66-7|SRBS1_HUMAN(pre=K,post=R);sp|Q9BX66-9|SRBS1_HUMAN(pre=K,post=R);sp|Q9BX66-10|SRBS1_HUMAN(pre=K,post=R)	1128.87	3	21.6184	KFN@STQIAAMAPEHEEPR	sp|Q4G148|GXLT1_HUMAN(pre=K,post=I);sp|Q4G148-2|GXLT1_HUMAN(pre=K,post=I)	587.051	4	21.1162
LVGEFLEVTCINPTFICDHPQIMSPLAK	sp|Q15046|SYK_HUMAN(pre=K,post=W);sp|Q15046-2|SYK_HUMAN(pre=K,post=W)	880.209	4	30.4933	LTHVDS#PLEAPAGPLGQVK	sp|Q9BSJ8|ESYT1_HUMAN(pre=R,post=L);sp|Q9BSJ8-2|ESYT1_HUMAN(pre=R,post=L)	766.408	3	21.5672	SSCGKEN@TSDPSLVIAFGR	sp|P11279|LAMP1_HUMAN(pre=R,post=G);tr|B4DWL3|B4DWL3_HUMAN(pre=R,post=G)	772.058	3	21.1095
FQSSAVMALQEASEAYLVGLFEDTNLCAIH	sp|Q71DI3|H32_HUMAN(pre=R,post=A)	1153.57	3	30.4724	AHLTVGQAAAGGS#GNLLTER	sp|Q99959|PKP2_HUMAN(pre=R,post=S);sp|Q99959-2|PKP2_HUMAN(pre=R,post=S)	716.361	3	21.5557	GQFESVAPSQN@FSDSSESDTHPFVIAK	sp|P13611|CSPG2_HUMAN(pre=R,post=T);sp|P13611-2|CSPG2_HUMAN(pre=R,post=T);sp|P13611-5|CSPG2_HUMAN(pre=R,post=T);tr|D6RGZ6|D6RGZ6_HUMAN(pre=R,post=T)	800.888	4	20.9434
EPDVLILDEPTNNLDIESIDALGEAINEYK	sp|Q8NE71|ABCF1_HUMAN(pre=R,post=G);sp|Q8NE71-2|ABCF1_HUMAN(pre=R,post=G);tr|Q5STZ7|Q5STZ7_HUMAN(pre=R,post=G);tr|H0YGW7|H0YGW7_HUMAN(pre=R,post=G)	1210.96	3	30.4655	SQLDDHPES#DDEENFIDANDDEDMEK	sp|Q03701|CEBPZ_HUMAN(pre=R,post=F)	1140.79	3	21.5128	TLSDVPSAAPQN@LSLEVR	sp|Q92859|NEO1_HUMAN(pre=R,post=N);sp|Q92859-2|NEO1_HUMAN(pre=R,post=N);sp|Q92859-3|NEO1_HUMAN(pre=R,post=N);tr|Q59FP8|Q59FP8_HUMAN(pre=R,post=N);tr|B7ZKN0|B7ZKN0_HUMAN(pre=R,post=N)	681.368	3	20.9407
CEDCGKPLSIEADDNGCFPLDGHVLCR	sp|Q15942|ZYX_HUMAN(pre=K,post=K);tr|B4DQX7|B4DQX7_HUMAN(pre=K,post=K);tr|B4DQR8|B4DQR8_HUMAN(pre=K,post=K);tr|H0Y2Y8|H0Y2Y8_HUMAN(pre=K,post=K)	1141.52	3	30.424	SY#SPYDYQPCLAGPNQDFHSK	sp|Q9HBL0|TENS1_HUMAN(pre=R,post=S);tr|E9PF55|E9PF55_HUMAN(pre=R,post=S);tr|E9PGF5|E9PGF5_HUMAN(pre=R,post=S)	948.085	3	21.5017	HEN@TSSSPIQYEFSLTR	sp|P04216|THY1_HUMAN(pre=R,post=E);tr|E9PNQ8|E9PNQ8_HUMAN(pre=R,post=E);tr|J3QRJ3|J3QRJ3_HUMAN(pre=R,post=E);tr|E9PIM6|E9PIM6_HUMAN(pre=R,post=E)	714.347	3	20.9212
EESSSGSSHAVMDISLPTGISANEEDLK	sp|P01031|CO5_HUMAN(pre=R,post=A)	1060.18	3	30.3739	AYS#FCGTVEYMAPEVVNR	sp|Q15418|KS6A1_HUMAN(pre=K,post=Q);sp|Q15418-2|KS6A1_HUMAN(pre=K,post=Q);sp|Q15418-3|KS6A1_HUMAN(pre=K,post=Q);sp|P51812|KS6A3_HUMAN(pre=K,post=R);sp|Q9UK32|KS6A6_HUMAN(pre=K,post=R);tr|B7ZL90|B7ZL90_HUMAN(pre=K,post=R);tr|B4DG22|B4DG22_HUMAN(pre=K,post=	1159.01	2	21.4931	LQNLVIPWAPEN@LTLHK	sp|P31785|IL2RG_HUMAN(pre=K,post=L);tr|D6RDW9|D6RDW9_HUMAN(pre=K,post=L);tr|D6RBW5|D6RBW5_HUMAN(pre=K,post=L)	759.107	3	20.8321
YAVWFGGSM^LASTPEFYQVCHTK	sp|P61158|ARP3_HUMAN(pre=R,post=K);tr|B4DXW1|B4DXW1_HUMAN(pre=R,post=K);tr|F5H3P5|F5H3P5_HUMAN(pre=R,post=K)	995.152	3	30.3229	TVLGPDTAEPATAEAAVAPPDAGLPLPGLPAEGS#PPPK	sp|Q92667|AKAP1_HUMAN(pre=K,post=T);sp|Q92667-2|AKAP1_HUMAN(pre=K,post=T)	1314.01	3	21.4746	NIASITDDTFCKAN@DTSYIR	sp|P20774|MIME_HUMAN(pre=N,post=D)	865.428	3	20.7897
SYGPAPGAGHVQEESNLSLQALESR	sp|Q13155|AIMP2_HUMAN(pre=R,post=Q)	914.459	3	30.3222	KMS#DDEDDDEEEYGKEEHEK	sp|Q7KZ85|SPT6H_HUMAN(pre=K,post=E);sp|Q7KZ85-3|SPT6H_HUMAN(pre=K,post=E)	1038.45	3	21.4423	APLVN@VTLYYEALCGGCR	sp|P13284|GILT_HUMAN(pre=N,post=A);tr|M0QZG3|M0QZG3_HUMAN(pre=N,post=A)	734.366	3	20.7616
EAMCPGVSGEDSSLLLATQVEGQATNLQR	sp|P14923|PLAK_HUMAN(pre=R,post=L);tr|F5GWP8|F5GWP8_HUMAN(pre=R,post=L);tr|C9JK18|C9JK18_HUMAN(pre=R,post=L);tr|C9JKY1|C9JKY1_HUMAN(pre=R,post=L);tr|C9J826|C9J826_HUMAN(pre=R,post=L);tr|C9JTX4|C9JTX4_HUMAN(pre=R,post=L)	1069.19	3	30.3171	TGVTSTS#DS#EEEGDDQEGEKK	sp|O75475|PSIP1_HUMAN(pre=K,post=R);sp|O75475-2|PSIP1_HUMAN(pre=K,post=R);sp|O75475-3|PSIP1_HUMAN(pre=K,post=R)	940.727	3	21.434	KPQDQGLN@HTCNYYLQPEEDVTIGVWH	sp|Q8N2K0|ABD12_HUMAN(pre=K,post=T);sp|Q8N2K0-2|ABD12_HUMAN(pre=K,post=T);sp|Q8N2K0-3|ABD12_HUMAN(pre=K,post=T);tr|Q5T712|Q5T712_HUMAN(pre=K,post=T)	883.428	4	20.7579
GLPWSCSVEDVQNFLSDCTIHDGAAGVHFIYTR	sp|P52597|HNRPF_HUMAN(pre=R,post=E)	974.714	4	30.2715	S#KSPLPPEEEAKDEEEDQTLVNLDTYTSDLHFQVSK	sp|Q1KMD3|HNRL2_HUMAN(pre=R,post=D);tr|H3BQZ7|H3BQZ7_HUMAN(pre=R,post=D)	955.869	5	21.4159	AFITN@FSMIIDGM+15.995TYPGIIK	sp|Q14624|ITIH4_HUMAN(pre=K,post=E);sp|Q14624-2|ITIH4_HUMAN(pre=K,post=E);sp|Q14624-3|ITIH4_HUMAN(pre=K,post=E);sp|Q14624-4|ITIH4_HUMAN(pre=K,post=E);tr|B7ZKJ8|B7ZKJ8_HUMAN(pre=K,post=E)	846.449	3	20.7308
YTIVVSATASDAAPLQYLAPYSGCSMGEYFR	sp|P25705|ATPA_HUMAN(pre=K,post=D);sp|P25705-2|ATPA_HUMAN(pre=K,post=D);tr|K7EK63|K7EK63_HUMAN(pre=K,post=D);tr|K7ENP3|K7ENP3_HUMAN(pre=K,post=D)	1178.23	3	30.2489	IQFVEGPVEPGKPTS#PEHVVYEGETVTR	sp|Q9H7C4|SYNCI_HUMAN(pre=R,post=A);sp|Q9H7C4-2|SYNCI_HUMAN(pre=R,post=A);tr|C9JTN4|C9JTN4_HUMAN(pre=R,post=A);tr|C9JSS1|C9JSS1_HUMAN(pre=R,post=A)	863.188	4	21.3834	MYN@HSWPESLACDELPVYDR	sp|Q6FHJ7|SFRP4_HUMAN(pre=K,post=G)	876.393	3	20.7259
GLVEPVDVVDNADGTQTVNYVPSR	sp|P21333|FLNA_HUMAN(pre=K,post=E);sp|P21333-2|FLNA_HUMAN(pre=K,post=E);tr|Q5HY54|Q5HY54_HUMAN(pre=K,post=E)	896.793	3	30.2124	S#PVIGSEVFLPNSNHVASGAGEAGR	sp|P29590-4|PML_HUMAN(pre=R,post=E);tr|H3BUJ5|H3BUJ5_HUMAN(pre=R,post=E);tr|H3BT57|H3BT57_HUMAN(pre=R,post=E);tr|H3BRN3|H3BRN3_HUMAN(pre=R,post=E)	892.767	3	21.3516	GTFTDCALAN@M+15.995TEQIR	sp|P12110|CO6A2_HUMAN(pre=R,post=Q);sp|P12110-2|CO6A2_HUMAN(pre=R,post=Q);sp|P12110-3|CO6A2_HUMAN(pre=R,post=Q);tr|C9JH44|C9JH44_HUMAN(pre=R,post=Q)	663.644	3	20.7204
AGVCAALEAWPALQIAVENGFGGVHSQEK	sp|Q969E8|TSR2_HUMAN(pre=R,post=A)	825.179	4	30.1881	AAS#DGQYENQSPEATSPR	sp|Q9HBL0|TENS1_HUMAN(pre=R,post=S);tr|Q59G71|Q59G71_HUMAN(pre=R,post=S);tr|E9PF55|E9PF55_HUMAN(pre=R,post=S);tr|E9PGF5|E9PGF5_HUMAN(pre=R,post=S)	711.306	3	21.2784	LPADCIDCTTN@FSCTYGK	sp|Q9BRN9|TM2D3_HUMAN(pre=R,post=P);sp|Q9BRN9-2|TM2D3_HUMAN(pre=R,post=P);tr|B3KT51|B3KT51_HUMAN(pre=R,post=P);tr|H0YNS4|H0YNS4_HUMAN(pre=R,post=P);tr|H0YNF6|H0YNF6_HUMAN(pre=R,post=P);tr|E7EPS7|E7EPS7_HUMAN(pre=R,post=P)	804.699	3	20.6535
LDNLQQEIDFLTALYQAELSQMQTQISETNVILSM^DNNR	sp|P04264|K2C1_HUMAN(pre=K,post=S);gi|1346343(pre=K,post=S);gi|71536(pre=K,post=Q);gi|88054(pre=K,post=Q)	1563.11	3	30.1861	AGEQQLS#EPEDMEM^EAGDTDDPPR	sp|Q93009|UBP7_HUMAN(pre=K,post=I);tr|H3BMF6|H3BMF6_HUMAN(pre=K,post=I)	963.05	3	21.2094	APQLN@HSNSDVVSINCNIR	sp|Q9UKX5|ITA11_HUMAN(pre=R,post=L);tr|J3KQM2|J3KQM2_HUMAN(pre=R,post=L)	761.714	3	20.6477
DPLGGLADMFGQMPGSGIGTGPGVIQDR	sp|P78344|IF4G2_HUMAN(pre=R,post=F);sp|P78344-2|IF4G2_HUMAN(pre=R,post=F);tr|D3DQV9|D3DQV9_HUMAN(pre=R,post=F);tr|H0Y3P2|H0Y3P2_HUMAN(pre=R,post=F);tr|H0YCH5|H0YCH5_HUMAN(pre=R,post=F)	963.145	3	30.1381	QVPVMQGTGM^QGASIQGGSQPGGFS#PGQNQVTPQDHEK	sp|P33240|CSTF2_HUMAN(pre=R,post=A);sp|P33240-2|CSTF2_HUMAN(pre=R,post=A);tr|E7EWR4|E7EWR4_HUMAN(pre=R,post=A)	1063	4	21.1964	EHEAQSN@ASLDVFLGHTNVEELMK	sp|P00736|C1R_HUMAN(pre=K,post=L);tr|H0YFH3|H0YFH3_HUMAN(pre=K,post=L)	598.299	5	20.6241
EAM^CPGVSGEDSSLLLATQVEGQATNLQR	sp|P14923|PLAK_HUMAN(pre=R,post=L);tr|F5GWP8|F5GWP8_HUMAN(pre=R,post=L);tr|C9JK18|C9JK18_HUMAN(pre=R,post=L);tr|C9JKY1|C9JKY1_HUMAN(pre=R,post=L);tr|C9J826|C9J826_HUMAN(pre=R,post=L);tr|C9JTX4|C9JTX4_HUMAN(pre=R,post=L)	1074.52	3	30.1113	ESQLAHIKDEPPPLS#PAPLT#PATPSSLDPFFSR	sp|Q7Z6Z7|HUWE1_HUMAN(pre=R,post=E);sp|Q7Z6Z7-2|HUWE1_HUMAN(pre=R,post=E);sp|Q7Z6Z7-3|HUWE1_HUMAN(pre=R,post=E);tr|H0Y5W0|H0Y5W0_HUMAN(pre=R,post=E);tr|H0Y659|H0Y659_HUMAN(pre=R,post=E)	998.492	4	21.1806	GPLANPIWN@VTGFTGR	sp|Q15262|PTPRK_HUMAN(pre=K,post=D);sp|Q15262-2|PTPRK_HUMAN(pre=K,post=D);sp|Q15262-3|PTPRK_HUMAN(pre=K,post=D);tr|B7ZMG0|B7ZMG0_HUMAN(pre=K,post=D);tr|Q5TG12|Q5TG12_HUMAN(pre=K,post=D);tr|E9PGC5|E9PGC5_HUMAN(pre=K,post=D);tr|F5GXI4|F5GXI4_HUMAN(pre=K,pos	922.992	2	20.6218
IVLATNIAETSITINDIVHVVDSGLHK	sp|Q7L2E3|DHX30_HUMAN(pre=K,post=E);sp|Q7L2E3-2|DHX30_HUMAN(pre=K,post=E);sp|Q7L2E3-3|DHX30_HUMAN(pre=K,post=E);tr|H7BXY3|H7BXY3_HUMAN(pre=K,post=E)	790.952	4	30.0888	DS#SLPGDLHVTSGPESPFNNIFNDVDKSEDLPSHQK	sp|Q8IWU2|LMTK2_HUMAN(pre=K,post=I)	887.828	5	21.1797	GGSYVALTDGLGN@LTIIIETMSHK	sp|P54803|GALC_HUMAN(pre=K,post=H);sp|P54803-3|GALC_HUMAN(pre=K,post=H);sp|P54803-4|GALC_HUMAN(pre=K,post=H);sp|P54803-5|GALC_HUMAN(pre=K,post=H);tr|G3V255|G3V255_HUMAN(pre=K,post=H);tr|E7EPA4|E7EPA4_HUMAN(pre=K,post=H);tr|J3KN25|J3KN25_HUMAN(pre=K,post=H	927.166	3	20.603
LLDSLEPPGEPGPSTNIPENDTVDGR	sp|Q92734|TFG_HUMAN(pre=R,post=E);tr|G5E9V1|G5E9V1_HUMAN(pre=R,post=E);tr|C9JJP5|C9JJP5_HUMAN(pre=R,post=E);tr|C9JUE0|C9JUE0_HUMAN(pre=R,post=E)	955.142	3	30.0462	CPAPGDTQHSEEAEPEPSQEAESGS#WER	sp|P98088|MUC5A_HUMAN(pre=R,post=G)	1107.78	3	21.1615	FAEAACDVVHVM+15.995LN@GSR	sp|P28907|CD38_HUMAN(pre=R,post=S);tr|H0Y950|H0Y950_HUMAN(pre=R,post=S)	679.66	3	20.5405
ILSLTETIECLQTNIDHLQSQVEELK	sp|Q01850|CDR2_HUMAN(pre=K,post=S);tr|H3BTR1|H3BTR1_HUMAN(pre=K,post=S);tr|H3BUE0|H3BUE0_HUMAN(pre=K,post=S);tr|H3BN65|H3BN65_HUMAN(pre=K,post=S);tr|H3BU23|H3BU23_HUMAN(pre=K,post=S)	836.449	4	30.0099	SSSS#QTLTQFDSNIAPADPDTAIVHPVPIR	sp|Q96D71|REPS1_HUMAN(pre=R,post=M);sp|Q96D71-3|REPS1_HUMAN(pre=R,post=M);tr|H0YE73|H0YE73_HUMAN(pre=R,post=M)	1130.22	3	21.1485	KECYYNLNDASLCDNVLAPN@VTK	sp|Q14766|LTBP1_HUMAN(pre=K,post=Q);sp|Q14766-2|LTBP1_HUMAN(pre=K,post=Q);sp|Q14766-3|LTBP1_HUMAN(pre=K,post=Q);sp|Q14766-4|LTBP1_HUMAN(pre=K,post=Q);sp|Q14766-5|LTBP1_HUMAN(pre=K,post=Q);tr|E7EUU6|E7EUU6_HUMAN(pre=K,post=Q);tr|E7EV71|E7EV71_HUMAN(pre=K,p	1045.52	3	20.5373
EAYCLQYSNNLQEDIYSETSGHFR	sp|Q9UJ72|ANX10_HUMAN(pre=R,post=D)	1023.47	3	30.0002	S#SSSQTLTQFDSNIAPADPDTAIVHPVPIR	sp|Q96D71|REPS1_HUMAN(pre=R,post=M);sp|Q96D71-3|REPS1_HUMAN(pre=R,post=M);tr|H0YE73|H0YE73_HUMAN(pre=R,post=M)	847.918	4	21.113	LEQLGGLLAN@VSGELGGR	sp|Q9Y6C2|EMIL1_HUMAN(pre=R,post=L)	643.358	3	20.4897
AEGSDVANAVLDGADCIMLSGETAK	sp|P14618|KPYM_HUMAN(pre=R,post=G);sp|P14618-2|KPYM_HUMAN(pre=R,post=G);sp|P14618-3|KPYM_HUMAN(pre=R,post=G);tr|Q504U3|Q504U3_HUMAN(pre=R,post=G);tr|H3BSU3|H3BSU3_HUMAN(pre=R,post=G);tr|H3BTN5|H3BTN5_HUMAN(pre=R,post=G)	928.121	3	29.9858	EGQPSPADEKGNDS#DGEGESDDPEKKK	sp|O75351|VPS4B_HUMAN(pre=K,post=L);tr|K7EKZ3|K7EKZ3_HUMAN(pre=K,post=L)	729.944	5	21.0515	IHM+15.995DCSN@LTALATSKPR	sp|Q02817|MUC2_HUMAN(pre=K,post=A);tr|E7EUV1|E7EUV1_HUMAN(pre=K,post=A)	555.79	4	20.4628
GMNPPSYYTQPAPIPNNNPITVQTVYVQHPITFLDRPIQM	sp|Q99732|LITAF_HUMAN(pre=K,post=C);sp|Q99732-2|LITAF_HUMAN(pre=K,post=C);sp|Q99732-3|LITAF_HUMAN(pre=K,post=C);tr|I3L329|I3L329_HUMAN(pre=K,post=C);tr|I3L1P1|I3L1P1_HUMAN(pre=K,post=C);tr|I3L3U8|I3L3U8_HUMAN(pre=K,post=C);tr|I3L1I9|I3L1I9_HUMAN(pre=K,pos	1174.85	4	29.9845	ELAGDPEAVPES#DEEPPPGEQAQK	sp|Q8WYB5|KAT6B_HUMAN(pre=K,post=Q);sp|Q8WYB5-2|KAT6B_HUMAN(pre=K,post=Q);sp|Q8WYB5-3|KAT6B_HUMAN(pre=K,post=Q)	963.108	3	21.048	N@ETQHEPYPLM+15.995LPGCSPSCPLER	sp|P15309|PPAP_HUMAN(pre=R,post=F);sp|P15309-2|PPAP_HUMAN(pre=R,post=F);tr|Q5FBY0|Q5FBY0_HUMAN(pre=R,post=F);tr|H0Y8T3|H0Y8T3_HUMAN(pre=R,post=F)	958.441	3	20.4306
GPEGPQGPPGHQGPPGPDECEILDIIMK	sp|P12109|CO6A1_HUMAN(pre=R,post=M)	1070.87	3	29.8743	APGPRDT#DDDEEEPDPYGFIVQTAEIAEIAR	sp|Q9Y4F5|C170B_HUMAN(pre=R,post=L);sp|Q9Y4F5-2|C170B_HUMAN(pre=R,post=L);sp|Q9Y4F5-3|C170B_HUMAN(pre=R,post=L);tr|J3KQR7|J3KQR7_HUMAN(pre=R,post=L);tr|E9PFC1|E9PFC1_HUMAN(pre=R,post=L)	1214.22	3	21.0338	GTFTDCALAN@MTEQIR	sp|P12110|CO6A2_HUMAN(pre=R,post=Q);sp|P12110-2|CO6A2_HUMAN(pre=R,post=Q);sp|P12110-3|CO6A2_HUMAN(pre=R,post=Q);tr|C9JH44|C9JH44_HUMAN(pre=R,post=Q)	658.312	3	20.3521
CEDIDECSTIPGICEGGECTNTVSSYFCK	sp|P35555|FBN1_HUMAN(pre=K,post=C)	1226.19	3	29.8301	SPS#LDNPTPFPNLGPSENPLK	sp|Q14653|IRF3_HUMAN(pre=R,post=R);sp|Q14653-2|IRF3_HUMAN(pre=R,post=R);tr|Q7Z5G6|Q7Z5G6_HUMAN(pre=R,post=R);tr|M0QYT9|M0QYT9_HUMAN(pre=R,post=R);tr|Q5FBY2|Q5FBY2_HUMAN(pre=R,post=R);tr|M0QZB8|M0QZB8_HUMAN(pre=R,post=R);tr|M0R0X9|M0R0X9_HUMAN(pre=R,post=R	863.765	3	21.0277	ELGAVIYN@CSHLAQDLEK	sp|Q96BZ4|PLD4_HUMAN(pre=K,post=T);tr|G3V3J8|G3V3J8_HUMAN(pre=K,post=-);tr|F5H2B5|F5H2B5_HUMAN(pre=K,post=T)	783.738	3	20.3107
QIDTVAAEWPAQTNYLYLTYWGTTHDLTFR	sp|P27708|PYR1_HUMAN(pre=K,post=T);tr|F8VPD4|F8VPD4_HUMAN(pre=K,post=T)	1240.28	3	29.8238	AS#PGTPGT#PELRPTFSPAFSR	sp|O75112|LDB3_HUMAN(pre=R,post=P);sp|O75112-4|LDB3_HUMAN(pre=R,post=P);sp|O75112-5|LDB3_HUMAN(pre=R,post=P);sp|O75112-7|LDB3_HUMAN(pre=R,post=P);tr|F5H0C2|F5H0C2_HUMAN(pre=R,post=P)	620.04	4	21.0171	NQELEDNVHISPN@GSIITIVGTR	sp|P98160|PGBM_HUMAN(pre=R,post=P)	884.464	3	20.309
RSPLSDPPSQDPTPAATPETPPVISAVVHATDEEK	sp|O95359|TACC2_HUMAN(pre=K,post=L);sp|O95359-1|TACC2_HUMAN(pre=K,post=L);sp|O95359-2|TACC2_HUMAN(pre=K,post=L);sp|O95359-3|TACC2_HUMAN(pre=K,post=L);sp|O95359-5|TACC2_HUMAN(pre=K,post=L);sp|O95359-6|TACC2_HUMAN(pre=K,post=L);tr|Q4VXL4|Q4VXL4_HUMAN(pre=K,	982.008	4	29.8038	STPESGDS#DKESVGSSSTSNEGGR	sp|Q6GQQ9|OTU7B_HUMAN(pre=R,post=R);sp|Q6GQQ9-2|OTU7B_HUMAN(pre=R,post=R)	909.059	3	20.9651	DGTQQAVPLEHPSSPWGLN@LTEK	sp|Q14767|LTBP2_HUMAN(pre=R,post=I);tr|G3V3X5|G3V3X5_HUMAN(pre=R,post=I);tr|G3V511|G3V511_HUMAN(pre=R,post=I)	931.815	3	20.2538
TEDQACGGSLPFYPFAEDEPVDQGHR	sp|Q8NBJ9|SIDT2_HUMAN(pre=K,post=Q);sp|Q8NBJ9-2|SIDT2_HUMAN(pre=K,post=Q);tr|C9JBG5|C9JBG5_HUMAN(pre=K,post=Q);tr|F5H8L4|F5H8L4_HUMAN(pre=K,post=Q);tr|E9PPN9|E9PPN9_HUMAN(pre=K,post=Q)	1022.79	3	29.7756	SPVDES#GDEVQYGDVPVENGM^APFFEM^K	sp|Q8WX93|PALLD_HUMAN(pre=R,post=L);sp|Q8WX93-2|PALLD_HUMAN(pre=R,post=L);sp|Q8WX93-3|PALLD_HUMAN(pre=R,post=L);sp|Q8WX93-4|PALLD_HUMAN(pre=R,post=L);sp|Q8WX93-5|PALLD_HUMAN(pre=R,post=L);sp|Q8WX93-8|PALLD_HUMAN(pre=R,post=L);sp|Q8WX93-9|PALLD_HUMAN(pre=R	1158.51	3	20.9303	LLGVPLVGADVCGFLGN@TSEELCVR	sp|P10253|LYAG_HUMAN(pre=N,post=W)	940.819	3	20.2279
GGEEPLPEGLFWLLVTGHIPTEEQVSWLSK	sp|O75390|CISY_HUMAN(pre=K,post=E);tr|B4DJV2|B4DJV2_HUMAN(pre=K,post=E);tr|F8VPA1|F8VPA1_HUMAN(pre=K,post=E);tr|F8VX07|F8VX07_HUMAN(pre=K,post=E);tr|F8W1S4|F8W1S4_HUMAN(pre=K,post=E);tr|H0YH82|H0YH82_HUMAN(pre=K,post=E);tr|F8VPF9|F8VPF9_HUMAN(pre=K,post=E	1212.98	3	29.7298	M^LPHAPGVQMQAIPEDAIPEES#GDEDEDDPDKR	sp|Q13547|HDAC1_HUMAN(pre=R,post=I);tr|F5GXM1|F5GXM1_HUMAN(pre=R,post=I)	1004.7	4	20.888	AQEALSM+15.995GN@ATFYEVESILK	sp|Q13753|LAMC2_HUMAN(pre=R,post=N);sp|Q13753-2|LAMC2_HUMAN(pre=R,post=N)	836.089	3	20.1982
SENQVLGQYIENLMSASSVFQTTDTK	sp|Q9UIL1|SCOC_HUMAN(pre=K,post=S);sp|Q9UIL1-2|SCOC_HUMAN(pre=K,post=S);sp|Q9UIL1-3|SCOC_HUMAN(pre=K,post=S);sp|Q9UIL1-4|SCOC_HUMAN(pre=K,post=S)	1060.2	3	29.7223	S#PQPDPVGTPTIFKPQSK	sp|P46013|KI67_HUMAN(pre=R,post=R);sp|P46013-2|KI67_HUMAN(pre=R,post=R)	609.827	4	20.8687	CGHLPRPN@ITQSCQLR	sp|Q6UY14|ATL4_HUMAN(pre=R,post=L);sp|Q6UY14-2|ATL4_HUMAN(pre=R,post=L);tr|F8WAD0|F8WAD0_HUMAN(pre=R,post=L)	694.687	3	20.1775
DYEFM^WNPHLGYILTCPSNLGTGLR	sp|P12277|KCRB_HUMAN(pre=K,post=A);tr|H0YJG0|H0YJG0_HUMAN(pre=K,post=A);tr|H0YJK0|H0YJK0_HUMAN(pre=K,post=A)	1038.84	3	29.7044	ENSPAVS#PTTNSTAPFGLKPR	sp|Q9Y2L9|LRCH1_HUMAN(pre=R,post=S);sp|Q9Y2L9-2|LRCH1_HUMAN(pre=R,post=S);sp|Q9Y2L9-3|LRCH1_HUMAN(pre=R,post=S)	635.574	4	20.8428	QNQCFYN@SSYLNVQR	sp|P19652|A1AG2_HUMAN(pre=R,post=E)	689.321	3	20.1743
CPEALFQPSFLGMESCGIHETTFNSIMK	sp|P60709|ACTB_HUMAN(pre=R,post=C);sp|P63261|ACTG_HUMAN(pre=R,post=C);tr|I3L3I4|I3L3I4_HUMAN(pre=R,post=C)	880.672	4	29.6821	SNS#PPALGPEACPVSLPSPPEASTLK	sp|Q9H0F6|SHRPN_HUMAN(pre=K,post=G);sp|Q9H0F6-2|SHRPN_HUMAN(pre=K,post=G)	991.161	3	20.8057	ELPGVCN@ETMM+15.995ALWEECKPC	sp|P10909|CLUS_HUMAN(pre=K,post=L);sp|P10909-2|CLUS_HUMAN(pre=K,post=L);sp|P10909-4|CLUS_HUMAN(pre=K,post=L);sp|P10909-5|CLUS_HUMAN(pre=K,post=L);tr|E5RJZ5|E5RJZ5_HUMAN(pre=K,post=L);tr|E7ERK6|E7ERK6_HUMAN(pre=K,post=L);tr|E7ETB4|E7ETB4_HUMAN(pre=K,post=L	920.408	3	20.0686
DATNVGDEGGFAPNILENSEALELVK	sp|P09104|ENOG_HUMAN(pre=K,post=E);tr|B7Z2X9|B7Z2X9_HUMAN(pre=K,post=E)	997.513	3	29.6482	SFS#MHDLTTIQGDEPVGQRPYQPLPEAK	sp|Q6NUK4|REEP3_HUMAN(pre=R,post=K)	878.179	4	20.801	RAN@TSALAVPSPVSNSASAR	sp|P55268|LAMB2_HUMAN(pre=R,post=H)	526.034	4	20.0552
LLVSNLDFGVSDADIQELFAEFGTLK	sp|Q86V81|THOC4_HUMAN(pre=K,post=K);tr|E9PB61|E9PB61_HUMAN(pre=K,post=K)	1043.89	3	29.5704	QVPVMQGTGMQGASIQGGSQPGGFS#PGQNQVTPQDHEK	sp|P33240|CSTF2_HUMAN(pre=R,post=A);sp|P33240-2|CSTF2_HUMAN(pre=R,post=A);tr|E7EWR4|E7EWR4_HUMAN(pre=R,post=A)	1059	4	20.7872	LRAN@QSWEDSNTDLVPAPAVR	sp|Q99988|GDF15_HUMAN(pre=R,post=I)	828.759	3	19.9393
YASICQQNGLVPIVEPEVIPDGDHDLEHCQYVTEK	sp|P05062|ALDOB_HUMAN(pre=R,post=V);tr|Q5T7D5|Q5T7D5_HUMAN(pre=R,post=V)	1086.03	4	29.5672	QLPALDGSLM^GPES#PPAQEEEAPVSPHK	sp|Q8N9T8|KRI1_HUMAN(pre=R,post=K);sp|Q8N9T8-2|KRI1_HUMAN(pre=R,post=K);tr|D3YTE0|D3YTE0_HUMAN(pre=R,post=K)	824.649	4	20.7854	TALDGPSGLVTAN@ITDSEALAR	sp|P24821|TENA_HUMAN(pre=T,post=W);sp|P24821-2|TENA_HUMAN(pre=T,post=W);sp|P24821-3|TENA_HUMAN(pre=T,post=W);sp|P24821-4|TENA_HUMAN(pre=T,post=W);sp|P24821-5|TENA_HUMAN(pre=T,post=W);sp|P24821-6|TENA_HUMAN(pre=T,post=W);tr|H0YGZ3|H0YGZ3_HUMAN(pre=T,post=W	773.072	3	19.9356
DLANQVTGWLDGSAIYGSSHSWSDALR	sp|Q9NRD8|DUOX2_HUMAN(pre=R,post=S)	1017.5	3	29.5518	S#HNDFVAILDLPEGEHQYK	sp|O43741|AAKB2_HUMAN(pre=K,post=F)	645.816	4	20.7309	SCGECIQAGPNCGWCTN@STFLQEGM+15.995PTSAR	sp|P05556|ITB1_HUMAN(pre=K,post=C);sp|P05556-2|ITB1_HUMAN(pre=K,post=C);sp|P05556-3|ITB1_HUMAN(pre=K,post=C);sp|P05556-4|ITB1_HUMAN(pre=K,post=C);sp|P05556-5|ITB1_HUMAN(pre=K,post=C);tr|Q5T3E5|Q5T3E5_HUMAN(pre=K,post=C);tr|Q5T3E6|Q5T3E6_HUMAN(pre=K,post=C	1179.83	3	19.9162
ELTPEVLQEWLDELEEM^MLVVHMPR	sp|P01008|ANT3_HUMAN(pre=K,post=F)	807.406	4	29.5489	TAESQT#PTPSATSFFSGK	sp|P55265|DSRAD_HUMAN(pre=K,post=S);sp|P55265-2|DSRAD_HUMAN(pre=K,post=S);sp|P55265-3|DSRAD_HUMAN(pre=K,post=S);sp|P55265-4|DSRAD_HUMAN(pre=K,post=S);sp|P55265-5|DSRAD_HUMAN(pre=K,post=S);tr|H0YCK3|H0YCK3_HUMAN(pre=K,post=S);tr|E7ENU4|E7ENU4_HUMAN(pre=K,p	738.018	3	20.6659	SFNSISAVDN@GSLANTPHLR	sp|P07585|PGS2_HUMAN(pre=L,post=E);sp|P07585-2|PGS2_HUMAN(pre=L,post=E);sp|P07585-3|PGS2_HUMAN(pre=L,post=E);tr|F8VNV6|F8VNV6_HUMAN(pre=L,post=E);tr|H0YIH3|H0YIH3_HUMAN(pre=L,post=E)	749.05	3	19.9106
LEHDVNIQFPDKDDGNQPQDQITITGYEK	sp|Q00341|VIGLN_HUMAN(pre=R,post=N);sp|Q00341-2|VIGLN_HUMAN(pre=R,post=N)	1263.97	3	29.5401	S#PM^MPENAENEGDALLQFTAEFSSR	sp|Q9UNN5|FAF1_HUMAN(pre=K,post=Y);tr|B4DEJ6|B4DEJ6_HUMAN(pre=K,post=Y);tr|B3KT28|B3KT28_HUMAN(pre=K,post=Y)	1004.43	3	20.6243	IPCSQPPQIEHGTIN@SSR	sp|P08603|CFAH_HUMAN(pre=K,post=S)	722.696	3	19.8977
GM^ADQDGLKPTIDKPSEDSPPLEMLGPR	sp|P19827|ITIH1_HUMAN(pre=R,post=R);sp|P19827-2|ITIH1_HUMAN(pre=R,post=R);sp|P19827-3|ITIH1_HUMAN(pre=R,post=R);tr|H7C5I0|H7C5I0_HUMAN(pre=R,post=R)	861.446	4	29.4623	ANS#FVGTAQYVSPELLTEK	sp|O15530|PDPK1_HUMAN(pre=R,post=S);sp|O15530-2|PDPK1_HUMAN(pre=R,post=S);sp|O15530-4|PDPK1_HUMAN(pre=R,post=S);sp|O15530-5|PDPK1_HUMAN(pre=R,post=S);sp|Q6A1A2|PDPK2_HUMAN(pre=R,post=S);tr|E9PER6|E9PER6_HUMAN(pre=R,post=S)	808.075	3	20.6186	SAPCHGPPLGAEN@FTVTVANEHR	sp|Q9Y6R7|FCGBP_HUMAN(pre=L,post=G)	869.424	3	19.8892
ASASYYEQYHSLNEIYSWIEFITER	sp|Q96IY4|CBPB2_HUMAN(pre=R,post=H);sp|Q96IY4-2|CBPB2_HUMAN(pre=R,post=H)	1081.85	3	29.4601	KEEAS#SPGAGEGPAEEGTR	sp|Q6ZRV2|FA83H_HUMAN(pre=K,post=D);tr|J3KPS2|J3KPS2_HUMAN(pre=K,post=D)	743.007	3	20.6134	KVCQDCPLLAPLN@DTR	sp|P02765|FETUA_HUMAN(pre=R,post=V);tr|C9JV77|C9JV77_HUMAN(pre=R,post=V)	1095.07	2	19.8742
GGLPPLPLHPGGDQGGPPVGPLSLGLATVDIQNPDITSSR	sp|P42768|WASP_HUMAN(pre=R,post=Y);tr|C9J3B7|C9J3B7_HUMAN(pre=R,post=Y)	1011.05	4	29.4329	NVLLANS#SSPQVEGDFAMAPR	sp|Q9UNK9|ANGE1_HUMAN(pre=K,post=G)	809.72	3	20.5893	GQVYLQCGTPCN@LTCR	sp|P04275|VWF_HUMAN(pre=K,post=S)	691.321	3	19.743
TLDPDDMVYCGIYDNALDNDNYNLAK	sp|P35573|GDE_HUMAN(pre=K,post=G);sp|P35573-2|GDE_HUMAN(pre=K,post=G);sp|P35573-3|GDE_HUMAN(pre=K,post=G)	1104.18	3	29.4329	EGASPTSSSNEDSAANGS#AETSALDTGFSLNLSELR	sp|Q14005|IL16_HUMAN(pre=K,post=E);sp|Q14005-2|IL16_HUMAN(pre=K,post=E);sp|Q14005-3|IL16_HUMAN(pre=K,post=E);tr|H0YLH9|H0YLH9_HUMAN(pre=K,post=E);tr|H3BVH5|H3BVH5_HUMAN(pre=K,post=E)	1266.22	3	20.5727	VPVTLALN@NTLFLIEER	sp|P15144|AMPN_HUMAN(pre=K,post=Q)	696.401	3	19.7099
VPHSLDLSSPNMANTVNAALKPLETLSR	sp|Q7Z6Z7|HUWE1_HUMAN(pre=R,post=I);sp|Q7Z6Z7-2|HUWE1_HUMAN(pre=R,post=I);sp|Q7Z6Z7-3|HUWE1_HUMAN(pre=R,post=I);tr|H0Y5W0|H0Y5W0_HUMAN(pre=R,post=I)	816.698	4	29.4028	EQTLS#PTITSGLHNIAR	sp|O94979|SC31A_HUMAN(pre=R,post=S);sp|O94979-2|SC31A_HUMAN(pre=R,post=S);sp|O94979-3|SC31A_HUMAN(pre=R,post=S);sp|O94979-4|SC31A_HUMAN(pre=R,post=S);sp|O94979-6|SC31A_HUMAN(pre=R,post=S);sp|O94979-7|SC31A_HUMAN(pre=R,post=S);sp|O94979-8|SC31A_HUMAN(pre=R	688.019	3	20.5645	VTGLN@CTTNHPINPK	sp|P08648|ITA5_HUMAN(pre=R,post=G)	652.347	3	19.6893
MVLQNLSPEADLSPENMITMFPLLVEK	sp|Q8IY21|DDX60_HUMAN(pre=R,post=L)	1116.59	3	29.3961	LEEGVAS#DEEAEEAQPGSGPS#PEPEGS#PPAHPQ	sp|Q7Z406|MYH14_HUMAN(pre=R,post=-);sp|Q7Z406-2|MYH14_HUMAN(pre=R,post=-);sp|Q7Z406-4|MYH14_HUMAN(pre=R,post=-);sp|Q7Z406-6|MYH14_HUMAN(pre=R,post=-);tr|G8JLL9|G8JLL9_HUMAN(pre=R,post=-);tr|F2Z2U8|F2Z2U8_HUMAN(pre=R,post=-)	1232.48	3	20.5418	SKDEGTYTCALHHSGHSPPISSQN@VTVLR	sp|P04216|THY1_HUMAN(pre=T,post=D);tr|E9PNQ8|E9PNQ8_HUMAN(pre=T,post=G);tr|J3QRJ3|J3QRJ3_HUMAN(pre=T,post=D);tr|E9PIM6|E9PIM6_HUMAN(pre=T,post=D)	694.35	5	19.6845
INDGGRPPLEGIVSLPVTFCSCVEGSCFR	sp|Q12864|CAD17_HUMAN(pre=R,post=P)	1123.22	3	29.3892	KSSTGS#IS#NVLFSTQDPVEDAVFGEATNLK	sp|Q5VZ89|DEN4C_HUMAN(pre=R,post=K);sp|Q5VZ89-5|DEN4C_HUMAN(pre=R,post=K);sp|Q5VZ89-6|DEN4C_HUMAN(pre=R,post=K);tr|B7Z660|B7Z660_HUMAN(pre=R,post=K)	1245.27	3	20.5153	LEHFAPPFGFM+15.995ELN@YSLVQK	sp|Q9NSC7|SIA7A_HUMAN(pre=R,post=V);tr|G3XAD9|G3XAD9_HUMAN(pre=R,post=V)	668.847	4	19.6584
ELQNAPDAIPESGVEPPALDTAWVEATR	sp|Q13098|CSN1_HUMAN(pre=R,post=K);sp|Q13098-5|CSN1_HUMAN(pre=R,post=K);sp|Q13098-7|CSN1_HUMAN(pre=R,post=K);tr|C9JFE4|C9JFE4_HUMAN(pre=R,post=K);tr|J3KSA5|J3KSA5_HUMAN(pre=R,post=K);tr|J3KRJ4|J3KRJ4_HUMAN(pre=R,post=K);tr|J3QLT0|J3QLT0_HUMAN(pre=R,post=K	1040.86	3	29.3672	PAGPAGDEPAES#PSETPGPR	sp|Q9NZT2|OGFR_HUMAN(pre=R,post=P);sp|Q9NZT2-2|OGFR_HUMAN(pre=R,post=P)	714.986	3	20.498	LPPPPYQN@QSTCAVYHR	sp|P98088|MUC5A_HUMAN(pre=P,post=S)	725.026	3	19.6545
QCDQFVAEYEPVLIEILVEVMDPSFVCLK	sp|P07602|SAP_HUMAN(pre=K,post=I);sp|P07602-2|SAP_HUMAN(pre=K,post=I);sp|P07602-3|SAP_HUMAN(pre=K,post=I);tr|B1AVU8|B1AVU8_HUMAN(pre=K,post=I);tr|C9JIZ6|C9JIZ6_HUMAN(pre=K,post=I)	1253.64	3	29.3633	VM^TIPYQPM^PAS#SPVICAGGQDR	sp|Q15365|PCBP1_HUMAN(pre=R,post=C)	911.082	3	20.4977	HNFGPGTDFVVEYIDSN@HTK	sp|O94856|NFASC_HUMAN(pre=K,post=K);sp|O94856-5|NFASC_HUMAN(pre=K,post=K);sp|O94856-9|NFASC_HUMAN(pre=K,post=K);sp|O94856-13|NFASC_HUMAN(pre=K,post=K);tr|J3QSX2|J3QSX2_HUMAN(pre=K,post=K);tr|F8W791|F8W791_HUMAN(pre=K,post=K);tr|F8W792|F8W792_HUMAN(pre=K,p	642.317	4	19.6268
SLGYDLPM^VEEGEPDPEFEAILDTVDPNR	sp|Q13813|SPTN1_HUMAN(pre=R,post=D);sp|Q13813-2|SPTN1_HUMAN(pre=R,post=D);sp|Q13813-3|SPTN1_HUMAN(pre=R,post=D);tr|A6NG51|A6NG51_HUMAN(pre=R,post=D)	1136.54	3	29.3572	QGSS#PAPDSCQPGPGPSPGLTSIVSGTSEDLRPPR	sp|Q96IQ9|ZN414_HUMAN(pre=Q,post=R);sp|Q96IQ9-2|ZN414_HUMAN(pre=Q,post=R)	928.939	4	20.4687	ISCTVEN@ETIGVWRPSPPTCEK	sp|P04003|C4BPA_HUMAN(pre=S,post=I)	950.474	3	19.625
DALAQEYLM^ECIIQVFPDEFHLQTLNPFLR	sp|Q96QK1|VPS35_HUMAN(pre=R,post=A)	953.482	4	29.3274	AFAAVPTSHPPEDAPAQPPTPGPAAS#PEQLSFR	sp|Q14160|SCRIB_HUMAN(pre=R,post=E);sp|Q14160-2|SCRIB_HUMAN(pre=R,post=E);sp|Q14160-3|SCRIB_HUMAN(pre=R,post=E);tr|H0YCG0|H0YCG0_HUMAN(pre=R,post=E)	891.433	4	20.4667	SLHRPALEDLLLGSEAN@LTCTLTGLR	sp|P01876|IGHA1_HUMAN(pre=L,post=D);sp|P01877|IGHA2_HUMAN(pre=L,post=D)	999.206	3	19.6179
QVEDLQATFSSIHSFQDLSSSILAQSR	sp|O60664|PLIN3_HUMAN(pre=R,post=E);sp|O60664-2|PLIN3_HUMAN(pre=R,post=E);sp|O60664-3|PLIN3_HUMAN(pre=R,post=E);tr|K7EQF4|K7EQF4_HUMAN(pre=R,post=E);tr|K7ERZ3|K7ERZ3_HUMAN(pre=R,post=E)	1046.87	3	29.2598	TTS#FAESCKPVQQPSAFGSMK	sp|P49841|GSK3B_HUMAN(pre=R,post=V);sp|P49841-2|GSK3B_HUMAN(pre=R,post=V)	934.117	3	20.4626	AIPTIVSDGN@TTFQEK	sp|P13866|SC5A1_HUMAN(pre=K,post=C);sp|P13866-2|SC5A1_HUMAN(pre=K,post=C)	670.693	3	19.5745
ILEAVGLQDIAPSPAAFPNFEDSTLFGR	sp|Q8IX01|SUGP2_HUMAN(pre=K,post=E);sp|Q8IX01-3|SUGP2_HUMAN(pre=K,post=E);sp|Q8IX01-4|SUGP2_HUMAN(pre=K,post=E);tr|E7ETX7|E7ETX7_HUMAN(pre=K,post=E);tr|M0R2Z9|M0R2Z9_HUMAN(pre=K,post=E);tr|M0R3F6|M0R3F6_HUMAN(pre=K,post=E)	1040.54	3	29.2426	FQFELTLEEDGES#DTEKDSGSQVEEDTSCSDSK	sp|Q08499|PDE4D_HUMAN(pre=K,post=T);sp|Q08499-2|PDE4D_HUMAN(pre=K,post=T);sp|Q08499-3|PDE4D_HUMAN(pre=K,post=T);sp|Q08499-4|PDE4D_HUMAN(pre=K,post=T);sp|Q08499-5|PDE4D_HUMAN(pre=K,post=T);sp|Q08499-6|PDE4D_HUMAN(pre=K,post=T);sp|Q08499-8|PDE4D_HUMAN(pre=K	1060.96	4	20.444	CSPLGAASAQCHEN@GTCVCRPGFEGYK	sp|Q9Y6N6|LAMC3_HUMAN(pre=R,post=C);tr|Q5JTC4|Q5JTC4_HUMAN(pre=R,post=C)	826.373	4	19.412
VVESGEDIVLQCAVNEGSGPITYK	sp|P16284|PECA1_HUMAN(pre=K,post=F);sp|P16284-2|PECA1_HUMAN(pre=K,post=F);sp|P16284-3|PECA1_HUMAN(pre=K,post=F);sp|P16284-4|PECA1_HUMAN(pre=K,post=F);sp|P16284-5|PECA1_HUMAN(pre=K,post=F);sp|P16284-6|PECA1_HUMAN(pre=K,post=F)	951.492	3	29.2345	EGNLENEGKPEDEVEPDDEGKS#DEEEKPDVEGK	sp|Q969E4|TCAL3_HUMAN(pre=N,post=T)	895.217	5	20.4332	ELPGVCN@ETM+15.995M+15.995ALWEECKPC	sp|P10909|CLUS_HUMAN(pre=K,post=L);sp|P10909-2|CLUS_HUMAN(pre=K,post=L);sp|P10909-4|CLUS_HUMAN(pre=K,post=L);sp|P10909-5|CLUS_HUMAN(pre=K,post=L);tr|E5RJZ5|E5RJZ5_HUMAN(pre=K,post=L);tr|E7ERK6|E7ERK6_HUMAN(pre=K,post=L);tr|E7ETB4|E7ETB4_HUMAN(pre=K,post=L	925.74	3	19.4059
CEDCGGLLSEGDNQGCYPLDGHILCK	sp|Q93052|LPP_HUMAN(pre=R,post=T)	1085.82	3	29.1653	GGTLGGGTLGPPS#PPGAPS#PPEPGGEIELVFR	sp|Q06587|RING1_HUMAN(pre=R,post=P);sp|Q06587-2|RING1_HUMAN(pre=R,post=P)	1101.19	3	20.4253	AQQLLAN@STALEEAM+15.995LQEQQR	sp|O15230|LAMA5_HUMAN(pre=R,post=L)	845.095	3	19.3948
QDTVSEPVTPASLAALQSDVQPVGHDYVEEVR	sp|Q96KR1|ZFR_HUMAN(pre=K,post=N)	1194.27	3	29.165	DVEDMELS#DVEDDGSK	sp|Q5VT52|RPRD2_HUMAN(pre=R,post=I);sp|Q5VT52-2|RPRD2_HUMAN(pre=R,post=I);sp|Q5VT52-3|RPRD2_HUMAN(pre=R,post=I);tr|B4E2Q6|B4E2Q6_HUMAN(pre=R,post=I)	1075.95	2	20.4098	NPN@ATSSSSQDPESLQDR	sp|P05155|IC1_HUMAN(pre=S,post=G);tr|B4E1F0|B4E1F0_HUMAN(pre=S,post=G);tr|E9PGN7|E9PGN7_HUMAN(pre=S,post=G);tr|B5MCB9|B5MCB9_HUMAN(pre=S,post=G);tr|H9KV48|H9KV48_HUMAN(pre=S,post=G);tr|C9JZJ9|C9JZJ9_HUMAN(pre=S,post=G)	1039.47	2	19.3894
ELTPEVLQEWLDELEEMMLVVHMPR	sp|P01008|ANT3_HUMAN(pre=K,post=F)	1070.87	3	29.1592	EEKESEDKPEIEDVGS#DEEEEKKDGDK	sp|P07900|HS90A_HUMAN(pre=K,post=K);sp|P07900-2|HS90A_HUMAN(pre=K,post=K);tr|Q86U12|Q86U12_HUMAN(pre=K,post=K)	814.194	5	20.3871	LN@QTEPVAGNYYPVNTR	sp|O00754|MA2B1_HUMAN(pre=K,post=I);tr|G5E928|G5E928_HUMAN(pre=K,post=I)	694.351	3	19.3881
TQQFFDEMADPDLLEESSSLLEPSEMGR	sp|Q93050|VPP1_HUMAN(pre=K,post=G);sp|Q93050-1|VPP1_HUMAN(pre=K,post=G);tr|K7EPG4|K7EPG4_HUMAN(pre=K,post=G);tr|K7EN36|K7EN36_HUMAN(pre=K,post=G);tr|F5H569|F5H569_HUMAN(pre=K,post=G)	1115.85	3	29.1426	INS#SPNVNTTASGVEDLNIIQVTIPDDDNER	sp|P78347|GTF2I_HUMAN(pre=K,post=L);sp|P78347-2|GTF2I_HUMAN(pre=K,post=L);sp|P78347-3|GTF2I_HUMAN(pre=K,post=L);sp|P78347-4|GTF2I_HUMAN(pre=K,post=L)	1188.9	3	20.3819	LVGGPVAGGDPN@QTIR	sp|O15230|LAMA5_HUMAN(pre=K,post=G);tr|Q5JTP4|Q5JTP4_HUMAN(pre=K,post=G);tr|E2QRK0|E2QRK0_HUMAN(pre=K,post=G)	565.977	3	19.3544
VDEFPLCGHM^VSDEYEQLSSEALEAAR	sp|P27635|RL10_HUMAN(pre=K,post=I);tr|B8A6G2|B8A6G2_HUMAN(pre=K,post=I);tr|A6QRI9|A6QRI9_HUMAN(pre=K,post=I)	1081.49	3	29.1279	EEPLS#EEEPCTSTAIAS#PEK	sp|Q9Y2X3|NOP58_HUMAN(pre=K,post=K)	884.711	3	20.3735	DVLQNHLTEVLTLVAM+15.995ELPHN@VSSAEAVLR	sp|O95479|G6PE_HUMAN(pre=R,post=H)	865.713	4	19.3133
IGYNPDTVAFVPISGWNGDNMLEPSANMPWFK	sp|P68104|EF1A1_HUMAN(pre=K,post=G);sp|Q5VTE0|EF1A3_HUMAN(pre=K,post=G)	1285.96	3	29.1194	TDADS#ESDNSDNNTIFVQGLGEGVSTDQVGEFFK	sp|Q92804|RBP56_HUMAN(pre=R,post=Q);sp|Q92804-2|RBP56_HUMAN(pre=R,post=Q);tr|K7EPT6|K7EPT6_HUMAN(pre=R,post=Q)	1330.92	3	20.3494	HTDDLTSLN@NTLANIR	sp|Q5KU26|COL12_HUMAN(pre=K,post=L)	648.336	3	19.3095
YESGDHVAVYPANDSALVNQLGK	sp|P16435|NCPR_HUMAN(pre=R,post=I);tr|E7EVY7|E7EVY7_HUMAN(pre=R,post=I);tr|H0Y4R2|H0Y4R2_HUMAN(pre=R,post=I);tr|F5H468|F5H468_HUMAN(pre=R,post=I);tr|E7EPN3|E7EPN3_HUMAN(pre=R,post=I);tr|E7EMD0|E7EMD0_HUMAN(pre=R,post=I)	912.468	3	29.0978	ETTCSKES#NEELTESCETK	sp|P01042|KNG1_HUMAN(pre=R,post=K);sp|P01042-2|KNG1_HUMAN(pre=R,post=K);tr|C9JEX1|C9JEX1_HUMAN(pre=R,post=K)	1387.61	2	20.3282	LHVGNYN@GTAGDALR	sp|Q14314|FGL2_HUMAN(pre=R,post=F)	851.935	2	19.247
YTVFQTTGSVPIATVIINEASGSR	sp|P50053|KHK_HUMAN(pre=R,post=T);tr|C9JDL1|C9JDL1_HUMAN(pre=R,post=T)	885.809	3	29.0788	ATS#PLCTSTASM^VSSSPSTPSNIPQKPSQPAAK	sp|P30622|CLIP1_HUMAN(pre=R,post=E);sp|P30622-1|CLIP1_HUMAN(pre=R,post=E);sp|P30622-2|CLIP1_HUMAN(pre=R,post=E);tr|J3KP58|J3KP58_HUMAN(pre=R,post=E);tr|F5H6A0|F5H6A0_HUMAN(pre=R,post=E);tr|F5H1T5|F5H1T5_HUMAN(pre=R,post=E);tr|F6VGP8|F6VGP8_HUMAN(pre=R,pos	961.725	4	20.3224	MYDDIAYSEDNPTPGIVINRPN@GTDVYQGVPK	sp|Q99538|LGMN_HUMAN(pre=M,post=D);tr|Q86TV2|Q86TV2_HUMAN(pre=M,post=D);tr|Q86TV3|Q86TV3_HUMAN(pre=M,post=D);tr|G3V3Z4|G3V3Z4_HUMAN(pre=M,post=D);tr|G3V4E4|G3V4E4_HUMAN(pre=M,post=D)	957.722	4	19.214
EYLQCLHFDCLLDGGVINLSVPIVLTATHEDKER	sp|O43252|PAPS1_HUMAN(pre=R,post=L)	708.038	6	29.0456	GIPTS#PKQESASSSYFVAPR	sp|Q9UMS6|SYNP2_HUMAN(pre=V,post=P);sp|Q9UMS6-2|SYNP2_HUMAN(pre=V,post=P);sp|Q9UMS6-3|SYNP2_HUMAN(pre=V,post=P)	826.414	3	20.3144	AGKPSAAAASVSTQHGSILQLN@DTLEEK	sp|Q68CP4|HGNAT_HUMAN(pre=K,post=E);sp|Q68CP4-2|HGNAT_HUMAN(pre=K,post=E);tr|E5RJC4|E5RJC4_HUMAN(pre=K,post=E)	814.939	4	19.1993
ASADGLTYNDFLILPGFIDFIADEVDLTSALTR	sp|P20839|IMDH1_HUMAN(pre=F,post=K);sp|P20839-2|IMDH1_HUMAN(pre=F,post=K);sp|P20839-3|IMDH1_HUMAN(pre=F,post=K);sp|P20839-4|IMDH1_HUMAN(pre=F,post=K);tr|A4D0Z6|A4D0Z6_HUMAN(pre=F,post=K);tr|J3KNX8|J3KNX8_HUMAN(pre=F,post=K);tr|H7C511|H7C511_HUMAN(pre=F,po	1239.98	3	29.045	SPM^FPALGEASS#DDDLFQSAKPK	sp|Q641Q2|FA21A_HUMAN(pre=K,post=P);sp|Q641Q2-2|FA21A_HUMAN(pre=K,post=P);sp|Q5SNT6|FA21B_HUMAN(pre=K,post=P);sp|Q9Y4E1|FA21C_HUMAN(pre=K,post=P);sp|Q9Y4E1-2|FA21C_HUMAN(pre=K,post=P);sp|Q9Y4E1-3|FA21C_HUMAN(pre=K,post=P);sp|Q9Y4E1-4|FA21C_HUMAN(pre=K,pos	742.359	4	20.2793	GYYN@QSEAGSHIIQR	sp|P30685|1B35_HUMAN(pre=R,post=M);sp|P04222|1C03_HUMAN(pre=R,post=M);sp|Q07000|1C15_HUMAN(pre=R,post=M);tr|B0V0C2|B0V0C2_HUMAN(pre=R,post=M);tr|B0V0C1|B0V0C1_HUMAN(pre=R,post=M);tr|B0V0B9|B0V0B9_HUMAN(pre=R,post=M)	623.307	3	19.174
RQDLEDSLQAQQYFADANEAESWMR	sp|Q13813|SPTN1_HUMAN(pre=R,post=E);sp|Q13813-2|SPTN1_HUMAN(pre=R,post=E);sp|Q13813-3|SPTN1_HUMAN(pre=R,post=E);tr|A6NG51|A6NG51_HUMAN(pre=R,post=E)	1049.15	3	29.0148	TM^S#PIQVLAVTGSASSPEQGR	sp|Q4L180|FIL1L_HUMAN(pre=R,post=S);sp|Q4L180-2|FIL1L_HUMAN(pre=R,post=S);sp|Q4L180-3|FIL1L_HUMAN(pre=R,post=S);sp|Q4L180-5|FIL1L_HUMAN(pre=R,post=S);sp|Q4L180-6|FIL1L_HUMAN(pre=R,post=S);sp|Q4L180-7|FIL1L_HUMAN(pre=R,post=S);tr|C9JYJ6|C9JYJ6_HUMAN(pre=R,	786.048	3	20.266	LNPTVTYGN@DSFSAK	sp|P05362|ICAM1_HUMAN(pre=R,post=A);tr|E7ESS4|E7ESS4_HUMAN(pre=R,post=A)	634.995	3	19.1036
FLWGSEQGWEDPPIGAEQSFHLALLR	sp|Q9NY64|GTR8_HUMAN(pre=R,post=Q);tr|Q5VVV9|Q5VVV9_HUMAN(pre=R,post=Q);tr|Q5VVV4|Q5VVV4_HUMAN(pre=R,post=Q);tr|Q5VVW0|Q5VVW0_HUMAN(pre=R,post=Q);tr|Q5VVV5|Q5VVV5_HUMAN(pre=R,post=Q);tr|Q5VVV3|Q5VVV3_HUMAN(pre=R,post=Q)	1043.2	3	28.9904	TLSSS#DTELLVLNGSDPVAEVAIR	sp|Q9Y426|CU025_HUMAN(pre=K,post=Q);sp|Q9Y426-2|CU025_HUMAN(pre=K,post=Q);sp|Q9Y426-3|CU025_HUMAN(pre=K,post=Q)	904.126	3	20.2428	GTSTCDKDVIQVSHVLN@DTHMK	sp|O60486|PLXC1_HUMAN(pre=K,post=F)	584.501	5	19.0951
AALAGGTTM^IIDHVVPEPGTSLLAAFDQWR	sp|Q16555|DPYL2_HUMAN(pre=K,post=E);sp|Q16555-2|DPYL2_HUMAN(pre=K,post=E)	1099.91	3	28.9834	M^LPHAPGVQM^QAIPEDAIPEES#GDEDEDDPDKR	sp|Q13547|HDAC1_HUMAN(pre=R,post=I);tr|F5GXM1|F5GXM1_HUMAN(pre=R,post=I)	1008.7	4	20.2243	YPELPKPSISSN@NSNPVEDK	sp|P13688|CEAM1_HUMAN(pre=V,post=D);sp|P13688-2|CEAM1_HUMAN(pre=V,post=D);sp|P13688-3|CEAM1_HUMAN(pre=V,post=D);sp|P13688-4|CEAM1_HUMAN(pre=V,post=D);sp|P13688-5|CEAM1_HUMAN(pre=V,post=D);sp|P13688-6|CEAM1_HUMAN(pre=V,post=D);sp|P13688-8|CEAM1_HUMAN(pre=V	883.464	3	19.0902
VSEVLISGELHMEDPDKPLLSSLFNAAGVLVEAR	sp|Q8TAX9|GSDMB_HUMAN(pre=R,post=A);sp|Q8TAX9-2|GSDMB_HUMAN(pre=R,post=A);sp|Q8TAX9-3|GSDMB_HUMAN(pre=R,post=A);sp|Q8TAX9-4|GSDMB_HUMAN(pre=R,post=A);sp|Q8TAX9-5|GSDMB_HUMAN(pre=R,post=A);sp|Q8TAX9-6|GSDMB_HUMAN(pre=R,post=A)	981.783	4	28.9596	APLPPMPASQS#VPQDLAHIQER	sp|Q53SF7|COBL1_HUMAN(pre=R,post=P);sp|Q53SF7-2|COBL1_HUMAN(pre=R,post=P);sp|Q53SF7-3|COBL1_HUMAN(pre=R,post=P);sp|Q53SF7-4|COBL1_HUMAN(pre=R,post=P);tr|G8JL86|G8JL86_HUMAN(pre=R,post=P)	869.434	3	20.1992	SDPKNN@CTFFSCVK	sp|Q02817|MUC2_HUMAN(pre=K,post=I);tr|E7EUV1|E7EUV1_HUMAN(pre=K,post=I)	713.018	3	19.0623
EHSLIKPYQGVGSSSMPLWDFQGSTMLTSQYVR	sp|Q12907|LMAN2_HUMAN(pre=R,post=L);tr|D6RDX1|D6RDX1_HUMAN(pre=R,post=L);tr|D6RBH1|D6RBH1_HUMAN(pre=R,post=L);tr|D6RBV2|D6RBV2_HUMAN(pre=R,post=L)	1005.26	4	28.9455	AIPTESITDS#PISAQDLLSR	sp|Q9UDV7|ZN282_HUMAN(pre=R,post=I);tr|B4DRI5|B4DRI5_HUMAN(pre=R,post=I)	780.059	3	20.185	TVGILPSN@CSDIWQVLNVNQIAFPGPAGPSFN@STEDHSK	sp|O00115|DNS2A_HUMAN(pre=K,post=W);tr|B7Z4K6|B7Z4K6_HUMAN(pre=K,post=W)	1496.41	3	19.0319
VTVLTHCNTGALATAGYGTALGVIR	sp|Q9BV20|MTNA_HUMAN(pre=K,post=S)	887.483	3	28.9271	GISEDSHLESLQDVGQSAAPTFMIS#PETVTGTGK	sp|P27816|MAP4_HUMAN(pre=K,post=K);sp|P27816-6|MAP4_HUMAN(pre=K,post=K);tr|E7EVA0|E7EVA0_HUMAN(pre=K,post=K)	965.214	4	20.1801	PALEDLLLGSEAN@LTCTLTGLR	sp|P01876|IGHA1_HUMAN(pre=R,post=D);sp|P01877|IGHA2_HUMAN(pre=R,post=D)	834.781	3	19.0254
SGTICSSELPGAFEAAGFHLNEHLYNMIIR	sp|P04632|CPNS1_HUMAN(pre=R,post=R);tr|K7EK10|K7EK10_HUMAN(pre=R,post=R);tr|K7ELJ7|K7ELJ7_HUMAN(pre=R,post=R);tr|K7EKD8|K7EKD8_HUMAN(pre=R,post=R);tr|K7EP80|K7EP80_HUMAN(pre=R,post=R)	1160.24	3	28.8669	EGQPSPADEKGNDS#DGEGESDDPEKK	sp|O75351|VPS4B_HUMAN(pre=K,post=K);tr|K7EKZ3|K7EKZ3_HUMAN(pre=K,post=K)	844.13	4	20.1788	LEN@LSSSEM+15.995GYTATLTR	sp|P10253|LYAG_HUMAN(pre=K,post=T);tr|I3L3L3|I3L3L3_HUMAN(pre=K,post=T);tr|I3L0S5|I3L0S5_HUMAN(pre=K,post=T)	678.666	3	19.0184
VVEVNQYANECAEENHPDLPLIQSK	sp|P02549|SPTA1_HUMAN(pre=R,post=Q);sp|P02549-2|SPTA1_HUMAN(pre=R,post=Q)	796.902	4	28.8666	DASS#PVPPPHVPPPVPPLRPR	sp|O94875|SRBS2_HUMAN(pre=K,post=D);sp|O94875-2|SRBS2_HUMAN(pre=K,post=D);sp|O94875-3|SRBS2_HUMAN(pre=K,post=D);sp|O94875-4|SRBS2_HUMAN(pre=K,post=D);sp|O94875-5|SRBS2_HUMAN(pre=K,post=D);sp|O94875-6|SRBS2_HUMAN(pre=K,post=D);sp|O94875-7|SRBS2_HUMAN(pre=K	609.078	4	20.1627	TFNYN@FSALANTVTLAGGPSFTSK	sp|Q6UXG2|K1324_HUMAN(pre=R,post=G);sp|Q6UXG2-2|K1324_HUMAN(pre=R,post=G);sp|Q6UXG2-3|K1324_HUMAN(pre=R,post=G);sp|Q6UXG2-4|K1324_HUMAN(pre=R,post=G);tr|E9PB18|E9PB18_HUMAN(pre=R,post=G)	933.148	3	18.9905
HGEVCPAGWKPGSDTIKPDVQK	sp|Q06830|PRDX1_HUMAN(pre=K,post=S)	994.87	3	28.8661	KDDSHSAEDS#EDEKEDHK	sp|Q9H1E3|NUCKS_HUMAN(pre=K,post=N);sp|Q9H1E3-2|NUCKS_HUMAN(pre=K,post=N)	919.745	3	20.1612	LSALDNLLN@HSSM+15.995FLK	sp|Q9Y4L1|HYOU1_HUMAN(pre=R,post=G);tr|E9PL22|E9PL22_HUMAN(pre=R,post=G)	527.788	4	18.9176
QLIIEDPYYGNDSDFETVYQQCVR	sp|P24666|PPAC_HUMAN(pre=K,post=C);sp|P24666-2|PPAC_HUMAN(pre=K,post=C);sp|P24666-3|PPAC_HUMAN(pre=K,post=C)	1032.82	3	28.8617	EM^LM^EDVGS#EEEQEEEDEAPFQEK	sp|Q9H1E3|NUCKS_HUMAN(pre=R,post=D);sp|Q9H1E3-2|NUCKS_HUMAN(pre=R,post=D)	1086.44	3	20.156	IAPASN@VSHTVVLRPLK	sp|P43308|SSRB_HUMAN(pre=R,post=A);tr|E9PJ35|E9PJ35_HUMAN(pre=R,post=A);tr|E9PQI4|E9PQI4_HUMAN(pre=R,post=A)	523.569	4	18.8981
WYIPLADLVFPSPEESEASPQVHPFPDHELEDMK	sp|Q12979|ABR_HUMAN(pre=K,post=M);sp|Q12979-2|ABR_HUMAN(pre=K,post=M);sp|Q12979-4|ABR_HUMAN(pre=K,post=M);tr|B7Z683|B7Z683_HUMAN(pre=K,post=M);tr|I3L0R7|I3L0R7_HUMAN(pre=K,post=M)	1060.27	4	28.8522	HNLFEDNM^ALPS#ESVSS#LTDLKPPTGSNQASPAR	sp|Q9BZQ8|NIBAN_HUMAN(pre=K,post=R)	1019.47	4	20.1539	VPDSCCIN@VTVGCGINFNEK	sp|P08962|CD63_HUMAN(pre=R,post=A);sp|P08962-2|CD63_HUMAN(pre=R,post=A);tr|F8VV56|F8VV56_HUMAN(pre=R,post=A);tr|F8VZE2|F8VZE2_HUMAN(pre=R,post=A);tr|C9JV86|C9JV86_HUMAN(pre=R,post=A);tr|F8VWK8|F8VWK8_HUMAN(pre=R,post=A);tr|F8W022|F8W022_HUMAN(pre=R,post=A	858.073	3	18.871
YQEAAPNVANNTGPHAASCFGAK	sp|O60716|CTND1_HUMAN(pre=R,post=K);sp|O60716-2|CTND1_HUMAN(pre=R,post=K);sp|O60716-3|CTND1_HUMAN(pre=R,post=K);sp|O60716-4|CTND1_HUMAN(pre=R,post=K);sp|O60716-5|CTND1_HUMAN(pre=R,post=K);sp|O60716-6|CTND1_HUMAN(pre=R,post=K);sp|O60716-7|CTND1_HUMAN(pre=R	888.433	3	28.8393	SPS#RDKEEEEEERPGTSPPPAPGR	tr|B4DLE8|B4DLE8_HUMAN(pre=R,post=S)	751.356	4	20.1486	ELYLQNNYLTDEGLDN@ETFWK	sp|Q7Z5L7|PODN_HUMAN(pre=R,post=L);sp|Q7Z5L7-2|PODN_HUMAN(pre=R,post=L);sp|Q7Z5L7-3|PODN_HUMAN(pre=R,post=L);sp|Q7Z5L7-4|PODN_HUMAN(pre=R,post=L)	965.474	3	18.8616
APANKDPSESWTLPVAAGPGQDTDKTPGHAPAQDK	sp|O75363|BCAS1_HUMAN(pre=K,post=V);sp|O75363-2|BCAS1_HUMAN(pre=K,post=V);tr|G3XAF7|G3XAF7_HUMAN(pre=K,post=V);tr|B4E2C4|B4E2C4_HUMAN(pre=K,post=V)	1033.54	4	28.8225	TISIADGNS#SDSDADAGTTVLNLQPR	sp|Q9UBY0|SL9A2_HUMAN(pre=R,post=A)	948.114	3	20.1167	GN@ITEYQCHQYITK	sp|Q92896|GSLG1_HUMAN(pre=R,post=M);sp|Q92896-2|GSLG1_HUMAN(pre=R,post=M);sp|Q92896-3|GSLG1_HUMAN(pre=R,post=M);tr|H3BM42|H3BM42_HUMAN(pre=R,post=M);tr|H3BQU9|H3BQU9_HUMAN(pre=R,post=M);tr|H3BQT1|H3BQT1_HUMAN(pre=R,post=M)	682.006	3	18.8606
EASMMEYVLYSLDLYNDSAHYALTR	sp|Q7L576|CYFP1_HUMAN(pre=K,post=F);sp|Q7L576-2|CYFP1_HUMAN(pre=K,post=F)	1033.82	3	28.795	VPDEEENEES#DNEKETEK	sp|P11388|TOP2A_HUMAN(pre=K,post=S);sp|P11388-2|TOP2A_HUMAN(pre=K,post=S);sp|P11388-3|TOP2A_HUMAN(pre=K,post=S);sp|P11388-4|TOP2A_HUMAN(pre=K,post=S)	888.056	3	20.1165	VPSENKDLYEYSWVQGPLHSN@ETDR	sp|Q92542|NICA_HUMAN(pre=K,post=L);sp|Q92542-2|NICA_HUMAN(pre=K,post=L);tr|E7ENA9|E7ENA9_HUMAN(pre=K,post=L);tr|F6Y097|F6Y097_HUMAN(pre=K,post=L)	813.898	4	18.8309
VSNSPSQAIEVVELASAFSLPICEGLTQR	sp|Q96EY7|PTCD3_HUMAN(pre=K,post=V);sp|Q96EY7-2|PTCD3_HUMAN(pre=K,post=V)	1082.9	3	28.7928	QLSSTS#PLAPYPTSQMVSSDR	sp|Q6UUV7|CRTC3_HUMAN(pre=R,post=S);sp|Q6UUV7-3|CRTC3_HUMAN(pre=R,post=S)	826.055	3	20.0808	MEVDALN@SSHPVSTPVENPAQIR	sp|Q9NZ08|ERAP1_HUMAN(pre=A,post=E);sp|Q9NZ08-2|ERAP1_HUMAN(pre=A,post=E)	879.442	3	18.8191
GISEFIVMAADAEPLEIILHLPLLCEDK	sp|P55769|NH2L1_HUMAN(pre=R,post=N);tr|B1AHD1|B1AHD1_HUMAN(pre=R,post=N)	685.774	5	28.7846	SQEPIPDDQKVS#DDDKEK	sp|Q86UE4|LYRIC_HUMAN(pre=K,post=G);tr|E5RJU9|E5RJU9_HUMAN(pre=K,post=G);tr|H0YBJ8|H0YBJ8_HUMAN(pre=K,post=G)	910.449	3	20.0375	LM+15.995STEASQN@ITYHCK	sp|P02452|CO1A1_HUMAN(pre=R,post=N)	696.671	3	18.7963
ESAAPAAAPTAEAPPPSVVTRPEPQALPSPAIR	sp|Q92841|DDX17_HUMAN(pre=R,post=A);tr|H3BLZ8|H3BLZ8_HUMAN(pre=R,post=A)	848.46	4	28.7694	EGEEPTVYS#DEEEPKDESAR	sp|O00264|PGRC1_HUMAN(pre=K,post=K);tr|B7Z1L3|B7Z1L3_HUMAN(pre=K,post=K)	888.721	3	20.0102	LLIAGTN@SSDLQQILSLLESNK	sp|P08195|4F2_HUMAN(pre=R,post=D);sp|P08195-2|4F2_HUMAN(pre=R,post=D);sp|P08195-3|4F2_HUMAN(pre=R,post=D);sp|P08195-4|4F2_HUMAN(pre=R,post=D);tr|J3KPF3|J3KPF3_HUMAN(pre=R,post=D);tr|F5GZS6|F5GZS6_HUMAN(pre=R,post=D)	882.832	3	18.7491
ADQELLMYSHDNIICGITSVAFSR	sp|P62879|GBB2_HUMAN(pre=R,post=S);tr|B3KPU1|B3KPU1_HUMAN(pre=R,post=S);tr|E7EP32|E7EP32_HUMAN(pre=R,post=S)	962.142	3	28.7535	LLEDS#DS#EDEAAPSPLQPALRPNPTAILDEAPKPK	sp|Q9BW85|CCD94_HUMAN(pre=R,post=R)	1080.04	4	20.0061	SLYVCPEGQN@VTLTCR	sp|Q9H7M9|GI24_HUMAN(pre=Y,post=L)	681.332	3	18.7409
NLEVLNFFNNQIEELPTQISSLQK	sp|Q15404|RSU1_HUMAN(pre=K,post=L);sp|Q15404-2|RSU1_HUMAN(pre=K,post=L);tr|F2Z2H2|F2Z2H2_HUMAN(pre=K,post=L)	1553.84	2	28.7533	LHSS#NPNLCADIEFQTPPSHLTDPLESSTDYTK	sp|Q9BZF3|OSBL6_HUMAN(pre=R,post=L);sp|Q9BZF3-2|OSBL6_HUMAN(pre=R,post=L);sp|Q9BZF3-3|OSBL6_HUMAN(pre=R,post=L);sp|Q9BZF3-4|OSBL6_HUMAN(pre=R,post=L);sp|Q9BZF3-5|OSBL6_HUMAN(pre=R,post=L);tr|Q86V84|Q86V84_HUMAN(pre=R,post=L)	1021.48	4	19.9812	FVEGSHN@STVSLTTK	sp|P04114|APOB_HUMAN(pre=K,post=N)	632.671	3	18.7364
VEAPSLDVHMDSPDINIEGPDVK	sp|Q09666|AHNK_HUMAN(pre=K,post=I)	922.469	3	28.7369	LLQETELVEPLT#PSGAMPNQAQMR	sp|P04626|ERBB2_HUMAN(pre=R,post=I);sp|P04626-2|ERBB2_HUMAN(pre=R,post=I);sp|P04626-3|ERBB2_HUMAN(pre=R,post=I);sp|P04626-4|ERBB2_HUMAN(pre=R,post=I);tr|B4DTR1|B4DTR1_HUMAN(pre=R,post=I);tr|J3QLU9|J3QLU9_HUMAN(pre=R,post=I);tr|J3QRJ7|J3QRJ7_HUMAN(pre=R,po	959.804	3	19.961	SIPACVPWSPYLFQPN@DTCIVSGWGR	sp|P05156|CFAI_HUMAN(pre=R,post=E);tr|G3XAM2|G3XAM2_HUMAN(pre=R,post=E);tr|E7ETH0|E7ETH0_HUMAN(pre=R,post=E)	1051.51	3	18.6979
SVFKPIVQIAVIENSESLDCQLLAVTHAGVR	sp|O75694|NU155_HUMAN(pre=R,post=L);sp|O75694-2|NU155_HUMAN(pre=R,post=L);tr|E9PF10|E9PF10_HUMAN(pre=R,post=L)	921.261	4	28.7339	SSSSQPVT#PVS#PVWSPGVAPTQPPAFPTSNPSK	sp|Q9UMS6|SYNP2_HUMAN(pre=K,post=G);sp|Q9UMS6-2|SYNP2_HUMAN(pre=K,post=G);sp|Q9UMS6-3|SYNP2_HUMAN(pre=K,post=G);tr|H0Y9Y3|H0Y9Y3_HUMAN(pre=K,post=G)	942.455	4	19.9567	VIACTHVPCN@TSCSPGFELM+15.995EAPGECCK	sp|Q02817|MUC2_HUMAN(pre=N,post=K);tr|E7EUV1|E7EUV1_HUMAN(pre=N,post=K)	879.887	4	18.6873
RIITHPNFNGNTLDNDIMLIRLSSPATLNSR	Trypa5|PromTArt5(pre=A,post=-)	910.246	4	28.6048	S#PAPGS#PDEEGGAEAPAAGIR	sp|O15061|SYNEM_HUMAN(pre=R,post=F);sp|O15061-2|SYNEM_HUMAN(pre=R,post=F);tr|C9JIE4|C9JIE4_HUMAN(pre=R,post=F);tr|H0YL34|H0YL34_HUMAN(pre=R,post=F)	747.317	3	19.9209	FSEDHLN@ITCSATAR	sp|P41217|OX2G_HUMAN(pre=K,post=P);sp|P41217-2|OX2G_HUMAN(pre=K,post=P);sp|P41217-3|OX2G_HUMAN(pre=K,post=P);tr|F8W7G1|F8W7G1_HUMAN(pre=K,post=P)	622.965	3	18.665
LHDNQNGWSGDSAPVELILSDETLPAPEFSPEPESGR	sp|P04217|A1BG_HUMAN(pre=R,post=A);sp|P04217-2|A1BG_HUMAN(pre=R,post=A);tr|M0R009|M0R009_HUMAN(pre=R,post=A)	1378.99	3	28.5889	DS#PGIPPSANAHQLFR	sp|P51812|KS6A3_HUMAN(pre=K,post=G);tr|B4DG22|B4DG22_HUMAN(pre=K,post=G);tr|B7ZB17|B7ZB17_HUMAN(pre=K,post=G);tr|F5GYC4|F5GYC4_HUMAN(pre=K,post=G)	644.314	3	19.9209	SFDDHFQHLLN@DSER	sp|P35052|GPC1_HUMAN(pre=R,post=T);tr|H7C024|H7C024_HUMAN(pre=R,post=T);tr|H7BZE9|H7BZE9_HUMAN(pre=R,post=T);tr|C9J4Y6|C9J4Y6_HUMAN(pre=R,post=T);tr|H7C410|H7C410_HUMAN(pre=R,post=T)	668.977	3	18.651
TDEFQLHTNVNDGTEFGGSIYQK	sp|P21796|VDAC1_HUMAN(pre=K,post=V)	963.468	3	28.5816	TPLSQS#MSVLPTSKPEK	sp|Q6WKZ4|RFIP1_HUMAN(pre=K,post=V);sp|Q6WKZ4-3|RFIP1_HUMAN(pre=K,post=V);sp|Q6WKZ4-2|RFIP1_HUMAN(pre=K,post=V);tr|J3KNP0|J3KNP0_HUMAN(pre=K,post=V);tr|E7EX40|E7EX40_HUMAN(pre=K,post=V)	586.314	4	19.8987	N@GSGAVFPVAGADVQTLR	sp|O00391|QSOX1_HUMAN(pre=K,post=E);sp|O00391-2|QSOX1_HUMAN(pre=K,post=E)	952.504	2	18.6127
NQINALTSFVDASMVYGSEVSLSLR	sp|P11678|PERE_HUMAN(pre=R,post=L)	949.157	3	28.5452	TDDTS#GEDNDEKEAVASK	sp|Q9Y618|NCOR2_HUMAN(pre=K,post=G);sp|Q9Y618-3|NCOR2_HUMAN(pre=K,post=G);sp|Q9Y618-4|NCOR2_HUMAN(pre=K,post=G);sp|Q9Y618-5|NCOR2_HUMAN(pre=K,post=G);tr|C9JQE8|C9JQE8_HUMAN(pre=K,post=G);tr|C9J7T7|C9J7T7_HUMAN(pre=K,post=G);tr|C9J239|C9J239_HUMAN(pre=K,po	808.366	3	19.8854	LWLPVN@LTWADLEDR	sp|Q96G23|CERS2_HUMAN(pre=R,post=D);tr|Q5SZE3|Q5SZE3_HUMAN(pre=R,post=D);tr|Q5SZE1|Q5SZE1_HUMAN(pre=R,post=D);tr|Q5SZE4|Q5SZE4_HUMAN(pre=R,post=D);tr|Q5SZE2|Q5SZE2_HUMAN(pre=R,post=D);tr|H0YKH6|H0YKH6_HUMAN(pre=R,post=D);tr|H0YNU7|H0YNU7_HUMAN(pre=R,post=	662.688	3	18.6105
EM^YTLGITNFPIPGEPGFPLNAIYAK	sp|O15145|ARPC3_HUMAN(pre=K,post=P)	1053.22	3	28.5372	SDS#NQYIGELKDQIAELNHELR	sp|O60447|EVI5_HUMAN(pre=K,post=C);tr|F5H4R0|F5H4R0_HUMAN(pre=K,post=C)	735.862	4	19.8773	LN@ISGNIFSSLQPGVFDELPALK	sp|Q96PE1|GP124_HUMAN(pre=R,post=V);sp|Q96PE1-2|GP124_HUMAN(pre=R,post=V);sp|Q96PE1-3|GP124_HUMAN(pre=R,post=V);tr|H7C1L1|H7C1L1_HUMAN(pre=R,post=V)	916.841	3	18.6031
TGACQDVDECQAIPGLCQGGNCINTVGSFECK	sp|P35555|FBN1_HUMAN(pre=R,post=C)	959.179	4	28.5101	LKPGGVGAPSSSS#PSPSPSAR	sp|Q92797|SYMPK_HUMAN(pre=K,post=P)	764.391	3	19.8661	IHM+15.995DCSN@LTALATSK	sp|Q02817|MUC2_HUMAN(pre=K,post=P);tr|E7EUV1|E7EUV1_HUMAN(pre=K,post=P)	983.995	2	18.5896
ELVHYYEQTSDMMTDAVNENR	sp|Q15154|PCM1_HUMAN(pre=R,post=K);sp|Q15154-2|PCM1_HUMAN(pre=R,post=K);tr|E7EV93|E7EV93_HUMAN(pre=R,post=K);tr|E7ETA6|E7ETA6_HUMAN(pre=R,post=K);tr|E7EV56|E7EV56_HUMAN(pre=R,post=K)	897.071	3	28.4693	SLDSDES#EDEEDDYQQK	sp|Q13442|HAP28_HUMAN(pre=K,post=R)	1200.48	2	19.859	AIGN@GTVSGLVQAVDAETGK	sp|Q8TEM1|PO210_HUMAN(pre=L,post=V)	726.062	3	18.558
TTGIVMDSGDGVTHTVPIYEGYALPHAILR	sp|P60709|ACTB_HUMAN(pre=R,post=L);sp|P63261|ACTG_HUMAN(pre=R,post=L);tr|I3L3I4|I3L3I4_HUMAN(pre=R,post=L);tr|I3L1U9|I3L1U9_HUMAN(pre=R,post=L);tr|I3L3I0|I3L3I0_HUMAN(pre=R,post=L);tr|I3L4N8|I3L4N8_HUMAN(pre=R,post=L)	1109.91	3	28.4532	MLPHAPGVQM^QAIPEDAIPEES#GDEDEDDPDKR	sp|Q13547|HDAC1_HUMAN(pre=R,post=I);tr|F5GXM1|F5GXM1_HUMAN(pre=R,post=I)	1004.7	4	19.8533	DVLQNHLTEVLTLVAMELPHN@VSSAEAVLR	sp|O95479|G6PE_HUMAN(pre=R,post=H)	861.716	4	18.5416
LLEDGEDFNLGDALDSSNSM^QTIQK	sp|P05783|K1C18_HUMAN(pre=R,post=T);gi|125083(pre=R,post=T);gi|106851(pre=R,post=T);gi|34035(pre=R,post=T)	1015.49	3	28.4517	TEGLCPDS#ATEEEDTVELTEFGMQNVEIPHLPQDFEVAK	sp|Q9UKK3|PARP4_HUMAN(pre=K,post=Y)	1194.05	4	19.8433	FVGTPEVN@QTTLYQR	sp|P01033|TIMP1_HUMAN(pre=K,post=Y);tr|Q5H9B5|Q5H9B5_HUMAN(pre=K,post=Y);tr|Q5H9B4|Q5H9B4_HUMAN(pre=K,post=Y)	633.331	3	18.5278
QAVDFLSNEGHIYSTVDDDHFK	sp|P15927|RFA2_HUMAN(pre=K,post=S);sp|P15927-2|RFA2_HUMAN(pre=K,post=S);sp|P15927-3|RFA2_HUMAN(pre=K,post=S);tr|Q5TEJ0|Q5TEJ0_HUMAN(pre=K,post=S)	707.096	4	28.4441	SS#ISGSLPSSGSLQAVSSR	sp|Q9BXF6|RFIP5_HUMAN(pre=R,post=F)	677.666	3	19.8399	QLINALQIN@NTAVGHAL	sp|P12111|CO6A3_HUMAN(pre=R,post=V);sp|P12111-2|CO6A3_HUMAN(pre=R,post=V);sp|P12111-4|CO6A3_HUMAN(pre=R,post=V);tr|E7ENL6|E7ENL6_HUMAN(pre=R,post=V);tr|E9PCV6|E9PCV6_HUMAN(pre=R,post=V)	645.697	3	18.5199
SGAESWLPTTPPTIPQALNIITAHSEK	sp|O95905|SGT1_HUMAN(pre=K,post=I);sp|O95905-2|SGT1_HUMAN(pre=K,post=I);sp|O95905-3|SGT1_HUMAN(pre=K,post=I);tr|C9JGV1|C9JGV1_HUMAN(pre=K,post=I);tr|F2Z2R1|F2Z2R1_HUMAN(pre=K,post=I);tr|C9J316|C9J316_HUMAN(pre=K,post=I)	787.68	4	28.3974	EENPES#DGEPVVEDGTSVK	sp|Q13439|GOGA4_HUMAN(pre=K,post=T);sp|Q13439-3|GOGA4_HUMAN(pre=K,post=T);sp|Q13439-4|GOGA4_HUMAN(pre=K,post=T);sp|Q13439-5|GOGA4_HUMAN(pre=K,post=T);tr|H0Y6I0|H0Y6I0_HUMAN(pre=K,post=T);tr|E7EVX2|E7EVX2_HUMAN(pre=K,post=T)	795.69	3	19.8381	RGTFTDCALAN@MTEQIR	sp|P12110|CO6A2_HUMAN(pre=R,post=Q);sp|P12110-2|CO6A2_HUMAN(pre=R,post=Q);sp|P12110-3|CO6A2_HUMAN(pre=R,post=Q);tr|C9JH44|C9JH44_HUMAN(pre=R,post=Q)	710.347	3	18.4309
TTGIVM^DSGDGVTHTVPIYEGYALPHAILR	sp|P60709|ACTB_HUMAN(pre=R,post=L);sp|P63261|ACTG_HUMAN(pre=R,post=L);tr|I3L3I4|I3L3I4_HUMAN(pre=R,post=L);tr|I3L1U9|I3L1U9_HUMAN(pre=R,post=L);tr|I3L3I0|I3L3I0_HUMAN(pre=R,post=L);tr|I3L4N8|I3L4N8_HUMAN(pre=R,post=L)	1115.24	3	28.3398	EKLQEEGGGS#DEEETGS#PSEDGMQSAR	sp|Q13610|PWP1_HUMAN(pre=K,post=T);tr|Q7Z3X9|Q7Z3X9_HUMAN(pre=K,post=T);tr|J3KN15|J3KN15_HUMAN(pre=K,post=T)	1096.44	3	19.8181	SPYYN@VSDEISFHCY	sp|P00751|CFAB_HUMAN(pre=R,post=D);sp|P00751-2|CFAB_HUMAN(pre=R,post=D);tr|B4E1Z4|B4E1Z4_HUMAN(pre=R,post=D);tr|B0UXW4|B0UXW4_HUMAN(pre=R,post=D);tr|C9JRT3|C9JRT3_HUMAN(pre=R,post=D);tr|E7ETN3|E7ETN3_HUMAN(pre=R,post=D)	675.961	3	18.4013
GEQLLGAGEVFAIGPLQLYAVTEQLQQGKPTCASGDAK	sp|Q9Y2I1|NISCH_HUMAN(pre=K,post=T);sp|Q9Y2I1-3|NISCH_HUMAN(pre=K,post=T);sp|Q9Y2I1-4|NISCH_HUMAN(pre=K,post=T);tr|C9J715|C9J715_HUMAN(pre=K,post=T)	876.266	5	28.3199	DGSCTVEYIPFT#PGDYDVNITFGGR	sp|Q14315|FLNC_HUMAN(pre=K,post=P);sp|Q14315-2|FLNC_HUMAN(pre=K,post=P)	1002.11	3	19.8127	N@ATASLWSGPGLEDR	sp|Q13751|LAMB3_HUMAN(pre=R,post=G)	573.62	3	18.3906
ALEVFPEFAAAHSNLASVLQQQGK	sp|O15294|OGT1_HUMAN(pre=K,post=L);sp|O15294-2|OGT1_HUMAN(pre=K,post=L);sp|O15294-3|OGT1_HUMAN(pre=K,post=L)	948.515	3	28.3111	GSLSS#NDVPLPDYAQDLNVIEEVIR	sp|Q7RTS9|DYM_HUMAN(pre=R,post=M);sp|Q7RTS9-2|DYM_HUMAN(pre=R,post=M)	989.819	3	19.7773	VCQDCPLLAPLN@DTR	sp|P02765|FETUA_HUMAN(pre=K,post=V);tr|C9JV77|C9JV77_HUMAN(pre=K,post=V)	639.649	3	18.3779
SVELVQQVDEDDAIYHVTSPALGGH	sp|Q8WXI4|ACO11_HUMAN(pre=R,post=T);sp|Q8WXI4-2|ACO11_HUMAN(pre=R,post=T)	941.803	3	28.3093	S#MDSSDLSDGAVTLQEYLELKK	sp|Q9Y2X7|GIT1_HUMAN(pre=R,post=A);sp|Q9Y2X7-3|GIT1_HUMAN(pre=R,post=A);tr|J3QRU8|J3QRU8_HUMAN(pre=R,post=A);tr|J3QLH1|J3QLH1_HUMAN(pre=R,post=A)	736.116	4	19.7672	LQFDDN@GTYTCQVK	sp|O60487|MPZL2_HUMAN(pre=K,post=N)	989.475	2	18.3385
IGYNPDTVAFVPISGWNGDNM^LEPSANMPWFK	sp|P68104|EF1A1_HUMAN(pre=K,post=G);sp|Q5VTE0|EF1A3_HUMAN(pre=K,post=G)	1291.29	3	28.2995	SSPSIS#PNTSFTSDGSPSPLGGIK	sp|Q9H0D6|XRN2_HUMAN(pre=N,post=R);sp|Q9H0D6-2|XRN2_HUMAN(pre=N,post=R);tr|B4DZC3|B4DZC3_HUMAN(pre=N,post=R)	896.77	3	19.7606	YNSQN@QSNNQFVLYR	sp|P01042|KNG1_HUMAN(pre=K,post=I);sp|P01042-2|KNG1_HUMAN(pre=K,post=I);tr|C9JEX1|C9JEX1_HUMAN(pre=K,post=I)	1010.49	2	18.261
LFYAPAAGGPEELVPIPGNTNYAILR	sp|Q99715|COCA1_HUMAN(pre=K,post=N);sp|Q99715-2|COCA1_HUMAN(pre=K,post=N);sp|Q99715-4|COCA1_HUMAN(pre=K,post=N);tr|D6RGG3|D6RGG3_HUMAN(pre=K,post=N);tr|H0Y4P7|H0Y4P7_HUMAN(pre=K,post=N)	963.188	3	28.296	RS#LELSSLAGPGEDPLSADSLGKPTR	sp|Q13615|MTMR3_HUMAN(pre=R,post=V);sp|Q13615-2|MTMR3_HUMAN(pre=R,post=V);sp|Q13615-3|MTMR3_HUMAN(pre=R,post=V);tr|G5E953|G5E953_HUMAN(pre=R,post=V)	756.142	4	19.7012	KAPVVN@CSIAVCQR	sp|P11215|ITAM_HUMAN(pre=R,post=I)	946.01	2	18.2413
VQNHLPASGPTQPPVVSSTNEGSPSPPEPTGK	sp|O43294|TGFI1_HUMAN(pre=R,post=G);sp|O43294-2|TGFI1_HUMAN(pre=R,post=G);tr|H3BQC4|H3BQC4_HUMAN(pre=R,post=G)	1161.27	3	28.2751	AELEEM^EEVHPS#DEEEEDATK	sp|P78559|MAP1A_HUMAN(pre=K,post=A);sp|P78559-2|MAP1A_HUMAN(pre=K,post=A);tr|E9PGC8|E9PGC8_HUMAN(pre=K,post=A);tr|J3KPX8|J3KPX8_HUMAN(pre=K,post=A)	944.061	3	19.6926	TAN@DTSTEAYNLLLR	sp|P11047|LAMC1_HUMAN(pre=K,post=T)	609.647	3	18.239
IDNADELLESFLEGFHDESTQVQLTLLTAIVK	sp|P63010|AP2B1_HUMAN(pre=R,post=L);sp|P63010-2|AP2B1_HUMAN(pre=R,post=L);tr|Q7Z451|Q7Z451_HUMAN(pre=R,post=L);tr|K7EJT8|K7EJT8_HUMAN(pre=R,post=L);tr|K7EJ01|K7EJ01_HUMAN(pre=R,post=L)	1293.02	3	28.2721	NSLS#PVQATQKPLVSK	sp|O00515|LAD1_HUMAN(pre=R,post=K);tr|E9PDI4|E9PDI4_HUMAN(pre=R,post=K)	737.08	3	19.6557	AFN@STLPTMAQMEK	sp|P16070|CD44_HUMAN(pre=K,post=A);sp|P16070-3|CD44_HUMAN(pre=K,post=A);sp|P16070-4|CD44_HUMAN(pre=K,post=A);sp|P16070-5|CD44_HUMAN(pre=K,post=A);sp|P16070-6|CD44_HUMAN(pre=K,post=A);sp|P16070-7|CD44_HUMAN(pre=K,post=A);sp|P16070-8|CD44_HUMAN(pre=K,post=A	619.984	3	18.2124
LLDEYNVTPSPPGTVLTSALSPVICGPNR	sp|Q04721|NOTC2_HUMAN(pre=R,post=S)	1071.23	3	28.2611	YPS#PPMGSVSAPNLPTAEDNLEYVR	sp|P46109|CRKL_HUMAN(pre=R,post=T)	976.791	3	19.6374	VDLEDFEN@NTAYAK	sp|P55083|MFAP4_HUMAN(pre=R,post=Y);sp|P55083-2|MFAP4_HUMAN(pre=R,post=Y);tr|K7ES70|K7ES70_HUMAN(pre=R,post=Y)	959.469	2	18.1907
LITHGLGGEGYLNFM^GNEFGHPEWLDFPR	sp|Q04446|GLGB_HUMAN(pre=R,post=K);tr|E9PGM4|E9PGM4_HUMAN(pre=R,post=K)	866.673	4	28.2572	AGKES#DEKEQEQDKDR	sp|Q6NWY9|PR40B_HUMAN(pre=K,post=E);sp|Q6NWY9-2|PR40B_HUMAN(pre=K,post=E);sp|Q6NWY9-3|PR40B_HUMAN(pre=K,post=E)	850.082	3	19.6357	CECPPGHQLSPN@ISACIDINECELSAH	sp|P35555|FBN1_HUMAN(pre=R,post=L)	1085.14	3	18.1667
NIGDINQDGYPDIAVGAPYDDLGK	sp|P23229|ITA6_HUMAN(pre=K,post=V);sp|P23229-2|ITA6_HUMAN(pre=K,post=V);sp|P23229-3|ITA6_HUMAN(pre=K,post=V);sp|P23229-4|ITA6_HUMAN(pre=K,post=V);sp|P23229-5|ITA6_HUMAN(pre=K,post=V);sp|P23229-6|ITA6_HUMAN(pre=K,post=V);sp|P23229-7|ITA6_HUMAN(pre=K,post=V	936.803	3	28.2482	SEDEDS#LEEAGSPAPGPCPR	sp|Q8TBB5|KLDC4_HUMAN(pre=R,post=S);sp|Q8TBB5-2|KLDC4_HUMAN(pre=R,post=S);sp|Q8TBB5-3|KLDC4_HUMAN(pre=R,post=S)	775.319	3	19.6026	KIPAIN@QTITEANEK	sp|P11047|LAMC1_HUMAN(pre=R,post=T)	1052.11	2	18.1399
EHGGPEGM^DPDGVIESNWNEIVDNFDDMNLK	sp|Q14240|IF4A2_HUMAN(pre=R,post=E);sp|Q14240-2|IF4A2_HUMAN(pre=R,post=E);tr|E9PBH4|E9PBH4_HUMAN(pre=R,post=E);tr|E7EQG2|E7EQG2_HUMAN(pre=R,post=E);tr|F8WE11|F8WE11_HUMAN(pre=R,post=E);tr|E7EMV8|E7EMV8_HUMAN(pre=R,post=E);tr|C9JUF0|C9JUF0_HUMAN(pre=R,post	1259.9	3	28.2356	RSDS#PEIPFQAAAGPSDGLDASSPGNSFVGLR	sp|Q12888|TP53B_HUMAN(pre=R,post=V);sp|Q12888-2|TP53B_HUMAN(pre=R,post=V);tr|F8VY86|F8VY86_HUMAN(pre=R,post=V);tr|A6NNK5|A6NNK5_HUMAN(pre=R,post=V)	1142.87	3	19.6006	TCALHHSGHSPPISSQN@VTVLR	sp|P04216|THY1_HUMAN(pre=Y,post=D);tr|E9PNQ8|E9PNQ8_HUMAN(pre=Y,post=G);tr|J3QRJ3|J3QRJ3_HUMAN(pre=Y,post=D);tr|E9PIM6|E9PIM6_HUMAN(pre=Y,post=D)	636.579	4	18.1116
GYWAGLDASAQTTSHELTIPNDLIGCIIGR	sp|Q15366-2|PCBP2_HUMAN(pre=K,post=Q);sp|Q15366-3|PCBP2_HUMAN(pre=K,post=Q);sp|Q15366-4|PCBP2_HUMAN(pre=K,post=Q);sp|Q15366-5|PCBP2_HUMAN(pre=K,post=Q);tr|F8VWQ4|F8VWQ4_HUMAN(pre=K,post=Q);tr|F8VZX2|F8VZX2_HUMAN(pre=K,post=Q);tr|F8VRH0|F8VRH0_HUMAN(pre=K,	1125.24	3	28.2091	Y#SDHAGPAIPSVVAYPK	sp|P27448|MARK3_HUMAN(pre=R,post=R);sp|P27448-2|MARK3_HUMAN(pre=R,post=R);sp|P27448-3|MARK3_HUMAN(pre=R,post=R);sp|P27448-4|MARK3_HUMAN(pre=R,post=R);sp|P27448-6|MARK3_HUMAN(pre=R,post=R);sp|P27448-7|MARK3_HUMAN(pre=R,post=R);sp|P27448-8|MARK3_HUMAN(pre=R	714.027	3	19.5898	ELGVVM+15.995YN@CSCLAR	sp|Q8IV08|PLD3_HUMAN(pre=K,post=D)	611.62	3	18.1043
VTCTVLTPDGTEAEADVIENEDGTYDIFYTAAK	sp|O75369|FLNB_HUMAN(pre=K,post=P);sp|O75369-2|FLNB_HUMAN(pre=K,post=P);sp|O75369-3|FLNB_HUMAN(pre=K,post=P);sp|O75369-7|FLNB_HUMAN(pre=K,post=P);sp|O75369-4|FLNB_HUMAN(pre=K,post=P);sp|O75369-5|FLNB_HUMAN(pre=K,post=P);sp|O75369-6|FLNB_HUMAN(pre=K,post=P	1299.62	3	28.1252	KM^S#DDEDDDEEEYGKEEHEK	sp|Q7KZ85|SPT6H_HUMAN(pre=K,post=E);sp|Q7KZ85-3|SPT6H_HUMAN(pre=K,post=E)	626.67	5	19.5866	KTFNLN@TTEVEPCR	sp|Q16787|LAMA3_HUMAN(pre=K,post=R);sp|Q16787-1|LAMA3_HUMAN(pre=K,post=R);sp|Q16787-3|LAMA3_HUMAN(pre=K,post=R);tr|Q6VU69|Q6VU69_HUMAN(pre=K,post=R);tr|B0YJ33|B0YJ33_HUMAN(pre=K,post=R);tr|K7EIP4|K7EIP4_HUMAN(pre=K,post=R)	666.678	3	18.1013
VLILGSGGLSIGQAGEFDYSGSQAVK	sp|P31327|CPSM_HUMAN(pre=K,post=A);tr|J3KQL0|J3KQL0_HUMAN(pre=K,post=A)	947.847	3	28.1032	T#WCGSPPYAAPELFEGK	sp|Q9Y2K2|SIK3_HUMAN(pre=K,post=E);sp|Q9Y2K2-3|SIK3_HUMAN(pre=K,post=E);tr|A1A5A8|A1A5A8_HUMAN(pre=K,post=E);tr|A1A5A9|A1A5A9_HUMAN(pre=K,post=E);tr|H0Y494|H0Y494_HUMAN(pre=K,post=E);tr|J3KPC8|J3KPC8_HUMAN(pre=K,post=E);tr|H7C3X8|H7C3X8_HUMAN(pre=K,post=E	760.02	3	19.5826	AIN@QTAVECTWTGPR	sp|Q92673|SORL_HUMAN(pre=K,post=N);tr|E9PP43|E9PP43_HUMAN(pre=K,post=N);tr|E9PPB3|E9PPB3_HUMAN(pre=K,post=N);tr|E9PKB0|E9PKB0_HUMAN(pre=K,post=N);tr|E9PS32|E9PS32_HUMAN(pre=K,post=N)	924.954	2	18.0576
LVQGFFPQEPLSVTWSESGQGVTAR	sp|P01876|IGHA1_HUMAN(pre=C,post=N)	1432.74	2	28.0992	S#PMMPENAENEGDALLQFTAEFSSR	sp|Q9UNN5|FAF1_HUMAN(pre=K,post=Y);tr|B4DEJ6|B4DEJ6_HUMAN(pre=K,post=Y);tr|B3KT28|B3KT28_HUMAN(pre=K,post=Y)	999.101	3	19.5259	YMQN@LTVEQPIEVK	sp|P24043|LAMA2_HUMAN(pre=R,post=K)	991.032	2	18.0304
VQLATSIGNPPVSLLQQCTNILSQGDK	sp|O60763-2|USO1_HUMAN(pre=R,post=I);tr|H0Y7C0|H0Y7C0_HUMAN(pre=R,post=I);tr|F5GYR8|F5GYR8_HUMAN(pre=R,post=I)	1057.24	3	28.0916	SPVDES#GDEVQYGDVPVENGMAPFFEM^K	sp|Q8WX93|PALLD_HUMAN(pre=R,post=L);sp|Q8WX93-2|PALLD_HUMAN(pre=R,post=L);sp|Q8WX93-3|PALLD_HUMAN(pre=R,post=L);sp|Q8WX93-4|PALLD_HUMAN(pre=R,post=L);sp|Q8WX93-5|PALLD_HUMAN(pre=R,post=L);sp|Q8WX93-8|PALLD_HUMAN(pre=R,post=L);sp|Q8WX93-9|PALLD_HUMAN(pre=R	1153.17	3	19.5192	LPKPSISSN@NSKPVEDK	sp|P06731|CEAM5_HUMAN(pre=E,post=D);tr|H9KVA7|H9KVA7_HUMAN(pre=E,post=D);tr|M0QX98|M0QX98_HUMAN(pre=E,post=D);tr|M0R3J1|M0R3J1_HUMAN(pre=E,post=D)	605.099	4	18.019
THIQDNHDGTYTVAYVPDVTGR	sp|P21333|FLNA_HUMAN(pre=K,post=Y);sp|P21333-2|FLNA_HUMAN(pre=K,post=Y);tr|Q5HY54|Q5HY54_HUMAN(pre=K,post=Y)	868.425	3	28.0655	S#FSM^HDLTTIQGDEPVGQRPYQPLPEAK	sp|Q6NUK4|REEP3_HUMAN(pre=R,post=K)	882.178	4	19.4684	FN@STQIAAMAPEHEEPR	sp|Q4G148|GXLT1_HUMAN(pre=K,post=I);sp|Q4G148-2|GXLT1_HUMAN(pre=K,post=I)	691.666	3	18.0065
GLIDHQTYLELSEQECEWEEITISSSDGVVK	sp|Q15149|PLEC_HUMAN(pre=K,post=S);sp|Q15149-2|PLEC_HUMAN(pre=K,post=S);sp|Q15149-3|PLEC_HUMAN(pre=K,post=S);sp|Q15149-4|PLEC_HUMAN(pre=K,post=S);sp|Q15149-5|PLEC_HUMAN(pre=K,post=S);sp|Q15149-6|PLEC_HUMAN(pre=K,post=S);sp|Q15149-7|PLEC_HUMAN(pre=K,post=S	971.477	4	28.0545	SPS#PPLPTHIPPEPPRT#PPFPAK	sp|Q8IZ21|PHAR4_HUMAN(pre=R,post=T);sp|Q8IZ21-2|PHAR4_HUMAN(pre=R,post=T);sp|Q8IZ21-3|PHAR4_HUMAN(pre=R,post=T)	727.119	4	19.4485	EN@DTGVVHQVEECR	sp|P49961|ENTP1_HUMAN(pre=K,post=V);sp|P49961-2|ENTP1_HUMAN(pre=K,post=V);sp|P49961-3|ENTP1_HUMAN(pre=K,post=V);sp|P49961-6|ENTP1_HUMAN(pre=K,post=V)	606.28	3	17.965
DLPCPGTCALEGGSHITTFDGK	sp|Q02817|MUC2_HUMAN(pre=K,post=T);tr|E7EUV1|E7EUV1_HUMAN(pre=K,post=T)	874.423	3	28.0313	VVKS#TQDLSDVSMDEVGIPLR	sp|Q9BX66|SRBS1_HUMAN(pre=R,post=N);sp|Q9BX66-2|SRBS1_HUMAN(pre=R,post=N);sp|Q9BX66-3|SRBS1_HUMAN(pre=R,post=N);sp|Q9BX66-4|SRBS1_HUMAN(pre=R,post=N);sp|Q9BX66-5|SRBS1_HUMAN(pre=R,post=N);sp|Q9BX66-6|SRBS1_HUMAN(pre=R,post=N);sp|Q9BX66-7|SRBS1_HUMAN(pre=R	886.121	3	19.4404	ALVCSQPGLN@CTVK	sp|Q96F46|I17RA_HUMAN(pre=R,post=N)	612.659	3	17.9164
VFQPSPLASQFELPGDFFNLTAEEIKR	sp|Q9BZV1|UBXN6_HUMAN(pre=R,post=E);sp|Q9BZV1-2|UBXN6_HUMAN(pre=R,post=E);tr|K7EP32|K7EP32_HUMAN(pre=R,post=E)	1123.6	3	28.0058	SPVDES#GDEVQYGDVPVENGM^APFFEMK	sp|Q8WX93|PALLD_HUMAN(pre=R,post=L);sp|Q8WX93-2|PALLD_HUMAN(pre=R,post=L);sp|Q8WX93-3|PALLD_HUMAN(pre=R,post=L);sp|Q8WX93-4|PALLD_HUMAN(pre=R,post=L);sp|Q8WX93-5|PALLD_HUMAN(pre=R,post=L);sp|Q8WX93-8|PALLD_HUMAN(pre=R,post=L);sp|Q8WX93-9|PALLD_HUMAN(pre=R	1153.17	3	19.4032	GDHN@DSYALLGELAPCGSTDKQTCLK	sp|Q02817|MUC2_HUMAN(pre=K,post=T);tr|E7EUV1|E7EUV1_HUMAN(pre=K,post=T)	657.524	5	17.8786
VAQLEAQCQEPCKDTVQIHDITGK	sp|P02679|FIBG_HUMAN(pre=K,post=D);sp|P02679-2|FIBG_HUMAN(pre=K,post=D);tr|C9JPQ9|C9JPQ9_HUMAN(pre=K,post=D);tr|C9JC84|C9JC84_HUMAN(pre=K,post=V);tr|C9JEU5|C9JEU5_HUMAN(pre=K,post=V);tr|C9JU00|C9JU00_HUMAN(pre=K,post=D)	800.917	4	27.9752	DSNELS#DS#AGEEDSADLKR	sp|Q9Y6X9|MORC2_HUMAN(pre=K,post=A);sp|Q9Y6X9-2|MORC2_HUMAN(pre=K,post=A)	829.344	3	19.4008	N@LTVCPDGALFEQK	sp|P54709|AT1B3_HUMAN(pre=K,post=G);tr|B7Z1N7|B7Z1N7_HUMAN(pre=K,post=G);tr|C9JA36|C9JA36_HUMAN(pre=K,post=G)	940.988	2	17.8679
LISGDIPGPLQGSGQDMVSILQLVQNLM^HGDEDEEPQSPR	sp|Q6P996|PDXD1_HUMAN(pre=K,post=I);sp|Q6P996-2|PDXD1_HUMAN(pre=K,post=I);tr|Q86XE2|Q86XE2_HUMAN(pre=K,post=I);tr|J3KNK7|J3KNK7_HUMAN(pre=K,post=I);tr|H3BND4|H3BND4_HUMAN(pre=K,post=I);tr|H3BU11|H3BU11_HUMAN(pre=K,post=I);tr|H3BM88|H3BM88_HUMAN(pre=K,post	1115.8	4	27.9705	DGEYEELLNSSSIS#SLLDAQGFSDLEK	sp|Q86W92|LIPB1_HUMAN(pre=K,post=S);sp|Q86W92-2|LIPB1_HUMAN(pre=K,post=S);sp|Q86W92-3|LIPB1_HUMAN(pre=K,post=S);sp|Q86W92-4|LIPB1_HUMAN(pre=K,post=S);tr|H0YGH8|H0YGH8_HUMAN(pre=K,post=S);tr|F5GZP6|F5GZP6_HUMAN(pre=K,post=S)	1105.52	3	19.3858	N@HTWLPVSDDACYR	sp|P15529|MCP_HUMAN(pre=R,post=E);sp|P15529-2|MCP_HUMAN(pre=R,post=E);sp|P15529-11|MCP_HUMAN(pre=R,post=E);sp|P15529-3|MCP_HUMAN(pre=R,post=E);sp|P15529-12|MCP_HUMAN(pre=R,post=E);sp|P15529-4|MCP_HUMAN(pre=R,post=E);sp|P15529-13|MCP_HUMAN(pre=R,post=E);sp	626.958	3	17.863
QICPYGSGIIVGPDDSAVDMDECKEPDVCK	sp|P35555|FBN1_HUMAN(pre=R,post=H);tr|H0YND0|H0YND0_HUMAN(pre=R,post=H)	947.451	4	27.9692	ELDQDMVT#EDEDDPGSHKR	sp|Q9NRL2|BAZ1A_HUMAN(pre=K,post=G);sp|Q9NRL2-2|BAZ1A_HUMAN(pre=K,post=G)	862.041	3	19.3632	AEPGTHLCIDVEDAM+15.995N@ITR	sp|Q86WC4|OSTM1_HUMAN(pre=K,post=K);tr|E5RFY7|E5RFY7_HUMAN(pre=K,post=K)	768.364	3	17.8487
GVYSSDVFDIFPGTYQTLEMFPR	sp|P00450|CERU_HUMAN(pre=R,post=T);tr|H7C5R1|H7C5R1_HUMAN(pre=R,post=T);tr|H7C5N5|H7C5N5_HUMAN(pre=R,post=T)	938.46	3	27.9468	SQS#LPGADSLLAKPIDK	sp|Q9Y4A5|TRRAP_HUMAN(pre=R,post=Q);sp|Q9Y4A5-2|TRRAP_HUMAN(pre=R,post=Q);tr|F2Z2U4|F2Z2U4_HUMAN(pre=R,post=Q);tr|H0Y4W2|H0Y4W2_HUMAN(pre=R,post=Q)	751.413	3	19.3256	SISAVDN@GSLANTPHLR	sp|P07585|PGS2_HUMAN(pre=N,post=E);sp|P07585-2|PGS2_HUMAN(pre=N,post=E);sp|P07585-3|PGS2_HUMAN(pre=N,post=E);tr|F8VNV6|F8VNV6_HUMAN(pre=N,post=E);tr|H0YIH3|H0YIH3_HUMAN(pre=N,post=E)	633.001	3	17.8481
AQEALDAVSTLEEGHAQYLTSLADASALVAALTR	sp|O75146|HIP1R_HUMAN(pre=R,post=F)	1210.63	3	27.9367	TTSS#YQNLVWSDHSQELHSPTLK	sp|Q8WVV4|POF1B_HUMAN(pre=K,post=I);sp|Q8WVV4-1|POF1B_HUMAN(pre=K,post=I);sp|Q8WVV4-3|POF1B_HUMAN(pre=K,post=I);tr|F2Z2D5|F2Z2D5_HUMAN(pre=K,post=I)	757.366	4	19.2993	IASITDDTFCKAN@DTSYIR	sp|P20774|MIME_HUMAN(pre=N,post=D)	827.413	3	17.827
AVPPNNSNAAEDDLPTVELQGVVPR	sp|P00488|F13A_HUMAN(pre=R,post=G);tr|H0Y796|H0Y796_HUMAN(pre=R,post=G);tr|A6PVK5|A6PVK5_HUMAN(pre=R,post=G);tr|Q9NQP5|Q9NQP5_HUMAN(pre=R,post=G)	916.144	3	27.9285	GVS#PSQAQGLGSNLVTEVR	sp|P20823|HNF1A_HUMAN(pre=R,post=V);sp|P20823-2|HNF1A_HUMAN(pre=R,post=V);sp|P20823-3|HNF1A_HUMAN(pre=R,post=V);tr|E0YMJ5|E0YMJ5_HUMAN(pre=R,post=V);tr|F5H5U3|F5H5U3_HUMAN(pre=R,post=V);tr|F5H0K0|F5H0K0_HUMAN(pre=R,post=V)	708.357	3	19.2879	IVDDITYNVN@DTFHK	sp|P02751|FINC_HUMAN(pre=C,post=R);sp|P02751-2|FINC_HUMAN(pre=C,post=R);sp|P02751-3|FINC_HUMAN(pre=C,post=R);sp|P02751-4|FINC_HUMAN(pre=C,post=R);sp|P02751-5|FINC_HUMAN(pre=C,post=R);sp|P02751-6|FINC_HUMAN(pre=C,post=R);sp|P02751-7|FINC_HUMAN(pre=C,post=R	1042.03	2	17.823
VASMPLISSTCDMVSAAYASTK	sp|O60664|PLIN3_HUMAN(pre=R,post=E);sp|O60664-3|PLIN3_HUMAN(pre=R,post=E);tr|K7EQF4|K7EQF4_HUMAN(pre=R,post=E);tr|K7ER39|K7ER39_HUMAN(pre=R,post=E)	1289.64	2	27.9191	RPGAS#PTGETPTIEEGEEDEDEASEAEGAR	sp|P04920|B3A2_HUMAN(pre=R,post=A);sp|P04920-2|B3A2_HUMAN(pre=R,post=A);sp|P04920-3|B3A2_HUMAN(pre=R,post=A);tr|J3KNG9|J3KNG9_HUMAN(pre=R,post=A);tr|C9J722|C9J722_HUMAN(pre=R,post=A);tr|C9J035|C9J035_HUMAN(pre=R,post=A);tr|C9J9M9|C9J9M9_HUMAN(pre=R,post=A	1114.14	3	19.261	N@ITQIVGHSGCEAK	sp|P41271|NBL1_HUMAN(pre=K,post=S);sp|P41271-2|NBL1_HUMAN(pre=K,post=S);tr|A3KFI1|A3KFI1_HUMAN(pre=K,post=S);tr|E5RFZ1|E5RFZ1_HUMAN(pre=K,post=S);tr|A3KFI2|A3KFI2_HUMAN(pre=K,post=S);tr|A3KFI3|A3KFI3_HUMAN(pre=K,post=S);tr|A3KFI5|A3KFI5_HUMAN(pre=K,post=S	601.649	3	17.7567
TIESILEPVAQQISHLVIM^HEEGEVDGK	sp|P18206|VINC_HUMAN(pre=R,post=A);sp|P18206-2|VINC_HUMAN(pre=R,post=A);tr|B4DTM7|B4DTM7_HUMAN(pre=R,post=A)	852.203	4	27.9113	S#PM^M^PENAENEGDALLQFTAEFSSR	sp|Q9UNN5|FAF1_HUMAN(pre=K,post=Y);tr|B4DEJ6|B4DEJ6_HUMAN(pre=K,post=Y);tr|B3KT28|B3KT28_HUMAN(pre=K,post=Y)	1009.77	3	19.2506	YGIVVIDECPGVGLALPQFFNN@VSLHHH	sp|P08236|BGLR_HUMAN(pre=R,post=M);sp|P08236-2|BGLR_HUMAN(pre=R,post=M);tr|E9PCV0|E9PCV0_HUMAN(pre=R,post=M)	820.171	4	17.7387
YQYGGNQEGEVGFEPCYAEVLR	sp|O75356|ENTP5_HUMAN(pre=K,post=V);tr|G3V4I0|G3V4I0_HUMAN(pre=K,post=V)	903.752	3	27.8648	TPKDS#PGIPPSANAHQLFR	sp|P51812|KS6A3_HUMAN(pre=K,post=G);tr|B4DG22|B4DG22_HUMAN(pre=K,post=G);tr|B7ZB17|B7ZB17_HUMAN(pre=K,post=G);tr|F5GYC4|F5GYC4_HUMAN(pre=K,post=G)	801.08	3	19.2346	ALVGVIDGGSTSCN@ESVR	sp|Q9UHN6|TMEM2_HUMAN(pre=W,post=N);sp|Q9UHN6-2|TMEM2_HUMAN(pre=W,post=N);tr|F5H6B2|F5H6B2_HUMAN(pre=W,post=N)	655.995	3	17.7278
LNPNFLVDFGKEPLGPALAHELR	sp|Q13228|SBP1_HUMAN(pre=K,post=Y);sp|Q13228-2|SBP1_HUMAN(pre=K,post=Y);sp|Q13228-3|SBP1_HUMAN(pre=K,post=Y)	709.651	4	27.8488	AS#PEPQRENAS#PAPGTTAEEAMSR	sp|P46379|BAG6_HUMAN(pre=R,post=G);sp|P46379-2|BAG6_HUMAN(pre=R,post=G);sp|P46379-3|BAG6_HUMAN(pre=R,post=G);sp|P46379-5|BAG6_HUMAN(pre=R,post=G);tr|B0UX83|B0UX83_HUMAN(pre=R,post=G);tr|H0Y710|H0Y710_HUMAN(pre=R,post=G)	930.064	3	19.2227	TQVPLITN@SSCQCPH	sp|Q6FHJ7|SFRP4_HUMAN(pre=R,post=I);tr|C9JMJ2|C9JMJ2_HUMAN(pre=R,post=I)	629.633	3	17.7047
TIESILEPVAQQISHLVIMHEEGEVDGK	sp|P18206|VINC_HUMAN(pre=R,post=A);sp|P18206-2|VINC_HUMAN(pre=R,post=A);tr|B4DTM7|B4DTM7_HUMAN(pre=R,post=A)	678.765	5	27.8473	ALIQTCLNSPDS#PPRSDPTTDQR	sp|P11831|SRF_HUMAN(pre=K,post=M);tr|F5H6V4|F5H6V4_HUMAN(pre=K,post=M)	931.77	3	19.2079	LELN@LTDSEN@ATCLYAK	sp|P13473|LAMP2_HUMAN(pre=A,post=W);sp|P13473-2|LAMP2_HUMAN(pre=A,post=W);sp|P13473-3|LAMP2_HUMAN(pre=A,post=W)	749.043	3	17.6555
NEAETTSMVSMPLYAVMYPVFNELER	sp|Q9BUL8|PDC10_HUMAN(pre=K,post=V);tr|C9J6F3|C9J6F3_HUMAN(pre=K,post=V);tr|C9J932|C9J932_HUMAN(pre=K,post=V);tr|C9JSA3|C9JSA3_HUMAN(pre=K,post=V);tr|F8WDF3|F8WDF3_HUMAN(pre=K,post=V);tr|C9JND6|C9JND6_HUMAN(pre=K,post=V);tr|C9J5C3|C9J5C3_HUMAN(pre=K,post=	1055.84	3	27.8337	SDAEEDGGTVS#QEEEDRKPK	sp|P27824|CALX_HUMAN(pre=K,post=A);tr|B4DGP8|B4DGP8_HUMAN(pre=K,post=A);tr|B4E2T8|B4E2T8_HUMAN(pre=K,post=A)	906.751	3	19.1818	EAPYFYN@DTVTFK	sp|P20023|CR2_HUMAN(pre=K,post=C);sp|P20023-2|CR2_HUMAN(pre=K,post=C);sp|P20023-3|CR2_HUMAN(pre=K,post=C);sp|P20023-4|CR2_HUMAN(pre=K,post=C);tr|C9J0D9|C9J0D9_HUMAN(pre=K,post=C);tr|Q5SR47|Q5SR47_HUMAN(pre=K,post=C)	942.47	2	17.5936
QQELAAAALYQQLQHQQFLQLVSSR	sp|O75420|PERQ1_HUMAN(pre=K,post=Q)	761.412	4	27.8164	STS#TPNVHMVSTTLPVDSR	sp|P04049|RAF1_HUMAN(pre=R,post=M);sp|P04049-2|RAF1_HUMAN(pre=R,post=M);tr|B4E0X2|B4E0X2_HUMAN(pre=R,post=M);tr|B4E1N6|B4E1N6_HUMAN(pre=R,post=M);tr|H7C155|H7C155_HUMAN(pre=R,post=M)	751.694	3	19.1686	TQTN@ASDFPIGTSLK	sp|P17927|CR1_HUMAN(pre=K,post=Y);tr|Q5SR44|Q5SR44_HUMAN(pre=K,post=Y);tr|E9PDY4|E9PDY4_HUMAN(pre=K,post=Y);tr|E9PQN4|E9PQN4_HUMAN(pre=K,post=Y)	934.996	2	17.5586
DLCFSPGLMEASHVVNDVNEAVQLVFR	sp|Q9BXW7|CECR5_HUMAN(pre=R,post=K);sp|Q9BXW7-2|CECR5_HUMAN(pre=R,post=K);tr|A8MYZ9|A8MYZ9_HUMAN(pre=R,post=K)	1064.2	3	27.7947	HSS#TGDSADAGPPAAGSAR	sp|Q6ZU35|K1211_HUMAN(pre=R,post=G);tr|F5H1N7|F5H1N7_HUMAN(pre=R,post=G)	968.416	2	19.16	TASN@LTVSVLEAEGVFEK	sp|Q6YHK3|CD109_HUMAN(pre=K,post=G);sp|Q6YHK3-2|CD109_HUMAN(pre=K,post=G);sp|Q6YHK3-3|CD109_HUMAN(pre=K,post=G);sp|Q6YHK3-4|CD109_HUMAN(pre=K,post=G)	728.394	3	17.5321
ILQAVQAAEDAAGQALQQADHTWATVVR	sp|O15230|LAMA5_HUMAN(pre=R,post=Q)	777.161	4	27.7776	DESCYDNAEAAFS#DDEEDLNSK	sp|Q68E01|INT3_HUMAN(pre=K,post=G);sp|Q68E01-2|INT3_HUMAN(pre=K,post=G);sp|Q68E01-3|INT3_HUMAN(pre=K,post=G);sp|Q68E01-4|INT3_HUMAN(pre=K,post=G)	964.714	3	19.1577	GAFISN@FSM+15.995TVDGK	sp|P19823|ITIH2_HUMAN(pre=K,post=T);tr|Q5T985|Q5T985_HUMAN(pre=K,post=T);tr|Q5T987|Q5T987_HUMAN(pre=K,post=T)	593.635	3	17.4922
LLVSNLDFGVSDADIQELFAEFGTLKK	sp|Q86V81|THOC4_HUMAN(pre=K,post=A);tr|E9PB61|E9PB61_HUMAN(pre=K,post=A)	851.222	4	27.7591	SEACPCQPDS#GSPLPAEEEKR	sp|Q14160|SCRIB_HUMAN(pre=R,post=L);sp|Q14160-2|SCRIB_HUMAN(pre=R,post=L);sp|Q14160-3|SCRIB_HUMAN(pre=R,post=L)	904.732	3	19.1528	GNPILLN@SSIPEDPSIK	sp|P21589|5NTD_HUMAN(pre=H,post=A);sp|P21589-2|5NTD_HUMAN(pre=H,post=A);tr|H0Y7R7|H0Y7R7_HUMAN(pre=H,post=A)	695.057	3	17.4662
IDQLHQEQAFADFYMFSELLSDYIR	sp|O60749|SNX2_HUMAN(pre=K,post=L);tr|B4DEK4|B4DEK4_HUMAN(pre=K,post=L)	1075.19	3	27.7331	SSSFS#DTLEESSPIAAIFDTENLEK	sp|P15924|DESP_HUMAN(pre=R,post=I);sp|P15924-2|DESP_HUMAN(pre=R,post=I)	1029.15	3	19.1525	YGCCPM+15.995PN@ATCCSDHLHCCPQDTVCDLIQSK	sp|P28799|GRN_HUMAN(pre=K,post=C);sp|P28799-2|GRN_HUMAN(pre=K,post=C);tr|K7EKL3|K7EKL3_HUMAN(pre=K,post=C)	1023.17	4	17.4364
FSPLCQWLYLEAADIVESLGKPECEEFLPR	sp|A0AVT1|UBA6_HUMAN(pre=K,post=G)	1295.66	3	27.7269	TES#PATAAETASEELDNR	sp|Q9NTJ3|SMC4_HUMAN(pre=R,post=S);sp|Q9NTJ3-2|SMC4_HUMAN(pre=R,post=S);tr|C9IYK2|C9IYK2_HUMAN(pre=R,post=S);tr|C9JR83|C9JR83_HUMAN(pre=R,post=S);tr|C9JJ64|C9JJ64_HUMAN(pre=R,post=S);tr|C9JWF0|C9JWF0_HUMAN(pre=R,post=S)	705.977	3	19.1458	YNAQPVGN@WSDCILPEGK	sp|Q9UPZ6|THS7A_HUMAN(pre=K,post=V)	779.719	3	17.4117
ALEQMLLELGVELSPTPTEELVHMFNELR	sp|Q9NPF5|DMAP1_HUMAN(pre=K,post=S)	1161.61	3	27.7249	M^KPAGS#VNDMALDAFDLDR	sp|Q9UI08|EVL_HUMAN(pre=R,post=M);sp|Q9UI08-2|EVL_HUMAN(pre=R,post=M);tr|H0YJN0|H0YJN0_HUMAN(pre=R,post=M)	817.382	3	19.1295	CKPNFFCN@STVCEHCDPCTK	sp|P25445|TNR6_HUMAN(pre=R,post=C);sp|P25445-6|TNR6_HUMAN(pre=R,post=C);sp|P25445-7|TNR6_HUMAN(pre=R,post=C);tr|H7C5Z8|H7C5Z8_HUMAN(pre=R,post=C)	749.332	4	17.4039
AGQSDPFLGMIMGLGGGMDFDSK	sp|Q8IXJ6|SIR2_HUMAN(pre=K,post=K);sp|Q8IXJ6-2|SIR2_HUMAN(pre=K,post=K);sp|Q8IXJ6-3|SIR2_HUMAN(pre=K,post=K)	873.753	3	27.7127	KAEQGS#EEEGEGEEEEEEGGESK	sp|Q8NE71|ABCF1_HUMAN(pre=K,post=A);tr|Q5STZ8|Q5STZ8_HUMAN(pre=K,post=A)	998.755	3	19.1181	FVN@VTVTPEDQCRPN	sp|P20160|CAP7_HUMAN(pre=R,post=N)	640.979	3	17.3868
LGPSSGLLVDWLEMLDPEVVSSCPDLQLR	sp|Q8N201|INT1_HUMAN(pre=R,post=L);tr|A4D212|A4D212_HUMAN(pre=R,post=L)	1123.91	3	27.7104	SSAISPT#PEISSETPGYIYSSNFHAVK	sp|Q9BX66-3|SRBS1_HUMAN(pre=K,post=R)	1079.86	3	19.1103	RGDDLYTN@VTISLVESLVGFEM+15.995DITHLDGHK	sp|Q9UBS4|DJB11_HUMAN(pre=R,post=V);tr|H7C2Y5|H7C2Y5_HUMAN(pre=R,post=V)	756.788	5	17.3746
IAESHLQSISNLNENQASEEEDELGELR	sp|Q9UD71|PPR1B_HUMAN(pre=R,post=E);sp|Q9UD71-2|PPR1B_HUMAN(pre=R,post=E);tr|E7ENN5|E7ENN5_HUMAN(pre=R,post=E);tr|J3KT77|J3KT77_HUMAN(pre=R,post=E);tr|J3KSJ8|J3KSJ8_HUMAN(pre=R,post=E)	1100.2	3	27.6963	KRS#VAVS#DEEEVEEEAER	sp|Q9Y6X9|MORC2_HUMAN(pre=R,post=R);sp|Q9Y6X9-2|MORC2_HUMAN(pre=R,post=R)	847.045	3	19.1056	LLQVVYLHSNN@ITK	sp|P21810|PGS1_HUMAN(pre=K,post=V);tr|A6NLG9|A6NLG9_HUMAN(pre=K,post=V)	483.536	4	17.3676
DVLKEEGVSFLINTFEGGGCGQPSGILAQPTLLYLR	sp|P78527|PRKDC_HUMAN(pre=K,post=G);sp|P78527-2|PRKDC_HUMAN(pre=K,post=G)	1042.56	4	27.6711	FIIGS#VSEDNSEDEISNLVK	sp|Q13085|ACACA_HUMAN(pre=R,post=L);sp|Q13085-4|ACACA_HUMAN(pre=R,post=L);tr|D3YTK0|D3YTK0_HUMAN(pre=R,post=L);tr|K7EJ22|K7EJ22_HUMAN(pre=R,post=L)	855.084	3	19.0678	NYHQPAILN@SSALR	sp|Q16769|QPCT_HUMAN(pre=K,post=Q)	576.977	3	17.3657
LTDELAPPKPPLPEGEVPPPRPPPPEEK	sp|P18206|VINC_HUMAN(pre=R,post=D);sp|P18206-2|VINC_HUMAN(pre=R,post=D);tr|Q5JQ13|Q5JQ13_HUMAN(pre=R,post=D)	691.99	5	27.6457	SPSY#TNDSTATFIIDGMHCK	sp|Q04656|ATP7A_HUMAN(pre=R,post=S);sp|Q04656-2|ATP7A_HUMAN(pre=R,post=S);sp|Q04656-3|ATP7A_HUMAN(pre=R,post=S);sp|Q04656-5|ATP7A_HUMAN(pre=R,post=S)	871.725	3	19.0646	ISAVDN@GSLANTPHLR	sp|P07585|PGS2_HUMAN(pre=S,post=E);sp|P07585-2|PGS2_HUMAN(pre=S,post=E);sp|P07585-3|PGS2_HUMAN(pre=S,post=E);tr|F8VNV6|F8VNV6_HUMAN(pre=S,post=E);tr|H0YIH3|H0YIH3_HUMAN(pre=S,post=E)	603.99	3	17.3335
VLGSSVPLEASVLVTIEPAGSVPALGVTPTVR	sp|P98160|PGBM_HUMAN(pre=R,post=I)	1087.29	3	27.6287	DYDEEEQGYDS#EKEKKEEK	sp|Q05519|SRS11_HUMAN(pre=R,post=K);sp|Q05519-2|SRS11_HUMAN(pre=R,post=K);tr|Q5T757|Q5T757_HUMAN(pre=R,post=K)	795.376	4	19.0638	FWLPHN@VTWADLK	sp|Q6ZMG9|CERS6_HUMAN(pre=R,post=N);sp|Q6ZMG9-2|CERS6_HUMAN(pre=R,post=N)	639.349	3	17.3278
DAFITQAQEQQIELLEIPEHSDIK	sp|Q69YN2|C19L1_HUMAN(pre=K,post=Q);sp|Q69YN2-2|C19L1_HUMAN(pre=K,post=Q);sp|Q69YN2-3|C19L1_HUMAN(pre=K,post=Q)	1028.54	3	27.6194	AEEARDS#DTEGDLVLGSPGPASAGGSAEALLSDLHAF	sp|Q14761|PTCA_HUMAN(pre=R,post=A)	959.944	4	19.0394	HHSGHSPPISSQN@VTVLR	sp|P04216|THY1_HUMAN(pre=L,post=D);tr|E9PNQ8|E9PNQ8_HUMAN(pre=L,post=G);tr|J3QRJ3|J3QRJ3_HUMAN(pre=L,post=D);tr|E9PIM6|E9PIM6_HUMAN(pre=L,post=D)	700.035	3	17.313
M^AAAFNTTVAALEDELTQLILEGLISAR	sp|Q13098|CSN1_HUMAN(pre=R,post=V);sp|Q13098-5|CSN1_HUMAN(pre=R,post=V);sp|Q13098-6|CSN1_HUMAN(pre=R,post=V);sp|Q13098-7|CSN1_HUMAN(pre=R,post=V);tr|C9JFE4|C9JFE4_HUMAN(pre=R,post=V);tr|J3QQX0|J3QQX0_HUMAN(pre=R,post=V)	1041.23	3	27.6095	VVKS#TQDLSDVSM^DEVGIPLR	sp|Q9BX66|SRBS1_HUMAN(pre=R,post=N);sp|Q9BX66-2|SRBS1_HUMAN(pre=R,post=N);sp|Q9BX66-3|SRBS1_HUMAN(pre=R,post=N);sp|Q9BX66-4|SRBS1_HUMAN(pre=R,post=N);sp|Q9BX66-5|SRBS1_HUMAN(pre=R,post=N);sp|Q9BX66-6|SRBS1_HUMAN(pre=R,post=N);sp|Q9BX66-7|SRBS1_HUMAN(pre=R	891.452	3	19.0261	TITVSAELPKPSISSN@NSKPVEDK	sp|P06731|CEAM5_HUMAN(pre=K,post=D);tr|H9KVA7|H9KVA7_HUMAN(pre=K,post=D)	780.437	4	17.3123
MTEEEVEMLVAGHEDSNGCINYEELVR	sp|P60660-2|MYL6_HUMAN(pre=K,post=M);tr|F8VZU9|F8VZU9_HUMAN(pre=K,post=M);tr|G8JLA2|G8JLA2_HUMAN(pre=K,post=M);tr|F8W180|F8W180_HUMAN(pre=K,post=M);tr|F8VXL3|F8VXL3_HUMAN(pre=K,post=M)	1099.83	3	27.6041	QAAS#QESEEAGGTGGPPAGVR	sp|Q63ZY3|KANK2_HUMAN(pre=R,post=S);sp|Q63ZY3-3|KANK2_HUMAN(pre=R,post=S)	727.329	3	19.0258	SPVIHPPVSYN@DTAPR	sp|Q15904|VAS1_HUMAN(pre=V,post=I);tr|A6NLC6|A6NLC6_HUMAN(pre=V,post=I)	632.33	3	17.2814
AHIANPSGASTECFVTDNADGTYQVEYTPFEK	sp|O75369|FLNB_HUMAN(pre=K,post=G);sp|O75369-2|FLNB_HUMAN(pre=K,post=G);sp|O75369-3|FLNB_HUMAN(pre=K,post=G);sp|O75369-7|FLNB_HUMAN(pre=K,post=G);sp|O75369-4|FLNB_HUMAN(pre=K,post=G);sp|O75369-5|FLNB_HUMAN(pre=K,post=G);sp|O75369-6|FLNB_HUMAN(pre=K,post=G	952.698	4	27.5971	ESEDKPEIEDVGS#DEEEEKK	sp|P07900|HS90A_HUMAN(pre=K,post=D);sp|P07900-2|HS90A_HUMAN(pre=K,post=D);tr|Q86U12|Q86U12_HUMAN(pre=K,post=D)	993.132	3	19.0216	ILGGN@QSGEGCVITR	sp|Q13510|ASAH1_HUMAN(pre=F,post=D);sp|Q13510-2|ASAH1_HUMAN(pre=F,post=D);sp|Q13510-3|ASAH1_HUMAN(pre=F,post=D);tr|E7EMM4|E7EMM4_HUMAN(pre=F,post=D);tr|E7ERV9|E7ERV9_HUMAN(pre=F,post=D)	853.436	2	17.2551
DMDLTEVITGTLWNLSSHDSIK	sp|O60716|CTND1_HUMAN(pre=R,post=M);sp|O60716-2|CTND1_HUMAN(pre=R,post=M);sp|O60716-3|CTND1_HUMAN(pre=R,post=M);sp|O60716-4|CTND1_HUMAN(pre=R,post=M);sp|O60716-5|CTND1_HUMAN(pre=R,post=M);sp|O60716-6|CTND1_HUMAN(pre=R,post=M);sp|O60716-7|CTND1_HUMAN(pre=R	921.81	3	27.5577	ESES#DQEQEEEIDMTSEKNPQDEQER	sp|Q01484-2|ANK2_HUMAN(pre=K,post=I);sp|Q01484-5|ANK2_HUMAN(pre=K,post=I);sp|Q01484-7|ANK2_HUMAN(pre=K,post=I);tr|E9PCH6|E9PCH6_HUMAN(pre=K,post=I);tr|H0YAG3|H0YAG3_HUMAN(pre=K,post=I)	877.616	4	18.9842	LHINHNN@LTESVGPLPK	sp|P51884|LUM_HUMAN(pre=K,post=S)	724.74	3	17.2383
VSGISMDVAVPEETGQDPALEVEQCSCPPGYR	sp|P98160|PGBM_HUMAN(pre=R,post=G)	906.172	4	27.5396	NGPLNES#QEDEEDSEHGTSLNR	sp|Q9H2K8|TAOK3_HUMAN(pre=R,post=E)	894.368	3	18.9592	N@LTCEVWGPTSPK	sp|P01730|CD4_HUMAN(pre=K,post=L)	593.306	3	17.2323
THTCPPCPAPELLGGPSVFLFPPKPK	sp|P01857|IGHG1_HUMAN(pre=K,post=D)	819.947	4	27.5098	S#PQAQEAPVNIDEGLTGCTIQLLPAQDK	sp|P78559|MAP1A_HUMAN(pre=R,post=A);sp|P78559-2|MAP1A_HUMAN(pre=R,post=A);tr|E9PGC8|E9PGC8_HUMAN(pre=R,post=A);tr|J3KPX8|J3KPX8_HUMAN(pre=R,post=A)	1121.22	3	18.9534	AN@LSQVADHLDHIK	sp|P16444|DPEP1_HUMAN(pre=K,post=E)	925.504	2	17.2254
ENAIEDEEEEEEEDDDEEEDDLEVK	sp|P13667|PDIA4_HUMAN(pre=R,post=E);tr|C9JMN9|C9JMN9_HUMAN(pre=R,post=E)	1105.12	3	27.5084	KLS#GDQITLPTTVDYSSVPK	sp|O00559|RCAS1_HUMAN(pre=R,post=Q);tr|Q5Y8C7|Q5Y8C7_HUMAN(pre=R,post=Q);tr|E9PND3|E9PND3_HUMAN(pre=R,post=Q);tr|E9PJ38|E9PJ38_HUMAN(pre=R,post=Q);tr|E9PN10|E9PN10_HUMAN(pre=R,post=Q)	887.807	3	18.8934	FLDNGGVLPTEEPPEEPAAPFPEPPAN@STM+15.995GSK	sp|Q13087|PDIA2_HUMAN(pre=K,post=E);sp|Q13087-2|PDIA2_HUMAN(pre=K,post=E);tr|Q4TT65|Q4TT65_HUMAN(pre=K,post=E)	1243.27	3	17.2093
QSGAFLSTSEGLILQLVGDAVHPQFK	sp|Q96AB3|ISOC2_HUMAN(pre=R,post=E);sp|Q96AB3-2|ISOC2_HUMAN(pre=R,post=E);sp|Q96AB3-3|ISOC2_HUMAN(pre=R,post=E);tr|K7EKW4|K7EKW4_HUMAN(pre=R,post=-)	1010.89	3	27.4973	RSS#EEVDGQHPAQEEVPESPQTSGPEAENR	sp|Q6JBY9|CPZIP_HUMAN(pre=R,post=C);tr|B7ZKW8|B7ZKW8_HUMAN(pre=R,post=C)	1167.51	3	18.8711	CLIQELCQCRPGEGN@CSCCK	sp|Q9GZX9|TWSG1_HUMAN(pre=K,post=E);sp|Q9GZX9-2|TWSG1_HUMAN(pre=K,post=E);tr|J3QS03|J3QS03_HUMAN(pre=K,post=E)	705.306	4	17.197
GQGVYLGMPGCLPVYDALAGEFIR	sp|P30040|ERP29_HUMAN(pre=K,post=A);tr|F8VY02|F8VY02_HUMAN(pre=K,post=A)	909.797	3	27.4891	HEPHQDS#GEEAEGCPSAPEETPVDK	sp|Q96JQ2|CLMN_HUMAN(pre=K,post=K)	1034.11	3	18.8453	LAN@LTQGEDQYYLR	sp|P10909|CLUS_HUMAN(pre=R,post=V);sp|P10909-2|CLUS_HUMAN(pre=R,post=V);sp|P10909-3|CLUS_HUMAN(pre=R,post=V);sp|P10909-4|CLUS_HUMAN(pre=R,post=V);sp|P10909-5|CLUS_HUMAN(pre=R,post=V);tr|H0YC35|H0YC35_HUMAN(pre=R,post=V);tr|E7ETA7|E7ETA7_HUMAN(pre=R,post=V	610.311	3	17.1862
LINYHQEQAVNCLLGNVFYER	sp|P35573|GDE_HUMAN(pre=R,post=L);sp|P35573-2|GDE_HUMAN(pre=R,post=L);sp|P35573-3|GDE_HUMAN(pre=R,post=L)	908.796	3	27.4794	AEEPPSQLDQDTQVQDM^DEGS#DDEEEGQK	sp|Q15459|SF3A1_HUMAN(pre=K,post=V);tr|H7C1L2|H7C1L2_HUMAN(pre=K,post=V);tr|E9PAW1|E9PAW1_HUMAN(pre=K,post=V)	1211.83	3	18.8445	CIQAN@YSLMENGK	sp|P05090|APOD_HUMAN(pre=R,post=I);tr|C9JF17|C9JF17_HUMAN(pre=R,post=I);tr|C9JX71|C9JX71_HUMAN(pre=R,post=I)	908.95	2	17.1822
TDALQPPHEYVPWVTVNGKPLEDQTQLLTLVCQLYQGK	sp|P13284|GILT_HUMAN(pre=R,post=K)	1203.64	4	27.4518	S#PFEIISPPASPPEMVGQR	sp|P78559|MAP1A_HUMAN(pre=R,post=V);sp|P78559-2|MAP1A_HUMAN(pre=R,post=V);tr|E9PGC8|E9PGC8_HUMAN(pre=R,post=V);tr|J3KPX8|J3KPX8_HUMAN(pre=R,post=V)	755.036	3	18.8403	VNIQGN@GTLSASQK	sp|A8MVW5|HECA2_HUMAN(pre=K,post=I);sp|A8MVW5-2|HECA2_HUMAN(pre=K,post=I);sp|A8MVW5-3|HECA2_HUMAN(pre=K,post=I);tr|C9JN07|C9JN07_HUMAN(pre=K,post=I)	569.316	3	17.1298
AFIHHELLAYLYSSADQSSLMEESADQAQR	sp|P50570|DYN2_HUMAN(pre=K,post=R);sp|P50570-2|DYN2_HUMAN(pre=K,post=R);sp|P50570-3|DYN2_HUMAN(pre=K,post=R);tr|E9PEQ4|E9PEQ4_HUMAN(pre=K,post=R);tr|K7ESI9|K7ESI9_HUMAN(pre=K,post=R);tr|F5H4R9|F5H4R9_HUMAN(pre=K,post=R);tr|K7ELR1|K7ELR1_HUMAN(pre=K,post=R	889.432	4	27.4264	VEYTPYEEGLHSVDVTYDGS#PVPSSPFQVPVTEGCDPSR	sp|P21333|FLNA_HUMAN(pre=K,post=V);sp|P21333-2|FLNA_HUMAN(pre=K,post=V);tr|Q5HY54|Q5HY54_HUMAN(pre=K,post=V)	1131.01	4	18.8084	YNIGN@YTQAVECAK	sp|Q32P28|P3H1_HUMAN(pre=Y,post=T);sp|Q32P28-2|P3H1_HUMAN(pre=Y,post=T);sp|Q32P28-3|P3H1_HUMAN(pre=Y,post=T)	960.475	2	17.1126
VFTTQELVQAFTHAPATLEADR	sp|O95433|AHSA1_HUMAN(pre=R,post=G);tr|B4DUR9|B4DUR9_HUMAN(pre=R,post=G);tr|H0YJG7|H0YJG7_HUMAN(pre=R,post=G);tr|H0YJ63|H0YJ63_HUMAN(pre=R,post=G);tr|G3V438|G3V438_HUMAN(pre=R,post=G)	863.786	3	27.4157	M^ESEGGADDS#AEEGDLLDDDDNEDR	sp|P07910|HNRPC_HUMAN(pre=K,post=G);sp|P07910-2|HNRPC_HUMAN(pre=K,post=G);sp|P07910-3|HNRPC_HUMAN(pre=K,post=G);sp|P07910-4|HNRPC_HUMAN(pre=K,post=G);tr|B4DY08|B4DY08_HUMAN(pre=K,post=G);tr|G3V2Q1|G3V2Q1_HUMAN(pre=K,post=G);tr|G3V4C1|G3V4C1_HUMAN(pre=K,po	980.36	3	18.7785	TN@VSHVVGQLDDIR	sp|Q3T906|GNPTA_HUMAN(pre=R,post=K);tr|H0YIK3|H0YIK3_HUMAN(pre=R,post=K);tr|H0YIU2|H0YIU2_HUMAN(pre=R,post=K)	566.636	3	17.1089
APVSVSCGGESPLDGICLSESDK	sp|O75410|TACC1_HUMAN(pre=K,post=T);sp|O75410-2|TACC1_HUMAN(pre=K,post=T);sp|O75410-3|TACC1_HUMAN(pre=K,post=T);sp|O75410-4|TACC1_HUMAN(pre=K,post=T);sp|O75410-5|TACC1_HUMAN(pre=K,post=T);sp|O75410-6|TACC1_HUMAN(pre=K,post=T);sp|O75410-7|TACC1_HUMAN(pre=K	1326.64	2	27.4111	APLPPM^PASQS#VPQDLAHIQER	sp|Q53SF7|COBL1_HUMAN(pre=R,post=P);sp|Q53SF7-2|COBL1_HUMAN(pre=R,post=P);sp|Q53SF7-3|COBL1_HUMAN(pre=R,post=P);sp|Q53SF7-4|COBL1_HUMAN(pre=R,post=P);tr|G8JL86|G8JL86_HUMAN(pre=R,post=P)	874.766	3	18.7739	IDSSESIGYTN@FTLEK	sp|P12110|CO6A2_HUMAN(pre=V,post=N);sp|P12110-2|CO6A2_HUMAN(pre=V,post=N);sp|P12110-3|CO6A2_HUMAN(pre=V,post=N);tr|H7C0M5|H7C0M5_HUMAN(pre=V,post=N)	698.356	3	17.0919
VQLGGLGTAPLNQWVSEAGPLWGGPDK	sp|O75420|PERQ1_HUMAN(pre=R,post=S)	759.663	4	27.3902	DLEPGEVPS#DSDEDGEHK	sp|Q96T58|MINT_HUMAN(pre=R,post=S)	774.999	3	18.7628	AYIQEFQEFSKN@ISVMLGR	sp|Q6UWY5|OLFL1_HUMAN(pre=R,post=C)	850.449	3	17.0909
TEGDEEAEEEQEENLEASGDYK	sp|P12956|XRCC6_HUMAN(pre=K,post=Y);tr|B1AHC8|B1AHC8_HUMAN(pre=K,post=Y)	1395.1	2	27.3397	QEPVESSLGLS#NGVSDLSPEYAVLTSTIK	sp|P14316|IRF2_HUMAN(pre=K,post=N);sp|P14316-2|IRF2_HUMAN(pre=K,post=N);tr|K4DIA5|K4DIA5_HUMAN(pre=K,post=N);tr|K4DIA4|K4DIA4_HUMAN(pre=K,post=N)	1130.23	3	18.7418	ALHHSGHSPPISSQN@VTVLR	sp|P04216|THY1_HUMAN(pre=C,post=D);tr|E9PNQ8|E9PNQ8_HUMAN(pre=C,post=G);tr|J3QRJ3|J3QRJ3_HUMAN(pre=C,post=D);tr|E9PIM6|E9PIM6_HUMAN(pre=C,post=D)	571.309	4	17.0487
IAEVENDEMPADLPSLAADFVESK	sp|P02768|ALBU_HUMAN(pre=C,post=D);sp|P02768-2|ALBU_HUMAN(pre=C,post=D);tr|C9JKR2|C9JKR2_HUMAN(pre=C,post=D);tr|H0YA55|H0YA55_HUMAN(pre=C,post=D);tr|B7WNR0|B7WNR0_HUMAN(pre=C,post=D);tr|D6RHD5|D6RHD5_HUMAN(pre=C,post=D);gi|113576(pre=C,post=D)	1439.72	2	27.3387	TPS#PAAEDAREPEAK	sp|Q92797|SYMPK_HUMAN(pre=K,post=G)	646.313	3	18.7376	APVVN@CSIAVCQR	sp|P11215|ITAM_HUMAN(pre=K,post=I)	809.911	2	16.9994
EEETEAAIGAPPTATEGPETKPVLM^ALAEGPGAEGPR	sp|Q13263|TIF1B_HUMAN(pre=K,post=L);sp|Q13263-2|TIF1B_HUMAN(pre=K,post=L);tr|M0R0K9|M0R0K9_HUMAN(pre=K,post=L)	995.253	4	27.3375	LSEGS#QPAEEEEDQETPSR	sp|Q9UKV3|ACINU_HUMAN(pre=K,post=N);sp|Q9UKV3-5|ACINU_HUMAN(pre=K,post=N);tr|E7EQT4|E7EQT4_HUMAN(pre=K,post=N)	781.329	3	18.7336	FN@STQIAAM+15.995APEHEEPR	sp|Q4G148|GXLT1_HUMAN(pre=K,post=I);sp|Q4G148-2|GXLT1_HUMAN(pre=K,post=I)	696.998	3	16.997
FGSYCPTTCGIADFLSTYQTK	sp|P02679|FIBG_HUMAN(pre=R,post=V);sp|P02679-2|FIBG_HUMAN(pre=R,post=V);tr|C9JC84|C9JC84_HUMAN(pre=R,post=V);tr|C9JEU5|C9JEU5_HUMAN(pre=R,post=V)	1353.15	2	27.3367	VS#LDVNHFAPDELTVK	sp|P04792|HSPB1_HUMAN(pre=R,post=T);tr|F8WE04|F8WE04_HUMAN(pre=R,post=T)	718.037	3	18.7336	YGN@M+15.995TEDHVM+15.995HLLQNADPLK	sp|P04233|HG2A_HUMAN(pre=K,post=V);sp|P04233-2|HG2A_HUMAN(pre=K,post=V);tr|H0YBZ2|H0YBZ2_HUMAN(pre=K,post=V)	883.096	3	16.9958
AAPGEAPPELLCLVSHFYPSGGLEVEWELR	sp|O15533|TPSN_HUMAN(pre=R,post=G);sp|O15533-2|TPSN_HUMAN(pre=R,post=G);sp|O15533-3|TPSN_HUMAN(pre=R,post=G);sp|O15533-4|TPSN_HUMAN(pre=R,post=G);tr|D3YTI9|D3YTI9_HUMAN(pre=R,post=G);tr|A2AB90|A2AB90_HUMAN(pre=R,post=G)	1156.59	3	27.3284	ETDGDEDDYVEIKS#EEDESELELSHNR	sp|Q9ULL1|PKHG1_HUMAN(pre=K,post=R)	888.381	4	18.7276	QALPM+15.995GALPQGPMQN@ATK	sp|P04233|HG2A_HUMAN(pre=M,post=Y);sp|P04233-2|HG2A_HUMAN(pre=M,post=Y);sp|P04233-3|HG2A_HUMAN(pre=M,post=Y);tr|H0YBZ2|H0YBZ2_HUMAN(pre=M,post=Y);tr|H0YBZ8|H0YBZ8_HUMAN(pre=M,post=Y);tr|E7ESL3|E7ESL3_HUMAN(pre=M,post=Y)	720.048	3	16.9915
QVSVTNDGSQLGALVSPECGDLSEPTTLK	sp|Q6DN90|IQEC1_HUMAN(pre=K,post=S);sp|Q6DN90-2|IQEC1_HUMAN(pre=K,post=S);tr|H7C107|H7C107_HUMAN(pre=K,post=S);tr|C9JMG9|C9JMG9_HUMAN(pre=K,post=S)	1097.56	3	27.3278	TQT#PPVS#PAPQPTEER	sp|Q14247|SRC8_HUMAN(pre=K,post=L);sp|Q14247-2|SRC8_HUMAN(pre=K,post=L);sp|Q14247-3|SRC8_HUMAN(pre=K,post=L);tr|B4E358|B4E358_HUMAN(pre=K,post=L);tr|H0YCD9|H0YCD9_HUMAN(pre=K,post=L);tr|H0YEV2|H0YEV2_HUMAN(pre=K,post=L)	680.304	3	18.697	QLFFN@GTEPLRPQDPLPWPALATTL	sp|P36269|GGT5_HUMAN(pre=R,post=E);sp|P36269-2|GGT5_HUMAN(pre=R,post=E);sp|P36269-3|GGT5_HUMAN(pre=R,post=E)	989.863	3	16.9738
INVLAAQYQSLLNSYGEPVDDK	sp|O00429|DNM1L_HUMAN(pre=R,post=S);sp|O00429-2|DNM1L_HUMAN(pre=R,post=S);sp|O00429-3|DNM1L_HUMAN(pre=R,post=S);sp|O00429-4|DNM1L_HUMAN(pre=R,post=S);sp|O00429-5|DNM1L_HUMAN(pre=R,post=S);sp|O00429-6|DNM1L_HUMAN(pre=R,post=S);tr|B4DGC9|B4DGC9_HUMAN(pre=R,	909.15	3	27.2898	VSSPLPS#PSAMTDAANSQAAAK	sp|Q8WXI9|P66B_HUMAN(pre=R,post=L)	823.735	3	18.6961	IANSLFN@DSFSLWHQR	sp|Q3MIR4|CC50B_HUMAN(pre=A,post=Q)	694.017	3	16.9248
TVLSANADHM^AQIEGLMDDVDFK	sp|Q9Y4L1|HYOU1_HUMAN(pre=K,post=A);tr|B7Z909|B7Z909_HUMAN(pre=K,post=A);tr|E9PL22|E9PL22_HUMAN(pre=K,post=A);tr|E9PJ21|E9PJ21_HUMAN(pre=K,post=A)	942.13	3	27.2698	VPS#SDEEVVEEPQSR	sp|Q9C0C2|TB182_HUMAN(pre=R,post=R)	955.928	2	18.6942	IPAIN@QTITEANEK	sp|P11047|LAMC1_HUMAN(pre=K,post=T)	916.007	2	16.8979
ELTPEVLQEWLDELEEM^M^LVVHMPR	sp|P01008|ANT3_HUMAN(pre=K,post=F)	811.404	4	27.251	KREEEEEEEGS#IMNGSTAEDEEQTR	sp|Q0ZGT2|NEXN_HUMAN(pre=K,post=S);sp|Q0ZGT2-2|NEXN_HUMAN(pre=K,post=S);sp|Q0ZGT2-3|NEXN_HUMAN(pre=K,post=S);sp|Q0ZGT2-4|NEXN_HUMAN(pre=K,post=S);tr|H7BXY5|H7BXY5_HUMAN(pre=K,post=S)	1094.14	3	18.6639	VYKPSAGN@NSLYR	sp|P02749|APOH_HUMAN(pre=R,post=D);tr|J3QRN2|J3QRN2_HUMAN(pre=R,post=D);tr|J3QLI0|J3QLI0_HUMAN(pre=R,post=D)	586.652	3	16.8761
MGPTVSPICLPGTSSDYNLMDGDLGLISGWGR	sp|P09871|C1S_HUMAN(pre=K,post=T);tr|F8WCZ6|F8WCZ6_HUMAN(pre=K,post=T)	1170.9	3	27.2506	DQS#TPIIEVEGPLLSDTHVTFK	sp|P49116|NR2C2_HUMAN(pre=R,post=L);sp|P49116-2|NR2C2_HUMAN(pre=R,post=L)	932.143	3	18.6562	ILM+15.995NEGGHYN@ASSGK	sp|Q9BXJ5|C1QT2_HUMAN(pre=K,post=F)	628.313	3	16.8675
DYIQESENIASLHNQITACDAVLER	sp|Q8N1B4|VPS52_HUMAN(pre=R,post=M)	1011.83	3	27.2474	EPS#PALGPNLDGSGLLPR	sp|Q9BRZ2|TRI56_HUMAN(pre=R,post=P)	672.008	3	18.623	N@ISDGFDGIPDNVDAALALPAH	sp|P04004|VTNC_HUMAN(pre=R,post=S)	789.725	3	16.8587
DHLIGIGIAPLQFLPGENADSLGLSGR	sp|P48200|IREB2_HUMAN(pre=K,post=E);tr|H0YN46|H0YN46_HUMAN(pre=K,post=E)	968.862	3	27.238	TAPTSTIAPGVVMAS#SPALPTQPAEEAAR	sp|P16220|CREB1_HUMAN(pre=R,post=K);sp|P16220-2|CREB1_HUMAN(pre=R,post=K);tr|H7C1R5|H7C1R5_HUMAN(pre=R,post=K);tr|C9J896|C9J896_HUMAN(pre=R,post=K);tr|C9JBT4|C9JBT4_HUMAN(pre=R,post=K)	1015.84	3	18.6129	ASN@ATLPPITVTSK	sp|A8K7I4|CLCA1_HUMAN(pre=R,post=T)	563.661	3	16.8383
LTDELAPPKPPLPEGEVPPPRPPPPEEKDEEFPEQK	sp|P18206|VINC_HUMAN(pre=R,post=A);sp|P18206-2|VINC_HUMAN(pre=R,post=A);tr|Q5JQ13|Q5JQ13_HUMAN(pre=R,post=A)	921.296	5	27.2331	S#DYCLPVADYNYNPHPR	sp|Q9UMS6-2|SYNP2_HUMAN(pre=R,post=G);tr|H0Y9Y3|H0Y9Y3_HUMAN(pre=R,post=G)	768.998	3	18.6075	SWPAVGN@CSSALR	sp|P02790|HEMO_HUMAN(pre=R,post=W)	517.256	3	16.8291
SNLLTQDNGILTFSNLSPGQYYFK	sp|Q15155|NOMO1_HUMAN(pre=R,post=P);sp|Q5JPE7|NOMO2_HUMAN(pre=R,post=P);sp|Q5JPE7-2|NOMO2_HUMAN(pre=R,post=P);sp|P69849|NOMO3_HUMAN(pre=R,post=P);tr|Q4G177|Q4G177_HUMAN(pre=R,post=P);tr|F5H826|F5H826_HUMAN(pre=R,post=P);tr|J3KN36|J3KN36_HUMAN(pre=R,post=P	1003.53	3	27.2273	LSLNNDIFEANS#DSDQQSETK	sp|Q99549|MPP8_HUMAN(pre=R,post=E);sp|Q99549-2|MPP8_HUMAN(pre=R,post=E)	908.413	3	18.6071	EN@TSDPSLVIAFGR	sp|P11279|LAMP1_HUMAN(pre=K,post=G);tr|B4DWL3|B4DWL3_HUMAN(pre=K,post=G)	825.928	2	16.8074
MGSENLNEQLEEFLANIGTSVQNVR	sp|Q9UKG1|DP13A_HUMAN(pre=K,post=R)	979.491	3	27.2196	S#AGEEEDGPVLTDEQK	sp|Q66PJ3|AR6P4_HUMAN(pre=R,post=S);sp|Q66PJ3-2|AR6P4_HUMAN(pre=R,post=S);sp|Q66PJ3-3|AR6P4_HUMAN(pre=R,post=S);sp|Q66PJ3-4|AR6P4_HUMAN(pre=R,post=S);tr|B3V0L1|B3V0L1_HUMAN(pre=R,post=S);tr|F5GYV5|F5GYV5_HUMAN(pre=R,post=S);tr|F8WCT1|F8WCT1_HUMAN(pre=R,po	1036.47	2	18.6036	GN@YSCFVSSPSITK	sp|Q12860|CNTN1_HUMAN(pre=K,post=S);sp|Q12860-2|CNTN1_HUMAN(pre=K,post=S);sp|Q12860-3|CNTN1_HUMAN(pre=K,post=S)	918.462	2	16.7922
LGLQLLELPPEESLPLGPLLGDTAVIQGDTALITR	sp|O95865|DDAH2_HUMAN(pre=R,post=P);tr|Q5SSV3|Q5SSV3_HUMAN(pre=R,post=P);tr|Q5SRR8|Q5SRR8_HUMAN(pre=R,post=P);tr|A3KGN5|A3KGN5_HUMAN(pre=R,post=P)	1266.39	3	27.2091	DSMNATSTPAALS#PSVLTTPSK	sp|P54198|HIRA_HUMAN(pre=K,post=I);sp|P54198-2|HIRA_HUMAN(pre=K,post=I);tr|F5H4M2|F5H4M2_HUMAN(pre=K,post=I);tr|L7N2F8|L7N2F8_HUMAN(pre=K,post=I)	848.753	3	18.6033	YTLDPN@ITSAGPTK	sp|O43157|PLXB1_HUMAN(pre=K,post=S);sp|O43157-2|PLXB1_HUMAN(pre=K,post=S)	883.976	2	16.7518
LEFANGGWVMNDEAATHYGAIVDQMTLGLR	sp|O00754|MA2B1_HUMAN(pre=R,post=F);tr|G5E928|G5E928_HUMAN(pre=R,post=F);tr|M0R2P5|M0R2P5_HUMAN(pre=R,post=F)	856.672	4	27.1957	EGTLTQVPLAPPPPGAPPS#PAPAR	sp|P48634|PRC2A_HUMAN(pre=K,post=F)	848.11	3	18.6024	RGTFTDCALAN@M+15.995TEQIR	sp|P12110|CO6A2_HUMAN(pre=R,post=Q);sp|P12110-2|CO6A2_HUMAN(pre=R,post=Q);sp|P12110-3|CO6A2_HUMAN(pre=R,post=Q);tr|C9JH44|C9JH44_HUMAN(pre=R,post=Q)	715.677	3	16.7487
DLGEELEALKTELEDTLDSTATQQELR	sp|P35749|MYH11_HUMAN(pre=R,post=A);sp|P35749-2|MYH11_HUMAN(pre=R,post=A);sp|P35749-3|MYH11_HUMAN(pre=R,post=A);sp|P35749-4|MYH11_HUMAN(pre=R,post=A)	1112.57	3	27.1868	SS#DEENGPPSSPDLDR	sp|Q96B36|AKTS1_HUMAN(pre=R,post=I);sp|Q96B36-2|AKTS1_HUMAN(pre=R,post=I);tr|J3KPM3|J3KPM3_HUMAN(pre=R,post=I)	642.6	3	18.6006	LLETVEYN@ISGAER	sp|P24821|TENA_HUMAN(pre=R,post=T);sp|P24821-2|TENA_HUMAN(pre=R,post=T);sp|P24821-3|TENA_HUMAN(pre=R,post=T);sp|P24821-4|TENA_HUMAN(pre=R,post=T);tr|H0YGZ3|H0YGZ3_HUMAN(pre=R,post=T);tr|F5H7V9|F5H7V9_HUMAN(pre=R,post=T);tr|J3QSU6|J3QSU6_HUMAN(pre=R,post=T	869.953	2	16.7279
SPLPPEEEAKDEEEDQTLVNLDTYTSDLHFQVSK	sp|Q1KMD3|HNRL2_HUMAN(pre=K,post=D);tr|H3BQZ7|H3BQZ7_HUMAN(pre=K,post=D)	868.032	5	27.1791	SYVS#EPELATLSGDMAQPSLGLVGPESR	sp|Q6IQ23|PKHA7_HUMAN(pre=R,post=Y);sp|Q6IQ23-2|PKHA7_HUMAN(pre=R,post=Y);sp|Q6IQ23-3|PKHA7_HUMAN(pre=R,post=Y);tr|E9PKC0|E9PKC0_HUMAN(pre=R,post=Y);tr|H0YDE2|H0YDE2_HUMAN(pre=R,post=Y)	1038.83	3	18.5976	N@LTHLESLHLEDNALK	sp|Q13641|TPBG_HUMAN(pre=R,post=V)	534.794	4	16.6965
IAEVENDEM^PADLPSLAADFVESK	sp|P02768|ALBU_HUMAN(pre=C,post=D);sp|P02768-2|ALBU_HUMAN(pre=C,post=D);tr|C9JKR2|C9JKR2_HUMAN(pre=C,post=D);tr|H0YA55|H0YA55_HUMAN(pre=C,post=D);tr|B7WNR0|B7WNR0_HUMAN(pre=C,post=D);tr|D6RHD5|D6RHD5_HUMAN(pre=C,post=D);gi|113576(pre=C,post=D)	1447.72	2	27.1656	S#CETSSQDLGFSYYPAENLIEYK	sp|Q8WUB8|PHF10_HUMAN(pre=R,post=W);sp|Q8WUB8-2|PHF10_HUMAN(pre=R,post=W);sp|Q8WUB8-3|PHF10_HUMAN(pre=R,post=W)	1023.79	3	18.5971	CFILPN@DSIHCER	sp|Q8IWU6|SULF1_HUMAN(pre=K,post=E)	602.62	3	16.6899
AAAIGIDLGTTYSCVGVFQHGK	sp|P08107|HSP71_HUMAN(pre=K,post=V);sp|P08107-2|HSP71_HUMAN(pre=K,post=V);tr|E7EP94|E7EP94_HUMAN(pre=K,post=V);tr|Q5SP16|Q5SP16_HUMAN(pre=K,post=G)	851.786	3	27.1601	LAEAPSPAPTPSPTPVEDLGPQT#STSPGRLPLSGK	sp|Q14160-3|SCRIB_HUMAN(pre=R,post=K)	955.997	4	18.5958	DCN@DSDESVYPGR	sp|P28039|AOAH_HUMAN(pre=R,post=R);sp|P28039-2|AOAH_HUMAN(pre=R,post=R);tr|C9J8T1|C9J8T1_HUMAN(pre=R,post=R)	829.841	2	16.6856
VHNESILDQVWNIFSEASNSEPVNK	sp|Q9NX58|LYAR_HUMAN(pre=K,post=E)	1048.87	3	27.1575	RES#LTSFGNGPLSAGGPGKPGGGGGGSGSSSM^SR	sp|Q14643|ITPR1_HUMAN(pre=R,post=G);sp|Q14643-2|ITPR1_HUMAN(pre=R,post=G);sp|Q14643-3|ITPR1_HUMAN(pre=R,post=G);sp|Q14643-4|ITPR1_HUMAN(pre=R,post=G);sp|Q14643-5|ITPR1_HUMAN(pre=R,post=G);sp|Q14643-6|ITPR1_HUMAN(pre=R,post=G);sp|Q14643-7|ITPR1_HUMAN(pre=R	859.401	4	18.5945	LRPIIISM+15.995N@YSLPLR	sp|P26006|ITA3_HUMAN(pre=K,post=M);sp|P26006-1|ITA3_HUMAN(pre=K,post=M)	649.713	3	16.6653
QLVENTDETYCIDNEALYDICFR	sp|Q9BVA1|TBB2B_HUMAN(pre=H,post=T);sp|Q13509|TBB3_HUMAN(pre=H,post=T);sp|P04350|TBB4A_HUMAN(pre=H,post=T);sp|P68371|TBB4B_HUMAN(pre=H,post=T);sp|P07437|TBB5_HUMAN(pre=H,post=T);sp|Q9BUF5|TBB6_HUMAN(pre=H,post=T);tr|Q5ST81|Q5ST81_HUMAN(pre=H,post=T);tr|Q5	1009.13	3	27.1404	ESES#DQEQEEEIDMTSEK	sp|Q01484|ANK2_HUMAN(pre=K,post=N);sp|Q01484-2|ANK2_HUMAN(pre=K,post=N);sp|Q01484-5|ANK2_HUMAN(pre=K,post=N);sp|Q01484-7|ANK2_HUMAN(pre=K,post=N);tr|E9PCH6|E9PCH6_HUMAN(pre=K,post=N);tr|I6L894|I6L894_HUMAN(pre=K,post=N);tr|E9PHW9|E9PHW9_HUMAN(pre=K,post=N	837.678	3	18.5731	IN@NTHALVSLLQNLNK	sp|P55290|CAD13_HUMAN(pre=K,post=A);tr|B7Z590|B7Z590_HUMAN(pre=K,post=A);tr|J3KN62|J3KN62_HUMAN(pre=K,post=A)	694.403	3	16.6625
QAGVCFGDSGSPLVCNGLIHGIASFVR	sp|P08246|ELNE_HUMAN(pre=R,post=G)	988.161	3	27.1308	MLPHAPGVQM^QAIPEDAVHEDS#GDEDGEDPDKR	sp|Q92769|HDAC2_HUMAN(pre=R,post=I);tr|B3KRS5|B3KRS5_HUMAN(pre=R,post=I);tr|J3KPW7|J3KPW7_HUMAN(pre=R,post=I)	794.754	5	18.5677	DM+15.995SDGFISN@LTIQR	sp|P13674|P4HA1_HUMAN(pre=K,post=Q);sp|P13674-2|P4HA1_HUMAN(pre=K,post=Q);sp|P13674-3|P4HA1_HUMAN(pre=K,post=Q)	879.428	2	16.6075
YGSGSGQQSVTGVTSVDDSNSYWR	sp|Q99470|SDF2_HUMAN(pre=R,post=I);tr|K7ELI9|K7ELI9_HUMAN(pre=R,post=I)	894.411	3	27.1302	ISTSESRS#PPEGDTTLFLSR	sp|Q9BTC0|DIDO1_HUMAN(pre=N,post=L);sp|Q9BTC0-1|DIDO1_HUMAN(pre=N,post=L)	802.054	3	18.5465	DPQGWVAGN@LSAR	sp|Q04912|RON_HUMAN(pre=R,post=G);sp|Q04912-2|RON_HUMAN(pre=R,post=G);sp|Q04912-5|RON_HUMAN(pre=R,post=G);tr|J3KQS7|J3KQS7_HUMAN(pre=R,post=G)	758.388	2	16.5953
GPGGNSAPFQLQMFDIVCSTSWANTDK	sp|Q05707|COEA1_HUMAN(pre=R,post=C);sp|Q05707-2|COEA1_HUMAN(pre=R,post=C);sp|Q05707-3|COEA1_HUMAN(pre=R,post=C)	1072.85	3	27.1202	QVS#ASELHTSGILGPETLR	sp|P58107|EPIPL_HUMAN(pre=R,post=D)	740.376	3	18.5441	SCQDINECEHRN@HTCNLQQTCYNLQGGFK	sp|Q9UBX5|FBLN5_HUMAN(pre=R,post=C);tr|G3XA98|G3XA98_HUMAN(pre=R,post=C);tr|G3V4U0|G3V4U0_HUMAN(pre=R,post=C)	780.948	5	16.5763
VPFALFESFPEDFYVEGLPEGVPFR	sp|P78347|GTF2I_HUMAN(pre=K,post=R);sp|P78347-2|GTF2I_HUMAN(pre=K,post=R);sp|P78347-3|GTF2I_HUMAN(pre=K,post=R);sp|P78347-4|GTF2I_HUMAN(pre=K,post=R)	1011.51	3	27.116	S#QVSEEEGKEVESDKEK	sp|P11171|41_HUMAN(pre=K,post=G);sp|P11171-2|41_HUMAN(pre=K,post=G);sp|P11171-5|41_HUMAN(pre=K,post=G);sp|P11171-7|41_HUMAN(pre=K,post=G);tr|E9PEW9|E9PEW9_HUMAN(pre=K,post=G)	865.096	3	18.5315	YM+15.995QN@LTVEQPIEVK	sp|P24043|LAMA2_HUMAN(pre=R,post=K)	999.03	2	16.5157
EFGTNWPVYMTKPDGTYIVMTVQELLPSSFGPEDLQK	sp|P32320|CDD_HUMAN(pre=R,post=T)	1163.34	4	27.1053	HGS#GPNIILTGDSSPGFSK	sp|Q53ET0|CRTC2_HUMAN(pre=R,post=E);tr|Q5T4K5|Q5T4K5_HUMAN(pre=R,post=E)	747.037	3	18.5309	KDTCTQECSYFN@ITK	sp|P05556|ITB1_HUMAN(pre=K,post=V);sp|P05556-2|ITB1_HUMAN(pre=K,post=V);sp|P05556-3|ITB1_HUMAN(pre=K,post=V);sp|P05556-4|ITB1_HUMAN(pre=K,post=V);sp|P05556-5|ITB1_HUMAN(pre=K,post=V)	776.711	3	16.5091
REDFDVEAADSAGNCLDSLVFVAGDR	sp|P09871|C1S_HUMAN(pre=R,post=Q);tr|F8WCZ6|F8WCZ6_HUMAN(pre=R,post=Q);tr|H0Y5D1|H0Y5D1_HUMAN(pre=R,post=Q);tr|F5H7T4|F5H7T4_HUMAN(pre=R,post=Q)	991.465	3	27.0699	KKS#EPDDELLFDFLNSSQK	sp|Q8TBA6|GOGA5_HUMAN(pre=R,post=E);sp|Q8TBA6-2|GOGA5_HUMAN(pre=R,post=E)	966.164	3	18.516	ISCTVEN@ETIGVWR	sp|P04003|C4BPA_HUMAN(pre=S,post=P)	904.952	2	16.4678
HFVTISSPLATQIPQAVGAAYAAK	sp|P12694|ODBA_HUMAN(pre=R,post=R);tr|F5H5P2|F5H5P2_HUMAN(pre=R,post=R);tr|B4DP47|B4DP47_HUMAN(pre=R,post=R);tr|F5GXU9|F5GXU9_HUMAN(pre=R,post=R);tr|H0YH31|H0YH31_HUMAN(pre=R,post=R)	910.514	3	27.0557	ALEQQEAES#DSSDT#EEKDDDDDDEEDVGK	sp|Q9BXY0|MAK16_HUMAN(pre=K,post=R)	959.629	4	18.5136	SPYYN@VSDEISFH	sp|P00751|CFAB_HUMAN(pre=R,post=C);sp|P00751-2|CFAB_HUMAN(pre=R,post=C);tr|B4E1Z4|B4E1Z4_HUMAN(pre=R,post=C);tr|B0UXW4|B0UXW4_HUMAN(pre=R,post=C);tr|C9JRT3|C9JRT3_HUMAN(pre=R,post=C);tr|E7ETN3|E7ETN3_HUMAN(pre=R,post=C)	568.262	3	16.4503
YGVKPHDIFEANDLFENTNHTQVQSTLLALASM^AK	sp|P51911|CNN1_HUMAN(pre=K,post=T);tr|B4DUX6|B4DUX6_HUMAN(pre=K,post=T);tr|B7Z7E1|B7Z7E1_HUMAN(pre=K,post=T);tr|K7ERK4|K7ERK4_HUMAN(pre=K,post=T);tr|K7ENC5|K7ENC5_HUMAN(pre=K,post=T);tr|K7EQ72|K7EQ72_HUMAN(pre=K,post=T)	1088.56	4	27.0528	ILDHVFIEQDDDNNS#ADGQQEDEASK	sp|Q8N3U4|STAG2_HUMAN(pre=F,post=I);sp|Q8N3U4-2|STAG2_HUMAN(pre=F,post=I);tr|F8WAK8|F8WAK8_HUMAN(pre=F,post=I)	1100.82	3	18.5083	NLFLN@HSENATAK	sp|P00739|HPTR_HUMAN(pre=K,post=D);sp|P00739-2|HPTR_HUMAN(pre=K,post=D);sp|P00738|HPT_HUMAN(pre=K,post=D);tr|Q0VAC5|Q0VAC5_HUMAN(pre=K,post=D);tr|H3BS21|H3BS21_HUMAN(pre=K,post=D);tr|J3QR68|J3QR68_HUMAN(pre=K,post=D);tr|J3QLC9|J3QLC9_HUMAN(pre=K,post=D)	583.313	3	16.4314
NDLLSELLGSLGEVPTVESFLGEGAVDPNDPNK	sp|Q13576|IQGA2_HUMAN(pre=K,post=A);sp|Q13576-2|IQGA2_HUMAN(pre=K,post=A);tr|E7EWC2|E7EWC2_HUMAN(pre=K,post=A);tr|F5H7S7|F5H7S7_HUMAN(pre=K,post=A);tr|J3KR91|J3KR91_HUMAN(pre=K,post=A)	1238.64	3	27.0476	IQEQES#S#GEEDSDLSPEER	sp|Q6NXS1|IPP2M_HUMAN(pre=R,post=E);sp|P41236|IPP2_HUMAN(pre=R,post=E);tr|E7EMN6|E7EMN6_HUMAN(pre=R,post=E)	823.321	3	18.5081	N@ITLAYTLEADRDR	sp|P26006|ITA3_HUMAN(pre=R,post=R);sp|P26006-1|ITA3_HUMAN(pre=R,post=R)	599.317	3	16.4237
TLLETLLGHSLDTPLDIDIAGDPEYER	sp|Q08174|PCDH1_HUMAN(pre=R,post=S);sp|Q08174-2|PCDH1_HUMAN(pre=R,post=S);sp|Q08174-3|PCDH1_HUMAN(pre=R,post=S);tr|F5H3L5|F5H3L5_HUMAN(pre=R,post=S);tr|H0Y2Z9|H0Y2Z9_HUMAN(pre=R,post=S)	1047.54	3	27.0426	SQFQES#DDADEDYGR	sp|Q9H1E3|NUCKS_HUMAN(pre=Y,post=D)	993.378	2	18.4888	YPELPKPSISSN@NSKPVEDK	sp|P06731|CEAM5_HUMAN(pre=V,post=D);tr|H9KVA7|H9KVA7_HUMAN(pre=V,post=D);tr|M0QX98|M0QX98_HUMAN(pre=V,post=D);tr|M0R3J1|M0R3J1_HUMAN(pre=V,post=D)	702.388	4	16.4107
VIAINVDDPDAANYNDINDVK	sp|Q15181|IPYR_HUMAN(pre=K,post=R)	859.442	3	27.007	NMTS#PIADFPAPPPYS#AVTPPPDAFSR	sp|Q9UMS6|SYNP2_HUMAN(pre=R,post=G);sp|Q9UMS6-2|SYNP2_HUMAN(pre=R,post=G);sp|Q9UMS6-3|SYNP2_HUMAN(pre=R,post=G);tr|H0Y9Y3|H0Y9Y3_HUMAN(pre=R,post=G)	1049.8	3	18.486	LGSFEGLVN@LTFIHLQH	sp|P51884|LUM_HUMAN(pre=K,post=N)	690.71	3	16.4025
FPYPFQVVYDEGPLYVFSPTEELR	sp|Q06187|BTK_HUMAN(pre=R,post=K);tr|Q5JY90|Q5JY90_HUMAN(pre=R,post=K)	1012.84	3	26.9941	RSSS#DLITLPATTPPCPTK	sp|Q5TCZ1|SPD2A_HUMAN(pre=R,post=K);sp|Q5TCZ1-2|SPD2A_HUMAN(pre=R,post=K);sp|Q5TCZ1-3|SPD2A_HUMAN(pre=R,post=K);tr|B7Z9C6|B7Z9C6_HUMAN(pre=R,post=K);tr|F5GZ35|F5GZ35_HUMAN(pre=R,post=K);tr|H0Y507|H0Y507_HUMAN(pre=R,post=K)	804.082	3	18.4849	AEILFN@DSVFTLLPGQGAFVR	sp|P11215|ITAM_HUMAN(pre=T,post=S);tr|I3NI33|I3NI33_HUMAN(pre=T,post=S)	813.773	3	16.3985
VDNNAIEFLLLQASDGIHHWTPPK	sp|P50583|AP4A_HUMAN(pre=K,post=G)	601.525	5	26.9883	SQSDLDDQHDYDS#VAS#DEDTDQEPLR	sp|Q9Y2X7|GIT1_HUMAN(pre=R,post=S);sp|Q9Y2X7-3|GIT1_HUMAN(pre=R,post=S);tr|J3QRU8|J3QRU8_HUMAN(pre=R,post=S);tr|J3QLH1|J3QLH1_HUMAN(pre=R,post=S)	1095.42	3	18.4845	CSGN@ESYLWSCPHK	sp|Q9UGM3|DMBT1_HUMAN(pre=R,post=G);sp|Q9UGM3-2|DMBT1_HUMAN(pre=R,post=G);sp|Q9UGM3-3|DMBT1_HUMAN(pre=R,post=G);sp|Q9UGM3-4|DMBT1_HUMAN(pre=R,post=G);sp|Q9UGM3-6|DMBT1_HUMAN(pre=R,post=G);sp|Q9UGM3-7|DMBT1_HUMAN(pre=R,post=G);sp|Q9UGM3-8|DMBT1_HUMAN(pre=R	671.972	3	16.3805
LIAVIGDEDTVTGFLLGGIGELNK	sp|Q16864|VATF_HUMAN(pre=K,post=N);sp|Q16864-2|VATF_HUMAN(pre=K,post=N)	911.518	3	26.9852	GDGGSTTGLSAT#PPASLPGSLTNVK	sp|P15056|BRAF_HUMAN(pre=R,post=A)	885.115	3	18.4753	ALGTN@ISIHKDEIGK	sp|Q9Y6R7|FCGBP_HUMAN(pre=A,post=V)	677.061	3	16.3783
FGGQLLSFDIGDQPVFEIPLSNVSQCTTGK	sp|Q08945|SSRP1_HUMAN(pre=K,post=N);tr|E9PPZ7|E9PPZ7_HUMAN(pre=K,post=N);tr|E9PMD4|E9PMD4_HUMAN(pre=K,post=N)	1181.61	3	26.9831	VRAS#LSDLSSLDDVEGMSVR	sp|Q969K3|RNF34_HUMAN(pre=R,post=Q);sp|Q969K3-2|RNF34_HUMAN(pre=R,post=Q);tr|H7BYJ1|H7BYJ1_HUMAN(pre=R,post=Q)	787.38	3	18.4749	IN@VTTLKDDGDISK	sp|Q9NU53|GINM1_HUMAN(pre=R,post=Q)	651.37	3	16.3721
DGFESVFPLSHLQYFYPEELDQLLCGSK	sp|Q14669|TRIPC_HUMAN(pre=R,post=A);sp|Q14669-2|TRIPC_HUMAN(pre=R,post=A);sp|Q14669-3|TRIPC_HUMAN(pre=R,post=A);sp|Q14669-4|TRIPC_HUMAN(pre=R,post=A)	1202.93	3	26.9687	NALPPVLTTVNGQS#PPEHSAPAK	sp|Q6PKG0|LARP1_HUMAN(pre=K,post=V);tr|H0YBM7|H0YBM7_HUMAN(pre=K,post=V)	674.098	4	18.4708	FVN@STGYLTEAEK	sp|Q8NBK3|SUMF1_HUMAN(pre=K,post=F);sp|Q8NBK3-2|SUMF1_HUMAN(pre=K,post=F);sp|Q8NBK3-3|SUMF1_HUMAN(pre=K,post=F);sp|Q8NBK3-5|SUMF1_HUMAN(pre=K,post=F);tr|F5GXA0|F5GXA0_HUMAN(pre=K,post=F)	874.453	2	16.318
GEGTGVLGSLSLPLSELLVADQLCLDR	sp|Q9BSJ8|ESYT1_HUMAN(pre=R,post=W);sp|Q9BSJ8-2|ESYT1_HUMAN(pre=R,post=W)	986.198	3	26.9648	HS#DNPS#EEGEVKDDGLEK	sp|O14647|CHD2_HUMAN(pre=R,post=S);sp|O14647-2|CHD2_HUMAN(pre=R,post=S)	859.707	3	18.4638	YSVAN@DTGFVDIPK	sp|P07711|CATL1_HUMAN(pre=K,post=Q)	907.975	2	16.3178
AGWSLEDVDIFEINEAFAAVSAAIVK	sp|Q9BWD1|THIC_HUMAN(pre=K,post=E);tr|B7Z233|B7Z233_HUMAN(pre=K,post=E)	1018.54	3	26.9605	AS#PNLIGATGANSLGK	sp|Q02078|MEF2A_HUMAN(pre=R,post=V);sp|Q02078-2|MEF2A_HUMAN(pre=R,post=V);sp|Q02078-3|MEF2A_HUMAN(pre=R,post=V);sp|Q02078-4|MEF2A_HUMAN(pre=R,post=V);sp|Q02078-5|MEF2A_HUMAN(pre=R,post=V);sp|Q02078-6|MEF2A_HUMAN(pre=R,post=V);sp|Q02078-7|MEF2A_HUMAN(pre=R	613.658	3	18.4509	IQGEEIVFHDLN@LTAH	sp|P98160|PGBM_HUMAN(pre=R,post=G)	661.01	3	16.2723
QPPGTQQSHSSPGEITSSPQGLDNPALLR	sp|Q5TDH0|DDI2_HUMAN(pre=R,post=D);sp|Q5TDH0-2|DDI2_HUMAN(pre=R,post=D);sp|Q5TDH0-3|DDI2_HUMAN(pre=R,post=D)	1048.53	3	26.9545	S#PLDPDSGLLSCTLPNGFGGQSGPEGER	sp|Q9H4L4|SENP3_HUMAN(pre=K,post=S);tr|J3KNH7|J3KNH7_HUMAN(pre=K,post=S)	1023.46	3	18.4181	TQN@LTLIEESLTSEFIHDIDR	sp|P36955|PEDF_HUMAN(pre=V,post=E);tr|I3L3M1|I3L3M1_HUMAN(pre=V,post=E);tr|I3L4N7|I3L4N7_HUMAN(pre=V,post=E)	873.782	3	16.2202
VWVNGVKPGVVQYLGETQFAPGQWAGVVLDDPVGK	sp|Q9UDT6|CLIP2_HUMAN(pre=R,post=N);sp|Q9UDT6-2|CLIP2_HUMAN(pre=R,post=N)	1036.32	4	26.9017	SNS#EVEDVGPTSHNR	sp|Q13206|DDX10_HUMAN(pre=R,post=K)	617.937	3	18.4015	FGTCSQLCN@NTK	sp|Q07954|LRP1_HUMAN(pre=R,post=G)	859.908	2	16.2201
ILAEVLPQYVDQSCFAVVLGGPQETGQLLEHR	sp|P43353|AL3B1_HUMAN(pre=K,post=F);sp|P43353-2|AL3B1_HUMAN(pre=K,post=F)	928.488	4	26.9006	M^DRT#PPPPTLSPAAITVGR	sp|Q8NDX5|PHC3_HUMAN(pre=R,post=G);sp|Q8NDX5-2|PHC3_HUMAN(pre=R,post=G);sp|Q8NDX5-7|PHC3_HUMAN(pre=R,post=G);tr|H7C4H9|H7C4H9_HUMAN(pre=R,post=G);tr|E7EX82|E7EX82_HUMAN(pre=R,post=G)	739.711	3	18.3974	SN@HTGFLHMDCEIK	sp|Q6PJF5|RHDF2_HUMAN(pre=R,post=G);sp|Q6PJF5-2|RHDF2_HUMAN(pre=R,post=G)	495.24	4	16.2124
IVAFADAAVEPIDFPIAPVYAASM^VLK	sp|P24752|THIL_HUMAN(pre=R,post=D)	1041.58	3	26.8784	GNS#RPGT#PSAEGGSTSSTLR	sp|P35269|T2FA_HUMAN(pre=R,post=A);tr|E7EUG6|E7EUG6_HUMAN(pre=R,post=A);tr|M0QXD6|M0QXD6_HUMAN(pre=R,post=A)	741.656	3	18.3459	ITDIEN@GSLANIPR	sp|Q9BXN1|ASPN_HUMAN(pre=K,post=V)	829.447	2	16.1995
ALFQPSFLGMESCGIHETTFNSIMK	sp|P60709|ACTB_HUMAN(pre=E,post=C);sp|P63261|ACTG_HUMAN(pre=E,post=C);tr|I3L3I4|I3L3I4_HUMAN(pre=E,post=C)	784.141	4	26.874	EVDQDDEENS#EEDEM^DSGTMVR	sp|Q13043|STK4_HUMAN(pre=R,post=A);sp|Q13043-2|STK4_HUMAN(pre=R,post=A);tr|F5H5B4|F5H5B4_HUMAN(pre=R,post=A)	933.678	3	18.3421	KLPPGLLAN@FTLLR	sp|P02750|A2GL_HUMAN(pre=R,post=T)	614.719	3	16.1956
TYLAALETLDNGKPYVISYLVDLDMVLK	sp|P05091|ALDH2_HUMAN(pre=R,post=C);tr|F8VXI5|F8VXI5_HUMAN(pre=R,post=C);tr|F8VP50|F8VP50_HUMAN(pre=R,post=C)	1197.33	3	26.868	HSLDS#DEEEDDDDGGSSK	sp|O95400|CD2B2_HUMAN(pre=K,post=Y)	1152.94	2	18.3381	YDFN@SSM+15.995LYSTAK	sp|P04114|APOB_HUMAN(pre=K,post=G)	611.293	3	16.1762
LPETQVLPGEIDETPLSKPGHDLASMEDK	sp|Q8IVF2|AHNK2_HUMAN(pre=R,post=T);sp|Q8IVF2-2|AHNK2_HUMAN(pre=R,post=T);sp|Q8IVF2-3|AHNK2_HUMAN(pre=R,post=T)	895.474	4	26.859	ESS#ITSCCSTSSCDADDEGVR	sp|Q9UIC8|LCMT1_HUMAN(pre=R,post=G);sp|Q9UIC8-3|LCMT1_HUMAN(pre=R,post=G);tr|H7BYF0|H7BYF0_HUMAN(pre=R,post=G);tr|H3BUP7|H3BUP7_HUMAN(pre=R,post=G)	849.651	3	18.3361	CGALDVVFVIDSSESIGYTN@FTLEK	sp|P12110|CO6A2_HUMAN(pre=R,post=N);sp|P12110-2|CO6A2_HUMAN(pre=R,post=N);sp|P12110-3|CO6A2_HUMAN(pre=R,post=N);tr|H7C0M5|H7C0M5_HUMAN(pre=R,post=N)	764.139	4	16.0959
GVDLDQLLDMSYEQLM^QLYSAR	sp|P62841|RS15_HUMAN(pre=R,post=Q);tr|K7ELC2|K7ELC2_HUMAN(pre=R,post=Q);tr|K7EQJ5|K7EQJ5_HUMAN(pre=R,post=Q);tr|K7EJ78|K7EJ78_HUMAN(pre=R,post=Q)	916.785	3	26.8211	TAPTSTIAPGVVM^ASS#PALPTQPAEEAAR	sp|P16220|CREB1_HUMAN(pre=R,post=K);sp|P16220-2|CREB1_HUMAN(pre=R,post=K);tr|H7C1R5|H7C1R5_HUMAN(pre=R,post=K);tr|C9J896|C9J896_HUMAN(pre=R,post=K);tr|C9JBT4|C9JBT4_HUMAN(pre=R,post=K)	1021.17	3	18.3294	FLEPYN@DSIQAQK	sp|P14415|AT1B2_HUMAN(pre=K,post=N);tr|I3L1V9|I3L1V9_HUMAN(pre=K,post=N)	614.657	3	16.067
AAHDNMDIDKVDELMQDIADQQELAEEISTAISK	sp|Q9H444|CHM4B_HUMAN(pre=K,post=P)	844.622	5	26.8092	VGLVEDSPSTAGDGDDSPVVSLTVPSTS#PPSSSGLSR	sp|Q6VY07|PACS1_HUMAN(pre=K,post=D);sp|Q6VY07-2|PACS1_HUMAN(pre=K,post=D);tr|B4DF77|B4DF77_HUMAN(pre=K,post=D)	1260.93	3	18.3258	FGFNPLEFEN@FSWR	sp|O15230|LAMA5_HUMAN(pre=R,post=G)	967.963	2	16.0648
LQEDKEQMAQQLAEETQGFQR	sp|Q15149|PLEC_HUMAN(pre=R,post=T);sp|Q15149-2|PLEC_HUMAN(pre=R,post=T);sp|Q15149-3|PLEC_HUMAN(pre=R,post=T);sp|Q15149-4|PLEC_HUMAN(pre=R,post=T);sp|Q15149-5|PLEC_HUMAN(pre=R,post=T);sp|Q15149-6|PLEC_HUMAN(pre=R,post=T);sp|Q15149-7|PLEC_HUMAN(pre=R,post=T	1398.2	2	26.8058	TPLSQS#M^SVLPTSKPEK	sp|Q6WKZ4|RFIP1_HUMAN(pre=K,post=V);sp|Q6WKZ4-3|RFIP1_HUMAN(pre=K,post=V);sp|Q6WKZ4-2|RFIP1_HUMAN(pre=K,post=V);tr|J3KNP0|J3KNP0_HUMAN(pre=K,post=V);tr|E7EX40|E7EX40_HUMAN(pre=K,post=V)	590.314	4	18.3121	WNDSPCN@QSLPSICK	sp|Q9UBG0|MRC2_HUMAN(pre=R,post=K)	1048	2	16.0367
THSAVTLGDWSDPLDPDAEAQTVYR	sp|O95294|RASL1_HUMAN(pre=R,post=Q);sp|O95294-2|RASL1_HUMAN(pre=R,post=Q);tr|F8VQX1|F8VQX1_HUMAN(pre=R,post=Q);tr|F8VRH9|F8VRH9_HUMAN(pre=R,post=Q)	963.467	3	26.8015	S#GPLPSSSGSSSSSSQLSVATLGR	sp|Q86UU1|PHLB1_HUMAN(pre=R,post=S);sp|Q86UU1-2|PHLB1_HUMAN(pre=R,post=S);sp|Q86UU1-3|PHLB1_HUMAN(pre=R,post=S);tr|E9PKC1|E9PKC1_HUMAN(pre=R,post=S);tr|E9PMZ5|E9PMZ5_HUMAN(pre=R,post=S)	820.728	3	18.3113	AGPN@GTLFVADAYK	sp|Q9HDC9|APMAP_HUMAN(pre=R,post=G);sp|Q9HDC9-2|APMAP_HUMAN(pre=R,post=G);tr|H0Y512|H0Y512_HUMAN(pre=R,post=G)	571.641	3	16.0136
DSSTWTVDHQLLWGEALLITPVLQAGK	sp|P10253|LYAG_HUMAN(pre=K,post=A)	1089.59	3	26.7876	GADDAADADT#AIINAEGGQNNSEEK	sp|Q9BY67|CADM1_HUMAN(pre=K,post=K);tr|F5H0J4|F5H0J4_HUMAN(pre=K,post=K);tr|H1ZZW1|H1ZZW1_HUMAN(pre=K,post=K);tr|H0YGA7|H0YGA7_HUMAN(pre=K,post=K)	948.753	3	18.3083	GLQPTLTNPGECRPN@FTCACR	sp|P04275|VWF_HUMAN(pre=R,post=K)	865.404	3	15.9783
KYPTDGSEIVLLTDGEDNTISGCFNEVK	sp|A8K7I4|CLCA1_HUMAN(pre=K,post=Q)	1178.6	3	26.7834	SLS#SPTVTLSAPLEGAK	sp|Q96PU5|NED4L_HUMAN(pre=R,post=D);sp|Q96PU5-2|NED4L_HUMAN(pre=R,post=D);sp|Q96PU5-4|NED4L_HUMAN(pre=R,post=D);sp|Q96PU5-5|NED4L_HUMAN(pre=R,post=D);sp|Q96PU5-6|NED4L_HUMAN(pre=R,post=D);sp|Q96PU5-7|NED4L_HUMAN(pre=R,post=D);sp|Q96PU5-9|NED4L_HUMAN(pre=R	1013.54	2	18.2901	ALGFEN@ATQALGR	sp|Q08380|LG3BP_HUMAN(pre=R,post=A);tr|K7EKQ5|K7EKQ5_HUMAN(pre=R,post=A);tr|K7EJD3|K7EJD3_HUMAN(pre=R,post=A);tr|K7ERZ6|K7ERZ6_HUMAN(pre=R,post=A);tr|K7ES75|K7ES75_HUMAN(pre=R,post=A);tr|K7EN99|K7EN99_HUMAN(pre=R,post=A);tr|K7EP36|K7EP36_HUMAN(pre=R,post=	746.897	2	15.9768
DWECMTELLLEEPVQGEEAMSDR	sp|Q8WVM7|STAG1_HUMAN(pre=K,post=Q);tr|Q6P275|Q6P275_HUMAN(pre=K,post=Q);tr|Q68DW7|Q68DW7_HUMAN(pre=K,post=Q);tr|F5H1C4|F5H1C4_HUMAN(pre=K,post=Q);tr|H7C595|H7C595_HUMAN(pre=K,post=Q)	971.104	3	26.7783	ASLVALPEQTAS#EEETPPPLLTK	sp|Q9UKV3|ACINU_HUMAN(pre=K,post=E);sp|Q9UKV3-5|ACINU_HUMAN(pre=K,post=E);tr|E7EQT4|E7EQT4_HUMAN(pre=K,post=E)	930.485	3	18.2831	QNNGAFN@ETLFR	sp|P02786|TFR1_HUMAN(pre=K,post=N);tr|G3V0E5|G3V0E5_HUMAN(pre=K,post=N);tr|F5H6B1|F5H6B1_HUMAN(pre=K,post=N)	778.386	2	15.9646
YPTDGSEIVLLTDGEDNTISGCFNEVK	sp|A8K7I4|CLCA1_HUMAN(pre=K,post=Q)	1087.86	3	26.7538	VLS#PTAAKPSPFEGK	sp|Q96QC0|PP1RA_HUMAN(pre=K,post=T)	681.04	3	18.2796	GKNN@QTECFNFIR	sp|Q9C0C4|SEM4C_HUMAN(pre=K,post=F);tr|C9JV89|C9JV89_HUMAN(pre=K,post=F);tr|C9J4M7|C9J4M7_HUMAN(pre=K,post=F)	639.657	3	15.9161
SHIMPAEFSSCPLNSDEEVNK	sp|Q9H0W9|CK054_HUMAN(pre=K,post=W);sp|Q9H0W9-2|CK054_HUMAN(pre=K,post=W);sp|Q9H0W9-4|CK054_HUMAN(pre=K,post=W);tr|E9PPB5|E9PPB5_HUMAN(pre=K,post=W);tr|E9PQS1|E9PQS1_HUMAN(pre=K,post=W);tr|E9PJU8|E9PJU8_HUMAN(pre=K,post=W)	893.76	3	26.7479	KVAS#GVLSPPPAAPPPSSSSVPEAGGPPIKK	sp|Q8IXM2|BAP18_HUMAN(pre=K,post=Q);sp|Q8IXM2-2|BAP18_HUMAN(pre=K,post=Q);tr|C9J4G0|C9J4G0_HUMAN(pre=K,post=Q);tr|F8W1H0|F8W1H0_HUMAN(pre=K,post=Q);tr|H0YIS7|H0YIS7_HUMAN(pre=K,post=Q);tr|F8W038|F8W038_HUMAN(pre=K,post=Q)	594.668	6	18.2633	SGHSPPISSQN@VTVLR	sp|P04216|THY1_HUMAN(pre=H,post=D);tr|E9PNQ8|E9PNQ8_HUMAN(pre=H,post=G);tr|J3QRJ3|J3QRJ3_HUMAN(pre=H,post=D);tr|E9PIM6|E9PIM6_HUMAN(pre=H,post=D)	608.663	3	15.8738
RLEASDGGLDSAELAAELGMEHQAVVGAVK	sp|Q9Y285|SYFA_HUMAN(pre=R,post=S);tr|B4E363|B4E363_HUMAN(pre=R,post=S);tr|K7EK06|K7EK06_HUMAN(pre=R,post=S);tr|K7ER16|K7ER16_HUMAN(pre=R,post=S);tr|K7ER00|K7ER00_HUMAN(pre=R,post=S);tr|K7EPH2|K7EPH2_HUMAN(pre=R,post=S)	828.685	4	26.7212	GEEGS#DDDETENGPKPK	sp|Q6PD62|CTR9_HUMAN(pre=K,post=K)	579.76	4	18.2481	ADEGSLKN@ISIYTK	sp|P20061|TCO1_HUMAN(pre=K,post=S)	658.035	3	15.8639
IDNSQVESGSLEDDWDFLPPKK	sp|P27797|CALR_HUMAN(pre=K,post=I);tr|K7EJB9|K7EJB9_HUMAN(pre=K,post=I)	738.631	4	26.701	RAS#EFPGPLSVTSHGRPEAPGTK	sp|Q5VUB5|F1711_HUMAN(pre=R,post=E)	687.352	4	18.238	VLDPDVCN@SSWK	sp|Q6UWY2|PRS57_HUMAN(pre=R,post=G)	854.927	2	15.8638
DVDWGEVDYLIVDTPPGTSDEHLSVVR	sp|P53384|NUBP1_HUMAN(pre=R,post=Y);sp|P53384-2|NUBP1_HUMAN(pre=R,post=Y);tr|I3L531|I3L531_HUMAN(pre=R,post=Y);tr|I3L3A0|I3L3A0_HUMAN(pre=R,post=Y)	1053.19	3	26.701	AQTLPTSVVTITSESS#PGK	sp|Q01082|SPTB2_HUMAN(pre=R,post=R)	757.728	3	18.237	NTGDIN@ITAIVDR	sp|P32926|DSG3_HUMAN(pre=K,post=E)	773.912	2	15.8619
AEFCWVCLGPWEPHGSAWYNCNR	sp|Q9Y4X5|ARI1_HUMAN(pre=K,post=Y)	1014.11	3	26.6943	EGLEQALPSGKPS#SPVELDLFGDPSPSSK	sp|Q9H201|EPN3_HUMAN(pre=K,post=Q);tr|F6QWW5|F6QWW5_HUMAN(pre=K,post=Q)	1160.92	3	18.1943	SQN@DTVTPDVWYTSKPK	sp|Q9BTY2|FUCO2_HUMAN(pre=R,post=E);tr|Q7Z6V2|Q7Z6V2_HUMAN(pre=R,post=E)	800.419	3	15.8511
LTLAPVYTSPQLDMSCPLLQQNK	sp|Q8TEM1|PO210_HUMAN(pre=R,post=Q);sp|Q8TEM1-2|PO210_HUMAN(pre=R,post=Q)	969.186	3	26.683	S#LGEEPVGGLGSLLDPAK	sp|Q9BYB0|SHAN3_HUMAN(pre=R,post=K);sp|Q9BYB0-2|SHAN3_HUMAN(pre=R,post=K);tr|F2Z3L0|F2Z3L0_HUMAN(pre=R,post=K);tr|F5GZA1|F5GZA1_HUMAN(pre=R,post=K);tr|M0QWZ9|M0QWZ9_HUMAN(pre=R,post=K)	703.034	3	18.1897	QLINALQIN@NTAVGH	sp|P12111|CO6A3_HUMAN(pre=R,post=A);sp|P12111-2|CO6A3_HUMAN(pre=R,post=A);sp|P12111-4|CO6A3_HUMAN(pre=R,post=A);tr|E7ENL6|E7ENL6_HUMAN(pre=R,post=A);tr|E9PCV6|E9PCV6_HUMAN(pre=R,post=A)	584.323	3	15.8501
TQSSASLAASYAAQQHPQAAASYR	sp|Q96PK6|RBM14_HUMAN(pre=R,post=G)	870.432	3	26.6795	Y#SSDPTGALTEDSIDDTFLPVPEYINQSVPK	sp|P00533|EGFR_HUMAN(pre=R,post=R);tr|E9PFD7|E9PFD7_HUMAN(pre=R,post=R)	1256.27	3	18.1826	TNHM+15.995GN@VTFTIPANR	sp|P01024|CO3_HUMAN(pre=A,post=E);tr|M0R1Q1|M0R1Q1_HUMAN(pre=A,post=E)	611.974	3	15.8381
QQVAPTDDETGKELVLALYDYQEK	sp|Q13813|SPTN1_HUMAN(pre=R,post=S);sp|Q13813-2|SPTN1_HUMAN(pre=R,post=S);sp|Q13813-3|SPTN1_HUMAN(pre=R,post=S);tr|A6NG51|A6NG51_HUMAN(pre=R,post=S)	1062.56	3	26.6762	RAS#M^QPIQIAEGTGITTR	sp|Q14980|NUMA1_HUMAN(pre=R,post=Q);sp|Q14980-2|NUMA1_HUMAN(pre=R,post=Q);tr|Q9BTE9|Q9BTE9_HUMAN(pre=R,post=Q);tr|H0YFY6|H0YFY6_HUMAN(pre=R,post=Q)	724.031	3	18.1676	GHDLNEDGLVSWEEYKN@ATY	sp|O43852|CALU_HUMAN(pre=K,post=G);sp|O43852-3|CALU_HUMAN(pre=K,post=G);sp|O43852-5|CALU_HUMAN(pre=K,post=G);sp|O43852-6|CALU_HUMAN(pre=K,post=G);sp|O43852-10|CALU_HUMAN(pre=K,post=G);sp|O43852-11|CALU_HUMAN(pre=K,post=G);sp|O43852-13|CALU_HUMAN(pre=K,pos	877.08	3	15.8058
NHLVTLPEAIHFLTEIEVLDVR	sp|Q13045|FLII_HUMAN(pre=K,post=E);sp|Q13045-2|FLII_HUMAN(pre=K,post=E);tr|J3KS54|J3KS54_HUMAN(pre=K,post=E);tr|J3QQQ2|J3QQQ2_HUMAN(pre=K,post=E);tr|J3QLG3|J3QLG3_HUMAN(pre=K,post=E)	676.381	4	26.6448	AAVPSGAS#TGIYEALELR	sp|P06733|ENOA_HUMAN(pre=R,post=D);sp|P13929|ENOB_HUMAN(pre=R,post=D);sp|P13929-2|ENOB_HUMAN(pre=R,post=D);sp|P13929-3|ENOB_HUMAN(pre=R,post=D);sp|P09104|ENOG_HUMAN(pre=R,post=D);tr|E5RI09|E5RI09_HUMAN(pre=R,post=D);tr|B7Z2X9|B7Z2X9_HUMAN(pre=R,post=D);tr	677.008	3	18.1658	GTFTIN@ESTIIDSPR	sp|P07686|HEXB_HUMAN(pre=Y,post=F)	599.312	3	15.7996
VDSGNDVTDIADDGCPKPPEIAHGYVEHSVR	sp|P00738|HPT_HUMAN(pre=A,post=Y);tr|Q0VAC5|Q0VAC5_HUMAN(pre=A,post=Y);tr|J3QQI8|J3QQI8_HUMAN(pre=A,post=Y);tr|J3KRH2|J3KRH2_HUMAN(pre=A,post=Y);tr|H3BMJ7|H3BMJ7_HUMAN(pre=A,post=Y);tr|H3BS21|H3BS21_HUMAN(pre=A,post=Y);tr|H0Y300|H0Y300_HUMAN(pre=A,post=Y)	728.355	5	26.636	NGSLDS#PGKQDT#EEDEEEDEKDKGK	sp|Q9Y266|NUDC_HUMAN(pre=K,post=L)	915.661	4	18.1445	N@HSIFLADINQER	sp|P50897|PPT1_HUMAN(pre=R,post=G);sp|P50897-2|PPT1_HUMAN(pre=R,post=G);tr|Q5T0S4|Q5T0S4_HUMAN(pre=R,post=G);tr|E9PMG2|E9PMG2_HUMAN(pre=R,post=G)	567.961	3	15.7755
NLVWNAGALHYSDEVEIIQGLTR	sp|P12109|CO6A1_HUMAN(pre=R,post=M)	914.818	3	26.6286	TNTNVNCPIECFMPLDVQADREDS#RE	sp|P02751|FINC_HUMAN(pre=R,post=-);sp|P02751-3|FINC_HUMAN(pre=R,post=-);sp|P02751-5|FINC_HUMAN(pre=R,post=-);sp|P02751-6|FINC_HUMAN(pre=R,post=-);sp|P02751-7|FINC_HUMAN(pre=R,post=-);sp|P02751-8|FINC_HUMAN(pre=R,post=-);sp|P02751-9|FINC_HUMAN(pre=R,post=-	1112.14	3	18.1363	SFVYN@LSDTHLFPN@ASSK	sp|P11279|LAMP1_HUMAN(pre=M,post=E);tr|B4DWL3|B4DWL3_HUMAN(pre=M,post=E)	773.058	3	15.7441
DVHQCQGTAATNNISATPTFLFFR	sp|O43396|TXNL1_HUMAN(pre=V,post=N);tr|K7EML9|K7EML9_HUMAN(pre=V,post=N);tr|K7ER96|K7ER96_HUMAN(pre=V,post=N)	947.468	3	26.5601	GS#APHSESDLPEQEEEILGS#DDDEQEDPNDYCK	sp|Q96SB4|SRPK1_HUMAN(pre=R,post=G);sp|Q96SB4-3|SRPK1_HUMAN(pre=R,post=G);tr|B4DS61|B4DS61_HUMAN(pre=R,post=G);tr|H3BLV9|H3BLV9_HUMAN(pre=R,post=G);tr|D6RBM8|D6RBM8_HUMAN(pre=R,post=G)	1046.41	4	18.1325	KITDIEN@GSLANIPR	sp|Q9BXN1|ASPN_HUMAN(pre=N,post=V)	644.034	3	15.7397
EVPAESVTVWIDPLDATQEYTEDLR	sp|Q9NX62|IMPA3_HUMAN(pre=K,post=K);tr|H0YB38|H0YB38_HUMAN(pre=K,post=K)	1007.5	3	26.5484	VSPS#IHGYHFDTASR	sp|Q9NR00|CH004_HUMAN(pre=R,post=K)	633.294	3	18.1323	FTPPVVN@VTWLR	sp|P01903|DRA_HUMAN(pre=K,post=N);tr|Q30118|Q30118_HUMAN(pre=K,post=N);tr|Q5SP06|Q5SP06_HUMAN(pre=K,post=N)	787.446	2	15.7035
TVPPEPGAPVDFQLLTQQVIQCAYDIAK	sp|Q9Y2X7|GIT1_HUMAN(pre=K,post=A);sp|Q9Y2X7-3|GIT1_HUMAN(pre=K,post=A)	1129.6	3	26.5305	VPPAPVPCPPPSPGPSAVPSS#PK	sp|O95817|BAG3_HUMAN(pre=K,post=S)	863.111	3	18.1179	LSYN@FTHLDGYLDLLR	sp|P35475|IDUA_HUMAN(pre=G,post=E);tr|B3KWK6|B3KWK6_HUMAN(pre=G,post=E);tr|D6R9D5|D6R9D5_HUMAN(pre=G,post=E);tr|H0Y9B3|H0Y9B3_HUMAN(pre=G,post=E);tr|D6RBD5|D6RBD5_HUMAN(pre=G,post=E);tr|H0Y9R9|H0Y9R9_HUMAN(pre=G,post=E)	695.698	3	15.685
TFESYFPTPAALCEGLWSHSYK	sp|P14207|FOLR2_HUMAN(pre=R,post=V);tr|J3KR13|J3KR13_HUMAN(pre=R,post=V);tr|E7EU04|E7EU04_HUMAN(pre=R,post=V)	720.605	4	26.5179	DWEDDS#DEDM^SNFDR	sp|Q15185|TEBP_HUMAN(pre=K,post=F);tr|B4DHP2|B4DHP2_HUMAN(pre=K,post=F);tr|B4DDC6|B4DDC6_HUMAN(pre=K,post=F);tr|B4DP11|B4DP11_HUMAN(pre=K,post=F)	1058.37	2	18.1055	GMCYFTN@GTER	sp|P05538|DQB2_HUMAN(pre=K,post=V);sp|P05538-2|DQB2_HUMAN(pre=K,post=V);tr|Q5Y7D6|Q5Y7D6_HUMAN(pre=K,post=V);tr|A2ADX3|A2ADX3_HUMAN(pre=K,post=V);tr|Q5SR05|Q5SR05_HUMAN(pre=K,post=V);tr|Q5SQ90|Q5SQ90_HUMAN(pre=K,post=V);tr|Q5SQ91|Q5SQ91_HUMAN(pre=K,post=V	740.82	2	15.6585
LEALASPQIVAAFTSQAVDQSK	sp|P83436|COG7_HUMAN(pre=R,post=V)	854.806	3	26.5172	M^REDYDS#VEQDGDEPGPQR	sp|Q9Y5S9|RBM8A_HUMAN(pre=R,post=S);sp|Q9Y5S9-2|RBM8A_HUMAN(pre=R,post=S)	821.667	3	18.0895	NAIQAFGN@GTDVNVSPK	sp|O00451|GFRA2_HUMAN(pre=R,post=G);sp|O00451-2|GFRA2_HUMAN(pre=R,post=G);sp|O00451-3|GFRA2_HUMAN(pre=R,post=G)	674.358	3	15.6553
IEAYNICHLNYFTFSPIYDK	sp|O00462|MANBA_HUMAN(pre=R,post=S);tr|E9PFW2|E9PFW2_HUMAN(pre=R,post=S)	932.803	3	26.5137	AAEEQGDDQDS#EKSKPAGSDGER	sp|Q1KMD3|HNRL2_HUMAN(pre=K,post=R);tr|H3BQZ7|H3BQZ7_HUMAN(pre=K,post=R)	730.329	4	18.0872	AMSGINN@YTQHCK	sp|Q93091|RNAS6_HUMAN(pre=R,post=H)	604.958	3	15.6549
GTYEVGLEDNIGSNTEVFTYNAANK	sp|Q14112|NID2_HUMAN(pre=R,post=E);sp|Q14112-2|NID2_HUMAN(pre=R,post=E)	998.825	3	26.5037	AAPAQVRPPS#PGNIRPVK	sp|Q14244|MAP7_HUMAN(pre=K,post=R);sp|Q14244-2|MAP7_HUMAN(pre=K,post=R);sp|Q14244-3|MAP7_HUMAN(pre=K,post=R);sp|Q14244-4|MAP7_HUMAN(pre=K,post=R);sp|Q14244-5|MAP7_HUMAN(pre=K,post=R);tr|E9PCP3|E9PCP3_HUMAN(pre=K,post=R);tr|F5H1E2|F5H1E2_HUMAN(pre=K,post=R	556.563	4	18.0866	LEHLYLNN@NSIEK	sp|P51888|PRELP_HUMAN(pre=R,post=I)	626.007	3	15.6447
ALDPQWPWAEEAAAALANLSR	sp|Q9BTY7|F203A_HUMAN(pre=R,post=E);sp|P0CB43|F203B_HUMAN(pre=R,post=E)	808.754	3	26.4946	NFINS#PVAQADWAAK	sp|P35749|MYH11_HUMAN(pre=K,post=R);sp|P35749-2|MYH11_HUMAN(pre=K,post=R);sp|P35749-3|MYH11_HUMAN(pre=K,post=R);sp|P35749-4|MYH11_HUMAN(pre=K,post=R)	667.334	3	18.0842	AMCYFTN@GTER	sp|P01920|DQB1_HUMAN(pre=K,post=V);tr|B0V1V1|B0V1V1_HUMAN(pre=K,post=V);tr|B0V1U9|B0V1U9_HUMAN(pre=K,post=V)	747.828	2	15.6306
GALVLGYEGWLAGYQMNFETAK	sp|P21796|VDAC1_HUMAN(pre=R,post=S);tr|C9JI87|C9JI87_HUMAN(pre=R,post=S)	902.801	3	26.4885	S#LSNPDIASETLTLLSFLR	sp|Q96PE2|ARHGH_HUMAN(pre=K,post=S)	767.732	3	18.074	SISLDN@GTVIMDVK	sp|Q16363|LAMA4_HUMAN(pre=F,post=G);sp|Q16363-2|LAMA4_HUMAN(pre=F,post=G)	890.985	2	15.6173
EIEDAAQFATADPEPPLEELGYHIYSSDPPFEVR	sp|P08559|ODPA_HUMAN(pre=K,post=G);sp|P08559-2|ODPA_HUMAN(pre=K,post=G);sp|P08559-3|ODPA_HUMAN(pre=K,post=G);sp|P08559-4|ODPA_HUMAN(pre=K,post=G);tr|Q5JPU3|Q5JPU3_HUMAN(pre=K,post=G)	994.978	4	26.4749	EDVGS#EEEQEEEDEAPFQEK	sp|Q9H1E3|NUCKS_HUMAN(pre=M,post=D);sp|Q9H1E3-2|NUCKS_HUMAN(pre=M,post=D)	907.709	3	18.0637	FLN@DTM+15.995AVYEAK	sp|P29622|KAIN_HUMAN(pre=K,post=L)	569.624	3	15.6118
HFLQATGCSMESALEAASLHPAQLLGLEK	sp|Q9Y303|NAGA_HUMAN(pre=R,post=S);sp|Q9Y303-2|NAGA_HUMAN(pre=R,post=S);sp|Q9Y303-3|NAGA_HUMAN(pre=R,post=S);tr|H3BTE3|H3BTE3_HUMAN(pre=R,post=S)	850.194	4	26.4487	VASGVLS#PPPAAPPPSSSSVPEAGGPPIKK	sp|Q8IXM2|BAP18_HUMAN(pre=K,post=Q);sp|Q8IXM2-2|BAP18_HUMAN(pre=K,post=Q);tr|C9J4G0|C9J4G0_HUMAN(pre=K,post=Q);tr|F8W1H0|F8W1H0_HUMAN(pre=K,post=Q);tr|H0YIS7|H0YIS7_HUMAN(pre=K,post=Q);tr|F8W038|F8W038_HUMAN(pre=K,post=Q)	823.447	4	18.0455	FLN@DTMAVYEAK	sp|P29622|KAIN_HUMAN(pre=K,post=L)	845.935	2	15.6118
FSLFGLGGEPGGGAAGPAAAADGGTVDLR	sp|Q9NX62|IMPA3_HUMAN(pre=R,post=E)	911.465	3	26.444	NLHQSGFS#LSGAQIDDNIPR	sp|Q16555|DPYL2_HUMAN(pre=R,post=R);sp|Q16555-2|DPYL2_HUMAN(pre=R,post=R)	798.383	3	18.0341	TLTLFN@VTRN@DTASYK	sp|P06731|CEAM5_HUMAN(pre=R,post=C);tr|H9KVA7|H9KVA7_HUMAN(pre=R,post=C);tr|M0R3J1|M0R3J1_HUMAN(pre=R,post=C)	712.047	3	15.6051
VQEAVNYGLQVLDSAFEQLDIK	sp|Q641Q2|FA21A_HUMAN(pre=K,post=A);sp|Q641Q2-2|FA21A_HUMAN(pre=K,post=A);sp|Q5SNT6|FA21B_HUMAN(pre=K,post=A);sp|Q9Y4E1|FA21C_HUMAN(pre=K,post=A);sp|Q9Y4E1-2|FA21C_HUMAN(pre=K,post=A);sp|Q9Y4E1-3|FA21C_HUMAN(pre=K,post=A);sp|Q9Y4E1-4|FA21C_HUMAN(pre=K,pos	923.165	3	26.4317	RAS#AILPGVLGSET#LSNEVFQESEEEKQPEVPSSLAK	sp|Q9BZQ8|NIBAN_HUMAN(pre=R,post=G)	910.45	5	18.0218	LLFPTN@SSSHLVALQGQPLVLECIAEGFPTPTIK	sp|P32004|L1CAM_HUMAN(pre=R,post=W);sp|P32004-2|L1CAM_HUMAN(pre=R,post=W);sp|P32004-3|L1CAM_HUMAN(pre=R,post=W);tr|F5H025|F5H025_HUMAN(pre=R,post=W);tr|F5H1H0|F5H1H0_HUMAN(pre=R,post=W)	992.544	4	15.5966
YMGSHIPESPLQFYVNYPNSGSVSAYGPGLVYGVANK	sp|O75369|FLNB_HUMAN(pre=K,post=T);sp|O75369-2|FLNB_HUMAN(pre=K,post=T);sp|O75369-3|FLNB_HUMAN(pre=K,post=T);sp|O75369-7|FLNB_HUMAN(pre=K,post=T);sp|O75369-4|FLNB_HUMAN(pre=K,post=T);sp|O75369-5|FLNB_HUMAN(pre=K,post=T);sp|O75369-6|FLNB_HUMAN(pre=K,post=T	1417.71	3	26.4305	SSS#LKS#AQGTGFELGQLQSIR	sp|Q9C0B5|ZDHC5_HUMAN(pre=R,post=S);sp|Q9C0B5-2|ZDHC5_HUMAN(pre=R,post=S);tr|H0YEF4|H0YEF4_HUMAN(pre=R,post=S)	881.432	3	17.9884	QQYNALLSN@MSR	sp|P12821|ACE_HUMAN(pre=R,post=I);sp|P12821-2|ACE_HUMAN(pre=R,post=I);tr|F5H1K1|F5H1K1_HUMAN(pre=R,post=I);tr|J3KS28|J3KS28_HUMAN(pre=R,post=I)	785.394	2	15.5916
EYLESQSQKPVSALLSLEQALLPAILPSRPSDAADEGR	sp|Q9HCL2|GPAT1_HUMAN(pre=K,post=D);tr|Q5VW52|Q5VW52_HUMAN(pre=K,post=D)	874.273	5	26.4303	SSSS#SGGYGGGYGGVLTASDGLLAGNEK	gi|1070608(pre=V,post=L);gi|417200(pre=V,post=L)	729.841	4	17.9827	RN@FTAADWGQSR	sp|P12109|CO6A1_HUMAN(pre=R,post=D)	518.592	3	15.5637
ALQPLEEGEDEEKVSHQAGDHWLIR	sp|Q14764|MVP_HUMAN(pre=R,post=G)	635.728	5	26.372	IFDLGS#DNEEVVAGPAPAHAK	sp|Q969U6|FBXW5_HUMAN(pre=R,post=E);sp|Q969U6-2|FBXW5_HUMAN(pre=R,post=E)	835.746	3	17.957	MVN@WTHAPGNVEK	sp|Q05707|COEA1_HUMAN(pre=F,post=Y);sp|Q05707-2|COEA1_HUMAN(pre=F,post=Y);sp|Q05707-3|COEA1_HUMAN(pre=F,post=Y);tr|Q4G0W3|Q4G0W3_HUMAN(pre=F,post=Y);tr|H0YBB2|H0YBB2_HUMAN(pre=F,post=Y);tr|J3QT83|J3QT83_HUMAN(pre=F,post=Y)	591.308	3	15.5544
IINLTSVLSLQEEINEQGHEVLR	sp|P40692|MLH1_HUMAN(pre=R,post=E);sp|P40692-2|MLH1_HUMAN(pre=R,post=E);tr|B7Z821|B7Z821_HUMAN(pre=R,post=E);tr|E9PCU2|E9PCU2_HUMAN(pre=R,post=E);tr|H0Y818|H0Y818_HUMAN(pre=R,post=E);tr|H0Y806|H0Y806_HUMAN(pre=R,post=E)	926.844	3	26.3572	DDS#EEDEEDDEDEDEDEDEIEPAAMK	sp|P19338|NUCL_HUMAN(pre=D,post=A);tr|C9J1H7|C9J1H7_HUMAN(pre=D,post=A);tr|C9JWL1|C9JWL1_HUMAN(pre=D,post=A)	1137.75	3	17.9403	HSPN@STAGPSCTLLEEAFR	sp|P07686|HEXB_HUMAN(pre=S,post=R)	740.353	3	15.4597
GQVVGFISQEPVLFGTTIMENIR	sp|Q9NUT2|ABCB8_HUMAN(pre=R,post=F);sp|Q9NUT2-2|ABCB8_HUMAN(pre=R,post=F);tr|A5D8W3|A5D8W3_HUMAN(pre=R,post=F);tr|G3XAP3|G3XAP3_HUMAN(pre=R,post=F)	893.816	3	26.3502	EAPAEGEAAEPGSPT#AAEGEAASAASSTSS#PK	sp|P29966|MARCS_HUMAN(pre=K,post=A)	1121.82	3	17.9357	MDPNAAYVN@MSNHHR	sp|P08185|CBG_HUMAN(pre=A,post=G);tr|G3V350|G3V350_HUMAN(pre=A,post=G);tr|G3V4V7|G3V4V7_HUMAN(pre=A,post=G)	634.621	3	15.4442
AEVTAPDVEMSLSSMEVDVQAPR	sp|Q8IVF2|AHNK2_HUMAN(pre=K,post=A);sp|Q8IVF2-3|AHNK2_HUMAN(pre=K,post=A)	869.092	3	26.3488	SLS#MDSQVPVYSPSIDLK	sp|Q9ULJ3|ZBT21_HUMAN(pre=R,post=S);sp|Q9ULJ3-2|ZBT21_HUMAN(pre=R,post=S)	778.722	3	17.9287	IADDKYN@DTFWK	sp|P14625|ENPL_HUMAN(pre=K,post=E)	650.34	3	15.4389
FEQAFYTYDTSSPSILTLTAIR	sp|Q15155|NOMO1_HUMAN(pre=R,post=H);sp|Q5JPE7|NOMO2_HUMAN(pre=R,post=H);sp|Q5JPE7-2|NOMO2_HUMAN(pre=R,post=H);sp|P69849|NOMO3_HUMAN(pre=R,post=H);tr|Q4G177|Q4G177_HUMAN(pre=R,post=H);tr|F5H826|F5H826_HUMAN(pre=R,post=H);tr|J3KN36|J3KN36_HUMAN(pre=R,post=H	890.126	3	26.3438	SSS#DPPAVHPPLPPLR	sp|O43150|ASAP2_HUMAN(pre=R,post=V)	630.991	3	17.9233	KIDN@ISLTVNDVR	sp|Q13201|MMRN1_HUMAN(pre=K,post=N);sp|Q13201-2|MMRN1_HUMAN(pre=K,post=N);tr|E7EPG1|E7EPG1_HUMAN(pre=K,post=N)	888.51	2	15.422
LCYVALDFENEMATAASSSSLEK	sp|P62736|ACTA_HUMAN(pre=K,post=S);sp|P68032|ACTC_HUMAN(pre=K,post=S);sp|P63267|ACTH_HUMAN(pre=K,post=S);sp|P63267-2|ACTH_HUMAN(pre=K,post=S);sp|P68133|ACTS_HUMAN(pre=K,post=S);tr|Q5T8M7|Q5T8M7_HUMAN(pre=K,post=S);tr|Q5T8M8|Q5T8M8_HUMAN(pre=K,post=S);tr|A	942.128	3	26.2852	NAPHPDDDDSCS#INSDPEAK	sp|Q92870|APBB2_HUMAN(pre=R,post=C);sp|Q92870-2|APBB2_HUMAN(pre=R,post=C);sp|Q92870-4|APBB2_HUMAN(pre=R,post=C);tr|G5E9Y1|G5E9Y1_HUMAN(pre=R,post=C);tr|H0YAJ5|H0YAJ5_HUMAN(pre=R,post=C)	851.353	3	17.9169	SRYPHKPEIN@STTHPGADLQENFCR	sp|P00734|THRB_HUMAN(pre=R,post=N);tr|E9PIT3|E9PIT3_HUMAN(pre=R,post=N);tr|C9JV37|C9JV37_HUMAN(pre=R,post=N)	811.653	4	15.4078
HPFASVVAQEVFQSGIIPSDTDFR	sp|Q7Z2K6|ERMP1_HUMAN(pre=K,post=I);tr|B3KSB1|B3KSB1_HUMAN(pre=K,post=I);tr|E7ER77|E7ER77_HUMAN(pre=K,post=I)	931.145	3	26.271	TPAVSIS#CLELSNNLEK	sp|Q9Y6M5|ZNT1_HUMAN(pre=K,post=K)	748.378	3	17.9117	N@STIEAANLAGLK	sp|P48723|HSP13_HUMAN(pre=R,post=I)	795.951	2	15.3901
VELNALMTDETISNVPILILGNK	sp|Q9NR31|SAR1A_HUMAN(pre=K,post=I);tr|B4DQ19|B4DQ19_HUMAN(pre=K,post=I)	929.193	3	26.259	AAS#YTEEDENHTAK	sp|Q14126|DSG2_HUMAN(pre=K,post=D)	967.423	2	17.9052	TCDWLPKPN@MSASCK	sp|P07602|SAP_HUMAN(pre=K,post=E);sp|P07602-2|SAP_HUMAN(pre=K,post=E);sp|P07602-3|SAP_HUMAN(pre=K,post=E);tr|B1AVU8|B1AVU8_HUMAN(pre=K,post=E);tr|C9JIZ6|C9JIZ6_HUMAN(pre=K,post=E)	743.37	3	15.3475
GGGPPLTPVPEFCTNDVDFYCATTFHSFLPLCR	sp|Q6Y288|B3GLT_HUMAN(pre=K,post=K)	979.965	4	26.2551	MES#PIPILPLPTPDAETEK	sp|Q99719|SEPT5_HUMAN(pre=R,post=L);tr|B4DJ62|B4DJ62_HUMAN(pre=R,post=L);tr|C9JM82|C9JM82_HUMAN(pre=R,post=L);tr|G3XAH0|G3XAH0_HUMAN(pre=R,post=L)	816.086	3	17.8964	TQGQQIGYLPLN@GTR	sp|Q14112|NID2_HUMAN(pre=Y,post=L);sp|Q14112-2|NID2_HUMAN(pre=Y,post=L);tr|H0YJV3|H0YJV3_HUMAN(pre=Y,post=L)	895.98	2	15.3431
CQPVDCGIPESIENGKVEDPESTLFGSVIR	sp|P09871|C1S_HUMAN(pre=K,post=Y);tr|F8WCZ6|F8WCZ6_HUMAN(pre=K,post=Y)	905.948	4	26.2502	GTEAS#PPQNNSGSSSPVFTFR	sp|Q9P1Y5|CAMP3_HUMAN(pre=R,post=H);sp|Q9P1Y5-2|CAMP3_HUMAN(pre=R,post=H)	797.693	3	17.8903	AFN@STLPTM+15.995AQM+15.995EK	sp|P16070|CD44_HUMAN(pre=K,post=A);sp|P16070-3|CD44_HUMAN(pre=K,post=A);sp|P16070-4|CD44_HUMAN(pre=K,post=A);sp|P16070-5|CD44_HUMAN(pre=K,post=A);sp|P16070-6|CD44_HUMAN(pre=K,post=A);sp|P16070-7|CD44_HUMAN(pre=K,post=A);sp|P16070-8|CD44_HUMAN(pre=K,post=A	630.647	3	15.3077
DLVILLYETALLSSGFSLEDPQTHANR	sp|P07900|HS90A_HUMAN(pre=K,post=I);sp|P07900-2|HS90A_HUMAN(pre=K,post=I)	787.421	4	26.2478	LSSQIS#AGEEKWNSVSPASAGK	sp|Q86UE4|LYRIC_HUMAN(pre=K,post=R);tr|H0YB56|H0YB56_HUMAN(pre=K,post=R);tr|E5RJU9|E5RJU9_HUMAN(pre=K,post=R)	915.797	3	17.881	SSESIGYTN@FTLEK	sp|P12110|CO6A2_HUMAN(pre=D,post=N);sp|P12110-2|CO6A2_HUMAN(pre=D,post=N);sp|P12110-3|CO6A2_HUMAN(pre=D,post=N);tr|H7C0M5|H7C0M5_HUMAN(pre=D,post=N)	932.975	2	15.2566
NSVQQFYSHVFQISTDLQDLVK	sp|Q9BXX0|EMIL2_HUMAN(pre=K,post=F)	962.175	3	26.2416	EKT#PSPKEEDEEPES#PPEKK	sp|Q9H1E3|NUCKS_HUMAN(pre=K,post=T);sp|Q9H1E3-2|NUCKS_HUMAN(pre=K,post=T)	1064.18	3	17.8619	GFYLDGSDTIVCDSN@STWDPPVPK	sp|P15529|MCP_HUMAN(pre=K,post=C);sp|P15529-2|MCP_HUMAN(pre=K,post=C);sp|P15529-11|MCP_HUMAN(pre=K,post=C);sp|P15529-3|MCP_HUMAN(pre=K,post=C);sp|P15529-12|MCP_HUMAN(pre=K,post=C);sp|P15529-4|MCP_HUMAN(pre=K,post=C);sp|P15529-13|MCP_HUMAN(pre=K,post=C);sp	987.134	3	15.2355
IVAVIGAVVDVQFDEGLPPILNALEVQGR	sp|P06576|ATPB_HUMAN(pre=R,post=E);tr|F8W0P7|F8W0P7_HUMAN(pre=R,post=E);tr|F8VPV9|F8VPV9_HUMAN(pre=R,post=E)	794.703	4	26.2355	AQSVS#PVQAPPPGGSAQLLPGK	sp|Q96RK0|CIC_HUMAN(pre=K,post=V);tr|I3L2J0|I3L2J0_HUMAN(pre=K,post=V);tr|I3L190|I3L190_HUMAN(pre=K,post=V)	818.77	3	17.8532	N@GTVCLSPPCTLAR	sp|P09326|CD48_HUMAN(pre=K,post=S)	845.924	2	15.2327
TPEVTCVVVDVSHEDPEVQFK	sp|P01860|IGHG3_HUMAN(pre=R,post=W)	676.345	4	26.2343	QNS#TPESDYDNTPNDMEPDGMGSSR	sp|Q14161|GIT2_HUMAN(pre=K,post=K);sp|Q14161-3|GIT2_HUMAN(pre=K,post=K);sp|Q14161-4|GIT2_HUMAN(pre=K,post=K);sp|Q14161-5|GIT2_HUMAN(pre=K,post=K);sp|Q14161-6|GIT2_HUMAN(pre=K,post=K);sp|Q14161-7|GIT2_HUMAN(pre=K,post=K);sp|Q14161-8|GIT2_HUMAN(pre=K,post=K	990.047	3	17.8504	SN@ISVSYLEGCYPR	sp|Q02817|MUC2_HUMAN(pre=H,post=C);tr|E7EUV1|E7EUV1_HUMAN(pre=H,post=C)	597.29	3	15.2215
VKDINDNPPTCPSPVTVFEVQENER	sp|Q12864|CAD17_HUMAN(pre=K,post=L)	1058.2	3	26.1966	AVSPPHLDGPPS#PRS#PVIGSEVFLPNSNHVASGAGEAEER	sp|P29590|PML_HUMAN(pre=K,post=V);sp|P29590-8|PML_HUMAN(pre=K,post=V);sp|P29590-9|PML_HUMAN(pre=K,post=V);sp|P29590-5|PML_HUMAN(pre=K,post=V);sp|P29590-2|PML_HUMAN(pre=K,post=V);sp|P29590-3|PML_HUMAN(pre=K,post=V);sp|P29590-11|PML_HUMAN(pre=K,post=V);sp|P	873.814	5	17.8477	LHHSGHSPPISSQN@VTVLR	sp|P04216|THY1_HUMAN(pre=A,post=D);tr|E9PNQ8|E9PNQ8_HUMAN(pre=A,post=G);tr|J3QRJ3|J3QRJ3_HUMAN(pre=A,post=D);tr|E9PIM6|E9PIM6_HUMAN(pre=A,post=D)	737.73	3	15.2183
DQAVFPQNGLVVSSVDVQSVEPVDQR	sp|Q14764|MVP_HUMAN(pre=R,post=T)	986.17	3	26.1745	DEDDDDDEEDDS#EEEAMETTPAK	sp|P19338|NUCL_HUMAN(pre=D,post=G)	1000.03	3	17.8469	TSSNN@NTYWCLR	sp|Q8IWU6|SULF1_HUMAN(pre=C,post=T)	830.88	2	15.2147
VTCTVCTPDGSEVDVDVVENEDGTFDIFYTAPQPGK	sp|P21333|FLNA_HUMAN(pre=K,post=Y);sp|P21333-2|FLNA_HUMAN(pre=K,post=Y);tr|Q5HY54|Q5HY54_HUMAN(pre=K,post=Y)	1417.33	3	26.1737	EADIDS#S#DES#DIEEDIDQPSAHK	sp|Q9P2I0|CPSF2_HUMAN(pre=K,post=T)	1025.06	3	17.8421	N@VTVNILNDQTK	sp|Q92629|SGCD_HUMAN(pre=R,post=V);sp|Q92629-2|SGCD_HUMAN(pre=R,post=V);sp|Q92629-3|SGCD_HUMAN(pre=R,post=V)	549.977	3	15.2086
GLIPSSPQNEPTASVPPESDVYR	sp|Q53GG5-2|PDLI3_HUMAN(pre=R,post=M)	1292.66	2	26.1582	TEAPGT#PEGPEPERPSPGDGNPR	sp|Q9Y666|S12A7_HUMAN(pre=R,post=E);sp|Q9Y666-2|S12A7_HUMAN(pre=R,post=E)	856.719	3	17.8357	IEVLHRPEN@CSK	sp|Q9Y680|FKBP7_HUMAN(pre=K,post=T);sp|Q9Y680-2|FKBP7_HUMAN(pre=K,post=T);sp|Q9Y680-3|FKBP7_HUMAN(pre=K,post=T);tr|F8WBF2|F8WBF2_HUMAN(pre=K,post=T);tr|F8WE12|F8WE12_HUMAN(pre=K,post=T);tr|F8WCU2|F8WCU2_HUMAN(pre=K,post=T)	590.985	3	15.2041
AGAIAPCEVTVPAQNTGLGPEK	sp|Q8NHW5|RLA0L_HUMAN(pre=R,post=T);sp|P05388|RLA0_HUMAN(pre=R,post=T);tr|Q3B7A4|Q3B7A4_HUMAN(pre=R,post=T);tr|G3V210|G3V210_HUMAN(pre=R,post=T);tr|F8VQY6|F8VQY6_HUMAN(pre=R,post=T);tr|F8VRK7|F8VRK7_HUMAN(pre=R,post=T);tr|F8VWS0|F8VWS0_HUMAN(pre=R,post=T)	823.441	3	26.1535	TGSRPSS#HGGGGPAAAEEEVR	sp|O75907|DGAT1_HUMAN(pre=R,post=D);tr|E9PS80|E9PS80_HUMAN(pre=R,post=D);tr|E9PNR5|E9PNR5_HUMAN(pre=R,post=D)	745.007	3	17.8261	TMN@ASLAQQLCR	sp|Q9NY15|STAB1_HUMAN(pre=R,post=Q);sp|Q9NY15-2|STAB1_HUMAN(pre=R,post=Q)	769.38	2	15.2015
NAFACFDEEASGFIHEDHLR	sp|P24844|MYL9_HUMAN(pre=R,post=E)	837.049	3	26.1447	CS#AGLGALAQRPGSVSK	sp|Q9NXV2|KCTD5_HUMAN(pre=R,post=W);tr|H3BSS5|H3BSS5_HUMAN(pre=R,post=W)	676.348	3	17.8217	EGHFYYN@ISEVK	sp|P55058|PLTP_HUMAN(pre=K,post=V);sp|P55058-2|PLTP_HUMAN(pre=K,post=V);tr|B3KUE5|B3KUE5_HUMAN(pre=K,post=V)	592.302	3	15.1633
TFEHVTSEIGAEEAEEVGVEHLLR	sp|P51665|PSD7_HUMAN(pre=K,post=D);tr|B4DXI8|B4DXI8_HUMAN(pre=K,post=D);tr|H3BTM8|H3BTM8_HUMAN(pre=K,post=C);tr|H3BNT7|H3BNT7_HUMAN(pre=K,post=-)	707.107	4	26.1366	IPEISIQDM^TAQVTS#PSGK	sp|P21333|FLNA_HUMAN(pre=K,post=T);sp|P21333-2|FLNA_HUMAN(pre=K,post=T);tr|Q5HY54|Q5HY54_HUMAN(pre=K,post=T);tr|E9PHF0|E9PHF0_HUMAN(pre=K,post=T)	796.065	3	17.8191	YRPENSVAN@DTGFTVVAPGK	sp|O60911|CATL2_HUMAN(pre=K,post=E)	804.42	3	15.139
IGFPETTEEELEEIASENSDCIFPSAPDVK	sp|Q9Y3F4|STRAP_HUMAN(pre=K,post=A);tr|B0AZV0|B0AZV0_HUMAN(pre=K,post=A);tr|B4DNJ6|B4DNJ6_HUMAN(pre=K,post=A)	1214.58	3	26.1297	S#LHGPCPVTTFGPK	sp|O95544|NADK_HUMAN(pre=R,post=A);tr|Q5QPS4|Q5QPS4_HUMAN(pre=R,post=A)	622.644	3	17.8015	TICDRN@HTWLPVSDDACYR	sp|P15529|MCP_HUMAN(pre=H,post=E);sp|P15529-2|MCP_HUMAN(pre=H,post=E);sp|P15529-11|MCP_HUMAN(pre=H,post=E);sp|P15529-3|MCP_HUMAN(pre=H,post=E);sp|P15529-12|MCP_HUMAN(pre=H,post=E);sp|P15529-4|MCP_HUMAN(pre=H,post=E);sp|P15529-13|MCP_HUMAN(pre=H,post=E);sp	842.054	3	15.116
EDTHHLVNYIPQGSIDSLFEGTWYLVR	sp|Q01581|HMCS1_HUMAN(pre=R,post=V)	834.174	4	26.1181	AYS#FCGTVEYM^APEVVNR	sp|Q15418|KS6A1_HUMAN(pre=K,post=Q);sp|Q15418-2|KS6A1_HUMAN(pre=K,post=Q);sp|Q15418-3|KS6A1_HUMAN(pre=K,post=Q);sp|P51812|KS6A3_HUMAN(pre=K,post=R);sp|Q9UK32|KS6A6_HUMAN(pre=K,post=R);tr|B7ZL90|B7ZL90_HUMAN(pre=K,post=R);tr|B4DG22|B4DG22_HUMAN(pre=K,post=	778.341	3	17.7932	DTGELN@VTSILDR	sp|Q14126|DSG2_HUMAN(pre=K,post=E);tr|J3KSI6|J3KSI6_HUMAN(pre=K,post=E)	526.609	3	15.1146
AVANETGAFFFLINGPEIMSK	sp|P55072|TERA_HUMAN(pre=R,post=L)	848.786	3	26.0981	TLS#ADASVNTLPVVVSR	sp|Q92615|LAR4B_HUMAN(pre=R,post=E);tr|H0Y641|H0Y641_HUMAN(pre=R,post=E);tr|H0Y4V9|H0Y4V9_HUMAN(pre=R,post=E)	651.677	3	17.7868	IYPLTWN@GSLCMR	sp|Q8IUX7|AEBP1_HUMAN(pre=R,post=L);sp|Q8IUX7-2|AEBP1_HUMAN(pre=R,post=L)	878.436	2	15.1084
AYCEPCYINTLEQCNVCSK	sp|Q93052|LPP_HUMAN(pre=K,post=P)	899.739	3	26.0933	NLLHADSNGYTNLPDVVQPS#HSPTENSK	sp|Q8N4C8|MINK1_HUMAN(pre=R,post=G);sp|Q8N4C8-2|MINK1_HUMAN(pre=R,post=G);sp|Q8N4C8-3|MINK1_HUMAN(pre=R,post=G);sp|Q8N4C8-4|MINK1_HUMAN(pre=R,post=G);sp|Q8N4C8-5|MINK1_HUMAN(pre=R,post=G)	851.409	4	17.7789	YLN@FTASEN@TSR	sp|P11215|ITAM_HUMAN(pre=K,post=V)	774.869	2	15.0842
GPAVGIDLGTTYSCVGVFQHGK	sp|P11142|HSP7C_HUMAN(pre=K,post=V);sp|P11142-2|HSP7C_HUMAN(pre=K,post=V);tr|E9PI65|E9PI65_HUMAN(pre=K,post=V);tr|E9PQQ4|E9PQQ4_HUMAN(pre=K,post=V);tr|E9PKE3|E9PKE3_HUMAN(pre=K,post=V);tr|E9PN25|E9PN25_HUMAN(pre=K,post=V);tr|E9PK54|E9PK54_HUMAN(pre=K,post	851.113	3	26.0757	MKPAGS#VNDM^ALDAFDLDR	sp|Q9UI08|EVL_HUMAN(pre=R,post=M);sp|Q9UI08-2|EVL_HUMAN(pre=R,post=M);tr|H0YJN0|H0YJN0_HUMAN(pre=R,post=M)	817.382	3	17.7742	FVN@QSATCVSLAHETPPTAL	sp|Q16787|LAMA3_HUMAN(pre=R,post=I);sp|Q16787-3|LAMA3_HUMAN(pre=R,post=I)	763.384	3	15.0823
ALAEGVSASLHTLLGDPCPMLESPGAPCR	sp|Q9UBN7|HDAC6_HUMAN(pre=R,post=S);sp|Q9UBN7-2|HDAC6_HUMAN(pre=R,post=S);tr|B4DZH6|B4DZH6_HUMAN(pre=R,post=S)	1050.86	3	26.0716	TGS#GGPGNHPHGPDASAEGLNPYGLVAPR	sp|Q86UX7|URP2_HUMAN(pre=R,post=F);sp|Q86UX7-2|URP2_HUMAN(pre=R,post=F)	1002.8	3	17.7436	GSHFWEVAADGN@VSEPRPLQER	sp|Q9H239|MMP28_HUMAN(pre=K,post=W);tr|K7EMV8|K7EMV8_HUMAN(pre=K,post=W)	657.325	4	15.0761
SHCIAEVENDEM^PADLPSLAADFVESK	sp|P02768|ALBU_HUMAN(pre=K,post=D);sp|P02768-2|ALBU_HUMAN(pre=K,post=D);tr|C9JKR2|C9JKR2_HUMAN(pre=K,post=D);tr|H0YA55|H0YA55_HUMAN(pre=K,post=D);tr|B7WNR0|B7WNR0_HUMAN(pre=K,post=D);tr|D6RHD5|D6RHD5_HUMAN(pre=K,post=D);gi|113576(pre=K,post=D)	820.392	4	26.0556	GGPTSHPSPVPPPASSPS#PLSGSALCGGK	sp|P49848|TAF6_HUMAN(pre=K,post=Q);sp|P49848-2|TAF6_HUMAN(pre=K,post=Q);sp|P49848-3|TAF6_HUMAN(pre=K,post=Q);tr|J3KR72|J3KR72_HUMAN(pre=K,post=Q);tr|G8JLM6|G8JLM6_HUMAN(pre=K,post=Q)	763.626	4	17.7381	SESIGYTN@FTLEK	sp|P12110|CO6A2_HUMAN(pre=S,post=N);sp|P12110-2|CO6A2_HUMAN(pre=S,post=N);sp|P12110-3|CO6A2_HUMAN(pre=S,post=N);tr|H7C0M5|H7C0M5_HUMAN(pre=S,post=N)	889.457	2	15.0701
KCVEEAYSLLNEYGDDMYGPEK	sp|Q9NXG2|THUM1_HUMAN(pre=R,post=F);tr|J3KQB0|J3KQB0_HUMAN(pre=R,post=F);tr|H3BNW0|H3BNW0_HUMAN(pre=R,post=F)	1014.82	3	26.0239	VPSS#DEEVVEEPQSR	sp|Q9C0C2|TB182_HUMAN(pre=R,post=R)	955.928	2	17.7357	CQDCVCTDKVDN@NTLLNVIAC	sp|Q02817|MUC2_HUMAN(pre=K,post=T);tr|E7EUV1|E7EUV1_HUMAN(pre=K,post=T)	934.432	3	15.0574
IGYNPDTVAFVPISGWNGDNMLEPSANM^PWFK	sp|P68104|EF1A1_HUMAN(pre=K,post=G);sp|Q5VTE0|EF1A3_HUMAN(pre=K,post=G)	1291.29	3	26.0145	SEPSPAVTPVT#PTTLIAPR	sp|O60749|SNX2_HUMAN(pre=S,post=I);tr|D6RC15|D6RC15_HUMAN(pre=S,post=I)	720.047	3	17.7353	WTGHN@VTVVQR	sp|Q07954|LRP1_HUMAN(pre=K,post=T)	481.261	3	15.0369
GTEWVDPEDPTVIAETELLGAAASIEAAAK	sp|Q9Y4G6|TLN2_HUMAN(pre=K,post=K);tr|H0YMT1|H0YMT1_HUMAN(pre=K,post=K)	1114.91	3	26.002	ERDHS#PTPS#VFNSDEER	sp|Q6UN15|FIP1_HUMAN(pre=R,post=Y);sp|Q6UN15-3|FIP1_HUMAN(pre=R,post=Y);sp|Q6UN15-5|FIP1_HUMAN(pre=R,post=Y)	769.311	3	17.7336	LGAIN@STLSN@QSK	sp|Q86YB8|ERO1B_HUMAN(pre=K,post=E);tr|Q5T1H5|Q5T1H5_HUMAN(pre=K,post=E)	811.946	2	15.0346
VDYILSVMNVPDFDFPPEFYEHAK	sp|Q5JWF2|GNAS1_HUMAN(pre=R,post=A);sp|Q5JWF2-2|GNAS1_HUMAN(pre=R,post=A);sp|P63092|GNAS2_HUMAN(pre=R,post=A);sp|P63092-2|GNAS2_HUMAN(pre=R,post=A);sp|P63092-3|GNAS2_HUMAN(pre=R,post=A);tr|H0Y7F4|H0Y7F4_HUMAN(pre=R,post=A);tr|A6NI00|A6NI00_HUMAN(pre=R,pos	1054.19	3	25.9941	S#IHEVDISNLEAALR	sp|Q9Y2H5|PKHA6_HUMAN(pre=R,post=A);tr|Q5VTI5|Q5VTI5_HUMAN(pre=R,post=A)	630.985	3	17.717	SLGSMVSN@MTEER	sp|P16662|UD2B7_HUMAN(pre=F,post=A);sp|P36537|UDB10_HUMAN(pre=F,post=A);tr|B4DPP1|B4DPP1_HUMAN(pre=F,post=A);tr|D6RH08|D6RH08_HUMAN(pre=F,post=A);tr|E9PBP8|E9PBP8_HUMAN(pre=F,post=A)	793.369	2	15.0247
CNGDNDCGDFSDEDDCESEPRPPCR	sp|P02748|CO9_HUMAN(pre=R,post=D)	1049.72	3	25.9914	IS#APNVDFNLEGPK	sp|Q09666|AHNK_HUMAN(pre=R,post=V)	934.973	2	17.7152	VGQLQLSHN@LSLVILVPQNLK	sp|P05155|IC1_HUMAN(pre=K,post=H);tr|B4E1F0|B4E1F0_HUMAN(pre=K,post=H);tr|B4E1H2|B4E1H2_HUMAN(pre=K,post=H);tr|E9PGN7|E9PGN7_HUMAN(pre=K,post=H)	868.19	3	15.0129
FTGYWWCPTASWEGSEGLK	sp|Q86TI2|DPP9_HUMAN(pre=R,post=T);sp|Q86TI2-2|DPP9_HUMAN(pre=R,post=T);sp|Q86TI2-4|DPP9_HUMAN(pre=R,post=T);tr|M0R162|M0R162_HUMAN(pre=R,post=T);tr|M0R2A8|M0R2A8_HUMAN(pre=R,post=T)	850.739	3	25.99	TGVTST#SDS#EEEGDDQEGEK	sp|O75475|PSIP1_HUMAN(pre=K,post=K);sp|O75475-2|PSIP1_HUMAN(pre=K,post=K);sp|O75475-3|PSIP1_HUMAN(pre=K,post=K)	849.995	3	17.7131	N@M+15.995TLFSDLVAEK	sp|P12110|CO6A2_HUMAN(pre=R,post=F);sp|P12110-2|CO6A2_HUMAN(pre=R,post=F);sp|P12110-3|CO6A2_HUMAN(pre=R,post=F)	836.939	2	15.0044
RDDSNESDVVESLDEIYHTGTFAQIHEMQDLGDK	sp|P36776|LONM_HUMAN(pre=K,post=L);tr|Q8N8K8|Q8N8K8_HUMAN(pre=K,post=L);tr|K7EQF8|K7EQF8_HUMAN(pre=K,post=L);tr|K7EJE8|K7EJE8_HUMAN(pre=K,post=L);tr|K7EKE6|K7EKE6_HUMAN(pre=K,post=L)	837.191	5	25.9893	QNPSLPAPQTLAGGNPETAQPHAGT#LPRPR	sp|Q68EM7|RHG17_HUMAN(pre=K,post=P);sp|Q68EM7-2|RHG17_HUMAN(pre=K,post=P);sp|Q68EM7-3|RHG17_HUMAN(pre=K,post=P);sp|Q68EM7-5|RHG17_HUMAN(pre=K,post=P);sp|Q68EM7-6|RHG17_HUMAN(pre=K,post=P);sp|Q68EM7-7|RHG17_HUMAN(pre=K,post=P);tr|I3L3P1|I3L3P1_HUMAN(pre=K,	825.17	4	17.7084	IKLDN@YSTQELGK	sp|P21589|5NTD_HUMAN(pre=R,post=T);sp|P21589-2|5NTD_HUMAN(pre=R,post=T);tr|H0Y7R7|H0Y7R7_HUMAN(pre=R,post=T);tr|H0Y3X5|H0Y3X5_HUMAN(pre=R,post=T)	648.034	3	14.99
NPTDEYLEGMMSEAPGPINFTM^FLTMFGEK	sp|P24844|MYL9_HUMAN(pre=K,post=L)	1234.58	3	25.9781	SVST#PSEAGSQDSGDGAVGSR	sp|Q13409|DC1I2_HUMAN(pre=K,post=T);sp|Q13409-2|DC1I2_HUMAN(pre=K,post=T);sp|Q13409-3|DC1I2_HUMAN(pre=K,post=R);sp|Q13409-5|DC1I2_HUMAN(pre=K,post=T);sp|Q13409-6|DC1I2_HUMAN(pre=K,post=R);tr|B7ZA04|B7ZA04_HUMAN(pre=K,post=R);tr|F8W8S0|F8W8S0_HUMAN(pre=K,p	1087.97	2	17.7068	LKECEASKDQNTPVVHPPPTPGSCGHGGVVN@ISK	sp|Q6UX06|OLFM4_HUMAN(pre=K,post=P)	835.636	5	14.9896
MTEEEVEMLVAGHEDSNGCINYEAFVR	sp|P60660|MYL6_HUMAN(pre=K,post=H);tr|G3V1Y7|G3V1Y7_HUMAN(pre=K,post=H);tr|J3KND3|J3KND3_HUMAN(pre=K,post=H)	1091.82	3	25.9464	ES#PGAAATSSSGPQAQQHR	sp|Q7L2J0|MEPCE_HUMAN(pre=R,post=G)	697.65	3	17.7051	LN@FTGPGDPDSIR	sp|P05107|ITB2_HUMAN(pre=K,post=C);tr|A8MYE6|A8MYE6_HUMAN(pre=K,post=C);tr|E5RK25|E5RK25_HUMAN(pre=K,post=C);tr|J3KNI6|J3KNI6_HUMAN(pre=K,post=C);tr|E5RIG7|E5RIG7_HUMAN(pre=K,post=C);tr|E5RFI0|E5RFI0_HUMAN(pre=K,post=C);tr|E7EVZ9|E7EVZ9_HUMAN(pre=K,post=C	511.927	3	14.9414
NPTLFIFAENDVVIPLKDVSLLTQK	sp|Q96DG6|CMBL_HUMAN(pre=K,post=L)	812.474	4	25.944	EGTPGS#PSETPGPSPAGPAGDEPAES#PSETPGPR	sp|Q9NZT2|OGFR_HUMAN(pre=K,post=P);sp|Q9NZT2-2|OGFR_HUMAN(pre=K,post=P)	1168.49	3	17.7001	IHPPVSYN@DTAPR	sp|Q15904|VAS1_HUMAN(pre=V,post=I);tr|A6NLC6|A6NLC6_HUMAN(pre=V,post=I)	537.947	3	14.939
VTPGSTCAVFGLGGVGLSAVM^GCK	sp|P00325|ADH1B_HUMAN(pre=K,post=A);sp|P08319|ADH4_HUMAN(pre=K,post=A);sp|P08319-2|ADH4_HUMAN(pre=K,post=A);tr|A8MYN5|A8MYN5_HUMAN(pre=K,post=A);tr|D6R9K8|D6R9K8_HUMAN(pre=K,post=A);tr|H0Y9N0|H0Y9N0_HUMAN(pre=K,post=A);tr|D6RIB1|D6RIB1_HUMAN(pre=K,post=A)	877.12	3	25.9391	AQT#LPTSVVTITSESSPGKR	sp|Q01082|SPTB2_HUMAN(pre=R,post=E)	809.761	3	17.6745	HTQELFISN@ITEK	sp|P06731|CEAM5_HUMAN(pre=Q,post=N);tr|H9KVA7|H9KVA7_HUMAN(pre=Q,post=N)	925	2	14.9268
LGNNEACSSCHCSPVGSLSTQCDSYGR	sp|P11047|LAMC1_HUMAN(pre=R,post=C)	1049.78	3	25.9308	VLNTSSLES#ATDEAGSPLAAAAAAAAAER	sp|Q6ZNJ1|NBEL2_HUMAN(pre=R,post=C);sp|Q6ZNJ1-2|NBEL2_HUMAN(pre=R,post=C);sp|Q6ZNJ1-3|NBEL2_HUMAN(pre=R,post=C);tr|H0Y764|H0Y764_HUMAN(pre=R,post=C)	980.473	3	17.6649	SFSGVLDCGN@CSR	sp|P54289|CA2D1_HUMAN(pre=K,post=I);sp|P54289-2|CA2D1_HUMAN(pre=K,post=I);sp|P54289-3|CA2D1_HUMAN(pre=K,post=I);sp|P54289-4|CA2D1_HUMAN(pre=K,post=I);sp|P54289-5|CA2D1_HUMAN(pre=K,post=I);tr|B7Z658|B7Z658_HUMAN(pre=K,post=I)	802.351	2	14.9265
VLENVEGLPSPGSQAAEDLQQDINAQSLEK	sp|Q8TCU6|PREX1_HUMAN(pre=K,post=V);sp|Q8TCU6-2|PREX1_HUMAN(pre=K,post=V)	1156.6	3	25.9258	LHPPS#PVPQGVCPAHR	sp|Q96F44|TRI11_HUMAN(pre=R,post=E);sp|Q96F44-2|TRI11_HUMAN(pre=R,post=E);sp|Q96F44-3|TRI11_HUMAN(pre=R,post=E)	658.326	3	17.6635	YISHSPN@STAGPSCTLLEEAFR	sp|P07686|HEXB_HUMAN(pre=F,post=R)	861.416	3	14.9172
NELHNLLDKPQLQGIPVLVLGNK	sp|Q9NVJ2|ARL8B_HUMAN(pre=R,post=R)	995.593	3	25.9231	T#GSPGSEVVTLQQFLEESNK	sp|Q3V6T2|GRDN_HUMAN(pre=K,post=L);sp|Q3V6T2-2|GRDN_HUMAN(pre=K,post=L);sp|Q3V6T2-3|GRDN_HUMAN(pre=K,post=L);sp|Q3V6T2-4|GRDN_HUMAN(pre=K,post=L);sp|Q3V6T2-5|GRDN_HUMAN(pre=K,post=L);tr|B3KW94|B3KW94_HUMAN(pre=K,post=L);tr|H0Y7K3|H0Y7K3_HUMAN(pre=K,post=L	840.081	3	17.6603	IHQN@ITYQVCR	sp|Q14112|NID2_HUMAN(pre=R,post=H);sp|Q14112-2|NID2_HUMAN(pre=R,post=H);tr|H0YJV3|H0YJV3_HUMAN(pre=R,post=H)	526.273	3	14.9108
GFGFVTFSSMAEVDAAMAAR	sp|P22626|ROA2_HUMAN(pre=R,post=P);sp|P22626-2|ROA2_HUMAN(pre=R,post=P)	737.024	3	25.9192	LSS#EDEEEDEAEDDQSEASGK	sp|Q8NEJ9|NGDN_HUMAN(pre=K,post=K);sp|Q8NEJ9-2|NGDN_HUMAN(pre=K,post=K);tr|G3V4G1|G3V4G1_HUMAN(pre=K,post=K)	889.689	3	17.6556	GFLGN@TSEELCVR	sp|P10253|LYAG_HUMAN(pre=C,post=W)	813.902	2	14.8768
QLHTAYSGLVSSLQGLPAELQQPVGR	sp|Q96Q06|PLIN4_HUMAN(pre=R,post=A);sp|Q96Q06-2|PLIN4_HUMAN(pre=R,post=A)	965.196	3	25.9	EMLAS#DDEEDVSSK	sp|Q0ZGT2|NEXN_HUMAN(pre=K,post=V);sp|Q0ZGT2-2|NEXN_HUMAN(pre=K,post=V);sp|Q0ZGT2-3|NEXN_HUMAN(pre=K,post=V);sp|Q0ZGT2-4|NEXN_HUMAN(pre=K,post=V);tr|E7EQF0|E7EQF0_HUMAN(pre=K,post=V);tr|E7ETM8|E7ETM8_HUMAN(pre=K,post=V);tr|E7EUA0|E7EUA0_HUMAN(pre=K,post=V	961.912	2	17.6553	LDYLN@ETQQLTPEIK	sp|P01023|A2MG_HUMAN(pre=V,post=S)	698.712	3	14.872
AVANETGAFFFLINGPEIM^SK	sp|P55072|TERA_HUMAN(pre=R,post=L)	854.117	3	25.8903	QSFDDNDS#EELEDKDSK	sp|O60841|IF2P_HUMAN(pre=K,post=S)	838.368	3	17.6552	THN@LTDLSPHLR	sp|P32004|L1CAM_HUMAN(pre=R,post=Y);sp|P32004-2|L1CAM_HUMAN(pre=R,post=Y);sp|P32004-3|L1CAM_HUMAN(pre=R,post=Y);tr|F5H025|F5H025_HUMAN(pre=R,post=Y);tr|F5H1H0|F5H1H0_HUMAN(pre=R,post=Y)	516.947	3	14.8643
FQEHLQLQNLGINPANIGFSTLTM^ESDK	sp|Q00610|CLH1_HUMAN(pre=R,post=F);sp|Q00610-2|CLH1_HUMAN(pre=R,post=F);tr|J3QL20|J3QL20_HUMAN(pre=R,post=F);tr|J3KS13|J3KS13_HUMAN(pre=R,post=F);tr|J3KSQ2|J3KSQ2_HUMAN(pre=R,post=F)	1150.59	3	25.8871	ELDQDMVT#EDEDDPGSHK	sp|Q9NRL2|BAZ1A_HUMAN(pre=K,post=R);sp|Q9NRL2-2|BAZ1A_HUMAN(pre=K,post=R)	810.007	3	17.6503	LAGKPTHVN@VSVVM+15.995AEVDGTC	sp|P01876|IGHA1_HUMAN(pre=R,post=Y)	830.426	3	14.8624
VVFGPELVSLGPEEQFTVLSLSAGR	sp|Q14764|MVP_HUMAN(pre=R,post=P)	925.841	3	25.8785	VS#VIQFLEAPIGDEDAEEAAAEK	sp|Q14160|SCRIB_HUMAN(pre=R,post=R);sp|Q14160-2|SCRIB_HUMAN(pre=R,post=R);sp|Q14160-3|SCRIB_HUMAN(pre=R,post=R)	933.789	3	17.6445	AVLVNN@ITTGER	sp|Q8NBJ4|GOLM1_HUMAN(pre=K,post=L);sp|Q8NBJ4-2|GOLM1_HUMAN(pre=K,post=L);tr|C9JYM4|C9JYM4_HUMAN(pre=K,post=L)	716.4	2	14.8618
QDFGLVEEACFPYTGTDSPCK	sp|P53634|CATC_HUMAN(pre=A,post=M)	1355.12	2	25.8687	YQQPFEDFRIS#QEHLADHFDSR	sp|P19174|PLCG1_HUMAN(pre=R,post=E);sp|P19174-2|PLCG1_HUMAN(pre=R,post=E)	748.088	4	17.6231	N@FTAADWGQSR	sp|P12109|CO6A1_HUMAN(pre=R,post=D)	699.333	2	14.8566
VPQIPFGSSVHIEPYTELYHYSTSVITSSSTR	sp|P14543|NID1_HUMAN(pre=R,post=E);sp|P14543-2|NID1_HUMAN(pre=R,post=E)	932.476	4	25.8466	TLVLSSSPTSPT#QEPLPGGK	sp|Q96QF0|RAB3I_HUMAN(pre=K,post=T);sp|Q96QF0-2|RAB3I_HUMAN(pre=K,post=T);sp|Q96QF0-3|RAB3I_HUMAN(pre=K,post=T);sp|Q96QF0-4|RAB3I_HUMAN(pre=K,post=T);sp|Q96QF0-5|RAB3I_HUMAN(pre=K,post=T);sp|Q96QF0-6|RAB3I_HUMAN(pre=K,post=T);sp|Q96QF0-7|RAB3I_HUMAN(pre=K	788.747	3	17.5699	DLN@ETIHYMYK	sp|Q99538|LGMN_HUMAN(pre=K,post=H);tr|Q86TV2|Q86TV2_HUMAN(pre=K,post=H);tr|Q86TV3|Q86TV3_HUMAN(pre=K,post=H);tr|G3V4E4|G3V4E4_HUMAN(pre=K,post=H)	858.432	2	14.8541
LDEPPHTCWSSLCGYPQLVTQVHVLGAAGLK	sp|O15484|CAN5_HUMAN(pre=R,post=D);tr|E7EV01|E7EV01_HUMAN(pre=R,post=D)	931.235	4	25.8407	TGAGGDS#GPEEDY#LSLGAEACNFMQSSSAK	sp|Q9UMS6|SYNP2_HUMAN(pre=G,post=Q);sp|Q9UMS6-2|SYNP2_HUMAN(pre=G,post=Q);sp|Q9UMS6-3|SYNP2_HUMAN(pre=G,post=Q);tr|H0Y9Y3|H0Y9Y3_HUMAN(pre=G,post=Q)	1162.15	3	17.5678	TLEQQDSAN@VTWQIPTAK	sp|Q4LDE5|SVEP1_HUMAN(pre=K,post=D);sp|Q4LDE5-2|SVEP1_HUMAN(pre=K,post=D);sp|Q4LDE5-4|SVEP1_HUMAN(pre=K,post=D);tr|E9PBN8|E9PBN8_HUMAN(pre=K,post=D)	773.742	3	14.8399
LTQAIAETPENDIPETEVEDDEGWMSHVLQFEDK	sp|Q6UX04|CWC27_HUMAN(pre=K,post=S)	1051.75	4	25.8096	SSISGSLPS#SGSLQAVSSR	sp|Q9BXF6|RFIP5_HUMAN(pre=R,post=F)	677.665	3	17.562	CAPVN@ISCYAK	sp|Q8WWI5|CTL1_HUMAN(pre=R,post=F);sp|Q8WWI5-2|CTL1_HUMAN(pre=R,post=F);sp|Q8WWI5-3|CTL1_HUMAN(pre=R,post=F)	524.6	3	14.8181
FIEAEQVPELEAVLHLVIASSDTR	sp|Q5VYK3|ECM29_HUMAN(pre=K,post=H);tr|J3KN16|J3KN16_HUMAN(pre=K,post=H)	937.506	3	25.7968	VDEEDS#DEESHHDEM^S#EQEEELEDDPTVVK	sp|Q9P0P8|CF203_HUMAN(pre=K,post=N);tr|J3KQ88|J3KQ88_HUMAN(pre=K,post=N)	999.387	4	17.5454	QDAIYQN@LTQLK	sp|Q9NNX6|CD209_HUMAN(pre=R,post=A);sp|Q9NNX6-2|CD209_HUMAN(pre=R,post=A);sp|Q9NNX6-3|CD209_HUMAN(pre=R,post=A);sp|Q9NNX6-5|CD209_HUMAN(pre=R,post=A);sp|Q9NNX6-6|CD209_HUMAN(pre=R,post=A);sp|Q9NNX6-7|CD209_HUMAN(pre=R,post=A);sp|Q9NNX6-8|CD209_HUMAN(pre=R	575.321	3	14.7465
VMPYVDILFGNETEAATFAR	sp|P55263|ADK_HUMAN(pre=K,post=E);sp|P55263-2|ADK_HUMAN(pre=K,post=E);tr|B7Z800|B7Z800_HUMAN(pre=K,post=E)	796.74	3	25.7956	SS#ESSCGVDGDYEDAELNPR	sp|P11274|BCR_HUMAN(pre=R,post=F);sp|P11274-2|BCR_HUMAN(pre=R,post=F);tr|A9UF05|A9UF05_HUMAN(pre=R,post=F)	804.318	3	17.5447	IGYSNN@GSDWK	sp|O14786|NRP1_HUMAN(pre=K,post=M);sp|O14786-2|NRP1_HUMAN(pre=K,post=M);tr|E7EX60|E7EX60_HUMAN(pre=K,post=M);tr|E9PEP6|E9PEP6_HUMAN(pre=K,post=M);tr|Q5T7F0|Q5T7F0_HUMAN(pre=K,post=M);tr|Q5JWQ6|Q5JWQ6_HUMAN(pre=K,post=M);tr|Q5T7F1|Q5T7F1_HUMAN(pre=K,post=M	765.378	2	14.7436
DLFPAVELLNSIPPDEVIPIGAAIEAGILIGK	sp|Q0VDF9|HSP7E_HUMAN(pre=K,post=E)	1191.69	3	25.7784	GDVM^ST#ACGTPGYVAPEVLAQKPYSK	sp|Q8IU85|KCC1D_HUMAN(pre=K,post=A);sp|Q8IU85-2|KCC1D_HUMAN(pre=K,post=A)	814.4	4	17.5009	TM+15.995N@ASLAQQLCR	sp|Q9NY15|STAB1_HUMAN(pre=R,post=Q);sp|Q9NY15-2|STAB1_HUMAN(pre=R,post=Q)	777.381	2	14.7283
SLVLENVTDTAQDIPTTVDTK	sp|Q9Y4K1|AIM1_HUMAN(pre=K,post=D)	1274.68	2	25.7474	EDNS#EGEEILEEVGGDLEEEDDHHM^EFCR	sp|Q14839|CHD4_HUMAN(pre=K,post=V);sp|Q14839-2|CHD4_HUMAN(pre=K,post=V);tr|F5GWX5|F5GWX5_HUMAN(pre=K,post=V)	922.862	4	17.4836	AYYNIGN@YTQAVECAK	sp|Q32P28|P3H1_HUMAN(pre=F,post=T);sp|Q32P28-2|P3H1_HUMAN(pre=F,post=T);sp|Q32P28-3|P3H1_HUMAN(pre=F,post=T)	718.685	3	14.7162
VQSGLDLFSMLLEQNDLEPGHTELLR	sp|Q13158|FADD_HUMAN(pre=R,post=E)	1033.54	3	25.7452	IEDVGS#DEEDDSGK	sp|Q58FF8|H90B2_HUMAN(pre=K,post=D);sp|P08238|HS90B_HUMAN(pre=K,post=D)	931.891	2	17.4808	YN@HTGQVIIYR	sp|P56199|ITA1_HUMAN(pre=R,post=M)	754.903	2	14.7013
LANYTNLSQGVVEHEEDEESR	sp|Q9Y666|S12A7_HUMAN(pre=K,post=R);sp|Q9Y666-2|S12A7_HUMAN(pre=K,post=R)	855.073	3	25.7358	LGGLRPES#PESLTSVSR	sp|Q9H6F5|CCD86_HUMAN(pre=R,post=T);tr|H0YG79|H0YG79_HUMAN(pre=R,post=T)	670.343	3	17.4718	N@ASEIEVPFVTR	sp|P07093|GDN_HUMAN(pre=K,post=N);sp|P07093-2|GDN_HUMAN(pre=K,post=N);sp|P07093-3|GDN_HUMAN(pre=K,post=N);tr|C9JN98|C9JN98_HUMAN(pre=K,post=N)	502.936	3	14.6806
RQECSIPVCGQDQVTVAMTPR	sp|P00734|THRB_HUMAN(pre=R,post=S);tr|E9PIT3|E9PIT3_HUMAN(pre=R,post=S);tr|C9JV37|C9JV37_HUMAN(pre=R,post=S)	1288.63	2	25.7334	SAS#QDCIETTPGAQEGK	sp|Q99767|APBA2_HUMAN(pre=R,post=K);sp|Q99767-2|APBA2_HUMAN(pre=R,post=K)	716.323	3	17.4684	GLN@LTEDTYKPR	sp|Q08380|LG3BP_HUMAN(pre=K,post=I)	848.463	2	14.6385
TDLVAQLGLASALRPDGEYTLLAPVNNAFSDDTLSMDQR	sp|Q15063|POSTN_HUMAN(pre=F,post=L);sp|Q15063-2|POSTN_HUMAN(pre=F,post=L);sp|Q15063-3|POSTN_HUMAN(pre=F,post=L);sp|Q15063-4|POSTN_HUMAN(pre=F,post=L);tr|B1ALD8|B1ALD8_HUMAN(pre=F,post=L);tr|F5H628|F5H628_HUMAN(pre=F,post=L);tr|B1ALD9|B1ALD9_HUMAN(pre=F,po	1081.3	4	25.72	VFVGGLS#PDTSEEQIK	sp|O14979|HNRDL_HUMAN(pre=K,post=E);sp|O14979-2|HNRDL_HUMAN(pre=K,post=E);sp|O14979-3|HNRDL_HUMAN(pre=K,post=E)	692.015	3	17.4448	LLN@CTAPGPDAAAR	sp|Q8N697|S15A4_HUMAN(pre=R,post=C);tr|H7BYB7|H7BYB7_HUMAN(pre=R,post=C)	786.404	2	14.6047
TFPTVNPSTGEVICQVAEGDKEDVDK	sp|P05091|ALDH2_HUMAN(pre=K,post=A);tr|F8VXI5|F8VXI5_HUMAN(pre=K,post=A);tr|F8VP50|F8VP50_HUMAN(pre=K,post=A)	1089.89	3	25.7137	SFS#APATQAYGHEIPLR	sp|Q9HBL0|TENS1_HUMAN(pre=K,post=N);tr|Q59G71|Q59G71_HUMAN(pre=K,post=N);tr|E9PF55|E9PF55_HUMAN(pre=K,post=N);tr|E9PGF5|E9PGF5_HUMAN(pre=K,post=N)	690.337	3	17.436	SDVEIN@YSLIEIK	sp|Q15155|NOMO1_HUMAN(pre=K,post=L);sp|Q5JPE7|NOMO2_HUMAN(pre=K,post=L);sp|Q5JPE7-2|NOMO2_HUMAN(pre=K,post=L);sp|P69849|NOMO3_HUMAN(pre=K,post=L);tr|J3KN36|J3KN36_HUMAN(pre=K,post=L);tr|I3L0Q6|I3L0Q6_HUMAN(pre=K,post=L);tr|H3BTW1|H3BTW1_HUMAN(pre=K,post=L	906.499	2	14.5872
HQDVFNQPTLNSFMGLGQAAWK	sp|P16930|FAAA_HUMAN(pre=K,post=E);tr|H0YLC7|H0YLC7_HUMAN(pre=K,post=E)	926.475	3	25.6825	SEACPCQPDSGS#PLPAEEEK	sp|Q14160|SCRIB_HUMAN(pre=R,post=R);sp|Q14160-2|SCRIB_HUMAN(pre=R,post=R);sp|Q14160-3|SCRIB_HUMAN(pre=R,post=R)	852.699	3	17.4081	N@QTHYALQASLK	sp|Q6P179|ERAP2_HUMAN(pre=R,post=L);sp|Q6P179-2|ERAP2_HUMAN(pre=R,post=L);sp|Q6P179-3|ERAP2_HUMAN(pre=R,post=L);sp|Q6P179-4|ERAP2_HUMAN(pre=R,post=L);tr|D6RGW0|D6RGW0_HUMAN(pre=R,post=L)	554.974	3	14.5576
VYKEEGDEPGSSLLANSPLMEDAPQR	sp|Q96HU1|SGSM3_HUMAN(pre=R,post=L);sp|Q96HU1-2|SGSM3_HUMAN(pre=R,post=L)	1040.85	3	25.6709	SQLDDHPES#DDEENFIDANDDEDM^EK	sp|Q03701|CEBPZ_HUMAN(pre=R,post=F)	859.839	4	17.4066	HSGHSPPISSQN@VTVLR	sp|P04216|THY1_HUMAN(pre=H,post=D);tr|E9PNQ8|E9PNQ8_HUMAN(pre=H,post=G);tr|J3QRJ3|J3QRJ3_HUMAN(pre=H,post=D);tr|E9PIM6|E9PIM6_HUMAN(pre=H,post=D)	654.349	3	14.5277
TVPSSNFGTQTYTCNVDHKPSNTK	sp|P01859|IGHG2_HUMAN(pre=V,post=V)	779.643	4	25.6601	GAAEEAELEDS#DDEEKPVK	sp|Q9UBB9|TFP11_HUMAN(pre=K,post=Q);tr|F6XM96|F6XM96_HUMAN(pre=K,post=Q)	644.052	4	17.388	QGQQIGYLPLN@GTR	sp|Q14112|NID2_HUMAN(pre=T,post=L);sp|Q14112-2|NID2_HUMAN(pre=T,post=L);tr|H0YJV3|H0YJV3_HUMAN(pre=T,post=L)	845.455	2	14.5241
LDSQNAQGYEWIFIAWSPDHSHVR	sp|Q12792|TWF1_HUMAN(pre=R,post=Q);sp|Q12792-3|TWF1_HUMAN(pre=R,post=Q);tr|F8W1Q9|F8W1Q9_HUMAN(pre=R,post=Q);tr|F8VS81|F8VS81_HUMAN(pre=R,post=Q)	750.868	4	25.6429	RT#GSDHTNPTSPLLVKPSDLLEENK	sp|Q96D71|REPS1_HUMAN(pre=K,post=I);sp|Q96D71-2|REPS1_HUMAN(pre=K,post=I);sp|Q96D71-3|REPS1_HUMAN(pre=K,post=I);tr|J3KP76|J3KP76_HUMAN(pre=K,post=I);tr|E9PMG1|E9PMG1_HUMAN(pre=K,post=I);tr|H0YDT0|H0YDT0_HUMAN(pre=K,post=I);tr|H0YE73|H0YE73_HUMAN(pre=K,pos	815.927	4	17.3849	GIN@ASSMAWAR	sp|O15230|LAMA5_HUMAN(pre=R,post=L)	654.828	2	14.4915
CLQEIEIQAPPGVPIGYVIQTWHPCLPK	sp|O15162|PLS1_HUMAN(pre=C,post=F);tr|C9J7K9|C9J7K9_HUMAN(pre=C,post=F);tr|B4DTE8|B4DTE8_HUMAN(pre=C,post=F);tr|C9J0H3|C9J0H3_HUMAN(pre=C,post=F);tr|C9J9P4|C9J9P4_HUMAN(pre=C,post=F);tr|C9JE06|C9JE06_HUMAN(pre=C,post=F)	707.181	5	25.6408	SSSS#QPVT#PVS#PVWSPGVAPTQPPAFPTSNPSK	sp|Q9UMS6|SYNP2_HUMAN(pre=K,post=G);sp|Q9UMS6-2|SYNP2_HUMAN(pre=K,post=G);sp|Q9UMS6-3|SYNP2_HUMAN(pre=K,post=G);tr|H0Y9Y3|H0Y9Y3_HUMAN(pre=K,post=G)	962.447	4	17.3837	NN@CTFFSCVK	sp|Q02817|MUC2_HUMAN(pre=K,post=I);tr|E7EUV1|E7EUV1_HUMAN(pre=K,post=I)	783.372	2	14.4806
MLQQSTNPAPGILGPPPPSFHLGGPAVGPR	sp|P43243|MATR3_HUMAN(pre=F,post=G);sp|P43243-2|MATR3_HUMAN(pre=F,post=G);tr|A8MXP9|A8MXP9_HUMAN(pre=F,post=G);tr|B3KM87|B3KM87_HUMAN(pre=F,post=G);tr|D6RE02|D6RE02_HUMAN(pre=F,post=G);tr|D6RAM9|D6RAM9_HUMAN(pre=F,post=G);tr|D6RAY2|D6RAY2_HUMAN(pre=F,post	1045.56	3	25.6369	GS#GSLEGEAAGCGR	sp|Q7Z6I6|RHG30_HUMAN(pre=K,post=Q);sp|Q7Z6I6-2|RHG30_HUMAN(pre=K,post=Q);sp|Q7Z6I6-3|RHG30_HUMAN(pre=K,post=Q)	766.319	2	17.3776	TQAALSN@LTCCIDR	sp|Q13201|MMRN1_HUMAN(pre=K,post=S);tr|E7EPG1|E7EPG1_HUMAN(pre=K,post=S)	884.428	2	14.4732
ATLDVDEAGTEAAAATSFAIK	sp|P29622|KAIN_HUMAN(pre=K,post=F)	1170.61	2	25.6346	SLDS#DESEDEEDDYQQK	sp|Q13442|HAP28_HUMAN(pre=K,post=R)	1200.48	2	17.3706	LGN@WSAM+15.995PSCK	sp|P02749|APOH_HUMAN(pre=K,post=A);tr|J3KS17|J3KS17_HUMAN(pre=K,post=E)	519.255	3	14.4594
AEVEEFSFITQLSGLTDHLPVAMR	sp|Q9NY59|NSMA2_HUMAN(pre=K,post=L);tr|B7ZL82|B7ZL82_HUMAN(pre=K,post=L);tr|H3BS51|H3BS51_HUMAN(pre=K,post=L)	709.369	4	25.6266	GIQNIDPESDPYVTPGSVLGGTATS#PIVDTDHQLLR	sp|Q9UPQ9|TNR6B_HUMAN(pre=K,post=D);sp|Q9UPQ9-1|TNR6B_HUMAN(pre=K,post=D);sp|Q9UPQ9-2|TNR6B_HUMAN(pre=K,post=D);tr|H0Y720|H0Y720_HUMAN(pre=K,post=D)	997.492	4	17.3593	MHYDQSQPPYYN@VTAM+15.995	sp|P07098|LIPG_HUMAN(pre=R,post=N);tr|Q5VXI8|Q5VXI8_HUMAN(pre=R,post=N);tr|F5H1P4|F5H1P4_HUMAN(pre=R,post=N)	1053.46	2	14.347
QPAIMPGQSYGLEDGSCSYK	sp|P14866|HNRPL_HUMAN(pre=K,post=D);sp|P14866-2|HNRPL_HUMAN(pre=K,post=D);tr|M0QYT0|M0QYT0_HUMAN(pre=K,post=D);tr|M0QXS5|M0QXS5_HUMAN(pre=K,post=D)	1238.59	2	25.6264	SIS#REPS#PALGPNLDGSGLLPR	sp|Q9BRZ2|TRI56_HUMAN(pre=K,post=P)	846.413	3	17.3592	GTN@FTHLVADR	sp|Q9C0C4|SEM4C_HUMAN(pre=K,post=V)	688.359	2	14.317
ETVYCLNDDDETEVLKEDIIQGFR	sp|P13010|XRCC5_HUMAN(pre=K,post=Y)	1063.86	3	25.6218	QKS#DAEEDGGTVS#QEEEDRKPK	sp|P27824|CALX_HUMAN(pre=K,post=A);tr|B4DGP8|B4DGP8_HUMAN(pre=K,post=A);tr|B4E2T8|B4E2T8_HUMAN(pre=K,post=A)	640.497	5	17.3472	LPEICTQCPGSVQN@LSK	sp|Q6UW56|ARAID_HUMAN(pre=A,post=V);sp|Q6UW56-3|ARAID_HUMAN(pre=A,post=V)	740.713	3	14.3086
TAYPVISCPPLTPDWGVQDVWSSLR	sp|P22234|PUR6_HUMAN(pre=N,post=L);sp|P22234-2|PUR6_HUMAN(pre=N,post=L);tr|D6RF62|D6RF62_HUMAN(pre=N,post=L);tr|E9PBS1|E9PBS1_HUMAN(pre=N,post=L)	996.841	3	25.6175	GISEDSHLESLQDVGQSAAPTFM^IS#PETVTGTGK	sp|P27816|MAP4_HUMAN(pre=K,post=K);sp|P27816-6|MAP4_HUMAN(pre=K,post=K);tr|E7EVA0|E7EVA0_HUMAN(pre=K,post=K)	969.214	4	17.3393	LYAN@HTSLPASAR	sp|Q9NRB3|CHSTC_HUMAN(pre=R,post=E)	515.943	3	14.2941
VCLIGCGFSTGYGSAVNVAK	sp|P07327|ADH1A_HUMAN(pre=K,post=V);sp|P00325|ADH1B_HUMAN(pre=K,post=V);tr|A8MYN5|A8MYN5_HUMAN(pre=K,post=V)	783.405	3	25.6017	AEEGDADEKLFEES#DDKEDEDADGKEVEDADEK	sp|O43719|HTSF1_HUMAN(pre=K,post=L)	901.201	5	17.335	SPYYN@VSDEISFHCYDGY	sp|P00751|CFAB_HUMAN(pre=R,post=T);sp|P00751-2|CFAB_HUMAN(pre=R,post=T);tr|B4E1Z4|B4E1Z4_HUMAN(pre=R,post=T);tr|B0UXW4|B0UXW4_HUMAN(pre=R,post=T);tr|C9JRT3|C9JRT3_HUMAN(pre=R,post=T);tr|E7ETN3|E7ETN3_HUMAN(pre=R,post=T)	1180.99	2	14.2884
AEPEDHYFLLTEPPLNTPENR	sp|P61158|ARP3_HUMAN(pre=R,post=E);tr|B4DXW1|B4DXW1_HUMAN(pre=R,post=E);tr|F5H3P5|F5H3P5_HUMAN(pre=R,post=E)	876.102	3	25.6016	S#FSMHDLTTIQGDEPVGQRPYQPLPEAK	sp|Q6NUK4|REEP3_HUMAN(pre=R,post=K)	878.179	4	17.3197	SNVIVTGAN@FTR	sp|O60486|PLXC1_HUMAN(pre=K,post=A)	712.388	2	14.2772
SYDDQLAQIAPETVPEDFILGIEDDTSSVTPVELK	sp|Q96EH3|MASU1_HUMAN(pre=R,post=C)	1375.03	3	25.5981	RES#LTSFGNGPLSAGGPGKPGGGGGGSGSSSMSR	sp|Q14643|ITPR1_HUMAN(pre=R,post=G);sp|Q14643-2|ITPR1_HUMAN(pre=R,post=G);sp|Q14643-3|ITPR1_HUMAN(pre=R,post=G);sp|Q14643-4|ITPR1_HUMAN(pre=R,post=G);sp|Q14643-5|ITPR1_HUMAN(pre=R,post=G);sp|Q14643-6|ITPR1_HUMAN(pre=R,post=G);sp|Q14643-7|ITPR1_HUMAN(pre=R	855.401	4	17.302	VYSGILN@QSEIK	sp|P03951|FA11_HUMAN(pre=R,post=E);sp|P03951-2|FA11_HUMAN(pre=R,post=E);tr|E9PGP2|E9PGP2_HUMAN(pre=R,post=E)	820.462	2	14.2546
VNFSPPGDTNSLFPGTWYLER	sp|P54868|HMCS2_HUMAN(pre=K,post=V);sp|P54868-2|HMCS2_HUMAN(pre=K,post=V)	847.756	3	25.5829	AGS#LQLSSMSAGNSSLR	sp|Q53SF7|COBL1_HUMAN(pre=R,post=R);sp|Q53SF7-2|COBL1_HUMAN(pre=R,post=R);sp|Q53SF7-3|COBL1_HUMAN(pre=R,post=R);sp|Q53SF7-4|COBL1_HUMAN(pre=R,post=R);tr|G8JL86|G8JL86_HUMAN(pre=R,post=R)	630.634	3	17.3009	RN@ITLAYTLEADR	sp|P26006|ITA3_HUMAN(pre=R,post=D);sp|P26006-1|ITA3_HUMAN(pre=R,post=D)	560.974	3	14.2264
TCVADESAENCDKSLHTLFGDK	sp|P02768|ALBU_HUMAN(pre=K,post=L);tr|H7C013|H7C013_HUMAN(pre=K,post=L);gi|113576(pre=K,post=L)	977.139	3	25.576	RSEACPCQPDS#GSPLPAEEEK	sp|Q14160|SCRIB_HUMAN(pre=R,post=R);sp|Q14160-2|SCRIB_HUMAN(pre=R,post=R);sp|Q14160-3|SCRIB_HUMAN(pre=R,post=R)	904.732	3	17.283	WFSAGLASN@SSWLR	sp|P41222|PTGDS_HUMAN(pre=R,post=E);tr|H0Y5A1|H0Y5A1_HUMAN(pre=R,post=E);tr|Q5SQ11|Q5SQ11_HUMAN(pre=R,post=E);tr|F8W7I2|F8W7I2_HUMAN(pre=R,post=E);tr|Q5SQ12|Q5SQ12_HUMAN(pre=R,post=E)	863.938	2	14.2264
IILYYTEPGSHVSQEAAAFSVPVMTHR	sp|P39059|COFA1_HUMAN(pre=R,post=W)	1049.87	3	25.5715	EM^LAS#DDEEDVSSK	sp|Q0ZGT2|NEXN_HUMAN(pre=K,post=V);sp|Q0ZGT2-2|NEXN_HUMAN(pre=K,post=V);sp|Q0ZGT2-3|NEXN_HUMAN(pre=K,post=V);sp|Q0ZGT2-4|NEXN_HUMAN(pre=K,post=V);tr|E7EQF0|E7EQF0_HUMAN(pre=K,post=V);tr|E7ETM8|E7ETM8_HUMAN(pre=K,post=V);tr|E7EUA0|E7EUA0_HUMAN(pre=K,post=V	969.909	2	17.2699	KLN@YTLSQGHR	sp|P15144|AMPN_HUMAN(pre=K,post=V)	535.969	3	14.2166
HFADLLPGFLQAVNDSCYQNDDSVLK	sp|O00410|IPO5_HUMAN(pre=K,post=S);sp|O00410-2|IPO5_HUMAN(pre=K,post=S);sp|O00410-3|IPO5_HUMAN(pre=K,post=S);tr|H0Y8C6|H0Y8C6_HUMAN(pre=K,post=S)	1085.54	3	25.5598	MREDYDS#VEQDGDEPGPQR	sp|Q9Y5S9|RBM8A_HUMAN(pre=R,post=S);sp|Q9Y5S9-2|RBM8A_HUMAN(pre=R,post=S)	816.334	3	17.254	RN@FSVEVLVPPSIENEDLEEVIK	sp|Q8NDA2|HMCN2_HUMAN(pre=R,post=V);sp|Q8NDA2-2|HMCN2_HUMAN(pre=R,post=V);sp|Q8NDA2-3|HMCN2_HUMAN(pre=R,post=V)	736.9	4	14.2159
QNVVPTVLALGSDVDMDVLTTLSLGDR	sp|P12110|CO6A2_HUMAN(pre=K,post=A)	991.532	3	25.5524	KYSSCST#IFLDDSTVSQPNLR	sp|Q8N7R7|CCYL1_HUMAN(pre=K,post=T);sp|Q8N7R7-3|CCYL1_HUMAN(pre=K,post=T);tr|H7BZD2|H7BZD2_HUMAN(pre=K,post=T)	929.446	3	17.2496	INHNN@LTESVGPLPK	sp|P51884|LUM_HUMAN(pre=H,post=S)	641.359	3	14.2149
VQAQYPGVCINNEVVEPSAEQIAK	sp|P50135|HNMT_HUMAN(pre=K,post=Y)	977.842	3	25.5409	QAEVANQETKEDLPAENGETKT#EESPAS#DEAGEK	sp|P05114|HMGN1_HUMAN(pre=K,post=E);tr|A6NL93|A6NL93_HUMAN(pre=K,post=E);tr|A6NEL0|A6NEL0_HUMAN(pre=K,post=E)	874.396	5	17.2407	M+15.995DPPCTN@TTAASTYLNNPYVR	sp|P10619|PPGB_HUMAN(pre=R,post=K);tr|Q5JZH0|Q5JZH0_HUMAN(pre=R,post=K)	849.725	3	14.1819
ADQELLM^YSHDNIICGITSVAFSR	sp|P62879|GBB2_HUMAN(pre=R,post=S);tr|B3KPU1|B3KPU1_HUMAN(pre=R,post=S);tr|E7EP32|E7EP32_HUMAN(pre=R,post=S)	967.474	3	25.5405	SLDS#DES#EDEEDDYQQK	sp|Q13442|HAP28_HUMAN(pre=K,post=R)	1240.46	2	17.2336	DAVITGNN@FTFR	sp|Q4LDE5|SVEP1_HUMAN(pre=K,post=N)	750.383	2	14.169
IVEGSDAEIGMSPWQVMLFR	sp|P00734|THRB_HUMAN(pre=R,post=K);tr|E9PIT3|E9PIT3_HUMAN(pre=R,post=K)	803.741	3	25.5377	GS#VSDCSDGTSELEEPLGEDPR	sp|P50548|ERF_HUMAN(pre=R,post=A);tr|B7Z4R0|B7Z4R0_HUMAN(pre=R,post=A)	854.021	3	17.209	SIELQATDGHDRPLTN@CSIINSGK	sp|P45877|PPIC_HUMAN(pre=H,post=I)	972.498	3	14.1601
GDLLIDIGSGPTIYQLLSACESFK	sp|P40261|NNMT_HUMAN(pre=K,post=E)	962.512	3	25.5218	DPSAS#PGDAGEQAIR	sp|P18206|VINC_HUMAN(pre=R,post=Q);sp|P18206-2|VINC_HUMAN(pre=R,post=Q)	847.877	2	17.2089	VSLTN@VSISDEGR	sp|Q9BY67|CADM1_HUMAN(pre=K,post=Y);sp|Q9BY67-2|CADM1_HUMAN(pre=K,post=Y);tr|F5H0J4|F5H0J4_HUMAN(pre=K,post=Y);tr|H1ZZW1|H1ZZW1_HUMAN(pre=K,post=Y);tr|H0YG94|H0YG94_HUMAN(pre=K,post=Y);tr|H0YGA7|H0YGA7_HUMAN(pre=K,post=Y);tr|F5H125|F5H125_HUMAN(pre=K,post	761.399	2	14.1406
GENIPTVEAPVVADGVGLYAVAASVIMR	sp|O00481|BT3A1_HUMAN(pre=K,post=G);sp|O00481-2|BT3A1_HUMAN(pre=K,post=G);sp|O00481-3|BT3A1_HUMAN(pre=K,post=G)	981.527	3	25.5191	S#PTDSDVSLDSEDSGAK	sp|Q8N3V7-2|SYNPO_HUMAN(pre=R,post=S)	693.306	3	17.1922	DQNTPVVHPPPTPGSCGHGGVVN@ISKPSV	sp|Q6UX06|OLFM4_HUMAN(pre=K,post=V)	806.666	4	14.1279
EADIDGDGQVNYEEFVQM^MTAK	sp|P62158|CALM_HUMAN(pre=R,post=-);tr|M0QZ52|M0QZ52_HUMAN(pre=R,post=-);tr|Q96HY3|Q96HY3_HUMAN(pre=R,post=-);tr|H0Y7A7|H0Y7A7_HUMAN(pre=R,post=-);tr|E7ETZ0|E7ETZ0_HUMAN(pre=R,post=-);tr|E7EMB3|E7EMB3_HUMAN(pre=R,post=-)	932.098	3	25.5176	REEGPPPPSPDGASS#DAEPEPPSGR	sp|Q9NTJ3|SMC4_HUMAN(pre=R,post=T);sp|Q9NTJ3-2|SMC4_HUMAN(pre=R,post=T);tr|C9IYK2|C9IYK2_HUMAN(pre=R,post=T);tr|E9PD53|E9PD53_HUMAN(pre=R,post=T);tr|C9JR83|C9JR83_HUMAN(pre=R,post=T);tr|C9JJ64|C9JJ64_HUMAN(pre=R,post=T);tr|C9JWF0|C9JWF0_HUMAN(pre=R,post=T	913.737	3	17.1883	KNPVGLIGAEN@ATGETDPSHSK	sp|P43251|BTD_HUMAN(pre=A,post=F);tr|A6NHF2|A6NHF2_HUMAN(pre=A,post=F);tr|B4DLJ9|B4DLJ9_HUMAN(pre=A,post=F);tr|F8W1Q3|F8W1Q3_HUMAN(pre=A,post=F)	664.606	4	14.1157
SFCSLQTPDGVHCLVGFTLTHR	sp|P18440|ARY1_HUMAN(pre=K,post=R);tr|F5H5R8|F5H5R8_HUMAN(pre=K,post=R)	669.835	4	25.5168	SFQSLACS#PGLPAADR	sp|Q96JY6|PDLI2_HUMAN(pre=R,post=L);sp|Q96JY6-3|PDLI2_HUMAN(pre=R,post=L);sp|Q96JY6-4|PDLI2_HUMAN(pre=R,post=L);tr|J3KNH4|J3KNH4_HUMAN(pre=R,post=L);tr|C9K0F0|C9K0F0_HUMAN(pre=R,post=L);tr|C9JSR2|C9JSR2_HUMAN(pre=R,post=L);tr|C9JS55|C9JS55_HUMAN(pre=R,pos	634.296	3	17.1878	ILMNEGGHYN@ASSGK	sp|Q9BXJ5|C1QT2_HUMAN(pre=K,post=F)	622.981	3	14.0549
EAFQPQEPDFPPPPPDLEQLR	sp|P18206|VINC_HUMAN(pre=R,post=L);sp|P18206-2|VINC_HUMAN(pre=R,post=L);tr|Q5JQ13|Q5JQ13_HUMAN(pre=R,post=L)	864.435	3	25.5076	TCVADES#AENCDK	sp|P02768|ALBU_HUMAN(pre=K,post=S);tr|H7C013|H7C013_HUMAN(pre=K,post=S);gi|113576(pre=K,post=S)	622.92	3	17.1703	NSNLQHIN@FTR	sp|Q16620|NTRK2_HUMAN(pre=K,post=N);sp|Q16620-2|NTRK2_HUMAN(pre=K,post=N);sp|Q16620-3|NTRK2_HUMAN(pre=K,post=N);sp|Q16620-4|NTRK2_HUMAN(pre=K,post=N);sp|Q16620-5|NTRK2_HUMAN(pre=K,post=N);sp|Q16620-6|NTRK2_HUMAN(pre=K,post=N)	496.928	3	14.0342
IVEGSDAEIGM^SPWQVMLFR	sp|P00734|THRB_HUMAN(pre=R,post=K);tr|E9PIT3|E9PIT3_HUMAN(pre=R,post=K)	809.073	3	25.4981	DVEDM^ELS#DVEDDGSK	sp|Q5VT52|RPRD2_HUMAN(pre=R,post=I);sp|Q5VT52-2|RPRD2_HUMAN(pre=R,post=I);sp|Q5VT52-3|RPRD2_HUMAN(pre=R,post=I);tr|B4E2Q6|B4E2Q6_HUMAN(pre=R,post=I)	722.967	3	17.1651	MLYGLEN@M+15.995TQELK	sp|P24043|LAMA2_HUMAN(pre=K,post=H)	625.654	3	14.0062
LLEDGEDFNLGDALDSSNSMQTIQK	sp|P05783|K1C18_HUMAN(pre=R,post=T);gi|125083(pre=R,post=T);gi|106851(pre=R,post=T);gi|34035(pre=R,post=T)	1010.16	3	25.4745	AEDGATPS#PSNETPK	sp|P29966|MARCS_HUMAN(pre=K,post=K)	623.621	3	17.1614	KGLN@LTEDTYKPR	sp|Q08380|LG3BP_HUMAN(pre=Y,post=I)	492.784	4	13.9837
VQSCPDPAVYGVVQSGDHIGR	sp|Q9C0C9|UBE2O_HUMAN(pre=R,post=T);tr|K7ES11|K7ES11_HUMAN(pre=R,post=T)	795.73	3	25.4552	SIS#VGENLGLVAEPQAHAPIR	sp|O60336|MABP1_HUMAN(pre=R,post=V);sp|O60336-3|MABP1_HUMAN(pre=R,post=V);sp|O60336-4|MABP1_HUMAN(pre=R,post=V);sp|O60336-6|MABP1_HUMAN(pre=R,post=V);tr|C9JL14|C9JL14_HUMAN(pre=R,post=V);tr|F8WC21|F8WC21_HUMAN(pre=R,post=V)	794.748	3	17.1606	LSLHRPALEDLLLGSEAN@LTCTLTGL	sp|P01876|IGHA1_HUMAN(pre=R,post=R);sp|P01877|IGHA2_HUMAN(pre=R,post=R)	984.867	3	13.9794
YM^GSHIPESPLQFYVNYPNSGSVSAYGPGLVYGVANK	sp|O75369|FLNB_HUMAN(pre=K,post=T);sp|O75369-2|FLNB_HUMAN(pre=K,post=T);sp|O75369-3|FLNB_HUMAN(pre=K,post=T);sp|O75369-7|FLNB_HUMAN(pre=K,post=T);sp|O75369-4|FLNB_HUMAN(pre=K,post=T);sp|O75369-5|FLNB_HUMAN(pre=K,post=T);sp|O75369-6|FLNB_HUMAN(pre=K,post=T	1067.53	4	25.4503	RRPGAS#PTGETPTIEEGEEDEDEASEAEGAR	sp|P04920|B3A2_HUMAN(pre=R,post=A);sp|P04920-2|B3A2_HUMAN(pre=R,post=A);sp|P04920-3|B3A2_HUMAN(pre=R,post=A);tr|J3KNG9|J3KNG9_HUMAN(pre=R,post=A);tr|C9J722|C9J722_HUMAN(pre=R,post=A);tr|C9J035|C9J035_HUMAN(pre=R,post=A);tr|C9J9M9|C9J9M9_HUMAN(pre=R,post=A	874.881	4	17.1575	VGLVAYSN@ETK	sp|A6NMZ7|CO6A6_HUMAN(pre=R,post=V);sp|A6NMZ7-2|CO6A6_HUMAN(pre=R,post=V);tr|F8W6Y7|F8W6Y7_HUMAN(pre=R,post=V)	490.609	3	13.9616
YSVLQQHAEANGVDGVDALDTASHTNK	sp|Q99523|SORT_HUMAN(pre=R,post=S);sp|Q99523-2|SORT_HUMAN(pre=R,post=S)	782.892	4	25.4461	SEDDSAKFDSNEEDS#ASVFSPSFGLK	sp|Q02880|TOP2B_HUMAN(pre=K,post=Q);sp|Q02880-2|TOP2B_HUMAN(pre=K,post=Q);tr|B4DLV2|B4DLV2_HUMAN(pre=K,post=Q)	827.629	4	17.1396	LAN@NTHQHVFDDLR	sp|Q99523|SORT_HUMAN(pre=K,post=G)	456.984	4	13.9567
GQGVYLGM^PGCLPVYDALAGEFIR	sp|P30040|ERP29_HUMAN(pre=K,post=A);tr|F8VY02|F8VY02_HUMAN(pre=K,post=A)	1372.19	2	25.4042	NLVPTTPGESTAPAQVSTLPQS#PAALSSSNR	sp|Q7Z2W4-3|ZCCHV_HUMAN(pre=R,post=A);tr|C9J6P4|C9J6P4_HUMAN(pre=R,post=A)	1101.55	3	17.1365	SPPISSQN@VTVLR	sp|P04216|THY1_HUMAN(pre=H,post=D);tr|E9PNQ8|E9PNQ8_HUMAN(pre=H,post=G);tr|J3QRJ3|J3QRJ3_HUMAN(pre=H,post=D);tr|E9PIM6|E9PIM6_HUMAN(pre=H,post=D)	514.958	3	13.9338
DDVILNEPSADAPAALYQTIEENIK	sp|Q9Y287|ITM2B_HUMAN(pre=K,post=I)	1006.52	3	25.3907	GLSAS#LPDLDSENWIEVK	sp|Q6PKG0|LARP1_HUMAN(pre=K,post=K);sp|Q6PKG0-3|LARP1_HUMAN(pre=K,post=K);tr|E5RH50|E5RH50_HUMAN(pre=K,post=K);tr|H0YBW1|H0YBW1_HUMAN(pre=K,post=K);tr|H0YC73|H0YC73_HUMAN(pre=K,post=K)	1171.08	2	17.1195	MYLN@ESVHIDKETASR	sp|Q14108|SCRB2_HUMAN(pre=V,post=L);sp|Q14108-2|SCRB2_HUMAN(pre=V,post=L)	728.041	3	13.9338
DNPGVPGNAGPPSHIIGDEEIPENCLEQLEMGFPR	sp|Q15345|LRC41_HUMAN(pre=R,post=G);sp|Q15345-3|LRC41_HUMAN(pre=R,post=G)	983.217	4	25.3862	NQSLGQS#APSLTAGLK	sp|Q6P0Q8|MAST2_HUMAN(pre=R,post=E);sp|Q6P0Q8-2|MAST2_HUMAN(pre=R,post=E);tr|E7ERL6|E7ERL6_HUMAN(pre=R,post=E)	647.34	3	17.1133	DIVGN@LTELESEDIQIEALLM+15.995R	sp|Q92896|GSLG1_HUMAN(pre=R,post=A);sp|Q92896-2|GSLG1_HUMAN(pre=R,post=A);sp|Q92896-3|GSLG1_HUMAN(pre=R,post=A)	888.124	3	13.9288
NAFPLGAPTLVTSQATTLSTFQPANK	sp|Q8IWZ3|ANKH1_HUMAN(pre=K,post=L);sp|Q8IWZ3-4|ANKH1_HUMAN(pre=K,post=L);sp|Q8IWZ3-6|ANKH1_HUMAN(pre=K,post=L);tr|F6WFL0|F6WFL0_HUMAN(pre=K,post=L);tr|H0Y785|H0Y785_HUMAN(pre=K,post=L);tr|H0Y7Y3|H0Y7Y3_HUMAN(pre=K,post=L);tr|H0Y4P6|H0Y4P6_HUMAN(pre=K,pos	988.542	3	25.3847	QLSST#SPLAPYPTSQMVSSDR	sp|Q6UUV7|CRTC3_HUMAN(pre=R,post=S);sp|Q6UUV7-3|CRTC3_HUMAN(pre=R,post=S)	826.056	3	17.0991	N@TTSVWYTSK	sp|P04066|FUCO_HUMAN(pre=K,post=G)	492.592	3	13.9238
GVVPLAGTDGETTTQGLDGLSER	sp|P09972|ALDOC_HUMAN(pre=K,post=C);tr|J3KSV6|J3KSV6_HUMAN(pre=K,post=C);tr|C9J8F3|C9J8F3_HUMAN(pre=K,post=C);tr|J3QKP5|J3QKP5_HUMAN(pre=K,post=C);tr|K7EKH5|K7EKH5_HUMAN(pre=K,post=C);tr|A8MVZ9|A8MVZ9_HUMAN(pre=K,post=C)	806.414	3	25.3766	KKS#EPDDELLFDFLNSSQKEPTGR	sp|Q8TBA6|GOGA5_HUMAN(pre=R,post=V);sp|Q8TBA6-2|GOGA5_HUMAN(pre=R,post=V)	688.154	5	17.0981	QVLTLAQN@HSR	sp|Q92911|SC5A5_HUMAN(pre=R,post=I)	471.265	3	13.904
AGPSDSNLDGTVTEMAIHAAAVLLCGQNELLEPLK	sp|Q63HN8|RN213_HUMAN(pre=R,post=N);sp|Q63HN8-4|RN213_HUMAN(pre=R,post=N);tr|H3BLU6|H3BLU6_HUMAN(pre=R,post=N)	981.511	4	25.3757	SPQIS#MSDIDLNLK	sp|Q09666|AHNK_HUMAN(pre=K,post=G)	964.984	2	17.0572	FVN@WSSLLPER	sp|P22760|AAAD_HUMAN(pre=K,post=F)	746.9	2	13.8265
VVTTPAFMCETALHYIHDGIGAMVR	sp|P30042|ES1_HUMAN(pre=K,post=K);sp|P30042-2|ES1_HUMAN(pre=K,post=K);tr|H7C1F6|H7C1F6_HUMAN(pre=K,post=K)	734.121	4	25.362	S#PKPAAPAAPPFSSS#SGVLGTGLCELDR	sp|O43294|TGFI1_HUMAN(pre=R,post=L);sp|O43294-2|TGFI1_HUMAN(pre=R,post=L);tr|H3BSN4|H3BSN4_HUMAN(pre=R,post=L);tr|H3BQC4|H3BQC4_HUMAN(pre=R,post=L);tr|H3BS04|H3BS04_HUMAN(pre=R,post=L);tr|H3BN49|H3BN49_HUMAN(pre=R,post=L)	805.136	4	17.0479	GVTFN@VTTVDTK	sp|O00299|CLIC1_HUMAN(pre=K,post=R)	785.932	2	13.8206
FIFNTVGGFDEISPAGIQVSFVQYSDEVK	sp|Q99715|COCA1_HUMAN(pre=K,post=S);sp|Q99715-2|COCA1_HUMAN(pre=K,post=S);sp|Q99715-4|COCA1_HUMAN(pre=K,post=S);tr|D6RGG3|D6RGG3_HUMAN(pre=K,post=S)	871.201	4	25.3573	EAELES#PEVM^PEEEDEDDEDGGEEAPAPGGAGK	sp|Q8IX01|SUGP2_HUMAN(pre=R,post=S);tr|E7ETX7|E7ETX7_HUMAN(pre=R,post=S);tr|M0R2Z9|M0R2Z9_HUMAN(pre=R,post=S)	950.389	4	17.0477	MSQEQLAQVAAN@ATK	sp|Q96PD5|PGRP2_HUMAN(pre=C,post=E);sp|Q96PD5-2|PGRP2_HUMAN(pre=C,post=E)	627	3	13.7766
LVSDDLDSSLANLVGNLGIGNGTTK	sp|Q13492|PICAL_HUMAN(pre=K,post=N);sp|Q13492-2|PICAL_HUMAN(pre=K,post=N);sp|Q13492-3|PICAL_HUMAN(pre=K,post=N);sp|Q13492-4|PICAL_HUMAN(pre=K,post=N);sp|Q13492-5|PICAL_HUMAN(pre=K,post=N);tr|H0YCY1|H0YCY1_HUMAN(pre=K,post=N);tr|H0YD48|H0YD48_HUMAN(pre=K,p	921.165	3	25.3361	VDEEDSDEESHHDEM^S#EQEEELEDDPTVVK	sp|Q9P0P8|CF203_HUMAN(pre=K,post=N);tr|J3KQ88|J3KQ88_HUMAN(pre=K,post=N)	979.397	4	17.047	LSLHRPALEDLLLGSEAN@LTCTL	sp|P01876|IGHA1_HUMAN(pre=R,post=T);sp|P01877|IGHA2_HUMAN(pre=R,post=T)	894.482	3	13.7295
EALAAVLTYAKPDEFSALCDLLGTR	sp|O94979|SC31A_HUMAN(pre=R,post=L);sp|O94979-2|SC31A_HUMAN(pre=R,post=L);sp|O94979-3|SC31A_HUMAN(pre=R,post=L);sp|O94979-4|SC31A_HUMAN(pre=R,post=L);sp|O94979-6|SC31A_HUMAN(pre=R,post=L);sp|O94979-7|SC31A_HUMAN(pre=R,post=L);sp|O94979-8|SC31A_HUMAN(pre=R	753.905	4	25.3245	AS#PGT#PGTPELRPTFSPAFSR	sp|O75112|LDB3_HUMAN(pre=R,post=P);sp|O75112-4|LDB3_HUMAN(pre=R,post=P);sp|O75112-5|LDB3_HUMAN(pre=R,post=P);sp|O75112-7|LDB3_HUMAN(pre=R,post=P);tr|F5H0C2|F5H0C2_HUMAN(pre=R,post=P)	826.384	3	17.0393	N@LTEVPTDLPAYVR	sp|Q13641|TPBG_HUMAN(pre=R,post=N)	866.966	2	13.722
TSPLQTPAAPGAAAGPALSPVPPVVHLTLR	sp|P10415|BCL2_HUMAN(pre=R,post=Q);sp|P10415-2|BCL2_HUMAN(pre=R,post=Q);tr|C9JHD5|C9JHD5_HUMAN(pre=R,post=Q)	1010.91	3	25.3218	SYLYLSPSGNSS#PPGS#PTLQK	sp|P55327|TPD52_HUMAN(pre=K,post=F);tr|D0UFD3|D0UFD3_HUMAN(pre=K,post=F);tr|D0UFD5|D0UFD5_HUMAN(pre=K,post=F);tr|C9J502|C9J502_HUMAN(pre=K,post=F);tr|D0UFD1|D0UFD1_HUMAN(pre=K,post=F);tr|F5H0B0|F5H0B0_HUMAN(pre=K,post=F)	876.744	3	17.0302	RPYVSYVN@NSIAR	sp|Q9Y2E5|MA2B2_HUMAN(pre=R,post=N);sp|Q9Y2E5-2|MA2B2_HUMAN(pre=R,post=N);tr|E9PCD7|E9PCD7_HUMAN(pre=R,post=N);tr|H0YA68|H0YA68_HUMAN(pre=R,post=N)	561.973	3	13.6885
NGIFWGTWPGVSEAHPGGYK	sp|Q14314|FGL2_HUMAN(pre=R,post=S)	816.75	3	25.3204	RPES#PPSILTPPVVPTADK	sp|P55198|AF17_HUMAN(pre=K,post=V);tr|E9PEP1|E9PEP1_HUMAN(pre=K,post=P)	790.428	3	17.0286	QLTTRPVTDGQPHSIN@ITR	sp|P78357|CNTP1_HUMAN(pre=Y,post=V)	570.562	4	13.6853
DFITALPEQGLDHIAENILSYLDAR	sp|Q9UKB1|FBW1B_HUMAN(pre=R,post=S);sp|Q9UKB1-2|FBW1B_HUMAN(pre=R,post=S);sp|Q9UKB1-3|FBW1B_HUMAN(pre=R,post=S);tr|B4DH70|B4DH70_HUMAN(pre=R,post=S);tr|E5RGC1|E5RGC1_HUMAN(pre=R,post=S)	986.851	3	25.3196	SFS#LSSNFTTPEEVPTGTK	sp|P17029|ZKSC1_HUMAN(pre=R,post=S);tr|B3KRF7|B3KRF7_HUMAN(pre=R,post=S);tr|E9PC66|E9PC66_HUMAN(pre=R,post=S)	799.719	3	17.0211	DAPTNLQFVN@ETDSTVLVR	sp|P02751|FINC_HUMAN(pre=L,post=W);sp|P02751-3|FINC_HUMAN(pre=L,post=W);sp|P02751-4|FINC_HUMAN(pre=L,post=W);sp|P02751-5|FINC_HUMAN(pre=L,post=W);sp|P02751-6|FINC_HUMAN(pre=L,post=W);sp|P02751-7|FINC_HUMAN(pre=L,post=W);sp|P02751-8|FINC_HUMAN(pre=L,post=W	755.39	3	13.6807
FPAEDEFPDLSAHNNHMAK	sp|P12277|KCRB_HUMAN(pre=R,post=V);tr|G3V4N7|G3V4N7_HUMAN(pre=R,post=V)	820.063	3	25.3171	NLS#PTAVINITSEK	sp|Q92870|APBB2_HUMAN(pre=K,post=L);sp|Q92870-2|APBB2_HUMAN(pre=K,post=L);sp|Q92870-4|APBB2_HUMAN(pre=K,post=L);tr|G5E9Y1|G5E9Y1_HUMAN(pre=K,post=L);tr|H0YAJ5|H0YAJ5_HUMAN(pre=K,post=L);tr|D6RB55|D6RB55_HUMAN(pre=K,post=L)	927.993	2	17.0208	VVRPDSELGERPPEDN@QSFQYDHEAFLGK	sp|Q15293|RCN1_HUMAN(pre=R,post=E);tr|E9PJD5|E9PJD5_HUMAN(pre=R,post=E);tr|E9PNT6|E9PNT6_HUMAN(pre=R,post=E)	912.952	4	13.6646
TQIVDCAAVANWIFSSELSR	sp|Q09161|NCBP1_HUMAN(pre=R,post=D)	804.41	3	25.3119	DSMNATST#PAALSPSVLTTPSK	sp|P54198|HIRA_HUMAN(pre=K,post=I);sp|P54198-2|HIRA_HUMAN(pre=K,post=I);tr|F5H4M2|F5H4M2_HUMAN(pre=K,post=I);tr|L7N2F8|L7N2F8_HUMAN(pre=K,post=I)	848.753	3	17.0141	SLGSM+15.995VSN@MTEER	sp|P16662|UD2B7_HUMAN(pre=F,post=A);sp|P36537|UDB10_HUMAN(pre=F,post=A);tr|B4DPP1|B4DPP1_HUMAN(pre=F,post=A);tr|D6RH08|D6RH08_HUMAN(pre=F,post=A);tr|E9PBP8|E9PBP8_HUMAN(pre=F,post=A)	801.367	2	13.6614
NSSSGVSPLYSPVSFCGIPVGVLQNK	sp|Q9BZH6|WDR11_HUMAN(pre=R,post=L)	994.528	3	25.3097	QAEVANQETKEDLPAENGET#KTEESPASDEAGEK	sp|P05114|HMGN1_HUMAN(pre=K,post=E);tr|A6NL93|A6NL93_HUMAN(pre=K,post=E);tr|A6NEL0|A6NEL0_HUMAN(pre=K,post=E)	858.403	5	17.0101	M+15.995YLN@ESVHIDKETASR	sp|Q14108|SCRB2_HUMAN(pre=V,post=L);sp|Q14108-2|SCRB2_HUMAN(pre=V,post=L)	550.28	4	13.648
YASICQQNGIVPIVEPEILPDGDHDLK	sp|P04075|ALDOA_HUMAN(pre=R,post=R);sp|P09972|ALDOC_HUMAN(pre=R,post=R);tr|H3BQN4|H3BQN4_HUMAN(pre=R,post=R);tr|H3BPS8|H3BPS8_HUMAN(pre=R,post=R)	827.928	4	25.3081	QALDS#EEEEEDVAAK	sp|Q8NC44|F134A_HUMAN(pre=R,post=E);tr|H7C3D5|H7C3D5_HUMAN(pre=R,post=E)	1015.95	2	17.0061	DLN@ETIHYM+15.995YK	sp|Q99538|LGMN_HUMAN(pre=K,post=H);tr|Q86TV2|Q86TV2_HUMAN(pre=K,post=H);tr|Q86TV3|Q86TV3_HUMAN(pre=K,post=H);tr|G3V4E4|G3V4E4_HUMAN(pre=K,post=H)	577.955	3	13.6319
MFVVTGPALAEIDLQELQGYLQK	sp|Q9UJX6|ANC2_HUMAN(pre=R,post=K);sp|Q9UJX6-2|ANC2_HUMAN(pre=R,post=K)	951.191	3	25.299	ADGAPSAAPPDGLLAS#PDLGLLK	sp|P17535|JUND_HUMAN(pre=R,post=L)	838.774	3	16.9945	GPGWAAN@ISCR	sp|Q02817|MUC2_HUMAN(pre=C,post=A)	667.326	2	13.6035
THLYTLILNPDNSFEILVDQSVVNSGNLLNDM^TPPVNPSR	sp|P27824|CALX_HUMAN(pre=K,post=E);tr|B4DGP8|B4DGP8_HUMAN(pre=K,post=E);tr|B4E2T8|B4E2T8_HUMAN(pre=K,post=E);tr|D6RGY2|D6RGY2_HUMAN(pre=K,post=E)	1150.09	4	25.2974	LLDLSDSTS#VASFPSADETDGNLPESR	sp|Q13464|ROCK1_HUMAN(pre=K,post=I)	1016.47	3	16.9907	GLN@VTLSSTGR	sp|P0C0L4|CO4A_HUMAN(pre=R,post=N);sp|P0C0L4-2|CO4A_HUMAN(pre=R,post=N);sp|P0C0L5|CO4B_HUMAN(pre=R,post=N);tr|F5GXS0|F5GXS0_HUMAN(pre=R,post=N);tr|B0UZ83|B0UZ83_HUMAN(pre=R,post=N)	625.349	2	13.6024
SLAVTWIEAISDDELTDLLPQFVQALK	sp|O00443|P3C2A_HUMAN(pre=R,post=Y);tr|F5H2B0|F5H2B0_HUMAN(pre=R,post=Y)	1101.94	3	25.2918	AAGGIILT#ASHCPGGPGGEFGVK	sp|Q15124|PGM5_HUMAN(pre=K,post=F);sp|Q15124-2|PGM5_HUMAN(pre=K,post=F);tr|Q5JTY7|Q5JTY7_HUMAN(pre=K,post=F)	841.088	3	16.9808	GEYFVN@VTTR	sp|P17301|ITA2_HUMAN(pre=K,post=I)	665.847	2	13.5965
YVELFLNSTAGASGGAYEHR	sp|P31943|HNRH1_HUMAN(pre=R,post=Y);tr|G8JLB6|G8JLB6_HUMAN(pre=R,post=Y);tr|H0YB39|H0YB39_HUMAN(pre=R,post=Y)	762.714	3	25.2775	EDGEEPPGTSQTS#PEEFTDAK	sp|Q68CQ4|DIEXF_HUMAN(pre=K,post=H)	873.71	3	16.9713	LSLHRPALEDLLLGSEAN@LTC	sp|P01876|IGHA1_HUMAN(pre=R,post=T);sp|P01877|IGHA2_HUMAN(pre=R,post=T)	823.105	3	13.5912
VVLGDSVSTGTTDQQGGVAEVK	sp|P49069|CAMLG_HUMAN(pre=R,post=G)	812.434	3	25.271	TAS#NPKVENEDEPVR	sp|Q9UBF8-2|PI4KB_HUMAN(pre=R,post=L)	684.998	3	16.9665	LSLHRPALEDLLLGSEAN@LTCTLT	sp|P01876|IGHA1_HUMAN(pre=R,post=G);sp|P01877|IGHA2_HUMAN(pre=R,post=G)	928.164	3	13.5863
INVAMICQTLVSPPEGNQEISR	sp|Q9Y5P4|C43BP_HUMAN(pre=K,post=D);sp|Q9Y5P4-2|C43BP_HUMAN(pre=K,post=D);sp|Q9Y5P4-3|C43BP_HUMAN(pre=K,post=D);tr|H0Y9J1|H0Y9J1_HUMAN(pre=K,post=D);tr|J3KP08|J3KP08_HUMAN(pre=K,post=D)	867.449	3	25.2692	ESESALMEDRDESEVS#DEGGSPISSEGQEPR	sp|O14976|GAK_HUMAN(pre=K,post=A);tr|E9PGR2|E9PGR2_HUMAN(pre=K,post=A)	1188.16	3	16.9648	MHYDQSQPPYYN@VTAM	sp|P07098|LIPG_HUMAN(pre=R,post=N);tr|Q5VXI8|Q5VXI8_HUMAN(pre=R,post=N);tr|F5H1P4|F5H1P4_HUMAN(pre=R,post=N)	1045.46	2	13.5719
VLELSIPASAEQIQHLAGAIAER	sp|P55268|LAMB2_HUMAN(pre=R,post=V)	854.148	3	25.258	IPS#KDPLEETPEAPVPTNMSTAADLLR	sp|Q63HR2|TENC1_HUMAN(pre=R,post=Q);sp|Q63HR2-2|TENC1_HUMAN(pre=R,post=Q);sp|Q63HR2-4|TENC1_HUMAN(pre=R,post=Q);sp|Q63HR2-5|TENC1_HUMAN(pre=R,post=Q);sp|Q63HR2-6|TENC1_HUMAN(pre=R,post=Q);tr|F8VV64|F8VV64_HUMAN(pre=R,post=Q);tr|C9JVR1|C9JVR1_HUMAN(pre=R,p	815.914	4	16.9638	VYNQPYIN@YSR	sp|Q9Y646|CBPQ_HUMAN(pre=V,post=T);tr|E5RJA8|E5RJA8_HUMAN(pre=V,post=T)	781.394	2	13.5712
LCFFPFVENGHSESSGQTHLEGDTVQIICNTGYR	sp|Q03591|FHR1_HUMAN(pre=R,post=L);sp|P36980|FHR2_HUMAN(pre=R,post=L);sp|P36980-2|FHR2_HUMAN(pre=R,post=L);tr|B1AKG0|B1AKG0_HUMAN(pre=R,post=L)	1011.73	4	25.2577	DSAIPVES#DTDDEGAPR	sp|Q96D46|NMD3_HUMAN(pre=R,post=I);tr|C9JA08|C9JA08_HUMAN(pre=R,post=I)	666.618	3	16.9562	TLN@STSPFPSK	sp|O95477|ABCA1_HUMAN(pre=R,post=E)	734.4	2	13.5586
IYVPPPFAAAAINEAIEAEIPLVVCITEGIPQQDM^VR	sp|P53597|SUCA_HUMAN(pre=V,post=V)	1049.56	4	25.2568	SSSS#GSDDYAYTQALLLHQR	sp|Q8N5C8|TAB3_HUMAN(pre=R,post=A);sp|Q8N5C8-2|TAB3_HUMAN(pre=R,post=A);tr|F6SS63|F6SS63_HUMAN(pre=R,post=A)	808.37	3	16.9524	SYHN@QTISFR	sp|Q68CR1|SE1L3_HUMAN(pre=K,post=E);sp|Q68CR1-2|SE1L3_HUMAN(pre=K,post=E);sp|Q68CR1-3|SE1L3_HUMAN(pre=K,post=E)	466.569	3	13.4671
QIVDSLTEMYYIGTAITTCEALTEWEYLPPVGPRPPK	sp|Q93008|USP9X_HUMAN(pre=K,post=G);sp|Q93008-1|USP9X_HUMAN(pre=K,post=G)	1132.58	4	25.2355	NALFPEVFS#PTPDENSDQNSR	sp|Q8IVT2|CS021_HUMAN(pre=R,post=S)	863.383	3	16.9512	SLN@YSLDESTFK	sp|P53708|ITA8_HUMAN(pre=I,post=E)	846.932	2	13.467
GIASLTAASTPLNPLSFQCEFVK	sp|Q9NVH2|INT7_HUMAN(pre=K,post=L);sp|Q9NVH2-2|INT7_HUMAN(pre=K,post=L);sp|Q9NVH2-3|INT7_HUMAN(pre=K,post=L);sp|Q9NVH2-4|INT7_HUMAN(pre=K,post=L)	913.827	3	25.2317	S#PEAVGPELEAEEK	sp|Q96N64|PWP2A_HUMAN(pre=R,post=L);sp|Q96N64-2|PWP2A_HUMAN(pre=R,post=L);tr|G5EA07|G5EA07_HUMAN(pre=R,post=L)	618.298	3	16.9509	IEVANLN@GTSR	sp|O75197|LRP5_HUMAN(pre=R,post=K);tr|E9PHY1|E9PHY1_HUMAN(pre=R,post=K)	659.859	2	13.4519
LHAGPEPQALPAFSDLEALSLSTLYSLQK	sp|Q9C0B0|UNK_HUMAN(pre=R,post=Q);tr|K7EQ93|K7EQ93_HUMAN(pre=R,post=Q)	846.964	4	25.231	GDS#IEEILADS#EDEEDNEEEER	sp|Q5JTH9|RRP12_HUMAN(pre=K,post=S);sp|Q5JTH9-2|RRP12_HUMAN(pre=K,post=S);sp|Q5JTH9-3|RRP12_HUMAN(pre=K,post=S);tr|F5H456|F5H456_HUMAN(pre=K,post=S)	952.691	3	16.9458	VQPFN@VTQGK	sp|P13473|LAMP2_HUMAN(pre=R,post=Y);sp|P13473-2|LAMP2_HUMAN(pre=R,post=Y);sp|P13473-3|LAMP2_HUMAN(pre=R,post=Y);tr|B7Z2R9|B7Z2R9_HUMAN(pre=R,post=Y);tr|B4E2S7|B4E2S7_HUMAN(pre=R,post=Y);tr|H0YCG2|H0YCG2_HUMAN(pre=R,post=Y)	703.898	2	13.4363
DHPFPIDIDYMISDTLELLRPK	sp|Q9HAU5|RENT2_HUMAN(pre=K,post=I)	729.891	4	25.2213	DDSHSAEDS#EDEKEDHKNVR	sp|Q9H1E3|NUCKS_HUMAN(pre=K,post=Q);sp|Q9H1E3-2|NUCKS_HUMAN(pre=K,post=Q)	952.085	3	16.9411	ESIGYTN@FTLEK	sp|P12110|CO6A2_HUMAN(pre=S,post=N);sp|P12110-2|CO6A2_HUMAN(pre=S,post=N);sp|P12110-3|CO6A2_HUMAN(pre=S,post=N);tr|H7C0M5|H7C0M5_HUMAN(pre=S,post=N)	845.945	2	13.4314
AFVEYEVPEAAQLALEQMNSVMLGGR	sp|Q9UHX1|PUF60_HUMAN(pre=F,post=N);sp|Q9UHX1-2|PUF60_HUMAN(pre=F,post=N);sp|Q9UHX1-3|PUF60_HUMAN(pre=F,post=N);sp|Q9UHX1-4|PUF60_HUMAN(pre=F,post=N);sp|Q9UHX1-5|PUF60_HUMAN(pre=F,post=N);sp|Q9UHX1-6|PUF60_HUMAN(pre=F,post=N);tr|E9PMU7|E9PMU7_HUMAN(pre=F,	999.505	3	25.2175	EAPAEGEAAEPGSPTAAEGEAASAASSTSS#PK	sp|P29966|MARCS_HUMAN(pre=K,post=A)	1095.16	3	16.9399	DKFN@ESLQVN@TTALIPK	sp|A8K7I4|CLCA1_HUMAN(pre=R,post=E)	784.773	3	13.4271
ETYGLPNTLPTAWHNLVYR	sp|P17405|ASM_HUMAN(pre=R,post=M);sp|P17405-2|ASM_HUMAN(pre=R,post=M);sp|P17405-3|ASM_HUMAN(pre=R,post=M);tr|G3XAB5|G3XAB5_HUMAN(pre=R,post=M);tr|E7EWE2|E7EWE2_HUMAN(pre=R,post=M);tr|E9PKS3|E9PKS3_HUMAN(pre=R,post=M);tr|H0YEP5|H0YEP5_HUMAN(pre=R,post=M)	797.087	3	25.1827	EVAENQQNQSSDPEEEKGS#QPPPAAESQSSLR	sp|O43491|E41L2_HUMAN(pre=K,post=R);sp|O43491-2|E41L2_HUMAN(pre=K,post=R);sp|O43491-3|E41L2_HUMAN(pre=K,post=R);tr|E9PHY5|E9PHY5_HUMAN(pre=K,post=R);tr|E9PK52|E9PK52_HUMAN(pre=K,post=R);tr|E9PII3|E9PII3_HUMAN(pre=K,post=R);tr|E9PPD9|E9PPD9_HUMAN(pre=K,pos	956.186	4	16.9354	LSLHRPALEDLLLGSEAN@LTCT	sp|P01876|IGHA1_HUMAN(pre=R,post=L);sp|P01877|IGHA2_HUMAN(pre=R,post=L)	856.787	3	13.3957
FIDFGLDLQPCIELIERPNNPPGVLALLDEECWFPK	sp|P35749|MYH11_HUMAN(pre=N,post=A);sp|P35749-2|MYH11_HUMAN(pre=N,post=A);sp|P35749-3|MYH11_HUMAN(pre=N,post=A);sp|P35749-4|MYH11_HUMAN(pre=N,post=A)	1136.59	4	25.178	LLESQEPAHAQPAS#PQNVLPVK	sp|Q7Z3V4|UBE3B_HUMAN(pre=K,post=S);sp|Q7Z3V4-2|UBE3B_HUMAN(pre=K,post=S);tr|F5H5T5|F5H5T5_HUMAN(pre=K,post=S)	907.811	3	16.9329	AN@FTIYDCSR	sp|Q9Y4D7|PLXD1_HUMAN(pre=K,post=T);sp|Q9Y4D7-2|PLXD1_HUMAN(pre=K,post=T)	696.324	2	13.3741
DCLTPVMAVNMLTQQEVPVVILAK	sp|Q15031|SYLM_HUMAN(pre=K,post=A);tr|E9PHM2|E9PHM2_HUMAN(pre=K,post=A)	986.544	3	25.1703	TPSPLVLEGTIEQSS#PPLSPTTK	sp|P33241|LSP1_HUMAN(pre=R,post=L);sp|P33241-2|LSP1_HUMAN(pre=R,post=L);sp|P33241-3|LSP1_HUMAN(pre=R,post=L);tr|E9PBD8|E9PBD8_HUMAN(pre=R,post=L);tr|E7EMG9|E7EMG9_HUMAN(pre=R,post=L)	916.482	3	16.9161	HEGQEPFLQWLM+15.995LLSN@ESALPHVHTV	sp|O14773|TPP1_HUMAN(pre=R,post=S);sp|O14773-2|TPP1_HUMAN(pre=R,post=S)	794.152	4	13.348
FQSAAIGALQEASEAYLVGLFEDTNLCAIH	sp|P84243|H33_HUMAN(pre=R,post=A);tr|K7EK07|K7EK07_HUMAN(pre=R,post=A)	1128.23	3	25.1689	S#LPLGVEELGQLPPVEGPGGR	sp|O43566|RGS14_HUMAN(pre=K,post=P);sp|O43566-4|RGS14_HUMAN(pre=K,post=P);sp|O43566-5|RGS14_HUMAN(pre=K,post=P);tr|H0Y8W3|H0Y8W3_HUMAN(pre=K,post=P)	775.736	3	16.9134	RN@VTAAAQGFGYK	sp|Q9NY15|STAB1_HUMAN(pre=R,post=I)	557.975	3	13.3474
NLLEVSEVEQELACQNDHSSALQNIK	sp|Q9NRW7|VPS45_HUMAN(pre=R,post=R);tr|Q5T4Q0|Q5T4Q0_HUMAN(pre=R,post=R);tr|F5GYC3|F5GYC3_HUMAN(pre=R,post=R);tr|F5H8K1|F5H8K1_HUMAN(pre=R,post=R)	1086.22	3	25.1463	GLGGLQPAQSPPLS#PEDSLGAVGPASLEQR	sp|P41440|S19A1_HUMAN(pre=K,post=Q);sp|P41440-2|S19A1_HUMAN(pre=K,post=Q)	1051.53	3	16.8938	ITN@ETGQPLIGK	sp|P10253|LYAG_HUMAN(pre=F,post=V)	780.448	2	13.341
TTLEHSDCAFMVDNEAIYDICR	sp|Q71U36|TBA1A_HUMAN(pre=H,post=R);sp|P68363|TBA1B_HUMAN(pre=H,post=R);sp|Q9BQE3|TBA1C_HUMAN(pre=H,post=R);sp|Q13748|TBA3C_HUMAN(pre=H,post=R);sp|Q13748-2|TBA3C_HUMAN(pre=H,post=R);sp|Q6PEY2|TBA3E_HUMAN(pre=H,post=R);sp|P68366|TBA4A_HUMAN(pre=H,post=R);s	935.421	3	25.1413	DS#DGVDGFEAEGK	sp|Q96KR1|ZFR_HUMAN(pre=R,post=K)	847.361	2	16.8872	SIYN@WTEEYGR	sp|Q9NX78|TM260_HUMAN(pre=K,post=F);tr|B3KN73|B3KN73_HUMAN(pre=K,post=F)	781.866	2	13.3323
EIPDLPEEPSQTAEEVVTVALR	sp|O00124|UBXN8_HUMAN(pre=K,post=C);sp|O00124-2|UBXN8_HUMAN(pre=K,post=C);sp|O00124-3|UBXN8_HUMAN(pre=K,post=C)	856.119	3	25.1397	NYAGEEEEEGS#GS#SEGFDPPATDR	sp|P16989|DBPA_HUMAN(pre=R,post=Q);sp|P16989-3|DBPA_HUMAN(pre=R,post=Q)	945.353	3	16.8865	VELVN@TSCQDGYQLTGH	sp|P20023|CR2_HUMAN(pre=R,post=A);sp|P20023-2|CR2_HUMAN(pre=R,post=A);sp|P20023-3|CR2_HUMAN(pre=R,post=A);sp|P20023-4|CR2_HUMAN(pre=R,post=A);tr|C9J0D9|C9J0D9_HUMAN(pre=R,post=A);tr|Q5SR47|Q5SR47_HUMAN(pre=R,post=A)	689.326	3	13.314
AHDPLYGSWQGGVDWFATAIGMPVEK	sp|Q14728|MFS10_HUMAN(pre=R,post=R);tr|D6RE79|D6RE79_HUMAN(pre=R,post=R);tr|D6RHV1|D6RHV1_HUMAN(pre=R,post=R);tr|D6R9N3|D6R9N3_HUMAN(pre=R,post=R);tr|D6RIZ4|D6RIZ4_HUMAN(pre=R,post=R);tr|D6RA47|D6RA47_HUMAN(pre=R,post=R)	1040.86	3	25.1361	KS#CVEEPEPEPEAAEGDGDK	sp|P51858|HDGF_HUMAN(pre=K,post=K);sp|P51858-2|HDGF_HUMAN(pre=K,post=K);tr|A8K8G0|A8K8G0_HUMAN(pre=K,post=K);tr|Q5SZ07|Q5SZ07_HUMAN(pre=K,post=K)	895.736	3	16.8849	NN@VSLHHHMQVMEEVVR	sp|P08236|BGLR_HUMAN(pre=F,post=R);sp|P08236-2|BGLR_HUMAN(pre=F,post=R);tr|E9PCV0|E9PCV0_HUMAN(pre=F,post=R)	551.776	4	13.3088
SLDQTDM^HGDSEYNIMFGPDICGPGTK	sp|P27797|CALR_HUMAN(pre=N,post=K)	1097.16	3	25.1319	EPKDEVEVS#DDDEKEPEVDYR	sp|Q15746|MYLK_HUMAN(pre=E,post=T);sp|Q15746-2|MYLK_HUMAN(pre=E,post=T);sp|Q15746-3|MYLK_HUMAN(pre=E,post=T);sp|Q15746-4|MYLK_HUMAN(pre=E,post=T);sp|Q15746-5|MYLK_HUMAN(pre=E,post=T);sp|Q15746-6|MYLK_HUMAN(pre=E,post=T);sp|Q15746-7|MYLK_HUMAN(pre=E,post=T	759.349	4	16.8474	QLFFN@GTEPLRPQDPLPWPA	sp|P36269|GGT5_HUMAN(pre=R,post=L);sp|P36269-2|GGT5_HUMAN(pre=R,post=L);sp|P36269-3|GGT5_HUMAN(pre=R,post=L)	823.43	3	13.292
YYALVCYGPGIPISTLHDGR	sp|Q12884|SEPR_HUMAN(pre=K,post=T);tr|B4DLR2|B4DLR2_HUMAN(pre=K,post=T)	799.408	3	25.126	HNDIVDS#DSDAEDRGT#LSAELTAAHFGGGGGLLHK	sp|P78316|NOP14_HUMAN(pre=K,post=K);sp|P78316-2|NOP14_HUMAN(pre=K,post=K);tr|E9PFK5|E9PFK5_HUMAN(pre=K,post=K)	802.967	5	16.823	LTAEN@ITSATR	sp|Q96K78|GP128_HUMAN(pre=K,post=V)	661.359	2	13.2905
VHIEFTEGEDKITLEGPTEDVNVAQEQIEGMVK	sp|Q00341|VIGLN_HUMAN(pre=K,post=D);sp|Q00341-2|VIGLN_HUMAN(pre=K,post=D);tr|H7C0A4|H7C0A4_HUMAN(pre=K,post=D);tr|H0Y394|H0Y394_HUMAN(pre=K,post=D)	1030.03	4	25.1218	LSDIPLKPEVLAEDGVVLDS#EDEVDSAVQHPELPVK	sp|Q8IWB9|TEX2_HUMAN(pre=K,post=T);sp|Q8IWB9-2|TEX2_HUMAN(pre=K,post=T)	879.657	5	16.8022	TQELFISN@ITEK	sp|P06731|CEAM5_HUMAN(pre=H,post=N);tr|H9KVA7|H9KVA7_HUMAN(pre=H,post=N)	856.471	2	13.2663
YGGQEHLDAPPAELLLAQTEDYVEYSR	sp|O95391|SLU7_HUMAN(pre=K,post=H)	1070.19	3	25.1206	ISIFDNLDVVS#EDEEAPEEAPENGSNKENTETPAATPK	sp|P55201|BRPF1_HUMAN(pre=R,post=S);sp|P55201-2|BRPF1_HUMAN(pre=R,post=S);sp|P55201-3|BRPF1_HUMAN(pre=R,post=S);sp|P55201-4|BRPF1_HUMAN(pre=R,post=S)	1150.54	4	16.8015	YLLPN@VTLLEELLSK	sp|Q9H0B8|CRLD2_HUMAN(pre=G,post=Y);sp|Q9H0B8-2|CRLD2_HUMAN(pre=G,post=Y);sp|Q9H0B8-3|CRLD2_HUMAN(pre=G,post=Y);sp|Q9H0B8-4|CRLD2_HUMAN(pre=G,post=Y);sp|Q9H0B8-5|CRLD2_HUMAN(pre=G,post=Y);tr|H3BTI0|H3BTI0_HUMAN(pre=G,post=Y)	678.738	3	13.2628
FQPALLDLSTVEDHNTQYFNFVELPAAALR	sp|Q8NAT1|GTDC2_HUMAN(pre=R,post=F)	1188.62	3	25.0963	QS#ATEIPLPM^LPLADTEK	sp|Q8WYJ6|SEPT1_HUMAN(pre=R,post=L);tr|J3KNL2|J3KNL2_HUMAN(pre=R,post=L);tr|H3BS29|H3BS29_HUMAN(pre=R,post=L)	780.067	3	16.7967	ELLLHLIDYLVTSDGKDPEITNLIN@STR	sp|P14384|CBPM_HUMAN(pre=R,post=I);tr|F8W111|F8W111_HUMAN(pre=R,post=I);tr|F8VVI6|F8VVI6_HUMAN(pre=R,post=I)	695.182	5	13.2587
VVAAPQRPGTEPQPEMPDTVLQSETLK	sp|O95202|LETM1_HUMAN(pre=R,post=D)	1069.57	3	25.0689	LS#KSNIDISSGLEDEEPKRPLPR	sp|Q9BZ71|PITM3_HUMAN(pre=R,post=K);sp|Q9BZ71-3|PITM3_HUMAN(pre=R,post=K)	619.332	5	16.7876	AM+15.995CYFTN@GTER	sp|P01920|DQB1_HUMAN(pre=K,post=V);tr|B0V1V1|B0V1V1_HUMAN(pre=K,post=V);tr|B0V1U9|B0V1U9_HUMAN(pre=K,post=V)	755.825	2	13.238
TGVHHYSGNNIELGTACGK	sp|P62888|RL30_HUMAN(pre=K,post=Y);tr|E5RI99|E5RI99_HUMAN(pre=K,post=Y)	1152.08	2	25.0572	VAGEAAET#DS#EPEPEPEPTAAPR	sp|Q6QNY0|BL1S3_HUMAN(pre=R,post=D)	885.373	3	16.7665	HM+15.995GN@VTFTIPANR	sp|P01024|CO3_HUMAN(pre=N,post=E);tr|M0R1Q1|M0R1Q1_HUMAN(pre=N,post=E)	540.277	3	13.1886
GSAGHWTSESSVSGSTGQWHSESGSFRPDSPGSGN	sp|P02671|FIBA_HUMAN(pre=R,post=A);sp|P02671-2|FIBA_HUMAN(pre=R,post=A)	913.402	4	25.0474	GFGQSNS#LPTAGSVGGGMGR	sp|Q9UPU9|SMAG1_HUMAN(pre=R,post=R);sp|Q9UPU9-2|SMAG1_HUMAN(pre=R,post=R);sp|Q9UPU9-3|SMAG1_HUMAN(pre=R,post=R);tr|G3V2R1|G3V2R1_HUMAN(pre=R,post=R);tr|J3QSW1|J3QSW1_HUMAN(pre=R,post=R)	687.65	3	16.7471	IHNQLISSVSN@ITCPNF	sp|Q02817|MUC2_HUMAN(pre=K,post=D);tr|E7EUV1|E7EUV1_HUMAN(pre=K,post=D)	697.022	3	13.185
GPLQHHNLLVCHVTDFYPGSIQVR	sp|P04440|DPB1_HUMAN(pre=K,post=W);tr|H0Y7G7|H0Y7G7_HUMAN(pre=K,post=W);tr|H0Y5P2|H0Y5P2_HUMAN(pre=K,post=W)	733.636	4	25.0381	APLS#PS#LNSRPSPISATPPALVPETR	sp|Q6P3S6|FBX42_HUMAN(pre=R,post=E)	987.163	3	16.7413	YVN@LTCSSGK	sp|Q9NQ36|SCUB2_HUMAN(pre=R,post=Q);sp|Q9NQ36-2|SCUB2_HUMAN(pre=R,post=Q);tr|E7EQD6|E7EQD6_HUMAN(pre=R,post=Q)	709.368	2	13.174
EEMGDESEEFLQVFDNDISYIEGGTASGFYTVEDTHYVTR	sp|Q13045|FLII_HUMAN(pre=R,post=M);sp|Q13045-2|FLII_HUMAN(pre=R,post=M);tr|J3KS54|J3KS54_HUMAN(pre=R,post=M);tr|J3QLG3|J3QLG3_HUMAN(pre=R,post=M)	1181.78	4	25.0296	HLGDDAEEGEVS#DEDS#ADEIEDECK	sp|Q4KWH8|PLCH1_HUMAN(pre=Y,post=F);sp|Q4KWH8-2|PLCH1_HUMAN(pre=Y,post=F);sp|Q4KWH8-3|PLCH1_HUMAN(pre=Y,post=F);sp|Q4KWH8-4|PLCH1_HUMAN(pre=Y,post=F)	1081.08	3	16.74	M+15.995SQEQLAQVAAN@ATK	sp|Q96PD5|PGRP2_HUMAN(pre=C,post=E);sp|Q96PD5-2|PGRP2_HUMAN(pre=C,post=E)	632.334	3	13.1718
QAPEENQPTNESLQEEWIPFR	sp|Q99487|PAFA2_HUMAN(pre=K,post=R);tr|Q5SY00|Q5SY00_HUMAN(pre=K,post=R)	896.101	3	25.0221	DSGSDQDLDGAGVRAS#DLEDEESAAR	sp|Q86VM9|ZCH18_HUMAN(pre=R,post=G);sp|Q86VM9-2|ZCH18_HUMAN(pre=R,post=G);tr|H3BPD0|H3BPD0_HUMAN(pre=R,post=G);tr|E7ERS3|E7ERS3_HUMAN(pre=R,post=G)	963.741	3	16.7395	IVDVN@LTSEGK	sp|Q9HD45|TM9S3_HUMAN(pre=R,post=V);tr|Q5TB53|Q5TB53_HUMAN(pre=R,post=V)	732.413	2	13.1447
WDNNYGDGVSPMSWIGSVDILR	sp|P21980|TGM2_HUMAN(pre=R,post=R);sp|P21980-2|TGM2_HUMAN(pre=R,post=R);sp|P21980-3|TGM2_HUMAN(pre=R,post=R);tr|B4DIT7|B4DIT7_HUMAN(pre=R,post=R);tr|A2A299|A2A299_HUMAN(pre=R,post=R);tr|F5H6P0|F5H6P0_HUMAN(pre=R,post=R)	875.756	3	25.005	SQALGQS#APSLTASLK	sp|O15021|MAST4_HUMAN(pre=R,post=E);sp|O15021-4|MAST4_HUMAN(pre=R,post=E);tr|J3QT34|J3QT34_HUMAN(pre=R,post=E);tr|H7C3S4|H7C3S4_HUMAN(pre=R,post=E);tr|H7C2V7|H7C2V7_HUMAN(pre=R,post=E);tr|H7C0U3|H7C0U3_HUMAN(pre=R,post=E);tr|F8WAQ9|F8WAQ9_HUMAN(pre=R,post	643.009	3	16.7373	FANEYPN@ITR	sp|O75976|CBPD_HUMAN(pre=R,post=L);sp|O75976-2|CBPD_HUMAN(pre=R,post=L)	685.347	2	13.1424
QQTPPGLCPLAGNSVHEDKK	sp|Q9Y3B8|ORN_HUMAN(pre=R,post=F);sp|Q9Y3B8-2|ORN_HUMAN(pre=R,post=F);tr|F5GYG5|F5GYG5_HUMAN(pre=R,post=F);tr|F5GX07|F5GX07_HUMAN(pre=R,post=F);tr|H0YG83|H0YG83_HUMAN(pre=R,post=F);tr|H0YG54|H0YG54_HUMAN(pre=R,post=F);tr|H0YGR4|H0YGR4_HUMAN(pre=R,post=F)	870.134	3	25.0026	S#RDAT#PPVS#PINMEDQER	sp|P17275|JUNB_HUMAN(pre=R,post=I)	809.324	3	16.7355	FNPPSN@VTVR	sp|P15509|CSF2R_HUMAN(pre=R,post=C);sp|P15509-2|CSF2R_HUMAN(pre=R,post=C);sp|P15509-3|CSF2R_HUMAN(pre=R,post=C);sp|P15509-4|CSF2R_HUMAN(pre=R,post=C);sp|P15509-5|CSF2R_HUMAN(pre=R,post=C);sp|P15509-7|CSF2R_HUMAN(pre=R,post=C);sp|P15509-8|CSF2R_HUMAN(pre=R	638.345	2	13.1283
DMPYM^DPSGNNLGTAVVTAHR	sp|Q02388|CO7A1_HUMAN(pre=R,post=Y);sp|Q02388-2|CO7A1_HUMAN(pre=R,post=Y)	802.714	3	24.977	VGS#SGDIALHINPR	sp|P56470|LEG4_HUMAN(pre=K,post=M);tr|M0QZ93|M0QZ93_HUMAN(pre=K,post=M)	830.419	2	16.7245	KTMFN@STDIK	sp|Q96K49|TM87B_HUMAN(pre=R,post=L);sp|Q96K49-2|TM87B_HUMAN(pre=R,post=L);tr|H7C0B3|H7C0B3_HUMAN(pre=R,post=L);tr|H7C1G1|H7C1G1_HUMAN(pre=R,post=L)	539.968	3	13.097
AQLESWWQDQVPSLSLQFPEQNVPEALQFQLVSTALK	sp|Q9Y6K5|OAS3_HUMAN(pre=R,post=S)	1515.13	3	24.943	VTAGWPSEPGQGDLNPES#PAALGQDLLEPR	sp|Q92766|RREB1_HUMAN(pre=K,post=S);sp|Q92766-2|RREB1_HUMAN(pre=K,post=S);sp|Q92766-3|RREB1_HUMAN(pre=K,post=S);sp|Q92766-4|RREB1_HUMAN(pre=K,post=S)	1109.2	3	16.7227	GHSPPISSQN@VTVLR	sp|P04216|THY1_HUMAN(pre=S,post=D);tr|E9PNQ8|E9PNQ8_HUMAN(pre=S,post=G);tr|J3QRJ3|J3QRJ3_HUMAN(pre=S,post=D);tr|E9PIM6|E9PIM6_HUMAN(pre=S,post=D)	579.653	3	13.0952
VFYSITGQGADTPPVGVFIIER	sp|P12830|CADH1_HUMAN(pre=K,post=E);tr|Q9UII8|Q9UII8_HUMAN(pre=K,post=E);tr|H3BNC6|H3BNC6_HUMAN(pre=K,post=E);tr|J3QKP1|J3QKP1_HUMAN(pre=K,post=E)	837.453	3	24.934	RAS#APLPGLSAPGR	sp|O14558|HSPB6_HUMAN(pre=R,post=L);tr|K7EP04|K7EP04_HUMAN(pre=R,post=L)	787.419	2	16.719	FYLEN@LTLGIR	sp|Q13291|SLAF1_HUMAN(pre=K,post=E);sp|Q13291-2|SLAF1_HUMAN(pre=K,post=E);sp|Q13291-3|SLAF1_HUMAN(pre=K,post=E);tr|B4E2E4|B4E2E4_HUMAN(pre=K,post=E);tr|E7ET99|E7ET99_HUMAN(pre=K,post=E)	742.418	2	13.071
MTEEEVEM^LVAGHEDSNGCINYEAFVR	sp|P60660|MYL6_HUMAN(pre=K,post=H);tr|G3V1Y7|G3V1Y7_HUMAN(pre=K,post=H);tr|J3KND3|J3KND3_HUMAN(pre=K,post=H)	1097.15	3	24.9244	IYHLPDAES#DEDEDFKEQTR	sp|Q15019|SEPT2_HUMAN(pre=K,post=L);sp|Q15019-2|SEPT2_HUMAN(pre=K,post=L);tr|H7C2Y0|H7C2Y0_HUMAN(pre=K,post=L);tr|B5MCX3|B5MCX3_HUMAN(pre=K,post=L)	702.066	4	16.7167	AIKLN@ETLGTR	sp|P24043|LAMA2_HUMAN(pre=K,post=D)	752.951	2	13.0654
ITTVPLPTAPNIPIIDYEVSISGEWSPWQAK	sp|Q14204|DYHC1_HUMAN(pre=R,post=V)	1237.67	3	24.9229	EEPPEPVPS#PIIPILPSTAGK	sp|Q8NEZ4|MLL3_HUMAN(pre=K,post=S);sp|Q8NEZ4-2|MLL3_HUMAN(pre=K,post=S);sp|Q8NEZ4-3|MLL3_HUMAN(pre=K,post=S);tr|H7C2V8|H7C2V8_HUMAN(pre=K,post=S);tr|H0Y765|H0Y765_HUMAN(pre=K,post=S);tr|H7BY37|H7BY37_HUMAN(pre=K,post=S)	846.122	3	16.6789	GTEWLVN@SSR	sp|Q12860|CNTN1_HUMAN(pre=K,post=I);sp|Q12860-2|CNTN1_HUMAN(pre=K,post=I);sp|Q12860-3|CNTN1_HUMAN(pre=K,post=I)	647.332	2	12.9906
GITLHPELFSIDNGLLTPTMK	sp|P33121|ACSL1_HUMAN(pre=K,post=A);sp|P33121-2|ACSL1_HUMAN(pre=K,post=A);tr|B7Z452|B7Z452_HUMAN(pre=K,post=A);tr|B7Z3Z9|B7Z3Z9_HUMAN(pre=K,post=A);tr|E7EPM6|E7EPM6_HUMAN(pre=K,post=A);tr|H0Y9U7|H0Y9U7_HUMAN(pre=K,post=A)	862.481	3	24.9065	EKTDDT#S#GEDNDEKEAVASK	sp|Q9Y618|NCOR2_HUMAN(pre=K,post=G);sp|Q9Y618-3|NCOR2_HUMAN(pre=K,post=G);sp|Q9Y618-4|NCOR2_HUMAN(pre=K,post=G);sp|Q9Y618-5|NCOR2_HUMAN(pre=K,post=G);tr|C9JQE8|C9JQE8_HUMAN(pre=K,post=G);tr|C9J7T7|C9J7T7_HUMAN(pre=K,post=G);tr|C9J239|C9J239_HUMAN(pre=K,po	726.827	4	16.6719	KVVN@VSDLYK	sp|P49961|ENTP1_HUMAN(pre=K,post=T);sp|P49961-2|ENTP1_HUMAN(pre=K,post=T);sp|P49961-4|ENTP1_HUMAN(pre=K,post=T);sp|P49961-5|ENTP1_HUMAN(pre=K,post=T);sp|P49961-6|ENTP1_HUMAN(pre=K,post=T)	799.481	2	12.9898
HLYTLDGGDIINALCFSPNR	sp|P63244|GBLP_HUMAN(pre=K,post=Y);tr|J3KPE3|J3KPE3_HUMAN(pre=K,post=Y);tr|D6RAC2|D6RAC2_HUMAN(pre=K,post=Y);tr|D6R9L0|D6R9L0_HUMAN(pre=K,post=Y);tr|D6REE5|D6REE5_HUMAN(pre=K,post=Y);tr|H0YAF8|H0YAF8_HUMAN(pre=K,post=Y);tr|D6R9Z1|D6R9Z1_HUMAN(pre=K,post=Y	1210.61	2	24.9012	LDDGHLNNSLS#SPVQADVYFPR	sp|Q3ZCW2|LEGL_HUMAN(pre=K,post=L);tr|B9A055|B9A055_HUMAN(pre=K,post=L);tr|F8WF17|F8WF17_HUMAN(pre=K,post=L)	890.088	3	16.6676	VTDEAGHPVPSQIQN@STETPSAY	sp|Q9Y2E5|MA2B2_HUMAN(pre=R,post=D);sp|Q9Y2E5-2|MA2B2_HUMAN(pre=R,post=D);tr|E9PCD7|E9PCD7_HUMAN(pre=R,post=D);tr|H0YA68|H0YA68_HUMAN(pre=R,post=D)	858.411	3	12.9517
QFGFIVLTTSAGIMDHEEAR	sp|P62244|RS15A_HUMAN(pre=R,post=R)	789.403	3	24.9005	AQS#PTPSLPASWK	sp|Q9UMS6|SYNP2_HUMAN(pre=R,post=Y);sp|Q9UMS6-2|SYNP2_HUMAN(pre=R,post=Y);sp|Q9UMS6-3|SYNP2_HUMAN(pre=R,post=Y);tr|H0Y9Y3|H0Y9Y3_HUMAN(pre=R,post=Y)	869.444	2	16.6671	LLLSIN@VTNTR	sp|P26006|ITA3_HUMAN(pre=K,post=T);sp|P26006-1|ITA3_HUMAN(pre=K,post=T);tr|H0YA49|H0YA49_HUMAN(pre=K,post=T)	694.916	2	12.9253
AVYYLDAVVSFIECGNALEK	sp|Q9UHB7|AFF4_HUMAN(pre=K,post=N)	850.446	3	24.8945	NDKS#EEEQSSSSVK	sp|P07910|HNRPC_HUMAN(pre=K,post=K);sp|P07910-2|HNRPC_HUMAN(pre=K,post=K);sp|P07910-3|HNRPC_HUMAN(pre=K,post=K);sp|P07910-4|HNRPC_HUMAN(pre=K,post=K);tr|B4DY08|B4DY08_HUMAN(pre=K,post=K);tr|G3V2Q1|G3V2Q1_HUMAN(pre=K,post=K);tr|G3V4C1|G3V4C1_HUMAN(pre=K,po	1033.48	2	16.6478	GGN@VTTDISVLINSLIK	sp|Q96RW7|HMCN1_HUMAN(pre=K,post=L);sp|Q96RW7-2|HMCN1_HUMAN(pre=K,post=L)	678.396	3	12.9238
VAEPELMGTPDGTCYPPPPVPR	sp|P27708|PYR1_HUMAN(pre=K,post=Q);tr|H7BZB3|H7BZB3_HUMAN(pre=K,post=Q);tr|F8VPD4|F8VPD4_HUMAN(pre=K,post=Q)	842.083	3	24.8644	VDEEDS#DEESHHDEMS#EQEEELEDDPTVVK	sp|Q9P0P8|CF203_HUMAN(pre=K,post=N);tr|J3KQ88|J3KQ88_HUMAN(pre=K,post=N)	995.39	4	16.6325	MLEAYN@LTEK	sp|Q99715|COCA1_HUMAN(pre=K,post=N);sp|Q99715-2|COCA1_HUMAN(pre=K,post=N);sp|Q99715-4|COCA1_HUMAN(pre=K,post=N);tr|H0Y991|H0Y991_HUMAN(pre=K,post=N);tr|D6RGG3|D6RGG3_HUMAN(pre=K,post=N);tr|H0Y5N9|H0Y5N9_HUMAN(pre=K,post=N)	500.933	3	12.9099
IIAEGANGPTTPEADKIFLER	sp|P00367|DHE3_HUMAN(pre=K,post=N);sp|P49448|DHE4_HUMAN(pre=K,post=N);tr|B3KV55|B3KV55_HUMAN(pre=K,post=N);tr|B4DGN5|B4DGN5_HUMAN(pre=K,post=N)	633.346	4	24.8632	SHS#TEPNLSSFLNDPNPMK	sp|Q9UPQ0|LIMC1_HUMAN(pre=R,post=Y);sp|Q9UPQ0-2|LIMC1_HUMAN(pre=R,post=Y);sp|Q9UPQ0-3|LIMC1_HUMAN(pre=R,post=Y);sp|Q9UPQ0-4|LIMC1_HUMAN(pre=R,post=Y);sp|Q9UPQ0-5|LIMC1_HUMAN(pre=R,post=Y);sp|Q9UPQ0-6|LIMC1_HUMAN(pre=R,post=Y);sp|Q9UPQ0-8|LIMC1_HUMAN(pre=R	828.386	3	16.6292	AN@HSGAVVLLK	sp|P23229|ITA6_HUMAN(pre=R,post=R);sp|P23229-2|ITA6_HUMAN(pre=R,post=R);sp|P23229-3|ITA6_HUMAN(pre=R,post=R);sp|P23229-4|ITA6_HUMAN(pre=R,post=R);sp|P23229-5|ITA6_HUMAN(pre=R,post=R);sp|P23229-6|ITA6_HUMAN(pre=R,post=R);sp|P23229-7|ITA6_HUMAN(pre=R,post=R	466.616	3	12.8724
GVCVHGNAEYQPGSPVYSSK	sp|Q02817|MUC2_HUMAN(pre=K,post=C);tr|E7EUV1|E7EUV1_HUMAN(pre=K,post=C)	808.732	3	24.8433	EDEYDDTYDGNQVGANDADS#DDELISR	sp|Q9H1I8|ASCC2_HUMAN(pre=Y,post=R);sp|Q9H1I8-3|ASCC2_HUMAN(pre=Y,post=R)	1082.42	3	16.6231	KKN@ITLDCAR	sp|Q13683|ITA7_HUMAN(pre=K,post=G);sp|Q13683-3|ITA7_HUMAN(pre=K,post=G);sp|Q13683-7|ITA7_HUMAN(pre=K,post=G);sp|Q13683-9|ITA7_HUMAN(pre=K,post=G);sp|Q13683-10|ITA7_HUMAN(pre=K,post=G);sp|Q13683-13|ITA7_HUMAN(pre=K,post=G);tr|H2N331|H2N331_HUMAN(pre=K,post	551.322	3	12.8587
LQVQDVPAGDDTYVCTAQNLLGSISTIGR	sp|Q9BZZ2|SN_HUMAN(pre=R,post=L);sp|Q9BZZ2-2|SN_HUMAN(pre=R,post=L);sp|Q9BZZ2-3|SN_HUMAN(pre=R,post=L);tr|H7C0M6|H7C0M6_HUMAN(pre=R,post=L)	1079.22	3	24.8383	S#LGGAVGSVASGAR	sp|Q8NHG8|ZNRF2_HUMAN(pre=R,post=A)	706.854	2	16.6197	MAAALN@ATGR	sp|P17050|NAGAB_HUMAN(pre=K,post=P)	560.799	2	12.8504
GLFYFDNSFRPVPLEQTYVGITEK	sp|O75643|U520_HUMAN(pre=K,post=K)	1036.88	3	24.8232	S#GDETPGSEVPGDK	sp|Q1KMD3|HNRL2_HUMAN(pre=R,post=A);tr|H3BQZ7|H3BQZ7_HUMAN(pre=R,post=A)	871.888	2	16.6061	TAGWNVPIGTLRPFLN@WTGPPEPIEAA	sp|P02788|TRFL_HUMAN(pre=R,post=V);sp|P02788-2|TRFL_HUMAN(pre=R,post=V);tr|E7EQB2|E7EQB2_HUMAN(pre=R,post=V);tr|E7ER44|E7ER44_HUMAN(pre=R,post=V);tr|C9JCF5|C9JCF5_HUMAN(pre=R,post=V)	1017.2	3	12.8453
SPDVGLYGVIPECGETYHSDLAEAK	sp|P46940|IQGA1_HUMAN(pre=R,post=K);tr|H0YLE8|H0YLE8_HUMAN(pre=R,post=K)	999.158	3	24.8136	SLSFPILNPALSQPSQPSS#PLPGSHGR	sp|Q8ND24|RN214_HUMAN(pre=R,post=N);tr|B4DTD1|B4DTD1_HUMAN(pre=R,post=N);tr|E9PN76|E9PN76_HUMAN(pre=R,post=N)	999.174	3	16.5902	LHEITN@ETFR	sp|Q6EMK4|VASN_HUMAN(pre=R,post=G)	468.912	3	12.8152
DFIATLEAEAFDDVVGETVGK	sp|P27816|MAP4_HUMAN(pre=R,post=T);sp|P27816-2|MAP4_HUMAN(pre=R,post=T);sp|P27816-5|MAP4_HUMAN(pre=R,post=T);sp|P27816-6|MAP4_HUMAN(pre=R,post=T);sp|P27816-7|MAP4_HUMAN(pre=R,post=T);tr|B9ZVR1|B9ZVR1_HUMAN(pre=R,post=T);tr|E7EVA0|E7EVA0_HUMAN(pre=R,post=T	838.768	3	24.8124	AET#PPLPIPPPPPDIQPLER	sp|Q8IX15|HOMEZ_HUMAN(pre=R,post=Y);tr|F8WCA3|F8WCA3_HUMAN(pre=R,post=Y)	800.089	3	16.5889	ELHHLQEQN@VSNAFLDKGEFY	sp|P00450|CERU_HUMAN(pre=K,post=I);tr|E9PFZ2|E9PFZ2_HUMAN(pre=K,post=I);tr|H7C5R1|H7C5R1_HUMAN(pre=K,post=I)	702.604	4	12.7967
VCLLGCGFSTGYGAAINNAK	sp|P08319|ADH4_HUMAN(pre=R,post=V);sp|P08319-2|ADH4_HUMAN(pre=R,post=V);tr|D6R9K8|D6R9K8_HUMAN(pre=R,post=V);tr|H0Y9N0|H0Y9N0_HUMAN(pre=R,post=V);tr|D6RIB1|D6RIB1_HUMAN(pre=R,post=V)	787.738	3	24.8094	TSS#IADEGTYTLDSILR	sp|Q9Y4I1|MYO5A_HUMAN(pre=R,post=Q);sp|Q9Y4I1-2|MYO5A_HUMAN(pre=R,post=Q);sp|Q9Y4I1-3|MYO5A_HUMAN(pre=R,post=Q);tr|E7ERV5|E7ERV5_HUMAN(pre=R,post=Q);tr|F8W6H6|F8W6H6_HUMAN(pre=R,post=Q);tr|G3V394|G3V394_HUMAN(pre=R,post=Q);tr|F8WE88|F8WE88_HUMAN(pre=R,pos	689.331	3	16.5849	KIN@SSLQLPDR	sp|Q9NPR2|SEM4B_HUMAN(pre=R,post=V);sp|Q9NPR2-2|SEM4B_HUMAN(pre=R,post=V);tr|J3KNP4|J3KNP4_HUMAN(pre=R,post=V);tr|H0YMZ3|H0YMZ3_HUMAN(pre=R,post=V)	520.639	3	12.7929
AQVEIVTDGEEPAEMIQVLGPK	sp|P40121|CAPG_HUMAN(pre=K,post=P);tr|E7ENU9|E7ENU9_HUMAN(pre=K,post=P);tr|B4DU58|B4DU58_HUMAN(pre=K,post=P)	881.138	3	24.8074	QAPSIAT#IGSTCDLNLK	sp|Q14315|FLNC_HUMAN(pre=R,post=I);sp|Q14315-2|FLNC_HUMAN(pre=R,post=I)	719.701	3	16.583	VAVVQHAPSESVDN@ASM+15.995PPVKVEF	sp|P12111|CO6A3_HUMAN(pre=R,post=S);sp|P12111-2|CO6A3_HUMAN(pre=R,post=S);sp|P12111-4|CO6A3_HUMAN(pre=R,post=S);tr|E7ENL6|E7ENL6_HUMAN(pre=R,post=S);tr|E9PCV6|E9PCV6_HUMAN(pre=R,post=S)	711.37	4	12.7687
GHNGWVTQIATTPQFPDMILSASR	sp|P63244|GBLP_HUMAN(pre=K,post=D);tr|E9PD14|E9PD14_HUMAN(pre=K,post=D);tr|J3KPE3|J3KPE3_HUMAN(pre=K,post=G);tr|D6RAC2|D6RAC2_HUMAN(pre=K,post=D);tr|D6RFZ9|D6RFZ9_HUMAN(pre=K,post=V);tr|D6REE5|D6REE5_HUMAN(pre=K,post=D);tr|D6R909|D6R909_HUMAN(pre=K,post=D	1386.2	2	24.8069	ERDSELS#DTDSGCCLGQSESDK	sp|Q96T88|UHRF1_HUMAN(pre=K,post=S);sp|Q96T88-2|UHRF1_HUMAN(pre=K,post=S)	948.387	3	16.5597	NYNEN@LTLIR	sp|O15204|ADEC1_HUMAN(pre=K,post=S);sp|O15204-2|ADEC1_HUMAN(pre=K,post=S)	465.584	3	12.6845
DLAQAVLSDSESGVQLSGSER	sp|Q5TZA2|CROCC_HUMAN(pre=R,post=T);tr|B1AKD8|B1AKD8_HUMAN(pre=R,post=T)	764.719	3	24.8043	EGLGPGDTTST#FCGTPNYIAPEILR	sp|Q05513|KPCZ_HUMAN(pre=K,post=G);sp|Q05513-2|KPCZ_HUMAN(pre=K,post=G);sp|Q05513-3|KPCZ_HUMAN(pre=K,post=G);tr|E9PBE1|E9PBE1_HUMAN(pre=K,post=G)	964.119	3	16.5421	GFN@FSTESM+15.995ARPEGR	sp|P36269|GGT5_HUMAN(pre=R,post=V);sp|P36269-2|GGT5_HUMAN(pre=R,post=V);sp|P36269-3|GGT5_HUMAN(pre=R,post=V);tr|E7EUG3|E7EUG3_HUMAN(pre=R,post=V)	616.289	3	12.6832
ATLSSTSGLDLMSESGEGEISPQR	sp|Q8WWI1|LMO7_HUMAN(pre=K,post=E);sp|Q8WWI1-2|LMO7_HUMAN(pre=K,post=E);sp|Q8WWI1-3|LMO7_HUMAN(pre=K,post=E);sp|Q8WWI1-4|LMO7_HUMAN(pre=K,post=E);tr|E9PMS6|E9PMS6_HUMAN(pre=K,post=E);tr|E9PMT2|E9PMT2_HUMAN(pre=K,post=E);tr|J3KP06|J3KP06_HUMAN(pre=K,post=E	866.089	3	24.8001	ADS#EKEEEDIEDIEENTRPK	sp|Q641Q2|FA21A_HUMAN(pre=F,post=R);sp|Q641Q2-2|FA21A_HUMAN(pre=F,post=R);sp|Q5SNT6|FA21B_HUMAN(pre=F,post=R);sp|Q9Y4E1|FA21C_HUMAN(pre=F,post=R);sp|Q9Y4E1-2|FA21C_HUMAN(pre=F,post=R);sp|Q9Y4E1-3|FA21C_HUMAN(pre=F,post=R);sp|Q9Y4E1-4|FA21C_HUMAN(pre=F,pos	722.84	4	16.5339	AAAVSGAN@GSTLWER	sp|Q9H0X4|ITFG3_HUMAN(pre=F,post=P);sp|Q9H0X4-2|ITFG3_HUMAN(pre=F,post=P);tr|B4DGG1|B4DGG1_HUMAN(pre=F,post=P);tr|H7C3L6|H7C3L6_HUMAN(pre=F,post=P);tr|C9IYB9|C9IYB9_HUMAN(pre=F,post=P);tr|C9J3Y6|C9J3Y6_HUMAN(pre=F,post=P)	817.919	2	12.6746
NVEDETPQDLTEESLVLLPFDDLK	sp|O00221|IKBE_HUMAN(pre=R,post=I);tr|H0Y4W4|H0Y4W4_HUMAN(pre=R,post=I)	1016.52	3	24.7959	S#FSLASSSNSPISQR	sp|Q9BXB4|OSB11_HUMAN(pre=R,post=R)	597.951	3	16.5315	LSLHRPALEDLLLGSEAN@LTCTLTG	sp|P01876|IGHA1_HUMAN(pre=R,post=L);sp|P01877|IGHA2_HUMAN(pre=R,post=L)	947.172	3	12.6633
INEFSISSFCTVVDVVNFSK	sp|Q06828|FMOD_HUMAN(pre=R,post=L)	860.782	3	24.7933	AEDS#EPES#DGEAGIEAVGSAAEEK	sp|Q9UHR5|S30BP_HUMAN(pre=Y,post=G);sp|Q9UHR5-2|S30BP_HUMAN(pre=Y,post=G);tr|J3KRU5|J3KRU5_HUMAN(pre=Y,post=G);tr|F5H478|F5H478_HUMAN(pre=Y,post=G);tr|J3QLH3|J3QLH3_HUMAN(pre=Y,post=G)	942.39	3	16.5275	CECPPGHQLSPN@ISAC	sp|P35555|FBN1_HUMAN(pre=R,post=I)	986.428	2	12.6311
VHAELADVLTEAVVDSILAIK	sp|P40227|TCPZ_HUMAN(pre=K,post=K);sp|P40227-2|TCPZ_HUMAN(pre=K,post=K);tr|B4DPJ8|B4DPJ8_HUMAN(pre=K,post=K)	1247.72	2	24.7927	AEASS#PVSASPVPVGIPT#SPKQESASSSYFVAPR	sp|Q9UMS6|SYNP2_HUMAN(pre=F,post=P);sp|Q9UMS6-2|SYNP2_HUMAN(pre=F,post=P);sp|Q9UMS6-3|SYNP2_HUMAN(pre=F,post=P)	959.716	4	16.5213	LSISFPN@MTSNGYPVLYPTGL	sp|P56199|ITA1_HUMAN(pre=K,post=S)	806.081	3	12.6166
LALYTACGGVNPQQCLPVLLDVGTNNEELLRDPLYIGLK	sp|Q16798|MAON_HUMAN(pre=K,post=H);tr|Q6TCH8|Q6TCH8_HUMAN(pre=K,post=H);tr|B7Z6V0|B7Z6V0_HUMAN(pre=K,post=H);tr|E9PMB9|E9PMB9_HUMAN(pre=K,post=H)	1154.62	4	24.7874	EAELES#PEVMPEEEDEDDEDGGEEAPAPGGAGK	sp|Q8IX01|SUGP2_HUMAN(pre=R,post=S);tr|E7ETX7|E7ETX7_HUMAN(pre=R,post=S);tr|M0R2Z9|M0R2Z9_HUMAN(pre=R,post=S)	946.392	4	16.5042	DIN@VTGVWER	sp|Q16549|PCSK7_HUMAN(pre=R,post=N);tr|E9PMC0|E9PMC0_HUMAN(pre=R,post=N)	667.348	2	12.611
GIAFPTSISVNNCVCHFSPLK	sp|Q9UQ80|PA2G4_HUMAN(pre=K,post=S);tr|F8VTY8|F8VTY8_HUMAN(pre=K,post=S);tr|F8VRZ3|F8VRZ3_HUMAN(pre=K,post=S);tr|F8W0A3|F8W0A3_HUMAN(pre=K,post=S);tr|H0YIN7|H0YIN7_HUMAN(pre=K,post=S);tr|F8VR77|F8VR77_HUMAN(pre=K,post=S);tr|F8VZ69|F8VZ69_HUMAN(pre=K,post=	879.458	3	24.7837	ASGS#ENEGDYNPGR	sp|Q02880|TOP2B_HUMAN(pre=K,post=K);sp|Q02880-2|TOP2B_HUMAN(pre=K,post=K);tr|B4DLV2|B4DLV2_HUMAN(pre=K,post=K)	838.836	2	16.4927	ENVGIYN@LSK	sp|Q15155|NOMO1_HUMAN(pre=R,post=G);sp|Q5JPE7|NOMO2_HUMAN(pre=R,post=G);sp|Q5JPE7-2|NOMO2_HUMAN(pre=R,post=G);sp|P69849|NOMO3_HUMAN(pre=R,post=G);tr|Q4G177|Q4G177_HUMAN(pre=R,post=G);tr|F5H826|F5H826_HUMAN(pre=R,post=G);tr|J3KN36|J3KN36_HUMAN(pre=R,post=G	475.932	3	12.6085
CFQEMLEEEEEHEWFIPAR	sp|Q9BPZ3|PAIP2_HUMAN(pre=R,post=D);tr|D6RA77|D6RA77_HUMAN(pre=R,post=D)	885.065	3	24.7798	EPIIEDILNLES#SPTASGSSVSPGLYSK	sp|Q9BQL6|FERM1_HUMAN(pre=K,post=T);sp|Q9BQL6-2|FERM1_HUMAN(pre=K,post=T);sp|Q9BQL6-4|FERM1_HUMAN(pre=K,post=T)	1086.88	3	16.4837	DCVECLLLHSGKPDN@QTCHSL	sp|P18084|ITB5_HUMAN(pre=R,post=C);tr|H7C5U2|H7C5U2_HUMAN(pre=R,post=C)	693.83	4	12.6036
PEVDVMCTAFHDNEETFLKK	sp|P02768|ALBU_HUMAN(pre=R,post=Y);tr|H7C013|H7C013_HUMAN(pre=R,post=Y);gi|113576(pre=R,post=Y)	711.359	4	24.7739	RGS#S#GSVDETLFALPAASEPVIR	sp|Q9NQC3|RTN4_HUMAN(pre=R,post=S);sp|Q9NQC3-5|RTN4_HUMAN(pre=R,post=S)	888.423	3	16.4711	EAN@LTCTLTGLR	sp|P01876|IGHA1_HUMAN(pre=S,post=D);sp|P01877|IGHA2_HUMAN(pre=S,post=D)	747.395	2	12.6022
SSVGETVYGGSDELSDDITQQQLLPGVK	sp|O00267|SPT5H_HUMAN(pre=K,post=D);sp|O00267-2|SPT5H_HUMAN(pre=K,post=D);tr|M0QYL9|M0QYL9_HUMAN(pre=K,post=D)	1070.88	3	24.7618	AKT#PT#PEPFDSETR	sp|Q9NSY0|NRBP2_HUMAN(pre=K,post=K);sp|Q9NSY0-2|NRBP2_HUMAN(pre=K,post=K);sp|Q9NSY0-4|NRBP2_HUMAN(pre=K,post=K);tr|D3DWK9|D3DWK9_HUMAN(pre=K,post=K);tr|H0YCB1|H0YCB1_HUMAN(pre=K,post=K)	675.305	3	16.4625	VDN@GSLANTPHLR	sp|P07585|PGS2_HUMAN(pre=A,post=E);sp|P07585-2|PGS2_HUMAN(pre=A,post=E);sp|P07585-3|PGS2_HUMAN(pre=A,post=E);tr|F8VNV6|F8VNV6_HUMAN(pre=A,post=E);tr|H0YIH3|H0YIH3_HUMAN(pre=A,post=E)	513.607	3	12.5916
QEELGDLVDKEMAATSAAIETATAR	sp|O00291|HIP1_HUMAN(pre=K,post=I);sp|O00291-3|HIP1_HUMAN(pre=K,post=I)	970.166	3	24.7615	QQS#IEDKEDKPPPR	sp|Q5JSZ5|PRC2B_HUMAN(pre=R,post=Q);sp|Q5JSZ5-5|PRC2B_HUMAN(pre=R,post=Q);tr|Q5JT00|Q5JT00_HUMAN(pre=R,post=Q)	727.041	3	16.4564	VVACLVQGFFPQEPLSVTWSESGQN@VTAR	sp|P01877|IGHA2_HUMAN(pre=V,post=N)	1117.89	3	12.5756
DDEAAAVALSSLIHALDDLDMVAIVR	sp|P13010|XRCC5_HUMAN(pre=R,post=Y)	717.629	4	24.7593	IDENS#DKEM^EVEESPEK	sp|Q8N3X1|FNBP4_HUMAN(pre=K,post=I);sp|Q8N3X1-2|FNBP4_HUMAN(pre=K,post=I)	846.049	3	16.4528	SLDLSHNLISDFAWSDLHN@LSALQLLK	sp|O14498|ISLR_HUMAN(pre=K,post=M);tr|H0YL90|H0YL90_HUMAN(pre=K,post=M);tr|H0YN67|H0YN67_HUMAN(pre=K,post=M)	668.763	5	12.5735
NTGDADQWCPLLETLTDAEMEKK	sp|Q12824|SNF5_HUMAN(pre=R,post=I);sp|Q12824-2|SNF5_HUMAN(pre=R,post=I);tr|G5E975|G5E975_HUMAN(pre=R,post=I);tr|B5MCL5|B5MCL5_HUMAN(pre=R,post=I)	1033.18	3	24.7475	NS#PGLLVSPGNLNK	sp|Q06413|MEF2C_HUMAN(pre=R,post=N);sp|Q06413-2|MEF2C_HUMAN(pre=R,post=N);sp|Q06413-3|MEF2C_HUMAN(pre=R,post=N);sp|Q06413-4|MEF2C_HUMAN(pre=R,post=N);sp|Q06413-5|MEF2C_HUMAN(pre=R,post=N);sp|Q06413-6|MEF2C_HUMAN(pre=R,post=N);tr|D6RJG6|D6RJG6_HUMAN(pre=R,	593.319	3	16.4457	MYLN@ESVHIDK	sp|Q14108|SCRB2_HUMAN(pre=V,post=E);sp|Q14108-2|SCRB2_HUMAN(pre=V,post=E)	546.62	3	12.5706
SSGNSSSSGSGSGSTSAGSSSPGAR	sp|Q12797|ASPH_HUMAN(pre=K,post=R);sp|Q12797-2|ASPH_HUMAN(pre=K,post=R);sp|Q12797-6|ASPH_HUMAN(pre=K,post=R);sp|Q12797-7|ASPH_HUMAN(pre=K,post=R);tr|E5RHJ2|E5RHJ2_HUMAN(pre=K,post=R);tr|E5RG56|E5RG56_HUMAN(pre=K,post=R)	1123.99	2	24.7464	LS#S#EDEEEDEAEDDQSEASGKK	sp|Q8NEJ9|NGDN_HUMAN(pre=K,post=S);sp|Q8NEJ9-2|NGDN_HUMAN(pre=K,post=S);tr|G3V4G1|G3V4G1_HUMAN(pre=K,post=S)	755.561	4	16.4437	QN@VTEFPIIK	sp|Q9P2K2|TXD16_HUMAN(pre=K,post=M);tr|H0YJI6|H0YJI6_HUMAN(pre=K,post=M)	739.43	2	12.5514
IGVVGGCQEYTGAPYFAAISALK	sp|Q8IW45|NNRD_HUMAN(pre=R,post=V);sp|Q8IW45-2|NNRD_HUMAN(pre=R,post=V)	887.472	3	24.7436	DHS#PT#PSVFNSDEER	sp|Q6UN15|FIP1_HUMAN(pre=R,post=Y);sp|Q6UN15-3|FIP1_HUMAN(pre=R,post=Y);sp|Q6UN15-5|FIP1_HUMAN(pre=R,post=Y)	674.264	3	16.4423	QLFFN@GTEPLRPQDPLPWPALATTLETVATEGVEVF	sp|P36269|GGT5_HUMAN(pre=R,post=Y);sp|P36269-2|GGT5_HUMAN(pre=R,post=Y);sp|P36269-3|GGT5_HUMAN(pre=R,post=Y)	1033.04	4	12.5496
AAYDREESTNLEDYEPNTVASLLK	sp|Q15311|RBP1_HUMAN(pre=K,post=Q)	1006.17	3	24.7275	S#EEDEEDDEDEDEDEDEIEPAAMK	sp|P19338|NUCL_HUMAN(pre=D,post=A);tr|C9J1H7|C9J1H7_HUMAN(pre=D,post=A);tr|C9JWL1|C9JWL1_HUMAN(pre=D,post=A)	1061.06	3	16.419	LFN@LTSTFSR	sp|Q495W5|FUT11_HUMAN(pre=R,post=H);sp|Q495W5-2|FUT11_HUMAN(pre=R,post=H)	665.861	2	12.539
NLIYPIFVTDVPDDIQPITSLPGVAR	sp|P13716|HEM2_HUMAN(pre=S,post=Y);tr|B7ZBK6|B7ZBK6_HUMAN(pre=S,post=Y)	999.886	3	24.6737	GSVSQPST#PS#PPKPTGIFQTSANSSFEPVK	sp|O15027|SC16A_HUMAN(pre=R,post=S);sp|O15027-2|SC16A_HUMAN(pre=R,post=S);sp|O15027-3|SC16A_HUMAN(pre=R,post=S);sp|O15027-4|SC16A_HUMAN(pre=R,post=S);sp|O15027-5|SC16A_HUMAN(pre=R,post=S);tr|J3KNL6|J3KNL6_HUMAN(pre=R,post=S)	913.698	4	16.4089	IYLRN@ESEFR	sp|P08648|ITA5_HUMAN(pre=K,post=D)	491.261	3	12.5127
VEAPSLDVHM^DSPDINIEGPDVK	sp|Q09666|AHNK_HUMAN(pre=K,post=I)	927.801	3	24.6685	T#GSDHTNPTSPLLVKPSDLLEENK	sp|Q96D71|REPS1_HUMAN(pre=R,post=I);sp|Q96D71-2|REPS1_HUMAN(pre=R,post=I);sp|Q96D71-3|REPS1_HUMAN(pre=R,post=I);tr|J3KP76|J3KP76_HUMAN(pre=R,post=I);tr|E9PMG1|E9PMG1_HUMAN(pre=R,post=I);tr|H0YDT0|H0YDT0_HUMAN(pre=R,post=I);tr|H0YE73|H0YE73_HUMAN(pre=R,pos	776.901	4	16.4056	N@TTGEHCEK	sp|Q16363|LAMA4_HUMAN(pre=R,post=C);sp|Q16363-2|LAMA4_HUMAN(pre=R,post=C);tr|E5RFQ2|E5RFQ2_HUMAN(pre=R,post=C)	682.821	2	12.5103
RLEDELGGQFLDLSLHDTVTTLILGGHNK	sp|Q9H269|VPS16_HUMAN(pre=R,post=R);sp|Q9H269-2|VPS16_HUMAN(pre=R,post=R);tr|Q5JUA8|Q5JUA8_HUMAN(pre=R,post=R)	696.782	5	24.6657	ATS#PLCTSTASMVSSSPSTPSNIPQKPSQPAAK	sp|P30622|CLIP1_HUMAN(pre=R,post=E);sp|P30622-1|CLIP1_HUMAN(pre=R,post=E);sp|P30622-2|CLIP1_HUMAN(pre=R,post=E);tr|J3KP58|J3KP58_HUMAN(pre=R,post=E);tr|F5H6A0|F5H6A0_HUMAN(pre=R,post=E);tr|F5H1T5|F5H1T5_HUMAN(pre=R,post=E);tr|F6VGP8|F6VGP8_HUMAN(pre=R,pos	766.383	5	16.3904	FRN@HTCGLCGDYNGLQSY	sp|Q02817|MUC2_HUMAN(pre=K,post=S);tr|E7EUV1|E7EUV1_HUMAN(pre=K,post=S)	769.673	3	12.4952
MPCAEDYLSVVLNQLCVLHEK	sp|P02768|ALBU_HUMAN(pre=R,post=T);sp|P02768-2|ALBU_HUMAN(pre=R,post=T);tr|C9JKR2|C9JKR2_HUMAN(pre=R,post=T);tr|H0YA55|H0YA55_HUMAN(pre=R,post=T);tr|B7WNR0|B7WNR0_HUMAN(pre=R,post=T);tr|D6RHD5|D6RHD5_HUMAN(pre=R,post=T);gi|113576(pre=R,post=T)	936.145	3	24.6628	DGQDAIAQS#PEKESK	sp|Q9NWH9|SLTM_HUMAN(pre=K,post=D);tr|H0YL55|H0YL55_HUMAN(pre=K,post=D);tr|H7BXE3|H7BXE3_HUMAN(pre=K,post=D)	705.681	3	16.3765	M+15.995LEAYN@LTEK	sp|Q99715|COCA1_HUMAN(pre=K,post=N);sp|Q99715-2|COCA1_HUMAN(pre=K,post=N);sp|Q99715-4|COCA1_HUMAN(pre=K,post=N);tr|H0Y991|H0Y991_HUMAN(pre=K,post=N);tr|D6RGG3|D6RGG3_HUMAN(pre=K,post=N);tr|H0Y5N9|H0Y5N9_HUMAN(pre=K,post=N)	758.893	2	12.4899
LDEYLNSPLPDEIDENSMEDIK	sp|Q9Y696|CLIC4_HUMAN(pre=K,post=F)	956.464	3	24.6606	GIS#QTNLITTVTPEKK	sp|Q9Y2J2|E41L3_HUMAN(pre=K,post=A);sp|Q9Y2J2-2|E41L3_HUMAN(pre=K,post=A);sp|Q9Y2J2-3|E41L3_HUMAN(pre=K,post=A);tr|F5GX05|F5GX05_HUMAN(pre=K,post=A)	561.316	4	16.3682	GM+15.995CYFTN@GTER	sp|P05538|DQB2_HUMAN(pre=K,post=V);sp|P05538-2|DQB2_HUMAN(pre=K,post=V);tr|Q5Y7D6|Q5Y7D6_HUMAN(pre=K,post=V);tr|A2ADX3|A2ADX3_HUMAN(pre=K,post=V);tr|Q5SR05|Q5SR05_HUMAN(pre=K,post=V);tr|Q5SQ90|Q5SQ90_HUMAN(pre=K,post=V);tr|Q5SQ91|Q5SQ91_HUMAN(pre=K,post=V	748.817	2	12.4833
SLQDIIAILGM^DELSEEDKLTVSR	sp|P06576|ATPB_HUMAN(pre=K,post=A);tr|F8W079|F8W079_HUMAN(pre=K,post=A);tr|F8VQY0|F8VQY0_HUMAN(pre=K,post=A);tr|F8VPV9|F8VPV9_HUMAN(pre=K,post=A)	745.651	4	24.6604	MTTTSAAAYGT#HLSPHVPHR	sp|P16144|ITB4_HUMAN(pre=R,post=V);sp|P16144-2|ITB4_HUMAN(pre=R,post=V);sp|P16144-3|ITB4_HUMAN(pre=R,post=V);sp|P16144-4|ITB4_HUMAN(pre=R,post=V);tr|J3QRK0|J3QRK0_HUMAN(pre=R,post=V);tr|J3QS11|J3QS11_HUMAN(pre=R,post=V)	590.533	4	16.3636	NELMLN@SSLMR	sp|O00468|AGRIN_HUMAN(pre=K,post=I);sp|O00468-3|AGRIN_HUMAN(pre=K,post=I);sp|O00468-4|AGRIN_HUMAN(pre=K,post=I);sp|O00468-5|AGRIN_HUMAN(pre=K,post=I);sp|O00468-6|AGRIN_HUMAN(pre=K,post=I);sp|O00468-7|AGRIN_HUMAN(pre=K,post=I)	726.869	2	12.4817
QLLGHMEDLEGDAQSVLDAR	sp|Q9NX46|ARHL2_HUMAN(pre=K,post=E)	781.057	3	24.6508	GPAFNM^AS#PESDFGINLK	sp|Q09666|AHNK_HUMAN(pre=K,post=G)	760.36	3	16.3597	YLN@FSESEEK	sp|P20702|ITAX_HUMAN(pre=K,post=E);tr|H3BN02|H3BN02_HUMAN(pre=K,post=E)	767.877	2	12.4803
FLGEPVSPQTLAATLAELDVTLQLLEDK	sp|P30711|GSTT1_HUMAN(pre=V,post=F);tr|Q6IC69|Q6IC69_HUMAN(pre=V,post=F)	1100.61	3	24.6507	CDSSPDS#AEDVRK	sp|P02765|FETUA_HUMAN(pre=K,post=V)	611.935	3	16.3224	LSSITSEATGN@ESHPYLNK	sp|Q3MIW9|DPCR1_HUMAN(pre=K,post=D);sp|Q3MIW9-2|DPCR1_HUMAN(pre=K,post=D);tr|Q5SS95|Q5SS95_HUMAN(pre=K,post=D);tr|E9PEI6|E9PEI6_HUMAN(pre=K,post=D)	779.73	3	12.4442
VEEQEPELTSTPNFVVEVIK	sp|Q07021|C1QBP_HUMAN(pre=K,post=N);tr|I3L3B0|I3L3B0_HUMAN(pre=K,post=N);tr|I3L3Q7|I3L3Q7_HUMAN(pre=K,post=N)	859.13	3	24.6466	VS#ENDFEDLLSNQGFSSR	sp|O14976|GAK_HUMAN(pre=K,post=S);tr|E9PGR2|E9PGR2_HUMAN(pre=K,post=S);tr|H0Y8H5|H0Y8H5_HUMAN(pre=K,post=S)	756.668	3	16.3162	M+15.995AAALN@ATGR	sp|P17050|NAGAB_HUMAN(pre=K,post=P)	568.796	2	12.4304
DTNYTLNTDSLDWALYDHLMDFLADR	sp|Q07021|C1QBP_HUMAN(pre=K,post=G);tr|I3L3B0|I3L3B0_HUMAN(pre=K,post=G);tr|I3L3Q7|I3L3Q7_HUMAN(pre=K,post=G)	1088.18	3	24.6332	SNT#LNEKPALPVIR	sp|Q9UMZ2|SYNRG_HUMAN(pre=R,post=D);sp|Q9UMZ2-3|SYNRG_HUMAN(pre=R,post=D);sp|Q9UMZ2-4|SYNRG_HUMAN(pre=R,post=D);sp|Q9UMZ2-5|SYNRG_HUMAN(pre=R,post=D);sp|Q9UMZ2-6|SYNRG_HUMAN(pre=R,post=D);tr|K7ERE7|K7ERE7_HUMAN(pre=R,post=D);tr|A8MWU4|A8MWU4_HUMAN(pre=R,p	640.69	3	16.3027	LYLDHNN@LTR	sp|Q06828|FMOD_HUMAN(pre=R,post=M)	468.585	3	12.4143
LQVGQELLLYLGAPGAISDLEEDLGR	tr|E7ERI8|E7ERI8_HUMAN(pre=R,post=L);tr|F5H604|F5H604_HUMAN(pre=R,post=L);tr|E7EW49|E7EW49_HUMAN(pre=R,post=L)	971.862	3	24.6283	KS#PGDEDDKDCKEEENK	sp|Q9Y3E1|HDGR3_HUMAN(pre=R,post=S);tr|H3BPM9|H3BPM9_HUMAN(pre=R,post=S)	565.471	5	16.2868	ASLQFLQN@YTALASAVDAMDFINDATDVNDALGYVTR	sp|P12109|CO6A1_HUMAN(pre=R,post=F)	1380.34	3	12.4134
IVSLFAEHNDLQYAAPGGLIGVGTK	sp|Q2VIR3|IF2GL_HUMAN(pre=K,post=I);sp|Q2VIR3-2|IF2GL_HUMAN(pre=K,post=I);sp|P41091|IF2G_HUMAN(pre=K,post=I);tr|F8W810|F8W810_HUMAN(pre=K,post=I)	953.528	3	24.6261	SNS#VEKPVSSILSR	sp|Q9UI08|EVL_HUMAN(pre=R,post=T);sp|Q9UI08-2|EVL_HUMAN(pre=R,post=T);tr|B7Z3I5|B7Z3I5_HUMAN(pre=R,post=T);tr|H0YJN0|H0YJN0_HUMAN(pre=R,post=M)	624.333	3	16.2848	EEQYN@STYR	sp|P01857|IGHG1_HUMAN(pre=R,post=V)	667.802	2	12.3774
DGTVLCELINALYPEGQAPVK	sp|P37802|TAGL2_HUMAN(pre=K,post=K)	859.129	3	24.6199	TGVTSTSDS#EEEGDDQEGEK	sp|O75475|PSIP1_HUMAN(pre=K,post=K);sp|O75475-2|PSIP1_HUMAN(pre=K,post=K);sp|O75475-3|PSIP1_HUMAN(pre=K,post=K)	823.34	3	16.2694	KN@ITDLVEGAK	sp|Q8IWA5|CTL2_HUMAN(pre=R,post=K);sp|Q8IWA5-2|CTL2_HUMAN(pre=R,post=K);sp|Q8IWA5-3|CTL2_HUMAN(pre=R,post=K);tr|K7ESF5|K7ESF5_HUMAN(pre=R,post=K)	540.991	3	12.36
DECSFHIFYQLLGGAGEQLK	sp|Q7Z406|MYH14_HUMAN(pre=K,post=A);sp|Q7Z406-2|MYH14_HUMAN(pre=K,post=A);sp|Q7Z406-4|MYH14_HUMAN(pre=K,post=A);sp|Q7Z406-5|MYH14_HUMAN(pre=K,post=A);sp|Q7Z406-6|MYH14_HUMAN(pre=K,post=A);tr|G8JLL9|G8JLL9_HUMAN(pre=K,post=A);tr|F2Z2U8|F2Z2U8_HUMAN(pre=K,p	867.441	3	24.6186	VYQTSPT#DEDEEDEESSAAALFTSELLR	sp|Q9UKE5|TNIK_HUMAN(pre=R,post=Q);sp|Q9UKE5-2|TNIK_HUMAN(pre=R,post=Q);sp|Q9UKE5-3|TNIK_HUMAN(pre=R,post=Q);sp|Q9UKE5-4|TNIK_HUMAN(pre=R,post=Q);sp|Q9UKE5-5|TNIK_HUMAN(pre=R,post=Q);sp|Q9UKE5-6|TNIK_HUMAN(pre=R,post=Q);sp|Q9UKE5-7|TNIK_HUMAN(pre=R,post=Q	1119.49	3	16.2557	TYN@ASVLPVR	sp|Q96S52|PIGS_HUMAN(pre=K,post=V);sp|Q96S52-2|PIGS_HUMAN(pre=K,post=V);tr|F5H019|F5H019_HUMAN(pre=K,post=V)	632.854	2	12.3352
GVLVDEENICESCLSPILPSDAAK	sp|P49754|VPS41_HUMAN(pre=K,post=P);tr|E9PF36|E9PF36_HUMAN(pre=K,post=P)	968.823	3	24.6165	MES#EGGADDS#AEEGDLLDDDDNEDRGDDQVK	tr|B4DY08|B4DY08_HUMAN(pre=K,post=T)	948.112	4	16.2551	N@YSYVIHAK	sp|Q6FHJ7|SFRP4_HUMAN(pre=K,post=I);tr|C9JMJ2|C9JMJ2_HUMAN(pre=K,post=I)	692.379	2	12.3159
SYNVTPPPIEESHPYYQEIYNDR	sp|P07738|PMGE_HUMAN(pre=R,post=R)	985.803	3	24.6117	SS#VQDFICVSYLEPEQQAR	sp|Q8TB24|RIN3_HUMAN(pre=R,post=T)	827.38	3	16.2489	SN@ETALHYFK	sp|Q9UBV2|SE1L1_HUMAN(pre=Q,post=K)	749.894	2	12.3067
QLGPQPQDIIYYEDGVVPTTDR	sp|P09564|CD7_HUMAN(pre=R,post=R);tr|J3QLM0|J3QLM0_HUMAN(pre=R,post=R)	1324.67	2	24.6083	FLPDVSAS#SPEEPHSDSEGAGSGAR	sp|Q8NC44|F134A_HUMAN(pre=R,post=P)	904.061	3	16.2391	KTM+15.995FN@STDIK	sp|Q96K49|TM87B_HUMAN(pre=R,post=L);sp|Q96K49-2|TM87B_HUMAN(pre=R,post=L);tr|H7C0B3|H7C0B3_HUMAN(pre=R,post=L);tr|H7C1G1|H7C1G1_HUMAN(pre=R,post=L)	545.299	3	12.3
NIDDGTSDRPYSHALVAGIDR	sp|P61353|RL27_HUMAN(pre=K,post=Y);tr|K7ELC7|K7ELC7_HUMAN(pre=K,post=Y)	806.071	3	24.5919	SEGEGEAASADDGSLNTS#GAGPK	sp|Q9NWV8|BABA1_HUMAN(pre=R,post=S);sp|Q9NWV8-3|BABA1_HUMAN(pre=R,post=S);tr|M0QX07|M0QX07_HUMAN(pre=R,post=S);tr|M0QY17|M0QY17_HUMAN(pre=R,post=S);tr|M0R3F4|M0R3F4_HUMAN(pre=R,post=S);tr|J3KQS6|J3KQS6_HUMAN(pre=R,post=S);tr|M0R2I2|M0R2I2_HUMAN(pre=R,post	825.696	3	16.2337	AEN@QTAPGEVPALSNLRPPSR	sp|P28300|LYOX_HUMAN(pre=R,post=V)	783.748	3	12.2742
DCPVSSYNEWDPLEEVIVGR	sp|P50440|GATM_HUMAN(pre=K,post=A);sp|P50440-2|GATM_HUMAN(pre=K,post=A);sp|P50440-3|GATM_HUMAN(pre=K,post=A);tr|H0YKW9|H0YKW9_HUMAN(pre=K,post=A)	836.734	3	24.5851	SLS#CLSDLDGGVALEPR	sp|O95685|PPR3D_HUMAN(pre=R,post=A)	671.653	3	16.2035	VLNN@ITNDLR	sp|P21757|MSRE_HUMAN(pre=K,post=L);sp|P21757-2|MSRE_HUMAN(pre=K,post=L);sp|P21757-3|MSRE_HUMAN(pre=K,post=L);tr|B4DDJ5|B4DDJ5_HUMAN(pre=K,post=L);tr|F5GZJ2|F5GZJ2_HUMAN(pre=K,post=L);tr|H0YBY2|H0YBY2_HUMAN(pre=K,post=L)	658.868	2	12.2538
TTPM^TTQPPNPTFSLLQIGQR	sp|A8K7I4|CLCA1_HUMAN(pre=K,post=I)	830.106	3	24.5737	ELGLVDDSPTPGSPGS#PPSGFLLNSK	sp|Q9BZE0|GLIS2_HUMAN(pre=R,post=F)	979.486	3	16.2027	M+15.995HYDQSQPPYYN@VTAM+15.995	sp|P07098|LIPG_HUMAN(pre=R,post=N);tr|Q5VXI8|Q5VXI8_HUMAN(pre=R,post=N);tr|F5H1P4|F5H1P4_HUMAN(pre=R,post=N)	1061.46	2	12.2514
M^PCAEDYLSVVLNQLCVLHEK	sp|P02768|ALBU_HUMAN(pre=R,post=T);sp|P02768-2|ALBU_HUMAN(pre=R,post=T);tr|C9JKR2|C9JKR2_HUMAN(pre=R,post=T);tr|H0YA55|H0YA55_HUMAN(pre=R,post=T);tr|B7WNR0|B7WNR0_HUMAN(pre=R,post=T);tr|D6RHD5|D6RHD5_HUMAN(pre=R,post=T);gi|113576(pre=R,post=T)	706.359	4	24.5686	CHAEHT#PEEEIDHTGAK	sp|O95757|HS74L_HUMAN(pre=K,post=T);tr|E7ES43|E7ES43_HUMAN(pre=K,post=T);tr|E9PDE8|E9PDE8_HUMAN(pre=K,post=T);tr|D6RJ96|D6RJ96_HUMAN(pre=K,post=T)	583.009	4	16.1972	DEIGN@VSTSHLL	sp|P04843|RPN1_HUMAN(pre=R,post=I);tr|B7Z4L4|B7Z4L4_HUMAN(pre=R,post=I)	477.248	3	12.2432
FNGNTLDNDIMLIRLSSPATLNSR	Trypa5|PromTArt5(pre=N,post=-)	936.163	3	24.5652	QTPADGEAS#GESEPAKGSEEAK	sp|P55011|S12A2_HUMAN(pre=K,post=G);sp|P55011-3|S12A2_HUMAN(pre=K,post=G);tr|G3XAL9|G3XAL9_HUMAN(pre=K,post=G)	896.416	3	16.1947	GSLSYLN@VTR	sp|P07339|CATD_HUMAN(pre=K,post=K);tr|H7C469|H7C469_HUMAN(pre=K,post=K);tr|F8WD96|F8WD96_HUMAN(pre=K,post=K);tr|C9JH19|C9JH19_HUMAN(pre=K,post=K)	627.844	2	12.2419
QPAIM^PGQSYGLEDGSCSYK	sp|P14866|HNRPL_HUMAN(pre=K,post=D);sp|P14866-2|HNRPL_HUMAN(pre=K,post=D);tr|M0QYT0|M0QYT0_HUMAN(pre=K,post=D);tr|M0QXS5|M0QXS5_HUMAN(pre=K,post=D)	831.395	3	24.5622	GSAPHS#ESDLPEQEEEILGS#DDDEQEDPNDYCK	sp|Q96SB4|SRPK1_HUMAN(pre=R,post=G);sp|Q96SB4-3|SRPK1_HUMAN(pre=R,post=G);tr|B4DS61|B4DS61_HUMAN(pre=R,post=G);tr|H3BLV9|H3BLV9_HUMAN(pre=R,post=G);tr|D6RBM8|D6RBM8_HUMAN(pre=R,post=G)	1046.41	4	16.1863	GILSNLEN@TTK	sp|P25391|LAMA1_HUMAN(pre=Y,post=Y)	739.92	2	12.2413
AQNLPQSPENTDLQVIPGSQTR	sp|Q8NE01|CNNM3_HUMAN(pre=R,post=L);sp|Q8NE01-2|CNNM3_HUMAN(pre=R,post=L);sp|Q8NE01-3|CNNM3_HUMAN(pre=R,post=L)	1269.16	2	24.5545	AGYLSDGDS#PERPAGPPSPTSFRPYEVGPAAR	sp|Q6ZW31|SYDE1_HUMAN(pre=R,post=A);sp|Q6ZW31-2|SYDE1_HUMAN(pre=R,post=A)	882.168	4	16.1767	YGIVVIDECPGVGLALPQFFNN@VSLH	sp|P08236|BGLR_HUMAN(pre=R,post=H);sp|P08236-2|BGLR_HUMAN(pre=R,post=H);tr|E9PCV0|E9PCV0_HUMAN(pre=R,post=H)	1001.85	3	12.2272
AGWTIITPPTPIIPDDHPLWMSSK	sp|P50440|GATM_HUMAN(pre=K,post=W);sp|P50440-2|GATM_HUMAN(pre=K,post=W);sp|P50440-3|GATM_HUMAN(pre=K,post=W)	987.866	3	24.5498	GAGDGS#DEEVDGKADGAEAKPAE	sp|P35579|MYH9_HUMAN(pre=K,post=-);sp|P35579-2|MYH9_HUMAN(pre=K,post=-)	896.405	3	16.173	N@VTAQICIDKK	sp|P12109|CO6A1_HUMAN(pre=K,post=C)	574.998	3	12.2137
SLPLCLQLYAPGLSPDTIMECAM^GDR	sp|P13284|GILT_HUMAN(pre=R,post=G)	1023.49	3	24.5485	SGAVAGGPDT#PSAQPLGPPALQPGPGLSTK	sp|O94887|FARP2_HUMAN(pre=R,post=S);sp|O94887-2|FARP2_HUMAN(pre=R,post=S);tr|F5GZ84|F5GZ84_HUMAN(pre=R,post=S)	774.151	4	16.1704	GLAN@DTDHYFLR	sp|Q969N2|PIGT_HUMAN(pre=L,post=Y);sp|Q969N2-6|PIGT_HUMAN(pre=L,post=Y)	522.929	3	12.2088
SLSSSPQAQPPRPAELSDEEVAELFQR	sp|Q4V328|GRAP1_HUMAN(pre=R,post=L);sp|Q4V328-4|GRAP1_HUMAN(pre=R,post=L);tr|B1B0M1|B1B0M1_HUMAN(pre=R,post=L)	1038.2	3	24.5372	RVES#EESGDEEGKK	sp|Q15435|PP1R7_HUMAN(pre=R,post=H);sp|Q15435-3|PP1R7_HUMAN(pre=R,post=H);tr|B5MBZ8|B5MBZ8_HUMAN(pre=R,post=H);tr|H7C118|H7C118_HUMAN(pre=R,post=H);tr|C9JRC4|C9JRC4_HUMAN(pre=R,post=H);tr|C9JD73|C9JD73_HUMAN(pre=R,post=H)	697.669	3	16.154	N@ITLAYTLEADR	sp|P26006|ITA3_HUMAN(pre=R,post=D);sp|P26006-1|ITA3_HUMAN(pre=R,post=D)	762.906	2	12.1899
GLVVLGFPCNQFGHQENAK	sp|P07203|GPX1_HUMAN(pre=R,post=N)	601.568	4	24.5371	SEPHS#PGIPEIFR	sp|Q8ND82|Z280C_HUMAN(pre=K,post=T);tr|Q9UJJ2|Q9UJJ2_HUMAN(pre=K,post=T)	563.941	3	16.1437	GQFESVAPSQN@FSDSSESDTHPF	sp|P13611|CSPG2_HUMAN(pre=R,post=V);sp|P13611-2|CSPG2_HUMAN(pre=R,post=V);sp|P13611-5|CSPG2_HUMAN(pre=R,post=V);tr|D6RGZ6|D6RGZ6_HUMAN(pre=R,post=V)	882.385	3	12.1733
VELNALM^TDETISNVPILILGNK	sp|Q9NR31|SAR1A_HUMAN(pre=K,post=I);tr|B4DQ19|B4DQ19_HUMAN(pre=K,post=I)	934.524	3	24.5351	S#EPDDELLFDFLNSSQK	sp|Q8TBA6|GOGA5_HUMAN(pre=K,post=E);sp|Q8TBA6-2|GOGA5_HUMAN(pre=K,post=E)	784.699	3	16.1333	LDLNGNN@ITR	sp|O94813|SLIT2_HUMAN(pre=R,post=I);sp|O94813-2|SLIT2_HUMAN(pre=R,post=I);sp|O94813-3|SLIT2_HUMAN(pre=R,post=I)	637.846	2	12.1707
SLTLGYMAEAFGVGVEFIDQELSR	sp|Q15008|PSMD6_HUMAN(pre=R,post=F);tr|Q6UV22|Q6UV22_HUMAN(pre=R,post=F);tr|C9IZE4|C9IZE4_HUMAN(pre=R,post=F);tr|E9PHI9|E9PHI9_HUMAN(pre=R,post=F)	926.139	3	24.5281	RAAS#DGQYENQSPEATSPR	sp|Q9HBL0|TENS1_HUMAN(pre=R,post=S);tr|Q59G71|Q59G71_HUMAN(pre=R,post=S);tr|E9PF55|E9PF55_HUMAN(pre=R,post=S);tr|E9PGF5|E9PGF5_HUMAN(pre=R,post=S)	763.338	3	16.1189	QQYNALLSN@M+15.995SR	sp|P12821|ACE_HUMAN(pre=R,post=I);sp|P12821-2|ACE_HUMAN(pre=R,post=I);tr|F5H1K1|F5H1K1_HUMAN(pre=R,post=I);tr|J3KS28|J3KS28_HUMAN(pre=R,post=I)	793.392	2	12.1529
NLVFEDNDNKLEVAELNGVPR	sp|Q99959|PKP2_HUMAN(pre=R,post=L);sp|Q99959-2|PKP2_HUMAN(pre=R,post=L)	891.808	3	24.5167	RPHT#PTPGIYMGR	sp|P62995|TRA2B_HUMAN(pre=K,post=P);sp|P62995-3|TRA2B_HUMAN(pre=K,post=P);tr|H7C2L4|H7C2L4_HUMAN(pre=K,post=P);tr|H7BXF3|H7BXF3_HUMAN(pre=K,post=P)	569.615	3	16.1089	GELN@TSIFSSR	sp|Q9UHG3|PCYOX_HUMAN(pre=K,post=P);tr|B7Z9P8|B7Z9P8_HUMAN(pre=K,post=P);tr|B7Z3Y2|B7Z3Y2_HUMAN(pre=K,post=P)	678.351	2	12.1252
IINLGPVMLISEEQPAQPALPIQPEGTR	sp|Q8N4L2|TM55A_HUMAN(pre=R,post=V);tr|E5RFT4|E5RFT4_HUMAN(pre=R,post=V);tr|E5RIY0|E5RIY0_HUMAN(pre=R,post=V)	1052.58	3	24.5134	EYVSNDAAQS#DDEEKLQSQPTDTDGGR	sp|Q5JSH3|WDR44_HUMAN(pre=K,post=L);sp|Q5JSH3-2|WDR44_HUMAN(pre=K,post=L);tr|F8W913|F8W913_HUMAN(pre=K,post=L);tr|H7BY83|H7BY83_HUMAN(pre=K,post=L)	1108.48	3	16.0886	N@DTSTEAYNLLLR	sp|P11047|LAMC1_HUMAN(pre=A,post=T)	827.925	2	12.1037
SVSLIVFLTDGKPTVGETHTLK	sp|Q86UX2|ITIH5_HUMAN(pre=R,post=I);sp|Q86UX2-2|ITIH5_HUMAN(pre=R,post=I);sp|Q86UX2-3|ITIH5_HUMAN(pre=R,post=I);tr|G5E9D8|G5E9D8_HUMAN(pre=R,post=I);tr|C9J2H1|C9J2H1_HUMAN(pre=R,post=I);tr|J3KQ60|J3KQ60_HUMAN(pre=R,post=I)	555.727	5	24.5117	SLGS#SFGSGAGSSSFSR	sp|P05787|K2C8_HUMAN(pre=Y,post=T);sp|P05787-2|K2C8_HUMAN(pre=Y,post=T);gi|181400(pre=Y,post=T);gi|87303(pre=Y,post=T);gi|307083(pre=Y,post=T);gi|30313(pre=Y,post=T);gi|2119212(pre=Y,post=T);gi|105815(pre=Y,post=T);gi|1419564(pre=Y,post=T);gi|2506774(pre=	601.267	3	16.0615	SSCGKEN@TSDPSLVIAF	sp|P11279|LAMP1_HUMAN(pre=R,post=G);tr|B4DWL3|B4DWL3_HUMAN(pre=R,post=G)	701.017	3	12.071
QDTISPEFEPVFSLFAFTNK	sp|Q6IA86|ELP2_HUMAN(pre=K,post=I);sp|Q6IA86-2|ELP2_HUMAN(pre=K,post=I);sp|Q6IA86-3|ELP2_HUMAN(pre=K,post=I);sp|Q6IA86-5|ELP2_HUMAN(pre=K,post=I);sp|Q6IA86-6|ELP2_HUMAN(pre=K,post=I);sp|Q6IA86-7|ELP2_HUMAN(pre=K,post=I)	869.12	3	24.5105	STVTGERQS#GDGQESTEPVENK	sp|O15234|CASC3_HUMAN(pre=K,post=V);tr|J3KSY7|J3KSY7_HUMAN(pre=K,post=V)	901.747	3	16.0442	QVIQN@VTHK	sp|Q7Z7G0|TARSH_HUMAN(pre=K,post=D);tr|Q5JPC9|Q5JPC9_HUMAN(pre=K,post=D);tr|H0YEA0|H0YEA0_HUMAN(pre=K,post=D);tr|H7C4X4|H7C4X4_HUMAN(pre=K,post=D);tr|D3YTG3|D3YTG3_HUMAN(pre=K,post=D)	452.602	3	12.0406
CVNDILAQGAEPLFFLDYFSCGK	sp|P22102|PUR2_HUMAN(pre=M,post=L);tr|B4DJ93|B4DJ93_HUMAN(pre=M,post=L)	984.823	3	24.49	QVPVM^QGTGM^QGASIQGGSQPGGFS#PGQNQVTPQDHEK	sp|P33240|CSTF2_HUMAN(pre=R,post=A);sp|P33240-2|CSTF2_HUMAN(pre=R,post=A);tr|E7EWR4|E7EWR4_HUMAN(pre=R,post=A)	853.798	5	16.0307	LSLHRPALEDLLLGSEAN@LT	sp|P01876|IGHA1_HUMAN(pre=R,post=C);sp|P01877|IGHA2_HUMAN(pre=R,post=C)	769.761	3	12.0221
FVLNADVCSDFPLSAMLEAHR	sp|Q96IJ6|GMPPA_HUMAN(pre=F,post=R);sp|Q96IJ6-2|GMPPA_HUMAN(pre=F,post=R);tr|F8WD54|F8WD54_HUMAN(pre=F,post=R);tr|C9J255|C9J255_HUMAN(pre=F,post=R);tr|C9JAH0|C9JAH0_HUMAN(pre=F,post=R)	846.088	3	24.4841	TNTNVNCPIECFM^PLDVQADREDS#RE	sp|P02751|FINC_HUMAN(pre=R,post=-);sp|P02751-3|FINC_HUMAN(pre=R,post=-);sp|P02751-5|FINC_HUMAN(pre=R,post=-);sp|P02751-6|FINC_HUMAN(pre=R,post=-);sp|P02751-7|FINC_HUMAN(pre=R,post=-);sp|P02751-8|FINC_HUMAN(pre=R,post=-);sp|P02751-9|FINC_HUMAN(pre=R,post=-	1117.48	3	16.0249	YN@NTVEIVK	sp|Q02817|MUC2_HUMAN(pre=K,post=V);tr|E7EUV1|E7EUV1_HUMAN(pre=K,post=V);tr|H0Y317|H0Y317_HUMAN(pre=K,post=V)	684.884	2	11.9856
VADALTNAVAHVDDM^PNALSALSDLHAHK	sp|P69905|HBA_HUMAN(pre=K,post=L);tr|G3V1N2|G3V1N2_HUMAN(pre=K,post=L)	660.945	5	24.4688	SYVS#EPELATLSGDM^AQPSLGLVGPESR	sp|Q6IQ23|PKHA7_HUMAN(pre=R,post=Y);sp|Q6IQ23-2|PKHA7_HUMAN(pre=R,post=Y);sp|Q6IQ23-3|PKHA7_HUMAN(pre=R,post=Y);tr|E9PKC0|E9PKC0_HUMAN(pre=R,post=Y);tr|H0YDE2|H0YDE2_HUMAN(pre=R,post=Y)	1044.16	3	16.0191	AEFN@LTTYR	sp|A6NMZ7|CO6A6_HUMAN(pre=R,post=S);tr|F8W6Y7|F8W6Y7_HUMAN(pre=R,post=S)	630.323	2	11.9737
APVAGTCYQAEWDDYVPK	sp|P30086|PEBP1_HUMAN(pre=R,post=L)	786.716	3	24.4636	KT#PQGPPEIYSDTQFPSLQSTAK	sp|Q9UKY7|CDV3_HUMAN(pre=R,post=H);sp|Q9UKY7-2|CDV3_HUMAN(pre=R,post=H);sp|Q9UKY7-3|CDV3_HUMAN(pre=R,post=H);tr|H0Y8K3|H0Y8K3_HUMAN(pre=R,post=H);tr|D6RDN0|D6RDN0_HUMAN(pre=R,post=H);tr|D6R9V8|D6R9V8_HUMAN(pre=R,post=H);tr|D6RFH2|D6RFH2_HUMAN(pre=R,post=H	758.888	4	16.013	KFN@STQIAAM+15.995APEHEEPR	sp|Q4G148|GXLT1_HUMAN(pre=K,post=I);sp|Q4G148-2|GXLT1_HUMAN(pre=K,post=I)	787.73	3	11.9573
SVISHSVTSDMQTIEQESPIMAK	sp|Q9NP61|ARFG3_HUMAN(pre=R,post=P);tr|E9PB03|E9PB03_HUMAN(pre=R,post=P);tr|C9JZR4|C9JZR4_HUMAN(pre=R,post=P);tr|H0Y6A0|H0Y6A0_HUMAN(pre=R,post=P)	936.148	3	24.4625	SLDS#DES#EDEEDDYQQKR	sp|Q13442|HAP28_HUMAN(pre=K,post=K)	879.342	3	16.0111	N@ITIVTGAPR	sp|P26006|ITA3_HUMAN(pre=K,post=H);sp|P26006-1|ITA3_HUMAN(pre=K,post=H);tr|B4DDT0|B4DDT0_HUMAN(pre=K,post=H)	593.85	2	11.9499
LSCQPMLSLDDFQLQPPVTFR	sp|O75607|NPM3_HUMAN(pre=K,post=L)	879.451	3	24.4624	S#RTS#VQT#EDDQLIAGQSAR	sp|P35221|CTNA1_HUMAN(pre=R,post=A);sp|P35221-2|CTNA1_HUMAN(pre=R,post=A);sp|P26232|CTNA2_HUMAN(pre=R,post=A);sp|P26232-2|CTNA2_HUMAN(pre=R,post=A);sp|P26232-3|CTNA2_HUMAN(pre=R,post=A);sp|P26232-4|CTNA2_HUMAN(pre=R,post=A);sp|P26232-5|CTNA2_HUMAN(pre=R,p	816.01	3	15.9985	TM+15.995FPN@LTDVR	sp|P06681|CO2_HUMAN(pre=K,post=E);sp|P06681-2|CO2_HUMAN(pre=K,post=E);sp|P06681-3|CO2_HUMAN(pre=K,post=E);tr|B4E1Z4|B4E1Z4_HUMAN(pre=K,post=E);tr|B4DQI1|B4DQI1_HUMAN(pre=K,post=E);tr|E7ETN3|E7ETN3_HUMAN(pre=K,post=E);tr|E9PDZ0|E9PDZ0_HUMAN(pre=K,post=E);t	677.844	2	11.9296
EEGVSFLINTFEGGGCGQPSGILAQPTLLYLR	sp|P78527|PRKDC_HUMAN(pre=K,post=G);sp|P78527-2|PRKDC_HUMAN(pre=K,post=G)	1189.95	3	24.4505	VVNVEIVEEPVSYVS#GEKPEEFSVPFK	sp|O15061|SYNEM_HUMAN(pre=K,post=V);sp|O15061-2|SYNEM_HUMAN(pre=K,post=V);tr|C9JIE4|C9JIE4_HUMAN(pre=K,post=V);tr|H0YL34|H0YL34_HUMAN(pre=K,post=V)	887.957	4	15.9732	N@FTLVTQHPEV	sp|Q9NZK5|CECR1_HUMAN(pre=R,post=I);tr|B4E3Q4|B4E3Q4_HUMAN(pre=R,post=I)	715.376	2	11.9113
QFVPQFISQLQNEFYLDQVALSWR	sp|P12110|CO6A2_HUMAN(pre=K,post=Y);sp|P12110-2|CO6A2_HUMAN(pre=K,post=Y);sp|P12110-3|CO6A2_HUMAN(pre=K,post=Y);tr|C9JH44|C9JH44_HUMAN(pre=K,post=Y)	1034.2	3	24.4453	S#SSDLITLPATTPPCPTK	sp|Q5TCZ1|SPD2A_HUMAN(pre=R,post=K);sp|Q5TCZ1-2|SPD2A_HUMAN(pre=R,post=K);sp|Q5TCZ1-3|SPD2A_HUMAN(pre=R,post=K);tr|B7Z9C6|B7Z9C6_HUMAN(pre=R,post=K);tr|F5GZ35|F5GZ35_HUMAN(pre=R,post=K);tr|H0Y507|H0Y507_HUMAN(pre=R,post=K)	752.046	3	15.9721	CTN@LSEGVLSVR	sp|Q93063|EXT2_HUMAN(pre=K,post=K);sp|Q93063-2|EXT2_HUMAN(pre=K,post=K);sp|Q93063-3|EXT2_HUMAN(pre=K,post=K)	740.384	2	11.885
EWDENLKDDSLPSNPIDFSYR	sp|Q96SW2|CRBN_HUMAN(pre=R,post=V);sp|Q96SW2-2|CRBN_HUMAN(pre=R,post=V);tr|J3QT87|J3QT87_HUMAN(pre=R,post=V)	943.46	3	24.4287	PEEPKDEVEVS#DDDEKEPEVDYR	sp|Q15746|MYLK_HUMAN(pre=K,post=T);sp|Q15746-2|MYLK_HUMAN(pre=K,post=T);sp|Q15746-3|MYLK_HUMAN(pre=K,post=T);sp|Q15746-4|MYLK_HUMAN(pre=K,post=T);sp|Q15746-5|MYLK_HUMAN(pre=K,post=T);sp|Q15746-6|MYLK_HUMAN(pre=K,post=T);sp|Q15746-7|MYLK_HUMAN(pre=K,post=T	815.873	4	15.9602	GQPAN@QSVLLSIYDER	sp|P25940|CO5A3_HUMAN(pre=R,post=G)	968.002	2	11.8699
HVPVVYVDYPGPASLTQIYGTFNR	sp|Q14204|DYHC1_HUMAN(pre=R,post=A)	946.498	3	24.4211	SQSDLDDQHDYDS#VASDEDTDQEPLR	sp|Q9Y2X7|GIT1_HUMAN(pre=R,post=S);sp|Q9Y2X7-3|GIT1_HUMAN(pre=R,post=S);tr|J3QRU8|J3QRU8_HUMAN(pre=R,post=S);tr|J3QLH1|J3QLH1_HUMAN(pre=R,post=S)	801.827	4	15.9598	LAYAAIN@DSR	sp|P42658|DPP6_HUMAN(pre=R,post=V);sp|P42658-2|DPP6_HUMAN(pre=R,post=V);tr|E9PDL2|E9PDL2_HUMAN(pre=R,post=V);tr|E9PF59|E9PF59_HUMAN(pre=R,post=V)	619.83	2	11.8627
FFESFGDLSTPDAVMGNPK	sp|P68871|HBB_HUMAN(pre=R,post=V);tr|F8W6P5|F8W6P5_HUMAN(pre=R,post=V)	1174.08	2	24.4115	QHSPGS#ADSLSNDSQR	sp|O43439|MTG8R_HUMAN(pre=R,post=E);sp|O43439-2|MTG8R_HUMAN(pre=R,post=E);sp|O43439-4|MTG8R_HUMAN(pre=R,post=E);tr|F8W6D7|F8W6D7_HUMAN(pre=R,post=E)	637.274	3	15.9577	N@YSHYFQK	sp|Q9H4F1|SIA7D_HUMAN(pre=R,post=A);tr|A8K7N4|A8K7N4_HUMAN(pre=R,post=A);tr|A6NJX0|A6NJX0_HUMAN(pre=R,post=A)	459.234	3	11.8565
DLGEELEALKTELEDTLDSTAAQQELR	sp|P35579|MYH9_HUMAN(pre=R,post=S)	1102.56	3	24.4112	SSS#ETILSSLAGSDIVK	sp|Q01850|CDR2_HUMAN(pre=R,post=G)	688.022	3	15.9343	SISLDN@GTVIM+15.995DVK	sp|Q16363|LAMA4_HUMAN(pre=F,post=G);sp|Q16363-2|LAMA4_HUMAN(pre=F,post=G)	599.658	3	11.856
DFSALESQLQDTQELLQEENR	sp|P35579|MYH9_HUMAN(pre=K,post=Q)	879.764	3	24.3953	ASGSLS#PPILAPLS#PGAEISPHDLSLESCR	sp|Q9NRF2|SH2B1_HUMAN(pre=R,post=V);sp|Q9NRF2-2|SH2B1_HUMAN(pre=R,post=V);sp|Q9NRF2-3|SH2B1_HUMAN(pre=R,post=V)	1121.53	3	15.9321	TLN@QSSDELQLSMGNAM+15.995FVK	sp|P01011|AACT_HUMAN(pre=R,post=E);sp|P01011-2|AACT_HUMAN(pre=R,post=E);tr|G3V5I3|G3V5I3_HUMAN(pre=R,post=E);tr|G3V595|G3V595_HUMAN(pre=R,post=E)	840.087	3	11.8417
SIAACHNVGLLAHDGQVNEDGQPDLGK	sp|Q96BR5|SELR1_HUMAN(pre=K,post=A)	776.642	4	24.3943	RLDS#CGKPGELGLPHPLS#TGGLPVASEDGALR	sp|Q96GZ6|S41A3_HUMAN(pre=R,post=A);sp|Q96GZ6-2|S41A3_HUMAN(pre=R,post=A);sp|Q96GZ6-3|S41A3_HUMAN(pre=R,post=A);sp|Q96GZ6-4|S41A3_HUMAN(pre=R,post=A);sp|Q96GZ6-5|S41A3_HUMAN(pre=R,post=A);sp|Q96GZ6-6|S41A3_HUMAN(pre=R,post=A);tr|D6R9S7|D6R9S7_HUMAN(pre=R,	926.956	4	15.9306	ELN@LSANALK	sp|Q9NR96|TLR9_HUMAN(pre=R,post=T);sp|Q9NR96-2|TLR9_HUMAN(pre=R,post=T);sp|Q9NR96-3|TLR9_HUMAN(pre=R,post=T);sp|Q9NR96-4|TLR9_HUMAN(pre=R,post=T);sp|Q9NR96-5|TLR9_HUMAN(pre=R,post=T);tr|H0Y858|H0Y858_HUMAN(pre=R,post=T)	681.399	2	11.7819
ELTPEVLQEWLDELEEMMLVVHM^PR	sp|P01008|ANT3_HUMAN(pre=K,post=F)	1076.21	3	24.3843	LDNVPHT#PSSYIETLPK	sp|Q99733|NP1L4_HUMAN(pre=R,post=A);tr|F5HFY4|F5HFY4_HUMAN(pre=R,post=A);tr|E9PJJ2|E9PJJ2_HUMAN(pre=R,post=A);tr|E9PS34|E9PS34_HUMAN(pre=R,post=A);tr|E9PNJ7|E9PNJ7_HUMAN(pre=R,post=A);tr|E9PNW0|E9PNW0_HUMAN(pre=R,post=A);tr|C9J6D1|C9J6D1_HUMAN(pre=R,post=	760.389	3	15.9263	SYNTGDN@TTFPDAEDK	sp|P13473|LAMP2_HUMAN(pre=F,post=G);sp|P13473-2|LAMP2_HUMAN(pre=F,post=G);sp|P13473-3|LAMP2_HUMAN(pre=F,post=G);tr|B4E2S7|B4E2S7_HUMAN(pre=F,post=G)	688.648	3	11.7325
LLYAVNTHCHADHITGSGLLR	sp|O95571|ETHE1_HUMAN(pre=R,post=S);tr|M0QXB5|M0QXB5_HUMAN(pre=R,post=S)	499.265	5	24.3834	SFS#LASSSNSPISQR	sp|Q9BXB4|OSB11_HUMAN(pre=R,post=R)	597.951	3	15.9223	EVDALN@SSHPVSTPVENPAQIR	sp|Q9NZ08|ERAP1_HUMAN(pre=M,post=E);sp|Q9NZ08-2|ERAP1_HUMAN(pre=M,post=E)	835.763	3	11.701
YVYDNLITPAMICAGFLQGNVDSCQGDSGGPLVTSK	sp|O15393|TMPS2_HUMAN(pre=R,post=N);sp|O15393-2|TMPS2_HUMAN(pre=R,post=N);tr|C9JKZ3|C9JKZ3_HUMAN(pre=R,post=N)	1034.76	4	24.3704	VQEHEDS#GDSEVENEAK	sp|Q9Y5J1|UTP18_HUMAN(pre=R,post=G)	757.326	3	15.9183	LPLN@SSTSLEK	sp|P39900|MMP12_HUMAN(pre=A,post=N)	739.421	2	11.6995
MTVDESGQLISCSMDDTVR	sp|O75083|WDR1_HUMAN(pre=R,post=Y);sp|O75083-3|WDR1_HUMAN(pre=R,post=Y)	763.349	3	24.3676	AGDTS#DQEGHSLEEK	sp|Q99607|ELF4_HUMAN(pre=R,post=A)	985.932	2	15.9143	N@VTLHVPSK	sp|Q02487|DSC2_HUMAN(pre=K,post=L);sp|Q02487-2|DSC2_HUMAN(pre=K,post=L)	428.591	3	11.6793
SVEVEWDPLDIAFETWEIIFR	sp|P24821|TENA_HUMAN(pre=T,post=N);sp|P24821-2|TENA_HUMAN(pre=T,post=N);sp|P24821-3|TENA_HUMAN(pre=T,post=N);sp|P24821-4|TENA_HUMAN(pre=T,post=N);sp|P24821-5|TENA_HUMAN(pre=T,post=N);sp|P24821-6|TENA_HUMAN(pre=T,post=N);tr|E9PC84|E9PC84_HUMAN(pre=T,post=N	913.467	3	24.3648	SDVSDIGS#DNCS#LADEEQTPR	sp|Q5TH69|BIG3_HUMAN(pre=R,post=D)	867.005	3	15.9077	N@LTIVDSGLK	sp|Q16620|NTRK2_HUMAN(pre=R,post=F);sp|Q16620-2|NTRK2_HUMAN(pre=R,post=F);sp|Q16620-3|NTRK2_HUMAN(pre=R,post=F);sp|Q16620-4|NTRK2_HUMAN(pre=R,post=F);sp|Q16620-5|NTRK2_HUMAN(pre=R,post=F);sp|Q16620-6|NTRK2_HUMAN(pre=R,post=F)	674.901	2	11.6263
AGAYDFPSPEWDTVTPEAK	sp|Q9UQM7|KCC2A_HUMAN(pre=K,post=D);sp|Q9UQM7-2|KCC2A_HUMAN(pre=K,post=D);sp|Q13554|KCC2B_HUMAN(pre=K,post=N);sp|Q13554-2|KCC2B_HUMAN(pre=K,post=N);sp|Q13554-3|KCC2B_HUMAN(pre=K,post=N);sp|Q13554-4|KCC2B_HUMAN(pre=K,post=N);sp|Q13554-5|KCC2B_HUMAN(pre=K,p	790.391	3	24.3635	DAHDVS#PTST#DTEAQLTVER	sp|Q8IVF2|AHNK2_HUMAN(pre=R,post=Q);sp|Q8IVF2-3|AHNK2_HUMAN(pre=R,post=Q)	826.016	3	15.9027	KAPVVN@CSIAVC	sp|P11215|ITAM_HUMAN(pre=R,post=Q)	536.289	3	11.6067
QNFEVAFSSAETHADCPQLLDTEDM^VR	sp|P53814-5|SMTN_HUMAN(pre=R,post=L);sp|P53814-6|SMTN_HUMAN(pre=R,post=L);tr|B5MCI0|B5MCI0_HUMAN(pre=R,post=L)	1090.83	3	24.3612	SSGSSGCPS#PTPQSSDPDDTPPK	sp|O95503|CBX6_HUMAN(pre=R,post=L);tr|B0QXZ6|B0QXZ6_HUMAN(pre=R,post=L)	886.049	3	15.8871	EAWNN@VTVWGSR	sp|O94856|NFASC_HUMAN(pre=R,post=Y);sp|O94856-3|NFASC_HUMAN(pre=R,post=Y);sp|O94856-4|NFASC_HUMAN(pre=R,post=Y);sp|O94856-5|NFASC_HUMAN(pre=R,post=Y);sp|O94856-6|NFASC_HUMAN(pre=R,post=Y);sp|O94856-7|NFASC_HUMAN(pre=R,post=Y);sp|O94856-8|NFASC_HUMAN(pre=R	782.39	2	11.5909
VLGPYTFSICDTSNFSDYIR	sp|P22314|UBA1_HUMAN(pre=K,post=G)	833.738	3	24.3577	DECEDAKTEAQGEEDDAEGQDQDKKS#PKPK	sp|O14617-5|AP3D1_HUMAN(pre=K,post=K)	721.178	6	15.8751	M+15.995YLN@ESVHIDK	sp|Q14108|SCRB2_HUMAN(pre=V,post=E);sp|Q14108-2|SCRB2_HUMAN(pre=V,post=E)	551.952	3	11.5651
QLFVGNLPHDIDENELKEFFMSFGNVVELR	sp|Q9UN86|G3BP2_HUMAN(pre=H,post=I);sp|Q9UN86-2|G3BP2_HUMAN(pre=H,post=I)	956.997	4	24.3576	SAAKS#PVDIVTGGISPVR	sp|P50851|LRBA_HUMAN(pre=K,post=D);sp|P50851-2|LRBA_HUMAN(pre=K,post=D);tr|F5H1X8|F5H1X8_HUMAN(pre=K,post=D);tr|H0Y9N9|H0Y9N9_HUMAN(pre=K,post=D);tr|H0YAC6|H0YAC6_HUMAN(pre=K,post=D);tr|E9PEM5|E9PEM5_HUMAN(pre=K,post=D)	708.053	3	15.8729	N@ISDISENLKR	sp|Q6P179|ERAP2_HUMAN(pre=R,post=Y);sp|Q6P179-3|ERAP2_HUMAN(pre=R,post=Y)	526.631	3	11.5221
HATAFELDTDGNPFDQDIYGR	sp|P50454|SERPH_HUMAN(pre=F,post=E);tr|E9PKH2|E9PKH2_HUMAN(pre=F,post=E)	842.726	3	24.3396	GGRS#PDEVTLTSIVPTR	sp|Q9UKS6|PACN3_HUMAN(pre=K,post=D);tr|H0YDM6|H0YDM6_HUMAN(pre=K,post=D)	670.343	3	15.8595	LSISFPN@MTSNGYPVLYPTGLSSSENAN	sp|P56199|ITA1_HUMAN(pre=K,post=C)	1035.83	3	11.5206
GHVEIPNLSDENSVDEVEISVSLAK	sp|O95433|AHSA1_HUMAN(pre=K,post=D);tr|B4DUR9|B4DUR9_HUMAN(pre=K,post=D);tr|H0YJG7|H0YJG7_HUMAN(pre=K,post=D);tr|H0YJU2|H0YJU2_HUMAN(pre=K,post=D)	990.183	3	24.334	AAAT#PESQEPQAK	sp|P49006|MRP_HUMAN(pre=K,post=G)	848.411	2	15.8544	VVN@VSDLYK	sp|P49961|ENTP1_HUMAN(pre=K,post=T);sp|P49961-2|ENTP1_HUMAN(pre=K,post=T);sp|P49961-4|ENTP1_HUMAN(pre=K,post=T);sp|P49961-5|ENTP1_HUMAN(pre=K,post=T);sp|P49961-6|ENTP1_HUMAN(pre=K,post=T)	663.382	2	11.5051
LEQMFLVALADTVATTSTELDESR	sp|Q8TDJ6|DMXL2_HUMAN(pre=R,post=D);sp|Q8TDJ6-3|DMXL2_HUMAN(pre=R,post=D)	928.811	3	24.3278	VEYTPYEEGLHSVDVTYDGSPVPSS#PFQVPVTEGCDPSR	sp|P21333|FLNA_HUMAN(pre=K,post=V);sp|P21333-2|FLNA_HUMAN(pre=K,post=V);tr|Q5HY54|Q5HY54_HUMAN(pre=K,post=V)	1131.01	4	15.8525	HGPPLGAEN@FTVTVANEHR	sp|Q9Y6R7|FCGBP_HUMAN(pre=C,post=G)	731.039	3	11.4925
GVDDLDFFIGDEAIEKPTYATK	sp|P61158|ARP3_HUMAN(pre=K,post=W);tr|B4DXW1|B4DXW1_HUMAN(pre=K,post=W)	719.88	4	24.3257	ACPEEPAAPS#PEPR	sp|O94819|KBTBB_HUMAN(pre=R,post=V)	866.378	2	15.8491	TLN@QSSDELQLSM+15.995GNAMFVK	sp|P01011|AACT_HUMAN(pre=R,post=E);sp|P01011-2|AACT_HUMAN(pre=R,post=E);tr|G3V5I3|G3V5I3_HUMAN(pre=R,post=E);tr|G3V595|G3V595_HUMAN(pre=R,post=E)	840.086	3	11.4901
VLGAFSDGLAHLDNLKGTFATLSELHCDK	sp|P68871|HBB_HUMAN(pre=K,post=L)	713.178	5	24.3238	TLRES#DSAEGDEAESPEQQVR	sp|Q8TEH3|DEN1A_HUMAN(pre=R,post=K);sp|Q8TEH3-6|DEN1A_HUMAN(pre=R,post=K);sp|Q8TEH3-7|DEN1A_HUMAN(pre=R,post=K)	853.043	3	15.841	IVALGEN@NTAK	sp|P14410|SUIS_HUMAN(pre=L,post=G)	709.911	2	11.4898
LIFPYVELDLHSYDLGIENR	sp|O75874|IDHC_HUMAN(pre=K,post=D);tr|C9JJE5|C9JJE5_HUMAN(pre=K,post=D);tr|C9JLU6|C9JLU6_HUMAN(pre=K,post=D);tr|C9J4N6|C9J4N6_HUMAN(pre=K,post=D)	638.34	4	24.3174	VTEPQEES#EEEVEEPEER	sp|Q13283|G3BP1_HUMAN(pre=F,post=Q)	800.002	3	15.8281	IHNQLISSVSN@ITCPNFDAS	sp|Q02817|MUC2_HUMAN(pre=K,post=I);tr|E7EUV1|E7EUV1_HUMAN(pre=K,post=I)	1181.58	2	11.4737
SGGSGGCSGAGGASNCGTGSGR	sp|Q15005|SPCS2_HUMAN(pre=R,post=S);tr|E9PL01|E9PL01_HUMAN(pre=R,post=S);tr|E9PI68|E9PI68_HUMAN(pre=R,post=S)	1001.41	2	24.3135	YVDS#EGHLYTVPIR	sp|Q03135|CAV1_HUMAN(pre=K,post=E)	936.954	2	15.8265	DVVTAAGDMLKDN@ATEEEIL	sp|P07602|SAP_HUMAN(pre=K,post=V);sp|P07602-2|SAP_HUMAN(pre=K,post=V);sp|P07602-3|SAP_HUMAN(pre=K,post=V);tr|B1AVU8|B1AVU8_HUMAN(pre=K,post=V);tr|C9JIZ6|C9JIZ6_HUMAN(pre=K,post=V)	808.408	3	11.469
ALELLNYLAALNDDGDLTELGSMMAEFPLDPQLAK	sp|O43143|DHX15_HUMAN(pre=R,post=M)	1360.7	3	24.3099	EPEM^PGPREES#EEEEDEDDEEEEEEEKEK	sp|P35659|DEK_HUMAN(pre=K,post=S);tr|B4DFG0|B4DFG0_HUMAN(pre=K,post=S);tr|D6R9L5|D6R9L5_HUMAN(pre=K,post=S)	1016.91	4	15.8199	QTN@ESLLILR	sp|P25391|LAMA1_HUMAN(pre=R,post=A)	666.388	2	11.4582
SPASSSLPAFLPTTHSPPGPQQPPASLPGLTAQPLLSPK	sp|Q9HBL0|TENS1_HUMAN(pre=K,post=E);tr|E9PF55|E9PF55_HUMAN(pre=K,post=E);tr|E9PGF5|E9PGF5_HUMAN(pre=K,post=E)	1040.82	4	24.3039	S#PVIGSEVFLPNSNHVASGAGEAEER	sp|P29590|PML_HUMAN(pre=R,post=V);sp|P29590-8|PML_HUMAN(pre=R,post=V);sp|P29590-9|PML_HUMAN(pre=R,post=V);sp|P29590-5|PML_HUMAN(pre=R,post=V);sp|P29590-2|PML_HUMAN(pre=R,post=V);sp|P29590-3|PML_HUMAN(pre=R,post=V);sp|P29590-11|PML_HUMAN(pre=R,post=V);sp|P	959.787	3	15.8051	TKPREEQYN@STYR	sp|P01857|IGHG1_HUMAN(pre=K,post=V)	654.34	3	11.433
LTLYDIAHTPGVAADLSHIETK	sp|P40926|MDHM_HUMAN(pre=R,post=A);tr|E9PDB2|E9PDB2_HUMAN(pre=R,post=A)	664.116	4	24.296	M^KPAGS#VNDM^ALDAFDLDR	sp|Q9UI08|EVL_HUMAN(pre=R,post=M);sp|Q9UI08-2|EVL_HUMAN(pre=R,post=M);tr|H0YJN0|H0YJN0_HUMAN(pre=R,post=M)	822.714	3	15.795	TGTWN@FTSCSER	sp|O60449|LY75_HUMAN(pre=F,post=H);sp|O60449-2|LY75_HUMAN(pre=F,post=H);sp|O60449-3|LY75_HUMAN(pre=F,post=H)	795.852	2	11.3974
NPTDEYLEGMM^SEAPGPINFTM^FLTMFGEK	sp|P24844|MYL9_HUMAN(pre=K,post=L)	1239.91	3	24.2957	ASLVALPEQTASEEET#PPPLLTK	sp|Q9UKV3|ACINU_HUMAN(pre=K,post=E);sp|Q9UKV3-5|ACINU_HUMAN(pre=K,post=E);tr|E7EQT4|E7EQT4_HUMAN(pre=K,post=E)	930.485	3	15.7886	N@NSDISSTR	sp|P01871|IGHM_HUMAN(pre=K,post=G);sp|P01871-2|IGHM_HUMAN(pre=K,post=G)	569.777	2	11.3676
SVIHVLPDEVEHCQSILFSMLPR	sp|P46019|KPB2_HUMAN(pre=K,post=A)	713.375	4	24.2889	VDS#EGDFS#ENDDAAGDFR	sp|O43823|AKAP8_HUMAN(pre=R,post=S);tr|M0QYL4|M0QYL4_HUMAN(pre=R,post=S)	750.603	3	15.7855	KN@ITLDCAR	sp|Q13683|ITA7_HUMAN(pre=K,post=G);sp|Q13683-3|ITA7_HUMAN(pre=K,post=G);sp|Q13683-7|ITA7_HUMAN(pre=K,post=G);sp|Q13683-9|ITA7_HUMAN(pre=K,post=G);sp|Q13683-10|ITA7_HUMAN(pre=K,post=G);sp|Q13683-13|ITA7_HUMAN(pre=K,post=G);tr|H2N331|H2N331_HUMAN(pre=K,post	460.591	3	11.3561
WLPAEYEDGLSLPFGWTPSR	sp|P11678|PERE_HUMAN(pre=R,post=R)	822.414	3	24.2773	SRS#APPNLWAAQR	sp|Q92934|BAD_HUMAN(pre=R,post=Y);tr|F5H3B1|F5H3B1_HUMAN(pre=R,post=Y);tr|F5H1R6|F5H1R6_HUMAN(pre=R,post=Y)	559.949	3	15.7822	YLHSNN@ITK	sp|P21810|PGS1_HUMAN(pre=V,post=V);tr|A6NLG9|A6NLG9_HUMAN(pre=V,post=V)	689.881	2	11.2709
TCPPCPAPELLGGPSVFLFPPKPK	sp|P01857|IGHG1_HUMAN(pre=H,post=D)	760.421	4	24.2766	CGEASPPSAACGS#PASQLVATPSLELGPIPAGEEK	sp|Q66K74|MAP1S_HUMAN(pre=R,post=A);tr|B4DH53|B4DH53_HUMAN(pre=R,post=A)	951.707	4	15.7735	LDN@VTVAHM+15.995GTM+15.995DGR	sp|Q04912|RON_HUMAN(pre=R,post=I);sp|Q04912-2|RON_HUMAN(pre=R,post=I);sp|Q04912-3|RON_HUMAN(pre=R,post=I);sp|Q04912-5|RON_HUMAN(pre=R,post=I);sp|Q04912-6|RON_HUMAN(pre=R,post=I);tr|J3KQS7|J3KQS7_HUMAN(pre=R,post=I)	598.615	3	11.2363
LGTPDEQLEMANCQAVILSVEDDTGHR	sp|Q92616|GCN1L_HUMAN(pre=K,post=I)	1048.17	3	24.2757	ARS#MDSSDLSDGAVTLQEYLELK	sp|Q9Y2X7|GIT1_HUMAN(pre=R,post=K);sp|Q9Y2X7-3|GIT1_HUMAN(pre=R,post=K);tr|J3QRU8|J3QRU8_HUMAN(pre=R,post=K);tr|J3QLH1|J3QLH1_HUMAN(pre=R,post=K)	966.132	3	15.7725	N@ETIWYVR	sp|Q8NHE4|VA0E2_HUMAN(pre=K,post=F);sp|Q8NHE4-4|VA0E2_HUMAN(pre=K,post=F)	613.321	2	11.2339
TTLEHSDCAFM^VDNEAIYDICR	sp|Q71U36|TBA1A_HUMAN(pre=H,post=R);sp|P68363|TBA1B_HUMAN(pre=H,post=R);sp|Q9BQE3|TBA1C_HUMAN(pre=H,post=R);sp|Q13748|TBA3C_HUMAN(pre=H,post=R);sp|Q13748-2|TBA3C_HUMAN(pre=H,post=R);sp|Q6PEY2|TBA3E_HUMAN(pre=H,post=R);sp|P68366|TBA4A_HUMAN(pre=H,post=R);s	940.752	3	24.2708	AS#QEANLLTLAQK	sp|Q6PJG2|EMSA1_HUMAN(pre=R,post=A);tr|H7C1L3|H7C1L3_HUMAN(pre=R,post=A);tr|F6RU81|F6RU81_HUMAN(pre=R,post=A)	585.648	3	15.7664	LTVN@LTNDR	sp|P40189|IL6RB_HUMAN(pre=K,post=Y);sp|P40189-3|IL6RB_HUMAN(pre=K,post=Y)	595.829	2	11.2284
IIASHQVLNGGIVDIFSDQR	sp|Q9UPN3|MACF1_HUMAN(pre=R,post=V);sp|Q9UPN3-5|MACF1_HUMAN(pre=R,post=V);tr|H3BQK9|H3BQK9_HUMAN(pre=R,post=V);tr|H3BPE1|H3BPE1_HUMAN(pre=R,post=V)	776.093	3	24.263	DLDLLASVPS#PSSSGSR	sp|Q8WU79|SMAP2_HUMAN(pre=K,post=K);sp|Q8WU79-2|SMAP2_HUMAN(pre=K,post=K);sp|Q8WU79-3|SMAP2_HUMAN(pre=K,post=K)	637.977	3	15.7547	M+15.995VLWN@DSVVR	sp|Q9Y487|VPP2_HUMAN(pre=K,post=H)	690.36	2	11.2271
DVALVLTVLLEEETLGTSLGLK	sp|Q5JTV8|TOIP1_HUMAN(pre=K,post=E);sp|Q5JTV8-2|TOIP1_HUMAN(pre=K,post=E);tr|H0Y4R4|H0Y4R4_HUMAN(pre=K,post=E);tr|J3KN66|J3KN66_HUMAN(pre=K,post=E)	867.846	3	24.2627	GISEDSHLES#LQDVGQSAAPTFM^ISPETVTGTGK	sp|P27816|MAP4_HUMAN(pre=K,post=K);sp|P27816-6|MAP4_HUMAN(pre=K,post=K);tr|E7EVA0|E7EVA0_HUMAN(pre=K,post=K)	969.214	4	15.7495	HECHFFN@GTER	sp|P13760|2B14_HUMAN(pre=K,post=V)	526.902	3	11.1761
AAHDNMDIDKVDELM^QDIADQQELAEEISTAISK	sp|Q9H444|CHM4B_HUMAN(pre=K,post=P)	1059.52	4	24.2519	MLPHAPGVQMQAIPEDAIPEES#GDEDEDDPDK	sp|Q13547|HDAC1_HUMAN(pre=R,post=R);tr|F5GXM1|F5GXM1_HUMAN(pre=R,post=R)	961.676	4	15.7472	LN@STCLASK	sp|Q75V66|ANO5_HUMAN(pre=R,post=F)	641.848	2	11.1712
MDIDAPDVDVHGPDWHLK	sp|Q09666|AHNK_HUMAN(pre=K,post=M)	587.796	4	24.2505	SIS#ADDDLQESSR	sp|P18615|NELFE_HUMAN(pre=R,post=R);tr|B4DYX9|B4DYX9_HUMAN(pre=R,post=R);tr|B4DUN1|B4DUN1_HUMAN(pre=R,post=R);tr|E9PD43|E9PD43_HUMAN(pre=R,post=R);tr|A2ABK2|A2ABK2_HUMAN(pre=R,post=R);tr|A2ABK1|A2ABK1_HUMAN(pre=R,post=R);tr|A2ABK4|A2ABK4_HUMAN(pre=R,post=	823.853	2	15.7468	HEGQEPFLQWLMLLSN@ESALPHVHTV	sp|O14773|TPP1_HUMAN(pre=R,post=S);sp|O14773-2|TPP1_HUMAN(pre=R,post=S)	790.154	4	11.1569
VIHDNFGIVEGLMTTVHAITATQK	sp|P04406|G3P_HUMAN(pre=K,post=T);tr|E7EUT5|E7EUT5_HUMAN(pre=K,post=T);tr|E7EUT4|E7EUT4_HUMAN(pre=K,post=T)	577.519	5	24.2413	S#PVPAQIAITVPK	sp|O43432|IF4G3_HUMAN(pre=R,post=T);sp|O43432-3|IF4G3_HUMAN(pre=R,post=T);tr|F5H564|F5H564_HUMAN(pre=R,post=T)	563.657	3	15.7374	LSDLSIN@STECLHVH	sp|P05156|CFAI_HUMAN(pre=K,post=C);tr|G3XAM2|G3XAM2_HUMAN(pre=K,post=C);tr|E7ETH0|E7ETH0_HUMAN(pre=K,post=C)	623.976	3	11.1441
GYGFCEYQDQETALSAMR	sp|P33240|CSTF2_HUMAN(pre=K,post=N);sp|P33240-2|CSTF2_HUMAN(pre=K,post=N);sp|Q9H0L4|CSTFT_HUMAN(pre=K,post=N);tr|E9PID8|E9PID8_HUMAN(pre=K,post=N);tr|E7EWR4|E7EWR4_HUMAN(pre=K,post=N)	1135.5	2	24.2388	TLS#SPSLQTDGIAATPVPPPPPPK	sp|Q9H7D0|DOCK5_HUMAN(pre=R,post=S)	912.818	3	15.6947	SN@VTLPAPRPPPQPGGH	sp|P22105|TENX_HUMAN(pre=R,post=T);sp|P22105-3|TENX_HUMAN(pre=R,post=T);tr|B0UYX3|B0UYX3_HUMAN(pre=R,post=T);tr|C9J7W4|C9J7W4_HUMAN(pre=R,post=T);tr|E7EPZ9|E7EPZ9_HUMAN(pre=R,post=T);tr|B0V046|B0V046_HUMAN(pre=R,post=T);tr|B0UYQ5|B0UYQ5_HUMAN(pre=R,post=T	623.004	3	11.1432
M^ECCDVPAETLYDVLHDIEYR	sp|Q9Y365|PCTL_HUMAN(pre=R,post=K);tr|F5H8H3|F5H8H3_HUMAN(pre=R,post=K);tr|F5GY11|F5GY11_HUMAN(pre=R,post=K);tr|F5H8G1|F5H8G1_HUMAN(pre=R,post=K);tr|F5GY07|F5GY07_HUMAN(pre=R,post=K);tr|F5H0V7|F5H0V7_HUMAN(pre=R,post=K);tr|F5GWK5|F5GWK5_HUMAN(pre=R,post=K	930.085	3	24.2249	AHS#HEEASRPAATSTR	sp|Q96FS4|SIPA1_HUMAN(pre=R,post=L);tr|F6RY50|F6RY50_HUMAN(pre=R,post=L);tr|E9PIB3|E9PIB3_HUMAN(pre=R,post=L)	644.631	3	15.6936	YVAFN@GTK	sp|O94856|NFASC_HUMAN(pre=K,post=V);sp|O94856-3|NFASC_HUMAN(pre=K,post=V);sp|O94856-4|NFASC_HUMAN(pre=K,post=V);sp|O94856-5|NFASC_HUMAN(pre=K,post=V);sp|O94856-6|NFASC_HUMAN(pre=K,post=V);sp|O94856-7|NFASC_HUMAN(pre=K,post=V);sp|O94856-8|NFASC_HUMAN(pre=K	594.831	2	11.1194
VFHYFESNSEPTTWASIIR	sp|Q05397|FAK1_HUMAN(pre=K,post=H);sp|Q05397-5|FAK1_HUMAN(pre=K,post=H);tr|E7ESA6|E7ESA6_HUMAN(pre=K,post=H);tr|E5RFW9|E5RFW9_HUMAN(pre=K,post=H);tr|E5RG54|E5RG54_HUMAN(pre=K,post=H);tr|E5RH01|E5RH01_HUMAN(pre=K,post=H);tr|Q8IYN9|Q8IYN9_HUMAN(pre=K,post=H	810.074	3	24.2156	EGAAS#PAPETPQPTS#PETSPK	sp|Q9Y3X0|CCDC9_HUMAN(pre=K,post=E)	843.044	3	15.6936	VYKPSAGN@NSLY	sp|P02749|APOH_HUMAN(pre=R,post=R);tr|J3QRN2|J3QRN2_HUMAN(pre=R,post=R);tr|J3QLI0|J3QLI0_HUMAN(pre=R,post=R)	801.425	2	11.109
REYPGQVLVDDVLQYLPFQAADGQVQVFR	sp|Q9Y6R7|FCGBP_HUMAN(pre=R,post=Q)	874.462	4	24.2057	KNS#LVAVPSTVSAK	sp|Q13362-4|2A5G_HUMAN(pre=R,post=I);tr|H0YK26|H0YK26_HUMAN(pre=R,post=I);tr|G3V292|G3V292_HUMAN(pre=R,post=I)	638.365	3	15.6761	TPLTAN@ITK	sp|P01877|IGHA2_HUMAN(pre=K,post=S)	624.377	2	11.1073
IITHPNFNGNTLDNDIMLIRLSSPATLN	Trypa5|PromTArt5(pre=R,post=S)	1080.25	3	24.2033	SRT#S#VQT#EDDQLIAGQSAR	sp|P35221|CTNA1_HUMAN(pre=R,post=A);sp|P35221-2|CTNA1_HUMAN(pre=R,post=A);sp|P26232|CTNA2_HUMAN(pre=R,post=A);sp|P26232-2|CTNA2_HUMAN(pre=R,post=A);sp|P26232-3|CTNA2_HUMAN(pre=R,post=A);sp|P26232-4|CTNA2_HUMAN(pre=R,post=A);sp|P26232-5|CTNA2_HUMAN(pre=R,p	816.01	3	15.6672	HEN@TSSSPIQY	sp|P04216|THY1_HUMAN(pre=R,post=E);tr|E9PNQ8|E9PNQ8_HUMAN(pre=R,post=E);tr|J3QRJ3|J3QRJ3_HUMAN(pre=R,post=E);tr|E9PIM6|E9PIM6_HUMAN(pre=R,post=E)	704.329	2	11.0901
AGYLSTNTQQFVAAFEDGPYVFFVFNQQDK	sp|O15031|PLXB2_HUMAN(pre=K,post=H);tr|E2PU09|E2PU09_HUMAN(pre=K,post=H)	1240.61	3	24.2011	LVTS#PQSEPPAPFPPPR	sp|Q9H792|PEAK1_HUMAN(pre=K,post=S);tr|H0YN99|H0YN99_HUMAN(pre=K,post=S)	681.013	3	15.6536	LFN@QTGSCK	sp|P02788|TRFL_HUMAN(pre=L,post=F);sp|P02788-2|TRFL_HUMAN(pre=L,post=F);tr|E7EQB2|E7EQB2_HUMAN(pre=L,post=F);tr|E7ER44|E7ER44_HUMAN(pre=L,post=F)	672.347	2	11.0884
MCAQLPNQVLESISIIDTPGILSGAK	tr|B4DNU6|B4DNU6_HUMAN(pre=-,post=Q)	1015.22	3	24.184	QKNS#PLLSVSSQTITK	sp|Q8ND24|RN214_HUMAN(pre=K,post=E);tr|E9PRE9|E9PRE9_HUMAN(pre=K,post=E)	748.415	3	15.644	FSN@FTGSVDDR	sp|Q6UX06|OLFM4_HUMAN(pre=L,post=G)	695.323	2	11.0813
DLQVTLIPTFDSVAM^HTWYAETHAR	sp|Q66K74|MAP1S_HUMAN(pre=R,post=H);tr|B4DH53|B4DH53_HUMAN(pre=R,post=H);tr|M0R1M7|M0R1M7_HUMAN(pre=R,post=H)	766.385	4	24.1784	RPLSIQDS#FVEVSPVCPR	sp|Q9NPR2|SEM4B_HUMAN(pre=K,post=P);tr|J3KNP4|J3KNP4_HUMAN(pre=K,post=P)	770.718	3	15.6407	IN@SSLQLPDR	sp|Q9NPR2|SEM4B_HUMAN(pre=K,post=V);sp|Q9NPR2-2|SEM4B_HUMAN(pre=K,post=V);tr|J3KNP4|J3KNP4_HUMAN(pre=K,post=V);tr|H0YMZ3|H0YMZ3_HUMAN(pre=K,post=V)	644.355	2	11.0696
FGQVTPMEVDILFQLADLYEPR	sp|Q9UJS0|CMC2_HUMAN(pre=K,post=G);sp|Q9UJS0-2|CMC2_HUMAN(pre=K,post=G);tr|F5GX33|F5GX33_HUMAN(pre=K,post=G)	909.141	3	24.1645	T#DDEDEDEDEDGSGESALASK	sp|O75167|PHAR2_HUMAN(pre=Y,post=I);sp|O75167-2|PHAR2_HUMAN(pre=Y,post=I);sp|O75167-4|PHAR2_HUMAN(pre=Y,post=I);sp|O75167-5|PHAR2_HUMAN(pre=Y,post=I);tr|J3KP75|J3KP75_HUMAN(pre=Y,post=I)	861.338	3	15.6331	NELM+15.995LN@SSLMR	sp|O00468|AGRIN_HUMAN(pre=K,post=I);sp|O00468-3|AGRIN_HUMAN(pre=K,post=I);sp|O00468-4|AGRIN_HUMAN(pre=K,post=I);sp|O00468-5|AGRIN_HUMAN(pre=K,post=I);sp|O00468-6|AGRIN_HUMAN(pre=K,post=I);sp|O00468-7|AGRIN_HUMAN(pre=K,post=I)	734.868	2	11.055
AQLQQVEAALSGNGENEDLLK	sp|O75940|SPF30_HUMAN(pre=K,post=L)	839.113	3	24.1642	ICS#DEEEDEEKGGR	sp|Q9NPG3|UBN1_HUMAN(pre=R,post=R);sp|Q9NPG3-2|UBN1_HUMAN(pre=R,post=R)	674.284	3	15.6302	KN@STAYFR	sp|Q8NBL1|PGLT1_HUMAN(pre=K,post=G)	425.903	3	11.0347
YHTSQSGDEMTSLSEYVSR	sp|P08238|HS90B_HUMAN(pre=R,post=M);tr|H0Y5S7|H0Y5S7_HUMAN(pre=R,post=M);tr|H0Y598|H0Y598_HUMAN(pre=R,post=M);tr|H0Y6E4|H0Y6E4_HUMAN(pre=R,post=M)	774.354	3	24.1592	GIS#QTNLITTVTPEK	sp|Q9Y2J2|E41L3_HUMAN(pre=K,post=K);sp|Q9Y2J2-2|E41L3_HUMAN(pre=K,post=K);sp|Q9Y2J2-3|E41L3_HUMAN(pre=K,post=K);tr|F5GX05|F5GX05_HUMAN(pre=K,post=K);tr|J3KT37|J3KT37_HUMAN(pre=K,post=-)	657.352	3	15.6247	GYTN@FTLEK	sp|P12110|CO6A2_HUMAN(pre=I,post=N);sp|P12110-2|CO6A2_HUMAN(pre=I,post=N);sp|P12110-3|CO6A2_HUMAN(pre=I,post=N);tr|H7C0M5|H7C0M5_HUMAN(pre=I,post=N)	681.363	2	11.0271
AQELGVLQDYLLALTTDDHLLR	sp|O43149|ZZEF1_HUMAN(pre=R,post=C)	881.15	3	24.1541	AEQLQDAEEEKDDS#NEEENKDS#LVDDEEEK	sp|Q9H1E5|TMX4_HUMAN(pre=R,post=E)	849.969	5	15.5952	ELFN@ITNGAR	sp|P11215|ITAM_HUMAN(pre=R,post=K)	640.342	2	11.0267
QFGFIVLTTSAGIM^DHEEAR	sp|P62244|RS15A_HUMAN(pre=R,post=R)	794.735	3	24.149	QQTEKPES#EDEWER	sp|O60231|DHX16_HUMAN(pre=K,post=T);tr|A2AB15|A2AB15_HUMAN(pre=K,post=T);tr|B0V0F8|B0V0F8_HUMAN(pre=K,post=T)	720.321	3	15.5907	QLFFN@GTEPLRPQDPLPWPALAT	sp|P36269|GGT5_HUMAN(pre=R,post=T);sp|P36269-2|GGT5_HUMAN(pre=R,post=T);sp|P36269-3|GGT5_HUMAN(pre=R,post=T)	918.486	3	11.0235
SAVTSLLDGLNQAFEEVSSQSGGAK	sp|Q8NF91|SYNE1_HUMAN(pre=K,post=R);sp|Q8NF91-2|SYNE1_HUMAN(pre=K,post=R);sp|Q8NF91-4|SYNE1_HUMAN(pre=K,post=R);sp|Q8NF91-8|SYNE1_HUMAN(pre=K,post=R);tr|E9PEL9|E9PEL9_HUMAN(pre=K,post=R);tr|E7ENN3|E7ENN3_HUMAN(pre=K,post=R)	696.614	4	24.1424	RLS#VEESGLGLGLGPGR	sp|Q2M3V2|SWAHA_HUMAN(pre=R,post=S)	641.004	3	15.5864	LKEVN@DTLLVNELK	sp|Q15063|POSTN_HUMAN(pre=F,post=S);sp|Q15063-2|POSTN_HUMAN(pre=F,post=S);sp|Q15063-3|POSTN_HUMAN(pre=F,post=S);sp|Q15063-4|POSTN_HUMAN(pre=F,post=S);tr|B1ALD8|B1ALD8_HUMAN(pre=F,post=S);tr|F5H628|F5H628_HUMAN(pre=F,post=S);tr|B1ALD9|B1ALD9_HUMAN(pre=F,po	687.744	3	11.0232
FDCSSAPDICSNLYVFQPSLAVFK	sp|Q8IXB1|DJC10_HUMAN(pre=R,post=G);sp|Q8IXB1-2|DJC10_HUMAN(pre=R,post=G)	1018.51	3	24.131	YDGES#DKEQFDDDQK	sp|Q08AD1|CAMP2_HUMAN(pre=K,post=V);sp|Q08AD1-2|CAMP2_HUMAN(pre=K,post=V);sp|Q08AD1-3|CAMP2_HUMAN(pre=K,post=V)	777.672	3	15.5831	N@VTLILDCK	sp|P20908|CO5A1_HUMAN(pre=K,post=K)	682.887	2	11.0228
VTTVASHTSDSDVPSGVTEVVVK	sp|P10909|CLUS_HUMAN(pre=R,post=L);sp|P10909-2|CLUS_HUMAN(pre=R,post=L);sp|P10909-3|CLUS_HUMAN(pre=R,post=L);sp|P10909-4|CLUS_HUMAN(pre=R,post=L);sp|P10909-5|CLUS_HUMAN(pre=R,post=L);tr|H0YC35|H0YC35_HUMAN(pre=R,post=L);tr|E7ETA7|E7ETA7_HUMAN(pre=R,post=L	868.133	3	24.128	S#FVPEEEKHEER	sp|O94880|PHF14_HUMAN(pre=R,post=V);sp|O94880-2|PHF14_HUMAN(pre=R,post=V)	628.63	3	15.5814	GTFTDCALAN@MTEQIRQDR	sp|P12110|CO6A2_HUMAN(pre=R,post=S);sp|P12110-2|CO6A2_HUMAN(pre=R,post=S);sp|P12110-3|CO6A2_HUMAN(pre=R,post=S);tr|C9JH44|C9JH44_HUMAN(pre=R,post=S)	791.375	3	10.9919
LLTQLHYCESTGIPLVVIIGEQELK	sp|P49590|SYHM_HUMAN(pre=K,post=E);tr|B4DQ67|B4DQ67_HUMAN(pre=K,post=E);tr|C9JHI8|C9JHI8_HUMAN(pre=K,post=E);tr|B4DDY8|B4DDY8_HUMAN(pre=K,post=E);tr|E9PG66|E9PG66_HUMAN(pre=K,post=E);tr|C9JV49|C9JV49_HUMAN(pre=K,post=E)	1047.92	3	24.1169	ADGAT#SDDLDLHDDR	sp|Q07157|ZO1_HUMAN(pre=K,post=L);sp|Q07157-2|ZO1_HUMAN(pre=K,post=L);tr|G5E9E7|G5E9E7_HUMAN(pre=K,post=L);tr|G3V1L9|G3V1L9_HUMAN(pre=K,post=L)	613.921	3	15.5801	TLYN@CSFGR	sp|O15031|PLXB2_HUMAN(pre=V,post=S)	631.801	2	10.9872
SQQLAPQYTYAQGGQQTWAPER	sp|P21333|FLNA_HUMAN(pre=R,post=P);sp|P21333-2|FLNA_HUMAN(pre=R,post=P);tr|H0Y5F3|H0Y5F3_HUMAN(pre=R,post=P)	884.77	3	24.1141	EHLNQGS#SQETDK	sp|P13521|SCG2_HUMAN(pre=K,post=L)	920.917	2	15.5702	GASN@LTWR	sp|P15586|GNS_HUMAN(pre=R,post=S);tr|B4DYH8|B4DYH8_HUMAN(pre=R,post=S);tr|H7C3P4|H7C3P4_HUMAN(pre=R,post=S);tr|F6S8M0|F6S8M0_HUMAN(pre=R,post=S);tr|H0YFA9|H0YFA9_HUMAN(pre=R,post=S)	525.278	2	10.9243
NQDVHSINLPFFETLQEYFER	sp|P04114|APOB_HUMAN(pre=K,post=N)	693.346	4	24.0747	VTPDHVQNTATLEITS#PTTESPHSYTSTAVIPNCGTPK	sp|Q4L180|FIL1L_HUMAN(pre=K,post=Q);sp|Q4L180-2|FIL1L_HUMAN(pre=K,post=Q);sp|Q4L180-3|FIL1L_HUMAN(pre=K,post=Q);sp|Q4L180-5|FIL1L_HUMAN(pre=K,post=Q);sp|Q4L180-6|FIL1L_HUMAN(pre=K,post=Q);sp|Q4L180-7|FIL1L_HUMAN(pre=K,post=Q);tr|C9JYJ6|C9JYJ6_HUMAN(pre=K,	1105.78	4	15.5635	SN@LTALATSKPR	sp|Q02817|MUC2_HUMAN(pre=C,post=A);tr|E7EUV1|E7EUV1_HUMAN(pre=C,post=A)	516.638	3	10.9157
YGDSEFTVQSTTGHCVHMR	sp|P52597|HNRPF_HUMAN(pre=R,post=G)	589.77	4	24.0726	SAKDS#DDEEEVVHVDR	sp|P61266|STX1B_HUMAN(pre=R,post=D);tr|Q2VPS2|Q2VPS2_HUMAN(pre=R,post=D)	733.332	3	15.5593	AYSWN@ISR	sp|P16109|LYAM3_HUMAN(pre=K,post=K);tr|Q5R342|Q5R342_HUMAN(pre=K,post=K);tr|Q5R343|Q5R343_HUMAN(pre=K,post=K);tr|Q5R341|Q5R341_HUMAN(pre=K,post=K);tr|Q5R345|Q5R345_HUMAN(pre=K,post=K);tr|Q5R349|Q5R349_HUMAN(pre=K,post=K);tr|Q5R348|Q5R348_HUMAN(pre=K,post=	571.292	2	10.9134
GIEILNQVQESLPELSNHASILIMLTDGDPTEGVTDR	sp|P19827|ITIH1_HUMAN(pre=R,post=S);sp|P19827-2|ITIH1_HUMAN(pre=R,post=S);sp|P19827-3|ITIH1_HUMAN(pre=R,post=S);tr|F5H7E1|F5H7E1_HUMAN(pre=R,post=S)	1038.04	4	24.0712	HSS#PTEERDEPAYPR	sp|Q9Y6R4|M3K4_HUMAN(pre=R,post=G);sp|Q9Y6R4-2|M3K4_HUMAN(pre=R,post=G);tr|F5H4R1|F5H4R1_HUMAN(pre=R,post=G);tr|J3KNB8|J3KNB8_HUMAN(pre=R,post=G);tr|F5H538|F5H538_HUMAN(pre=R,post=G)	499.473	4	15.5585	N@LTVPGSLR	sp|P24821|TENA_HUMAN(pre=R,post=A);sp|P24821-4|TENA_HUMAN(pre=R,post=A);tr|H0YGZ3|H0YGZ3_HUMAN(pre=R,post=A);tr|E9PC84|E9PC84_HUMAN(pre=R,post=A);tr|J3QSU6|J3QSU6_HUMAN(pre=R,post=A)	551.323	2	10.9049
HYTNPSQDVTVPCPVPPPPPCCHPR	sp|P01877|IGHA2_HUMAN(pre=K,post=L)	764.113	4	24.0636	GS#VSDEEMM^ELR	sp|P13796|PLSL_HUMAN(pre=R,post=E);tr|Q5TBN5|Q5TBN5_HUMAN(pre=R,post=E);tr|Q5TBN3|Q5TBN3_HUMAN(pre=R,post=E)	811.83	2	15.5314	GVNFN@VSK	sp|P03952|KLKB1_HUMAN(pre=R,post=V);tr|C9IYG8|C9IYG8_HUMAN(pre=R,post=V);tr|C9JCT1|C9JCT1_HUMAN(pre=R,post=V);tr|H0YAC1|H0YAC1_HUMAN(pre=R,post=V);tr|E9PBC5|E9PBC5_HUMAN(pre=R,post=V);tr|C9J075|C9J075_HUMAN(pre=R,post=V)	577.327	2	10.8558
SEQEEYEAEGIAWEPVQYFNNK	sp|O00159|MYO1C_HUMAN(pre=K,post=I);sp|O00159-2|MYO1C_HUMAN(pre=K,post=I);sp|O00159-3|MYO1C_HUMAN(pre=K,post=I);tr|F5H6E2|F5H6E2_HUMAN(pre=K,post=I)	983.467	3	24.058	EREHCDT#EGEADDFDPGK	sp|Q9H8M2|BRD9_HUMAN(pre=R,post=K)	825.671	3	15.5313	N@TSVEHTR	sp|Q96JJ7|TMX3_HUMAN(pre=K,post=L)	544.775	2	10.8251
IVVLMLTGEVPEQQLEEAQR	sp|P12111|CO6A3_HUMAN(pre=K,post=V);sp|P12111-2|CO6A3_HUMAN(pre=K,post=V);sp|P12111-4|CO6A3_HUMAN(pre=K,post=V);tr|E7ENL6|E7ENL6_HUMAN(pre=K,post=V);tr|E9PCV6|E9PCV6_HUMAN(pre=K,post=V)	809.442	3	24.0567	TPKDS#PGIPPSAGAHQLFR	sp|Q15418|KS6A1_HUMAN(pre=R,post=G);sp|Q15418-2|KS6A1_HUMAN(pre=R,post=G);sp|Q15418-3|KS6A1_HUMAN(pre=R,post=G);tr|E9PRI4|E9PRI4_HUMAN(pre=R,post=G);tr|E9PGT3|E9PGT3_HUMAN(pre=R,post=G);tr|Q5SVM6|Q5SVM6_HUMAN(pre=R,post=G)	586.806	4	15.5079	KDYGSQEDFTQVWN@TTM+15.995K	sp|O60635|TSN1_HUMAN(pre=K,post=G)	657.573	4	10.8069
LMNESLM^LVTALNPHIGYDK	sp|P07954|FUMH_HUMAN(pre=K,post=A);sp|P07954-2|FUMH_HUMAN(pre=K,post=A)	855.122	3	24.0547	TCS#FGGFDLTNR	sp|O94885|SASH1_HUMAN(pre=R,post=S)	533.564	3	15.5051	LN@ATTTLGPH	sp|Q8IUX7|AEBP1_HUMAN(pre=R,post=T);sp|Q8IUX7-2|AEBP1_HUMAN(pre=R,post=T)	585.318	2	10.7991
AVFYNSVNGIIFVHDLTNK	sp|Q5HYI8|RABL3_HUMAN(pre=R,post=K);tr|C9JXM3|C9JXM3_HUMAN(pre=R,post=K);tr|F8WDC7|F8WDC7_HUMAN(pre=R,post=K);tr|F8WF50|F8WF50_HUMAN(pre=R,post=K)	813.781	3	24.0474	M^ES#EGGADDSAEEGDLLDDDDNEDRGDDQVK	tr|B4DY08|B4DY08_HUMAN(pre=K,post=T)	932.124	4	15.5042	QLFFN@GTEPLRPQDPLPWPALA	sp|P36269|GGT5_HUMAN(pre=R,post=T);sp|P36269-2|GGT5_HUMAN(pre=R,post=T);sp|P36269-3|GGT5_HUMAN(pre=R,post=T)	884.804	3	10.7886
LQHVTISQLFAPGDLPELGLEHR	sp|Q63HN8|RN213_HUMAN(pre=R,post=A);sp|Q63HN8-4|RN213_HUMAN(pre=R,post=A);tr|H3BLU6|H3BLU6_HUMAN(pre=R,post=A)	679.375	4	24.0465	FPEFCSSPS#PPVEVK	sp|Q68E01|INT3_HUMAN(pre=K,post=I);sp|Q68E01-2|INT3_HUMAN(pre=K,post=I);sp|Q68E01-3|INT3_HUMAN(pre=K,post=I);sp|Q68E01-4|INT3_HUMAN(pre=K,post=I)	692.331	3	15.4952	LPKPSISSN@NSNPVEDK	sp|P13688|CEAM1_HUMAN(pre=E,post=D);sp|P13688-2|CEAM1_HUMAN(pre=E,post=D);sp|P13688-3|CEAM1_HUMAN(pre=E,post=D);sp|P13688-4|CEAM1_HUMAN(pre=E,post=D);sp|P13688-5|CEAM1_HUMAN(pre=E,post=D);sp|P13688-6|CEAM1_HUMAN(pre=E,post=D);sp|P13688-8|CEAM1_HUMAN(pre=E	753.744	3	10.7586
EILDEAYVMASVDNPHVCR	sp|P00533|EGFR_HUMAN(pre=K,post=L);tr|Q504U8|Q504U8_HUMAN(pre=K,post=L);tr|E9PFD7|E9PFD7_HUMAN(pre=K,post=L)	788.047	3	24.0229	S#KSDATASISLSSNLK	sp|Q9UBF8|PI4KB_HUMAN(pre=R,post=R);sp|Q9UBF8-2|PI4KB_HUMAN(pre=R,post=R)	707.709	3	15.4935	YN@ASSFAK	sp|Q12864|CAD17_HUMAN(pre=K,post=F);tr|E7EN24|E7EN24_HUMAN(pre=K,post=F)	588.81	2	10.7586
TQPYDVYDQVEFDVPVGSR	sp|O75306|NDUS2_HUMAN(pre=K,post=G);sp|O75306-2|NDUS2_HUMAN(pre=K,post=G);tr|B7Z9L2|B7Z9L2_HUMAN(pre=K,post=G)	1179.57	2	24.0102	AS#APLPGLSAPGR	sp|O14558|HSPB6_HUMAN(pre=R,post=L);tr|K7EP04|K7EP04_HUMAN(pre=R,post=L)	473.248	3	15.4742	SCLSCPEN@TSTVK	sp|Q4LDE5|SVEP1_HUMAN(pre=R,post=R);sp|Q4LDE5-4|SVEP1_HUMAN(pre=R,post=R);tr|E9PBN8|E9PBN8_HUMAN(pre=R,post=R)	886.42	2	10.7199
GEADLFDSGDIFSTGTGSQSVER	sp|Q641Q2|FA21A_HUMAN(pre=R,post=T);sp|Q641Q2-2|FA21A_HUMAN(pre=R,post=T);sp|Q5SNT6|FA21B_HUMAN(pre=R,post=T);sp|Q9Y4E1|FA21C_HUMAN(pre=R,post=T);sp|Q9Y4E1-2|FA21C_HUMAN(pre=R,post=T);sp|Q9Y4E1-3|FA21C_HUMAN(pre=R,post=T);sp|Q9Y4E1-4|FA21C_HUMAN(pre=R,pos	840.394	3	24.0035	SNS#ISQIPSLEEMQQLR	sp|Q9NYJ8|TAB2_HUMAN(pre=R,post=S);tr|B4DIR9|B4DIR9_HUMAN(pre=R,post=S)	728.686	3	15.4641	YLNFTASEN@TSR	sp|P11215|ITAM_HUMAN(pre=K,post=V)	774.375	2	10.6967
LAHEFLQNFCAGNQQNQALLHK	sp|Q14643|ITPR1_HUMAN(pre=R,post=H);sp|Q14643-2|ITPR1_HUMAN(pre=R,post=H);sp|Q14643-3|ITPR1_HUMAN(pre=R,post=H);sp|Q14643-4|ITPR1_HUMAN(pre=R,post=H);sp|Q14643-5|ITPR1_HUMAN(pre=R,post=H);sp|Q14643-6|ITPR1_HUMAN(pre=R,post=H);sp|Q14643-7|ITPR1_HUMAN(pre=R	718.129	4	23.9624	TPEELEDVS#DLEEEHEVR	sp|Q9UI47|CTNA3_HUMAN(pre=R,post=S)	793.682	3	15.464	TLFCN@ASK	sp|P20851|C4BPB_HUMAN(pre=K,post=E);sp|P20851-2|C4BPB_HUMAN(pre=K,post=E);tr|Q5VVQ7|Q5VVQ7_HUMAN(pre=K,post=E);tr|E7EQT9|E7EQT9_HUMAN(pre=K,post=E)	615.326	2	10.6838
IFTENIVEQPCPDVFWFPIFSEK	sp|O00469|PLOD2_HUMAN(pre=K,post=A);sp|O00469-2|PLOD2_HUMAN(pre=K,post=A);tr|B3KWS3|B3KWS3_HUMAN(pre=K,post=A);tr|E7ETU9|E7ETU9_HUMAN(pre=K,post=A)	1044.2	3	23.9611	GWRPS#SREDS#LEAGLPLQVR	sp|P10645|CMGA_HUMAN(pre=R,post=G);tr|G5E968|G5E968_HUMAN(pre=R,post=G)	853.073	3	15.4639	AFN@STLPTM+15.995AQMEK	sp|P16070|CD44_HUMAN(pre=K,post=A);sp|P16070-3|CD44_HUMAN(pre=K,post=A);sp|P16070-4|CD44_HUMAN(pre=K,post=A);sp|P16070-5|CD44_HUMAN(pre=K,post=A);sp|P16070-6|CD44_HUMAN(pre=K,post=A);sp|P16070-7|CD44_HUMAN(pre=K,post=A);sp|P16070-8|CD44_HUMAN(pre=K,post=A	625.314	3	10.6449
VDIDAPDVDVHGPDWHLK	sp|Q09666|AHNK_HUMAN(pre=K,post=M)	579.803	4	23.9581	S#QLDLFDDVGTFASGPPK	sp|Q8N6H7|ARFG2_HUMAN(pre=R,post=Y);tr|G5E9L0|G5E9L0_HUMAN(pre=R,post=Y);tr|B7Z9M7|B7Z9M7_HUMAN(pre=R,post=Y);tr|B4DX29|B4DX29_HUMAN(pre=R,post=Y);tr|E9PQP3|E9PQP3_HUMAN(pre=R,post=Y);tr|H0YDN9|H0YDN9_HUMAN(pre=R,post=Y)	754.701	3	15.4521	SN@LTALATSK	sp|Q02817|MUC2_HUMAN(pre=C,post=P);tr|E7EUV1|E7EUV1_HUMAN(pre=C,post=P)	647.878	2	10.6324
CEHDGVMTGANGEVSFINIK	sp|O15371|EIF3D_HUMAN(pre=R,post=T);tr|B4DVY1|B4DVY1_HUMAN(pre=R,post=T);tr|B0QYA3|B0QYA3_HUMAN(pre=R,post=T);tr|B0QYA4|B0QYA4_HUMAN(pre=R,post=T)	822.733	3	23.9446	GLTPESPIVPPPMS#PSSK	sp|Q13409-2|DC1I2_HUMAN(pre=M,post=S);sp|Q13409-3|DC1I2_HUMAN(pre=M,post=S);sp|Q13409-6|DC1I2_HUMAN(pre=M,post=S);tr|E9PGG1|E9PGG1_HUMAN(pre=M,post=S);tr|E7EV09|E7EV09_HUMAN(pre=M,post=S);tr|E7EQU2|E7EQU2_HUMAN(pre=M,post=S);tr|E7ETL8|E7ETL8_HUMAN(pre=M,p	730.376	3	15.438	LAGKPTHVN@VSVVM+15.995AEVDGTCY	sp|P01876|IGHA1_HUMAN(pre=R,post=-)	884.78	3	10.6194
TPPDTTFPEPTCLSASPPNAPPR	sp|A1A4S6|RHG10_HUMAN(pre=R,post=Q);tr|E7EUW5|E7EUW5_HUMAN(pre=R,post=Q);tr|H0Y8W5|H0Y8W5_HUMAN(pre=R,post=Q)	865.429	3	23.9407	VAS#GVLSPPPAAPPPSSSSVPEAGGPPIK	sp|Q8IXM2|BAP18_HUMAN(pre=K,post=K);sp|Q8IXM2-2|BAP18_HUMAN(pre=K,post=K);tr|C9J4G0|C9J4G0_HUMAN(pre=K,post=K);tr|F8W1H0|F8W1H0_HUMAN(pre=K,post=K);tr|H0YIS7|H0YIS7_HUMAN(pre=K,post=K);tr|F8W038|F8W038_HUMAN(pre=K,post=K)	1006.86	3	15.4123	TILVDNNTWN@NTH	sp|P46977|STT3A_HUMAN(pre=R,post=I);tr|E9PNQ1|E9PNQ1_HUMAN(pre=R,post=I)	843.915	2	10.5905
LEIGQDLIQVAVAQYADTVRPEFY	sp|P12111|CO6A3_HUMAN(pre=R,post=F);sp|P12111-2|CO6A3_HUMAN(pre=R,post=F);sp|P12111-3|CO6A3_HUMAN(pre=R,post=F);sp|P12111-4|CO6A3_HUMAN(pre=R,post=F);tr|E9PGQ9|E9PGQ9_HUMAN(pre=R,post=F);tr|E7ENL6|E7ENL6_HUMAN(pre=R,post=F);tr|C9JNG9|C9JNG9_HUMAN(pre=R,po	961.509	3	23.9378	QTS#PDPCPQLPLVPR	sp|Q5D1E8|ZC12A_HUMAN(pre=R,post=G)	643.651	3	15.4085	LHINHNN@LTESV	sp|P51884|LUM_HUMAN(pre=K,post=G)	512.604	3	10.5882
ILHVDNHIGISIAGLTADAR	sp|P25786|PSA1_HUMAN(pre=K,post=L);sp|P25786-2|PSA1_HUMAN(pre=K,post=L);tr|B4DEV8|B4DEV8_HUMAN(pre=K,post=L);tr|F5GX11|F5GX11_HUMAN(pre=K,post=L)	744.086	3	23.9355	SS#AEAQTPEDTPNK	sp|O43493|TGON2_HUMAN(pre=K,post=S);sp|O43493-2|TGON2_HUMAN(pre=K,post=S);sp|O43493-3|TGON2_HUMAN(pre=K,post=S);sp|O43493-4|TGON2_HUMAN(pre=K,post=S);sp|O43493-5|TGON2_HUMAN(pre=K,post=S);tr|J3KQ45|J3KQ45_HUMAN(pre=K,post=S);tr|F8WBK2|F8WBK2_HUMAN(pre=K,p	921.921	2	15.405	IVGDLAPVN@GTSQGK	sp|P98160|PGBM_HUMAN(pre=L,post=F)	582.328	3	10.5794
GGCNITAIQDVTGAHIDVDK	sp|Q8IWZ3|ANKH1_HUMAN(pre=R,post=Q);sp|Q8IWZ3-4|ANKH1_HUMAN(pre=R,post=Q);sp|Q8IWZ3-6|ANKH1_HUMAN(pre=R,post=Q);tr|F6WFL0|F6WFL0_HUMAN(pre=R,post=Q);tr|H0Y785|H0Y785_HUMAN(pre=R,post=Q);tr|H0Y7Y3|H0Y7Y3_HUMAN(pre=R,post=Q);tr|H0Y4P6|H0Y4P6_HUMAN(pre=R,pos	791.41	3	23.9336	TLS#TSDDVEDRENEK	sp|Q96A65|EXOC4_HUMAN(pre=R,post=G);tr|E9PED2|E9PED2_HUMAN(pre=R,post=G)	702.653	3	15.4049	GFN@ASYIR	sp|Q86SQ4|GP126_HUMAN(pre=K,post=V);sp|Q86SQ4-2|GP126_HUMAN(pre=K,post=V);sp|Q86SQ4-3|GP126_HUMAN(pre=K,post=V);sp|Q86SQ4-4|GP126_HUMAN(pre=K,post=V);tr|F5H2L1|F5H2L1_HUMAN(pre=K,post=V)	536.781	2	10.5599
YWAGIGVLQSCESALTHYR	sp|Q9UBV2|SE1L1_HUMAN(pre=R,post=L)	785.728	3	23.9333	S#ATASPQQPQAQQR	sp|Q9BX66-4|SRBS1_HUMAN(pre=R,post=R);sp|Q9BX66-5|SRBS1_HUMAN(pre=R,post=R);sp|Q9BX66-6|SRBS1_HUMAN(pre=R,post=R);sp|Q9BX66-8|SRBS1_HUMAN(pre=R,post=R);sp|Q9BX66-9|SRBS1_HUMAN(pre=R,post=R);sp|Q9BX66-10|SRBS1_HUMAN(pre=R,post=R);sp|Q9BX66-12|SRBS1_HUMAN(p	574.606	3	15.4042	N@VTAEQAR	sp|P00748|FA12_HUMAN(pre=R,post=N)	517.272	2	10.5268
YDSGQDLDEEGMNMGDFDPNNIFK	sp|Q99615|DNJC7_HUMAN(pre=R,post=A);sp|Q99615-2|DNJC7_HUMAN(pre=R,post=A)	1013.78	3	23.9216	M^ES#EGGADDSAEEGDLLDDDDNEDR	sp|P07910|HNRPC_HUMAN(pre=K,post=G);sp|P07910-2|HNRPC_HUMAN(pre=K,post=G);sp|P07910-3|HNRPC_HUMAN(pre=K,post=G);sp|P07910-4|HNRPC_HUMAN(pre=K,post=G);tr|B4DY08|B4DY08_HUMAN(pre=K,post=G);tr|G3V2Q1|G3V2Q1_HUMAN(pre=K,post=G);tr|G3V4C1|G3V4C1_HUMAN(pre=K,po	980.367	3	15.3971	DKFN@ESLQVNTTALIPK	sp|A8K7I4|CLCA1_HUMAN(pre=R,post=E)	1176.15	2	10.5227
GTELGGAAGQGGHPPGYTSLASR	sp|Q9Y6C2|EMIL1_HUMAN(pre=R,post=L)	762.385	3	23.9165	VLDNYLTSPLPEEVDETS#AEDEGVSQR	sp|O00299|CLIC1_HUMAN(pre=K,post=K)	1072.82	3	15.374	SLDLSHNLISDFAWSDLHN@LSAL	sp|O14498|ISLR_HUMAN(pre=K,post=Q);tr|H0YL90|H0YL90_HUMAN(pre=K,post=Q);tr|H0YN67|H0YN67_HUMAN(pre=K,post=Q)	679.095	4	10.5227
GEVPAVWLLDAGIITQETLEALAQGTQSPAQVAEQPAVK	sp|P58107|EPIPL_HUMAN(pre=R,post=A);tr|E9PPU0|E9PPU0_HUMAN(pre=R,post=A)	1080.09	4	23.9046	EVAENQQNQSSDPEEEKGSQPPPAAESQSS#LRR	sp|O43491|E41L2_HUMAN(pre=K,post=Q);sp|O43491-2|E41L2_HUMAN(pre=K,post=Q);sp|O43491-3|E41L2_HUMAN(pre=K,post=Q);tr|E9PHY5|E9PHY5_HUMAN(pre=K,post=Q);tr|E9PK52|E9PK52_HUMAN(pre=K,post=Q);tr|E9PII3|E9PII3_HUMAN(pre=K,post=Q);tr|E9PPD9|E9PPD9_HUMAN(pre=K,pos	995.213	4	15.3648	VVTSN@MTLR	sp|Q9H3G5|CPVL_HUMAN(pre=Y,post=D);tr|C9J6L4|C9J6L4_HUMAN(pre=Y,post=D);tr|C9JI22|C9JI22_HUMAN(pre=Y,post=D);tr|C9JLV0|C9JLV0_HUMAN(pre=Y,post=D)	583.322	2	10.52
LDDPGEICTFQDIPSTHVR	sp|Q6W4X9|MUC6_HUMAN(pre=K,post=Q)	782.051	3	23.8934	KINS#SPNVNTTASGVEDLNIIQVTIPDDDNER	sp|P78347|GTF2I_HUMAN(pre=R,post=L);sp|P78347-2|GTF2I_HUMAN(pre=R,post=L);sp|P78347-3|GTF2I_HUMAN(pre=R,post=L);sp|P78347-4|GTF2I_HUMAN(pre=R,post=L)	959.972	4	15.358	ELFISN@ITEK	sp|P06731|CEAM5_HUMAN(pre=Q,post=N);tr|H9KVA7|H9KVA7_HUMAN(pre=Q,post=N)	741.918	2	10.5042
DGTYAVTYVPLTAGMYTLTMK	sp|O75369|FLNB_HUMAN(pre=K,post=Y);sp|O75369-2|FLNB_HUMAN(pre=K,post=Y);sp|O75369-3|FLNB_HUMAN(pre=K,post=Y);sp|O75369-7|FLNB_HUMAN(pre=K,post=Y);sp|O75369-4|FLNB_HUMAN(pre=K,post=Y);sp|O75369-5|FLNB_HUMAN(pre=K,post=Y);sp|O75369-6|FLNB_HUMAN(pre=K,post=Y	862.115	3	23.8896	LGAGSGLDPGSAGSLS#PQDPVALGSSAR	sp|Q9P260|K1468_HUMAN(pre=R,post=P);sp|Q9P260-2|K1468_HUMAN(pre=R,post=P)	916.781	3	15.354	ETFFN@LSK	sp|Q9UK55|ZPI_HUMAN(pre=K,post=R);tr|G3V2W1|G3V2W1_HUMAN(pre=K,post=R)	637.849	2	10.4909
GVDLDQLLDM^SYEQLMQLYSAR	sp|P62841|RS15_HUMAN(pre=R,post=Q);tr|K7ELC2|K7ELC2_HUMAN(pre=R,post=Q);tr|K7EQJ5|K7EQJ5_HUMAN(pre=R,post=Q);tr|K7EJ78|K7EJ78_HUMAN(pre=R,post=Q)	916.782	3	23.8771	KHS#LSSVTYVPR	sp|Q9Y271|CLTR1_HUMAN(pre=R,post=K)	581.313	3	15.3363	NLFLNHSEN@ATAK	sp|P00739|HPTR_HUMAN(pre=K,post=D);sp|P00739-2|HPTR_HUMAN(pre=K,post=D);sp|P00738|HPT_HUMAN(pre=K,post=D);tr|Q0VAC5|Q0VAC5_HUMAN(pre=K,post=D);tr|H3BS21|H3BS21_HUMAN(pre=K,post=D);tr|J3QR68|J3QR68_HUMAN(pre=K,post=D);tr|J3QLC9|J3QLC9_HUMAN(pre=K,post=D)	583.313	3	10.4791
NMGGPYGGGNYGPGGSGGSGGYGGR	sp|P22626|ROA2_HUMAN(pre=R,post=S);sp|P22626-2|ROA2_HUMAN(pre=R,post=S)	1167.51	2	23.8762	YSDVEVPASVTGYSFASDGDS#GTCSPLR	sp|P35611|ADDA_HUMAN(pre=K,post=H);sp|P35611-2|ADDA_HUMAN(pre=K,post=H);sp|P35611-3|ADDA_HUMAN(pre=K,post=H);tr|Q86XM2|Q86XM2_HUMAN(pre=K,post=H);tr|A2A3N8|A2A3N8_HUMAN(pre=K,post=H);tr|E7ENY0|E7ENY0_HUMAN(pre=K,post=H);tr|E7EV99|E7EV99_HUMAN(pre=K,post=H	1050.12	3	15.3299	DEIGN@VSTSHL	sp|P04843|RPN1_HUMAN(pre=R,post=L);tr|B7Z4L4|B7Z4L4_HUMAN(pre=R,post=L)	658.826	2	10.4549
AAPAQSPAAPDPEASPLAEPPQEQSLAPWSPQTPAPPCSR	sp|P83111|LACTB_HUMAN(pre=G,post=C);sp|P83111-2|LACTB_HUMAN(pre=G,post=C)	1062.27	4	23.874	ESEDDLNKES#EEEVGPTK	sp|O43719|HTSF1_HUMAN(pre=K,post=E)	849.727	3	15.3258	TCDWLPKPN@M+15.995SASCK	sp|P07602|SAP_HUMAN(pre=K,post=E);sp|P07602-2|SAP_HUMAN(pre=K,post=E);sp|P07602-3|SAP_HUMAN(pre=K,post=E);tr|B1AVU8|B1AVU8_HUMAN(pre=K,post=E);tr|C9JIZ6|C9JIZ6_HUMAN(pre=K,post=E)	748.699	3	10.4472
SNAPQIVAEMLSYLETADYSIREEIVLK	sp|O94973|AP2A2_HUMAN(pre=R,post=V);sp|O94973-2|AP2A2_HUMAN(pre=R,post=V);sp|O94973-3|AP2A2_HUMAN(pre=R,post=V);tr|E9PJJ7|E9PJJ7_HUMAN(pre=R,post=V)	868.467	4	23.8659	CSGTEASVVAPPPVVLLPDVETPS#EEDCMFGNGK	sp|P00747|PLMN_HUMAN(pre=K,post=G)	1319.61	3	15.319	N@GTLVAFR	sp|Q92954|PRG4_HUMAN(pre=R,post=G);sp|Q92954-2|PRG4_HUMAN(pre=R,post=G);sp|Q92954-3|PRG4_HUMAN(pre=R,post=G);sp|Q92954-4|PRG4_HUMAN(pre=R,post=G);sp|Q92954-5|PRG4_HUMAN(pre=R,post=G);sp|Q92954-6|PRG4_HUMAN(pre=R,post=G);tr|E7EQ48|E7EQ48_HUMAN(pre=R,post=G	511.792	2	10.3874
QLINALQINNTAVGHALVLPAGR	sp|P12111|CO6A3_HUMAN(pre=R,post=D);sp|P12111-2|CO6A3_HUMAN(pre=R,post=D);sp|P12111-4|CO6A3_HUMAN(pre=R,post=D);tr|E7ENL6|E7ENL6_HUMAN(pre=R,post=D);tr|E9PCV6|E9PCV6_HUMAN(pre=R,post=D)	843.153	3	23.8585	DPS#ASPGDAGEQAIR	sp|P18206|VINC_HUMAN(pre=R,post=Q);sp|P18206-2|VINC_HUMAN(pre=R,post=Q)	847.877	2	15.3166	YHYN@GTLLDGTLFDSSYSR	sp|O95302|FKBP9_HUMAN(pre=R,post=N);tr|B7Z230|B7Z230_HUMAN(pre=R,post=N);tr|B7Z6H3|B7Z6H3_HUMAN(pre=R,post=N);tr|B7Z1G9|B7Z1G9_HUMAN(pre=R,post=N);tr|C9J4P8|C9J4P8_HUMAN(pre=R,post=N)	785.375	3	10.3866
LSWTVPEGQFDSFVVQFK	sp|P22105|TENX_HUMAN(pre=R,post=D);sp|P22105-3|TENX_HUMAN(pre=R,post=D);tr|B0UYX3|B0UYX3_HUMAN(pre=R,post=D);tr|E7EPZ9|E7EPZ9_HUMAN(pre=R,post=D);tr|B0V046|B0V046_HUMAN(pre=R,post=D);tr|B0UYQ5|B0UYQ5_HUMAN(pre=R,post=D)	1201.64	2	23.8519	RRGS#SGS#VDETLFALPAASEPVIR	sp|Q9NQC3|RTN4_HUMAN(pre=K,post=S);sp|Q9NQC3-5|RTN4_HUMAN(pre=K,post=S)	940.457	3	15.3152	KASQDQTMCMDVDECERHPCGN@GTCK	sp|P35556|FBN2_HUMAN(pre=F,post=N)	1183.18	3	10.369
TPDFILQVPVAVEGHIIHWIESK	sp|Q9Y2V0|CO041_HUMAN(pre=K,post=A);sp|Q9Y2V0-2|CO041_HUMAN(pre=K,post=A);tr|H3BMD3|H3BMD3_HUMAN(pre=K,post=A);tr|H3BNF9|H3BNF9_HUMAN(pre=K,post=A)	729.913	4	23.848	DS#EEEAMETTPAK	sp|P19338|NUCL_HUMAN(pre=D,post=G)	903.391	2	15.309	AGN@TTESK	sp|Q8WWY8|LIPH_HUMAN(pre=K,post=I);tr|A2IBA6|A2IBA6_HUMAN(pre=K,post=I);tr|H7BZL3|H7BZL3_HUMAN(pre=K,post=I)	548.79	2	10.3549
DLEFTIYDDDDVSPFLEGLEERPQR	sp|P25786|PSA1_HUMAN(pre=K,post=K);sp|P25786-2|PSA1_HUMAN(pre=K,post=K);tr|F5GX11|F5GX11_HUMAN(pre=K,post=K)	786.381	4	23.82	T#PPRDLPTIPGVTSPSSDEPPM^EASQSHLR	sp|Q13541|4EBP1_HUMAN(pre=K,post=N)	860.663	4	15.3058	NALLSN@MSR	sp|P12821|ACE_HUMAN(pre=Y,post=I);sp|P12821-2|ACE_HUMAN(pre=Y,post=I);tr|F5H1K1|F5H1K1_HUMAN(pre=Y,post=I);tr|J3KS28|J3KS28_HUMAN(pre=Y,post=I)	575.805	2	10.3287
LSFGDTLQVQNIHGAFNALGGADR	sp|Q969X5|ERGI1_HUMAN(pre=K,post=L);sp|Q969X5-2|ERGI1_HUMAN(pre=K,post=L);tr|H0YBZ3|H0YBZ3_HUMAN(pre=K,post=L)	882.457	3	23.8145	LS#EGSQPAEEEEDQETPSR	sp|Q9UKV3|ACINU_HUMAN(pre=K,post=N);sp|Q9UKV3-5|ACINU_HUMAN(pre=K,post=N);tr|E7EQT4|E7EQT4_HUMAN(pre=K,post=N)	1171.49	2	15.2835	SCSN@SSIILSPAVHLDLLSLR	sp|P34810|CD68_HUMAN(pre=F,post=L);sp|P34810-2|CD68_HUMAN(pre=F,post=L);tr|B4DVT4|B4DVT4_HUMAN(pre=F,post=L);tr|J3KRX0|J3KRX0_HUMAN(pre=F,post=L)	607.582	4	10.301
TMADSSYNLEVQNILSFLK	sp|Q96AC1|FERM2_HUMAN(pre=K,post=M);sp|Q96AC1-2|FERM2_HUMAN(pre=K,post=M);sp|Q96AC1-3|FERM2_HUMAN(pre=K,post=M);tr|H0YJ34|H0YJ34_HUMAN(pre=K,post=M)	1231.15	2	23.8047	QQS#EEAFPQEQQK	sp|O94923|GLCE_HUMAN(pre=K,post=A);tr|H0YNP1|H0YNP1_HUMAN(pre=K,post=A)	648.968	3	15.2811	YNEN@LTLIR	sp|O15204|ADEC1_HUMAN(pre=N,post=S);sp|O15204-2|ADEC1_HUMAN(pre=N,post=S)	640.851	2	10.2988
SPWVESEIGYTALSETESPR	sp|Q06520|ST2A1_HUMAN(pre=R,post=L)	794.725	3	23.7979	YLS#FTPPEKDGFPS#GTPALNAK	sp|Q13177|PAK2_HUMAN(pre=K,post=G)	977.141	3	15.2794	N@M+15.995TLLVEK	sp|Q6UX06|OLFM4_HUMAN(pre=R,post=L)	626.855	2	10.2467
TFIFSDLDYM^GMSSGFYK	sp|P23381|SYWC_HUMAN(pre=K,post=N);sp|P23381-2|SYWC_HUMAN(pre=K,post=N);tr|G3V3H8|G3V3H8_HUMAN(pre=K,post=N);tr|G3V3Y5|G3V3Y5_HUMAN(pre=K,post=N)	805.05	3	23.7973	S#TVLGLPQHVQK	sp|Q9P206|K1522_HUMAN(pre=R,post=E);sp|Q9P206-2|K1522_HUMAN(pre=R,post=E);sp|Q9P206-3|K1522_HUMAN(pre=R,post=E)	558.978	3	15.2737	N@MTLLVEK	sp|Q6UX06|OLFM4_HUMAN(pre=R,post=L)	618.858	2	10.2467
TFIFSDLDYMGMSSGFYK	sp|P23381|SYWC_HUMAN(pre=K,post=N);sp|P23381-2|SYWC_HUMAN(pre=K,post=N);tr|G3V3H8|G3V3H8_HUMAN(pre=K,post=N);tr|G3V3Y5|G3V3Y5_HUMAN(pre=K,post=N)	799.72	3	23.7973	SES#LQQNLLHGYAFSQDENGIVSQSEVIR	sp|Q9Y2Q0|AT8A1_HUMAN(pre=R,post=A);sp|Q9Y2Q0-2|AT8A1_HUMAN(pre=R,post=A);sp|Q9Y2Q0-3|AT8A1_HUMAN(pre=R,post=A)	868.913	4	15.2598	FN@VSSVEK	sp|P10600|TGFB3_HUMAN(pre=R,post=N);tr|Q8WV88|Q8WV88_HUMAN(pre=R,post=N)	599.831	2	10.2411
KAPPDGWELIEPTLDELDQK	sp|P41223|BUD31_HUMAN(pre=R,post=M);tr|F8WCN7|F8WCN7_HUMAN(pre=R,post=M);tr|C9JCD9|C9JCD9_HUMAN(pre=R,post=M)	909.492	3	23.7918	AS#PGTPGTPELRPTFS#PAFSR	sp|O75112|LDB3_HUMAN(pre=R,post=P);sp|O75112-4|LDB3_HUMAN(pre=R,post=P);sp|O75112-5|LDB3_HUMAN(pre=R,post=P);sp|O75112-7|LDB3_HUMAN(pre=R,post=P);tr|F5H0C2|F5H0C2_HUMAN(pre=R,post=P)	826.384	3	15.2564	CQDCVCTDKVDN@NTLL	sp|Q02817|MUC2_HUMAN(pre=K,post=N);tr|E7EUV1|E7EUV1_HUMAN(pre=K,post=N)	748.676	3	10.2368
EAYNLFAVNGILFNHESPR	sp|O60547|GMDS_HUMAN(pre=R,post=R);tr|E9PI88|E9PI88_HUMAN(pre=R,post=R)	779.071	3	23.7916	GTGAGGDSGPEEDY#LSLGAEACNFMQSSSAK	sp|Q9UMS6|SYNP2_HUMAN(pre=R,post=Q);sp|Q9UMS6-2|SYNP2_HUMAN(pre=R,post=Q);sp|Q9UMS6-3|SYNP2_HUMAN(pre=R,post=Q);tr|H0Y9Y3|H0Y9Y3_HUMAN(pre=R,post=Q)	1154.5	3	15.254	SVTWSESGQN@VTAR	sp|P01877|IGHA2_HUMAN(pre=L,post=N)	556.277	3	10.23
HTDVQFYTEVGEITTDLGK	sp|Q9Y5B9|SP16H_HUMAN(pre=R,post=H)	814.42	3	23.7799	S#SPVSASPVPVGIPTSPK	sp|Q9UMS6|SYNP2_HUMAN(pre=A,post=Q);sp|Q9UMS6-2|SYNP2_HUMAN(pre=A,post=Q);sp|Q9UMS6-3|SYNP2_HUMAN(pre=A,post=Q)	692.372	3	15.2477	N@ITQIVGH	sp|P41271|NBL1_HUMAN(pre=K,post=S);sp|P41271-2|NBL1_HUMAN(pre=K,post=S);tr|A3KFI1|A3KFI1_HUMAN(pre=K,post=S);tr|E5RFZ1|E5RFZ1_HUMAN(pre=K,post=S);tr|A3KFI2|A3KFI2_HUMAN(pre=K,post=S);tr|A3KFI3|A3KFI3_HUMAN(pre=K,post=S);tr|A3KFI5|A3KFI5_HUMAN(pre=K,post=S	513.789	2	10.2166
LVFVHSAEGNEFWSALLEK	sp|P07384|CAN1_HUMAN(pre=K,post=A);tr|E9PL37|E9PL37_HUMAN(pre=K,post=A);tr|E9PRM1|E9PRM1_HUMAN(pre=K,post=A)	822.109	3	23.7733	LVIPNRDPT#DESKDSSGPANSTADLLK	sp|Q9HBL0|TENS1_HUMAN(pre=K,post=Q);tr|Q59G71|Q59G71_HUMAN(pre=K,post=Q);tr|E9PF55|E9PF55_HUMAN(pre=K,post=Q);tr|E9PGF5|E9PGF5_HUMAN(pre=K,post=Q)	838.93	4	15.2402	DVAN@ITIYDEEAMVEAVALYNPVSF	sp|P09668|CATH_HUMAN(pre=K,post=A)	973.478	3	10.1902
DTPASVDSIPLEWDHDYDLSR	sp|Q8NF91|SYNE1_HUMAN(pre=R,post=D);sp|Q8NF91-2|SYNE1_HUMAN(pre=R,post=D);sp|Q8NF91-3|SYNE1_HUMAN(pre=R,post=D);sp|Q8NF91-4|SYNE1_HUMAN(pre=R,post=D);sp|Q8NF91-8|SYNE1_HUMAN(pre=R,post=D);sp|Q8NF91-9|SYNE1_HUMAN(pre=R,post=D);tr|Q5JV20|Q5JV20_HUMAN(pre=R,	859.072	3	23.7625	YS#PPAISPLVSEK	sp|Q14694|UBP10_HUMAN(pre=K,post=Q);sp|Q14694-2|UBP10_HUMAN(pre=K,post=Q);sp|Q14694-3|UBP10_HUMAN(pre=K,post=Q)	585.977	3	15.2401	YGCCPMPN@ATCCSDHLH	sp|P28799|GRN_HUMAN(pre=K,post=C);sp|P28799-2|GRN_HUMAN(pre=K,post=C);tr|K7EKL3|K7EKL3_HUMAN(pre=K,post=C)	742.286	3	10.1863
NTGDADQWCPLLETLTDAEMEK	sp|Q12824|SNF5_HUMAN(pre=R,post=K);sp|Q12824-2|SNF5_HUMAN(pre=R,post=K);tr|G5E975|G5E975_HUMAN(pre=R,post=K);tr|B5MCL5|B5MCL5_HUMAN(pre=R,post=K)	942.446	3	23.7619	S#SGTASSVAFT#PLQGLEIVNPQAAEK	sp|Q8WWY3|PRP31_HUMAN(pre=R,post=K);tr|E7EVX8|E7EVX8_HUMAN(pre=R,post=K)	1017.5	3	15.2372	SN@ETQCFNFIR	sp|Q9H3S1|SEM4A_HUMAN(pre=K,post=V);tr|Q5TCJ5|Q5TCJ5_HUMAN(pre=K,post=V);tr|Q5TCJ7|Q5TCJ7_HUMAN(pre=K,post=V);tr|Q5TCI6|Q5TCI6_HUMAN(pre=K,post=V)	780.866	2	10.1807
TDPHLCDFLETHFLDEEVK	sp|P02792|FRIL_HUMAN(pre=R,post=L)	659.076	4	23.7598	EPAPPS#PESHSPR	sp|Q8NC06|ACBD4_HUMAN(pre=K,post=D);sp|Q8NC06-2|ACBD4_HUMAN(pre=K,post=D);tr|K7EM05|K7EM05_HUMAN(pre=K,post=D)	537.914	3	15.2298	VIYN@LTEK	sp|Q969V3|NCLN_HUMAN(pre=R,post=G);sp|Q969V3-2|NCLN_HUMAN(pre=R,post=G);tr|K7EMW4|K7EMW4_HUMAN(pre=R,post=G);tr|K7ELZ9|K7ELZ9_HUMAN(pre=R,post=G);tr|K7ENM2|K7ENM2_HUMAN(pre=R,post=G)	634.871	2	10.1685
DM^DLTEVITGTLWNLSSHDSIK	sp|O60716|CTND1_HUMAN(pre=R,post=M);sp|O60716-2|CTND1_HUMAN(pre=R,post=M);sp|O60716-3|CTND1_HUMAN(pre=R,post=M);sp|O60716-4|CTND1_HUMAN(pre=R,post=M);sp|O60716-5|CTND1_HUMAN(pre=R,post=M);sp|O60716-6|CTND1_HUMAN(pre=R,post=M);sp|O60716-7|CTND1_HUMAN(pre=R	927.139	3	23.757	EGS#QGELTPANSQSR	sp|Q13098|CSN1_HUMAN(pre=R,post=M);sp|Q13098-5|CSN1_HUMAN(pre=R,post=M);sp|Q13098-7|CSN1_HUMAN(pre=R,post=M);tr|C9JFE4|C9JFE4_HUMAN(pre=R,post=M);tr|J3QQX0|J3QQX0_HUMAN(pre=R,post=M)	595.601	3	15.2294	SN@LSDLLEK	sp|Q6UW63|KDEL1_HUMAN(pre=K,post=L)	654.368	2	10.1383
FTEHEVQIYVGEIVLALEHLHK	sp|O75582|KS6A5_HUMAN(pre=R,post=L);sp|O75582-2|KS6A5_HUMAN(pre=R,post=L);tr|B7Z2Y5|B7Z2Y5_HUMAN(pre=R,post=L);tr|G3V2D1|G3V2D1_HUMAN(pre=R,post=L)	579.324	5	23.7443	VLT#PPQAAGDGILATTANQR	sp|Q96QT6|PHF12_HUMAN(pre=R,post=F);sp|Q96QT6-2|PHF12_HUMAN(pre=R,post=F);sp|Q96QT6-3|PHF12_HUMAN(pre=R,post=F);sp|Q96QT6-4|PHF12_HUMAN(pre=R,post=F);tr|Q2TAK2|Q2TAK2_HUMAN(pre=R,post=F);tr|C9J9G2|C9J9G2_HUMAN(pre=R,post=F);tr|K7EPF7|K7EPF7_HUMAN(pre=R,po	740.049	3	15.2267	SLN@LSYNK	sp|Q96JA1|LRIG1_HUMAN(pre=R,post=L);sp|Q96JA1-2|LRIG1_HUMAN(pre=R,post=L)	614.346	2	10.1342
DLVVPEKWEESGPQFITNSEEVR	sp|Q13257|MD2L1_HUMAN(pre=K,post=L)	992.845	3	23.7416	DS#EEDEEDDEDEDEDEDEIEPAAMK	sp|P19338|NUCL_HUMAN(pre=D,post=A);tr|C9J1H7|C9J1H7_HUMAN(pre=D,post=A);tr|C9JWL1|C9JWL1_HUMAN(pre=D,post=A)	1099.41	3	15.2262	GYYN@QSEAGSHTI	sp|P04439|1A03_HUMAN(pre=R,post=Q);sp|P30512|1A29_HUMAN(pre=R,post=Q);sp|P16188|1A30_HUMAN(pre=R,post=Q);sp|P16189|1A31_HUMAN(pre=R,post=Q);sp|P16190|1A33_HUMAN(pre=R,post=Q);sp|P01891|1A68_HUMAN(pre=R,post=Q);sp|P30459|1A74_HUMAN(pre=R,post=Q);sp|Q95604|	786.359	2	10.1315
QTVTSTPCWIELHLNGPLQWLDK	sp|Q15796|SMAD2_HUMAN(pre=R,post=V);sp|Q15796-2|SMAD2_HUMAN(pre=R,post=V);sp|P84022|SMAD3_HUMAN(pre=R,post=V);sp|P84022-2|SMAD3_HUMAN(pre=R,post=V);sp|P84022-3|SMAD3_HUMAN(pre=R,post=V);sp|P84022-4|SMAD3_HUMAN(pre=R,post=V);tr|H3BQ00|H3BQ00_HUMAN(pre=R,po	1008.87	3	23.7372	TLSS#PSLQTDGIAATPVPPPPPPK	sp|Q9H7D0|DOCK5_HUMAN(pre=R,post=S)	912.818	3	15.221	QLGQLALN@LSSIILDVNQDR	sp|O15230|LAMA5_HUMAN(pre=Q,post=L)	785.773	3	10.127
VGFYVNTFQSIAGLEENFHK	sp|O00499|BIN1_HUMAN(pre=R,post=E);sp|O00499-2|BIN1_HUMAN(pre=R,post=E);sp|O00499-3|BIN1_HUMAN(pre=R,post=E);sp|O00499-4|BIN1_HUMAN(pre=R,post=E);sp|O00499-5|BIN1_HUMAN(pre=R,post=E);sp|O00499-6|BIN1_HUMAN(pre=R,post=E);sp|O00499-7|BIN1_HUMAN(pre=R,post=E	863.449	3	23.7366	AQHNDS#EQTQSPQQPGSR	sp|O60565|GREM1_HUMAN(pre=K,post=N)	740.322	3	15.2187	FN@STEYQVVTR	sp|Q07954|LRP1_HUMAN(pre=R,post=V)	744.877	2	10.1235
TPVKEPNSENVDISSGGGVTGWK	sp|P61026|RAB10_HUMAN(pre=K,post=S)	1395.74	2	23.7365	SAS#SDTSEELNSQDSPPK	sp|O14745|NHRF1_HUMAN(pre=R,post=Q);tr|B3KY21|B3KY21_HUMAN(pre=R,post=Q);tr|J3QRP6|J3QRP6_HUMAN(pre=R,post=Q)	1124	2	15.1988	WEYCN@LTR	sp|P08519|APOA_HUMAN(pre=R,post=C);sp|Q16609|LPAL2_HUMAN(pre=R,post=C)	643.806	2	10.0462
VNIVDLQQVINVDLIHIENR	sp|O94874|UFL1_HUMAN(pre=R,post=I);sp|O94874-2|UFL1_HUMAN(pre=R,post=I);sp|O94874-3|UFL1_HUMAN(pre=R,post=I)	830.139	3	23.7235	EDLPAENGETKTEESPAS#DEAGEKEAK	sp|P05114|HMGN1_HUMAN(pre=K,post=S);tr|A6NL93|A6NL93_HUMAN(pre=K,post=S);tr|A6NEL0|A6NEL0_HUMAN(pre=K,post=S)	704.334	5	15.1906	VYN@LSDTHLFPN@ASSK	sp|P11279|LAMP1_HUMAN(pre=F,post=E);tr|B4DWL3|B4DWL3_HUMAN(pre=F,post=E)	695.025	3	10.0296
VNHLYSDLSDALVIFQLYEK	sp|P13796|PLSL_HUMAN(pre=R,post=I)	885.815	3	23.7164	DDDDIDLFGS#DDEEESEEAK	sp|P24534|EF1B_HUMAN(pre=K,post=R);tr|C9JZW3|C9JZW3_HUMAN(pre=K,post=R)	881.019	3	15.1885	LYYN@VTEK	sp|Q32P28|P3H1_HUMAN(pre=H,post=V);sp|Q32P28-3|P3H1_HUMAN(pre=H,post=V)	659.859	2	9.96036
WFGTQYSIEDIENSWAELWNSNFELNPDLHLPAENK	sp|O43847|NRDC_HUMAN(pre=K,post=Y);sp|O43847-2|NRDC_HUMAN(pre=K,post=Y);tr|G3V1R5|G3V1R5_HUMAN(pre=K,post=Y);tr|B1AKJ5|B1AKJ5_HUMAN(pre=K,post=Y);tr|F5H7V1|F5H7V1_HUMAN(pre=K,post=Y);tr|H0Y5G9|H0Y5G9_HUMAN(pre=K,post=Y)	1149.56	4	23.7087	KYDLESAS#AILPSSAIEDPDLGSLGK	sp|Q9BXF6|RFIP5_HUMAN(pre=K,post=M)	1063.55	3	15.1821	HN@DSYALLGELAPCGSTDK	sp|Q02817|MUC2_HUMAN(pre=D,post=Q);tr|E7EUV1|E7EUV1_HUMAN(pre=D,post=Q)	779.715	3	9.95054
EPGYTPPGAGNQNPPGMYPVTGPK	sp|Q93052|LPP_HUMAN(pre=R,post=K);tr|C9JUT4|C9JUT4_HUMAN(pre=R,post=K);tr|C9JXK9|C9JXK9_HUMAN(pre=R,post=K)	1357.68	2	23.6943	RLS#GVSSVDSAFSSR	sp|P57078|RIPK4_HUMAN(pre=K,post=G);sp|P57078-2|RIPK4_HUMAN(pre=K,post=G);tr|B7ZAU7|B7ZAU7_HUMAN(pre=K,post=G)	593.622	3	15.1817	LSALDNLLN@HSSM+15.995F	sp|Q9Y4L1|HYOU1_HUMAN(pre=R,post=L);tr|E9PL22|E9PL22_HUMAN(pre=R,post=L)	574.954	3	9.93239
YAHWVVSQPPDTYLKPLMTELLK	sp|Q92973|TNPO1_HUMAN(pre=R,post=R);sp|Q92973-2|TNPO1_HUMAN(pre=R,post=R);sp|Q92973-3|TNPO1_HUMAN(pre=R,post=R)	791.193	4	23.692	TT#SPEPQESPTLPSTEGQVVNKLLSGPK	sp|P53814|SMTN_HUMAN(pre=K,post=E);sp|P53814-5|SMTN_HUMAN(pre=K,post=E);sp|P53814-6|SMTN_HUMAN(pre=K,post=E)	859.194	4	15.1775	YIHQN@YTK	sp|Q02809|PLOD1_HUMAN(pre=K,post=A);tr|B4DR87|B4DR87_HUMAN(pre=K,post=A)	678.362	2	9.92679
M^DIDAPDVDVHGPDWHLK	sp|Q09666|AHNK_HUMAN(pre=K,post=M)	591.795	4	23.6785	DDDDEEDDS#EEEAMETTPAK	sp|P19338|NUCL_HUMAN(pre=D,post=G)	880.332	3	15.1695	FN@GTDLELR	sp|Q9NR16|C163B_HUMAN(pre=S,post=L);sp|Q9NR16-2|C163B_HUMAN(pre=S,post=L);sp|Q9NR16-3|C163B_HUMAN(pre=S,post=L);tr|E7EVK4|E7EVK4_HUMAN(pre=S,post=L)	605.316	2	9.92635
VEFLPVNWHSPLHSTGVDVDLQR	sp|O94830|DDHD2_HUMAN(pre=R,post=I);tr|H0YF30|H0YF30_HUMAN(pre=R,post=I)	698.12	4	23.6715	GNS#VEELEEMDSQDAEMTNTTEPMDHS	sp|Q96JH7|VCIP1_HUMAN(pre=R,post=-)	1084.09	3	15.168	LN@LTTDPK	sp|Q92896|GSLG1_HUMAN(pre=K,post=F);sp|Q92896-2|GSLG1_HUMAN(pre=K,post=F);sp|Q92896-3|GSLG1_HUMAN(pre=K,post=F);tr|H3BM42|H3BM42_HUMAN(pre=K,post=F);tr|H3BQU9|H3BQU9_HUMAN(pre=K,post=F);tr|H3BRD8|H3BRD8_HUMAN(pre=K,post=F)	595.847	2	9.92222
NSLVAEEAELMITVQELNLEEK	sp|Q8TDZ2|MICA1_HUMAN(pre=K,post=Q);sp|Q8TDZ2-2|MICA1_HUMAN(pre=K,post=Q);sp|Q8TDZ2-3|MICA1_HUMAN(pre=K,post=Q);sp|Q8TDZ2-4|MICA1_HUMAN(pre=K,post=Q)	930.829	3	23.6676	EVDQDDEENS#EEDEM^DSGTM^VR	sp|Q13043|STK4_HUMAN(pre=R,post=A);sp|Q13043-2|STK4_HUMAN(pre=R,post=A);tr|F5H5B4|F5H5B4_HUMAN(pre=R,post=A)	939.01	3	15.1679	N@CTDIDECR	sp|P35555|FBN1_HUMAN(pre=R,post=I);sp|P35556|FBN2_HUMAN(pre=R,post=I);sp|P35556-2|FBN2_HUMAN(pre=R,post=I);sp|Q75N90|FBN3_HUMAN(pre=R,post=I);tr|D6RJI3|D6RJI3_HUMAN(pre=R,post=I)	664.273	2	9.90468
MFTAGIDLMDMASDILQPK	sp|Q13011|ECH1_HUMAN(pre=K,post=G);tr|M0QYT0|M0QYT0_HUMAN(pre=K,post=G);tr|M0R248|M0R248_HUMAN(pre=K,post=G);tr|M0QZW4|M0QZW4_HUMAN(pre=K,post=G)	795.742	3	23.6633	LGSLTPEIVSTPSS#PEEEDK	sp|Q14CS0|UBX2B_HUMAN(pre=K,post=S)	828.406	3	15.1634	SLTFN@ETYQDISELVY	sp|P01008|ANT3_HUMAN(pre=K,post=G)	1034	2	9.88813
LFETALLSSGFSLEDPQTHSNR	sp|P08238|HS90B_HUMAN(pre=L,post=I)	865.106	3	23.66	TM^VPSVPGIPGPSS#PQPVQSEAK	sp|P15336|ATF2_HUMAN(pre=V,post=M);sp|P15336-2|ATF2_HUMAN(pre=V,post=M);tr|B3KY57|B3KY57_HUMAN(pre=V,post=M);tr|E9PBF9|E9PBF9_HUMAN(pre=V,post=M);tr|Q3B7B7|Q3B7B7_HUMAN(pre=V,post=M);tr|G8JLM5|G8JLM5_HUMAN(pre=V,post=M);tr|F5H629|F5H629_HUMAN(pre=V,post=M	892.118	3	15.135	SSCGKEN@TSDPSLV	sp|P11279|LAMP1_HUMAN(pre=R,post=I);tr|B4DWL3|B4DWL3_HUMAN(pre=R,post=I)	590.621	3	9.87471
EQLDSSNSTIAILQTEKDKLELEITDSKK	sp|O60763|USO1_HUMAN(pre=K,post=E);sp|O60763-2|USO1_HUMAN(pre=K,post=E);tr|F5GZ76|F5GZ76_HUMAN(pre=K,post=E);tr|H0Y7C0|H0Y7C0_HUMAN(pre=K,post=E);tr|F5GYR8|F5GYR8_HUMAN(pre=K,post=E);tr|F5H4X1|F5H4X1_HUMAN(pre=K,post=E)	667.042	6	23.6322	SRPT#S#EGSDIESTEPQK	sp|Q4G0J3|LARP7_HUMAN(pre=R,post=Q);tr|D6RFF0|D6RFF0_HUMAN(pre=R,post=Q);tr|H0YA82|H0YA82_HUMAN(pre=R,post=Q)	766.003	3	15.1244	M+15.995HYDQSQPPYYN@VTAM	sp|P07098|LIPG_HUMAN(pre=R,post=N);tr|Q5VXI8|Q5VXI8_HUMAN(pre=R,post=N);tr|F5H1P4|F5H1P4_HUMAN(pre=R,post=N)	1053.46	2	9.8196
CAPGVVGPAEADIDFDIIK	sp|Q14315|FLNC_HUMAN(pre=K,post=N);sp|Q14315-2|FLNC_HUMAN(pre=K,post=N)	1138.1	2	23.6146	DQQPS#GS#EGEDDDAEAALK	sp|Q9NXG2|THUM1_HUMAN(pre=K,post=K);tr|J3KQB0|J3KQB0_HUMAN(pre=K,post=K);tr|H3BNW0|H3BNW0_HUMAN(pre=K,post=K)	803.989	3	15.123	VALLQFGGPGEQQVAFPLSHN@LTAIHEALETTQYLN	sp|P12110|CO6A2_HUMAN(pre=R,post=S)	1013.78	4	9.80149
GFASQVEQLISMGANVHSK	sp|Q9H6S0|YTDC2_HUMAN(pre=R,post=A);tr|D6RA70|D6RA70_HUMAN(pre=R,post=A)	764.408	3	23.6123	IMS#SIGEGIDFSQER	sp|Q92625|ANS1A_HUMAN(pre=K,post=Q)	631.623	3	15.0966	LPADCIDCTTN@FSCTY	sp|Q9BRN9|TM2D3_HUMAN(pre=R,post=G);sp|Q9BRN9-2|TM2D3_HUMAN(pre=R,post=G);tr|B3KT51|B3KT51_HUMAN(pre=R,post=G);tr|H0YNS4|H0YNS4_HUMAN(pre=R,post=G);tr|H0YNF6|H0YNF6_HUMAN(pre=R,post=G);tr|E7EPS7|E7EPS7_HUMAN(pre=R,post=G)	1041.93	2	9.79705
ETSVTPSNLWGGQGLLGVSIR	sp|Q9H8Y8|GORS2_HUMAN(pre=R,post=F);sp|Q9H8Y8-2|GORS2_HUMAN(pre=R,post=F);tr|B4DKT0|B4DKT0_HUMAN(pre=R,post=F)	772.422	3	23.6093	TRPGS#FQSLSDALSDTPAK	sp|Q9H9C1|SPE39_HUMAN(pre=R,post=S);sp|Q9H9C1-2|SPE39_HUMAN(pre=R,post=S);tr|G3V4K3|G3V4K3_HUMAN(pre=R,post=S)	782.723	3	15.0766	LVSGN@LTDR	sp|Q6UY14|ATL4_HUMAN(pre=R,post=G);sp|Q6UY14-2|ATL4_HUMAN(pre=R,post=G);tr|F8WAD0|F8WAD0_HUMAN(pre=R,post=G)	560.31	2	9.78917
STNGDTFLGGEDFDQALLR	sp|P38646|GRP75_HUMAN(pre=K,post=H)	734.027	3	23.6002	SASS#DTSEELNSQDSPPK	sp|O14745|NHRF1_HUMAN(pre=R,post=Q);tr|B3KY21|B3KY21_HUMAN(pre=R,post=Q);tr|J3QRP6|J3QRP6_HUMAN(pre=R,post=Q)	749.666	3	15.0694	LVDPQGPLKDCIFDLCLGGGN@LSIL	sp|Q9Y6R7|FCGBP_HUMAN(pre=K,post=C)	1001.86	3	9.78597
DLEEEFVYEDMEALCSVLR	sp|Q12894|IFRD2_HUMAN(pre=R,post=T);tr|Q9UJ88|Q9UJ88_HUMAN(pre=R,post=T)	831.055	3	23.5955	RGS#M^NNELLSPEFGPVRDPLADGVEGLGR	sp|O00562|PITM1_HUMAN(pre=R,post=G);sp|O00562-2|PITM1_HUMAN(pre=R,post=G)	831.405	4	15.0612	NHPLN@LTK	sp|Q8IZY2|ABCA7_HUMAN(pre=L,post=E);sp|Q8IZY2-2|ABCA7_HUMAN(pre=L,post=E)	613.361	2	9.77144
SKPGAAMVEMADGYAVDR	sp|P14866|HNRPL_HUMAN(pre=K,post=A);sp|P14866-2|HNRPL_HUMAN(pre=K,post=A);tr|M0QYT0|M0QYT0_HUMAN(pre=K,post=A);tr|M0QXS5|M0QXS5_HUMAN(pre=K,post=A)	719.363	3	23.5826	EAAEPLSEPKEDQEAAELLS#EPEEESER	sp|Q63HN8|RN213_HUMAN(pre=R,post=H);sp|Q63HN8-4|RN213_HUMAN(pre=R,post=H);tr|J3QTP8|J3QTP8_HUMAN(pre=R,post=H)	1170.53	3	15.0601	N@LSIQVGK	sp|A8TX70|CO6A5_HUMAN(pre=K,post=S);sp|A8TX70-2|CO6A5_HUMAN(pre=K,post=S);tr|E9PAL5|E9PAL5_HUMAN(pre=K,post=S);tr|F8W8G8|F8W8G8_HUMAN(pre=K,post=S)	574.353	2	9.75634
IVNDDQSFYADIYM^EDGLIK	sp|Q14195|DPYL3_HUMAN(pre=R,post=Q);sp|Q14195-2|DPYL3_HUMAN(pre=R,post=Q);tr|D6RF19|D6RF19_HUMAN(pre=R,post=Q)	885.103	3	23.578	YEDDGIS#DDEIEGK	sp|Q9Y2K7|KDM2A_HUMAN(pre=R,post=R);sp|Q9Y2K7-3|KDM2A_HUMAN(pre=R,post=R)	976.914	2	15.0595	DEIGN@VSTSH	sp|P04843|RPN1_HUMAN(pre=R,post=L);tr|B7Z4L4|B7Z4L4_HUMAN(pre=R,post=L)	602.284	2	9.75577
SGAYLFLPDGNAKPYVYTTPPFVR	sp|Q16706|MA2A1_HUMAN(pre=K,post=V)	741.152	4	23.5778	ILATPPQEDAPS#VDIANIR	sp|P29401|TKT_HUMAN(pre=K,post=M);sp|P29401-2|TKT_HUMAN(pre=K,post=M);tr|B4E022|B4E022_HUMAN(pre=K,post=M);tr|E9PFF2|E9PFF2_HUMAN(pre=K,post=M)	748.717	3	15.0579	ICHNGFKASQDQTM+15.995CM+15.995DVDECERHPCGN@GTCK	sp|P35556|FBN2_HUMAN(pre=C,post=N)	1436.6	3	9.75364
VGIGAFPTEQINEIGGLLQTR	sp|Q8N142|PURA1_HUMAN(pre=R,post=G);sp|Q8N142-2|PURA1_HUMAN(pre=R,post=G)	786.438	3	23.5725	GS#VSDEEM^MELR	sp|P13796|PLSL_HUMAN(pre=R,post=E);tr|Q5TBN5|Q5TBN5_HUMAN(pre=R,post=E);tr|Q5TBN3|Q5TBN3_HUMAN(pre=R,post=E)	811.831	2	15.053	LSVDKDQYVEPEN@VTIQ	sp|P04003|C4BPA_HUMAN(pre=R,post=C)	756.062	3	9.72742
EVELNELEPEKQPMNAASGAAMSLAGAEK	sp|P08195|4F2_HUMAN(pre=K,post=N);sp|P08195-2|4F2_HUMAN(pre=K,post=N);sp|P08195-3|4F2_HUMAN(pre=K,post=N);sp|P08195-4|4F2_HUMAN(pre=K,post=N);tr|J3KPF3|J3KPF3_HUMAN(pre=K,post=N);tr|H0YFS2|H0YFS2_HUMAN(pre=K,post=N);tr|F5H867|F5H867_HUMAN(pre=K,post=N);tr	862.447	4	23.57	EIEDVGS#DEEEEKKDGDKK	sp|Q14568|HS902_HUMAN(pre=P,post=K);sp|P07900|HS90A_HUMAN(pre=P,post=K);sp|P07900-2|HS90A_HUMAN(pre=P,post=K);tr|Q86U12|Q86U12_HUMAN(pre=P,post=K)	596.698	5	15.0487	MFSN@CSK	sp|P78536|ADA17_HUMAN(pre=K,post=Q);sp|P78536-2|ADA17_HUMAN(pre=K,post=Q)	581.778	2	9.71804
APEEPNIQVNPLGIPVNSKEPEEVATCVGR	sp|P43121|MUC18_HUMAN(pre=K,post=N)	1177.95	3	23.569	GS#TES#CNTTTEDEDLKVR	sp|Q13555-4|KCC2G_HUMAN(pre=K,post=K);sp|Q13555-5|KCC2G_HUMAN(pre=K,post=K);sp|Q13555-10|KCC2G_HUMAN(pre=K,post=K);tr|Q8WU40|Q8WU40_HUMAN(pre=K,post=K);tr|Q5SWX3|Q5SWX3_HUMAN(pre=K,post=K)	830.681	3	15.0475	N@ISQVLEK	sp|O14672|ADA10_HUMAN(pre=R,post=K);tr|B4DU28|B4DU28_HUMAN(pre=R,post=K);tr|H0YNC5|H0YNC5_HUMAN(pre=R,post=K)	610.361	2	9.71588
KVAEPELMGTPDGTCYPPPPVPR	sp|P27708|PYR1_HUMAN(pre=R,post=Q);tr|H7BZB3|H7BZB3_HUMAN(pre=R,post=Q);tr|F8VPD4|F8VPD4_HUMAN(pre=R,post=Q)	932.817	3	23.5686	AAESLTAIPEPAS#PQLLETPIHASQIQK	sp|Q14676|MDC1_HUMAN(pre=R,post=V);sp|Q14676-2|MDC1_HUMAN(pre=R,post=V);sp|Q14676-3|MDC1_HUMAN(pre=R,post=V)	827.939	4	15.0463	N@GTSFDIHYGSGSLSGY	sp|P07339|CATD_HUMAN(pre=K,post=L);tr|H7C469|H7C469_HUMAN(pre=K,post=L);tr|F8WD96|F8WD96_HUMAN(pre=K,post=L);tr|F8W787|F8W787_HUMAN(pre=K,post=L);tr|C9JH19|C9JH19_HUMAN(pre=K,post=L)	953.933	2	9.70337
NVVHQLSVTLEDLYNGVTK	sp|Q8WW22|DNJA4_HUMAN(pre=K,post=K);sp|Q8WW22-2|DNJA4_HUMAN(pre=K,post=K);sp|Q8WW22-3|DNJA4_HUMAN(pre=K,post=K);tr|F5H170|F5H170_HUMAN(pre=K,post=K);tr|C9JDE6|C9JDE6_HUMAN(pre=K,post=K)	806.449	3	23.5623	EEPVSS#GPEEAVGK	sp|O00567|NOP56_HUMAN(pre=K,post=S)	891.921	2	15.0218	N@WSLPNR	sp|P55058|PLTP_HUMAN(pre=R,post=A);sp|P55058-2|PLTP_HUMAN(pre=R,post=A);sp|P55058-3|PLTP_HUMAN(pre=R,post=A);tr|B3KUE5|B3KUE5_HUMAN(pre=R,post=A)	516.274	2	9.69031
VFTPEEAVNFILSCLEDEK	sp|Q9H0C8|ILKAP_HUMAN(pre=K,post=I)	843.432	3	23.5559	SGPKPFS#APKPQTSPSPK	sp|Q01518|CAP1_HUMAN(pre=R,post=R);sp|Q01518-2|CAP1_HUMAN(pre=R,post=R)	624.343	4	15.0044	LLFPTN@SSSHLVALQGQPL	sp|P32004|L1CAM_HUMAN(pre=R,post=V);sp|P32004-2|L1CAM_HUMAN(pre=R,post=V);sp|P32004-3|L1CAM_HUMAN(pre=R,post=V);tr|F5H025|F5H025_HUMAN(pre=R,post=V);tr|F5H1H0|F5H1H0_HUMAN(pre=R,post=V)	723.068	3	9.66684
AEGSDVANAVLDGADCIM^LSGETAK	sp|P14618|KPYM_HUMAN(pre=R,post=G);sp|P14618-2|KPYM_HUMAN(pre=R,post=G);sp|P14618-3|KPYM_HUMAN(pre=R,post=G);tr|Q504U3|Q504U3_HUMAN(pre=R,post=G);tr|H3BSU3|H3BSU3_HUMAN(pre=R,post=G);tr|H3BTN5|H3BTN5_HUMAN(pre=R,post=G)	933.453	3	23.5395	AHS#PASLSFASYR	sp|Q9UKK3|PARP4_HUMAN(pre=R,post=Q)	539.922	3	15.0036	QLFFN@GTEPLRPQDPLPWPALATTLETVATEGVEVFY	sp|P36269|GGT5_HUMAN(pre=R,post=T);sp|P36269-2|GGT5_HUMAN(pre=R,post=T);sp|P36269-3|GGT5_HUMAN(pre=R,post=T)	1073.8	4	9.58544
GLPPLHIYWMNIELEHIEQDER	sp|O00533|CHL1_HUMAN(pre=K,post=V);sp|O00533-2|CHL1_HUMAN(pre=K,post=V);tr|C9J905|C9J905_HUMAN(pre=K,post=V)	719.869	4	23.5386	RFS#DGAASIQAFK	sp|Q9Y2K2|SIK3_HUMAN(pre=R,post=A);sp|Q9Y2K2-3|SIK3_HUMAN(pre=R,post=A);tr|A1A5A8|A1A5A8_HUMAN(pre=R,post=A);tr|A1A5A9|A1A5A9_HUMAN(pre=R,post=A);tr|H0Y494|H0Y494_HUMAN(pre=R,post=A);tr|J3KPC8|J3KPC8_HUMAN(pre=R,post=A);tr|H0Y4E8|H0Y4E8_HUMAN(pre=R,post=A	589.3	3	15.0027	AN@TSALAVPSPVSN	sp|P55268|LAMB2_HUMAN(pre=R,post=S)	736.89	2	9.57076
PLEDQTQLLTLVCQLYQGK	sp|P13284|GILT_HUMAN(pre=K,post=K)	634.599	4	23.5357	GGPGSAVS#PYPTFNPSSDVAALHK	sp|P04083|ANXA1_HUMAN(pre=K,post=A);tr|Q5T3N1|Q5T3N1_HUMAN(pre=K,post=A);tr|Q5T3N0|Q5T3N0_HUMAN(pre=K,post=A)	908.78	3	14.9923	RN@LSLNIR	sp|P24043|LAMA2_HUMAN(pre=R,post=G)	565.842	2	9.57006
SGEYWIDPNQGCNLDAIK	sp|P02452|CO1A1_HUMAN(pre=K,post=V)	790.055	3	23.5274	YASS#PKPNNSYMFK	sp|Q86VQ1|GLCI1_HUMAN(pre=K,post=R);tr|H7C0B2|H7C0B2_HUMAN(pre=K,post=R)	716.018	3	14.98	GALDVVFVIDSSESIGYTN@FTLEK	sp|P12110|CO6A2_HUMAN(pre=C,post=N);sp|P12110-2|CO6A2_HUMAN(pre=C,post=N);sp|P12110-3|CO6A2_HUMAN(pre=C,post=N);tr|H7C0M5|H7C0M5_HUMAN(pre=C,post=N)	965.169	3	9.55711
SLQWMAGGTFTGEALQYTR	sp|P12109|CO6A1_HUMAN(pre=K,post=D)	754.377	3	23.526	TSPSVAS#LSENELPPPPEPPGYVCSLTEDLVTK	sp|Q9BTX7|TTPAL_HUMAN(pre=R,post=A);tr|Q5QPC2|Q5QPC2_HUMAN(pre=R,post=A);tr|A6PVK2|A6PVK2_HUMAN(pre=R,post=A)	970.477	4	14.9757	PLN@ASALK	sp|O14657|TOR1B_HUMAN(pre=R,post=L);tr|H0Y7C8|H0Y7C8_HUMAN(pre=R,post=L)	551.84	2	9.54471
EEYQPATPGLGMFVEVKDPEDK	sp|Q9BVK6|TMED9_HUMAN(pre=R,post=V)	728.625	4	23.5081	RPYQAPVSVMPVAT#SDQEGDSSFGK	sp|P56746|CLD15_HUMAN(pre=R,post=Y)	756.112	4	14.9606	IDTN@LTTLR	sp|Q16787|LAMA3_HUMAN(pre=V,post=D);sp|Q16787-1|LAMA3_HUMAN(pre=V,post=D);sp|Q16787-3|LAMA3_HUMAN(pre=V,post=D);tr|Q6VU69|Q6VU69_HUMAN(pre=V,post=D);tr|B0YJ33|B0YJ33_HUMAN(pre=V,post=D);tr|K7EIP4|K7EIP4_HUMAN(pre=V,post=D)	596.338	2	9.53399
QFHVLLSTIHELQQTLENDEK	sp|Q6I9Y2|THOC7_HUMAN(pre=K,post=L)	937.503	3	23.5068	GAHGETEAEEGAPEGAEVPQGGEETSGAQQVEGAS#PGR	sp|Q96NY7|CLIC6_HUMAN(pre=R,post=G);sp|Q96NY7-2|CLIC6_HUMAN(pre=R,post=G)	972.424	4	14.9504	N@VSDIIPR	sp|Q9BYF1|ACE2_HUMAN(pre=K,post=T)	529.803	2	9.52926
STYSPLPDDYNCNVELALTSDGR	sp|Q9Y6G3|RM42_HUMAN(pre=K,post=T);tr|A6NCI0|A6NCI0_HUMAN(pre=K,post=T);tr|J3KPP0|J3KPP0_HUMAN(pre=K,post=T)	911.092	3	23.5047	S#VGAPGGAPTPALGPSAPQKPLR	sp|Q9P206|K1522_HUMAN(pre=R,post=R);sp|Q9P206-2|K1522_HUMAN(pre=R,post=R);sp|Q9P206-3|K1522_HUMAN(pre=R,post=R)	832.117	3	14.9289	IHNQLISSVSN@ITCPNFDASICIPGSITF	sp|Q02817|MUC2_HUMAN(pre=K,post=M);tr|E7EUV1|E7EUV1_HUMAN(pre=K,post=M)	1117.56	3	9.52727
SIQQGFCFNILCVGETGIGK	sp|Q9P0V9|SEP10_HUMAN(pre=R,post=S);sp|Q9P0V9-2|SEP10_HUMAN(pre=R,post=S);sp|Q9P0V9-3|SEP10_HUMAN(pre=R,post=S);tr|B5ME97|B5ME97_HUMAN(pre=R,post=S);tr|E7EX04|E7EX04_HUMAN(pre=R,post=S);tr|E7EW69|E7EW69_HUMAN(pre=R,post=S)	839.436	3	23.4983	S#FTSSYAISAANHVK	sp|Q14432|PDE3A_HUMAN(pre=R,post=A)	650.989	3	14.9237	ALLPGN@CTR	sp|O15230|LAMA5_HUMAN(pre=N,post=C)	573.808	2	9.5151
NVM^SAFGLTDDQVSGPPSAPAEDR	sp|Q92734|TFG_HUMAN(pre=K,post=S);tr|G5E9V1|G5E9V1_HUMAN(pre=K,post=S)	874.413	3	23.4901	IETDEEES#CDNAHGDANQPAR	sp|Q96T23|RSF1_HUMAN(pre=R,post=D);sp|Q96T23-2|RSF1_HUMAN(pre=R,post=D);sp|Q96T23-3|RSF1_HUMAN(pre=R,post=D)	861.344	3	14.9186	CNM+15.995IN@GTDGDSFHPL	sp|Q14108|SCRB2_HUMAN(pre=K,post=I);sp|Q14108-2|SCRB2_HUMAN(pre=K,post=I)	919.894	2	9.50591
VADIWSLGITAIEMAEGKPPYADIHPMR	sp|Q13043|STK4_HUMAN(pre=C,post=A);sp|Q13043-2|STK4_HUMAN(pre=C,post=A);tr|F5H5B4|F5H5B4_HUMAN(pre=C,post=A)	674.758	5	23.4827	DEYEYVS#DDGELK	sp|O75151|PHF2_HUMAN(pre=R,post=I)	643.945	3	14.9071	IHQN@ITY	sp|Q14112|NID2_HUMAN(pre=R,post=Q);sp|Q14112-2|NID2_HUMAN(pre=R,post=Q);tr|H0YJV3|H0YJV3_HUMAN(pre=R,post=Q)	517.276	2	9.4677
ERPGLIEFEECDTASAVEGIKPR	sp|Q0JRZ9|FCHO2_HUMAN(pre=K,post=K);sp|Q0JRZ9-2|FCHO2_HUMAN(pre=K,post=K);sp|Q0JRZ9-3|FCHO2_HUMAN(pre=K,post=K);tr|H7BXJ4|H7BXJ4_HUMAN(pre=K,post=K);tr|J3KNW0|J3KNW0_HUMAN(pre=K,post=K)	723.627	4	23.4789	TGRDT#PENGETAIGAENSEK	sp|Q8N3X1|FNBP4_HUMAN(pre=K,post=I);sp|Q8N3X1-2|FNBP4_HUMAN(pre=K,post=I)	815.377	3	14.9003	EWDN@TTTECR	sp|P20851|C4BPB_HUMAN(pre=K,post=L);sp|P20851-2|C4BPB_HUMAN(pre=K,post=L);tr|Q5VVQ7|Q5VVQ7_HUMAN(pre=K,post=L);tr|E7EQT9|E7EQT9_HUMAN(pre=K,post=L)	728.811	2	9.45948
IYPEEMIQTGISAIDGMNSIAR	sp|P21281|VATB2_HUMAN(pre=R,post=G);tr|H0YC04|H0YC04_HUMAN(pre=R,post=G)	851.765	3	23.4774	DELNEELIQEES#S#EDEGEYEEVR	sp|O60524|NEMF_HUMAN(pre=R,post=K);sp|O60524-3|NEMF_HUMAN(pre=R,post=K);sp|O60524-4|NEMF_HUMAN(pre=R,post=K);sp|O60524-5|NEMF_HUMAN(pre=R,post=K);tr|G3V5V3|G3V5V3_HUMAN(pre=R,post=K)	1025.4	3	14.8991	IN@ITEM+15.995YK	sp|Q6ZMP0|THSD4_HUMAN(pre=K,post=S);sp|Q6ZMP0-2|THSD4_HUMAN(pre=K,post=S);sp|Q6ZMP0-3|THSD4_HUMAN(pre=K,post=S);tr|B4DR13|B4DR13_HUMAN(pre=K,post=S)	658.856	2	9.42144
VNWPGTEFSLPTTGVLYK	sp|Q96DZ1|ERLEC_HUMAN(pre=R,post=E);sp|Q96DZ1-2|ERLEC_HUMAN(pre=R,post=E);tr|B5MC72|B5MC72_HUMAN(pre=R,post=E)	1149.13	2	23.4759	EADEES#LQLGNFPEPLFDVCK	sp|Q9Y2K1|ZBTB1_HUMAN(pre=R,post=K);sp|Q9Y2K1-2|ZBTB1_HUMAN(pre=R,post=K)	935.768	3	14.8939	STN@CSSK	sp|Q9UKQ2|ADA28_HUMAN(pre=K,post=C);tr|H0YBG8|H0YBG8_HUMAN(pre=K,post=C);tr|E7EMU1|E7EMU1_HUMAN(pre=K,post=C);tr|H0YBQ8|H0YBQ8_HUMAN(pre=K,post=C)	536.764	2	9.41453
CANCFDCPGCMHTLSTR	sp|Q9UJW0|DCTN4_HUMAN(pre=R,post=A);sp|Q9UJW0-2|DCTN4_HUMAN(pre=R,post=A);sp|Q9UJW0-3|DCTN4_HUMAN(pre=R,post=A);tr|E5RGG1|E5RGG1_HUMAN(pre=R,post=A);tr|H9KVE0|H9KVE0_HUMAN(pre=R,post=A)	744.307	3	23.4727	AAKNS#EEEEEEK	sp|Q14978|NOLC1_HUMAN(pre=K,post=K);sp|Q14978-2|NOLC1_HUMAN(pre=K,post=K);sp|Q14978-3|NOLC1_HUMAN(pre=K,post=K)	952.943	2	14.8819	YPQDYQFYIQN@FTALPL	sp|P43307|SSRA_HUMAN(pre=R,post=N);sp|P43307-2|SSRA_HUMAN(pre=R,post=N);tr|E9PAL7|E9PAL7_HUMAN(pre=R,post=N);tr|F5H5Y2|F5H5Y2_HUMAN(pre=R,post=N);tr|C9J5W0|C9J5W0_HUMAN(pre=R,post=N);tr|C9IZQ1|C9IZQ1_HUMAN(pre=R,post=N);tr|C9J3L8|C9J3L8_HUMAN(pre=R,post=N	1133.56	2	9.36236
TIPLYNLTGLSVSNGKDQLVVFHTK	sp|O94832|MYO1D_HUMAN(pre=K,post=D);tr|J3QRN6|J3QRN6_HUMAN(pre=K,post=D);tr|K7EIG7|K7EIG7_HUMAN(pre=K,post=D)	794.953	4	23.4641	T#SPCQS#PTISEGPVPSLPIRPSR	sp|O43426|SYNJ1_HUMAN(pre=R,post=A);sp|O43426-2|SYNJ1_HUMAN(pre=R,post=A);sp|O43426-4|SYNJ1_HUMAN(pre=R,post=A);tr|C9JFZ1|C9JFZ1_HUMAN(pre=R,post=A);tr|J3KQV8|J3KQV8_HUMAN(pre=R,post=A);tr|J3KPK1|J3KPK1_HUMAN(pre=R,post=A)	692.58	4	14.8799	QLN@LTYER	sp|P11279|LAMP1_HUMAN(pre=L,post=K);tr|B4DWL3|B4DWL3_HUMAN(pre=L,post=K)	591.318	2	9.32615
GTNHLLFNMLPGGPPDYNTALDVPR	sp|Q93063|EXT2_HUMAN(pre=R,post=D);sp|Q93063-2|EXT2_HUMAN(pre=R,post=D);sp|Q93063-3|EXT2_HUMAN(pre=R,post=D)	951.82	3	23.4637	SSLT#TAALPFTQSILTQVGR	sp|Q3MII6|TBC25_HUMAN(pre=R,post=T);tr|C9JMI8|C9JMI8_HUMAN(pre=R,post=T)	772.407	3	14.8788	VKLN@HSLDK	sp|Q6P4A8|PLBL1_HUMAN(pre=K,post=G)	496.303	3	9.32438
ISNIEDLPPLYTLNKPLLSGISNAEAR	sp|P78563|RED1_HUMAN(pre=R,post=Q);sp|P78563-2|RED1_HUMAN(pre=R,post=Q);sp|P78563-3|RED1_HUMAN(pre=R,post=Q);sp|P78563-4|RED1_HUMAN(pre=R,post=Q);tr|G5E9B4|G5E9B4_HUMAN(pre=R,post=Q)	1076.27	3	23.4582	ES#NEELTESCETKK	sp|P01042|KNG1_HUMAN(pre=K,post=L);sp|P01042-2|KNG1_HUMAN(pre=K,post=L);tr|C9JEX1|C9JEX1_HUMAN(pre=K,post=L)	549.758	4	14.8724	SLGNVN@FTVSAEALESQELCGTEVPSVPEHGR	sp|P01023|A2MG_HUMAN(pre=K,post=K);tr|H0YGH6|H0YGH6_HUMAN(pre=K,post=K)	890.435	4	37.6153
MYYSAVDPTKDIFTGLIGPMK	sp|P00450|CERU_HUMAN(pre=K,post=I)	927.165	3	23.4424	KPGLTPS#PSATTPLTK	sp|Q9P2B4|CT2NL_HUMAN(pre=K,post=T)	703.395	3	14.8706	CVSN@ESQSLDDNLGVCWQEVGADLVCSHPR	sp|Q8N2S1|LTBP4_HUMAN(pre=R,post=L);sp|Q8N2S1-2|LTBP4_HUMAN(pre=R,post=L);sp|Q8N2S1-3|LTBP4_HUMAN(pre=R,post=L);sp|Q8N2S1-4|LTBP4_HUMAN(pre=R,post=L);tr|F5GXC9|F5GXC9_HUMAN(pre=R,post=L);tr|M0QZX0|M0QZX0_HUMAN(pre=R,post=L);tr|E7EUU1|E7EUU1_HUMAN(pre=R,po	1192.87	3	36.5207
MGGGGAMNMGDPYGSGGQK	sp|P23246|SFPQ_HUMAN(pre=R,post=F);sp|P23246-2|SFPQ_HUMAN(pre=R,post=F);tr|H0Y9K7|H0Y9K7_HUMAN(pre=R,post=F);tr|H0Y9U2|H0Y9U2_HUMAN(pre=R,post=F)	1030.47	2	23.4402	RPSFS#STPVISPAPNSTPANSNTNSNSSLITSQDAVER	sp|A3KN83|SBNO1_HUMAN(pre=K,post=A);sp|A3KN83-2|SBNO1_HUMAN(pre=K,post=A);sp|A3KN83-3|SBNO1_HUMAN(pre=K,post=A)	1039.5	4	14.8675	GFEESEPVSGSFTTALDGPSGLVTAN@ITDSEALAR	sp|P24821|TENA_HUMAN(pre=K,post=W);sp|P24821-2|TENA_HUMAN(pre=K,post=W);sp|P24821-3|TENA_HUMAN(pre=K,post=W);sp|P24821-4|TENA_HUMAN(pre=K,post=W);sp|P24821-5|TENA_HUMAN(pre=K,post=W);sp|P24821-6|TENA_HUMAN(pre=K,post=W);tr|H0YGZ3|H0YGZ3_HUMAN(pre=K,post=W	1224.26	3	34.9145
CPIGYSGLSCESCDAHFTR	sp|P98160|PGBM_HUMAN(pre=R,post=V)	787.678	3	23.4251	APLPPM^PAS#QSVPQDLAHIQER	sp|Q53SF7|COBL1_HUMAN(pre=R,post=P);sp|Q53SF7-2|COBL1_HUMAN(pre=R,post=P);sp|Q53SF7-3|COBL1_HUMAN(pre=R,post=P);sp|Q53SF7-4|COBL1_HUMAN(pre=R,post=P);tr|G8JL86|G8JL86_HUMAN(pre=R,post=P)	874.766	3	14.8663	DTAVFECLPQHAMFGN@DTITCTTHGN@WTK	sp|P02749|APOH_HUMAN(pre=R,post=L);tr|J3QLI0|J3QLI0_HUMAN(pre=R,post=L)	729.336	5	30.4031
VTSEELHYFVQNHFTSAR	sp|P22695|QCR2_HUMAN(pre=K,post=M);tr|H3BSJ9|H3BSJ9_HUMAN(pre=K,post=M);tr|H3BRG4|H3BRG4_HUMAN(pre=K,post=M)	578.042	4	23.4219	QEPAEEYETPES#PVPPARS#PS#PPPK	sp|P54259|ATN1_HUMAN(pre=K,post=V)	811.857	4	14.8609	GYYN@QSEAGSHTLQWMHGCELGPDGR	tr|Q6DU44|Q6DU44_HUMAN(pre=R,post=F)	1032.46	3	30.0364
IVSSSDVGHDEYSTQSLVK	sp|Q01082|SPTB2_HUMAN(pre=K,post=K);sp|Q01082-2|SPTB2_HUMAN(pre=K,post=K);sp|Q01082-3|SPTB2_HUMAN(pre=K,post=K)	780.404	3	23.4058	AQFS#VAGVHTVPGSPQAR	sp|Q9HBL0|TENS1_HUMAN(pre=R,post=H);tr|Q59G71|Q59G71_HUMAN(pre=R,post=H);tr|E9PF55|E9PF55_HUMAN(pre=R,post=H);tr|E9PGF5|E9PGF5_HUMAN(pre=R,post=H)	678.341	3	14.8418	EASGPIWLDDVSCIGN@ESNIWDCEHSGWGK	sp|Q9NR16|C163B_HUMAN(pre=K,post=H);sp|Q9NR16-2|C163B_HUMAN(pre=K,post=H);sp|Q9NR16-3|C163B_HUMAN(pre=K,post=H);tr|E7EVK4|E7EVK4_HUMAN(pre=K,post=H)	927.671	4	29.6186
QLEVINAIVDPSGSLDLLTGNR	sp|Q9Y4F5|C170B_HUMAN(pre=K,post=S);sp|Q9Y4F5-2|C170B_HUMAN(pre=K,post=S);sp|Q9Y4F5-3|C170B_HUMAN(pre=K,post=S);tr|J3KQR7|J3KQR7_HUMAN(pre=K,post=S);tr|E9PFC1|E9PFC1_HUMAN(pre=K,post=S)	823.455	3	23.3831	S#APPS#PPPPGTR	sp|Q9Y4H4|GPSM3_HUMAN(pre=R,post=H);tr|E9PIE9|E9PIE9_HUMAN(pre=R,post=H);tr|E9PIP3|E9PIP3_HUMAN(pre=R,post=H)	732.823	2	14.8396	CECPPGHQLSPN@ISACIDINECELSAHLCPNGR	sp|P35555|FBN1_HUMAN(pre=R,post=C)	988.44	4	29.4092
DVASLSSQLQDTQELLQEETR	sp|P35749|MYH11_HUMAN(pre=K,post=Q);sp|P35749-2|MYH11_HUMAN(pre=K,post=Q);sp|P35749-3|MYH11_HUMAN(pre=K,post=Q);sp|P35749-4|MYH11_HUMAN(pre=K,post=Q)	845.43	3	23.3803	NGQISS#EEPKQEEEREQGSDEISHHEK	sp|Q05682|CALD1_HUMAN(pre=K,post=M)	608.949	6	14.8394	YIASDPDDKHFFN@VTDEAALKDIVDALGDR	sp|Q9UKX5|ITA11_HUMAN(pre=K,post=I);tr|J3KQM2|J3KQM2_HUMAN(pre=K,post=I)	757.588	5	28.3397
MDAEQDPNVQVDHLNLLK	sp|Q02818|NUCB1_HUMAN(pre=K,post=Q);tr|C9JKZ2|C9JKZ2_HUMAN(pre=K,post=Q)	1184.12	2	23.3766	LVSPPASAAAS#SPSSSPSPQPVSELDLSSEPQQLTAK	sp|Q9BX40-2|LS14B_HUMAN(pre=K,post=G);sp|Q9BX40-3|LS14B_HUMAN(pre=K,post=G);tr|Q5TBP9|Q5TBP9_HUMAN(pre=K,post=G)	1004.75	4	14.8215	NVNFEDPASACDSINAWVKN@ETR	sp|P07093|GDN_HUMAN(pre=R,post=D);sp|P07093-2|GDN_HUMAN(pre=R,post=D);sp|P07093-3|GDN_HUMAN(pre=R,post=D);tr|C9JN98|C9JN98_HUMAN(pre=R,post=D)	976.133	3	28.2808
VANTPSGPVEAFDFDEYQPEMLEK	sp|P12111|CO6A3_HUMAN(pre=V,post=F);sp|P12111-2|CO6A3_HUMAN(pre=V,post=F);sp|P12111-4|CO6A3_HUMAN(pre=V,post=F);tr|E7ENL6|E7ENL6_HUMAN(pre=V,post=F);tr|E9PCV6|E9PCV6_HUMAN(pre=V,post=F)	1001.15	3	23.3763	AS#PAPDDTDDTPQELK	sp|Q8WWN9|ICEF1_HUMAN(pre=R,post=K);sp|Q8WWN9-2|ICEF1_HUMAN(pre=R,post=K);tr|G3V132|G3V132_HUMAN(pre=R,post=K)	689.983	3	14.81	GHEVEDVDLELFN@TSVQLQPPTTAPGPETAAFIER	sp|Q5UCC4|EMC10_HUMAN(pre=R,post=L);sp|Q5UCC4-2|EMC10_HUMAN(pre=R,post=L);tr|M0R2A0|M0R2A0_HUMAN(pre=R,post=L)	988.994	4	28.04
SHPQGLGPPAPEAPELGGPGLK	sp|Q9NRD8|DUOX2_HUMAN(pre=R,post=K)	798.772	3	23.3699	EEDEEVS#AELGHQAPSHR	sp|P23327|SRCH_HUMAN(pre=R,post=Q);tr|M0QZ43|M0QZ43_HUMAN(pre=R,post=Q)	748.661	3	14.807	ELPGVCN@ETMMALWEECKPCLK	sp|P10909|CLUS_HUMAN(pre=K,post=Q);sp|P10909-2|CLUS_HUMAN(pre=K,post=Q);sp|P10909-4|CLUS_HUMAN(pre=K,post=Q);sp|P10909-5|CLUS_HUMAN(pre=K,post=Q);tr|E5RJZ5|E5RJZ5_HUMAN(pre=K,post=Q);tr|E7ERK6|E7ERK6_HUMAN(pre=K,post=Q);tr|E7ETB4|E7ETB4_HUMAN(pre=K,post=Q	626.504	5	27.991
EEYQPATPGLGM^FVEVKDPEDK	sp|Q9BVK6|TMED9_HUMAN(pre=R,post=V)	732.624	4	23.3644	AQS#SPASATFPVSVQEPPTKPR	sp|P56524|HDAC4_HUMAN(pre=R,post=F);tr|F5H5W4|F5H5W4_HUMAN(pre=R,post=F);tr|F5GX36|F5GX36_HUMAN(pre=R,post=F)	884.12	3	14.8002	GCALGGAETCEDCLLIGPQCAWCAQEN@FTHPSGVGER	sp|P18564|ITB6_HUMAN(pre=G,post=C);tr|C9JA97|C9JA97_HUMAN(pre=G,post=C);tr|F8WBJ8|F8WBJ8_HUMAN(pre=G,post=W)	1063.96	4	27.0943
VGPVSAVGVTAPEEESPDAPLAK	sp|P22105|TENX_HUMAN(pre=R,post=L);sp|P22105-3|TENX_HUMAN(pre=R,post=L);tr|B0UYX3|B0UYX3_HUMAN(pre=R,post=L);tr|E7EPZ9|E7EPZ9_HUMAN(pre=R,post=L);tr|B0V046|B0V046_HUMAN(pre=R,post=L);tr|B0UYQ5|B0UYQ5_HUMAN(pre=R,post=L)	1254.68	2	23.354	YSISLS#PPEQQKK	sp|Q15057|ACAP2_HUMAN(pre=K,post=F);tr|H7C3K3|H7C3K3_HUMAN(pre=K,post=F)	673.029	3	14.7951	VTWKPQGAPVEWEEETVTN@HTLR	sp|O00533|CHL1_HUMAN(pre=R,post=V);sp|O00533-2|CHL1_HUMAN(pre=R,post=V)	999.517	3	26.9624
GALVLGYEGWLAGYQM^NFETAK	sp|P21796|VDAC1_HUMAN(pre=R,post=S);tr|C9JI87|C9JI87_HUMAN(pre=R,post=S)	908.133	3	23.3532	QTPPSFS#PPPPLVPPAPEDLR	sp|Q9BX66|SRBS1_HUMAN(pre=S,post=R);sp|Q9BX66-2|SRBS1_HUMAN(pre=S,post=R);sp|Q9BX66-3|SRBS1_HUMAN(pre=S,post=R);sp|Q9BX66-5|SRBS1_HUMAN(pre=S,post=R);sp|Q9BX66-7|SRBS1_HUMAN(pre=S,post=R);sp|Q9BX66-10|SRBS1_HUMAN(pre=S,post=R);sp|Q9BX66-11|SRBS1_HUMAN(pre	821.752	3	14.7937	VFVNCN@TSITWVEGTVGTLLSDITR	sp|P04234|CD3D_HUMAN(pre=R,post=L);sp|P04234-2|CD3D_HUMAN(pre=R,post=L);tr|H0YE18|H0YE18_HUMAN(pre=R,post=L)	976.504	3	26.9552
M^SASQLEALCPQVINAALALAAK	sp|P35221|CTNA1_HUMAN(pre=R,post=P);sp|P35221-2|CTNA1_HUMAN(pre=R,post=P);tr|G3XAM7|G3XAM7_HUMAN(pre=R,post=P);tr|Q8N1C0|Q8N1C0_HUMAN(pre=R,post=P);tr|F8W845|F8W845_HUMAN(pre=R,post=P);tr|E5RJP7|E5RJP7_HUMAN(pre=R,post=P);tr|E5RGD2|E5RGD2_HUMAN(pre=R,post	892.156	3	23.3468	NLSS#TTDDEAPR	sp|O00515|LAD1_HUMAN(pre=R,post=L);tr|E9PDI4|E9PDI4_HUMAN(pre=R,post=L)	765.333	2	14.7928	MDPPCTN@TTAASTYLNNPYVR	sp|P10619|PPGB_HUMAN(pre=R,post=K);tr|Q5JZH0|Q5JZH0_HUMAN(pre=R,post=K)	844.394	3	26.4989
M^TVDESGQLISCSMDDTVR	sp|O75083|WDR1_HUMAN(pre=R,post=Y);sp|O75083-3|WDR1_HUMAN(pre=R,post=Y)	1152.52	2	23.3281	S#FEEEGEHLGSR	sp|Q9BXW6|OSBL1_HUMAN(pre=R,post=K);sp|Q9BXW6-4|OSBL1_HUMAN(pre=R,post=K)	800.84	2	14.7915	NPPM+15.995GGNVVIFDTVITNQEEPYQN@HSGR	sp|P02745|C1QA_HUMAN(pre=R,post=F)	1092.19	3	26.2697
ISGSDTETLGGFPVEFLIQVTR	sp|Q5TKA1|LIN9_HUMAN(pre=K,post=L);sp|Q5TKA1-2|LIN9_HUMAN(pre=K,post=L);sp|Q5TKA1-3|LIN9_HUMAN(pre=K,post=L);tr|H0Y322|H0Y322_HUMAN(pre=K,post=L);tr|H7C4T7|H7C4T7_HUMAN(pre=K,post=L);tr|C9J5J4|C9J5J4_HUMAN(pre=K,post=L)	837.447	3	23.3255	ISTCAPSTLHITQNTEQELHS#PTVK	sp|Q8WVV4|POF1B_HUMAN(pre=K,post=L);sp|Q8WVV4-1|POF1B_HUMAN(pre=K,post=L);sp|Q8WVV4-3|POF1B_HUMAN(pre=K,post=L);tr|F2Z2D5|F2Z2D5_HUMAN(pre=K,post=L)	1054.19	3	14.7846	DGSDEPGTAACPN@GSFHCTNTGYKPLYIPSNR	sp|P14314|GLU2B_HUMAN(pre=K,post=V);sp|P14314-2|GLU2B_HUMAN(pre=K,post=V);tr|K7ELL7|K7ELL7_HUMAN(pre=K,post=V);tr|K7EPW7|K7EPW7_HUMAN(pre=K,post=V);tr|K7EJ70|K7EJ70_HUMAN(pre=K,post=V);tr|K7EKX1|K7EKX1_HUMAN(pre=K,post=V)	943.94	4	26.0616
QKVEGTEPTTAFNLFVGNLNFNK	sp|P19338|NUCL_HUMAN(pre=K,post=S)	1000.88	3	23.3192	S#PGNTSQPPAFFSK	sp|Q9Y618|NCOR2_HUMAN(pre=K,post=L);sp|Q9Y618-2|NCOR2_HUMAN(pre=K,post=L);sp|Q9Y618-3|NCOR2_HUMAN(pre=K,post=L);sp|Q9Y618-4|NCOR2_HUMAN(pre=K,post=L);sp|Q9Y618-5|NCOR2_HUMAN(pre=K,post=L);tr|H7C2D4|H7C2D4_HUMAN(pre=K,post=L);tr|C9J7T7|C9J7T7_HUMAN(pre=K,p	916.943	2	14.7814	MYSEGSDIVPQSN@ETALHYFK	sp|Q9UBV2|SE1L1_HUMAN(pre=K,post=K)	902.439	3	25.8781
SGNTFRPEVHLLPPPSEELALNELVTLTCLAR	sp|P01876|IGHA1_HUMAN(pre=K,post=G);sp|P01877|IGHA2_HUMAN(pre=K,post=G)	1240	3	23.3096	AQT#PHEDGGPQPHR	sp|Q9BRZ2|TRI56_HUMAN(pre=R,post=G)	584.262	3	14.7768	DEIGN@VSTSHLLILDDSVEMEIRPR	sp|P04843|RPN1_HUMAN(pre=R,post=F);tr|B7Z4L4|B7Z4L4_HUMAN(pre=R,post=F)	746.634	4	25.6829
QAQLAQTLQQQEQASQGLR	sp|Q14980|NUMA1_HUMAN(pre=K,post=H);sp|Q14980-2|NUMA1_HUMAN(pre=K,post=H);sp|Q14980-3|NUMA1_HUMAN(pre=K,post=H);sp|Q14980-4|NUMA1_HUMAN(pre=K,post=H);tr|F5H4J1|F5H4J1_HUMAN(pre=K,post=H);tr|F5H6Y5|F5H6Y5_HUMAN(pre=K,post=H)	757.404	3	23.3069	LLYGCAGS#DSECSAGR	sp|Q96B18|DACT3_HUMAN(pre=R,post=L)	963.894	2	14.7731	ETTLTQSPAFM+15.995SATPGDKVN@ISCK	sp|P06315|KV501_HUMAN(pre=A,post=A)	758.885	4	25.6224
VSLTSNPVSWVNNFGHEGLGLLLDELEK	sp|O60879|DIAP2_HUMAN(pre=R,post=L);sp|O60879-2|DIAP2_HUMAN(pre=R,post=L);sp|O60879-3|DIAP2_HUMAN(pre=R,post=L);tr|K4DI95|K4DI95_HUMAN(pre=R,post=L);tr|A6NML8|A6NML8_HUMAN(pre=R,post=L);tr|C9J6U3|C9J6U3_HUMAN(pre=R,post=L)	839.701	4	23.3045	VS#PGLPSPNLENGAPAVGPVQPR	sp|Q9UGP4|LIMD1_HUMAN(pre=R,post=T);tr|C9JRJ5|C9JRJ5_HUMAN(pre=R,post=T)	826.42	3	14.7565	VFEAVEQASN@LTQAPEEEPIPLDQLGGSCR	sp|P16444|DPEP1_HUMAN(pre=R,post=T)	1143.89	3	25.5353
LGAGYPMGPFELLDYVGLDTTK	sp|Q16836|HCDH_HUMAN(pre=K,post=F);sp|Q16836-2|HCDH_HUMAN(pre=K,post=F);tr|E9PF18|E9PF18_HUMAN(pre=K,post=F);tr|J3KQ17|J3KQ17_HUMAN(pre=K,post=F)	1323.2	2	23.3009	ALT#DDS#DENEEEDAFTDQK	sp|Q8NI35|INADL_HUMAN(pre=K,post=I);sp|Q8NI35-2|INADL_HUMAN(pre=K,post=I);sp|Q8NI35-3|INADL_HUMAN(pre=K,post=I);sp|Q8NI35-4|INADL_HUMAN(pre=K,post=I);sp|Q8NI35-5|INADL_HUMAN(pre=K,post=I)	874.005	3	14.7532	INNGGCQDLCLLTHQGHVN@CSCR	sp|Q07954|LRP1_HUMAN(pre=R,post=G)	715.323	4	25.3583
TATFAQALQFVPETQVSLLDNGLR	sp|P31930|QCR1_HUMAN(pre=S,post=V)	921.832	3	23.287	S#NSPLPSIQLQPQSPSASK	sp|Q08174|PCDH1_HUMAN(pre=R,post=K);sp|Q08174-2|PCDH1_HUMAN(pre=R,post=K);sp|Q08174-3|PCDH1_HUMAN(pre=R,post=K);tr|F5H3L5|F5H3L5_HUMAN(pre=R,post=K);tr|H0Y2Z9|H0Y2Z9_HUMAN(pre=R,post=K)	778.736	3	14.7525	AENIN@VSYPEWLSPEEDLNFVTDTAK	sp|Q92542|NICA_HUMAN(pre=T,post=A);sp|Q92542-2|NICA_HUMAN(pre=T,post=A);tr|E7ENA9|E7ENA9_HUMAN(pre=T,post=A);tr|F6Y097|F6Y097_HUMAN(pre=T,post=A);tr|H0Y6T7|H0Y6T7_HUMAN(pre=T,post=A)	1090.87	3	25.3211
TPQQGAQTSLHCALTEGLEILSGNHFSDCHVAWVSAQAR	sp|Q8TC12|RDH11_HUMAN(pre=K,post=N);sp|Q8TC12-2|RDH11_HUMAN(pre=K,post=N);sp|Q8TC12-3|RDH11_HUMAN(pre=K,post=N);tr|H0YJ46|H0YJ46_HUMAN(pre=K,post=N)	885.032	5	23.2803	KEPTPSIAS#DISLPIATQELR	sp|A0FGR8|ESYT2_HUMAN(pre=V,post=Q);sp|A0FGR8-2|ESYT2_HUMAN(pre=V,post=Q);sp|A0FGR8-5|ESYT2_HUMAN(pre=V,post=Q);sp|A0FGR8-6|ESYT2_HUMAN(pre=V,post=Q);tr|F2Z3K9|F2Z3K9_HUMAN(pre=V,post=Q);tr|H7BXI1|H7BXI1_HUMAN(pre=V,post=Q)	878.803	3	14.7441	ALQWNAGSGGLPEN@ETTFAR	sp|P51689|ARSD_HUMAN(pre=R,post=I);sp|P51689-2|ARSD_HUMAN(pre=R,post=I);sp|P51689-3|ARSD_HUMAN(pre=R,post=I)	755.374	3	25.2015
LTTPTYGDLNHLVSATM^SGVTTCLR	sp|Q13885|TBB2A_HUMAN(pre=K,post=F);sp|Q9BVA1|TBB2B_HUMAN(pre=K,post=F);sp|P04350|TBB4A_HUMAN(pre=K,post=F);sp|P68371|TBB4B_HUMAN(pre=K,post=F);sp|P07437|TBB5_HUMAN(pre=K,post=F);tr|Q5ST81|Q5ST81_HUMAN(pre=K,post=F);tr|Q5JP53|Q5JP53_HUMAN(pre=K,post=F);tr	956.816	3	23.2799	EIPRPFS#PPVTSNT#SPPPAAPLAR	sp|Q0JRZ9|FCHO2_HUMAN(pre=N,post=A);sp|Q0JRZ9-3|FCHO2_HUMAN(pre=N,post=A);tr|J3KNW0|J3KNW0_HUMAN(pre=N,post=A)	935.128	3	14.7413	QEDLSVGSVLLTVN@ATDPDSLQHQTIR	sp|P55290|CAD13_HUMAN(pre=R,post=Y);tr|B7Z590|B7Z590_HUMAN(pre=R,post=Y);tr|J3KN62|J3KN62_HUMAN(pre=R,post=Y)	1027.86	3	24.9923
YTAVQQGNM^AVTVTYGGDPVPK	sp|Q14315|FLNC_HUMAN(pre=K,post=S);sp|Q14315-2|FLNC_HUMAN(pre=K,post=S)	867.448	3	23.2724	LHVGNIS#PTCTNQELR	sp|Q9BQ04|RBM4B_HUMAN(pre=K,post=A);tr|E9PLB0|E9PLB0_HUMAN(pre=K,post=A);tr|E9PM61|E9PM61_HUMAN(pre=K,post=A)	688.332	3	14.7335	SAAGLPIAPCGAIANSLFN@DSFSLWHQR	sp|Q3MIR4|CC50B_HUMAN(pre=R,post=Q)	1049.19	3	24.9901
FFESFGDLSTPDAVM^GNPK	sp|P68871|HBB_HUMAN(pre=R,post=V);tr|F8W6P5|F8W6P5_HUMAN(pre=R,post=V)	788.387	3	23.2643	EAPAEGEAAEPGSPTAAEGEAASAAS#S#TSSPK	sp|P29966|MARCS_HUMAN(pre=K,post=A)	1121.82	3	14.7329	VTQVYAEN@GTVLQGSTVASVYK	sp|P27169|PON1_HUMAN(pre=K,post=G);tr|F5H4W9|F5H4W9_HUMAN(pre=K,post=G)	868.466	3	24.7899
AAEALHGEADSSGVLAAVDATVNK	sp|Q14554|PDIA5_HUMAN(pre=K,post=A)	862.121	3	23.2642	SNS#KDIQNLSVGLPR	sp|O76039|CDKL5_HUMAN(pre=R,post=A);sp|O76039-2|CDKL5_HUMAN(pre=R,post=A)	666.019	3	14.7284	VYPELPKPSISSN@NSKPVEDK	sp|P06731|CEAM5_HUMAN(pre=R,post=D);tr|H9KVA7|H9KVA7_HUMAN(pre=R,post=D);tr|M0QX98|M0QX98_HUMAN(pre=R,post=D);tr|M0R3J1|M0R3J1_HUMAN(pre=R,post=D)	581.926	5	24.7626
VEVFEHAVNNTAGDDLAK	sp|P42345|MTOR_HUMAN(pre=K,post=L);tr|B1AKP8|B1AKP8_HUMAN(pre=K,post=L)	739.719	3	23.2599	LERS#PVDESGDEVQYGDVPVENGMAPFFEMK	sp|Q8WX93|PALLD_HUMAN(pre=R,post=L);sp|Q8WX93-2|PALLD_HUMAN(pre=R,post=L);sp|Q8WX93-3|PALLD_HUMAN(pre=R,post=L);sp|Q8WX93-4|PALLD_HUMAN(pre=R,post=L);sp|Q8WX93-5|PALLD_HUMAN(pre=R,post=L);sp|Q8WX93-8|PALLD_HUMAN(pre=R,post=L);sp|Q8WX93-9|PALLD_HUMAN(pre=R	960.69	4	14.7095	LSLLEEPGN@GTFTVILNQLTSR	sp|P01833|PIGR_HUMAN(pre=R,post=D)	849.798	3	24.6898
LSDAGQYLCQAGDDSNSNKK	sp|P01833|PIGR_HUMAN(pre=R,post=N)	868.429	3	23.2357	TQHSSLDQSS#PPQSGVSTSYNHPVLGMYDAK	sp|P56524|HDAC4_HUMAN(pre=K,post=D);tr|F5H5W4|F5H5W4_HUMAN(pre=K,post=D)	922.43	4	14.7093	KFVQGN@STEVACHPGYGLPK	sp|Q02985|FHR3_HUMAN(pre=R,post=A);sp|Q02985-2|FHR3_HUMAN(pre=R,post=A);tr|Q6NSD3|Q6NSD3_HUMAN(pre=R,post=A)	656.348	4	24.4282
NQDETEDTELQGMNEYLSSFK	sp|Q14839|CHD4_HUMAN(pre=R,post=V);sp|Q14839-2|CHD4_HUMAN(pre=R,post=V);tr|F5GWX5|F5GWX5_HUMAN(pre=R,post=V)	922.76	3	23.2345	RYEDDGIS#DDEIEGKR	sp|Q9Y2K7|KDM2A_HUMAN(pre=R,post=T);sp|Q9Y2K7-3|KDM2A_HUMAN(pre=R,post=T)	567.01	4	14.7046	EN@GTDTVQEEEESPAEGSKDEPGEQVELK	sp|Q9Y4L1|HYOU1_HUMAN(pre=K,post=E);tr|E9PJ21|E9PJ21_HUMAN(pre=K,post=E)	899.177	4	24.3402
VSETLQEIYSSEWDGHEELK	sp|Q9UBW5|BIN2_HUMAN(pre=R,post=A);sp|Q9UBW5-2|BIN2_HUMAN(pre=R,post=A);tr|F5H0W4|F5H0W4_HUMAN(pre=R,post=A)	667.582	4	23.2303	SHS#PSS#PDPDTPSPVGDSR	sp|Q13586|STIM1_HUMAN(pre=R,post=A);tr|E9PNJ4|E9PNJ4_HUMAN(pre=R,post=A);tr|H0YDB2|H0YDB2_HUMAN(pre=R,post=A)	742.633	3	14.7013	FVQGN@STEVACHPGYGLPK	sp|Q02985|FHR3_HUMAN(pre=K,post=A);sp|Q02985-2|FHR3_HUMAN(pre=K,post=A);tr|Q6NSD3|Q6NSD3_HUMAN(pre=K,post=A)	588.299	4	24.3138
LLPPPSEELALNELVTLTCLAR	sp|P01876|IGHA1_HUMAN(pre=H,post=G);sp|P01877|IGHA2_HUMAN(pre=H,post=G)	1297.22	2	23.2279	DELAELS#EAES#EGDEKPK	sp|Q3L8U1|CHD9_HUMAN(pre=K,post=L);sp|Q3L8U1-2|CHD9_HUMAN(pre=K,post=L);sp|Q3L8U1-3|CHD9_HUMAN(pre=K,post=L);tr|H3BTW3|H3BTW3_HUMAN(pre=K,post=L)	642.789	4	14.6907	LVMEILN@VTLVPYGNAQEQN@VSGR	sp|P13284|GILT_HUMAN(pre=L,post=W)	698.368	4	24.2866
ALMLQGVDLLADAVAVTM^GPK	sp|P10809|CH60_HUMAN(pre=R,post=G);tr|B7Z712|B7Z712_HUMAN(pre=R,post=G);tr|C9J0S9|C9J0S9_HUMAN(pre=R,post=-);tr|E7EXB4|E7EXB4_HUMAN(pre=R,post=G);tr|E7ESH4|E7ESH4_HUMAN(pre=R,post=G);tr|C9JCQ4|C9JCQ4_HUMAN(pre=R,post=G);tr|C9JL19|C9JL19_HUMAN(pre=R,post=G	806.452	3	23.2195	AEGDSAGT#AGTPGGTPAGDK	sp|Q92925|SMRD2_HUMAN(pre=K,post=V);sp|Q92925-2|SMRD2_HUMAN(pre=K,post=V);sp|Q92925-3|SMRD2_HUMAN(pre=K,post=V);tr|J3KMX2|J3KMX2_HUMAN(pre=K,post=V)	695.65	3	14.685	CVPTLDGPTCYCN@SSFQLQADGK	sp|Q07954|LRP1_HUMAN(pre=H,post=T);tr|Q6PJ72|Q6PJ72_HUMAN(pre=H,post=T);tr|Q7Z7K9|Q7Z7K9_HUMAN(pre=H,post=T);tr|Q86SW0|Q86SW0_HUMAN(pre=H,post=T)	969.779	3	24.1619
HIDSAHLYNNEEQVGLAIR	sp|Q04828|AK1C1_HUMAN(pre=R,post=S);sp|P42330|AK1C3_HUMAN(pre=R,post=S);tr|A6NHU4|A6NHU4_HUMAN(pre=R,post=S)	775.069	3	23.2155	SGGGPGPSGS#ETPPPPR	sp|P27987|IP3KB_HUMAN(pre=K,post=R);sp|P27987-2|IP3KB_HUMAN(pre=K,post=R)	586.604	3	14.6707	LDAPTNLQFVN@ETDSTVLVR	sp|P02751|FINC_HUMAN(pre=K,post=W);sp|P02751-3|FINC_HUMAN(pre=K,post=W);sp|P02751-4|FINC_HUMAN(pre=K,post=W);sp|P02751-5|FINC_HUMAN(pre=K,post=W);sp|P02751-6|FINC_HUMAN(pre=K,post=W);sp|P02751-7|FINC_HUMAN(pre=K,post=W);sp|P02751-8|FINC_HUMAN(pre=K,post=W	793.084	3	24.1203
TLVGTWNTWYGEQDQAVHLWR	sp|O75323|NIPS2_HUMAN(pre=C,post=Y);tr|H7C333|H7C333_HUMAN(pre=C,post=Y)	902.117	3	23.2033	TPS#PKEEDEEPES#PPEKK	sp|Q9H1E3|NUCKS_HUMAN(pre=K,post=T);sp|Q9H1E3-2|NUCKS_HUMAN(pre=K,post=T)	698.081	4	14.6593	IHNQLISSVSN@ITCPNFDASICIPGSITFMPNGCCK	sp|Q02817|MUC2_HUMAN(pre=K,post=T);tr|E7EUV1|E7EUV1_HUMAN(pre=K,post=T)	1086.27	4	24.1075
RQDLEDSLQAQQYFADANEAESWM^R	sp|Q13813|SPTN1_HUMAN(pre=R,post=E);sp|Q13813-2|SPTN1_HUMAN(pre=R,post=E);sp|Q13813-3|SPTN1_HUMAN(pre=R,post=E);tr|A6NG51|A6NG51_HUMAN(pre=R,post=E)	1054.48	3	23.1981	AVAGVMIT#ASHNR	sp|Q6PCE3|PGM2L_HUMAN(pre=K,post=K);tr|F5GWK0|F5GWK0_HUMAN(pre=K,post=K)	517.592	3	14.657	VDIPQQPM+15.995GIIAVAN@DTNSCELSPCR	sp|Q07954|LRP1_HUMAN(pre=R,post=I)	1016.15	3	24.0394
TCFYAEQGGQIYDEGYLVK	sp|P49588|SYAC_HUMAN(pre=K,post=V)	843.745	3	23.17	RLS#EQLAHTPTAFK	sp|Q9UBF8|PI4KB_HUMAN(pre=R,post=R);sp|Q9UBF8-2|PI4KB_HUMAN(pre=R,post=R);sp|Q9UBF8-3|PI4KB_HUMAN(pre=R,post=R);tr|F8W860|F8W860_HUMAN(pre=R,post=R)	656.35	3	14.6412	YHYN@GTLLDGTSFDTSYSK	sp|Q96AY3|FKB10_HUMAN(pre=R,post=G);tr|K7ESG6|K7ESG6_HUMAN(pre=R,post=G)	820.058	3	24.0344
EKPSYDTETDPSEGLMNVLK	sp|Q9HB71|CYBP_HUMAN(pre=K,post=K);tr|Q5R370|Q5R370_HUMAN(pre=K,post=K)	895.794	3	23.1486	APSVATVGS#ICDLNLK	sp|O75369|FLNB_HUMAN(pre=R,post=I);sp|O75369-2|FLNB_HUMAN(pre=R,post=I);sp|O75369-7|FLNB_HUMAN(pre=R,post=I);sp|O75369-4|FLNB_HUMAN(pre=R,post=I);sp|O75369-5|FLNB_HUMAN(pre=R,post=I);sp|O75369-8|FLNB_HUMAN(pre=R,post=I);sp|O75369-9|FLNB_HUMAN(pre=R,post=I	671.682	3	14.6341	DTAVFECLPQHAMFGN@DTITCTTH	sp|P02749|APOH_HUMAN(pre=R,post=G);tr|J3QLI0|J3QLI0_HUMAN(pre=R,post=G)	971.1	3	23.9893
DMLGVAYEAPSLATGYGAYLAQPLLR	sp|P28070|PSB4_HUMAN(pre=V,post=E)	962.176	3	23.142	SS#SSLLASPGHISVK	sp|A0FGR8|ESYT2_HUMAN(pre=R,post=E);sp|A0FGR8-2|ESYT2_HUMAN(pre=R,post=E);sp|A0FGR8-5|ESYT2_HUMAN(pre=R,post=E);sp|A0FGR8-6|ESYT2_HUMAN(pre=R,post=E);tr|F2Z3K9|F2Z3K9_HUMAN(pre=R,post=E);tr|H7BXI1|H7BXI1_HUMAN(pre=R,post=E)	613.326	3	14.6277	YFATN@CSATFGLEDDVVKK	sp|Q9HB63|NET4_HUMAN(pre=K,post=G);sp|Q9HB63-2|NET4_HUMAN(pre=K,post=G);sp|Q9HB63-3|NET4_HUMAN(pre=K,post=G);tr|F8W0I7|F8W0I7_HUMAN(pre=K,post=G)	650.335	4	23.8228
TAAVSCLWALTSSEVLSAEQIR	sp|Q86Y56|HEAT2_HUMAN(pre=R,post=D);sp|Q86Y56-2|HEAT2_HUMAN(pre=R,post=D);sp|Q86Y56-3|HEAT2_HUMAN(pre=R,post=D);tr|E9PGY2|E9PGY2_HUMAN(pre=R,post=D);tr|H0Y650|H0Y650_HUMAN(pre=R,post=D)	846.113	3	23.1401	FTNFQSPNIDPTEENDLDDSLS#VK	sp|Q6ULP2|AFTIN_HUMAN(pre=K,post=N);sp|Q6ULP2-2|AFTIN_HUMAN(pre=K,post=N);sp|Q6ULP2-3|AFTIN_HUMAN(pre=K,post=N);sp|Q6ULP2-4|AFTIN_HUMAN(pre=K,post=N);sp|Q6ULP2-5|AFTIN_HUMAN(pre=K,post=N);tr|B8ZZI9|B8ZZI9_HUMAN(pre=K,post=N)	1031.81	3	14.6269	EGYSN@ISYIVVNHQGISSR	sp|P49908|SEPP1_HUMAN(pre=K,post=L);tr|D6REX5|D6REX5_HUMAN(pre=K,post=L);tr|D6RIS9|D6RIS9_HUMAN(pre=K,post=L)	756.718	3	23.5857
DGTVLCELINALYPEGQAPVKK	sp|P37802|TAGL2_HUMAN(pre=K,post=I)	712.647	4	23.1399	SSS#STPTSPKPLLQSPK	sp|Q5VZK9|LR16A_HUMAN(pre=R,post=P);sp|Q5VZK9-2|LR16A_HUMAN(pre=R,post=P)	752.071	3	14.6239	DTAVFECLPQHAM+15.995FGN@DTITCTTH	sp|P02749|APOH_HUMAN(pre=R,post=G);tr|J3QLI0|J3QLI0_HUMAN(pre=R,post=G)	976.431	3	23.4299
NWSAAGNAFCQAAQLHLQLQSK	sp|P54920|SNAA_HUMAN(pre=K,post=H);tr|M0R058|M0R058_HUMAN(pre=K,post=H)	683.605	4	23.128	SS#DGS#LSHEEDLAK	sp|Q13136|LIPA1_HUMAN(pre=R,post=V);sp|Q13136-2|LIPA1_HUMAN(pre=R,post=V);tr|H0YEF9|H0YEF9_HUMAN(pre=R,post=V);tr|E9PJZ7|E9PJZ7_HUMAN(pre=R,post=V)	961.904	2	14.6199	CNMIN@GTDGDSFHPLITK	sp|Q14108|SCRB2_HUMAN(pre=K,post=D);sp|Q14108-2|SCRB2_HUMAN(pre=K,post=D)	578.034	4	23.3308
EYIIEGFENMPAAFMGMLK	sp|Q14914|PTGR1_HUMAN(pre=K,post=G)	827.084	3	23.1253	LSSLSLS#PANHENQPSEGER	sp|Q9Y4F3|MARF1_HUMAN(pre=R,post=I);sp|Q9Y4F3-3|MARF1_HUMAN(pre=R,post=I);sp|Q9Y4F3-4|MARF1_HUMAN(pre=R,post=I);sp|Q9Y4F3-5|MARF1_HUMAN(pre=R,post=I);tr|C9JKX0|C9JKX0_HUMAN(pre=R,post=I);tr|G8JLP4|G8JLP4_HUMAN(pre=R,post=I)	792.703	3	14.619	GNVN@GTFIIHPDSGN@LTVAR	sp|Q9HBB8|CDHR5_HUMAN(pre=R,post=S);sp|Q9HBB8-2|CDHR5_HUMAN(pre=R,post=S);sp|Q9HBB8-4|CDHR5_HUMAN(pre=R,post=S)	743.387	3	23.1804
KAEALAQISAAFEDLEQALQQR	sp|O75382|TRIM3_HUMAN(pre=R,post=K);sp|O75382-2|TRIM3_HUMAN(pre=R,post=K);sp|O75382-3|TRIM3_HUMAN(pre=R,post=K);sp|O75382-4|TRIM3_HUMAN(pre=R,post=K);tr|E9PKS6|E9PKS6_HUMAN(pre=R,post=K);tr|F5GX85|F5GX85_HUMAN(pre=R,post=K);tr|E9PMK8|E9PMK8_HUMAN(pre=R,po	906.828	3	23.1244	TSIVQAAAGGVPGGGS#NNGKTPVCHQCHK	sp|Q9NR12|PDLI7_HUMAN(pre=R,post=V);sp|Q9NR12-2|PDLI7_HUMAN(pre=R,post=V)	681.133	5	14.6164	KLDAPTNLQFVN@ETDSTVLVR	sp|P02751|FINC_HUMAN(pre=T,post=W);sp|P02751-3|FINC_HUMAN(pre=T,post=W);sp|P02751-4|FINC_HUMAN(pre=T,post=W);sp|P02751-5|FINC_HUMAN(pre=T,post=W);sp|P02751-6|FINC_HUMAN(pre=T,post=W);sp|P02751-7|FINC_HUMAN(pre=T,post=W);sp|P02751-8|FINC_HUMAN(pre=T,post=W	883.816	3	23.1802
DVTAIESAWLLELAPHFYQQGTHLSLK	sp|Q9H5Z1|DHX35_HUMAN(pre=R,post=A);tr|Q5THQ7|Q5THQ7_HUMAN(pre=R,post=A);tr|F5GXM6|F5GXM6_HUMAN(pre=R,post=A);tr|Q5THR1|Q5THR1_HUMAN(pre=R,post=A)	839.705	4	23.1154	DLPTIPGVTSPSSDEPPMEAS#QSHLRNSPEDKR	sp|Q13541|4EBP1_HUMAN(pre=R,post=A)	789.38	5	14.6122	ELHHLQEQN@VSNAFLDKGEFYIGSK	sp|P00450|CERU_HUMAN(pre=K,post=Y);tr|E9PFZ2|E9PFZ2_HUMAN(pre=K,post=Y);tr|H7C5R1|H7C5R1_HUMAN(pre=K,post=Y)	1112.91	3	23.0693
EQQIVIQSSGGLSKDDIENMVK	sp|P38646|GRP75_HUMAN(pre=R,post=N);tr|H0Y8S0|H0Y8S0_HUMAN(pre=R,post=N)	713.386	4	23.0973	S#APPNLWAAQR	sp|Q92934|BAD_HUMAN(pre=R,post=Y);tr|F5H3B1|F5H3B1_HUMAN(pre=R,post=Y);tr|F5H1R6|F5H1R6_HUMAN(pre=R,post=Y)	717.854	2	14.5983	QLGCGEAIN@ATGSAHFGEGTGPIWLDEMK	sp|Q86VB7|C163A_HUMAN(pre=R,post=C);sp|Q86VB7-2|C163A_HUMAN(pre=R,post=C);sp|Q86VB7-3|C163A_HUMAN(pre=R,post=C);sp|Q86VB7-4|C163A_HUMAN(pre=R,post=C);tr|F5GZZ9|F5GZZ9_HUMAN(pre=R,post=C);tr|C9JHR8|C9JHR8_HUMAN(pre=R,post=C)	1112.54	3	23.0067
QILLGPNTGLSGGMPGALPSLPGK	sp|Q9NS69|TOM22_HUMAN(pre=R,post=I)	855.156	3	23.0949	ADT#PGPEDGGVK	sp|O14686|MLL2_HUMAN(pre=K,post=A);sp|O14686-3|MLL2_HUMAN(pre=K,post=A)	755.855	2	14.5912	NAELFN@QSDIVAHLLSSSSSVIDALQYK	sp|P04114|APOB_HUMAN(pre=T,post=L)	1113.58	3	22.9754
SMMGGGLAEIPGLSINFAK	sp|P51659|DHB4_HUMAN(pre=K,post=V);sp|P51659-2|DHB4_HUMAN(pre=K,post=V);sp|P51659-3|DHB4_HUMAN(pre=K,post=V);tr|G5E9S2|G5E9S2_HUMAN(pre=K,post=V);tr|E7EPL9|E7EPL9_HUMAN(pre=K,post=V);tr|E7EWE5|E7EWE5_HUMAN(pre=K,post=V);tr|E7ET17|E7ET17_HUMAN(pre=K,post=V	727.727	3	23.0944	SFS#ADNFIGIQR	sp|Q8N7R7|CCYL1_HUMAN(pre=R,post=S);sp|Q8N7R7-2|CCYL1_HUMAN(pre=R,post=S);sp|Q8N7R7-3|CCYL1_HUMAN(pre=R,post=S)	789.874	2	14.5802	VIACTHVPCN@TSCSPGFELMEAPGECCK	sp|Q02817|MUC2_HUMAN(pre=N,post=K);tr|E7EUV1|E7EUV1_HUMAN(pre=N,post=K)	875.888	4	22.9084
LEMPSSLMLEVPALADFNR	sp|P11532|DMD_HUMAN(pre=K,post=A);sp|P11532-2|DMD_HUMAN(pre=K,post=A);sp|P11532-3|DMD_HUMAN(pre=K,post=A);sp|P11532-4|DMD_HUMAN(pre=K,post=A);tr|E9PDN5|E9PDN5_HUMAN(pre=K,post=A);tr|H0Y304|H0Y304_HUMAN(pre=K,post=A);tr|H0Y8D5|H0Y8D5_HUMAN(pre=K,post=A)	759.731	3	23.091	LHVGNIS#PTCTNK	sp|Q9BWF3|RBM4_HUMAN(pre=K,post=E);sp|Q9BWF3-2|RBM4_HUMAN(pre=K,post=E);sp|Q9BWF3-3|RBM4_HUMAN(pre=K,post=E);sp|Q9BWF3-4|RBM4_HUMAN(pre=K,post=E);tr|J3QRR5|J3QRR5_HUMAN(pre=K,post=E);tr|D6R9K7|D6R9K7_HUMAN(pre=K,post=E);tr|E9PB51|E9PB51_HUMAN(pre=K,post=E	603.636	3	14.5796	VFLTDGVTGN@DSLHESAHSMR	sp|P12110|CO6A2_HUMAN(pre=F,post=K)	605.292	4	22.8547
SENSVVAAGHDCCPMLFNYDDR	sp|Q92747|ARC1A_HUMAN(pre=V,post=G);tr|B4DLQ7|B4DLQ7_HUMAN(pre=V,post=G)	901.057	3	23.0905	S#LGS#TEGESESRPGK	sp|O43566|RGS14_HUMAN(pre=K,post=Y);sp|O43566-4|RGS14_HUMAN(pre=K,post=Y);sp|O43566-5|RGS14_HUMAN(pre=K,post=Y);sp|O43566-6|RGS14_HUMAN(pre=K,post=Y);tr|H0Y8W3|H0Y8W3_HUMAN(pre=K,post=Y)	656.956	3	14.5763	ELCTISHIFIPAM+15.995GN@ITYDFSFK	sp|P04114|APOB_HUMAN(pre=K,post=S)	1003.84	3	22.786
MGVLDGVLM^ELQDCALPLLK	tr|C9JRL4|C9JRL4_HUMAN(pre=-,post=D)	840.457	3	23.0751	FADQHVPGS#PFSVK	sp|P21333|FLNA_HUMAN(pre=K,post=V);sp|P21333-2|FLNA_HUMAN(pre=K,post=V);tr|Q5HY54|Q5HY54_HUMAN(pre=K,post=V);tr|E9PHF0|E9PHF0_HUMAN(pre=K,post=V)	628.648	3	14.5695	LEWLGN@CSGLNDETYGYK	sp|P05026|AT1B1_HUMAN(pre=K,post=E);sp|P05026-2|AT1B1_HUMAN(pre=K,post=E);tr|A6NGH2|A6NGH2_HUMAN(pre=K,post=E);tr|B7Z9S8|B7Z9S8_HUMAN(pre=K,post=E)	803.382	3	22.7775
ILGMDPLSTPFDNEFYNGLCNR	sp|P02748|CO9_HUMAN(pre=N,post=D)	906.433	3	23.069	DPCSQPEEQGVT#SPNIPPVGLPVVSHNGATK	sp|O60315|ZEB2_HUMAN(pre=K,post=S);sp|O60315-2|ZEB2_HUMAN(pre=K,post=S);tr|E7EUW9|E7EUW9_HUMAN(pre=K,post=S)	895.69	4	14.5646	LGSFEGLVN@LTFIHLQHNR	sp|P51884|LUM_HUMAN(pre=K,post=L)	585.82	4	22.7301
VIALQYPVYWDHLEFCDGFR	sp|Q9NZD8|SPG21_HUMAN(pre=R,post=K);tr|H0YKM6|H0YKM6_HUMAN(pre=R,post=K);tr|H0YKB0|H0YKB0_HUMAN(pre=R,post=K);tr|H0YMB7|H0YMB7_HUMAN(pre=R,post=K);tr|H0YLT5|H0YLT5_HUMAN(pre=R,post=K)	891.441	3	23.0681	KFS#PSQVPVQTR	sp|Q9P1Y5|CAMP3_HUMAN(pre=R,post=S);sp|Q9P1Y5-2|CAMP3_HUMAN(pre=R,post=S)	581.312	3	14.5627	ELCTISHIFIPAMGN@ITYDFSFK	sp|P04114|APOB_HUMAN(pre=K,post=S)	998.507	3	22.6761
QADLEKEELAEELASSLSGR	sp|P35749|MYH11_HUMAN(pre=K,post=N);sp|P35749-2|MYH11_HUMAN(pre=K,post=N);sp|P35749-3|MYH11_HUMAN(pre=K,post=N);sp|P35749-4|MYH11_HUMAN(pre=K,post=N)	1232.15	2	23.0675	RRS#PS#PTPTPGPSR	sp|P49450|CENPA_HUMAN(pre=R,post=R);sp|P49450-2|CENPA_HUMAN(pre=R,post=R);tr|F8WD88|F8WD88_HUMAN(pre=R,post=R)	599.614	3	14.55	DWMPNN@HSVILIDDFESPQK	sp|Q495W5|FUT11_HUMAN(pre=R,post=L);sp|Q495W5-2|FUT11_HUMAN(pre=R,post=L)	892.107	3	22.6702
TALLDAAGVASLLTTAEVVVTEIPK	sp|P10809|CH60_HUMAN(pre=R,post=E)	924.209	3	23.0555	ST#EPSVTPDLLNFK	sp|Q6WCQ1|MPRIP_HUMAN(pre=R,post=K);sp|Q6WCQ1-2|MPRIP_HUMAN(pre=R,post=K)	639.326	3	14.5498	IHYLYLQNNFITELPVESFQN@ATGLR	sp|P51888|PRELP_HUMAN(pre=R,post=W)	1075.9	3	22.6489
LLQIIDRDGEEEEEEEEPLDESSVK	sp|Q8WYA6|CTBL1_HUMAN(pre=R,post=K);tr|B4DE16|B4DE16_HUMAN(pre=R,post=K);tr|A2A2P1|A2A2P1_HUMAN(pre=R,post=K)	1073.53	3	23.0543	SIPTSPS#HGSIAAYQGYSPQR	sp|Q9HAU0|PKHA5_HUMAN(pre=H,post=T);sp|Q9HAU0-2|PKHA5_HUMAN(pre=H,post=T);sp|Q9HAU0-3|PKHA5_HUMAN(pre=H,post=T);sp|Q9HAU0-4|PKHA5_HUMAN(pre=H,post=T);sp|Q9HAU0-5|PKHA5_HUMAN(pre=H,post=T);sp|Q9HAU0-6|PKHA5_HUMAN(pre=H,post=T);tr|A0JP02|A0JP02_HUMAN(pre=H,	810.051	3	14.5405	VWDTAVGLN@HTAEPSLQTLER	sp|Q9C0H2|TTYH3_HUMAN(pre=R,post=Q);sp|Q9C0H2-2|TTYH3_HUMAN(pre=R,post=Q);sp|Q9C0H2-4|TTYH3_HUMAN(pre=R,post=Q)	828.095	3	22.5943
ECHGLVDALVTSINHALDAGK	sp|Q9Y446|PKP3_HUMAN(pre=R,post=C)	836.776	3	23.023	VAS#GVLSPPPAAPPPSSSSVPEAGGPPIKK	sp|Q8IXM2|BAP18_HUMAN(pre=K,post=Q);sp|Q8IXM2-2|BAP18_HUMAN(pre=K,post=Q);tr|C9J4G0|C9J4G0_HUMAN(pre=K,post=Q);tr|F8W1H0|F8W1H0_HUMAN(pre=K,post=Q);tr|H0YIS7|H0YIS7_HUMAN(pre=K,post=Q);tr|F8W038|F8W038_HUMAN(pre=K,post=Q)	823.448	4	14.5361	ISNLQFN@SSLEDPSTDYYQELQR	sp|P15941|MUC1_HUMAN(pre=H,post=D);sp|P15941-2|MUC1_HUMAN(pre=H,post=D);sp|P15941-3|MUC1_HUMAN(pre=H,post=D);sp|P15941-4|MUC1_HUMAN(pre=H,post=D);sp|P15941-5|MUC1_HUMAN(pre=H,post=D);sp|P15941-8|MUC1_HUMAN(pre=H,post=D);sp|P15941-9|MUC1_HUMAN(pre=H,post=D	964.795	3	22.4841
NAFLESELDEKENLLESVQR	sp|Q9NXR1|NDE1_HUMAN(pre=R,post=L);sp|Q9NXR1-2|NDE1_HUMAN(pre=R,post=L);tr|I3L2R9|I3L2R9_HUMAN(pre=R,post=L);tr|I3L522|I3L522_HUMAN(pre=R,post=L)	663.6	4	23.005	SQS#SDTEQQSPTSGGGK	sp|P23588|IF4B_HUMAN(pre=R,post=V);tr|B4DS13|B4DS13_HUMAN(pre=R,post=V);tr|E7EX17|E7EX17_HUMAN(pre=R,post=V)	683.636	3	14.5347	EPQPSPTDQPSFSN@LTAFPGGAK	sp|Q99941|ATF6B_HUMAN(pre=K,post=E);sp|Q99941-2|ATF6B_HUMAN(pre=K,post=E)	888.114	3	22.3042
EQMIQVQDSPEPDQLLATLEK	sp|Q9UPN7|PP6R1_HUMAN(pre=R,post=Q)	900.806	3	23.0016	LSS#GFDDIDLPSAVK	sp|Q9Y446|PKP3_HUMAN(pre=R,post=Y);tr|E9PKC4|E9PKC4_HUMAN(pre=R,post=Y)	966.482	2	14.5321	CMWSSALNSLN@LSFAGLEQVPK	sp|P08571|CD14_HUMAN(pre=R,post=G)	914.467	3	22.186
YEDICPSTHNMDVPNIK	sp|P63241|IF5A1_HUMAN(pre=K,post=R);sp|P63241-2|IF5A1_HUMAN(pre=K,post=R);sp|Q9GZV4|IF5A2_HUMAN(pre=K,post=R);sp|Q6IS14|IF5AL_HUMAN(pre=K,post=R);tr|I3L397|I3L397_HUMAN(pre=K,post=R);tr|C9J4W5|C9J4W5_HUMAN(pre=K,post=R);tr|F8WCJ1|F8WCJ1_HUMAN(pre=K,post=R	1161.06	2	22.9976	HQS#DGNEIAHTR	sp|O43166|SI1L1_HUMAN(pre=R,post=L);sp|O43166-2|SI1L1_HUMAN(pre=R,post=L);tr|J3KP19|J3KP19_HUMAN(pre=R,post=L);tr|F5GYF8|F5GYF8_HUMAN(pre=R,post=L)	794.852	2	14.5201	IAGLDLEQVTAILN@SSVSLPCDVHAHPNPEVTWYK	sp|Q8NDA2|HMCN2_HUMAN(pre=R,post=D);sp|Q8NDA2-2|HMCN2_HUMAN(pre=R,post=D);sp|Q8NDA2-3|HMCN2_HUMAN(pre=R,post=D)	833.435	5	22.0797
QGAIVAVTGDGVNDSPALKK	sp|P05023|AT1A1_HUMAN(pre=R,post=A);sp|P05023-3|AT1A1_HUMAN(pre=R,post=A);sp|P50993|AT1A2_HUMAN(pre=R,post=A);sp|P13637|AT1A3_HUMAN(pre=R,post=A);tr|B7Z2T0|B7Z2T0_HUMAN(pre=R,post=A);tr|F5H3A1|F5H3A1_HUMAN(pre=R,post=A);tr|H0Y7C1|H0Y7C1_HUMAN(pre=R,post=A	791.456	3	22.9963	GSLDS#DNDDS#DCPYSEK	sp|Q9Y6R1|S4A4_HUMAN(pre=K,post=V);sp|Q9Y6R1-2|S4A4_HUMAN(pre=K,post=V);sp|Q9Y6R1-4|S4A4_HUMAN(pre=K,post=V)	784.621	3	14.5162	QSEENFNPN@CSFWSYSK	sp|Q9HAR2|LPHN3_HUMAN(pre=K,post=R);sp|Q9HAR2-2|LPHN3_HUMAN(pre=K,post=R);tr|E9PE04|E9PE04_HUMAN(pre=K,post=R);tr|E7ES20|E7ES20_HUMAN(pre=K,post=R);tr|E7EX52|E7EX52_HUMAN(pre=K,post=R);tr|E7EUW2|E7EUW2_HUMAN(pre=K,post=R);tr|H0Y9K5|H0Y9K5_HUMAN(pre=K,post	805.027	3	22.0696
VAAASGHCGAFSGSDSSR	sp|Q9NZB2|F120A_HUMAN(pre=R,post=T);sp|Q9NZB2-6|F120A_HUMAN(pre=R,post=T)	623.288	3	22.9916	ENQGSHES#PTLNPETVAINLSDVDLSK	sp|P25445|TNR6_HUMAN(pre=K,post=Y);sp|P25445-6|TNR6_HUMAN(pre=K,post=Y)	1088.19	3	14.5076	NYEIIQQPMSYDN@LTQR	sp|P08842|STS_HUMAN(pre=R,post=L)	753.365	3	21.9661
FCVSDTENNLGFALGPMFVK	sp|P42892|ECE1_HUMAN(pre=K,post=A);sp|P42892-2|ECE1_HUMAN(pre=K,post=A);sp|P42892-3|ECE1_HUMAN(pre=K,post=A);sp|P42892-4|ECE1_HUMAN(pre=K,post=A);tr|B4DKB2|B4DKB2_HUMAN(pre=K,post=A)	845.426	3	22.9875	SSS#EDKITVHFINR	sp|P10109|ADX_HUMAN(pre=R,post=D)	667.672	3	14.4965	ETTLTQSPAFMSATPGDKVN@ISCK	sp|P06315|KV501_HUMAN(pre=A,post=A)	754.889	4	21.9311
LPPLPSLTSQPHQVLASEPIPFSDLQQVSR	sp|Q6IAA8|LTOR1_HUMAN(pre=K,post=I)	1142.62	3	22.9841	ATLLNVPDLS#DSIHS#ANASER	sp|Q07157|ZO1_HUMAN(pre=R,post=D);sp|Q07157-2|ZO1_HUMAN(pre=R,post=D);tr|H0YKB1|H0YKB1_HUMAN(pre=R,post=D);tr|G5E9E7|G5E9E7_HUMAN(pre=R,post=D);tr|G3V1L9|G3V1L9_HUMAN(pre=R,post=D)	838.717	3	14.496	GIASVLQELN@VTVVTSLCR	sp|P08246|ELNE_HUMAN(pre=R,post=R)	735.408	3	21.9119
IGYNPDTVAFVPISGWNGDNM^LEPSANM^PWFK	sp|P68104|EF1A1_HUMAN(pre=K,post=G);sp|Q5VTE0|EF1A3_HUMAN(pre=K,post=G)	1296.63	3	22.9816	KAGS#LDLNFTSPSR	sp|Q8TEJ3|SH3R3_HUMAN(pre=R,post=Q)	620.986	3	14.4886	NQELEDNVHISPN@GSIITIVGTRPSNHGTYR	sp|P98160|PGBM_HUMAN(pre=R,post=C)	713.565	5	21.9006
GGHSGQLGPSSVAPSFRPEDELEHLTK	sp|Q93052|LPP_HUMAN(pre=K,post=K);tr|C9JUT4|C9JUT4_HUMAN(pre=K,post=K);tr|C9JXK9|C9JXK9_HUMAN(pre=K,post=K)	1040.87	3	22.9809	QTLPISGSQTGSSGVIS#PQELLK	sp|Q8IZD4|DCP1B_HUMAN(pre=R,post=K);tr|B4DRD1|B4DRD1_HUMAN(pre=R,post=K);tr|F5GZK9|F5GZK9_HUMAN(pre=R,post=K)	899.142	3	14.4843	TKPPECPDFDPPRQEN@ETWWLCDCFMATCK	sp|Q02817|MUC2_HUMAN(pre=G,post=Y);tr|E7EUV1|E7EUV1_HUMAN(pre=G,post=Y);tr|H0Y317|H0Y317_HUMAN(pre=G,post=Y)	850.585	5	21.8843
IDSVAVNISNLVLENQPPR	sp|Q8N6M0|OTU6B_HUMAN(pre=K,post=I);tr|H0YB21|H0YB21_HUMAN(pre=K,post=I)	741.414	3	22.9794	TGQAGS#LSGS#PKPFSPQLSAPITTK	sp|Q9ULU4|PKCB1_HUMAN(pre=K,post=T);sp|Q9ULU4-3|PKCB1_HUMAN(pre=K,post=T);sp|Q9ULU4-4|PKCB1_HUMAN(pre=K,post=T);sp|Q9ULU4-5|PKCB1_HUMAN(pre=K,post=T);sp|Q9ULU4-6|PKCB1_HUMAN(pre=K,post=T);sp|Q9ULU4-7|PKCB1_HUMAN(pre=K,post=T);sp|Q9ULU4-8|PKCB1_HUMAN(pre=K	1017.18	3	14.4789	NLLAPGYTETYYN@STGK	sp|Q9UKQ2|ADA28_HUMAN(pre=K,post=E);sp|Q9UKQ2-2|ADA28_HUMAN(pre=K,post=E);tr|E5RGY1|E5RGY1_HUMAN(pre=K,post=E)	1091.05	2	21.8748
EVEQFDVATHLQTAPELVDR	sp|Q9Y3A2|UTP11_HUMAN(pre=K,post=V)	814.42	3	22.9772	GSGPLLSDSGS#LLATGSAR	sp|Q96PE1|GP124_HUMAN(pre=R,post=V);sp|Q96PE1-2|GP124_HUMAN(pre=R,post=V)	657.328	3	14.4722	EGICNGFTALCPASDPKPN@FTDCNR	sp|O14672|ADA10_HUMAN(pre=R,post=H);tr|B4DU28|B4DU28_HUMAN(pre=R,post=H)	1044.15	3	21.7397
VQHQDALQISDVVMASLLR	sp|Q14974|IMB1_HUMAN(pre=K,post=M);tr|B7ZAV6|B7ZAV6_HUMAN(pre=K,post=M);tr|F5H4R7|F5H4R7_HUMAN(pre=K,post=M);tr|J3KTM9|J3KTM9_HUMAN(pre=K,post=M)	756.415	3	22.9763	T#PSVSAPLALSCPR	sp|Q9UGP4|LIMD1_HUMAN(pre=R,post=Q);tr|C9JRJ5|C9JRJ5_HUMAN(pre=R,post=Q)	560.614	3	14.4673	FQTVDSSNIDGFVN@CTK	sp|P21860|ERBB3_HUMAN(pre=R,post=I);sp|P21860-4|ERBB3_HUMAN(pre=R,post=I);tr|B4DGQ7|B4DGQ7_HUMAN(pre=R,post=I)	741.028	3	21.6794
VTVNTNMVDLNDYLQHILK	sp|P53618|COPB_HUMAN(pre=K,post=S)	630.346	4	22.9704	HLDGEEDGS#SDQSQASGTTGGR	sp|Q9UNF1|MAGD2_HUMAN(pre=K,post=R);sp|Q9UNF1-2|MAGD2_HUMAN(pre=K,post=R);tr|Q5H907|Q5H907_HUMAN(pre=K,post=R);tr|H7BXW3|H7BXW3_HUMAN(pre=K,post=R);tr|Q5H909|Q5H909_HUMAN(pre=K,post=R)	805.664	3	14.463	NYEIIQQPM+15.995SYDN@LTQR	sp|P08842|STS_HUMAN(pre=R,post=L)	758.699	3	21.6616
LLHYAGEVTYSVTGFLDK	sp|O00159|MYO1C_HUMAN(pre=R,post=N);sp|O00159-2|MYO1C_HUMAN(pre=R,post=N);sp|O00159-3|MYO1C_HUMAN(pre=R,post=N);tr|F5H6E2|F5H6E2_HUMAN(pre=R,post=N)	767.752	3	22.9698	DLPTIPGVTSPSSDEPPMEAS#QSHLRNSPEDK	sp|Q13541|4EBP1_HUMAN(pre=R,post=R)	947.449	4	14.4515	ILLTCSLN@DSATEVTGHR	sp|P35613|BASI_HUMAN(pre=K,post=W);sp|P35613-2|BASI_HUMAN(pre=K,post=W);tr|I3L4S8|I3L4S8_HUMAN(pre=K,post=W);tr|I3L192|I3L192_HUMAN(pre=K,post=W)	711.364	3	21.6343
DVPNETLQVEEDDRPELPWWK	sp|O95373|IPO7_HUMAN(pre=R,post=C)	961.818	3	22.9652	SESDLPEQEEEILGS#DDDEQEDPNDYCK	sp|Q96SB4|SRPK1_HUMAN(pre=H,post=G);sp|Q96SB4-3|SRPK1_HUMAN(pre=H,post=G);tr|B4DS61|B4DS61_HUMAN(pre=H,post=G);tr|H3BLV9|H3BLV9_HUMAN(pre=H,post=G);tr|D6RBM8|D6RBM8_HUMAN(pre=H,post=G)	1218.49	3	14.4493	AYFTTIPEDAPTGTDVLLVN@ASDADASK	sp|Q6V0I7|FAT4_HUMAN(pre=K,post=N);sp|Q6V0I7-2|FAT4_HUMAN(pre=K,post=N);sp|Q6V0I7-3|FAT4_HUMAN(pre=K,post=N)	1057.87	3	21.5634
AILDFLDALLELSEEQQFVAEALEK	sp|Q8TAX9|GSDMB_HUMAN(pre=K,post=G);sp|Q8TAX9-2|GSDMB_HUMAN(pre=K,post=G);sp|Q8TAX9-3|GSDMB_HUMAN(pre=K,post=G);sp|Q8TAX9-4|GSDMB_HUMAN(pre=K,post=G);sp|Q8TAX9-5|GSDMB_HUMAN(pre=K,post=G);sp|Q8TAX9-6|GSDMB_HUMAN(pre=K,post=G)	1561.84	2	22.9555	AEEGDADEKLFEES#DDKEDEDADGK	sp|O43719|HTSF1_HUMAN(pre=K,post=E)	861.38	4	14.4483	YQTLN@CSVNVNCVNIR	sp|P23229|ITA6_HUMAN(pre=K,post=C);sp|P23229-2|ITA6_HUMAN(pre=K,post=C);sp|P23229-3|ITA6_HUMAN(pre=K,post=C);sp|P23229-4|ITA6_HUMAN(pre=K,post=C);sp|P23229-5|ITA6_HUMAN(pre=K,post=C);sp|P23229-6|ITA6_HUMAN(pre=K,post=C);sp|P23229-7|ITA6_HUMAN(pre=K,post=C	700.343	3	21.512
TYLDWLEQPFPGAVPSLR	sp|Q96N66|MBOA7_HUMAN(pre=R,post=P);sp|Q96N66-2|MBOA7_HUMAN(pre=R,post=P);sp|Q96N66-3|MBOA7_HUMAN(pre=R,post=P);tr|A9C4B8|A9C4B8_HUMAN(pre=R,post=P);tr|M0R1Z5|M0R1Z5_HUMAN(pre=R,post=P)	745.065	3	22.9537	LGPGGLDDRY#SLVSEQLEPAATSTYR	sp|Q9Y446|PKP3_HUMAN(pre=R,post=A);tr|E9PK71|E9PK71_HUMAN(pre=R,post=A);tr|E9PRW6|E9PRW6_HUMAN(pre=R,post=A);tr|E9PJR7|E9PJR7_HUMAN(pre=R,post=A);tr|E9PKC4|E9PKC4_HUMAN(pre=R,post=A);tr|E9PQ15|E9PQ15_HUMAN(pre=R,post=A)	1007.15	3	14.4478	DVECGEGHFCHDN@QTCCR	sp|P28799|GRN_HUMAN(pre=K,post=D);tr|K7EQ05|K7EQ05_HUMAN(pre=K,post=D);tr|K7EKL3|K7EKL3_HUMAN(pre=K,post=D);tr|K7EQI0|K7EQI0_HUMAN(pre=K,post=D)	809.309	3	21.4706
SSVPVSVVSDSYDIYNACEK	sp|P43490|NAMPT_HUMAN(pre=F,post=I)	836.412	3	22.9523	RESLT#SFGNGPLSAGGPGK	sp|Q14643|ITPR1_HUMAN(pre=R,post=P);sp|Q14643-2|ITPR1_HUMAN(pre=R,post=P);sp|Q14643-3|ITPR1_HUMAN(pre=R,post=P);sp|Q14643-4|ITPR1_HUMAN(pre=R,post=P);sp|Q14643-5|ITPR1_HUMAN(pre=R,post=P);sp|Q14643-6|ITPR1_HUMAN(pre=R,post=P);sp|Q14643-7|ITPR1_HUMAN(pre=R	734.038	3	14.4346	YAAVN@ITTNQAAPSEVPTLR	sp|P54753|EPHB3_HUMAN(pre=R,post=L)	754.403	3	21.3654
FLHNPDAAQGFVGCALSSTIQR	sp|Q13228|SBP1_HUMAN(pre=R,post=F);sp|Q13228-2|SBP1_HUMAN(pre=R,post=F);sp|Q13228-3|SBP1_HUMAN(pre=R,post=F);tr|A6PVX1|A6PVX1_HUMAN(pre=R,post=F);tr|A6PVW9|A6PVW9_HUMAN(pre=R,post=F);tr|H0Y532|H0Y532_HUMAN(pre=R,post=F)	845.096	3	22.9469	ASLPAGLVGT#PPESPSEPR	sp|A6NDB9|PALM3_HUMAN(pre=R,post=E);tr|K7EKN5|K7EKN5_HUMAN(pre=R,post=E)	696.015	3	14.4242	AACAVKPQEVQMVN@GTITNPINGK	sp|P11717|MPRI_HUMAN(pre=R,post=S)	991.867	3	21.1647
ITSVVQQHQEALVPAQPQLNVCNWAVMNWAPPGCEK	sp|P34059|GALNS_HUMAN(pre=R,post=L);tr|F5H325|F5H325_HUMAN(pre=R,post=L)	1097.81	4	22.938	VDSPS#HGLVTSSLCIPS#PAR	sp|Q9UER7|DAXX_HUMAN(pre=R,post=L);sp|Q9UER7-3|DAXX_HUMAN(pre=R,post=L)	795.364	3	14.4187	LETTVN@YTDSQRPICLPSK	sp|P03951|FA11_HUMAN(pre=K,post=G);sp|P03951-2|FA11_HUMAN(pre=K,post=G);tr|E9PGP2|E9PGP2_HUMAN(pre=K,post=G)	837.772	3	21.108
IVVVWVGTNNHGHTAEQVTGGIK	sp|Q15102|PA1B3_HUMAN(pre=K,post=A);tr|M0R389|M0R389_HUMAN(pre=K,post=A);tr|M0QZT2|M0QZT2_HUMAN(pre=K,post=A)	902.164	3	22.9334	SGKNSQEDS#EDSEDKDVK	sp|Q9H1E3|NUCKS_HUMAN(pre=R,post=T)	885.078	3	14.4141	CVPLNNGCGCWAN@GTYHEAGSEFWADGTCSQWCR	sp|Q9Y6R7|FCGBP_HUMAN(pre=R,post=C)	1038.92	4	21.0703
WIVSGSEDNLVYIWNLQTK	sp|Q86VZ2|WDR5B_HUMAN(pre=K,post=E);sp|P61964|WDR5_HUMAN(pre=K,post=E)	851.793	3	22.9308	SSS#LSAANTSQTNPQGAVSSTVSGLQR	sp|Q15052|ARHG6_HUMAN(pre=R,post=Q)	953.791	3	14.4073	M+15.995HIFQN@GSLVIHDVAPEDSGR	sp|Q13308|PTK7_HUMAN(pre=R,post=Y);sp|Q13308-2|PTK7_HUMAN(pre=R,post=Y);sp|Q13308-3|PTK7_HUMAN(pre=R,post=Y);sp|Q13308-5|PTK7_HUMAN(pre=R,post=Y);sp|Q13308-6|PTK7_HUMAN(pre=R,post=Y)	621.558	4	20.8436
LVTFPEGCESVAGFLACVPR	sp|Q9HBH1|DEFM_HUMAN(pre=R,post=F)	785.064	3	22.9281	HQAS#DS#ENEEPPKPR	sp|Q96ST2|IWS1_HUMAN(pre=R,post=M);tr|B4DJ84|B4DJ84_HUMAN(pre=R,post=M);tr|B8ZZB6|B8ZZB6_HUMAN(pre=R,post=M)	542.986	4	14.4021	M+15.995EMPSTPQQLQN@LTEDIR	sp|P07942|LAMB1_HUMAN(pre=K,post=E);tr|G3XAI2|G3XAI2_HUMAN(pre=K,post=E)	764.703	3	20.8408
SGMGGITAVTVNQSLLSPLVLEVDPNIQAVR	sp|P05787|K2C8_HUMAN(pre=A,post=T);sp|P05787-2|K2C8_HUMAN(pre=A,post=T);tr|F8VU64|F8VU64_HUMAN(pre=A,post=T);tr|F8W1U3|F8W1U3_HUMAN(pre=A,post=T);tr|F8VRG4|F8VRG4_HUMAN(pre=A,post=T);tr|F8VQY3|F8VQY3_HUMAN(pre=A,post=T);tr|F8VVA1|F8VVA1_HUMAN(pre=A,post=T	1108.28	3	22.9264	LRLES#EGSPETLTNLR	sp|Q9P035|HACD3_HUMAN(pre=K,post=K);tr|B4DRF4|B4DRF4_HUMAN(pre=K,post=K);tr|H3BRL8|H3BRL8_HUMAN(pre=K,post=K);tr|H3BPZ1|H3BPZ1_HUMAN(pre=K,post=K);tr|H3BS72|H3BS72_HUMAN(pre=K,post=K);tr|H3BMZ1|H3BMZ1_HUMAN(pre=K,post=K)	680.347	3	14.3943	N@ETQHEPYPLMLPGCSPSCPLER	sp|P15309|PPAP_HUMAN(pre=R,post=F);sp|P15309-2|PPAP_HUMAN(pre=R,post=F);tr|Q5FBY0|Q5FBY0_HUMAN(pre=R,post=F);tr|H0Y8T3|H0Y8T3_HUMAN(pre=R,post=F)	953.109	3	20.8403
ERESLNASIVDAINQAADCWGIR	sp|Q9UJZ1|STML2_HUMAN(pre=R,post=C)	683.844	4	22.9238	ESEDKPEIEDVGS#DEEEEKKDGD	sp|P07900|HS90A_HUMAN(pre=K,post=K);sp|P07900-2|HS90A_HUMAN(pre=K,post=K);tr|Q86U12|Q86U12_HUMAN(pre=K,post=K)	816.87	4	14.3929	VSEHIPVYQQEEN@QTDVWTLLN@GSK	sp|P49908|SEPP1_HUMAN(pre=K,post=D);tr|D6REX5|D6REX5_HUMAN(pre=K,post=D);tr|D6RIS9|D6RIS9_HUMAN(pre=K,post=D)	801.904	4	20.8153
LTEDVDVSDEAGLDYLLSK	sp|O15061|SYNEM_HUMAN(pre=K,post=D);sp|O15061-2|SYNEM_HUMAN(pre=K,post=D);tr|C9JIE4|C9JIE4_HUMAN(pre=K,post=D);tr|H0YL34|H0YL34_HUMAN(pre=K,post=D)	790.745	3	22.9227	EPLDPDPSHS#PSDK	sp|Q8NFQ8|TOIP2_HUMAN(pre=K,post=V)	630.29	3	14.387	TGFYGEN@CSTPEFLTR	sp|P35354|PGH2_HUMAN(pre=R,post=I);tr|Q6ZYK7|Q6ZYK7_HUMAN(pre=R,post=I)	675.311	3	20.772
TKLEAAVAEAEQQGEAALNDAR	gi|346581(pre=R,post=S);gi|125117(pre=R,post=S)	858.452	3	22.9135	FNFESFPES#PGEK	sp|Q96Q05|TPPC9_HUMAN(pre=K,post=G);sp|Q96Q05-2|TPPC9_HUMAN(pre=K,post=G);sp|Q96Q05-3|TPPC9_HUMAN(pre=K,post=G);tr|H0YBR0|H0YBR0_HUMAN(pre=K,post=G)	628.288	3	14.3807	ALAYGEKN@LTFEGPLPEK	sp|Q9HAT2|SIAE_HUMAN(pre=R,post=I);sp|Q9HAT2-2|SIAE_HUMAN(pre=R,post=I)	804.112	3	20.7315
SLQDIIAILGMDELSEEDKLTVSR	sp|P06576|ATPB_HUMAN(pre=K,post=A);tr|F8W079|F8W079_HUMAN(pre=K,post=A);tr|F8VQY0|F8VQY0_HUMAN(pre=K,post=A);tr|F8VPV9|F8VPV9_HUMAN(pre=K,post=A)	988.534	3	22.9109	HSLPS#GLGLSETQITSH	sp|P53367|ARFP1_HUMAN(pre=K,post=G);sp|P53367-2|ARFP1_HUMAN(pre=K,post=G)	663.325	3	14.3781	N@ESGIILLGSGGTPAPPR	sp|P24043|LAMA2_HUMAN(pre=K,post=R)	627.678	3	20.7108
DFVMNLVNSLDIGNDNIR	sp|P12111|CO6A3_HUMAN(pre=R,post=V);sp|P12111-2|CO6A3_HUMAN(pre=R,post=V);sp|P12111-3|CO6A3_HUMAN(pre=R,post=V);tr|E9PGQ9|E9PGQ9_HUMAN(pre=R,post=V);tr|E7ENL6|E7ENL6_HUMAN(pre=R,post=V)	731.708	3	22.9107	NLNLVS#STASIK	sp|Q9NRY4|RHG35_HUMAN(pre=R,post=D)	807.937	2	14.372	LSDLSIN@STECLHVHCR	sp|P05156|CFAI_HUMAN(pre=K,post=G);tr|G3XAM2|G3XAM2_HUMAN(pre=K,post=G);tr|E7ETH0|E7ETH0_HUMAN(pre=K,post=G)	729.355	3	20.7067
DTDEVIELDFDQLPEGDEVISILK	sp|Q6PD62|CTR9_HUMAN(pre=R,post=Q)	1007.52	3	22.9074	DQPPFGDS#DDS#VEADK	sp|Q14676|MDC1_HUMAN(pre=K,post=S);sp|Q14676-2|MDC1_HUMAN(pre=K,post=S);sp|Q14676-3|MDC1_HUMAN(pre=K,post=S);sp|Q14676-4|MDC1_HUMAN(pre=K,post=S)	723.954	3	14.3556	KDYGSQEDFTQVWN@TTMK	sp|O60635|TSN1_HUMAN(pre=K,post=G)	871.096	3	20.6835
AASLCGLCGNYNQDPADDLK	sp|Q9Y6R7|FCGBP_HUMAN(pre=Y,post=A)	1235.58	2	22.9053	EGNTTEDDFPSS#PGNGNK	sp|Q15007|FL2D_HUMAN(pre=R,post=S)	745.317	3	14.354	SFM+15.995VN@WTHAPGNVEK	sp|Q05707|COEA1_HUMAN(pre=R,post=Y);sp|Q05707-2|COEA1_HUMAN(pre=R,post=Y);sp|Q05707-3|COEA1_HUMAN(pre=R,post=Y);tr|Q4G0W3|Q4G0W3_HUMAN(pre=R,post=Y);tr|H0YBB2|H0YBB2_HUMAN(pre=R,post=Y);tr|J3QT83|J3QT83_HUMAN(pre=R,post=Y)	1011.5	2	20.5181
YESQEPLAGQESPLPLATR	sp|Q9C0C2|TB182_HUMAN(pre=R,post=E);sp|Q9C0C2-2|TB182_HUMAN(pre=R,post=E)	744.054	3	22.8983	SSGFFSS#FEESDIENHLISGHNIVQPTDIEENR	sp|Q86TI0|TBCD1_HUMAN(pre=R,post=T);sp|Q86TI0-2|TBCD1_HUMAN(pre=R,post=T);tr|C9JIE2|C9JIE2_HUMAN(pre=R,post=T)	990.451	4	14.3322	VN@GSCEDVDECATGGR	sp|Q8N2S1|LTBP4_HUMAN(pre=R,post=C);sp|Q8N2S1-2|LTBP4_HUMAN(pre=R,post=C);sp|Q8N2S1-3|LTBP4_HUMAN(pre=R,post=C);tr|E7EUU1|E7EUU1_HUMAN(pre=R,post=C);tr|E7ENG9|E7ENG9_HUMAN(pre=R,post=C)	624.26	3	20.5175
GQVIDANMVEGTAYLSSFLWK	sp|Q9UHK6|AMACR_HUMAN(pre=K,post=T);sp|Q9UHK6-5|AMACR_HUMAN(pre=K,post=T)	873.124	3	22.8957	SS#GREEDDEELLRR	sp|O14639|ABLM1_HUMAN(pre=R,post=R);sp|O14639-2|ABLM1_HUMAN(pre=R,post=R);sp|O14639-3|ABLM1_HUMAN(pre=R,post=R);sp|O14639-4|ABLM1_HUMAN(pre=R,post=R);sp|O14639-5|ABLM1_HUMAN(pre=R,post=R);tr|F8W8M4|F8W8M4_HUMAN(pre=R,post=R);tr|Q5T6N2|Q5T6N2_HUMAN(pre=R,p	479.472	4	14.33	LEN@LSSSEMGYTATLTR	sp|P10253|LYAG_HUMAN(pre=K,post=T);tr|I3L3L3|I3L3L3_HUMAN(pre=K,post=T);tr|I3L0S5|I3L0S5_HUMAN(pre=K,post=T)	673.334	3	20.4653
VEGIVHPTTAEIDLKEDIGK	sp|Q9P0M6|H2AW_HUMAN(pre=R,post=A);tr|Q5SQT3|Q5SQT3_HUMAN(pre=R,post=A)	649.871	4	22.8944	VSSPLPS#PSAM^TDAANSQAAAK	sp|Q8WXI9|P66B_HUMAN(pre=R,post=L)	829.067	3	14.3298	HLYTTTGGETDFTN@VTSLR	sp|Q99523|SORT_HUMAN(pre=R,post=G);sp|Q99523-2|SORT_HUMAN(pre=R,post=G)	753.374	3	20.4357
AAGNPGSLAAPIDHKPCSAPLEPK	sp|Q14676|MDC1_HUMAN(pre=R,post=S);sp|Q14676-2|MDC1_HUMAN(pre=R,post=S);sp|Q14676-3|MDC1_HUMAN(pre=R,post=S)	708.387	4	22.8861	RFS#DS#EGEETVPEPR	sp|Q13286|CLN3_HUMAN(pre=R,post=L);sp|Q13286-2|CLN3_HUMAN(pre=R,post=L);sp|Q13286-3|CLN3_HUMAN(pre=R,post=L);sp|Q13286-4|CLN3_HUMAN(pre=R,post=L);sp|Q13286-5|CLN3_HUMAN(pre=R,post=L);tr|Q9UBD8|Q9UBD8_HUMAN(pre=R,post=L);tr|O95089|O95089_HUMAN(pre=R,post=L	680.281	3	14.3267	RNPPM+15.995GGNVVIFDTVITNQEEPYQN@HSGR	sp|P02745|C1QA_HUMAN(pre=R,post=F)	686.937	5	20.4235
MVNSNLASVEELKEIDVEVR	sp|P08559|ODPA_HUMAN(pre=R,post=K);sp|P08559-2|ODPA_HUMAN(pre=R,post=K);sp|P08559-3|ODPA_HUMAN(pre=R,post=K);sp|P08559-4|ODPA_HUMAN(pre=R,post=K);tr|Q5JPU3|Q5JPU3_HUMAN(pre=R,post=K)	854.791	3	22.886	TQT#PPLGQTPQLGLK	sp|P78344|IF4G2_HUMAN(pre=R,post=T);sp|P78344-2|IF4G2_HUMAN(pre=R,post=T);tr|D3DQV9|D3DQV9_HUMAN(pre=R,post=T);tr|H0Y3P2|H0Y3P2_HUMAN(pre=R,post=T);tr|E9PKF8|E9PKF8_HUMAN(pre=R,post=T)	649.689	3	14.3243	YGN@MTEDHVM+15.995HLLQNADPLK	sp|P04233|HG2A_HUMAN(pre=K,post=V);sp|P04233-2|HG2A_HUMAN(pre=K,post=V);tr|H0YBZ2|H0YBZ2_HUMAN(pre=K,post=V)	877.765	3	20.4135
DLVEISPNPAVTLENFLHWR	sp|Q13444|ADA15_HUMAN(pre=R,post=R);sp|Q13444-2|ADA15_HUMAN(pre=R,post=R);sp|Q13444-3|ADA15_HUMAN(pre=R,post=R);sp|Q13444-4|ADA15_HUMAN(pre=R,post=R);sp|Q13444-5|ADA15_HUMAN(pre=R,post=R);sp|Q13444-6|ADA15_HUMAN(pre=R,post=R);sp|Q13444-7|ADA15_HUMAN(pre=R	624.337	4	22.8841	APVPEPGLDLSLSPRPDS#PQPR	sp|Q8TAP8|PPR35_HUMAN(pre=R,post=H)	638.077	4	14.3236	DFEDLYTPVN@GSIVIVR	sp|P02786|TFR1_HUMAN(pre=K,post=A);tr|G3V0E5|G3V0E5_HUMAN(pre=K,post=A)	694.701	3	20.3129
DDVFGYPQQFEDKPALSK	sp|Q93008|USP9X_HUMAN(pre=R,post=T);sp|Q93008-1|USP9X_HUMAN(pre=R,post=T)	629.832	4	22.88	QPSS#PYEDKDK	sp|Q9UQ35|SRRM2_HUMAN(pre=K,post=D);sp|Q9UQ35-2|SRRM2_HUMAN(pre=K,post=D);sp|Q9UQ35-3|SRRM2_HUMAN(pre=K,post=D);tr|I3L1I8|I3L1I8_HUMAN(pre=K,post=D);tr|I3L2L6|I3L2L6_HUMAN(pre=K,post=D);tr|I3L182|I3L182_HUMAN(pre=K,post=D);tr|I3L4D8|I3L4D8_HUMAN(pre=K,pos	602.626	3	14.3194	AEAVGETLTLPGLVSADN@GTYTCEASNK	sp|Q8NFZ8|CADM4_HUMAN(pre=R,post=H)	1053.19	3	20.2335
NCIQLAACEATELLPMIPDLPADLFTSCLTTPIK	sp|Q8N122|RPTOR_HUMAN(pre=K,post=I);sp|Q8N122-2|RPTOR_HUMAN(pre=K,post=I);tr|F5H7J5|F5H7J5_HUMAN(pre=K,post=I);tr|F5GXV9|F5GXV9_HUMAN(pre=K,post=I)	1027.03	4	22.8798	ESS#PIPS#PTSDRK	sp|Q01082|SPTB2_HUMAN(pre=K,post=A)	616.95	3	14.3184	TGYSGPN@CTIPGLWTWLR	sp|P23219|PGH1_HUMAN(pre=R,post=N);sp|P23219-2|PGH1_HUMAN(pre=R,post=N);tr|B4DHQ2|B4DHQ2_HUMAN(pre=R,post=N)	1112.55	2	20.0237
M^FMSELSGNIIDICPVGALTSK	sp|P28331|NDUS1_HUMAN(pre=K,post=P);sp|P28331-2|NDUS1_HUMAN(pre=K,post=P);sp|P28331-3|NDUS1_HUMAN(pre=K,post=P);sp|P28331-4|NDUS1_HUMAN(pre=K,post=P);sp|P28331-5|NDUS1_HUMAN(pre=K,post=P);tr|B4DJ81|B4DJ81_HUMAN(pre=K,post=P)	896.463	3	22.8772	TQVLS#PDSLFTAK	sp|P55196|AFAD_HUMAN(pre=K,post=F);sp|P55196-1|AFAD_HUMAN(pre=K,post=F);sp|P55196-5|AFAD_HUMAN(pre=K,post=F);tr|J3KN01|J3KN01_HUMAN(pre=K,post=F);tr|H0Y948|H0Y948_HUMAN(pre=K,post=F);tr|H0Y8L4|H0Y8L4_HUMAN(pre=K,post=F);tr|A8MQ02|A8MQ02_HUMAN(pre=K,post=F	887.964	2	14.3129	EQLN@ETTVLAPHETIFR	sp|A4D0V7|CPED1_HUMAN(pre=R,post=A);sp|A4D0V7-2|CPED1_HUMAN(pre=R,post=A);tr|G5E9U2|G5E9U2_HUMAN(pre=R,post=A);tr|E9PCC8|E9PCC8_HUMAN(pre=R,post=A);tr|E7ENG7|E7ENG7_HUMAN(pre=R,post=A)	715.045	3	20.0047
ANYGLVEPIPFEFPPTSVQWTPETLAAFDLTK	sp|Q5VW32|BROX_HUMAN(pre=K,post=R);tr|B7Z9G5|B7Z9G5_HUMAN(pre=K,post=R)	1289.68	3	22.8742	SHS#SSEAYEPR	sp|Q8IVF2|AHNK2_HUMAN(pre=R,post=D);sp|Q8IVF2-3|AHNK2_HUMAN(pre=R,post=D)	737.311	2	14.3114	CGWCTN@STFLQEGMPTSAR	sp|P05556|ITB1_HUMAN(pre=N,post=C);sp|P05556-2|ITB1_HUMAN(pre=N,post=C);sp|P05556-3|ITB1_HUMAN(pre=N,post=C);sp|P05556-4|ITB1_HUMAN(pre=N,post=C);sp|P05556-5|ITB1_HUMAN(pre=N,post=C);tr|Q5T3E5|Q5T3E5_HUMAN(pre=N,post=C);tr|Q5T3E6|Q5T3E6_HUMAN(pre=N,post=C	783.346	3	19.9399
NFQCVDASVLNYDCDVQK	sp|Q13443|ADAM9_HUMAN(pre=R,post=K);sp|Q13443-2|ADAM9_HUMAN(pre=R,post=K);tr|A0AVL1|A0AVL1_HUMAN(pre=R,post=K)	821.722	3	22.8728	TRDDGDEEGLLTHS#EEELEHSQDTDADDGALQ	sp|Q9UKM9|RALY_HUMAN(pre=R,post=-);sp|Q9UKM9-2|RALY_HUMAN(pre=R,post=-)	1251.19	3	14.2983	DMGN@FTCMGYPGTTLDK	sp|P17050|NAGAB_HUMAN(pre=A,post=V)	1099	2	19.8992
AMYSIDINDVQDQCSCCSPTR	sp|P04275|VWF_HUMAN(pre=K,post=T)	888.715	3	22.8701	YLSPSGNS#SPPGSPTLQK	sp|P55327|TPD52_HUMAN(pre=L,post=F);tr|D0UFD3|D0UFD3_HUMAN(pre=L,post=F);tr|D0UFD5|D0UFD5_HUMAN(pre=L,post=F);tr|C9J502|C9J502_HUMAN(pre=L,post=F);tr|D0UFD1|D0UFD1_HUMAN(pre=L,post=F);tr|F5H0B0|F5H0B0_HUMAN(pre=L,post=F)	729.029	3	14.2901	MEACMLN@GTVIGPGK	sp|P04275|VWF_HUMAN(pre=R,post=T)	933.972	2	19.8458
IPADQGIAGHVATTGQILNIPDAYAHPLFYR	sp|O00408|PDE2A_HUMAN(pre=R,post=G);sp|O00408-4|PDE2A_HUMAN(pre=R,post=G);tr|Q6ZMR1|Q6ZMR1_HUMAN(pre=R,post=G);tr|E9PEF1|E9PEF1_HUMAN(pre=R,post=G);tr|H0YFL1|H0YFL1_HUMAN(pre=R,post=G);tr|F6W5Z0|F6W5Z0_HUMAN(pre=R,post=G)	866.711	4	22.8696	AMVSPFHS#PPSTPS#SPGVR	sp|Q6JBY9|CPZIP_HUMAN(pre=K,post=S);tr|B7ZKW8|B7ZKW8_HUMAN(pre=K,post=S);tr|F6T4W9|F6T4W9_HUMAN(pre=K,post=S)	747.999	3	14.2891	GN@ESFLWDCHAKPWGQSDCGHK	sp|Q9NR16|C163B_HUMAN(pre=K,post=E);sp|Q9NR16-2|C163B_HUMAN(pre=K,post=E);tr|E7EVK4|E7EVK4_HUMAN(pre=K,post=E)	610.687	5	19.8148
INFDVTGYIVGANIETYLLEK	sp|P35580|MYH10_HUMAN(pre=R,post=S);sp|P35580-2|MYH10_HUMAN(pre=R,post=S);sp|P35580-3|MYH10_HUMAN(pre=R,post=S);sp|P35580-4|MYH10_HUMAN(pre=R,post=S);sp|P35749|MYH11_HUMAN(pre=R,post=S);sp|P35749-2|MYH11_HUMAN(pre=R,post=S);sp|P35749-3|MYH11_HUMAN(pre=R,p	887.487	3	22.8649	PAGPAGDEPAESPSET#PGPS#PAGPTR	sp|Q9NZT2|OGFR_HUMAN(pre=R,post=D);sp|Q9NZT2-2|OGFR_HUMAN(pre=R,post=D)	911.72	3	14.289	GHTN@GTKPLDGFDVWK	sp|P15848|ARSB_HUMAN(pre=R,post=T);sp|P15848-2|ARSB_HUMAN(pre=R,post=T)	735.727	3	19.6938
GEASEDLCEM^ALDPELLLLR	sp|Q8N163|K1967_HUMAN(pre=R,post=D);sp|Q8N163-2|K1967_HUMAN(pre=R,post=D);tr|G3V119|G3V119_HUMAN(pre=R,post=D);tr|H0YB24|H0YB24_HUMAN(pre=R,post=D)	812.07	3	22.8611	YVAAAFPS#ACGK	sp|Q16822|PCKGM_HUMAN(pre=R,post=T);sp|Q16822-2|PCKGM_HUMAN(pre=R,post=T);tr|B4DW73|B4DW73_HUMAN(pre=R,post=T);tr|H0YML5|H0YML5_HUMAN(pre=R,post=T);tr|H0YM31|H0YM31_HUMAN(pre=R,post=T)	537.261	3	14.2845	QIN@SSISGNLWDKDQR	sp|Q01459|DIAC_HUMAN(pre=K,post=A)	717.374	3	19.6665
LMGMTPWEQELAQLEAWVGR	sp|Q92888|ARHG1_HUMAN(pre=R,post=D);sp|Q92888-2|ARHG1_HUMAN(pre=R,post=D);sp|Q92888-3|ARHG1_HUMAN(pre=R,post=D);tr|Q6NX52|Q6NX52_HUMAN(pre=R,post=D);tr|M0R3H5|M0R3H5_HUMAN(pre=R,post=D);tr|M0QZR4|M0QZR4_HUMAN(pre=R,post=D)	830.42	3	22.8598	YDIPATAATAT#SPTPNPVPSVPANPPK	sp|P51610|HCFC1_HUMAN(pre=K,post=S);sp|P51610-3|HCFC1_HUMAN(pre=K,post=S);tr|A6NEM2|A6NEM2_HUMAN(pre=K,post=S)	761.39	4	14.2837	GYYN@QSEAGSHTLQWM+15.995HGCELGPDGR	tr|Q6DU44|Q6DU44_HUMAN(pre=R,post=F)	778.593	4	19.646
GYNQILIVPMGATSILIDEAAASR	sp|O95428|PPN_HUMAN(pre=R,post=N);sp|O95428-5|PPN_HUMAN(pre=R,post=N);sp|O95428-4|PPN_HUMAN(pre=R,post=N);tr|B5MDP7|B5MDP7_HUMAN(pre=R,post=N)	883.147	3	22.8544	LLSVHDFDFEGDS#DDSTQPQGH	sp|Q9BV36|MELPH_HUMAN(pre=R,post=S);sp|Q9BV36-2|MELPH_HUMAN(pre=R,post=S);tr|G5E9G5|G5E9G5_HUMAN(pre=R,post=S);tr|B4DKW7|B4DKW7_HUMAN(pre=R,post=S)	890.707	3	14.2769	SIQGAN@NTQLEEIVSYPPEQTISTLK	sp|A8TX70|CO6A5_HUMAN(pre=L,post=S);sp|A8TX70-2|CO6A5_HUMAN(pre=L,post=S);tr|E9PAL5|E9PAL5_HUMAN(pre=L,post=S);tr|F8W8G8|F8W8G8_HUMAN(pre=L,post=S)	1050.56	3	19.626
SFDPFTEVIVDGIVANALR	sp|Q01970|PLCB3_HUMAN(pre=K,post=V);sp|Q01970-2|PLCB3_HUMAN(pre=K,post=V)	736.4	3	22.8495	GS#GFSLDVIDGPISQR	sp|O43166|SI1L1_HUMAN(pre=K,post=E);sp|O43166-2|SI1L1_HUMAN(pre=K,post=E);tr|J3KP19|J3KP19_HUMAN(pre=K,post=E)	624.639	3	14.2635	GYYN@QSEAGSHTLQR	sp|P30464|1B15_HUMAN(pre=R,post=M);sp|P30466|1B18_HUMAN(pre=R,post=M);sp|P30475|1B39_HUMAN(pre=R,post=M);sp|P30484|1B46_HUMAN(pre=R,post=M);sp|Q29836|1B67_HUMAN(pre=R,post=M);sp|Q29718|1B82_HUMAN(pre=R,post=M);sp|P30501|1C02_HUMAN(pre=R,post=M);sp|Q9TNN7|	619.295	3	19.5921
DLDSCNSDPVAVASCFVER	sp|A1L390|PKHG3_HUMAN(pre=R,post=S);tr|G3V278|G3V278_HUMAN(pre=R,post=S)	762.348	3	22.8417	LKNDSDLFGLGLEEAGPKES#S#EEGKEGK	sp|Q3YEC7|RABL6_HUMAN(pre=R,post=T);sp|Q3YEC7-2|RABL6_HUMAN(pre=R,post=T);tr|G8JLF3|G8JLF3_HUMAN(pre=R,post=T);tr|B1AMX5|B1AMX5_HUMAN(pre=R,post=T)	769.583	5	14.2594	LMSTEASQN@ITYHCK	sp|P02452|CO1A1_HUMAN(pre=R,post=N)	691.34	3	19.5584
AYYNGISLFNNPVPYWEVQPATFR	sp|P21810|PGS1_HUMAN(pre=R,post=C);tr|A6NLG9|A6NLG9_HUMAN(pre=R,post=C)	997.5	3	22.8374	AGSS#PAQGAQNEPPR	sp|Q9UGU0|TCF20_HUMAN(pre=K,post=L);sp|Q9UGU0-2|TCF20_HUMAN(pre=K,post=L)	564.259	3	14.259	SVCLEN@GTWTSPPICR	sp|Q4LDE5|SVEP1_HUMAN(pre=R,post=A);sp|Q4LDE5-3|SVEP1_HUMAN(pre=R,post=A)	674.657	3	19.5235
VVGYAFDQVDDHLQTPYHETVYSLLDTLSPAYR	sp|Q9P0R6|GSKIP_HUMAN(pre=K,post=E)	989.994	4	22.8368	NLHQSGFSLS#GAQIDDNIPR	sp|Q16555|DPYL2_HUMAN(pre=R,post=R);sp|Q16555-2|DPYL2_HUMAN(pre=R,post=R)	798.383	3	14.2486	LDN@VTVAHMGTMDGR	sp|Q04912|RON_HUMAN(pre=R,post=I);sp|Q04912-2|RON_HUMAN(pre=R,post=I);sp|Q04912-3|RON_HUMAN(pre=R,post=I);sp|Q04912-5|RON_HUMAN(pre=R,post=I);sp|Q04912-6|RON_HUMAN(pre=R,post=I);tr|J3KQS7|J3KQS7_HUMAN(pre=R,post=I)	587.95	3	19.4303
VAVSTEEVQYLIPPESQVEKPVAEDEPAAGDKPAAAEQ	sp|Q9BV29|CO057_HUMAN(pre=K,post=-);sp|Q9BV29-2|CO057_HUMAN(pre=K,post=-)	1106.82	4	22.8291	S#RS#SS#PVTELASR	sp|Q9UQ35|SRRM2_HUMAN(pre=R,post=S);sp|Q9UQ35-2|SRRM2_HUMAN(pre=R,post=S);tr|I3L2L6|I3L2L6_HUMAN(pre=R,post=S)	880.86	2	14.2461	NLQVYN@ATSNSLTVK	sp|Q99715|COCA1_HUMAN(pre=R,post=W);sp|Q99715-2|COCA1_HUMAN(pre=R,post=W);sp|Q99715-4|COCA1_HUMAN(pre=R,post=W);tr|D6RGG3|D6RGG3_HUMAN(pre=R,post=W);tr|H0Y4P7|H0Y4P7_HUMAN(pre=R,post=W)	971.03	2	19.3953
VVPTVLALGSDVDMDVLTTLSLGDR	sp|P12110|CO6A2_HUMAN(pre=N,post=A)	910.823	3	22.8137	SPPQNIPNPYLEDTVPINVCGGHSQQQS#PTEK	sp|Q9P266|JCAD_HUMAN(pre=R,post=A)	975.717	4	14.243	YTGN@ASALFILPDQDK	sp|P01011|AACT_HUMAN(pre=K,post=M);tr|G3V3A0|G3V3A0_HUMAN(pre=K,post=M);tr|G3V5I3|G3V5I3_HUMAN(pre=K,post=M);tr|G3V595|G3V595_HUMAN(pre=K,post=M)	681.361	3	19.3424
YNTAADALAALVDAAASAPQMDVSK	sp|O75376|NCOR1_HUMAN(pre=R,post=T);sp|O75376-2|NCOR1_HUMAN(pre=R,post=T);tr|B4DJ25|B4DJ25_HUMAN(pre=R,post=T);tr|E7EVK1|E7EVK1_HUMAN(pre=R,post=T)	918.142	3	22.8128	IPGTPGAGGRLS#PENNQVLTK	sp|Q16514|TAF12_HUMAN(pre=K,post=K);sp|Q16514-2|TAF12_HUMAN(pre=K,post=K)	825.437	3	14.2253	DGSDEPGTAACPN@GSFHCTNTGYKPL	sp|P14314|GLU2B_HUMAN(pre=K,post=Y);sp|P14314-2|GLU2B_HUMAN(pre=K,post=Y);tr|K7ELL7|K7ELL7_HUMAN(pre=K,post=Y);tr|K7EPW7|K7EPW7_HUMAN(pre=K,post=Y);tr|K7EJ70|K7EJ70_HUMAN(pre=K,post=Y);tr|K7EKX1|K7EKX1_HUMAN(pre=K,post=Y)	761.342	4	19.3291
TLPLTGSTFHDQIAMLSHR	sp|P55265|DSRAD_HUMAN(pre=K,post=C);sp|P55265-4|DSRAD_HUMAN(pre=K,post=C);sp|P55265-5|DSRAD_HUMAN(pre=K,post=C);tr|E7ENU4|E7ENU4_HUMAN(pre=K,post=C)	757.068	3	22.7988	RFS#S#GGEEDDFDR	sp|O94929|ABLM3_HUMAN(pre=R,post=S);sp|O94929-2|ABLM3_HUMAN(pre=R,post=S);sp|O94929-3|ABLM3_HUMAN(pre=R,post=S)	607.559	3	14.2222	LVLDGSDSIGASN@FTGAK	sp|P00751|CFAB_HUMAN(pre=Y,post=K);sp|P00751-2|CFAB_HUMAN(pre=Y,post=K);tr|B4E1Z4|B4E1Z4_HUMAN(pre=Y,post=K);tr|B0UXW4|B0UXW4_HUMAN(pre=Y,post=K);tr|E7ETN3|E7ETN3_HUMAN(pre=Y,post=K)	681.029	3	19.2843
TIDQMLNSELQWPVPDIYLR	sp|P04114|APOB_HUMAN(pre=R,post=D)	859.117	3	22.7975	SKSFDY#GNLSHAPVSGAAASTVSPSR	sp|P31629|ZEP2_HUMAN(pre=R,post=E)	741.113	4	14.2218	ELQNSVLETTLMPHN@YSR	sp|P09326|CD48_HUMAN(pre=K,post=C)	759.716	3	19.2162
LGFYGLDESDLDKVFHLPTTTFIGGQESALPLR	sp|Q02218|ODO1_HUMAN(pre=K,post=E);sp|Q02218-3|ODO1_HUMAN(pre=K,post=E);tr|C9J4G7|C9J4G7_HUMAN(pre=K,post=E)	982.023	4	22.7952	ADS#DSEDKGEESKPK	sp|P83916|CBX1_HUMAN(pre=K,post=K);tr|K7ELA4|K7ELA4_HUMAN(pre=K,post=K);tr|C9JWS9|C9JWS9_HUMAN(pre=K,post=K);tr|J3KS05|J3KS05_HUMAN(pre=K,post=K);tr|B5MD17|B5MD17_HUMAN(pre=K,post=K)	760.034	3	14.221	LELNLTDSEN@ATCLYAK	sp|P13473|LAMP2_HUMAN(pre=A,post=W);sp|P13473-2|LAMP2_HUMAN(pre=A,post=W);sp|P13473-3|LAMP2_HUMAN(pre=A,post=W)	1122.56	2	19.1537
HVEDVPAFQALGSLNDLQFFR	sp|P25311|ZA2G_HUMAN(pre=K,post=Y);tr|H7BZJ8|H7BZJ8_HUMAN(pre=K,post=Y);tr|C9JEV0|C9JEV0_HUMAN(pre=K,post=Y)	637.583	4	22.7947	AGETRFT#DT#RKDEQER	sp|P13639|EF2_HUMAN(pre=R,post=C)	796.358	3	14.2071	QEN@ETWWLCDCFMATCK	sp|Q02817|MUC2_HUMAN(pre=R,post=Y);tr|E7EUV1|E7EUV1_HUMAN(pre=R,post=Y);tr|H0Y317|H0Y317_HUMAN(pre=R,post=Y)	856.7	3	19.1273
QTITESSSLLLSQLTSLDPQGPPR	sp|Q8N201|INT1_HUMAN(pre=K,post=R)	904.824	3	22.7932	M^EDVGS#EEEQEEEDEAPFQEK	sp|Q9H1E3|NUCKS_HUMAN(pre=L,post=D);sp|Q9H1E3-2|NUCKS_HUMAN(pre=L,post=D)	956.721	3	14.1939	LSALDNLLN@HSSMFLK	sp|Q9Y4L1|HYOU1_HUMAN(pre=R,post=G);tr|E9PL22|E9PL22_HUMAN(pre=R,post=G)	698.05	3	19.1016
AGLLTEQAPGDTLTAVESK	sp|Q9H267|VP33B_HUMAN(pre=R,post=V);tr|B3KQF6|B3KQF6_HUMAN(pre=R,post=V);tr|F5H008|F5H008_HUMAN(pre=R,post=V)	730.402	3	22.7888	TRS#LHGPCPVTTFGPK	sp|O95544|NADK_HUMAN(pre=R,post=A);tr|Q5QPS4|Q5QPS4_HUMAN(pre=R,post=A)	708.361	3	14.1712	IHNQLISSVSN@ITCPNFDASICIPGSITFM+15.995PNGCCK	sp|Q02817|MUC2_HUMAN(pre=K,post=T);tr|E7EUV1|E7EUV1_HUMAN(pre=K,post=T)	1090.27	4	19.0872
VVDMFGCCLPVCAVNFK	sp|Q6GMV1|ALG1L_HUMAN(pre=K,post=C);sp|Q9BT22|ALG1_HUMAN(pre=K,post=C);tr|B4DP08|B4DP08_HUMAN(pre=K,post=C)	768.714	3	22.7771	VQS#SPNLLAAGR	sp|O94875-9|SRBS2_HUMAN(pre=R,post=D);tr|C9JBB0|C9JBB0_HUMAN(pre=R,post=D);tr|H7BXR4|H7BXR4_HUMAN(pre=R,post=D);tr|J3KNZ5|J3KNZ5_HUMAN(pre=R,post=D);tr|C9JG84|C9JG84_HUMAN(pre=R,post=D);tr|C9JN77|C9JN77_HUMAN(pre=R,post=D);tr|C9J4Z9|C9J4Z9_HUMAN(pre=R,pos	718.872	2	14.1696	GPPLGAEN@FTVTVANEHR	sp|Q9Y6R7|FCGBP_HUMAN(pre=H,post=G)	685.352	3	18.9607
KWESPAQNTAHLDQFER	sp|P17612|KAPCA_HUMAN(pre=K,post=I);sp|P17612-2|KAPCA_HUMAN(pre=K,post=I);tr|Q15136|Q15136_HUMAN(pre=K,post=I)	782.401	3	22.7666	GTDDLNPVTS#TPAKPSSPPPEFSFNTPGK	sp|Q6NXT4|ZNT6_HUMAN(pre=K,post=N);sp|Q6NXT4-2|ZNT6_HUMAN(pre=K,post=N);sp|Q6NXT4-4|ZNT6_HUMAN(pre=K,post=N);sp|Q6NXT4-3|ZNT6_HUMAN(pre=K,post=N);tr|B3KU87|B3KU87_HUMAN(pre=K,post=N);tr|B5MCR8|B5MCR8_HUMAN(pre=K,post=N)	875.185	4	14.1544	ALDSEERN@CTDIDECR	sp|P35555|FBN1_HUMAN(pre=F,post=I)	709.973	3	18.9294
LEVFLCCATQPIIESSSNIK	sp|O75695|XRP2_HUMAN(pre=K,post=F)	866.456	3	22.7643	TY#SDEANQMR	sp|Q9BXF6|RFIP5_HUMAN(pre=R,post=V)	719.795	2	14.1544	M+15.995YMEFPQLYN@NSVVCSFLPEVIYK	sp|Q9NZC3|GDE1_HUMAN(pre=K,post=M);tr|H3BRL5|H3BRL5_HUMAN(pre=K,post=V);tr|H3BNA5|H3BNA5_HUMAN(pre=K,post=V)	819.904	4	18.8773
FLLSQGVCIPVQDCGCTHNGR	sp|Q9Y6R7|FCGBP_HUMAN(pre=R,post=Y)	854.743	3	22.7528	YQEDS#DPERS#DYEEQQLQKEEEAR	sp|Q6P6C2|ALKB5_HUMAN(pre=K,post=K);sp|Q6P6C2-1|ALKB5_HUMAN(pre=K,post=K);sp|Q6P6C2-3|ALKB5_HUMAN(pre=K,post=K)	863.111	4	14.1509	ALDASNVYENIVNYVSEAN@ETAEFALN@TTDR	sp|Q16363|LAMA4_HUMAN(pre=K,post=I);sp|Q16363-2|LAMA4_HUMAN(pre=K,post=I);tr|H0YAP9|H0YAP9_HUMAN(pre=K,post=I)	1193.9	3	18.8514
SEFLLTDYFEEDPNSAMDKER	sp|Q8IVI9|NOSTN_HUMAN(pre=K,post=R);sp|Q8IVI9-2|NOSTN_HUMAN(pre=K,post=R);sp|Q8IVI9-3|NOSTN_HUMAN(pre=K,post=R);sp|Q8IVI9-4|NOSTN_HUMAN(pre=K,post=R)	942.113	3	22.7475	SS#SEDAESLAPR	sp|Q4G0J3|LARP7_HUMAN(pre=R,post=S);tr|H0YA82|H0YA82_HUMAN(pre=R,post=S)	736.822	2	14.1489	TILVDN@NTWN@NTHISR	sp|P46977|STT3A_HUMAN(pre=R,post=V);tr|E9PNQ1|E9PNQ1_HUMAN(pre=R,post=V)	682.014	3	18.7865
[truncated: 15,528 more rows]
