# Supplementary material for: Integrated analysis of global proteome, phosphoproteome, and glycoproteome enables complementary interpretation of disease-related protein networks
Source: Sci Rep. 2015 Dec 11;5:18189. doi: 10.1038/srep18189 (PMC4676070; doi:10.1038/srep18189)
Supplement: Supplementary Table S2b [file srep18189-s3.xls]

## Sheet: SREP-15-19990-s03
Supplemental Table S2. List of global, phospho- and N-glyco peptides used for protein quantification (2nd Patient (N181 &T182)). For each peptide, sequence, charge state (CS) and score are shown.
^ : methionine oxidation, @ : N-glycosylation, # : Phosphorylation
Global proteome					Phospho profiling					N-glyco profiling
Peptide	Protein	PrecursorMW	CS	Score	Peptide	Protein	PrecursorMW	CS	Score	Peptide	Protein	PrecursorMW	CS	Score
GLDYYTGVIYEAVLLQTPAQAGEEPLGVGSVAAGGR	sp|P12081|SYHC_HUMAN(pre=R,post=Y);sp|P12081-2|SYHC_HUMAN(pre=R,post=Y);tr|B3KWE1|B3KWE1_HUMAN(pre=R,post=Y);tr|B4E1C5|B4E1C5_HUMAN(pre=R,post=Y);tr|B4DDD8|B4DDD8_HUMAN(pre=R,post=Y);tr|J3KNE5|J3KNE5_HUMAN(pre=R,post=Y);tr|C9JWK3|C9JWK3_HUMAN(pre=R,post=Y	1255.99	3	43.5344	MESEGGADDS#AEEGDLLDDDDNEDRGDDQVK	tr|B4DY08|B4DY08_HUMAN(pre=K,post=T)	1237.16	3	36.0916	SN@VTLPAPRPPPQPGGHTVGAGVGSPSSQLYEHTVEGGEK	sp|P22105|TENX_HUMAN(pre=R,post=Q);sp|P22105-3|TENX_HUMAN(pre=R,post=Q);tr|B0UYX3|B0UYX3_HUMAN(pre=R,post=Q);tr|C9J7W4|C9J7W4_HUMAN(pre=R,post=Q);tr|E7EPZ9|E7EPZ9_HUMAN(pre=R,post=Q);tr|B0V046|B0V046_HUMAN(pre=R,post=Q);tr|B0UYQ5|B0UYQ5_HUMAN(pre=R,post=Q	857.042	5	33.8174
FLGPEIFFHPEFANPDFTQPISEVVDEVIQNCPIDVR	sp|P61158|ARP3_HUMAN(pre=R,post=R);tr|B4DXW1|B4DXW1_HUMAN(pre=R,post=R);tr|F5H3P5|F5H3P5_HUMAN(pre=R,post=R)	1487.41	3	40.2772	GTGAGGDS#GPEEDYLSLGAEACNFMQSSSAK	sp|Q9UMS6|SYNP2_HUMAN(pre=R,post=Q);sp|Q9UMS6-2|SYNP2_HUMAN(pre=R,post=Q);sp|Q9UMS6-3|SYNP2_HUMAN(pre=R,post=Q);tr|H0Y9Y3|H0Y9Y3_HUMAN(pre=R,post=Q)	1154.5	3	35.0138	SLDSTPQDGNVVVACLVQGFFPQEPLSVTWSESGQN@VTAR	sp|P01877|IGHA2_HUMAN(pre=L,post=N)	1117.05	4	32.0652
LQWDIPGECQEVIETSLNTANLLANDVDFHSFPFVAFGK	sp|P50416|CPT1A_HUMAN(pre=R,post=G);sp|P50416-2|CPT1A_HUMAN(pre=R,post=G)	1178.34	4	39.9279	AYS#QEEITQGFEETGDTLYAPYSTHFQLQNQPPQK	sp|Q8NFJ5|RAI3_HUMAN(pre=R,post=E)	1104.27	4	34.3568	GQFESVAPSQN@FSDSSESDTHPFVIAK	sp|P13611|CSPG2_HUMAN(pre=R,post=T);sp|P13611-2|CSPG2_HUMAN(pre=R,post=T);sp|P13611-5|CSPG2_HUMAN(pre=R,post=T);tr|D6RGZ6|D6RGZ6_HUMAN(pre=R,post=T)	800.887	4	30.97
FQMQVLPQCGHAVHEDAPDKVAEAVATFLIR	sp|Q9Y570|PPME1_HUMAN(pre=K,post=H);sp|Q9Y570-2|PPME1_HUMAN(pre=K,post=H);tr|J3QT22|J3QT22_HUMAN(pre=K,post=H)	753.995	5	38.5449	LDDQS#EDEALELEGPLITPGSGSIYSSPGLYSK	sp|Q96AC1|FERM2_HUMAN(pre=K,post=T);sp|Q96AC1-2|FERM2_HUMAN(pre=K,post=T);sp|Q96AC1-3|FERM2_HUMAN(pre=K,post=T);tr|G3V3J0|G3V3J0_HUMAN(pre=K,post=T)	1279.28	3	32.788	YPQDYQFYIQN@FTALPLNTVVPPQR	sp|P43307|SSRA_HUMAN(pre=R,post=Q);sp|P43307-2|SSRA_HUMAN(pre=R,post=Q);tr|E9PAL7|E9PAL7_HUMAN(pre=R,post=Q);tr|F5H5Y2|F5H5Y2_HUMAN(pre=R,post=Q);tr|C9J5W0|C9J5W0_HUMAN(pre=R,post=Q);tr|C9IZQ1|C9IZQ1_HUMAN(pre=R,post=Q);tr|C9J3L8|C9J3L8_HUMAN(pre=R,post=Q	1579.31	2	30.5962
FQSSAVM^ALQEASEAYLVGLFEDTNLCAIHAK	sp|Q71DI3|H32_HUMAN(pre=R,post=R)	1273.3	3	38.3314	SDS#PEIPFQAAAGPSDGLDASSPGNSFVGLR	sp|Q12888|TP53B_HUMAN(pre=R,post=V);sp|Q12888-2|TP53B_HUMAN(pre=R,post=V);tr|F8VY86|F8VY86_HUMAN(pre=R,post=V);tr|A6NNK5|A6NNK5_HUMAN(pre=R,post=V)	1090.84	3	32.4282	SCGECIQAGPNCGWCTN@STFLQEGMPTSAR	sp|P05556|ITB1_HUMAN(pre=K,post=C);sp|P05556-2|ITB1_HUMAN(pre=K,post=C);sp|P05556-3|ITB1_HUMAN(pre=K,post=C);sp|P05556-4|ITB1_HUMAN(pre=K,post=C);sp|P05556-5|ITB1_HUMAN(pre=K,post=C);tr|Q5T3E5|Q5T3E5_HUMAN(pre=K,post=C);tr|Q5T3E6|Q5T3E6_HUMAN(pre=K,post=C	1174.5	3	30.3036
LDNLQQEIDFLTALYQAELSQMQTQISETNVILSMDNNR	sp|P04264|K2C1_HUMAN(pre=K,post=S);gi|1346343(pre=K,post=S);gi|71536(pre=K,post=Q);gi|88054(pre=K,post=Q)	1557.77	3	38.311	SQLQALHIGLDSSS#IGSGPGDAEADDGFPESR	sp|O75116|ROCK2_HUMAN(pre=R,post=L);tr|E9PF63|E9PF63_HUMAN(pre=R,post=L)	1146.53	3	32.0207	CFDAMEVDALN@SSHPVSTPVENPAQIR	sp|Q9NZ08|ERAP1_HUMAN(pre=K,post=E);sp|Q9NZ08-2|ERAP1_HUMAN(pre=K,post=E)	783.124	4	29.9586
FQSSAVMALQEASEAYLVGLFEDTNLCAIHAK	sp|Q71DI3|H32_HUMAN(pre=R,post=R)	951.232	4	38.0046	EEGPYEVEVTYDGVPVPGS#PFPLEAVAPTKPSK	sp|P21333|FLNA_HUMAN(pre=R,post=V);sp|P21333-2|FLNA_HUMAN(pre=R,post=V);tr|Q5HY54|Q5HY54_HUMAN(pre=R,post=V)	1000.26	4	31.5228	EHEAQSN@ASLDVFLGHTNVEELMK	sp|P00736|C1R_HUMAN(pre=K,post=L);tr|H0YFH3|H0YFH3_HUMAN(pre=K,post=L)	747.622	4	29.0953
FQSSAVM^ALQEACEAYLVGLFEDTNLCAIHAK	sp|P68431|H31_HUMAN(pre=R,post=R)	973.482	4	37.544	GTGAGGDS#GPEEDYLSLGAEACNFM^QSSSAK	sp|Q9UMS6|SYNP2_HUMAN(pre=R,post=Q);sp|Q9UMS6-2|SYNP2_HUMAN(pre=R,post=Q);sp|Q9UMS6-3|SYNP2_HUMAN(pre=R,post=Q);tr|H0Y9Y3|H0Y9Y3_HUMAN(pre=R,post=Q)	1159.83	3	31.45	GN@TTTLISENGHAADTLTATNFR	sp|Q14766|LTBP1_HUMAN(pre=K,post=V);sp|Q14766-2|LTBP1_HUMAN(pre=K,post=V);sp|Q14766-3|LTBP1_HUMAN(pre=K,post=V);sp|Q14766-4|LTBP1_HUMAN(pre=K,post=V);sp|Q14766-5|LTBP1_HUMAN(pre=K,post=V);tr|E7EV71|E7EV71_HUMAN(pre=K,post=V);tr|C9JD84|C9JD84_HUMAN(pre=K,p	850.757	3	28.4617
VFDPSCGLPYYWNADTDLVSWLSPHDPNSVVTK	sp|O60828|PQBP1_HUMAN(pre=K,post=S);sp|O60828-2|PQBP1_HUMAN(pre=K,post=S);sp|O60828-3|PQBP1_HUMAN(pre=K,post=S);sp|O60828-4|PQBP1_HUMAN(pre=K,post=S);sp|O60828-6|PQBP1_HUMAN(pre=K,post=S);sp|O60828-7|PQBP1_HUMAN(pre=K,post=S);tr|H7C053|H7C053_HUMAN(pre=K,	1017.75	4	37.0591	CLHEDPQS#PPPLPAEKPIGNTFSTVSGK	sp|Q5HYK7|SH319_HUMAN(pre=K,post=L);sp|Q5HYK7-2|SH319_HUMAN(pre=K,post=L)	879.698	4	30.0512	LCPLPPACPLPGFVPVPAAPQAGQCCPQYSCACN@TSR	sp|P98088|MUC5A_HUMAN(pre=K,post=C)	1061.74	4	28.4549
LNDHFPLVVWQTGSGTQTNMNVNEVISNR	sp|P07954|FUMH_HUMAN(pre=K,post=A);sp|P07954-2|FUMH_HUMAN(pre=K,post=A)	1138.9	3	36.4381	KLDDQS#EDEALELEGPLITPGSGSIYSSPGLYSK	sp|Q96AC1|FERM2_HUMAN(pre=K,post=T);sp|Q96AC1-2|FERM2_HUMAN(pre=K,post=T);sp|Q96AC1-3|FERM2_HUMAN(pre=K,post=T);tr|G3V3J0|G3V3J0_HUMAN(pre=K,post=T)	1370.02	3	29.9307	NVCGGQCCPGWTTAN@STNHCIKPVCEPPCQNR	sp|Q14767|LTBP2_HUMAN(pre=R,post=G);tr|G3V3X5|G3V3X5_HUMAN(pre=R,post=G);tr|G3V511|G3V511_HUMAN(pre=R,post=G)	810.558	5	28.3649
ACEDHCVAGCFCPEGTVLDDIGQTGCVPVSK	sp|P98088|MUC5A_HUMAN(pre=R,post=C);tr|E9PGF7|E9PGF7_HUMAN(pre=R,post=C);tr|E9PJ98|E9PJ98_HUMAN(pre=R,post=C)	1242.89	3	36.2662	KTSFDQDS#DVDIFPSDFPTEPPSLPR	sp|Q02880|TOP2B_HUMAN(pre=K,post=T);sp|Q02880-2|TOP2B_HUMAN(pre=K,post=T);tr|B4DLV2|B4DLV2_HUMAN(pre=K,post=T)	1102.52	3	29.61	DTAVFECLPQHAM^FGNDTITCTTHGN@WTK	sp|P02749|APOH_HUMAN(pre=R,post=L);tr|J3QLI0|J3QLI0_HUMAN(pre=R,post=L)	915.166	4	28.1435
TQPVEATDDAFWDQFWADTATSVQDVFALVPAAEIR	sp|Q8IV36|HID1_HUMAN(pre=K,post=A);sp|Q8IV36-2|HID1_HUMAN(pre=K,post=A);tr|E9PIM7|E9PIM7_HUMAN(pre=K,post=A)	1385.68	3	36.1872	LASVPAGGAVAVSAAPGS#AAPAAGSAPAAAEEK	sp|P05387|RLA2_HUMAN(pre=K,post=K);tr|H0YDD8|H0YDD8_HUMAN(pre=K,post=K)	1048.21	3	29.2055	CFDAM^EVDALN@SSHPVSTPVENPAQIR	sp|Q9NZ08|ERAP1_HUMAN(pre=K,post=E);sp|Q9NZ08-2|ERAP1_HUMAN(pre=K,post=E)	787.123	4	28.0802
LGPTVNDMQLTDLVPNTEYAVTVQAVLHDLTSEPVTVR	sp|Q99715|COCA1_HUMAN(pre=R,post=E);sp|Q99715-2|COCA1_HUMAN(pre=R,post=E);sp|Q99715-4|COCA1_HUMAN(pre=R,post=E);tr|D6RGG3|D6RGG3_HUMAN(pre=R,post=E);tr|H0Y4P7|H0Y4P7_HUMAN(pre=R,post=E)	1070.81	4	35.633	RSS#EEVDGQHPAQEEVPESPQTSGPEAENR	sp|Q6JBY9|CPZIP_HUMAN(pre=R,post=C);tr|B7ZKW8|B7ZKW8_HUMAN(pre=R,post=C)	1167.52	3	29.0757	TEAGAFEYVPDPTFEN@FTGGVK	sp|O15031|PLXB2_HUMAN(pre=R,post=K);tr|H0Y6J7|H0Y6J7_HUMAN(pre=R,post=K)	889.102	3	27.9951
GLDYYTGVIYEAVLLQTPTQAGEEPLNVGSVAAGGR	sp|P49590|SYHM_HUMAN(pre=R,post=Y);tr|B4DQ67|B4DQ67_HUMAN(pre=R,post=Y);tr|C9JHI8|C9JHI8_HUMAN(pre=R,post=Y);tr|B4DDY8|B4DDY8_HUMAN(pre=R,post=Y);tr|E9PG66|E9PG66_HUMAN(pre=R,post=Y);tr|C9JV49|C9JV49_HUMAN(pre=R,post=Y)	1285	3	35.5726	AEASS#PVPYLSPETNPASSTSAVNHNVNLTNVR	sp|Q07157|ZO1_HUMAN(pre=K,post=L);tr|G3V1L9|G3V1L9_HUMAN(pre=K,post=L)	912.694	4	28.9787	NFN@ASWNSIPNTNDPCADNYR	sp|P15088|CBPA3_HUMAN(pre=R,post=G)	872.383	3	27.9854
FLLGNVADFNPETDSIPVNDM^YVIDQYMLHLLQDLANK	sp|Q9NSE4|SYIM_HUMAN(pre=R,post=I);tr|F6SBX2|F6SBX2_HUMAN(pre=R,post=I)	1168.34	4	35.541	EPEMPGPREES#EEEEDEDDEEEEEEEKEK	sp|P35659|DEK_HUMAN(pre=K,post=S);tr|B4DFG0|B4DFG0_HUMAN(pre=K,post=S);tr|D6R9L5|D6R9L5_HUMAN(pre=K,post=S)	1012.92	4	28.8455	QLFFN@GTEPLRPQDPLPWPALATTLETVATEGVEVFYTGR	sp|P36269|GGT5_HUMAN(pre=R,post=L);sp|P36269-2|GGT5_HUMAN(pre=R,post=L);sp|P36269-3|GGT5_HUMAN(pre=R,post=L)	922.079	5	27.5764
GLVPQNEGLPLLQVQLATGGVVDPVHGVHLPQAAACR	sp|P58107|EPIPL_HUMAN(pre=K,post=L);tr|E9PPU0|E9PPU0_HUMAN(pre=K,post=L)	989.542	4	35.4895	RGTGAGGDS#GPEEDYLSLGAEACNFMQSSSAK	sp|Q9UMS6|SYNP2_HUMAN(pre=K,post=Q);sp|Q9UMS6-2|SYNP2_HUMAN(pre=K,post=Q);sp|Q9UMS6-3|SYNP2_HUMAN(pre=K,post=Q);tr|H0Y9Y3|H0Y9Y3_HUMAN(pre=K,post=Q)	1206.53	3	28.2056	AN@TSQPDIVEGGAVYYCPWPAEGSAQCR	sp|P53708|ITA8_HUMAN(pre=K,post=Q)	1076.82	3	27.5208
GVTEHYGINIDDIDLISANMENALASIGGFCCGR	sp|O15269|SPTC1_HUMAN(pre=R,post=S)	1276.27	3	35.4324	ISENYS#DKS#DIENADESSSSILKPLISPAAER	sp|Q9Y6R1|S4A4_HUMAN(pre=R,post=I);sp|Q9Y6R1-4|S4A4_HUMAN(pre=R,post=I);sp|Q9Y6R1-5|S4A4_HUMAN(pre=R,post=I)	1015.24	4	27.8722	VLADIAPSTDDLASLSEKN@TTAECWDEK	sp|Q13361|MFAP5_HUMAN(pre=A,post=F);tr|F5H2W4|F5H2W4_HUMAN(pre=A,post=F);tr|F5H1C0|F5H1C0_HUMAN(pre=A,post=F);tr|H0YG03|H0YG03_HUMAN(pre=A,post=F)	878.938	4	27.4265
FQSAAIGALQEASEAYLVGLFEDTNLCAIHAK	sp|P84243|H33_HUMAN(pre=R,post=R);tr|K7EK07|K7EK07_HUMAN(pre=R,post=R)	745.988	5	35.2943	M^ESEGGADDS#AEEGDLLDDDDNEDR	sp|P07910|HNRPC_HUMAN(pre=K,post=G);sp|P07910-2|HNRPC_HUMAN(pre=K,post=G);sp|P07910-3|HNRPC_HUMAN(pre=K,post=G);sp|P07910-4|HNRPC_HUMAN(pre=K,post=G);tr|B4DY08|B4DY08_HUMAN(pre=K,post=G);tr|G3V2Q1|G3V2Q1_HUMAN(pre=K,post=G);tr|G3V4C1|G3V4C1_HUMAN(pre=K,po	980.361	3	27.8344	DQNTPVVHPPPTPGSCGHGGVVN@ISK	sp|Q6UX06|OLFM4_HUMAN(pre=K,post=P)	735.876	4	27.3093
FQSSAVMALQEACEAYLVGLFEDTNLCAIHAK	sp|P68431|H31_HUMAN(pre=R,post=R)	775.788	5	35.1739	LGGLLPPGGEGGPEATVVS#DEDEAAEMEDEAVR	sp|P51178|PLCD1_HUMAN(pre=K,post=S);sp|P51178-2|PLCD1_HUMAN(pre=K,post=S)	1174.2	3	27.8063	DEGTYTCALHHSGHSPPISSQN@VTVLR	sp|P04216|THY1_HUMAN(pre=K,post=D);tr|E9PNQ8|E9PNQ8_HUMAN(pre=K,post=G);tr|J3QRJ3|J3QRJ3_HUMAN(pre=K,post=D);tr|E9PIM6|E9PIM6_HUMAN(pre=K,post=D)	1036.84	3	27.307
EHGGPEGMDPDGVIESNWNEIVDNFDDMNLK	sp|Q14240|IF4A2_HUMAN(pre=R,post=E);sp|Q14240-2|IF4A2_HUMAN(pre=R,post=E);tr|E9PBH4|E9PBH4_HUMAN(pre=R,post=E);tr|E7EQG2|E7EQG2_HUMAN(pre=R,post=E);tr|F8WE11|F8WE11_HUMAN(pre=R,post=E);tr|E7EMV8|E7EMV8_HUMAN(pre=R,post=E);tr|C9JUF0|C9JUF0_HUMAN(pre=R,post	1254.57	3	35.1555	M^ESEGGADDS#AEEGDLLDDDDNEDRGDDQVK	tr|B4DY08|B4DY08_HUMAN(pre=K,post=T)	932.123	4	27.5383	LSLHRPALEDLLLGSEAN@LTCTLTGLR	sp|P01876|IGHA1_HUMAN(pre=R,post=D);sp|P01877|IGHA2_HUMAN(pre=R,post=D)	1036.9	3	27.2407
ALCGFTEAAAQAAYLVGVSDPNSQAGQQGLVEPTQFAR	sp|Q9Y490|TLN1_HUMAN(pre=K,post=A);tr|Q5TCU6|Q5TCU6_HUMAN(pre=K,post=A)	1017.51	4	35.0474	VTTEIQLPSQS#PVEEQSPASLSSLR	sp|Q8WWI1|LMO7_HUMAN(pre=R,post=S);sp|Q8WWI1-2|LMO7_HUMAN(pre=R,post=S);sp|Q8WWI1-3|LMO7_HUMAN(pre=R,post=S);sp|Q8WWI1-4|LMO7_HUMAN(pre=R,post=S);tr|E9PMS6|E9PMS6_HUMAN(pre=R,post=S);tr|E9PMT2|E9PMT2_HUMAN(pre=R,post=S);tr|J3KP06|J3KP06_HUMAN(pre=R,post=S	969.821	3	27.4421	ALEVNTVTCQLN@CSDHGHCDSFTK	sp|Q8IZA0|K319L_HUMAN(pre=R,post=R);sp|Q8IZA0-2|K319L_HUMAN(pre=R,post=R);sp|Q8IZA0-3|K319L_HUMAN(pre=R,post=R);tr|C9J519|C9J519_HUMAN(pre=R,post=R);tr|E7EN73|E7EN73_HUMAN(pre=R,post=R)	1028.13	3	27.0057
QAVNSVQSGNLALAASAAAVDAGMAMAGQSPVLR	sp|P26599|PTBP1_HUMAN(pre=L,post=I);sp|P26599-2|PTBP1_HUMAN(pre=L,post=I);sp|P26599-3|PTBP1_HUMAN(pre=L,post=I);tr|K7ES59|K7ES59_HUMAN(pre=L,post=I);tr|K7EKJ7|K7EKJ7_HUMAN(pre=L,post=I);tr|K7ELW5|K7ELW5_HUMAN(pre=L,post=I)	1124.25	3	34.8868	LLDLSDSTSVAS#FPSADETDGNLPESR	sp|Q13464|ROCK1_HUMAN(pre=K,post=I)	1016.47	3	27.2853	EAESLQPMTVVGTDYVFHN@DTK	sp|O15031|PLXB2_HUMAN(pre=R,post=V)	924.12	3	26.7119
LYLQPGALLEQPVSIPDDDLVQATFQQLQKPPSPAR	sp|Q99973|TEP1_HUMAN(pre=K,post=P);sp|Q99973-2|TEP1_HUMAN(pre=K,post=P);tr|G3V2A4|G3V2A4_HUMAN(pre=K,post=P);tr|G3V5X7|G3V5X7_HUMAN(pre=K,post=P);tr|G3V470|G3V470_HUMAN(pre=K,post=P)	1066.08	4	34.6727	EVQTPQYLNPFDEPEAFVTIKDS#PPQSTK	sp|Q8NDI1|EHBP1_HUMAN(pre=K,post=R);sp|Q8NDI1-2|EHBP1_HUMAN(pre=K,post=R);sp|Q8NDI1-3|EHBP1_HUMAN(pre=K,post=R);tr|B5MC86|B5MC86_HUMAN(pre=K,post=R)	955.23	4	27.2003	CDVCAEGFTGFPSCYPTPSSSN@DTR	sp|O15230|LAMA5_HUMAN(pre=R,post=E);tr|Q5JTP4|Q5JTP4_HUMAN(pre=R,post=E);tr|E2QRK0|E2QRK0_HUMAN(pre=R,post=E)	986.41	3	26.5165
DVVFNYLHATAFQGTPLAQAVEGPSENVR	sp|P31930|QCR1_HUMAN(pre=R,post=K)	1092.23	3	34.3985	S#LQTLPTDSSTFDTDTFCPPRPK	sp|Q9NQG6|MID51_HUMAN(pre=R,post=P);tr|B0QY95|B0QY95_HUMAN(pre=R,post=P)	745.608	4	27.1387	DLQAPLGQSFSCSN@SSIILSPAVHLDLL	sp|P34810|CD68_HUMAN(pre=R,post=S);sp|P34810-2|CD68_HUMAN(pre=R,post=S);tr|B4DVT4|B4DVT4_HUMAN(pre=R,post=S);tr|J3KRX0|J3KRX0_HUMAN(pre=R,post=S)	1043.21	3	26.1136
LIGATFATGDVLTFLDCHCECNSGWLEPLLER	sp|Q8N4A0|GALT4_HUMAN(pre=R,post=I);tr|F8VUJ3|F8VUJ3_HUMAN(pre=R,post=I)	960.467	4	34.3186	MESEGGADDS#AEEGDLLDDDDNEDR	sp|P07910|HNRPC_HUMAN(pre=K,post=G);sp|P07910-2|HNRPC_HUMAN(pre=K,post=G);sp|P07910-3|HNRPC_HUMAN(pre=K,post=G);sp|P07910-4|HNRPC_HUMAN(pre=K,post=G);tr|B4DY08|B4DY08_HUMAN(pre=K,post=G);tr|G3V2Q1|G3V2Q1_HUMAN(pre=K,post=G);tr|G3V4C1|G3V4C1_HUMAN(pre=K,po	1462.04	2	27.134	GLTFQQN@ASSMCVPDQDTAIR	sp|P01871|IGHM_HUMAN(pre=R,post=V);sp|P01871-2|IGHM_HUMAN(pre=R,post=V)	828.725	3	26.0656
SLGYDLPMVEEGEPDPEFEAILDTVDPNR	sp|Q13813|SPTN1_HUMAN(pre=R,post=D);sp|Q13813-2|SPTN1_HUMAN(pre=R,post=D);sp|Q13813-3|SPTN1_HUMAN(pre=R,post=D);tr|A6NG51|A6NG51_HUMAN(pre=R,post=D)	1131.21	3	34.216	SQS#LPHSATVTLGGTSDPSTLSSSALSER	sp|Q8WUA7|TB22A_HUMAN(pre=R,post=E);sp|Q8WUA7-3|TB22A_HUMAN(pre=R,post=E);tr|B0QYI3|B0QYI3_HUMAN(pre=R,post=E);tr|F8WDP1|F8WDP1_HUMAN(pre=R,post=E)	1033.17	3	27.0232	GLTFQQN@ASSM^CVPDQDTAIR	sp|P01871|IGHM_HUMAN(pre=R,post=V);sp|P01871-2|IGHM_HUMAN(pre=R,post=V)	834.058	3	25.992
VLTLHGNDISSVPEGSFNDLTSLSHLALGTNPLHCDCSLR	sp|O75094|SLIT3_HUMAN(pre=R,post=W);sp|O75094-2|SLIT3_HUMAN(pre=R,post=W);sp|O75094-3|SLIT3_HUMAN(pre=R,post=W);tr|J3KNP3|J3KNP3_HUMAN(pre=R,post=W)	899.05	5	34.2142	MLPHAPGVQMQAIPEDAVHEDS#GDEDGEDPDKR	sp|Q92769|HDAC2_HUMAN(pre=R,post=I);tr|B3KRS5|B3KRS5_HUMAN(pre=R,post=I);tr|J3KPW7|J3KPW7_HUMAN(pre=R,post=I)	791.558	5	26.8178	VPTSGFVSLTSGVTGIPTSPVTN@LTTR	sp|Q6W4X9|MUC6_HUMAN(pre=R,post=H);tr|H0YDA7|H0YDA7_HUMAN(pre=R,post=H)	945.514	3	25.9297
EEETEAAIGAPPTATEGPETKPVLMALAEGPGAEGPR	sp|Q13263|TIF1B_HUMAN(pre=K,post=L);sp|Q13263-2|TIF1B_HUMAN(pre=K,post=L);tr|M0R0K9|M0R0K9_HUMAN(pre=K,post=L)	991.254	4	34.168	NYQSSS#PLPTVGSSYSSPDYSLQHFSSSPESQAR	sp|Q9HBL0|TENS1_HUMAN(pre=R,post=A);tr|Q59G71|Q59G71_HUMAN(pre=R,post=A);tr|E9PF55|E9PF55_HUMAN(pre=R,post=A);tr|E9PGF5|E9PGF5_HUMAN(pre=R,post=A)	976.191	4	26.8015	FCN@ESMGDCGPTGLAQHCHLHAR	sp|Q9NY15|STAB1_HUMAN(pre=R,post=C)	560.844	5	25.5184
LYGITTALSQCPQGHNYCSVNNGGCTHLCLATPGSR	sp|P14543|NID1_HUMAN(pre=R,post=T);sp|P14543-2|NID1_HUMAN(pre=R,post=T)	1027.98	4	33.8105	EVDQDDEENS#EEDEMDSGTMVR	sp|Q13043|STK4_HUMAN(pre=R,post=A);sp|Q13043-2|STK4_HUMAN(pre=R,post=A);tr|F5H5B4|F5H5B4_HUMAN(pre=R,post=A)	928.35	3	26.7681	VPDSCCIN@VTVGCGINFNEK	sp|P08962|CD63_HUMAN(pre=R,post=A);sp|P08962-2|CD63_HUMAN(pre=R,post=A);tr|F8VV56|F8VV56_HUMAN(pre=R,post=A);tr|F8VZE2|F8VZE2_HUMAN(pre=R,post=A);tr|C9JV86|C9JV86_HUMAN(pre=R,post=A);tr|F8VWK8|F8VWK8_HUMAN(pre=R,post=A);tr|F8W022|F8W022_HUMAN(pre=R,post=A	858.073	3	25.5043
VNLSQDLEHQLQNIIQELNLEILPPPEDPSVPVALNIGK	sp|Q08211|DHX9_HUMAN(pre=K,post=L)	1154.64	4	33.7404	FPGDQVVNGAGPELSTGPSPGS#PTLDIDQSIEQLNR	sp|Q68CZ2|TENS3_HUMAN(pre=R,post=L);sp|Q68CZ2-2|TENS3_HUMAN(pre=R,post=L);tr|E7ERH3|E7ERH3_HUMAN(pre=R,post=L);tr|E9PCX8|E9PCX8_HUMAN(pre=R,post=L)	1306.3	3	26.7424	VFPYISVMVNN@GSLSYDHSK	sp|Q12907|LMAN2_HUMAN(pre=R,post=D);tr|D6RDX1|D6RDX1_HUMAN(pre=R,post=D);tr|D6RIU4|D6RIU4_HUMAN(pre=R,post=D);tr|D6RBV2|D6RBV2_HUMAN(pre=R,post=D)	637.327	4	25.4829
ALVLDCHYPEDEVGQEDEAESDIFSIR	sp|Q07021|C1QBP_HUMAN(pre=K,post=E);tr|I3L3B0|I3L3B0_HUMAN(pre=K,post=E);tr|I3L3Q7|I3L3Q7_HUMAN(pre=K,post=E)	1094.17	3	33.4643	TSFDQDS#DVDIFPSDFPTEPPSLPR	sp|Q02880|TOP2B_HUMAN(pre=K,post=T);sp|Q02880-2|TOP2B_HUMAN(pre=K,post=T);tr|B4DLV2|B4DLV2_HUMAN(pre=K,post=T)	1011.79	3	26.6992	CVYEALCN@TTSECPPPVITR	sp|O15031|PLXB2_HUMAN(pre=R,post=I)	838.058	3	25.3349
DLGDGVYGFEYYPM^VPGTYIVTITWGGQNIGR	sp|P21333|FLNA_HUMAN(pre=K,post=S);sp|P21333-2|FLNA_HUMAN(pre=K,post=S);tr|Q5HY54|Q5HY54_HUMAN(pre=K,post=S)	1233.6	3	33.4337	ESEDKPEIEDVGS#DEEEEKKDGDK	sp|P07900|HS90A_HUMAN(pre=K,post=K);sp|P07900-2|HS90A_HUMAN(pre=K,post=K);tr|Q86U12|Q86U12_HUMAN(pre=K,post=K)	1179.56	3	26.6043	QLINALQIN@NTAVGHALVLPAGR	sp|P12111|CO6A3_HUMAN(pre=R,post=D);sp|P12111-2|CO6A3_HUMAN(pre=R,post=D);sp|P12111-4|CO6A3_HUMAN(pre=R,post=D);tr|E7ENL6|E7ENL6_HUMAN(pre=R,post=D);tr|E9PCV6|E9PCV6_HUMAN(pre=R,post=D)	843.486	3	25.2923
IITHPNFNGNTLDNDIM^LIRLSSPATLNSR	Trypa5|PromTArt5(pre=R,post=-)	875.216	4	33.407	LEEGVAS#DEEAEEAQPGSGPS#PEPEGSPPAHPQ	sp|Q7Z406|MYH14_HUMAN(pre=R,post=-);sp|Q7Z406-2|MYH14_HUMAN(pre=R,post=-);sp|Q7Z406-4|MYH14_HUMAN(pre=R,post=-);sp|Q7Z406-6|MYH14_HUMAN(pre=R,post=-);tr|G8JLL9|G8JLL9_HUMAN(pre=R,post=-);tr|F2Z2U8|F2Z2U8_HUMAN(pre=R,post=-)	904.626	4	26.5948	EQMEVVN@MSLSTSADSLTTPR	sp|Q16363|LAMA4_HUMAN(pre=R,post=L);sp|Q16363-2|LAMA4_HUMAN(pre=R,post=L)	814.394	3	25.2466
AFLADPSAFVAAAPVAAATTAAPAAAAAPAK	sp|P05388|RLA0_HUMAN(pre=K,post=V);tr|Q3B7A4|Q3B7A4_HUMAN(pre=K,post=V);tr|F8W1K8|F8W1K8_HUMAN(pre=K,post=V);tr|F8VWS0|F8VWS0_HUMAN(pre=K,post=V)	1014.23	3	33.2787	SPVDES#GDEVQYGDVPVENGMAPFFEMK	sp|Q8WX93|PALLD_HUMAN(pre=R,post=L);sp|Q8WX93-2|PALLD_HUMAN(pre=R,post=L);sp|Q8WX93-3|PALLD_HUMAN(pre=R,post=L);sp|Q8WX93-4|PALLD_HUMAN(pre=R,post=L);sp|Q8WX93-5|PALLD_HUMAN(pre=R,post=L);sp|Q8WX93-8|PALLD_HUMAN(pre=R,post=L);sp|Q8WX93-9|PALLD_HUMAN(pre=R	1147.85	3	26.5709	QLSCVANQN@GSQADCELGNPFKR	sp|P23229|ITA6_HUMAN(pre=K,post=N);sp|P23229-2|ITA6_HUMAN(pre=K,post=N);sp|P23229-3|ITA6_HUMAN(pre=K,post=N);sp|P23229-4|ITA6_HUMAN(pre=K,post=N);sp|P23229-5|ITA6_HUMAN(pre=K,post=N);sp|P23229-6|ITA6_HUMAN(pre=K,post=N);sp|P23229-7|ITA6_HUMAN(pre=K,post=N	721.35	4	25.1966
WCIYPTYDYTHCLCDSIEHITHSLCTK	sp|P47897|SYQ_HUMAN(pre=K,post=E);tr|B4DWJ2|B4DWJ2_HUMAN(pre=K,post=E)	753.148	5	33.2099	EKEIS#DDEAEEEKGEKEEEDKDDEEKPK	sp|P08238|HS90B_HUMAN(pre=R,post=I)	1475.72	3	26.305	HISNLQFN@SSLEDPSTDYYQELQR	sp|P15941|MUC1_HUMAN(pre=F,post=D);sp|P15941-2|MUC1_HUMAN(pre=F,post=D);sp|P15941-3|MUC1_HUMAN(pre=F,post=D);sp|P15941-4|MUC1_HUMAN(pre=F,post=D);sp|P15941-5|MUC1_HUMAN(pre=F,post=D);sp|P15941-8|MUC1_HUMAN(pre=F,post=D);sp|P15941-9|MUC1_HUMAN(pre=F,post=D	1010.48	3	25.1159
LVSDCTEFTETECLPCGESEFLDTWNR	sp|P25942|TNR5_HUMAN(pre=K,post=E);sp|P25942-2|TNR5_HUMAN(pre=K,post=E);tr|H0YE23|H0YE23_HUMAN(pre=K,post=E)	1147.17	3	33.2049	EQS#HAEISPPAESGQAVEECKEEGEEK	sp|Q02952|AKA12_HUMAN(pre=R,post=Q);sp|Q02952-2|AKA12_HUMAN(pre=R,post=Q);sp|Q02952-3|AKA12_HUMAN(pre=R,post=Q)	874.902	4	26.2877	VFPYISVM^VNN@GSLSYDHSK	sp|Q12907|LMAN2_HUMAN(pre=R,post=D);tr|D6RDX1|D6RDX1_HUMAN(pre=R,post=D);tr|D6RIU4|D6RIU4_HUMAN(pre=R,post=D);tr|D6RBV2|D6RBV2_HUMAN(pre=R,post=D)	854.765	3	25.0629
EEESLVEQFVFEALVIYMESLALAHADEK	sp|P78527|PRKDC_HUMAN(pre=R,post=S);sp|P78527-2|PRKDC_HUMAN(pre=R,post=S);tr|E7EUY0|E7EUY0_HUMAN(pre=R,post=S)	1209.95	3	33.1891	EVVTS#EDGSDCPEAM^DLGTLSGIGTLDGFR	sp|P02671|FIBA_HUMAN(pre=K,post=H);sp|P02671-2|FIBA_HUMAN(pre=K,post=H)	1123.5	3	25.9071	LSISFPN@MTSNGYPVLYPTGLSSSENANCRPH	sp|P56199|ITA1_HUMAN(pre=K,post=I)	914.688	4	25.0385
EFQDAPYNEVTGAPAQFEGTEQAPFLGSR	sp|Q9BTC0|DIDO1_HUMAN(pre=R,post=G)	1100.86	3	33.0611	KPS#LVSDLPWEGAAPQSPSFSGSEDSGSPK	sp|Q13425|SNTB2_HUMAN(pre=K,post=H);sp|Q13425-2|SNTB2_HUMAN(pre=K,post=H);tr|H0YCS0|H0YCS0_HUMAN(pre=K,post=H);tr|H7BY41|H7BY41_HUMAN(pre=K,post=H)	1186.25	3	25.8817	GPSTPLPEDPNWN@VTEFHTTPK	sp|P15144|AMPN_HUMAN(pre=K,post=M);tr|H0YLZ8|H0YLZ8_HUMAN(pre=K,post=M)	918.46	3	25.0268
SHCIAEVENDEMPADLPSLAADFVESK	sp|P02768|ALBU_HUMAN(pre=K,post=D);sp|P02768-2|ALBU_HUMAN(pre=K,post=D);tr|C9JKR2|C9JKR2_HUMAN(pre=K,post=D);tr|H0YA55|H0YA55_HUMAN(pre=K,post=D);tr|B7WNR0|B7WNR0_HUMAN(pre=K,post=D);tr|D6RHD5|D6RHD5_HUMAN(pre=K,post=D);gi|113576(pre=K,post=D)	1088.19	3	32.9402	LALSELSVQHADS#LENIDESAVAESR	sp|Q9Y365|PCTL_HUMAN(pre=S,post=E);tr|F5H8H3|F5H8H3_HUMAN(pre=S,post=E);tr|F5GY11|F5GY11_HUMAN(pre=S,post=E)	1003.15	3	25.8483	AWGTPCEMCPAVN@TSEYK	sp|P35555|FBN1_HUMAN(pre=K,post=I);tr|H0YND0|H0YND0_HUMAN(pre=K,post=I)	797.362	3	24.7457
STFFNVLTNSQASAENFPFCTIDPNESR	sp|Q9NTK5|OLA1_HUMAN(pre=K,post=V);sp|Q9NTK5-3|OLA1_HUMAN(pre=K,post=V);tr|J3KQ32|J3KQ32_HUMAN(pre=K,post=V);tr|C9JTK6|C9JTK6_HUMAN(pre=K,post=V)	1113.19	3	32.8612	ENSSPS#VTSANLDHTKPCWYWDK	sp|O75909|CCNK_HUMAN(pre=K,post=K);sp|O75909-2|CCNK_HUMAN(pre=K,post=K);sp|O75909-1|CCNK_HUMAN(pre=K,post=K);sp|O75909-4|CCNK_HUMAN(pre=K,post=K);tr|G3V2Q3|G3V2Q3_HUMAN(pre=K,post=K);tr|G3V5E1|G3V5E1_HUMAN(pre=K,post=K);tr|G3V235|G3V235_HUMAN(pre=K,post=K	809.38	4	25.485	IIISPEEN@VTLTCTAENQLER	sp|Q13740|CD166_HUMAN(pre=K,post=T);sp|Q13740-2|CD166_HUMAN(pre=K,post=T);tr|Q6ZS95|Q6ZS95_HUMAN(pre=K,post=T);tr|F5GXJ9|F5GXJ9_HUMAN(pre=K,post=T);tr|H7C543|H7C543_HUMAN(pre=K,post=T)	859.106	3	24.7292
GIQTSDPNAVVMGLAPEHFHYQILNQAFR	sp|Q9H0R4|HDHD2_HUMAN(pre=K,post=L);sp|Q9H0R4-2|HDHD2_HUMAN(pre=K,post=L);tr|K7EQD2|K7EQD2_HUMAN(pre=K,post=-);tr|K7ER15|K7ER15_HUMAN(pre=K,post=L);tr|K7EMY7|K7EMY7_HUMAN(pre=K,post=L)	850.186	4	32.8586	CPAPGDTQHSEEAEPEPSQEAESGS#WER	sp|P98088|MUC5A_HUMAN(pre=R,post=G)	1107.79	3	25.4567	VFPYISAM^VNN@GSLSYDHER	sp|Q9H0V9|LMA2L_HUMAN(pre=R,post=D);sp|Q9H0V9-2|LMA2L_HUMAN(pre=R,post=D);tr|B4DSH3|B4DSH3_HUMAN(pre=R,post=D);tr|B4DVH1|B4DVH1_HUMAN(pre=R,post=D);tr|F5GWW9|F5GWW9_HUMAN(pre=R,post=D)	820.725	3	24.5953
IASHYYITNDTVQTYNQLLKPTLSEIELFR	sp|O75643|U520_HUMAN(pre=R,post=V)	772.617	5	32.8562	SSS#SQTLTQFDSNIAPADPDTAIVHPVPIR	sp|Q96D71|REPS1_HUMAN(pre=R,post=M);sp|Q96D71-3|REPS1_HUMAN(pre=R,post=M);tr|H0YE73|H0YE73_HUMAN(pre=R,post=M)	1130.22	3	25.4176	EQMEVVN@M^SLSTSADSLTTPR	sp|Q16363|LAMA4_HUMAN(pre=R,post=L);sp|Q16363-2|LAMA4_HUMAN(pre=R,post=L)	819.726	3	24.5075
FCPGSQCCVEDGPESIDSIIDMDAVCK	sp|Q9NXJ5|PGPI_HUMAN(pre=R,post=R);tr|Q8IVT1|Q8IVT1_HUMAN(pre=R,post=R);tr|M0R3H3|M0R3H3_HUMAN(pre=R,post=R)	1126.5	3	32.746	QLPALDGSLMGPES#PPAQEEEAPVSPHK	sp|Q8N9T8|KRI1_HUMAN(pre=R,post=K);sp|Q8N9T8-2|KRI1_HUMAN(pre=R,post=K);tr|D3YTE0|D3YTE0_HUMAN(pre=R,post=K)	820.653	4	25.3825	QMLIVITDGESHDHDQLN@DTALELR	sp|A8TX70|CO6A5_HUMAN(pre=K,post=N);sp|A8TX70-2|CO6A5_HUMAN(pre=K,post=N);tr|E9PAL5|E9PAL5_HUMAN(pre=K,post=N);tr|F8W8G8|F8W8G8_HUMAN(pre=K,post=N)	752.872	4	24.3575
EPSAPSIPTPAYQSSPAGGHAPTPPTPAPR	sp|Q8WUM4|PDC6I_HUMAN(pre=R,post=T);sp|Q8WUM4-2|PDC6I_HUMAN(pre=R,post=T)	1027.52	3	32.5145	EDNS#EGEEILEEVGGDLEEEDDHHM^EFCR	sp|Q14839|CHD4_HUMAN(pre=K,post=V);sp|Q14839-2|CHD4_HUMAN(pre=K,post=V);tr|F5GWX5|F5GWX5_HUMAN(pre=K,post=V)	922.864	4	25.334	DCVECLLLHSGKPDN@QTCHSLCR	sp|P18084|ITB5_HUMAN(pre=R,post=D);tr|H7C5U2|H7C5U2_HUMAN(pre=R,post=D)	618.491	5	24.3342
SYIYSGSHDGHINYWDSETGENDSFAGK	sp|O75083|WDR1_HUMAN(pre=K,post=G);sp|O75083-3|WDR1_HUMAN(pre=K,post=G)	1142.18	3	32.5105	EGEELGEGERPEEDAAALELS#S#DEAVEVEEVIEESR	sp|Q6NZI2|PTRF_HUMAN(pre=K,post=A)	1412.28	3	25.2672	AWGTPCEM^CPAVN@TSEYK	sp|P35555|FBN1_HUMAN(pre=K,post=I);tr|H0YND0|H0YND0_HUMAN(pre=K,post=I)	802.694	3	24.3257
AQNVTLEAILQNATSDNPVVQLSAVQAAR	sp|O00505|IMA3_HUMAN(pre=K,post=K)	1055.9	3	32.4956	RAS#VCAEAYNPDEEEDDAESR	sp|P31323|KAP3_HUMAN(pre=R,post=I)	879.691	3	25.2552	N@GTNDGDYVFLTGEDSYLN@FTK	sp|Q14108|SCRB2_HUMAN(pre=K,post=I)	920.764	3	24.1226
EGSLGDELLPLGYSEPEQQEGASAGAPSPTLELASR	sp|Q96CX2|KCD12_HUMAN(pre=K,post=S)	1267.29	3	32.4924	RES#LTSFGNGPLSAGGPGKPGGGGGGSGSSSMSR	sp|Q14643|ITPR1_HUMAN(pre=R,post=G);sp|Q14643-2|ITPR1_HUMAN(pre=R,post=G);sp|Q14643-3|ITPR1_HUMAN(pre=R,post=G);sp|Q14643-4|ITPR1_HUMAN(pre=R,post=G);sp|Q14643-5|ITPR1_HUMAN(pre=R,post=G);sp|Q14643-6|ITPR1_HUMAN(pre=R,post=G);sp|Q14643-7|ITPR1_HUMAN(pre=R	855.403	4	25.0853	EGEHDLVQGSGQQPQAGLSQAN@FTLGPVSR	sp|O75023|LIRB5_HUMAN(pre=K,post=S);sp|O75023-2|LIRB5_HUMAN(pre=K,post=S);sp|O75023-3|LIRB5_HUMAN(pre=K,post=S);tr|C9JMK7|C9JMK7_HUMAN(pre=K,post=S)	813.906	4	24.0513
AAFGQGSGPIM^LDEVQCTGTEASLADCK	sp|Q08380|LG3BP_HUMAN(pre=R,post=S);tr|K7EKQ5|K7EKQ5_HUMAN(pre=R,post=S);tr|K7EJD3|K7EJD3_HUMAN(pre=R,post=S);tr|K7ERZ6|K7ERZ6_HUMAN(pre=R,post=S);tr|K7EP36|K7EP36_HUMAN(pre=R,post=S)	1073.17	3	32.4334	TVSSPPT#SPRPGSAATVSASTSNIIPPR	sp|O76094|SRP72_HUMAN(pre=K,post=H);sp|O76094-2|SRP72_HUMAN(pre=K,post=H)	987.173	3	25.0082	GGSYVALTDGLGN@LTIIIETMSHK	sp|P54803|GALC_HUMAN(pre=K,post=H);sp|P54803-3|GALC_HUMAN(pre=K,post=H);sp|P54803-4|GALC_HUMAN(pre=K,post=H);sp|P54803-5|GALC_HUMAN(pre=K,post=H);tr|G3V255|G3V255_HUMAN(pre=K,post=H);tr|E7EPA4|E7EPA4_HUMAN(pre=K,post=H);tr|J3KN25|J3KN25_HUMAN(pre=K,post=H	927.165	3	23.8752
FQEHLQLQNLGINPANIGFSTLTMESDK	sp|Q00610|CLH1_HUMAN(pre=R,post=F);sp|Q00610-2|CLH1_HUMAN(pre=R,post=F);tr|J3QL20|J3QL20_HUMAN(pre=R,post=F);tr|J3KS13|J3KS13_HUMAN(pre=R,post=F);tr|J3KSQ2|J3KSQ2_HUMAN(pre=R,post=F)	1145.26	3	32.3505	SSSSQPVTPVS#PVWS#PGVAPTQPPAFPTSNPSK	sp|Q9UMS6|SYNP2_HUMAN(pre=K,post=G);sp|Q9UMS6-2|SYNP2_HUMAN(pre=K,post=G);sp|Q9UMS6-3|SYNP2_HUMAN(pre=K,post=G);tr|H0Y9Y3|H0Y9Y3_HUMAN(pre=K,post=G)	1256.27	3	24.9932	AFITN@FSM^IIDGMTYPGIIK	sp|Q14624|ITIH4_HUMAN(pre=K,post=E);sp|Q14624-2|ITIH4_HUMAN(pre=K,post=E);sp|Q14624-3|ITIH4_HUMAN(pre=K,post=E);sp|Q14624-4|ITIH4_HUMAN(pre=K,post=E);tr|B7ZKJ8|B7ZKJ8_HUMAN(pre=K,post=E)	846.448	3	23.8714
IIDLEEAEDEIEDIQQEITVLSQCDSPYVTK	sp|Q9Y6E0|STK24_HUMAN(pre=K,post=Y);sp|Q9Y6E0-2|STK24_HUMAN(pre=K,post=Y);tr|B4DR80|B4DR80_HUMAN(pre=K,post=Y)	1304.31	3	32.2223	AEGAATEEEGT#PKESEPQAAAEPAEAK	sp|P80723|BASP1_HUMAN(pre=K,post=E);sp|P80723-2|BASP1_HUMAN(pre=K,post=E)	1070.84	3	24.8985	APQLN@HSNSDVVSINCNIR	sp|Q9UKX5|ITA11_HUMAN(pre=R,post=L);tr|J3KQM2|J3KQM2_HUMAN(pre=R,post=L)	761.713	3	23.7271
SFGLVIQQVFDNGSIYNPEVLDITEETLHSR	sp|P05388|RLA0_HUMAN(pre=F,post=F);tr|F8VU65|F8VU65_HUMAN(pre=F,post=F);tr|F8VZS0|F8VZS0_HUMAN(pre=F,post=F);tr|F8VW21|F8VW21_HUMAN(pre=F,post=F)	1222.29	3	32.1671	LRS#YEDMIGEEVPSDQYYWAPLAQHER	sp|O60716|CTND1_HUMAN(pre=R,post=G);sp|O60716-2|CTND1_HUMAN(pre=R,post=G);sp|O60716-3|CTND1_HUMAN(pre=R,post=G);sp|O60716-4|CTND1_HUMAN(pre=R,post=G);sp|O60716-5|CTND1_HUMAN(pre=R,post=G);sp|O60716-6|CTND1_HUMAN(pre=R,post=G);sp|O60716-7|CTND1_HUMAN(pre=R	1169.54	3	24.8242	DTAVFECLPQHAM^FGN@DTITCTTHGN@WTK	sp|P02749|APOH_HUMAN(pre=R,post=L);tr|J3QLI0|J3QLI0_HUMAN(pre=R,post=L)	915.417	4	23.72
SSLESIPLTLLPAAAAAGAAAASGGEEGVGGAGGR	sp|Q8IYI6|EXOC8_HUMAN(pre=K,post=D)	1060.89	3	32.1326	ATGGLCLLGAYADS#DDDDNDVSEK	sp|Q8N3X1|FNBP4_HUMAN(pre=K,post=L);sp|Q8N3X1-2|FNBP4_HUMAN(pre=K,post=L)	957.084	3	24.7145	M^LN@TSSLLEQLNEQFNWVSR	sp|P10909|CLUS_HUMAN(pre=K,post=L);sp|P10909-2|CLUS_HUMAN(pre=K,post=L);sp|P10909-3|CLUS_HUMAN(pre=K,post=L);sp|P10909-4|CLUS_HUMAN(pre=K,post=L);sp|P10909-5|CLUS_HUMAN(pre=K,post=L);tr|H0YC35|H0YC35_HUMAN(pre=K,post=L);tr|E7ETA7|E7ETA7_HUMAN(pre=K,post=L	1285.64	2	23.6995
MTEEEVEMLVAGHEDSNGCINYEELVR	sp|P60660-2|MYL6_HUMAN(pre=K,post=M);tr|F8VZU9|F8VZU9_HUMAN(pre=K,post=M);tr|G8JLA2|G8JLA2_HUMAN(pre=K,post=M);tr|F8W180|F8W180_HUMAN(pre=K,post=M);tr|F8VXL3|F8VXL3_HUMAN(pre=K,post=M)	1099.83	3	32.1302	ENSPAVS#PTTNSTAPFGLKPR	sp|Q9Y2L9|LRCH1_HUMAN(pre=R,post=S);sp|Q9Y2L9-2|LRCH1_HUMAN(pre=R,post=S);sp|Q9Y2L9-3|LRCH1_HUMAN(pre=R,post=S)	635.577	4	24.6227	QPVSPVIHPPVSYN@DTAPR	sp|Q15904|VAS1_HUMAN(pre=K,post=I);tr|A6NLC6|A6NLC6_HUMAN(pre=K,post=I)	740.391	3	23.6068
TPQQGAQTSLHCALTEGLEILSGNHFSDCHVAWVSAQAR	sp|Q8TC12|RDH11_HUMAN(pre=K,post=N);sp|Q8TC12-2|RDH11_HUMAN(pre=K,post=N);sp|Q8TC12-3|RDH11_HUMAN(pre=K,post=N);tr|H0YJ46|H0YJ46_HUMAN(pre=K,post=N)	885.03	5	32.0957	DKEVS#DDEAEEKEDKEEEKEKEEK	sp|P07900|HS90A_HUMAN(pre=R,post=E);sp|P07900-2|HS90A_HUMAN(pre=R,post=E);tr|Q86U12|Q86U12_HUMAN(pre=R,post=E)	1004	4	24.4948	AQQLLAN@STALEEAMLQEQQR	sp|O15230|LAMA5_HUMAN(pre=R,post=L)	839.763	3	23.5964
LDNLQQEIDFLTALYQAELSQM^QTQISETNVILSMDNNR	sp|P04264|K2C1_HUMAN(pre=K,post=S);gi|1346343(pre=K,post=S);gi|71536(pre=K,post=Q);gi|88054(pre=K,post=Q)	1172.58	4	32.0926	SEAAAPHTDAGGGLSS#DEEEGTSSQAEAAR	sp|Q01831|XPC_HUMAN(pre=K,post=I);sp|Q01831-2|XPC_HUMAN(pre=K,post=I)	1038.11	3	24.4554	DLQAPLGQSFSCSN@SSIILSPAVHLDLLSLR	sp|P34810|CD68_HUMAN(pre=R,post=L);sp|P34810-2|CD68_HUMAN(pre=R,post=L);tr|B4DVT4|B4DVT4_HUMAN(pre=R,post=L);tr|J3KRX0|J3KRX0_HUMAN(pre=R,post=L)	1161.95	3	23.4321
DGFESVFPLSHLQYFYPEELDQLLCGSK	sp|Q14669|TRIPC_HUMAN(pre=R,post=A);sp|Q14669-2|TRIPC_HUMAN(pre=R,post=A);sp|Q14669-3|TRIPC_HUMAN(pre=R,post=A);sp|Q14669-4|TRIPC_HUMAN(pre=R,post=A)	1202.93	3	32.0682	VPPAPVPCPPPS#PGPSAVPSSPK	sp|O95817|BAG3_HUMAN(pre=K,post=S)	863.114	3	24.4245	AFITN@FSMIIDGMTYPGIIK	sp|Q14624|ITIH4_HUMAN(pre=K,post=E);sp|Q14624-2|ITIH4_HUMAN(pre=K,post=E);sp|Q14624-3|ITIH4_HUMAN(pre=K,post=E);sp|Q14624-4|ITIH4_HUMAN(pre=K,post=E);tr|B7ZKJ8|B7ZKJ8_HUMAN(pre=K,post=E)	841.116	3	23.3369
NWADAQTQIQNIAASFDQEAAAILMAR	sp|Q15436|SC23A_HUMAN(pre=R,post=L);tr|B3KXI2|B3KXI2_HUMAN(pre=R,post=L);tr|F5H6C4|F5H6C4_HUMAN(pre=R,post=L);tr|F5H365|F5H365_HUMAN(pre=R,post=L)	1031.19	3	32.0635	SES#NEDLFGLVPFDEITGSQQQK	sp|Q9NSY1|BMP2K_HUMAN(pre=K,post=V);tr|H0Y9P1|H0Y9P1_HUMAN(pre=K,post=V)	979.466	3	24.4228	CCGFTN@YTDFEDSPYFK	sp|O60635|TSN1_HUMAN(pre=K,post=E)	814.015	3	23.1656
QEKPSSPSPMPSSTPSPSLNLGNTEEAIR	sp|O95810|SDPR_HUMAN(pre=R,post=D)	1109.56	3	32.0311	VS#PPAS#PTLEVELGSAELPLQGAVGPELPPGGGHGR	sp|Q7Z6J0|SH3R1_HUMAN(pre=R,post=A)	944.968	4	24.3385	QLEEFLN@QSSPFYFWMNGDR	sp|P10909|CLUS_HUMAN(pre=R,post=I);sp|P10909-2|CLUS_HUMAN(pre=R,post=I);sp|P10909-4|CLUS_HUMAN(pre=R,post=I);sp|P10909-5|CLUS_HUMAN(pre=R,post=I);tr|E7ERK6|E7ERK6_HUMAN(pre=R,post=I);tr|E7ETB4|E7ETB4_HUMAN(pre=R,post=I);tr|H0YLK8|H0YLK8_HUMAN(pre=R,post=I	885.076	3	23.0943
YTIVVSATASDAAPLQYLAPYSGCSMGEYFR	sp|P25705|ATPA_HUMAN(pre=K,post=D);sp|P25705-2|ATPA_HUMAN(pre=K,post=D);tr|K7EK63|K7EK63_HUMAN(pre=K,post=D);tr|K7ENP3|K7ENP3_HUMAN(pre=K,post=D)	1178.23	3	31.9202	LPNLSS#PSAEGPPGPPSGPAPR	sp|O60784|TOM1_HUMAN(pre=R,post=K);sp|O60784-2|TOM1_HUMAN(pre=R,post=K);sp|O60784-3|TOM1_HUMAN(pre=R,post=K);sp|O60784-4|TOM1_HUMAN(pre=R,post=K);tr|E7EPD0|E7EPD0_HUMAN(pre=R,post=K)	769.383	3	24.3209	IVAGSCVDCQALN@TSTCPPNSVK	sp|Q9NY15|STAB1_HUMAN(pre=K,post=L);sp|Q9NY15-2|STAB1_HUMAN(pre=K,post=L)	923.115	3	22.8946
YGVKPHDIFEANDLFENTNHTQVQSTLLALASMAK	sp|P51911|CNN1_HUMAN(pre=K,post=T);tr|B4DUX6|B4DUX6_HUMAN(pre=K,post=T);tr|B7Z7E1|B7Z7E1_HUMAN(pre=K,post=T);tr|K7ERK4|K7ERK4_HUMAN(pre=K,post=T);tr|K7ENC5|K7ENC5_HUMAN(pre=K,post=T);tr|K7EQ72|K7EQ72_HUMAN(pre=K,post=T)	1445.75	3	31.8775	HNLFEDNM^ALPSESVSS#LTDLKPPTGSNQASPAR	sp|Q9BZQ8|NIBAN_HUMAN(pre=K,post=R)	999.486	4	24.2754	TAGWNIPM^GLLFN@QTGSCK	sp|P02788|TRFL_HUMAN(pre=R,post=F);sp|P02788-2|TRFL_HUMAN(pre=R,post=F);tr|E7EQB2|E7EQB2_HUMAN(pre=R,post=F);tr|E7ER44|E7ER44_HUMAN(pre=R,post=F)	800.736	3	22.8448
VADALTNAVAHVDDMPNALSALSDLHAHK	sp|P69905|HBA_HUMAN(pre=K,post=L);tr|G3V1N2|G3V1N2_HUMAN(pre=K,post=L)	821.93	4	31.7885	DSS#LPGDLHVTSGPESPFNNIFNDVDKSEDLPSHQK	sp|Q8IWU2|LMTK2_HUMAN(pre=K,post=I)	887.828	5	24.2194	VVAEPGLDVPEGAALN@LSCR	sp|Q9BZZ2|SN_HUMAN(pre=R,post=L);sp|Q9BZZ2-2|SN_HUMAN(pre=R,post=L);sp|Q9BZZ2-3|SN_HUMAN(pre=R,post=L);tr|H7C0M6|H7C0M6_HUMAN(pre=R,post=L)	738.051	3	22.7915
FSDTCFLDTDGQATCDACAPGYTGR	sp|P98160|PGBM_HUMAN(pre=R,post=R);tr|H0YEP4|H0YEP4_HUMAN(pre=R,post=R)	977.411	3	31.7615	M^SSAIS#PTPEISSETPGYIYSSNFHAVK	sp|Q9BX66-4|SRBS1_HUMAN(pre=K,post=R);sp|Q9BX66-7|SRBS1_HUMAN(pre=K,post=R);sp|Q9BX66-9|SRBS1_HUMAN(pre=K,post=R);sp|Q9BX66-10|SRBS1_HUMAN(pre=K,post=R)	1128.87	3	24.2111	DLPIMFDVLIHDPSHFLN@YSTINYK	sp|Q14956|GPNMB_HUMAN(pre=K,post=W);sp|Q14956-2|GPNMB_HUMAN(pre=K,post=W);tr|F6SKP1|F6SKP1_HUMAN(pre=K,post=W);tr|F5GY20|F5GY20_HUMAN(pre=K,post=W)	821.176	4	22.7466
DLLGIQTTGPLELLQFDHGQSNPTYYIR	sp|Q6JQN1|ACD10_HUMAN(pre=K,post=L);sp|Q6JQN1-2|ACD10_HUMAN(pre=K,post=L);sp|Q6JQN1-5|ACD10_HUMAN(pre=K,post=L);tr|F8W1I9|F8W1I9_HUMAN(pre=K,post=L);tr|F8W179|F8W179_HUMAN(pre=K,post=L);tr|F8W0Q4|F8W0Q4_HUMAN(pre=K,post=L)	834.188	4	31.7529	SEAAAPHTDAGGGLS#S#DEEEGTSSQAEAAR	sp|Q01831|XPC_HUMAN(pre=K,post=I);sp|Q01831-2|XPC_HUMAN(pre=K,post=I)	1064.77	3	24.1867	GDHN@DSYALLGELAPCGSTDK	sp|Q02817|MUC2_HUMAN(pre=K,post=Q);tr|E7EUV1|E7EUV1_HUMAN(pre=K,post=Q)	837.063	3	22.6615
LVGEFLEVTCINPTFICDHPQIMSPLAK	sp|Q15046|SYK_HUMAN(pre=K,post=W);sp|Q15046-2|SYK_HUMAN(pre=K,post=W)	880.21	4	31.6707	KPPGT#PPPSALPLGAPPPDALPPGPTPEDSPSLETGSR	sp|Q9BQQ3|GORS1_HUMAN(pre=K,post=Q);sp|Q9BQQ3-3|GORS1_HUMAN(pre=K,post=Q);tr|B3KPY8|B3KPY8_HUMAN(pre=K,post=Q);tr|B4E1H8|B4E1H8_HUMAN(pre=K,post=Q)	813.42	5	24.176	DYGGNCLIYDPDN@ETDPFHNIWDK	sp|Q9BVG9|PTSS2_HUMAN(pre=R,post=L)	1063.14	3	22.6307
ELTPEVLQEWLDELEEMMLVVHMPR	sp|P01008|ANT3_HUMAN(pre=K,post=F)	1605.81	2	31.6686	T#PPRDLPTIPGVTSPSSDEPPMEASQSHLR	sp|Q13541|4EBP1_HUMAN(pre=K,post=N)	1141.89	3	24.1552	DYGSQEDFTQVWN@TTM^K	sp|O60635|TSN1_HUMAN(pre=K,post=G)	1178.04	2	22.5447
EYLQCLHFDCLLDGGVINLSVPIVLTATHEDKER	sp|O43252|PAPS1_HUMAN(pre=R,post=L)	708.037	6	31.6665	YTQGTGGDEVDDSVS#VNDIDLSLYIPR	sp|Q8WU90|ZC3HF_HUMAN(pre=R,post=D)	1051.49	3	24.1462	N@HTCNLQQTCYNLQGGFK	sp|Q9UBX5|FBLN5_HUMAN(pre=R,post=C);tr|G3XA98|G3XA98_HUMAN(pre=R,post=C);tr|G3V4U0|G3V4U0_HUMAN(pre=R,post=C)	824.726	3	22.5307
IIGFGSALLEEVDPNPANFVGAGIIHTK	sp|O94973|AP2A2_HUMAN(pre=K,post=T);sp|O94973-2|AP2A2_HUMAN(pre=K,post=T);tr|E9PJJ7|E9PJJ7_HUMAN(pre=K,post=T)	792.69	4	31.6206	ASDPDEAGGPEGSEAVQS#GTPEEPEPELEAEASK	sp|O60936-2|NOL3_HUMAN(pre=R,post=E);tr|B4DFL0|B4DFL0_HUMAN(pre=R,post=E);tr|H3BUP2|H3BUP2_HUMAN(pre=R,post=E);tr|H3BUN4|H3BUN4_HUMAN(pre=R,post=E);tr|J3QLT7|J3QLT7_HUMAN(pre=R,post=E)	941.918	4	24.1297	LGDCISEDSYPDGN@ITWYR	sp|Q13740|CD166_HUMAN(pre=K,post=N);sp|Q13740-2|CD166_HUMAN(pre=K,post=N);tr|F5GXJ9|F5GXJ9_HUMAN(pre=K,post=N)	802.694	3	22.5203
EANFDINQLYDCNWVVVNCSTPGNFFHVLR	sp|Q02218|ODO1_HUMAN(pre=K,post=R);sp|Q02218-2|ODO1_HUMAN(pre=K,post=R);tr|E9PCR7|E9PCR7_HUMAN(pre=K,post=R);tr|F5H801|F5H801_HUMAN(pre=K,post=R);tr|E9PDF2|E9PDF2_HUMAN(pre=K,post=R);tr|E9PFG7|E9PFG7_HUMAN(pre=K,post=R)	1258.27	3	31.5936	QAS#EDSNDLTPTLPETPVPLPR	sp|Q9ULH1|ASAP1_HUMAN(pre=K,post=K);sp|Q9ULH1-2|ASAP1_HUMAN(pre=K,post=K);tr|H0YBF7|H0YBF7_HUMAN(pre=K,post=K);tr|H0YBM4|H0YBM4_HUMAN(pre=K,post=K)	867.757	3	24.1275	YHYN@GTFLDGTLFDSSHNR	sp|O95302|FKBP9_HUMAN(pre=R,post=M);tr|B7Z230|B7Z230_HUMAN(pre=R,post=M);tr|B7Z6H3|B7Z6H3_HUMAN(pre=R,post=M)	598.03	4	22.4986
QNFEVAFSSAETHADCPQLLDTEDMVR	sp|P53814-5|SMTN_HUMAN(pre=R,post=L);sp|P53814-6|SMTN_HUMAN(pre=R,post=L);tr|B5MCI0|B5MCI0_HUMAN(pre=R,post=L)	1085.5	3	31.5142	HNLFEDNMALPSESVS#S#LTDLKPPTGSNQASPAR	sp|Q9BZQ8|NIBAN_HUMAN(pre=K,post=R)	1015.48	4	24.1123	QTQVGIVQYGEN@VTHEFNLNK	sp|P56199|ITA1_HUMAN(pre=K,post=Y)	677.605	4	22.4487
IITHPNFNGNTLDNDIMLIRLSSPATLNSR	Trypa5|PromTArt5(pre=R,post=-)	871.217	4	31.5091	TIS#LTDFLAEDGGTGGGSTYVSK	sp|P23588|IF4B_HUMAN(pre=K,post=P);tr|B4DS13|B4DS13_HUMAN(pre=K,post=P);tr|E7EX17|E7EX17_HUMAN(pre=K,post=P);tr|F8VP89|F8VP89_HUMAN(pre=K,post=P);tr|F8VX11|F8VX11_HUMAN(pre=K,post=P);tr|F8VYE9|F8VYE9_HUMAN(pre=K,post=P);tr|F8VSC7|F8VSC7_HUMAN(pre=K,post=P	882.095	3	24.1002	LEHFAPPFGFMELN@YSLVQK	sp|Q9NSC7|SIA7A_HUMAN(pre=R,post=V);tr|G3XAD9|G3XAD9_HUMAN(pre=R,post=V)	886.129	3	22.4425
EPDVLILDEPTNNLDIESIDALGEAINEYK	sp|Q8NE71|ABCF1_HUMAN(pre=R,post=G);sp|Q8NE71-2|ABCF1_HUMAN(pre=R,post=G);tr|Q5STZ7|Q5STZ7_HUMAN(pre=R,post=G);tr|H0YGW7|H0YGW7_HUMAN(pre=R,post=G)	1210.96	3	31.5007	ILDHVFIEQDDDNNS#ADGQQEDEASKIEALHK	sp|Q8N3U4|STAG2_HUMAN(pre=F,post=R);sp|Q8N3U4-2|STAG2_HUMAN(pre=F,post=R);tr|F8WAK8|F8WAK8_HUMAN(pre=F,post=R)	827.996	5	24.0201	YGCCPMPN@ATCCSDHLHCCPQDTVCDLIQSK	sp|P28799|GRN_HUMAN(pre=K,post=C);sp|P28799-2|GRN_HUMAN(pre=K,post=C);tr|K7EKL3|K7EKL3_HUMAN(pre=K,post=C)	1019.17	4	22.4066
GFGDGYNGYGGGPGGGNFGGSPGYGGGR	sp|P22626|ROA2_HUMAN(pre=R,post=G);sp|P22626-2|ROA2_HUMAN(pre=R,post=G)	880.379	3	31.3913	AGEQQLS#EPEDMEMEAGDTDDPPR	sp|Q93009|UBP7_HUMAN(pre=K,post=I);tr|H3BMF6|H3BMF6_HUMAN(pre=K,post=I)	957.723	3	24.0134	QCN@GTSM^CWCVNTAGVR	sp|P16422|EPCAM_HUMAN(pre=K,post=R);tr|B5MCA4|B5MCA4_HUMAN(pre=K,post=R)	721.304	3	22.406
EGITGPPADSSKPIGPDDAIDALSSDFTCGSPTAAGK	sp|P20810|ICAL_HUMAN(pre=K,post=K);sp|P20810-4|ICAL_HUMAN(pre=K,post=K);sp|P20810-6|ICAL_HUMAN(pre=K,post=K);sp|P20810-7|ICAL_HUMAN(pre=K,post=K);sp|P20810-8|ICAL_HUMAN(pre=K,post=K);tr|G5E9D3|G5E9D3_HUMAN(pre=K,post=K);tr|B7Z468|B7Z468_HUMAN(pre=K,post=K	1345.67	3	31.3798	DFYLAT#SPPDSFLDDHHLTRPHPER	sp|Q13131|AAPK1_HUMAN(pre=K,post=V);sp|Q13131-2|AAPK1_HUMAN(pre=K,post=V)	638.303	5	23.7886	TAGWNVPIGTLRPFLN@WTGPPEPIEAAVAR	sp|P02788|TRFL_HUMAN(pre=R,post=F);sp|P02788-2|TRFL_HUMAN(pre=R,post=F);tr|E7EQB2|E7EQB2_HUMAN(pre=R,post=F);tr|E7ER44|E7ER44_HUMAN(pre=R,post=F);tr|C9JCF5|C9JCF5_HUMAN(pre=R,post=F)	1125.94	3	22.3914
GIQTSDPNAVVM^GLAPEHFHYQILNQAFR	sp|Q9H0R4|HDHD2_HUMAN(pre=K,post=L);sp|Q9H0R4-2|HDHD2_HUMAN(pre=K,post=L);tr|K7EQD2|K7EQD2_HUMAN(pre=K,post=-);tr|K7ER15|K7ER15_HUMAN(pre=K,post=L);tr|K7EMY7|K7EMY7_HUMAN(pre=K,post=L)	854.186	4	31.2472	GIQNIDPESDPYVTPGSVLGGTATS#PIVDTDHQLLR	sp|Q9UPQ9|TNR6B_HUMAN(pre=K,post=D);sp|Q9UPQ9-1|TNR6B_HUMAN(pre=K,post=D);sp|Q9UPQ9-2|TNR6B_HUMAN(pre=K,post=D);tr|H0Y720|H0Y720_HUMAN(pre=K,post=D)	997.496	4	23.7859	KPQDQGLN@HTCNYYLQPEEDVTIGVWH	sp|Q8N2K0|ABD12_HUMAN(pre=K,post=T);sp|Q8N2K0-2|ABD12_HUMAN(pre=K,post=T);sp|Q8N2K0-3|ABD12_HUMAN(pre=K,post=T);tr|Q5T712|Q5T712_HUMAN(pre=K,post=T)	883.428	4	22.2379
TAGYGINILGMDPLSTPFDNEFYNGLCNR	sp|P02748|CO9_HUMAN(pre=R,post=D)	1131.87	3	31.2172	EGQPSPADEKGNDS#DGEGESDDPEKK	sp|O75351|VPS4B_HUMAN(pre=K,post=K);tr|K7EKZ3|K7EKZ3_HUMAN(pre=K,post=K)	844.133	4	23.7711	EQQLESCACN@ETDNSCK	sp|P78536|ADA17_HUMAN(pre=R,post=V);sp|P78536-2|ADA17_HUMAN(pre=R,post=V)	787.999	3	22.1913
TVLNPEYLEHDAYAVFSQLMETAEPWFSTFEHDGQK	sp|Q92609|TBCD5_HUMAN(pre=K,post=G);sp|Q92609-2|TBCD5_HUMAN(pre=K,post=G);tr|C9J3F6|C9J3F6_HUMAN(pre=K,post=G)	904.437	5	31.1603	NEGNLENEGKPEDEVEPDDEGKS#DEEEKPDVEGK	sp|Q969E4|TCAL3_HUMAN(pre=K,post=T)	918.027	5	23.7549	FAEAACDVVHVMLN@GSR	sp|P28907|CD38_HUMAN(pre=R,post=S);tr|H0Y950|H0Y950_HUMAN(pre=R,post=S)	674.328	3	22.1188
QALDMILDLEPDEELEDNPNQSDLIEQAAEMLYGLIHAR	sp|P67870|CSK2B_HUMAN(pre=R,post=Y);tr|Q5SRQ3|Q5SRQ3_HUMAN(pre=R,post=Y);tr|Q5SRQ6|Q5SRQ6_HUMAN(pre=R,post=Y)	1149.81	4	31.1525	AGEQQLS#EPEDM^EM^EAGDTDDPPR	sp|Q93009|UBP7_HUMAN(pre=K,post=I);tr|H3BMF6|H3BMF6_HUMAN(pre=K,post=I)	968.385	3	23.7309	ANIQFGDN@GTTISAVSNK	sp|Q14108|SCRB2_HUMAN(pre=K,post=A)	1063.55	2	22.0337
NPTDEYLEGMMSEAPGPINFTM^FLTMFGEK	sp|P24844|MYL9_HUMAN(pre=K,post=L)	926.186	4	31.1212	WNS#NDFIDAFASPVEAEGTPEPGAEAAK	sp|O00562|PITM1_HUMAN(pre=K,post=G);sp|O00562-2|PITM1_HUMAN(pre=K,post=G)	1096.84	3	23.704	DEIGN@VSTSHLLILDDSVEM^EIRPR	sp|P04843|RPN1_HUMAN(pre=R,post=F);tr|B7Z4L4|B7Z4L4_HUMAN(pre=R,post=F)	600.708	5	21.9371
VVETDPSPYCIVAPDTVIHCEGEPIK	sp|P55072|TERA_HUMAN(pre=K,post=R);tr|C9IZA5|C9IZA5_HUMAN(pre=K,post=R)	1071.87	3	31.1072	S#SSFSDTLEESSPIAAIFDTENLEK	sp|P15924|DESP_HUMAN(pre=R,post=I);sp|P15924-2|DESP_HUMAN(pre=R,post=I)	1029.15	3	23.6638	DLPIM^FDVLIHDPSHFLN@YSTINYK	sp|Q14956|GPNMB_HUMAN(pre=K,post=W);sp|Q14956-2|GPNMB_HUMAN(pre=K,post=W);tr|F6SKP1|F6SKP1_HUMAN(pre=K,post=W);tr|F5GY20|F5GY20_HUMAN(pre=K,post=W)	825.173	4	21.8483
YASICQQNGLVPIVEPEVIPDGDHDLEHCQYVTEK	sp|P05062|ALDOB_HUMAN(pre=R,post=V);tr|Q5T7D5|Q5T7D5_HUMAN(pre=R,post=V)	869.024	5	30.9694	NGSLDS#PGKQDTEEDEEEDEKDK	sp|Q9Y266|NUDC_HUMAN(pre=K,post=G)	813.367	4	23.5367	MEMPSTPQQLQN@LTEDIR	sp|P07942|LAMB1_HUMAN(pre=K,post=E);tr|G3XAI2|G3XAI2_HUMAN(pre=K,post=E)	1138.55	2	21.7795
DYIQESENIASLHNQITACDAVLER	sp|Q8N1B4|VPS52_HUMAN(pre=R,post=M)	1011.83	3	30.9587	LGGLLPPGGEGGPEATVVS#DEDEAAEM^EDEAVR	sp|P51178|PLCD1_HUMAN(pre=K,post=S);sp|P51178-2|PLCD1_HUMAN(pre=K,post=S)	884.9	4	23.4713	DLYEYSWVQGPLHSN@ETDR	sp|Q92542|NICA_HUMAN(pre=K,post=L);sp|Q92542-2|NICA_HUMAN(pre=K,post=L);tr|E7ENA9|E7ENA9_HUMAN(pre=K,post=L);tr|F6Y097|F6Y097_HUMAN(pre=K,post=L)	818.716	3	21.7391
TSVPPQEPVSIIVPIIYDMASGTTQQADIPR	sp|O60244|MED14_HUMAN(pre=K,post=Q);tr|H7C017|H7C017_HUMAN(pre=K,post=Q);tr|H7C3E5|H7C3E5_HUMAN(pre=K,post=Q)	1156.61	3	30.9216	ESESALMEDRDES#EVS#DEGGSPISSEGQEPR	sp|O14976|GAK_HUMAN(pre=K,post=A);tr|E9PGR2|E9PGR2_HUMAN(pre=K,post=A)	1214.82	3	23.4653	TAGWNIPMGLLFN@QTGSCK	sp|P02788|TRFL_HUMAN(pre=R,post=F);sp|P02788-2|TRFL_HUMAN(pre=R,post=F);tr|E7EQB2|E7EQB2_HUMAN(pre=R,post=F);tr|E7ER44|E7ER44_HUMAN(pre=R,post=F)	795.404	3	21.7145
QLAPGMVQQMQSVCSDCNGEGEVINEK	sp|O60884|DNJA2_HUMAN(pre=R,post=D);tr|H3BMW5|H3BMW5_HUMAN(pre=R,post=D)	1099.51	3	30.9043	T#PQGPVSATVEVSSPTGFAQSQVLEDVSQAAR	sp|O15061|SYNEM_HUMAN(pre=R,post=H);sp|O15061-2|SYNEM_HUMAN(pre=R,post=H);tr|C9JIE4|C9JIE4_HUMAN(pre=R,post=H);tr|H0YL34|H0YL34_HUMAN(pre=R,post=H)	867.677	4	23.3973	ILLTCSLN@DSATEVTGHR	sp|P35613|BASI_HUMAN(pre=K,post=W);sp|P35613-2|BASI_HUMAN(pre=K,post=W);tr|I3L4S8|I3L4S8_HUMAN(pre=K,post=W);tr|I3L192|I3L192_HUMAN(pre=K,post=W)	711.364	3	21.6343
HPAELAMEPTPELPAEVLMVEVENVVHEDFQVTEEVK	sp|P36776|LONM_HUMAN(pre=R,post=A);tr|Q8N8K8|Q8N8K8_HUMAN(pre=R,post=A);tr|F5GZ27|F5GZ27_HUMAN(pre=R,post=A);tr|K7EKE6|K7EKE6_HUMAN(pre=R,post=A)	895.455	5	30.8222	SSSFS#DTLEESSPIAAIFDTENLEK	sp|P15924|DESP_HUMAN(pre=R,post=I);sp|P15924-2|DESP_HUMAN(pre=R,post=I)	1029.15	3	23.3825	SSCGKEN@TSDPSLVIAFGR	sp|P11279|LAMP1_HUMAN(pre=R,post=G);tr|B4DWL3|B4DWL3_HUMAN(pre=R,post=G)	772.058	3	21.5958
VVFGPELVSLGPEEQFTVLSLSAGRPK	sp|Q14764|MVP_HUMAN(pre=R,post=R)	786.945	4	30.8104	ASPLVTDATNECS#SPTSSATYQPSFAAAVR	sp|Q96Q15|SMG1_HUMAN(pre=F,post=S);sp|Q96Q15-2|SMG1_HUMAN(pre=F,post=S);sp|Q96Q15-3|SMG1_HUMAN(pre=F,post=S);sp|Q96Q15-4|SMG1_HUMAN(pre=F,post=S);tr|I3L0C1|I3L0C1_HUMAN(pre=F,post=S);tr|J3KRA9|J3KRA9_HUMAN(pre=F,post=S)	1104.17	3	23.355	ELPGVCN@ETMMALWEECKPC	sp|P10909|CLUS_HUMAN(pre=K,post=L);sp|P10909-2|CLUS_HUMAN(pre=K,post=L);sp|P10909-4|CLUS_HUMAN(pre=K,post=L);sp|P10909-5|CLUS_HUMAN(pre=K,post=L);tr|E5RJZ5|E5RJZ5_HUMAN(pre=K,post=L);tr|E7ERK6|E7ERK6_HUMAN(pre=K,post=L);tr|E7ETB4|E7ETB4_HUMAN(pre=K,post=L	915.076	3	21.595
AGYVDFENGQWATDDIPDDLNSIR	sp|P55265|DSRAD_HUMAN(pre=K,post=A);sp|P55265-2|DSRAD_HUMAN(pre=K,post=A);sp|P55265-3|DSRAD_HUMAN(pre=K,post=A);sp|P55265-4|DSRAD_HUMAN(pre=K,post=A);sp|P55265-5|DSRAD_HUMAN(pre=K,post=A);tr|H0YCK3|H0YCK3_HUMAN(pre=K,post=A);tr|E7ENU4|E7ENU4_HUMAN(pre=K,p	952.446	3	30.8015	KVEEEQEADEEDVS#EEEAESK	sp|Q9H3N1|TMX1_HUMAN(pre=K,post=E)	1475.65	2	23.2682	TVAQN@YSSVTHLHSIGK	sp|P14384|CBPM_HUMAN(pre=K,post=S);tr|F8VR29|F8VR29_HUMAN(pre=K,post=S);tr|F8VU13|F8VU13_HUMAN(pre=K,post=S);tr|F8W111|F8W111_HUMAN(pre=K,post=S);tr|F8VVI6|F8VVI6_HUMAN(pre=K,post=S)	533.541	4	21.5798
VDEFPLCGHM^VSDEYEQLSSEALEAAR	sp|P27635|RL10_HUMAN(pre=K,post=I);tr|B8A6G2|B8A6G2_HUMAN(pre=K,post=I);tr|A6QRI9|A6QRI9_HUMAN(pre=K,post=I)	1081.5	3	30.797	TPQGPVSATVEVS#SPTGFAQSQVLEDVSQAAR	sp|O15061|SYNEM_HUMAN(pre=R,post=H);sp|O15061-2|SYNEM_HUMAN(pre=R,post=H);tr|C9JIE4|C9JIE4_HUMAN(pre=R,post=H);tr|H0YL34|H0YL34_HUMAN(pre=R,post=H)	1156.57	3	23.1713	ASISCTVEN@ETIGVWRPSPPTCEK	sp|P04003|C4BPA_HUMAN(pre=H,post=I)	1003.16	3	21.5693
EGCVCDAGFVLSGDTCVPVGQCGCLHDGR	sp|Q9Y6R7|FCGBP_HUMAN(pre=R,post=Y)	1109.48	3	30.7544	SKS#PLPPEEEAKDEEEDQTLVNLDTYTSDLHFQVSK	sp|Q1KMD3|HNRL2_HUMAN(pre=R,post=D);tr|H3BQZ7|H3BQZ7_HUMAN(pre=R,post=D)	955.872	5	23.1547	AN@TSALAVPSPVSNSASAR	sp|P55268|LAMB2_HUMAN(pre=R,post=H)	649.008	3	21.5371
AIFTGHSAVVEDVAWHLLHESLFGSVADDQK	sp|Q16576|RBBP7_HUMAN(pre=K,post=L);sp|Q16576-2|RBBP7_HUMAN(pre=K,post=L);tr|Q5JP01|Q5JP01_HUMAN(pre=K,post=L);tr|Q5JP02|Q5JP02_HUMAN(pre=K,post=L);tr|E9PC52|E9PC52_HUMAN(pre=K,post=L)	917.476	4	30.6618	VTTEIQLPS#QSPVEEQSPASLSSLR	sp|Q8WWI1|LMO7_HUMAN(pre=R,post=S);sp|Q8WWI1-2|LMO7_HUMAN(pre=R,post=S);sp|Q8WWI1-3|LMO7_HUMAN(pre=R,post=S);sp|Q8WWI1-4|LMO7_HUMAN(pre=R,post=S);tr|E9PMS6|E9PMS6_HUMAN(pre=R,post=S);tr|E9PMT2|E9PMT2_HUMAN(pre=R,post=S);tr|J3KP06|J3KP06_HUMAN(pre=R,post=S	969.821	3	23.0281	FAEAACDVVHVM^LN@GSR	sp|P28907|CD38_HUMAN(pre=R,post=S);tr|H0Y950|H0Y950_HUMAN(pre=R,post=S)	679.66	3	21.4434
TGQEYKPGNPPAEIGQNISSNSSASILESK	sp|P07814|SYEP_HUMAN(pre=K,post=S)	1179.28	3	30.6294	S#YEDLTESEDGAASGDSHK	sp|Q86VX9|MON1A_HUMAN(pre=R,post=E)	789.337	3	22.9681	M^YSEGSDIVPQSN@ETALHYFK	sp|Q9UBV2|SE1L1_HUMAN(pre=K,post=K)	681.078	4	21.3998
QICPYGSGIIVGPDDSAVDMDECKEPDVCK	sp|P35555|FBN1_HUMAN(pre=R,post=H);tr|H0YND0|H0YND0_HUMAN(pre=R,post=H)	947.447	4	30.6194	ITSVST#GNLCTEEQTPPPRPEAYPIPTQTYTR	sp|P55196|AFAD_HUMAN(pre=K,post=E);sp|P55196-2|AFAD_HUMAN(pre=K,post=E);sp|P55196-1|AFAD_HUMAN(pre=K,post=E);sp|P55196-3|AFAD_HUMAN(pre=K,post=E);sp|P55196-6|AFAD_HUMAN(pre=K,post=E);sp|P55196-5|AFAD_HUMAN(pre=K,post=E);tr|J3KN01|J3KN01_HUMAN(pre=K,post=E	957.964	4	22.9351	SITVTLGAHN@ITEEEDTWQK	sp|P23946|CMA1_HUMAN(pre=R,post=L)	854.439	3	21.3543
GGLPPLPLHPGGDQGGPPVGPLSLGLATVDIQNPDITSSR	sp|P42768|WASP_HUMAN(pre=R,post=Y);tr|C9J3B7|C9J3B7_HUMAN(pre=R,post=Y)	1011.05	4	30.5604	AAS#PPRPLLSNASATPVGR	sp|Q9NQW6|ANLN_HUMAN(pre=K,post=R);sp|Q9NQW6-2|ANLN_HUMAN(pre=K,post=R)	696.036	3	22.8366	DQCIVDDITYNVN@DTFHK	sp|P02751|FINC_HUMAN(pre=R,post=R);sp|P02751-2|FINC_HUMAN(pre=R,post=R);sp|P02751-3|FINC_HUMAN(pre=R,post=R);sp|P02751-4|FINC_HUMAN(pre=R,post=R);sp|P02751-5|FINC_HUMAN(pre=R,post=R);sp|P02751-6|FINC_HUMAN(pre=R,post=R);sp|P02751-7|FINC_HUMAN(pre=R,post=R	829.395	3	21.3534
GMADQDGLKPTIDKPSEDSPPLEMLGPR	sp|P19827|ITIH1_HUMAN(pre=R,post=R);sp|P19827-2|ITIH1_HUMAN(pre=R,post=R);sp|P19827-3|ITIH1_HUMAN(pre=R,post=R);tr|H7C5I0|H7C5I0_HUMAN(pre=R,post=R)	857.446	4	30.4805	GGGGDM^AEPS#EAGDAPPDDGPPGELGPDGPDGPEEK	sp|P08621|RU17_HUMAN(pre=R,post=G);sp|P08621-2|RU17_HUMAN(pre=R,post=G);sp|P08621-4|RU17_HUMAN(pre=R,post=G)	940.147	4	22.7745	KQDTPQYN@LTIEVSDKDFK	sp|Q12864|CAD17_HUMAN(pre=K,post=T);tr|E7EN24|E7EN24_HUMAN(pre=K,post=T)	712.386	4	21.3506
AALAGGTTM^IIDHVVPEPGTSLLAAFDQWR	sp|Q16555|DPYL2_HUMAN(pre=K,post=E);sp|Q16555-2|DPYL2_HUMAN(pre=K,post=E)	1099.91	3	30.4493	MLPHAPGVQM^QAIPEDAVHEDS#GDEDGEDPDKR	sp|Q92769|HDAC2_HUMAN(pre=R,post=I);tr|B3KRS5|B3KRS5_HUMAN(pre=R,post=I);tr|J3KPW7|J3KPW7_HUMAN(pre=R,post=I)	794.757	5	22.646	SLDLSHNLISDFAWSDLHN@LSALQLLK	sp|O14498|ISLR_HUMAN(pre=K,post=M);tr|H0YL90|H0YL90_HUMAN(pre=K,post=M);tr|H0YN67|H0YN67_HUMAN(pre=K,post=M)	835.701	4	21.3457
EASMMEYVLYSLDLYNDSAHYALTR	sp|Q7L576|CYFP1_HUMAN(pre=K,post=F);sp|Q7L576-2|CYFP1_HUMAN(pre=K,post=F)	775.62	4	30.4487	M^QNNSSPSIS#PNTSFTSDGSPSPLGGIK	sp|Q9H0D6|XRN2_HUMAN(pre=R,post=R);sp|Q9H0D6-2|XRN2_HUMAN(pre=R,post=R);tr|B4DZC3|B4DZC3_HUMAN(pre=R,post=R)	1064.5	3	22.6311	SCGECIQAGPNCGWCTN@STFLQEGM^PTSAR	sp|P05556|ITB1_HUMAN(pre=K,post=C);sp|P05556-2|ITB1_HUMAN(pre=K,post=C);sp|P05556-3|ITB1_HUMAN(pre=K,post=C);sp|P05556-4|ITB1_HUMAN(pre=K,post=C);sp|P05556-5|ITB1_HUMAN(pre=K,post=C);tr|Q5T3E5|Q5T3E5_HUMAN(pre=K,post=C);tr|Q5T3E6|Q5T3E6_HUMAN(pre=K,post=C	1179.83	3	21.3423
VSPNELILGWYATGHDITEHSVLIHEYYSR	sp|O00303|EIF3F_HUMAN(pre=K,post=E);tr|B3KSH1|B3KSH1_HUMAN(pre=K,post=E);tr|B4DEW9|B4DEW9_HUMAN(pre=K,post=E)	911.714	4	30.4317	AGEQQLS#EPEDM^EMEAGDTDDPPR	sp|Q93009|UBP7_HUMAN(pre=K,post=I);tr|H3BMF6|H3BMF6_HUMAN(pre=K,post=I)	963.052	3	22.5948	CNM^IN@GTDGDSFHPLITK	sp|Q14108|SCRB2_HUMAN(pre=K,post=D);sp|Q14108-2|SCRB2_HUMAN(pre=K,post=D)	775.707	3	21.3106
QTNNQNWGSQPIAQQPLQGGDHSGNYGYK	sp|O60506|HNRPQ_HUMAN(pre=R,post=S);sp|O60506-2|HNRPQ_HUMAN(pre=R,post=S)	869.671	4	30.3975	QS#SFEIPDDVPLPAGWEMAK	sp|P46937|YAP1_HUMAN(pre=R,post=T);sp|P46937-2|YAP1_HUMAN(pre=R,post=T);sp|P46937-3|YAP1_HUMAN(pre=R,post=T);tr|E9PRV2|E9PRV2_HUMAN(pre=R,post=T);tr|F5H202|F5H202_HUMAN(pre=R,post=T)	862.414	3	22.5861	GLVSN@LTLSSNILTDWTIFPLDTEDAVR	sp|P16278|BGAL_HUMAN(pre=K,post=S);sp|P16278-2|BGAL_HUMAN(pre=K,post=S);sp|P16278-3|BGAL_HUMAN(pre=K,post=S)	1079.23	3	21.2847
DLQVTLIPTFDSVAMHTWYAETHAR	sp|Q66K74|MAP1S_HUMAN(pre=R,post=H);tr|B4DH53|B4DH53_HUMAN(pre=R,post=H);tr|M0R1M7|M0R1M7_HUMAN(pre=R,post=H)	762.386	4	30.3826	AYS#FCGTVEYMAPEVVNR	sp|Q15418|KS6A1_HUMAN(pre=K,post=Q);sp|Q15418-2|KS6A1_HUMAN(pre=K,post=Q);sp|Q15418-3|KS6A1_HUMAN(pre=K,post=Q);sp|P51812|KS6A3_HUMAN(pre=K,post=R);sp|Q9UK32|KS6A6_HUMAN(pre=K,post=R);tr|B7ZL90|B7ZL90_HUMAN(pre=K,post=R);tr|B4DG22|B4DG22_HUMAN(pre=K,post=	1159.01	2	22.5826	ALDGPSGLVTAN@ITDSEALAR	sp|P24821|TENA_HUMAN(pre=T,post=W);sp|P24821-2|TENA_HUMAN(pre=T,post=W);sp|P24821-3|TENA_HUMAN(pre=T,post=W);sp|P24821-4|TENA_HUMAN(pre=T,post=W);sp|P24821-5|TENA_HUMAN(pre=T,post=W);sp|P24821-6|TENA_HUMAN(pre=T,post=W);tr|H0YGZ3|H0YGZ3_HUMAN(pre=T,post=W	739.389	3	21.2661
SYGPAPGAGHVQEESNLSLQALESR	sp|Q13155|AIMP2_HUMAN(pre=R,post=Q)	914.458	3	30.3604	ISENYSDKS#DIENADESSSSILKPLISPAAER	sp|Q9Y6R1|S4A4_HUMAN(pre=R,post=I);sp|Q9Y6R1-4|S4A4_HUMAN(pre=R,post=I);sp|Q9Y6R1-5|S4A4_HUMAN(pre=R,post=I)	796.4	5	22.4754	HEN@TSSSPIQYEFSLTR	sp|P04216|THY1_HUMAN(pre=R,post=E);tr|E9PNQ8|E9PNQ8_HUMAN(pre=R,post=E);tr|J3QRJ3|J3QRJ3_HUMAN(pre=R,post=E);tr|E9PIM6|E9PIM6_HUMAN(pre=R,post=E)	714.347	3	21.2222
QAGELDESVLELTSQILGANPDFATLWNCR	sp|Q92696|PGTA_HUMAN(pre=R,post=R);tr|H0YLH3|H0YLH3_HUMAN(pre=R,post=R);tr|H0YKP6|H0YKP6_HUMAN(pre=R,post=R)	1164.58	3	30.2909	DFYLATS#PPDSFLDDHHLTR	sp|Q13131|AAPK1_HUMAN(pre=K,post=P);sp|Q13131-2|AAPK1_HUMAN(pre=K,post=P)	857.728	3	22.3523	AEPGTHLCIDVEDAMN@ITR	sp|Q86WC4|OSTM1_HUMAN(pre=K,post=K);tr|E5RFY7|E5RFY7_HUMAN(pre=K,post=K)	763.032	3	21.216
LGNNEACSSCHCSPVGSLSTQCDSYGR	sp|P11047|LAMC1_HUMAN(pre=R,post=C)	1049.78	3	30.2876	VPDEEENEES#DNEKETEK	sp|P11388|TOP2A_HUMAN(pre=K,post=S);sp|P11388-2|TOP2A_HUMAN(pre=K,post=S);sp|P11388-3|TOP2A_HUMAN(pre=K,post=S);sp|P11388-4|TOP2A_HUMAN(pre=K,post=S)	888.058	3	22.3397	LLHLAPENFYISHSPN@STAGPSCTLLEEAFR	sp|P07686|HEXB_HUMAN(pre=N,post=R)	904.952	4	20.9402
EM^YTLGITNFPIPGEPGFPLNAIYAK	sp|O15145|ARPC3_HUMAN(pre=K,post=P)	1053.22	3	30.2597	ISIFDNLDVVS#EDEEAPEEAPENGSNKENTETPAATPK	sp|P55201|BRPF1_HUMAN(pre=R,post=S);sp|P55201-2|BRPF1_HUMAN(pre=R,post=S);sp|P55201-3|BRPF1_HUMAN(pre=R,post=S);sp|P55201-4|BRPF1_HUMAN(pre=R,post=S)	1150.54	4	22.3272	TTALDGPSGLVTAN@ITDSEALAR	sp|P24821|TENA_HUMAN(pre=F,post=W);sp|P24821-2|TENA_HUMAN(pre=F,post=W);sp|P24821-3|TENA_HUMAN(pre=F,post=W);sp|P24821-4|TENA_HUMAN(pre=F,post=W);sp|P24821-5|TENA_HUMAN(pre=F,post=W);sp|P24821-6|TENA_HUMAN(pre=F,post=W);tr|H0YGZ3|H0YGZ3_HUMAN(pre=F,post=W	806.754	3	20.9053
INDGGRPPLEGIVSLPVTFCSCVEGSCFR	sp|Q12864|CAD17_HUMAN(pre=R,post=P)	1123.22	3	30.2401	TTSS#YQNLVWSDHSQELHSPTLK	sp|Q8WVV4|POF1B_HUMAN(pre=K,post=I);sp|Q8WVV4-1|POF1B_HUMAN(pre=K,post=I);sp|Q8WVV4-3|POF1B_HUMAN(pre=K,post=I);tr|F2Z2D5|F2Z2D5_HUMAN(pre=K,post=I)	757.369	4	22.2884	KFN@STQIAAMAPEHEEPR	sp|Q4G148|GXLT1_HUMAN(pre=K,post=I);sp|Q4G148-2|GXLT1_HUMAN(pre=K,post=I)	587.051	4	20.8339
YQEAAPNVANNTGPHAASCFGAK	sp|O60716|CTND1_HUMAN(pre=R,post=K);sp|O60716-2|CTND1_HUMAN(pre=R,post=K);sp|O60716-3|CTND1_HUMAN(pre=R,post=K);sp|O60716-4|CTND1_HUMAN(pre=R,post=K);sp|O60716-5|CTND1_HUMAN(pre=R,post=K);sp|O60716-6|CTND1_HUMAN(pre=R,post=K);sp|O60716-7|CTND1_HUMAN(pre=R	888.434	3	30.2301	S#HNNFVAILDLPEGEHQYK	sp|Q9Y478|AAKB1_HUMAN(pre=R,post=F)	645.569	4	22.2794	QNQCFYN@SSYLNVQR	sp|P19652|A1AG2_HUMAN(pre=R,post=E)	689.32	3	20.7591
IGYNPDTVAFVPISGWNGDNMLEPSANMPWFK	sp|P68104|EF1A1_HUMAN(pre=K,post=G);sp|Q5VTE0|EF1A3_HUMAN(pre=K,post=G)	1285.96	3	30.2234	QRS#PAPGS#PDEEGGAEAPAAGIR	sp|O15061|SYNEM_HUMAN(pre=R,post=F);sp|O15061-2|SYNEM_HUMAN(pre=R,post=F);tr|C9JIE4|C9JIE4_HUMAN(pre=R,post=F);tr|H0YL34|H0YL34_HUMAN(pre=R,post=F)	842.04	3	22.2713	LQNLVIPWAPEN@LTLHK	sp|P31785|IL2RG_HUMAN(pre=K,post=L);tr|D6RDW9|D6RDW9_HUMAN(pre=K,post=L);tr|D6RBW5|D6RBW5_HUMAN(pre=K,post=L)	759.107	3	20.7283
VADEDDVDNEEAALLHEEATMTIEELLTR	sp|O15355|PPM1G_HUMAN(pre=K,post=Y)	1139.21	3	30.2024	AVSPPHLDGPPS#PRS#PVIGSEVFLPNSNHVASGAGEAEER	sp|P29590|PML_HUMAN(pre=K,post=V);sp|P29590-8|PML_HUMAN(pre=K,post=V);sp|P29590-9|PML_HUMAN(pre=K,post=V);sp|P29590-5|PML_HUMAN(pre=K,post=V);sp|P29590-2|PML_HUMAN(pre=K,post=V);sp|P29590-3|PML_HUMAN(pre=K,post=V);sp|P29590-11|PML_HUMAN(pre=K,post=V);sp|P	873.817	5	22.18	DYGSQEDFTQVWN@TTMK	sp|O60635|TSN1_HUMAN(pre=K,post=G)	780.362	3	20.7243
WQQGNVFSCSVMHEALHNHYTQK	sp|P01857|IGHG1_HUMAN(pre=R,post=S);sp|P01859|IGHG2_HUMAN(pre=R,post=S)	773.124	4	30.1966	KAPPPPIS#PTQLSDVSSPR	sp|Q9P0K7|RAI14_HUMAN(pre=R,post=S);sp|Q9P0K7-2|RAI14_HUMAN(pre=R,post=S);sp|Q9P0K7-3|RAI14_HUMAN(pre=R,post=S);tr|E7EMX7|E7EMX7_HUMAN(pre=R,post=S)	781.418	3	22.1528	APLVN@VTLYYEALCGGCR	sp|P13284|GILT_HUMAN(pre=N,post=A);tr|M0QZG3|M0QZG3_HUMAN(pre=N,post=A)	734.366	3	20.6878
EEIQDEEDDDDYVEEGEEEEEEEEGGLRGEK	sp|Q9BTT0|AN32E_HUMAN(pre=K,post=R);sp|Q9BTT0-2|AN32E_HUMAN(pre=K,post=R);tr|Q5TB25|Q5TB25_HUMAN(pre=K,post=R);tr|Q5TB20|Q5TB20_HUMAN(pre=K,post=R)	987.415	4	30.1531	AAEEQGDDQDS#EKSKPAGSDGER	sp|Q1KMD3|HNRL2_HUMAN(pre=K,post=R);tr|H3BQZ7|H3BQZ7_HUMAN(pre=K,post=R)	730.331	4	22.0916	FN@STQIAAMAPEHEEPR	sp|Q4G148|GXLT1_HUMAN(pre=K,post=I);sp|Q4G148-2|GXLT1_HUMAN(pre=K,post=I)	691.666	3	20.6742
DHLIGIGIAPLQFLPGENADSLGLSGR	sp|P48200|IREB2_HUMAN(pre=K,post=E);tr|H0YN46|H0YN46_HUMAN(pre=K,post=E)	968.861	3	30.142	QSS#FEIPDDVPLPAGWEM^AK	sp|P46937|YAP1_HUMAN(pre=R,post=T);sp|P46937-2|YAP1_HUMAN(pre=R,post=T);sp|P46937-3|YAP1_HUMAN(pre=R,post=T);tr|E9PRV2|E9PRV2_HUMAN(pre=R,post=T);tr|F5H202|F5H202_HUMAN(pre=R,post=T)	867.746	3	22.0604	HPGN@FSSLSCDYFAVN@QSR	sp|P08648|ITA5_HUMAN(pre=R,post=L)	778.018	3	20.6654
GDPFQNDPFAEQQTTSTDPFGGDPFK	sp|Q9UBC2|EP15R_HUMAN(pre=K,post=E);sp|Q9UBC2-2|EP15R_HUMAN(pre=K,post=E);sp|Q9UBC2-3|EP15R_HUMAN(pre=K,post=E);tr|M0R3I1|M0R3I1_HUMAN(pre=K,post=E);tr|M0R165|M0R165_HUMAN(pre=K,post=E)	1044.49	3	30.0821	GGGGDMAEPS#EAGDAPPDDGPPGELGPDGPDGPEEK	sp|P08621|RU17_HUMAN(pre=R,post=G);sp|P08621-2|RU17_HUMAN(pre=R,post=G);sp|P08621-4|RU17_HUMAN(pre=R,post=G)	936.147	4	22.0542	VPSENKDLYEYSWVQGPLHSN@ETDR	sp|Q92542|NICA_HUMAN(pre=K,post=L);sp|Q92542-2|NICA_HUMAN(pre=K,post=L);tr|E7ENA9|E7ENA9_HUMAN(pre=K,post=L);tr|F6Y097|F6Y097_HUMAN(pre=K,post=L)	813.898	4	20.6482
EAYCLQYSNNLQEDIYSETSGHFR	sp|Q9UJ72|ANX10_HUMAN(pre=R,post=D)	1023.47	3	30.0466	MKPAGS#VNDMALDAFDLDR	sp|Q9UI08|EVL_HUMAN(pre=R,post=M);sp|Q9UI08-2|EVL_HUMAN(pre=R,post=M);tr|H0YJN0|H0YJN0_HUMAN(pre=R,post=M)	812.053	3	22.0481	GPLANPIWN@VTGFTGR	sp|Q15262|PTPRK_HUMAN(pre=K,post=D);sp|Q15262-2|PTPRK_HUMAN(pre=K,post=D);sp|Q15262-3|PTPRK_HUMAN(pre=K,post=D);tr|B7ZMG0|B7ZMG0_HUMAN(pre=K,post=D);tr|Q5TG12|Q5TG12_HUMAN(pre=K,post=D);tr|E9PGC5|E9PGC5_HUMAN(pre=K,post=D);tr|F5GXI4|F5GXI4_HUMAN(pre=K,pos	922.992	2	20.6218
AAAAATVVPPMVGGPPFVGPVGFGPGDR	sp|Q9BTD8|RBM42_HUMAN(pre=R,post=S);sp|Q9BTD8-2|RBM42_HUMAN(pre=R,post=S);sp|Q9BTD8-3|RBM42_HUMAN(pre=R,post=S);sp|Q9BTD8-4|RBM42_HUMAN(pre=R,post=S);tr|K7EP90|K7EP90_HUMAN(pre=R,post=S);tr|K7ER08|K7ER08_HUMAN(pre=R,post=S)	912.487	3	29.9914	LLS#DSLPPSTGTFQEAQSR	sp|Q9Y490|TLN1_HUMAN(pre=R,post=L);tr|Q5TCU6|Q5TCU6_HUMAN(pre=R,post=L)	753.366	3	22.0402	SPYYN@VSDEISFHCYDGYTLR	sp|P00751|CFAB_HUMAN(pre=R,post=G);sp|P00751-2|CFAB_HUMAN(pre=R,post=G);tr|B4E1Z4|B4E1Z4_HUMAN(pre=R,post=G);tr|B0UXW4|B0UXW4_HUMAN(pre=R,post=G);tr|C9JRT3|C9JRT3_HUMAN(pre=R,post=G);tr|E7ETN3|E7ETN3_HUMAN(pre=R,post=G)	911.075	3	20.6086
AEGSDVANAVLDGADCIMLSGETAK	sp|P14618|KPYM_HUMAN(pre=R,post=G);sp|P14618-2|KPYM_HUMAN(pre=R,post=G);sp|P14618-3|KPYM_HUMAN(pre=R,post=G);tr|Q504U3|Q504U3_HUMAN(pre=R,post=G);tr|H3BSU3|H3BSU3_HUMAN(pre=R,post=G);tr|H3BTN5|H3BTN5_HUMAN(pre=R,post=G)	928.12	3	29.984	YLLSQS#SPAPLTAAEEELR	sp|Q12792|TWF1_HUMAN(pre=K,post=Q);sp|Q12792-3|TWF1_HUMAN(pre=K,post=Q);sp|Q12792-4|TWF1_HUMAN(pre=K,post=Q);tr|F8VS81|F8VS81_HUMAN(pre=K,post=Q)	767.051	3	22.031	KECYYNLNDASLCDNVLAPN@VTK	sp|Q14766|LTBP1_HUMAN(pre=K,post=Q);sp|Q14766-2|LTBP1_HUMAN(pre=K,post=Q);sp|Q14766-3|LTBP1_HUMAN(pre=K,post=Q);sp|Q14766-4|LTBP1_HUMAN(pre=K,post=Q);sp|Q14766-5|LTBP1_HUMAN(pre=K,post=Q);tr|E7EUU6|E7EUU6_HUMAN(pre=K,post=Q);tr|E7EV71|E7EV71_HUMAN(pre=K,p	1045.52	3	20.5767
ITQSLQQQLEVISGYEELLADIVNLCVDYYENR	sp|Q7L576|CYFP1_HUMAN(pre=K,post=M)	1354.02	3	29.9779	GIPTS#PKQESASSSYFVAPR	sp|Q9UMS6|SYNP2_HUMAN(pre=V,post=P);sp|Q9UMS6-2|SYNP2_HUMAN(pre=V,post=P);sp|Q9UMS6-3|SYNP2_HUMAN(pre=V,post=P)	826.418	3	22.0164	NIASITDDTFCKAN@DTSYIR	sp|P20774|MIME_HUMAN(pre=N,post=D)	649.323	4	20.5378
IDQLHQEQAFADFYMFSELLSDYIR	sp|O60749|SNX2_HUMAN(pre=K,post=L);tr|B4DEK4|B4DEK4_HUMAN(pre=K,post=L)	1075.19	3	29.9611	AEEARDSDT#EGDLVLGSPGPASAGGSAEALLSDLHAF	sp|Q14761|PTCA_HUMAN(pre=R,post=A)	959.947	4	21.9939	SQN@DTVTPDVWYTSKPK	sp|Q9BTY2|FUCO2_HUMAN(pre=R,post=E);tr|Q7Z6V2|Q7Z6V2_HUMAN(pre=R,post=E)	600.566	4	20.4954
LLEDGEDFNLGDALDSSNSM^QTIQK	sp|P05783|K1C18_HUMAN(pre=R,post=T);gi|125083(pre=R,post=T);gi|106851(pre=R,post=T);gi|34035(pre=R,post=T)	1015.49	3	29.9313	LVSPPASAAASS#PSSSPSPQPVSELDLSSEPQQLTAK	sp|Q9BX40-2|LS14B_HUMAN(pre=K,post=G);sp|Q9BX40-3|LS14B_HUMAN(pre=K,post=G);tr|Q5TBP9|Q5TBP9_HUMAN(pre=K,post=G)	1004.76	4	21.99	LQNN@ISYQM^ADIHHLK	sp|Q6P4E1|CASC4_HUMAN(pre=K,post=E);sp|Q6P4E1-2|CASC4_HUMAN(pre=K,post=E);sp|Q6P4E1-3|CASC4_HUMAN(pre=K,post=E);sp|Q6P4E1-4|CASC4_HUMAN(pre=K,post=E)	558.294	4	20.4597
YDGSTIVPGEQGAEYQHFIQQCTDDVR	sp|Q14019|COTL1_HUMAN(pre=K,post=L)	815.129	4	29.9302	DQST#PIIEVEGPLLSDTHVTFK	sp|P49116|NR2C2_HUMAN(pre=R,post=L);sp|P49116-2|NR2C2_HUMAN(pre=R,post=L)	932.145	3	21.8028	FLDNGGVLPTEEPPEEPAAPFPEPPAN@STMGSK	sp|Q13087|PDIA2_HUMAN(pre=K,post=E);sp|Q13087-2|PDIA2_HUMAN(pre=K,post=E);tr|Q4TT65|Q4TT65_HUMAN(pre=K,post=E)	1237.94	3	20.4075
TQQFFDEMADPDLLEESSSLLEPSEMGR	sp|Q93050|VPP1_HUMAN(pre=K,post=G);sp|Q93050-1|VPP1_HUMAN(pre=K,post=G);tr|K7EPG4|K7EPG4_HUMAN(pre=K,post=G);tr|K7EN36|K7EN36_HUMAN(pre=K,post=G);tr|F5H569|F5H569_HUMAN(pre=K,post=G)	1115.85	3	29.9253	MLSVQCATPSPPT#S#PASPAPPANPLSSESPR	sp|Q9Y2H5|PKHA6_HUMAN(pre=R,post=G);tr|Q5VTI5|Q5VTI5_HUMAN(pre=R,post=G)	1145.86	3	21.7167	GTFTDCALAN@M^TEQIR	sp|P12110|CO6A2_HUMAN(pre=R,post=Q);sp|P12110-2|CO6A2_HUMAN(pre=R,post=Q);sp|P12110-3|CO6A2_HUMAN(pre=R,post=Q);tr|C9JH44|C9JH44_HUMAN(pre=R,post=Q)	663.644	3	20.4062
EAMCPGVSGEDSSLLLATQVEGQATNLQR	sp|P14923|PLAK_HUMAN(pre=R,post=L);tr|F5GWP8|F5GWP8_HUMAN(pre=R,post=L);tr|C9JK18|C9JK18_HUMAN(pre=R,post=L);tr|C9JKY1|C9JKY1_HUMAN(pre=R,post=L);tr|C9J826|C9J826_HUMAN(pre=R,post=L);tr|C9JTX4|C9JTX4_HUMAN(pre=R,post=L)	1069.19	3	29.9224	QKAS#PAPPQLCVVEAPSEPVEWTGAEESLFR	sp|Q92800|EZH1_HUMAN(pre=K,post=V);sp|Q92800-2|EZH1_HUMAN(pre=K,post=V);sp|Q92800-3|EZH1_HUMAN(pre=K,post=V);sp|Q92800-4|EZH1_HUMAN(pre=K,post=V);sp|Q92800-5|EZH1_HUMAN(pre=K,post=V)	945.219	4	21.6908	LEHFAPPFGFM^ELN@YSLVQK	sp|Q9NSC7|SIA7A_HUMAN(pre=R,post=V);tr|G3XAD9|G3XAD9_HUMAN(pre=R,post=V)	891.461	3	20.4053
FQSSAVMALQEASEAYLVGLFEDTNLCAIH	sp|Q71DI3|H32_HUMAN(pre=R,post=A)	1153.56	3	29.8828	EGTLTQVPLAPPPPGAPPS#PAPAR	sp|P48634|PRC2A_HUMAN(pre=K,post=F)	848.113	3	21.6753	ISCTVEN@ETIGVWRPSPPTCEK	sp|P04003|C4BPA_HUMAN(pre=S,post=I)	950.473	3	20.3059
NVASVCLQIGYPTVASVPHSIINGYK	sp|P05388|RLA0_HUMAN(pre=R,post=R);tr|Q3B7A4|Q3B7A4_HUMAN(pre=R,post=R);tr|F8W1K8|F8W1K8_HUMAN(pre=R,post=R);tr|F8VWS0|F8VWS0_HUMAN(pre=R,post=R);tr|F8VU65|F8VU65_HUMAN(pre=R,post=R);tr|F8VZS0|F8VZS0_HUMAN(pre=R,post=R);tr|F8VW21|F8VW21_HUMAN(pre=R,post=R	769.668	4	29.8428	ESEDKPEIEDVGS#DEEEEKKDGDKK	sp|P07900|HS90A_HUMAN(pre=K,post=K);sp|P07900-2|HS90A_HUMAN(pre=K,post=K);tr|Q86U12|Q86U12_HUMAN(pre=K,post=K)	952.971	4	21.6713	GQVYLQCGTPCN@LTCR	sp|P04275|VWF_HUMAN(pre=K,post=S)	691.321	3	20.2834
LQVGQELLLYLGAPGAISDLEEDLGR	tr|E7ERI8|E7ERI8_HUMAN(pre=R,post=L);tr|F5H604|F5H604_HUMAN(pre=R,post=L);tr|E7EW49|E7EW49_HUMAN(pre=R,post=L)	971.863	3	29.8093	TPEELEDVS#DLEEEHEVR	sp|Q9UI47|CTNA3_HUMAN(pre=R,post=S)	793.685	3	21.5998	QCN@GTSMCWCVNTAGVR	sp|P16422|EPCAM_HUMAN(pre=K,post=R);tr|B5MCA4|B5MCA4_HUMAN(pre=K,post=R)	715.973	3	20.1286
SPLPPEEEAKDEEEDQTLVNLDTYTSDLHFQVSK	sp|Q1KMD3|HNRL2_HUMAN(pre=K,post=D);tr|H3BQZ7|H3BQZ7_HUMAN(pre=K,post=D)	868.033	5	29.7592	QLPALDGSLM^GPES#PPAQEEEAPVSPHK	sp|Q8N9T8|KRI1_HUMAN(pre=R,post=K);sp|Q8N9T8-2|KRI1_HUMAN(pre=R,post=K);tr|D3YTE0|D3YTE0_HUMAN(pre=R,post=K)	824.652	4	21.5606	QLSCVANQN@GSQADCELGNPFK	sp|P23229|ITA6_HUMAN(pre=K,post=R);sp|P23229-2|ITA6_HUMAN(pre=K,post=R);sp|P23229-3|ITA6_HUMAN(pre=K,post=R);sp|P23229-4|ITA6_HUMAN(pre=K,post=R);sp|P23229-5|ITA6_HUMAN(pre=K,post=R);sp|P23229-6|ITA6_HUMAN(pre=K,post=R);sp|P23229-7|ITA6_HUMAN(pre=K,post=R	909.429	3	20.0773
GLYSLSSVVTVPSSSLGTQTYICNVNHKPSNTK	sp|P01857|IGHG1_HUMAN(pre=S,post=V)	795.025	5	29.7544	KQS#VFSAPSLSAGASAAEPLDR	sp|Q14573|ITPR3_HUMAN(pre=R,post=S)	853.103	3	21.5336	GTFTDCALAN@MTEQIR	sp|P12110|CO6A2_HUMAN(pre=R,post=Q);sp|P12110-2|CO6A2_HUMAN(pre=R,post=Q);sp|P12110-3|CO6A2_HUMAN(pre=R,post=Q);tr|C9JH44|C9JH44_HUMAN(pre=R,post=Q)	658.312	3	20.0511
TLDPDDMVYCGIYDNALDNDNYNLAK	sp|P35573|GDE_HUMAN(pre=K,post=G);sp|P35573-2|GDE_HUMAN(pre=K,post=G);sp|P35573-3|GDE_HUMAN(pre=K,post=G)	1104.18	3	29.7241	AHLTVGQAAAGGS#GNLLTER	sp|Q99959|PKP2_HUMAN(pre=R,post=S);sp|Q99959-2|PKP2_HUMAN(pre=R,post=S)	716.364	3	21.4422	SFGLVIQQVFDN@GSIYNPEVLDITEETLHSR	sp|P05388|RLA0_HUMAN(pre=F,post=F);tr|F8VU65|F8VU65_HUMAN(pre=F,post=F);tr|F8VZS0|F8VZS0_HUMAN(pre=F,post=F);tr|F8VW21|F8VW21_HUMAN(pre=F,post=F)	917.222	4	20.0493
CPEALFQPSFLGMESCGIHETTFNSIMK	sp|P60709|ACTB_HUMAN(pre=R,post=C);sp|P63261|ACTG_HUMAN(pre=R,post=C);tr|I3L3I4|I3L3I4_HUMAN(pre=R,post=C)	1173.89	3	29.6933	LRS#YEDM^IGEEVPSDQYYWAPLAQHER	sp|O60716|CTND1_HUMAN(pre=R,post=G);sp|O60716-2|CTND1_HUMAN(pre=R,post=G);sp|O60716-3|CTND1_HUMAN(pre=R,post=G);sp|O60716-4|CTND1_HUMAN(pre=R,post=G);sp|O60716-5|CTND1_HUMAN(pre=R,post=G);sp|O60716-6|CTND1_HUMAN(pre=R,post=G);sp|O60716-7|CTND1_HUMAN(pre=R	881.402	4	21.4125	LEQLGGLLAN@VSGELGGR	sp|Q9Y6C2|EMIL1_HUMAN(pre=R,post=L)	643.358	3	20.0125
IVLATNIAETSITINDIVHVVDSGLHK	sp|Q7L2E3|DHX30_HUMAN(pre=K,post=E);sp|Q7L2E3-2|DHX30_HUMAN(pre=K,post=E);sp|Q7L2E3-3|DHX30_HUMAN(pre=K,post=E);tr|H7BXY3|H7BXY3_HUMAN(pre=K,post=E)	632.963	5	29.6881	AS#PGTPGT#PELRPTFSPAFSR	sp|O75112|LDB3_HUMAN(pre=R,post=P);sp|O75112-4|LDB3_HUMAN(pre=R,post=P);sp|O75112-5|LDB3_HUMAN(pre=R,post=P);sp|O75112-7|LDB3_HUMAN(pre=R,post=P);tr|F5H0C2|F5H0C2_HUMAN(pre=R,post=P)	826.386	3	21.3752	VPVTLALN@NTLFLIEER	sp|P15144|AMPN_HUMAN(pre=K,post=Q)	696.401	3	20.0109
YAVWFGGSM^LASTPEFYQVCHTK	sp|P61158|ARP3_HUMAN(pre=R,post=K);tr|B4DXW1|B4DXW1_HUMAN(pre=R,post=K);tr|F5H3P5|F5H3P5_HUMAN(pre=R,post=K)	995.151	3	29.662	NALFPEVFS#PTPDENSDQNSR	sp|Q8IVT2|CS021_HUMAN(pre=R,post=S)	863.386	3	21.3624	KCVCNYLGTVQEHCN@GSDCQCDK	sp|P07942|LAMB1_HUMAN(pre=R,post=A);tr|G3XAI2|G3XAI2_HUMAN(pre=R,post=A)	817.109	4	19.9916
GVYSSDVFDIFPGTYQTLEMFPR	sp|P00450|CERU_HUMAN(pre=R,post=T);tr|H7C5R1|H7C5R1_HUMAN(pre=R,post=T);tr|H7C5N5|H7C5N5_HUMAN(pre=R,post=T)	938.459	3	29.631	KVEEEGS#PGDPDHEASTQGR	sp|Q9NZT2|OGFR_HUMAN(pre=R,post=T);sp|Q9NZT2-2|OGFR_HUMAN(pre=R,post=T);tr|Q4VXW4|Q4VXW4_HUMAN(pre=R,post=T)	831.709	3	21.3188	GYYN@QSEAGSHTVQR	sp|P01892|1A02_HUMAN(pre=R,post=M);sp|P10316|1A69_HUMAN(pre=R,post=M);tr|A9R9N7|A9R9N7_HUMAN(pre=R,post=M);tr|A9R9N8|A9R9N8_HUMAN(pre=R,post=M)	614.622	3	19.9657
VEACVLDELDMELAFLTIVCMEEFEDMER	sp|P13284|GILT_HUMAN(pre=K,post=S)	1227.56	3	29.6109	TGSDHT#NPTSPLLVKPSDLLEENK	sp|Q96D71|REPS1_HUMAN(pre=R,post=I);sp|Q96D71-2|REPS1_HUMAN(pre=R,post=I);sp|Q96D71-3|REPS1_HUMAN(pre=R,post=I);tr|J3KP76|J3KP76_HUMAN(pre=R,post=I);tr|E9PMG1|E9PMG1_HUMAN(pre=R,post=I);tr|H0YDT0|H0YDT0_HUMAN(pre=R,post=I);tr|H0YE73|H0YE73_HUMAN(pre=R,pos	776.903	4	21.3073	KDTCTQECSYFN@ITK	sp|P05556|ITB1_HUMAN(pre=K,post=V);sp|P05556-2|ITB1_HUMAN(pre=K,post=V);sp|P05556-3|ITB1_HUMAN(pre=K,post=V);sp|P05556-4|ITB1_HUMAN(pre=K,post=V);sp|P05556-5|ITB1_HUMAN(pre=K,post=V)	776.712	3	19.894
LLVSNLDFGVSDADIQELFAEFGTLK	sp|Q86V81|THOC4_HUMAN(pre=K,post=K);tr|E9PB61|E9PB61_HUMAN(pre=K,post=K)	1043.89	3	29.6007	EEPKDEVEVS#DDDEKEPEVDYR	sp|Q15746|MYLK_HUMAN(pre=P,post=T);sp|Q15746-2|MYLK_HUMAN(pre=P,post=T);sp|Q15746-3|MYLK_HUMAN(pre=P,post=T);sp|Q15746-4|MYLK_HUMAN(pre=P,post=T);sp|Q15746-5|MYLK_HUMAN(pre=P,post=T);sp|Q15746-6|MYLK_HUMAN(pre=P,post=T);sp|Q15746-7|MYLK_HUMAN(pre=P,post=T	791.612	4	21.3	TALDGPSGLVTAN@ITDSEALAR	sp|P24821|TENA_HUMAN(pre=T,post=W);sp|P24821-2|TENA_HUMAN(pre=T,post=W);sp|P24821-3|TENA_HUMAN(pre=T,post=W);sp|P24821-4|TENA_HUMAN(pre=T,post=W);sp|P24821-5|TENA_HUMAN(pre=T,post=W);sp|P24821-6|TENA_HUMAN(pre=T,post=W);tr|H0YGZ3|H0YGZ3_HUMAN(pre=T,post=W	773.072	3	19.7995
ADQELLMYSHDNIICGITSVAFSR	sp|P62879|GBB2_HUMAN(pre=R,post=S);tr|B3KPU1|B3KPU1_HUMAN(pre=R,post=S);tr|E7EP32|E7EP32_HUMAN(pre=R,post=S)	962.142	3	29.5324	TDDDVIGQAPAEAS#PPPIAPKPVTIPASQVSTQNLK	sp|Q53SF7|COBL1_HUMAN(pre=K,post=T);sp|Q53SF7-2|COBL1_HUMAN(pre=K,post=T);sp|Q53SF7-3|COBL1_HUMAN(pre=K,post=T);sp|Q53SF7-4|COBL1_HUMAN(pre=K,post=T);tr|G8JL86|G8JL86_HUMAN(pre=K,post=T)	833.844	5	21.2852	VTGLN@CTTNHPINPK	sp|P08648|ITA5_HUMAN(pre=R,post=G)	652.347	3	19.6558
RQDLEDSLQAQQYFADANEAESWMR	sp|Q13813|SPTN1_HUMAN(pre=R,post=E);sp|Q13813-2|SPTN1_HUMAN(pre=R,post=E);sp|Q13813-3|SPTN1_HUMAN(pre=R,post=E);tr|A6NG51|A6NG51_HUMAN(pre=R,post=E)	1049.15	3	29.4422	S#KSPLPPEEEAKDEEEDQTLVNLDTYTSDLHFQVSK	sp|Q1KMD3|HNRL2_HUMAN(pre=R,post=D);tr|H3BQZ7|H3BQZ7_HUMAN(pre=R,post=D)	955.872	5	21.2824	WIADPSPQN@STADTSK	sp|P04035|HMDH_HUMAN(pre=R,post=V);sp|P04035-2|HMDH_HUMAN(pre=R,post=V);sp|P04035-3|HMDH_HUMAN(pre=R,post=V)	669.668	3	19.6341
NQINALTSFVDASMVYGSEVSLSLR	sp|P11678|PERE_HUMAN(pre=R,post=L)	949.157	3	29.4366	TAESQT#PTPSATSFFSGK	sp|P55265|DSRAD_HUMAN(pre=K,post=S);sp|P55265-2|DSRAD_HUMAN(pre=K,post=S);sp|P55265-3|DSRAD_HUMAN(pre=K,post=S);sp|P55265-4|DSRAD_HUMAN(pre=K,post=S);sp|P55265-5|DSRAD_HUMAN(pre=K,post=S);tr|H0YCK3|H0YCK3_HUMAN(pre=K,post=S);tr|E7ENU4|E7ENU4_HUMAN(pre=K,p	738.02	3	21.2557	KVCQDCPLLAPLN@DTR	sp|P02765|FETUA_HUMAN(pre=R,post=V);tr|C9JV77|C9JV77_HUMAN(pre=R,post=V)	730.381	3	19.6158
NDLLSELLGSLGEVPTVESFLGEGAVDPNDPNK	sp|Q13576|IQGA2_HUMAN(pre=K,post=A);sp|Q13576-2|IQGA2_HUMAN(pre=K,post=A);tr|E7EWC2|E7EWC2_HUMAN(pre=K,post=A);tr|F5H7S7|F5H7S7_HUMAN(pre=K,post=A);tr|J3KR91|J3KR91_HUMAN(pre=K,post=A)	929.232	4	29.4013	GDLS#DVEEEEEEEM^DVDEATGAVK	sp|Q96ST3|SIN3A_HUMAN(pre=R,post=K)	1003.76	3	21.2333	LVGGPVAGGDPN@QTIR	sp|O15230|LAMA5_HUMAN(pre=K,post=G);tr|Q5JTP4|Q5JTP4_HUMAN(pre=K,post=G);tr|E2QRK0|E2QRK0_HUMAN(pre=K,post=G)	565.976	3	19.5972
TDEFQLHTNVNDGTEFGGSIYQK	sp|P21796|VDAC1_HUMAN(pre=K,post=V)	963.469	3	29.2669	VS#VIQFLEAPIGDEDAEEAAAEK	sp|Q14160|SCRIB_HUMAN(pre=R,post=R);sp|Q14160-2|SCRIB_HUMAN(pre=R,post=R);sp|Q14160-3|SCRIB_HUMAN(pre=R,post=R)	933.792	3	21.2248	GYYN@QSEAGSHTLQR	sp|P30464|1B15_HUMAN(pre=R,post=M);sp|P30466|1B18_HUMAN(pre=R,post=M);sp|P30475|1B39_HUMAN(pre=R,post=M);sp|P30484|1B46_HUMAN(pre=R,post=M);sp|Q29836|1B67_HUMAN(pre=R,post=M);sp|Q29718|1B82_HUMAN(pre=R,post=M);sp|P30501|1C02_HUMAN(pre=R,post=M);sp|Q9TNN7|	619.294	3	19.5921
DLANQVTGWLDGSAIYGSSHSWSDALR	sp|Q9NRD8|DUOX2_HUMAN(pre=R,post=S)	1017.5	3	29.2386	AIGSGESETPPS#TPT#AQEPSSSGGFEFFR	sp|Q4ADV7|RIC1_HUMAN(pre=K,post=N);sp|Q4ADV7-2|RIC1_HUMAN(pre=K,post=N);sp|Q4ADV7-3|RIC1_HUMAN(pre=K,post=N);tr|H0YFN7|H0YFN7_HUMAN(pre=K,post=N)	1087.8	3	21.1907	AIPTIVSDGN@TTFQEK	sp|P13866|SC5A1_HUMAN(pre=K,post=C);sp|P13866-2|SC5A1_HUMAN(pre=K,post=C)	670.693	3	19.5773
GSAGHWTSESSVSGSTGQWHSESGSFRPDSPGSGNAR	sp|P02671|FIBA_HUMAN(pre=R,post=P);sp|P02671-2|FIBA_HUMAN(pre=R,post=P)	776.351	5	29.2255	KLGGLLPPGGEGGPEATVVS#DEDEAAEMEDEAVR	sp|P51178|PLCD1_HUMAN(pre=K,post=S);sp|P51178-2|PLCD1_HUMAN(pre=K,post=S)	948.951	4	21.1722	VDN@ITDQFCN@ASVVDPACVR	sp|O15118|NPC1_HUMAN(pre=R,post=C);tr|B4DET3|B4DET3_HUMAN(pre=R,post=C);tr|K7EQ23|K7EQ23_HUMAN(pre=R,post=C)	809.375	3	19.5212
AEVEEFSFITQLSGLTDHLPVAMR	sp|Q9NY59|NSMA2_HUMAN(pre=K,post=L);tr|B7ZL82|B7ZL82_HUMAN(pre=K,post=L);tr|H3BS51|H3BS51_HUMAN(pre=K,post=L)	709.369	4	29.2044	KSS#T#GSISNVLFSTQDPVEDAVFGEATNLKK	sp|Q5VZ89|DEN4C_HUMAN(pre=R,post=N);sp|Q5VZ89-5|DEN4C_HUMAN(pre=R,post=N);sp|Q5VZ89-6|DEN4C_HUMAN(pre=R,post=N);tr|B7Z660|B7Z660_HUMAN(pre=R,post=N)	1002.26	4	21.1613	SLHRPALEDLLLGSEAN@LTCTLTGLR	sp|P01876|IGHA1_HUMAN(pre=L,post=D);sp|P01877|IGHA2_HUMAN(pre=L,post=D)	999.205	3	19.4653
QLIIEDPYYGNDSDFETVYQQCVR	sp|P24666|PPAC_HUMAN(pre=K,post=C);sp|P24666-2|PPAC_HUMAN(pre=K,post=C);sp|P24666-3|PPAC_HUMAN(pre=K,post=C)	1032.82	3	29.1773	QSS#FEIPDDVPLPAGWEMAK	sp|P46937|YAP1_HUMAN(pre=R,post=T);sp|P46937-2|YAP1_HUMAN(pre=R,post=T);sp|P46937-3|YAP1_HUMAN(pre=R,post=T);tr|E9PRV2|E9PRV2_HUMAN(pre=R,post=T);tr|F5H202|F5H202_HUMAN(pre=R,post=T)	1293.12	2	21.131	RGDDLYTN@VTISLVESLVGFEMDITHLDGHK	sp|Q9UBS4|DJB11_HUMAN(pre=R,post=V);tr|H7C2Y5|H7C2Y5_HUMAN(pre=R,post=V)	753.588	5	19.4484
GDAEKPEEELEEDDDEELDETLSER	sp|Q9NS69|TOM22_HUMAN(pre=K,post=L)	1070.48	3	29.1656	SEDDSAKFDSNEEDS#ASVFSPSFGLK	sp|Q02880|TOP2B_HUMAN(pre=K,post=Q);sp|Q02880-2|TOP2B_HUMAN(pre=K,post=Q);tr|B4DLV2|B4DLV2_HUMAN(pre=K,post=Q)	1103.17	3	21.1131	GNVN@GTFIIHPDSGN@LTVAR	sp|Q9HBB8|CDHR5_HUMAN(pre=R,post=S);sp|Q9HBB8-2|CDHR5_HUMAN(pre=R,post=S);sp|Q9HBB8-4|CDHR5_HUMAN(pre=R,post=S)	743.386	3	19.401
FVFETENGLLALMHHSNHVDSSR	sp|Q9UPU5|UBP24_HUMAN(pre=K,post=C);tr|B7WPF4|B7WPF4_HUMAN(pre=K,post=C)	557.679	5	29.1358	DGSCTVEYIPFT#PGDYDVNITFGGR	sp|Q14315|FLNC_HUMAN(pre=K,post=P);sp|Q14315-2|FLNC_HUMAN(pre=K,post=P)	1002.11	3	21.0913	KDN@NSIICSGLGDCVCGQCLCHTSDVPGK	sp|P05107|ITB2_HUMAN(pre=R,post=L);tr|A8MYE6|A8MYE6_HUMAN(pre=R,post=L)	921.926	4	19.347
VSEVLISGELHMEDPDKPLLSSLFNAAGVLVEAR	sp|Q8TAX9|GSDMB_HUMAN(pre=R,post=A);sp|Q8TAX9-2|GSDMB_HUMAN(pre=R,post=A);sp|Q8TAX9-3|GSDMB_HUMAN(pre=R,post=A);sp|Q8TAX9-4|GSDMB_HUMAN(pre=R,post=A);sp|Q8TAX9-5|GSDMB_HUMAN(pre=R,post=A);sp|Q8TAX9-6|GSDMB_HUMAN(pre=R,post=A)	981.782	4	29.1346	SSS#APLIHGLSDLSQVFQPYTLR	sp|Q7Z309|F122B_HUMAN(pre=R,post=T);sp|Q7Z309-2|F122B_HUMAN(pre=R,post=T);sp|Q7Z309-3|F122B_HUMAN(pre=R,post=T);sp|Q7Z309-4|F122B_HUMAN(pre=R,post=T)	914.134	3	21.0664	N@ETQHEPYPLM^LPGCSPSCPLER	sp|P15309|PPAP_HUMAN(pre=R,post=F);sp|P15309-2|PPAP_HUMAN(pre=R,post=F);tr|Q5FBY0|Q5FBY0_HUMAN(pre=R,post=F);tr|H0Y8T3|H0Y8T3_HUMAN(pre=R,post=F)	958.44	3	19.2226
SHCIAEVENDEM^PADLPSLAADFVESK	sp|P02768|ALBU_HUMAN(pre=K,post=D);sp|P02768-2|ALBU_HUMAN(pre=K,post=D);tr|C9JKR2|C9JKR2_HUMAN(pre=K,post=D);tr|H0YA55|H0YA55_HUMAN(pre=K,post=D);tr|B7WNR0|B7WNR0_HUMAN(pre=K,post=D);tr|D6RHD5|D6RHD5_HUMAN(pre=K,post=D);gi|113576(pre=K,post=D)	1093.52	3	29.1126	SS#GLSTPVPPSAGHLAHVR	sp|Q63ZY3|KANK2_HUMAN(pre=R,post=E);sp|Q63ZY3-2|KANK2_HUMAN(pre=R,post=E);sp|Q63ZY3-3|KANK2_HUMAN(pre=R,post=E)	698.694	3	21.0536	LNPTVTYGN@DSFSAK	sp|P05362|ICAM1_HUMAN(pre=R,post=A);tr|E7ESS4|E7ESS4_HUMAN(pre=R,post=A)	634.994	3	19.1916
VVESGEDIVLQCAVNEGSGPITYK	sp|P16284|PECA1_HUMAN(pre=K,post=F);sp|P16284-2|PECA1_HUMAN(pre=K,post=F);sp|P16284-3|PECA1_HUMAN(pre=K,post=F);sp|P16284-4|PECA1_HUMAN(pre=K,post=F);sp|P16284-5|PECA1_HUMAN(pre=K,post=F);sp|P16284-6|PECA1_HUMAN(pre=K,post=F)	951.492	3	29.0663	GGNVFAALIQDQS#EEEEEEEKHPPKPAKPEK	sp|Q8NE71|ABCF1_HUMAN(pre=K,post=N);sp|Q8NE71-2|ABCF1_HUMAN(pre=K,post=N);tr|Q5STZ8|Q5STZ8_HUMAN(pre=K,post=N);tr|F5GYK6|F5GYK6_HUMAN(pre=K,post=N)	711.035	6	21.0528	SAPCHGPPLGAEN@FTVTVANEHR	sp|Q9Y6R7|FCGBP_HUMAN(pre=L,post=G)	652.32	4	19.0187
TIESILEPVAQQISHLVIM^HEEGEVDGK	sp|P18206|VINC_HUMAN(pre=R,post=A);sp|P18206-2|VINC_HUMAN(pre=R,post=A);tr|B4DTM7|B4DTM7_HUMAN(pre=R,post=A)	852.203	4	28.9995	RS#LELSSLAGPGEDPLSADSLGKPTR	sp|Q13615|MTMR3_HUMAN(pre=R,post=V);sp|Q13615-2|MTMR3_HUMAN(pre=R,post=V);sp|Q13615-3|MTMR3_HUMAN(pre=R,post=V);tr|G5E953|G5E953_HUMAN(pre=R,post=V)	756.144	4	21.0034	LHVGNYN@GTAGDALR	sp|Q14314|FGL2_HUMAN(pre=R,post=F)	851.935	2	19.0042
LITHGLGGEGYLNFMGNEFGHPEWLDFPR	sp|Q04446|GLGB_HUMAN(pre=R,post=K);tr|E9PGM4|E9PGM4_HUMAN(pre=R,post=K)	862.674	4	28.9855	IQFVEGPVEPGKPTS#PEHVVYEGETVTR	sp|Q9H7C4|SYNCI_HUMAN(pre=R,post=A);sp|Q9H7C4-2|SYNCI_HUMAN(pre=R,post=A);tr|C9JTN4|C9JTN4_HUMAN(pre=R,post=A);tr|C9JSS1|C9JSS1_HUMAN(pre=R,post=A)	863.189	4	20.9738	IPCSQPPQIEHGTIN@SSR	sp|P08603|CFAH_HUMAN(pre=K,post=S)	722.696	3	18.9451
YQGLQQQEAKPDGLVTDSSAELQSLEQQLEEAQTENFNIK	sp|Q15075|EEA1_HUMAN(pre=K,post=Q)	1235.63	4	28.9741	HEPHQDS#GEEAEGCPSAPEETPVDK	sp|Q96JQ2|CLMN_HUMAN(pre=K,post=K)	1034.11	3	20.9665	TQVPLITN@SSCQCPH	sp|Q6FHJ7|SFRP4_HUMAN(pre=R,post=I);tr|C9JMJ2|C9JMJ2_HUMAN(pre=R,post=I)	629.633	3	18.9438
RPPSQSLTSSSLSSPDIFDSPSPEEDKEEHISLAHR	sp|Q96B97|SH3K1_HUMAN(pre=R,post=G);sp|Q96B97-2|SH3K1_HUMAN(pre=R,post=G);sp|Q96B97-3|SH3K1_HUMAN(pre=R,post=G);tr|B7Z6E8|B7Z6E8_HUMAN(pre=R,post=G);tr|Q5JPT2|Q5JPT2_HUMAN(pre=R,post=G)	851.028	5	28.9704	EENPES#DGEPVVEDGTSVK	sp|Q13439|GOGA4_HUMAN(pre=K,post=T);sp|Q13439-3|GOGA4_HUMAN(pre=K,post=T);sp|Q13439-4|GOGA4_HUMAN(pre=K,post=T);sp|Q13439-5|GOGA4_HUMAN(pre=K,post=T);tr|H0Y6I0|H0Y6I0_HUMAN(pre=K,post=T);tr|E7EVX2|E7EVX2_HUMAN(pre=K,post=T)	795.693	3	20.8745	LSALDNLLN@HSSM^FLK	sp|Q9Y4L1|HYOU1_HUMAN(pre=R,post=G);tr|E9PL22|E9PL22_HUMAN(pre=R,post=G)	703.381	3	18.9349
LDSQNAQGYEWIFIAWSPDHSHVR	sp|Q12792|TWF1_HUMAN(pre=R,post=Q);sp|Q12792-3|TWF1_HUMAN(pre=R,post=Q);tr|F8W1Q9|F8W1Q9_HUMAN(pre=R,post=Q);tr|F8VS81|F8VS81_HUMAN(pre=R,post=Q)	750.868	4	28.9677	PEEPKDEVEVS#DDDEKEPEVDYR	sp|Q15746|MYLK_HUMAN(pre=K,post=T);sp|Q15746-2|MYLK_HUMAN(pre=K,post=T);sp|Q15746-3|MYLK_HUMAN(pre=K,post=T);sp|Q15746-4|MYLK_HUMAN(pre=K,post=T);sp|Q15746-5|MYLK_HUMAN(pre=K,post=T);sp|Q15746-6|MYLK_HUMAN(pre=K,post=T);sp|Q15746-7|MYLK_HUMAN(pre=K,post=T	815.876	4	20.8633	PALEDLLLGSEAN@LTCTLTGLR	sp|P01876|IGHA1_HUMAN(pre=R,post=D);sp|P01877|IGHA2_HUMAN(pre=R,post=D)	834.78	3	18.8986
WYIPLADLVFPSPEESEASPQVHPFPDHELEDMK	sp|Q12979|ABR_HUMAN(pre=K,post=M);sp|Q12979-2|ABR_HUMAN(pre=K,post=M);sp|Q12979-4|ABR_HUMAN(pre=K,post=M);tr|B7Z683|B7Z683_HUMAN(pre=K,post=M);tr|I3L0R7|I3L0R7_HUMAN(pre=K,post=M)	1060.27	4	28.9579	FNEEHIPDSPFVVPVAS#PSGDAR	sp|P21333|FLNA_HUMAN(pre=K,post=R);sp|P21333-2|FLNA_HUMAN(pre=K,post=R);tr|Q5HY54|Q5HY54_HUMAN(pre=K,post=R);tr|E9PHF0|E9PHF0_HUMAN(pre=K,post=R);tr|H0Y5C6|H0Y5C6_HUMAN(pre=K,post=R)	897.758	3	20.7868	YLQPLLAVQFTN@LTMDTEIR	sp|P05026|AT1B1_HUMAN(pre=K,post=I);sp|P05026-2|AT1B1_HUMAN(pre=K,post=I);tr|A6NGH2|A6NGH2_HUMAN(pre=K,post=I);tr|B7Z9S8|B7Z9S8_HUMAN(pre=K,post=I)	837.78	3	18.8781
EEMGDESEEFLQVFDNDISYIEGGTASGFYTVEDTHYVTR	sp|Q13045|FLII_HUMAN(pre=R,post=M);sp|Q13045-2|FLII_HUMAN(pre=R,post=M);tr|J3KS54|J3KS54_HUMAN(pre=R,post=M);tr|J3QLG3|J3QLG3_HUMAN(pre=R,post=M)	1181.78	4	28.9577	AAS#DGQYENQSPEATSPR	sp|Q9HBL0|TENS1_HUMAN(pre=R,post=S);tr|Q59G71|Q59G71_HUMAN(pre=R,post=S);tr|E9PF55|E9PF55_HUMAN(pre=R,post=S);tr|E9PGF5|E9PGF5_HUMAN(pre=R,post=S)	711.308	3	20.6931	LSLLEEPGN@GTFTVILNQLTSR	sp|P01833|PIGR_HUMAN(pre=R,post=D)	849.798	3	18.8642
LQVQDVPAGDDTYVCTAQNLLGSISTIGR	sp|Q9BZZ2|SN_HUMAN(pre=R,post=L);sp|Q9BZZ2-2|SN_HUMAN(pre=R,post=L);sp|Q9BZZ2-3|SN_HUMAN(pre=R,post=L);tr|H7C0M6|H7C0M6_HUMAN(pre=R,post=L)	1079.22	3	28.9427	LEEGVAS#DEEAEEAQPGSGPS#PEPEGS#PPAHPQ	sp|Q7Z406|MYH14_HUMAN(pre=R,post=-);sp|Q7Z406-2|MYH14_HUMAN(pre=R,post=-);sp|Q7Z406-4|MYH14_HUMAN(pre=R,post=-);sp|Q7Z406-6|MYH14_HUMAN(pre=R,post=-);tr|G8JLL9|G8JLL9_HUMAN(pre=R,post=-);tr|F2Z2U8|F2Z2U8_HUMAN(pre=R,post=-)	1232.49	3	20.6927	AYYNIGN@YTQAVECAK	sp|Q32P28|P3H1_HUMAN(pre=F,post=T);sp|Q32P28-2|P3H1_HUMAN(pre=F,post=T);sp|Q32P28-3|P3H1_HUMAN(pre=F,post=T)	718.686	3	18.8358
AVIDEIFQGLDANQDEQVDFQEFISLVAIALK	sp|P80511|S10AC_HUMAN(pre=K,post=A)	1289.68	3	28.9397	SSAIS#PTPEISSETPGYIYSSNFHAVK	sp|Q9BX66-3|SRBS1_HUMAN(pre=K,post=R)	1079.86	3	20.6545	TATESFPHPGFN@NSLPNK	sp|Q9UBX7|KLK11_HUMAN(pre=R,post=D);sp|Q9UBX7-1|KLK11_HUMAN(pre=R,post=D);sp|Q9UBX7-3|KLK11_HUMAN(pre=R,post=D);sp|Q9UBX7-4|KLK11_HUMAN(pre=R,post=D);tr|M0QZI8|M0QZI8_HUMAN(pre=R,post=D)	749.713	3	18.7873
TTGIVMDSGDGVTHTVPIYEGYALPHAILR	sp|P60709|ACTB_HUMAN(pre=R,post=L);sp|P63261|ACTG_HUMAN(pre=R,post=L);tr|I3L3I4|I3L3I4_HUMAN(pre=R,post=L);tr|I3L1U9|I3L1U9_HUMAN(pre=R,post=L);tr|I3L3I0|I3L3I0_HUMAN(pre=R,post=L);tr|I3L4N8|I3L4N8_HUMAN(pre=R,post=L)	1109.91	3	28.8674	ANS#FVGTAQYVSPELLTEK	sp|O15530|PDPK1_HUMAN(pre=R,post=S);sp|O15530-2|PDPK1_HUMAN(pre=R,post=S);sp|O15530-4|PDPK1_HUMAN(pre=R,post=S);sp|O15530-5|PDPK1_HUMAN(pre=R,post=S);sp|Q6A1A2|PDPK2_HUMAN(pre=R,post=S);tr|E9PER6|E9PER6_HUMAN(pre=R,post=S)	808.077	3	20.6482	TLN@QSSDELQLSM^GNAM^FVK	sp|P01011|AACT_HUMAN(pre=R,post=E);sp|P01011-2|AACT_HUMAN(pre=R,post=E);tr|G3V5I3|G3V5I3_HUMAN(pre=R,post=E);tr|G3V595|G3V595_HUMAN(pre=R,post=E)	845.417	3	18.7806
HGEVCPAGWKPGSDTIKPDVQK	sp|Q06830|PRDX1_HUMAN(pre=K,post=S)	994.87	3	28.8661	TAPTSTIAPGVVM^ASS#PALPTQPAEEAAR	sp|P16220|CREB1_HUMAN(pre=R,post=K);sp|P16220-2|CREB1_HUMAN(pre=R,post=K);tr|H7C1R5|H7C1R5_HUMAN(pre=R,post=K);tr|C9J896|C9J896_HUMAN(pre=R,post=K);tr|C9JBT4|C9JBT4_HUMAN(pre=R,post=K)	1021.18	3	20.6469	NPN@ATSSSSQDPESLQDR	sp|P05155|IC1_HUMAN(pre=S,post=G);tr|B4E1F0|B4E1F0_HUMAN(pre=S,post=G);tr|E9PGN7|E9PGN7_HUMAN(pre=S,post=G);tr|B5MCB9|B5MCB9_HUMAN(pre=S,post=G);tr|H9KV48|H9KV48_HUMAN(pre=S,post=G);tr|C9JZJ9|C9JZJ9_HUMAN(pre=S,post=G)	1039.47	2	18.7547
QSGAFLSTSEGLILQLVGDAVHPQFK	sp|Q96AB3|ISOC2_HUMAN(pre=R,post=E);sp|Q96AB3-2|ISOC2_HUMAN(pre=R,post=E);sp|Q96AB3-3|ISOC2_HUMAN(pre=R,post=E);tr|K7EKW4|K7EKW4_HUMAN(pre=R,post=-)	1010.89	3	28.8558	GGTLGGGTLGPPS#PPGAPS#PPEPGGEIELVFR	sp|Q06587|RING1_HUMAN(pre=R,post=P);sp|Q06587-2|RING1_HUMAN(pre=R,post=P)	1101.2	3	20.6417	LDLPVN@TSIPN@VTEVK	sp|P56199|ITA1_HUMAN(pre=K,post=E)	677.049	3	18.7186
DPLGGLADMFGQMPGSGIGTGPGVIQDR	sp|P78344|IF4G2_HUMAN(pre=R,post=F);sp|P78344-2|IF4G2_HUMAN(pre=R,post=F);tr|D3DQV9|D3DQV9_HUMAN(pre=R,post=F);tr|H0Y3P2|H0Y3P2_HUMAN(pre=R,post=F);tr|H0YCH5|H0YCH5_HUMAN(pre=R,post=F)	963.145	3	28.8381	EQTLS#PTITSGLHNIAR	sp|O94979|SC31A_HUMAN(pre=R,post=S);sp|O94979-2|SC31A_HUMAN(pre=R,post=S);sp|O94979-3|SC31A_HUMAN(pre=R,post=S);sp|O94979-4|SC31A_HUMAN(pre=R,post=S);sp|O94979-6|SC31A_HUMAN(pre=R,post=S);sp|O94979-7|SC31A_HUMAN(pre=R,post=S);sp|O94979-8|SC31A_HUMAN(pre=R	688.02	3	20.5645	DGTQQAVPLEHPSSPWGLN@LTEK	sp|Q14767|LTBP2_HUMAN(pre=R,post=I);tr|G3V3X5|G3V3X5_HUMAN(pre=R,post=I);tr|G3V511|G3V511_HUMAN(pre=R,post=I)	931.815	3	18.674
DVDWGEVDYLIVDTPPGTSDEHLSVVR	sp|P53384|NUBP1_HUMAN(pre=R,post=Y);sp|P53384-2|NUBP1_HUMAN(pre=R,post=Y);tr|I3L531|I3L531_HUMAN(pre=R,post=Y);tr|I3L3A0|I3L3A0_HUMAN(pre=R,post=Y)	1053.19	3	28.774	GLSAS#LPDLDSENWIEVK	sp|Q6PKG0|LARP1_HUMAN(pre=K,post=K);sp|Q6PKG0-3|LARP1_HUMAN(pre=K,post=K);tr|E5RH50|E5RH50_HUMAN(pre=K,post=K);tr|H0YBW1|H0YBW1_HUMAN(pre=K,post=K);tr|H0YC73|H0YC73_HUMAN(pre=K,post=K)	1171.08	2	20.5631	FVEGSHN@STVSLTTK	sp|P04114|APOB_HUMAN(pre=K,post=N)	632.67	3	18.6558
MVLQNLSPEADLSPENMITMFPLLVEK	sp|Q8IY21|DDX60_HUMAN(pre=R,post=L)	1116.59	3	28.7554	SQSS#DTEQQSPTSGGGK	sp|P23588|IF4B_HUMAN(pre=R,post=V);tr|B4DS13|B4DS13_HUMAN(pre=R,post=V);tr|E7EX17|E7EX17_HUMAN(pre=R,post=V)	1024.95	2	20.542	KAPVVN@CSIAVCQR	sp|P11215|ITAM_HUMAN(pre=R,post=I)	631.009	3	18.6096
AGVCAALEAWPALQIAVENGFGGVHSQEK	sp|Q969E8|TSR2_HUMAN(pre=R,post=A)	825.181	4	28.7329	GSVSQPST#PS#PPKPTGIFQTSANSSFEPVK	sp|O15027|SC16A_HUMAN(pre=R,post=S);sp|O15027-2|SC16A_HUMAN(pre=R,post=S);sp|O15027-3|SC16A_HUMAN(pre=R,post=S);sp|O15027-4|SC16A_HUMAN(pre=R,post=S);sp|O15027-5|SC16A_HUMAN(pre=R,post=S);tr|J3KNL6|J3KNL6_HUMAN(pre=R,post=S)	913.7	4	20.5392	DVLQNHLTEVLTLVAM^ELPHN@VSSAEAVLR	sp|O95479|G6PE_HUMAN(pre=R,post=H)	865.712	4	18.5763
QIQAAYSILSEVQQAVSQGSSDSQILDLSNR	sp|P09874|PARP1_HUMAN(pre=R,post=F)	1160.6	3	28.6765	KDDSHSAEDS#EDEKEDHK	sp|Q9H1E3|NUCKS_HUMAN(pre=K,post=N);sp|Q9H1E3-2|NUCKS_HUMAN(pre=K,post=N)	919.749	3	20.5266	N@VTHLLQQELTEAQK	sp|Q10589|BST2_HUMAN(pre=R,post=G)	681.043	3	18.5453
GHSTCLSEGALSPDGTVLATASHDGYVK	sp|Q6P2E9|EDC4_HUMAN(pre=K,post=F)	780.39	4	28.6744	NALPPVLTTVNGQS#PPEHSAPAK	sp|Q6PKG0|LARP1_HUMAN(pre=K,post=V);tr|H0YBM7|H0YBM7_HUMAN(pre=K,post=V)	674.099	4	20.5146	KIPAIN@QTITEANEK	sp|P11047|LAMC1_HUMAN(pre=R,post=T)	1052.11	2	18.5082
VVFGPELVSLGPEEQFTVLSLSAGR	sp|Q14764|MVP_HUMAN(pre=R,post=P)	925.841	3	28.6627	MLPHAPGVQMQAIPEDAIPEES#GDEDEDDPDKR	sp|Q13547|HDAC1_HUMAN(pre=R,post=I);tr|F5GXM1|F5GXM1_HUMAN(pre=R,post=I)	800.764	5	20.4983	AN@CSATSDAICGDCLPGFYR	sp|Q9NS68|TNR19_HUMAN(pre=K,post=K);sp|Q9NS68-2|TNR19_HUMAN(pre=K,post=K)	794.009	3	18.5064
IVAFADAAVEPIDFPIAPVYAASM^VLK	sp|P24752|THIL_HUMAN(pre=R,post=D)	1041.58	3	28.6539	SLDSDES#EDEEDDYQQK	sp|Q13442|HAP28_HUMAN(pre=K,post=R)	1200.48	2	20.4888	IN@CSDGYIEYYICR	sp|O14494|LPP1_HUMAN(pre=K,post=G);sp|O14494-2|LPP1_HUMAN(pre=K,post=G)	985.94	2	18.4452
QIGLYPVLVIDSSGYVNPNYTGR	sp|P01833|PIGR_HUMAN(pre=K,post=I)	890.475	3	28.6349	VM^TIPYQPM^PASS#PVICAGGQDR	sp|Q15365|PCBP1_HUMAN(pre=R,post=C)	911.085	3	20.4677	LQFDDN@GTYTCQVK	sp|O60487|MPZL2_HUMAN(pre=K,post=N)	989.474	2	18.4221
AHIANPSGASTECFVTDNADGTYQVEYTPFEK	sp|O75369|FLNB_HUMAN(pre=K,post=G);sp|O75369-2|FLNB_HUMAN(pre=K,post=G);sp|O75369-3|FLNB_HUMAN(pre=K,post=G);sp|O75369-7|FLNB_HUMAN(pre=K,post=G);sp|O75369-4|FLNB_HUMAN(pre=K,post=G);sp|O75369-5|FLNB_HUMAN(pre=K,post=G);sp|O75369-6|FLNB_HUMAN(pre=K,post=G	952.697	4	28.5476	ADS#EKEEEDIEDIEENTRPK	sp|Q641Q2|FA21A_HUMAN(pre=F,post=R);sp|Q641Q2-2|FA21A_HUMAN(pre=F,post=R);sp|Q5SNT6|FA21B_HUMAN(pre=F,post=R);sp|Q9Y4E1|FA21C_HUMAN(pre=F,post=R);sp|Q9Y4E1-2|FA21C_HUMAN(pre=F,post=R);sp|Q9Y4E1-3|FA21C_HUMAN(pre=F,post=R);sp|Q9Y4E1-4|FA21C_HUMAN(pre=F,pos	722.841	4	20.4563	VCQDCPLLAPLN@DTR	sp|P02765|FETUA_HUMAN(pre=K,post=V);tr|C9JV77|C9JV77_HUMAN(pre=K,post=V)	639.648	3	18.3779
EVDPLVYNMSHEDPGNVSYSEIGGLSEQIR	sp|P62333|PRS10_HUMAN(pre=R,post=E);tr|H0YJS8|H0YJS8_HUMAN(pre=R,post=E);tr|H0YJC0|H0YJC0_HUMAN(pre=R,post=E)	1160.22	3	28.5355	RLS#PPSSSAASSYSFSDLNSTR	sp|P50402|EMD_HUMAN(pre=R,post=G)	847.731	3	20.437	FSEDHLN@ITCSATAR	sp|P41217|OX2G_HUMAN(pre=K,post=P);sp|P41217-2|OX2G_HUMAN(pre=K,post=P);sp|P41217-3|OX2G_HUMAN(pre=K,post=P);tr|F8W7G1|F8W7G1_HUMAN(pre=K,post=P)	622.964	3	18.3626
NPQPPQPQVPETPWADEGGSVYHLTDEDFDQFVK	sp|Q14554|PDIA5_HUMAN(pre=K,post=E)	832.003	5	28.4949	EGTPGSPSET#PGPS#PAGPAGDEPAESPSETPGPR	sp|Q9NZT2|OGFR_HUMAN(pre=K,post=P);sp|Q9NZT2-2|OGFR_HUMAN(pre=K,post=P)	1168.5	3	20.4211	LN@ISGNIFSSLQPGVFDELPALK	sp|Q96PE1|GP124_HUMAN(pre=R,post=V);sp|Q96PE1-2|GP124_HUMAN(pre=R,post=V);sp|Q96PE1-3|GP124_HUMAN(pre=R,post=V);tr|H7C1L1|H7C1L1_HUMAN(pre=R,post=V)	916.841	3	18.3485
SENQVLGQYIENLMSASSVFQTTDTK	sp|Q9UIL1|SCOC_HUMAN(pre=K,post=S);sp|Q9UIL1-2|SCOC_HUMAN(pre=K,post=S);sp|Q9UIL1-3|SCOC_HUMAN(pre=K,post=S);sp|Q9UIL1-4|SCOC_HUMAN(pre=K,post=S)	1060.2	3	28.4838	LGAGSGLDPGS#AGSLSPQDPVALGSSAR	sp|Q9P260|K1468_HUMAN(pre=R,post=P);sp|Q9P260-2|K1468_HUMAN(pre=R,post=P)	916.784	3	20.4069	GLQPTLTNPGECRPN@FTCACR	sp|P04275|VWF_HUMAN(pre=R,post=K)	649.305	4	18.3119
ELQNAPDAIPESGVEPPALDTAWVEATR	sp|Q13098|CSN1_HUMAN(pre=R,post=K);sp|Q13098-5|CSN1_HUMAN(pre=R,post=K);sp|Q13098-7|CSN1_HUMAN(pre=R,post=K);tr|C9JFE4|C9JFE4_HUMAN(pre=R,post=K);tr|J3KSA5|J3KSA5_HUMAN(pre=R,post=K);tr|J3KRJ4|J3KRJ4_HUMAN(pre=R,post=K);tr|J3QLT0|J3QLT0_HUMAN(pre=R,post=K	1040.86	3	28.4832	DVEDMELS#DVEDDGSK	sp|Q5VT52|RPRD2_HUMAN(pre=R,post=I);sp|Q5VT52-2|RPRD2_HUMAN(pre=R,post=I);sp|Q5VT52-3|RPRD2_HUMAN(pre=R,post=I);tr|B4E2Q6|B4E2Q6_HUMAN(pre=R,post=I)	1075.95	2	20.4011	LWLPVN@LTWADLEDR	sp|Q96G23|CERS2_HUMAN(pre=R,post=D);tr|Q5SZE3|Q5SZE3_HUMAN(pre=R,post=D);tr|Q5SZE1|Q5SZE1_HUMAN(pre=R,post=D);tr|Q5SZE4|Q5SZE4_HUMAN(pre=R,post=D);tr|Q5SZE2|Q5SZE2_HUMAN(pre=R,post=D);tr|H0YKH6|H0YKH6_HUMAN(pre=R,post=D);tr|H0YNU7|H0YNU7_HUMAN(pre=R,post=	662.689	3	18.3095
VMGIVENMSGFTCPHCTECTSVFSR	sp|Q9Y5Y2|NUBP2_HUMAN(pre=R,post=G);tr|B7Z6P0|B7Z6P0_HUMAN(pre=R,post=G);tr|H3BQR2|H3BQR2_HUMAN(pre=R,post=G)	1017.45	3	28.455	TVLGPDTAEPATAEAAVAPPDAGLPLPGLPAEGS#PPPK	sp|Q92667|AKAP1_HUMAN(pre=K,post=T);sp|Q92667-2|AKAP1_HUMAN(pre=K,post=T)	985.763	4	20.3823	GFYLDGSDTIVCDSN@STWDPPVPK	sp|P15529|MCP_HUMAN(pre=K,post=C);sp|P15529-2|MCP_HUMAN(pre=K,post=C);sp|P15529-11|MCP_HUMAN(pre=K,post=C);sp|P15529-3|MCP_HUMAN(pre=K,post=C);sp|P15529-12|MCP_HUMAN(pre=K,post=C);sp|P15529-4|MCP_HUMAN(pre=K,post=C);sp|P15529-13|MCP_HUMAN(pre=K,post=C);sp	987.135	3	18.2956
YPQDYQFYIQNFTALPLNTVVPPQR	sp|P43307|SSRA_HUMAN(pre=R,post=Q);sp|P43307-2|SSRA_HUMAN(pre=R,post=Q);tr|E9PAL7|E9PAL7_HUMAN(pre=R,post=Q);tr|F5H5Y2|F5H5Y2_HUMAN(pre=R,post=Q);tr|C9J5W0|C9J5W0_HUMAN(pre=R,post=Q);tr|C9IZQ1|C9IZQ1_HUMAN(pre=R,post=Q);tr|C9J3L8|C9J3L8_HUMAN(pre=R,post=Q	1052.87	3	28.418	ANT#PDS#DITEKTEDSSVPETPDNER	sp|Q9H4L7|SMRCD_HUMAN(pre=R,post=K);sp|Q9H4L7-2|SMRCD_HUMAN(pre=R,post=K);tr|D6RAY8|D6RAY8_HUMAN(pre=R,post=K)	1065.79	3	20.3763	RAN@TSALAVPSPVSNSASAR	sp|P55268|LAMB2_HUMAN(pre=R,post=H)	701.042	3	18.2843
NLEVLNFFNNQIEELPTQISSLQK	sp|Q15404|RSU1_HUMAN(pre=K,post=L);sp|Q15404-2|RSU1_HUMAN(pre=K,post=L);tr|F2Z2H2|F2Z2H2_HUMAN(pre=K,post=L)	1036.23	3	28.4045	APGPRDT#DDDEEEPDPYGFIVQTAEIAEIAR	sp|Q9Y4F5|C170B_HUMAN(pre=R,post=L);sp|Q9Y4F5-2|C170B_HUMAN(pre=R,post=L);sp|Q9Y4F5-3|C170B_HUMAN(pre=R,post=L);tr|J3KQR7|J3KQR7_HUMAN(pre=R,post=L);tr|E9PFC1|E9PFC1_HUMAN(pre=R,post=L)	1214.22	3	20.3628	TLSDVPSAAPQN@LSLEVR	sp|Q92859|NEO1_HUMAN(pre=R,post=N);sp|Q92859-2|NEO1_HUMAN(pre=R,post=N);sp|Q92859-3|NEO1_HUMAN(pre=R,post=N);tr|Q59FP8|Q59FP8_HUMAN(pre=R,post=N);tr|B7ZKN0|B7ZKN0_HUMAN(pre=R,post=N)	681.368	3	18.2729
EHSLIKPYQGVGSSSMPLWDFQGSTMLTSQYVR	sp|Q12907|LMAN2_HUMAN(pre=R,post=L);tr|D6RDX1|D6RDX1_HUMAN(pre=R,post=L);tr|D6RBH1|D6RBH1_HUMAN(pre=R,post=L);tr|D6RBV2|D6RBV2_HUMAN(pre=R,post=L)	1005.26	4	28.3909	RTGS#DHTNPTSPLLVKPSDLLEENK	sp|Q96D71|REPS1_HUMAN(pre=K,post=I);sp|Q96D71-2|REPS1_HUMAN(pre=K,post=I);sp|Q96D71-3|REPS1_HUMAN(pre=K,post=I);tr|J3KP76|J3KP76_HUMAN(pre=K,post=I);tr|E9PMG1|E9PMG1_HUMAN(pre=K,post=I);tr|H0YDT0|H0YDT0_HUMAN(pre=K,post=I);tr|H0YE73|H0YE73_HUMAN(pre=K,pos	815.929	4	20.3465	NQELEDNVHISPN@GSIITIVGTR	sp|P98160|PGBM_HUMAN(pre=R,post=P)	884.465	3	18.2717
MDRDPLGGLADMFGQMPGSGIGTGPGVIQDR	sp|P78344|IF4G2_HUMAN(pre=K,post=F);sp|P78344-2|IF4G2_HUMAN(pre=K,post=F);tr|D3DQV9|D3DQV9_HUMAN(pre=K,post=F);tr|H0Y3P2|H0Y3P2_HUMAN(pre=K,post=F);tr|H0YCH5|H0YCH5_HUMAN(pre=K,post=F)	1097.2	3	28.3801	IPGTPGAGGRLS#PENNQVLTK	sp|Q16514|TAF12_HUMAN(pre=K,post=K);sp|Q16514-2|TAF12_HUMAN(pre=K,post=K)	825.44	3	20.3276	TAN@DTSTEAYNLLLR	sp|P11047|LAMC1_HUMAN(pre=K,post=T)	609.647	3	18.239
TYLAALETLDNGKPYVISYLVDLDMVLK	sp|P05091|ALDH2_HUMAN(pre=R,post=C);tr|F8VXI5|F8VXI5_HUMAN(pre=R,post=C);tr|F8VP50|F8VP50_HUMAN(pre=R,post=C)	1197.33	3	28.3409	S#FSM^HDLTTIQGDEPVGQRPYQPLPEAK	sp|Q6NUK4|REEP3_HUMAN(pre=R,post=K)	882.181	4	20.3182	SISAVDN@GSLANTPHLR	sp|P07585|PGS2_HUMAN(pre=N,post=E);sp|P07585-2|PGS2_HUMAN(pre=N,post=E);sp|P07585-3|PGS2_HUMAN(pre=N,post=E);tr|F8VNV6|F8VNV6_HUMAN(pre=N,post=E);tr|H0YIH3|H0YIH3_HUMAN(pre=N,post=E)	633.001	3	18.2344
HVPVVYVDYPGPASLTQIYGTFNR	sp|Q14204|DYHC1_HUMAN(pre=R,post=A)	946.498	3	28.3134	ESEVCPVPTNSPS#PPPLPPPPPLPK	sp|Q9ULJ3|ZBT21_HUMAN(pre=K,post=I);sp|Q9ULJ3-2|ZBT21_HUMAN(pre=K,post=I)	1000.18	3	20.3041	SFDDHFQHLLN@DSER	sp|P35052|GPC1_HUMAN(pre=R,post=T);tr|H7C024|H7C024_HUMAN(pre=R,post=T);tr|H7BZE9|H7BZE9_HUMAN(pre=R,post=T);tr|C9J4Y6|C9J4Y6_HUMAN(pre=R,post=T);tr|H7C410|H7C410_HUMAN(pre=R,post=T)	501.99	4	18.2079
DATNVGDEGGFAPNILENSEALELVK	sp|P09104|ENOG_HUMAN(pre=K,post=E);tr|B7Z2X9|B7Z2X9_HUMAN(pre=K,post=E)	997.512	3	28.3007	LSSQIS#AGEEKWNSVSPASAGK	sp|Q86UE4|LYRIC_HUMAN(pre=K,post=R);tr|H0YB56|H0YB56_HUMAN(pre=K,post=R);tr|E5RJU9|E5RJU9_HUMAN(pre=K,post=R)	915.801	3	20.2997	SDVGN@YTCVVTNTVTNHK	sp|Q8IWV2|CNTN4_HUMAN(pre=K,post=V);tr|F8WD58|F8WD58_HUMAN(pre=K,post=V)	766.714	3	18.171
IYVPPPFAAAAINEAIEAEIPLVVCITEGIPQQDMVR	sp|P53597|SUCA_HUMAN(pre=V,post=V)	1393.74	3	28.2858	ETTCSKES#NEELTESCETK	sp|P01042|KNG1_HUMAN(pre=R,post=K);sp|P01042-2|KNG1_HUMAN(pre=R,post=K);tr|C9JEX1|C9JEX1_HUMAN(pre=R,post=K)	1387.61	2	20.286	SPVIHPPVSYN@DTAPR	sp|Q15904|VAS1_HUMAN(pre=V,post=I);tr|A6NLC6|A6NLC6_HUMAN(pre=V,post=I)	632.33	3	18.1376
YVYDNLITPAMICAGFLQGNVDSCQGDSGGPLVTSK	sp|O15393|TMPS2_HUMAN(pre=R,post=N);sp|O15393-2|TMPS2_HUMAN(pre=R,post=N);tr|C9JKZ3|C9JKZ3_HUMAN(pre=R,post=N)	1034.76	4	28.2833	MLPHAPGVQM^QAIPEDAIPEES#GDEDEDDPDKR	sp|Q13547|HDAC1_HUMAN(pre=R,post=I);tr|F5GXM1|F5GXM1_HUMAN(pre=R,post=I)	1004.7	4	20.2616	CGHLPRPN@ITQSCQLR	sp|Q6UY14|ATL4_HUMAN(pre=R,post=L);sp|Q6UY14-2|ATL4_HUMAN(pre=R,post=L);tr|F8WAD0|F8WAD0_HUMAN(pre=R,post=L)	694.687	3	18.127
HFLQATGCSMESALEAASLHPAQLLGLEK	sp|Q9Y303|NAGA_HUMAN(pre=R,post=S);sp|Q9Y303-2|NAGA_HUMAN(pre=R,post=S);sp|Q9Y303-3|NAGA_HUMAN(pre=R,post=S);tr|H3BTE3|H3BTE3_HUMAN(pre=R,post=S)	850.193	4	28.2779	DS#PGIPPSANAHQLFR	sp|P51812|KS6A3_HUMAN(pre=K,post=G);tr|B4DG22|B4DG22_HUMAN(pre=K,post=G);tr|B7ZB17|B7ZB17_HUMAN(pre=K,post=G);tr|F5GYC4|F5GYC4_HUMAN(pre=K,post=G)	644.315	3	20.2485	CKPNFFCN@STVCEHCDPCTK	sp|P25445|TNR6_HUMAN(pre=R,post=C);sp|P25445-6|TNR6_HUMAN(pre=R,post=C);sp|P25445-7|TNR6_HUMAN(pre=R,post=C);tr|H7C5Z8|H7C5Z8_HUMAN(pre=R,post=C)	749.332	4	18.1237
YPTDGSEIVLLTDGEDNTISGCFNEVK	sp|A8K7I4|CLCA1_HUMAN(pre=K,post=Q)	1087.86	3	28.2605	MES#EGGADDS#AEEGDLLDDDDNEDRGDDQVK	tr|B4DY08|B4DY08_HUMAN(pre=K,post=T)	948.117	4	20.2341	ELGVVM^YN@CSCLAR	sp|Q8IV08|PLD3_HUMAN(pre=K,post=D)	611.62	3	18.1043
AFAGDIANQLATDAVQILGGNGFNTEYPVEK	sp|P11310|ACADM_HUMAN(pre=K,post=L);sp|P11310-2|ACADM_HUMAN(pre=K,post=L);tr|Q5T4U5|Q5T4U5_HUMAN(pre=K,post=L);tr|B7Z9I1|B7Z9I1_HUMAN(pre=K,post=L);tr|B4DJE7|B4DJE7_HUMAN(pre=K,post=L)	1171.27	3	28.2434	DDSHSAEDS#EDEKEDHKNVR	sp|Q9H1E3|NUCKS_HUMAN(pre=K,post=Q);sp|Q9H1E3-2|NUCKS_HUMAN(pre=K,post=Q)	952.088	3	20.2204	SDLVNEEATGQFHVYPELPKPSISSN@NSNPVEDK	sp|P13688|CEAM1_HUMAN(pre=K,post=D);sp|P13688-2|CEAM1_HUMAN(pre=K,post=D);sp|P13688-3|CEAM1_HUMAN(pre=K,post=D);sp|P13688-4|CEAM1_HUMAN(pre=K,post=D);sp|P13688-5|CEAM1_HUMAN(pre=K,post=D);sp|P13688-6|CEAM1_HUMAN(pre=K,post=D);sp|P13688-8|CEAM1_HUMAN(pre=K	1044.53	4	18.0545
ETVYCLNDDDETEVLKEDIIQGFR	sp|P13010|XRCC5_HUMAN(pre=K,post=Y)	1063.86	3	28.2319	QPPVSPLTLS#PGPEAHQGFSR	sp|Q6UUV7|CRTC3_HUMAN(pre=R,post=Q);sp|Q6UUV7-3|CRTC3_HUMAN(pre=R,post=Q)	809.405	3	20.2064	N@HTWLPVSDDACYR	sp|P15529|MCP_HUMAN(pre=R,post=E);sp|P15529-2|MCP_HUMAN(pre=R,post=E);sp|P15529-11|MCP_HUMAN(pre=R,post=E);sp|P15529-3|MCP_HUMAN(pre=R,post=E);sp|P15529-12|MCP_HUMAN(pre=R,post=E);sp|P15529-4|MCP_HUMAN(pre=R,post=E);sp|P15529-13|MCP_HUMAN(pre=R,post=E);sp	626.957	3	18.0534
CEDCGKPLSIEADDNGCFPLDGHVLCR	sp|Q15942|ZYX_HUMAN(pre=K,post=K);tr|B4DQX7|B4DQX7_HUMAN(pre=K,post=K);tr|B4DQR8|B4DQR8_HUMAN(pre=K,post=K);tr|H0Y2Y8|H0Y2Y8_HUMAN(pre=K,post=K)	1141.52	3	28.2311	TGVTSTS#DS#EEEGDDQEGEK	sp|O75475|PSIP1_HUMAN(pre=K,post=K);sp|O75475-2|PSIP1_HUMAN(pre=K,post=K);sp|O75475-3|PSIP1_HUMAN(pre=K,post=K)	849.999	3	20.1843	N@ATASLWSGPGLEDR	sp|Q13751|LAMB3_HUMAN(pre=R,post=G)	573.62	3	18.0523
DALAQEYLM^ECIIQVFPDEFHLQTLNPFLR	sp|Q96QK1|VPS35_HUMAN(pre=R,post=A)	953.483	4	28.2234	M^LPHAPGVQMQAIPEDAIPEES#GDEDEDDPDKR	sp|Q13547|HDAC1_HUMAN(pre=R,post=I);tr|F5GXM1|F5GXM1_HUMAN(pre=R,post=I)	1004.7	4	20.1393	TLHPLCPVFQLGYVVQESGQN@FSTLAEK	sp|P51575|P2RX1_HUMAN(pre=K,post=G)	863.701	4	18.0485
VQLATSIGNPPVSLLQQCTNILSQGDK	sp|O60763-2|USO1_HUMAN(pre=R,post=I);tr|H0Y7C0|H0Y7C0_HUMAN(pre=R,post=I);tr|F5GYR8|F5GYR8_HUMAN(pre=R,post=I)	1057.24	3	28.2044	EFDEDS#DEKEEEEDTYEK	sp|O43719|HTSF1_HUMAN(pre=R,post=V)	926.72	3	20.1338	YMQN@LTVEQPIEVK	sp|P24043|LAMA2_HUMAN(pre=R,post=K)	991.032	2	18.0304
LVQGFFPQEPLSVTWSESGQGVTAR	sp|P01876|IGHA1_HUMAN(pre=C,post=N)	955.496	3	28.187	TEAPAPASS#TPQEPWPGPTAPS#PTSRPPWAVDPAFAER	sp|Q9NR12|PDLI7_HUMAN(pre=R,post=Y);sp|Q9NR12-2|PDLI7_HUMAN(pre=R,post=Y)	1065.24	4	20.0547	DLLLGSEAN@LTCTLTGLR	sp|P01876|IGHA1_HUMAN(pre=E,post=D);sp|P01877|IGHA2_HUMAN(pre=E,post=D)	1046.55	2	17.984
KVVLDGEEVQIDILDTAGQEDYAAIR	sp|P11233|RALA_HUMAN(pre=K,post=D);sp|P11234|RALB_HUMAN(pre=K,post=D);tr|B4E040|B4E040_HUMAN(pre=K,post=D);tr|Q6ZS74|Q6ZS74_HUMAN(pre=K,post=D);tr|C9J6B1|C9J6B1_HUMAN(pre=K,post=D);tr|C9JYR1|C9JYR1_HUMAN(pre=K,post=D);tr|C9JPE8|C9JPE8_HUMAN(pre=K,post=D);	787.921	4	28.1775	SDAEEDGGTVS#QEEEDRKPK	sp|P27824|CALX_HUMAN(pre=K,post=A);tr|B4DGP8|B4DGP8_HUMAN(pre=K,post=A);tr|B4E2T8|B4E2T8_HUMAN(pre=K,post=A)	906.754	3	20.0395	N@LTHLESLHLEDNALK	sp|Q13641|TPBG_HUMAN(pre=R,post=V)	712.722	3	17.9679
LNPNFLVDFGKEPLGPALAHELR	sp|Q13228|SBP1_HUMAN(pre=K,post=Y);sp|Q13228-2|SBP1_HUMAN(pre=K,post=Y);sp|Q13228-3|SBP1_HUMAN(pre=K,post=Y)	709.65	4	28.1487	SAES#PQDAADLFTDLENAFQGK	sp|Q96CW5|GCP3_HUMAN(pre=K,post=I);sp|Q96CW5-2|GCP3_HUMAN(pre=K,post=I)	908.089	3	20.0118	LMSTEASQN@ITYHCK	sp|P02452|CO1A1_HUMAN(pre=R,post=N)	691.338	3	17.9454
GISEFIVMAADAEPLEIILHLPLLCEDK	sp|P55769|NH2L1_HUMAN(pre=R,post=N);tr|B1AHD1|B1AHD1_HUMAN(pre=R,post=N)	856.965	4	28.1388	SPM^FPALGEASS#DDDLFQSAKPK	sp|Q641Q2|FA21A_HUMAN(pre=K,post=P);sp|Q641Q2-2|FA21A_HUMAN(pre=K,post=P);sp|Q5SNT6|FA21B_HUMAN(pre=K,post=P);sp|Q9Y4E1|FA21C_HUMAN(pre=K,post=P);sp|Q9Y4E1-2|FA21C_HUMAN(pre=K,post=P);sp|Q9Y4E1-3|FA21C_HUMAN(pre=K,post=P);sp|Q9Y4E1-4|FA21C_HUMAN(pre=K,pos	742.362	4	20.0004	LEN@LSSSEM^GYTATLTR	sp|P10253|LYAG_HUMAN(pre=K,post=T);tr|I3L3L3|I3L3L3_HUMAN(pre=K,post=T);tr|I3L0S5|I3L0S5_HUMAN(pre=K,post=T)	678.665	3	17.9386
ILQAVQAAEDAAGQALQQADHTWATVVR	sp|O15230|LAMA5_HUMAN(pre=R,post=Q)	777.161	4	28.0672	M^LPHAPGVQMQAIPEDAVHEDS#GDEDGEDPDKR	sp|Q92769|HDAC2_HUMAN(pre=R,post=I);tr|B3KRS5|B3KRS5_HUMAN(pre=R,post=I);tr|J3KPW7|J3KPW7_HUMAN(pre=R,post=I)	794.757	5	19.9902	AIYN@VSQCPGHQATPR	sp|Q9BQS7|HEPH_HUMAN(pre=R,post=Q);sp|Q9BQS7-2|HEPH_HUMAN(pre=R,post=Q);tr|Q5JZ08|Q5JZ08_HUMAN(pre=R,post=Q);tr|E7ES21|E7ES21_HUMAN(pre=R,post=Q);tr|E9PHN8|E9PHN8_HUMAN(pre=R,post=Q)	648.655	3	17.9172
EIEDAAQFATADPEPPLEELGYHIYSSDPPFEVR	sp|P08559|ODPA_HUMAN(pre=K,post=G);sp|P08559-2|ODPA_HUMAN(pre=K,post=G);sp|P08559-3|ODPA_HUMAN(pre=K,post=G);sp|P08559-4|ODPA_HUMAN(pre=K,post=G);tr|Q5JPU3|Q5JPU3_HUMAN(pre=K,post=G)	994.979	4	28.0645	EEKESEDKPEIEDVGS#DEEEEKKDGDK	sp|P07900|HS90A_HUMAN(pre=K,post=K);sp|P07900-2|HS90A_HUMAN(pre=K,post=K);tr|Q86U12|Q86U12_HUMAN(pre=K,post=K)	1017.49	4	19.9895	ALVCSQPGLN@CTVK	sp|Q96F46|I17RA_HUMAN(pre=R,post=N)	612.658	3	17.9164
KYPTDGSEIVLLTDGEDNTISGCFNEVK	sp|A8K7I4|CLCA1_HUMAN(pre=K,post=Q)	1178.6	3	28.0637	ESEDKPEIEDVGS#DEEEEKK	sp|P07900|HS90A_HUMAN(pre=K,post=D);sp|P07900-2|HS90A_HUMAN(pre=K,post=D);tr|Q86U12|Q86U12_HUMAN(pre=K,post=D)	1489.2	2	19.967	VTQVYAEN@GTVLQGSTVASVYK	sp|P27169|PON1_HUMAN(pre=K,post=G);tr|F5H4W9|F5H4W9_HUMAN(pre=K,post=G)	868.466	3	17.9119
LNTDIAGLASAIDMSTNYNSDSLHFSNVFR	sp|P04114|APOB_HUMAN(pre=R,post=S)	855.168	4	28.063	LSDIPLKPEVLAEDGVVLDS#EDEVDSAVQHPELPVK	sp|Q8IWB9|TEX2_HUMAN(pre=K,post=T);sp|Q8IWB9-2|TEX2_HUMAN(pre=K,post=T)	879.66	5	19.8944	RGTFTDCALAN@MTEQIR	sp|P12110|CO6A2_HUMAN(pre=R,post=Q);sp|P12110-2|CO6A2_HUMAN(pre=R,post=Q);sp|P12110-3|CO6A2_HUMAN(pre=R,post=Q);tr|C9JH44|C9JH44_HUMAN(pre=R,post=Q)	710.347	3	17.8542
YTVFQTTGSVPIATVIINEASGSR	sp|P50053|KHK_HUMAN(pre=R,post=T);tr|C9JDL1|C9JDL1_HUMAN(pre=R,post=T)	885.809	3	28.0606	LTHVDS#PLEAPAGPLGQVK	sp|Q9BSJ8|ESYT1_HUMAN(pre=R,post=L);sp|Q9BSJ8-2|ESYT1_HUMAN(pre=R,post=L)	766.411	3	19.8911	LM^STEASQN@ITYHCK	sp|P02452|CO1A1_HUMAN(pre=R,post=N)	696.669	3	17.8481
DLPCPGTCALEGGSHITTFDGK	sp|Q02817|MUC2_HUMAN(pre=K,post=T);tr|E7EUV1|E7EUV1_HUMAN(pre=K,post=T)	874.424	3	28.0313	AAPSSEGDS#CDGVEATEGPGSADTEEPK	sp|P39880|CUX1_HUMAN(pre=R,post=S);sp|P39880-2|CUX1_HUMAN(pre=R,post=S);sp|P39880-3|CUX1_HUMAN(pre=R,post=S);sp|P39880-4|CUX1_HUMAN(pre=R,post=S);sp|P39880-5|CUX1_HUMAN(pre=R,post=S);sp|P39880-6|CUX1_HUMAN(pre=R,post=S)	1040.1	3	19.8788	AFN@STLPTMAQMEK	sp|P16070|CD44_HUMAN(pre=K,post=A);sp|P16070-3|CD44_HUMAN(pre=K,post=A);sp|P16070-4|CD44_HUMAN(pre=K,post=A);sp|P16070-5|CD44_HUMAN(pre=K,post=A);sp|P16070-6|CD44_HUMAN(pre=K,post=A);sp|P16070-7|CD44_HUMAN(pre=K,post=A);sp|P16070-8|CD44_HUMAN(pre=K,post=A	619.983	3	17.8068
LGPTVNDM^QLTDLVPNTEYAVTVQAVLHDLTSEPVTVR	sp|Q99715|COCA1_HUMAN(pre=R,post=E);sp|Q99715-2|COCA1_HUMAN(pre=R,post=E);sp|Q99715-4|COCA1_HUMAN(pre=R,post=E);tr|D6RGG3|D6RGG3_HUMAN(pre=R,post=E);tr|H0Y4P7|H0Y4P7_HUMAN(pre=R,post=E)	1074.81	4	28.0302	LLSDS#LPPSTGTFQEAQSR	sp|Q9Y490|TLN1_HUMAN(pre=R,post=L);tr|Q5TCU6|Q5TCU6_HUMAN(pre=R,post=L)	753.367	3	19.8678	N@GSGAVFPVAGADVQTLR	sp|O00391|QSOX1_HUMAN(pre=K,post=E);sp|O00391-2|QSOX1_HUMAN(pre=K,post=E)	635.338	3	17.7634
EAGFPPGVVNIVPGFGPTVGAAISSHPQINK	sp|P47895|AL1A3_HUMAN(pre=K,post=I)	837.211	4	28.0294	S#PM^MPENAENEGDALLQFTAEFSSR	sp|Q9UNN5|FAF1_HUMAN(pre=K,post=Y);tr|B4DEJ6|B4DEJ6_HUMAN(pre=K,post=Y);tr|B3KT28|B3KT28_HUMAN(pre=K,post=Y)	1004.44	3	19.8517	AGKPSAAAASVSTQHGSILQLN@DTLEEK	sp|Q68CP4|HGNAT_HUMAN(pre=K,post=E);sp|Q68CP4-2|HGNAT_HUMAN(pre=K,post=E);tr|E5RJC4|E5RJC4_HUMAN(pre=K,post=E)	814.94	4	17.759
VLILGSGGLSIGQAGEFDYSGSQAVK	sp|P31327|CPSM_HUMAN(pre=K,post=A);tr|J3KQL0|J3KQL0_HUMAN(pre=K,post=A)	947.847	3	28.0182	SS#QIGAVVSHQSSVIPDR	sp|Q9NVS9|PNPO_HUMAN(pre=K,post=E);tr|B4E0V0|B4E0V0_HUMAN(pre=K,post=E);tr|B4E1D7|B4E1D7_HUMAN(pre=K,post=E);tr|J3QQV6|J3QQV6_HUMAN(pre=K,post=E)	697.685	3	19.8443	N@ITQIVGHSGCEAK	sp|P41271|NBL1_HUMAN(pre=K,post=S);sp|P41271-2|NBL1_HUMAN(pre=K,post=S);tr|A3KFI1|A3KFI1_HUMAN(pre=K,post=S);tr|E5RFZ1|E5RFZ1_HUMAN(pre=K,post=S);tr|A3KFI2|A3KFI2_HUMAN(pre=K,post=S);tr|A3KFI3|A3KFI3_HUMAN(pre=K,post=S);tr|A3KFI5|A3KFI5_HUMAN(pre=K,post=S	601.648	3	17.7567
NEAETTSMVSMPLYAVMYPVFNELER	sp|Q9BUL8|PDC10_HUMAN(pre=K,post=V);tr|C9J6F3|C9J6F3_HUMAN(pre=K,post=V);tr|C9J932|C9J932_HUMAN(pre=K,post=V);tr|C9JSA3|C9JSA3_HUMAN(pre=K,post=V);tr|F8WDF3|F8WDF3_HUMAN(pre=K,post=V);tr|C9JND6|C9JND6_HUMAN(pre=K,post=V);tr|C9J5C3|C9J5C3_HUMAN(pre=K,post=	1055.84	3	27.9638	S#NSPPALGPEACPVSLPSPPEASTLK	sp|Q9H0F6|SHRPN_HUMAN(pre=K,post=G);sp|Q9H0F6-2|SHRPN_HUMAN(pre=K,post=G)	991.165	3	19.8157	AIN@QTAVECTWTGPR	sp|Q92673|SORL_HUMAN(pre=K,post=N);tr|E9PP43|E9PP43_HUMAN(pre=K,post=N);tr|E9PPB3|E9PPB3_HUMAN(pre=K,post=N);tr|E9PKB0|E9PKB0_HUMAN(pre=K,post=N);tr|E9PS32|E9PS32_HUMAN(pre=K,post=N)	924.954	2	17.7316
YQYGGNQEGEVGFEPCYAEVLR	sp|O75356|ENTP5_HUMAN(pre=K,post=V);tr|G3V4I0|G3V4I0_HUMAN(pre=K,post=V)	903.751	3	27.9541	APS#VANVGSHCDLSLK	sp|P21333|FLNA_HUMAN(pre=R,post=I);sp|P21333-2|FLNA_HUMAN(pre=R,post=I);tr|Q5HY54|Q5HY54_HUMAN(pre=R,post=I);tr|E9PHF0|E9PHF0_HUMAN(pre=R,post=I)	675.004	3	19.7794	DVVTAAGDMLKDN@ATEEEILVYLEK	sp|P07602|SAP_HUMAN(pre=K,post=T);sp|P07602-2|SAP_HUMAN(pre=K,post=T);sp|P07602-3|SAP_HUMAN(pre=K,post=T);tr|B1AVU8|B1AVU8_HUMAN(pre=K,post=T);tr|C9JIZ6|C9JIZ6_HUMAN(pre=K,post=T)	800.673	4	17.6971
VASMPLISSTCDMVSAAYASTK	sp|O60664|PLIN3_HUMAN(pre=R,post=E);sp|O60664-3|PLIN3_HUMAN(pre=R,post=E);tr|K7EQF4|K7EQF4_HUMAN(pre=R,post=E);tr|K7ER39|K7ER39_HUMAN(pre=R,post=E)	1289.64	2	27.9456	AGEQQLS#EPEDMEM^EAGDTDDPPR	sp|Q93009|UBP7_HUMAN(pre=K,post=I);tr|H3BMF6|H3BMF6_HUMAN(pre=K,post=I)	963.052	3	19.7688	LELN@LTDSEN@ATCLYAK	sp|P13473|LAMP2_HUMAN(pre=A,post=W);sp|P13473-2|LAMP2_HUMAN(pre=A,post=W);sp|P13473-3|LAMP2_HUMAN(pre=A,post=W)	1123.06	2	17.6795
YMGSHIPESPLQFYVNYPNSGSVSAYGPGLVYGVANK	sp|O75369|FLNB_HUMAN(pre=K,post=T);sp|O75369-2|FLNB_HUMAN(pre=K,post=T);sp|O75369-3|FLNB_HUMAN(pre=K,post=T);sp|O75369-7|FLNB_HUMAN(pre=K,post=T);sp|O75369-4|FLNB_HUMAN(pre=K,post=T);sp|O75369-5|FLNB_HUMAN(pre=K,post=T);sp|O75369-6|FLNB_HUMAN(pre=K,post=T	1417.71	3	27.9392	S#AGEEEDGPVLTDEQK	sp|Q66PJ3|AR6P4_HUMAN(pre=R,post=S);sp|Q66PJ3-2|AR6P4_HUMAN(pre=R,post=S);sp|Q66PJ3-3|AR6P4_HUMAN(pre=R,post=S);sp|Q66PJ3-4|AR6P4_HUMAN(pre=R,post=S);tr|B3V0L1|B3V0L1_HUMAN(pre=R,post=S);tr|F5GYV5|F5GYV5_HUMAN(pre=R,post=S);tr|F8WCT1|F8WCT1_HUMAN(pre=R,po	1036.47	2	19.7067	N@LTVCPDGALFEQK	sp|P54709|AT1B3_HUMAN(pre=K,post=G);tr|B7Z1N7|B7Z1N7_HUMAN(pre=K,post=G);tr|C9JA36|C9JA36_HUMAN(pre=K,post=G)	627.661	3	17.6278
FIEAEQVPELEAVLHLVIASSDTR	sp|Q5VYK3|ECM29_HUMAN(pre=K,post=H);tr|J3KN16|J3KN16_HUMAN(pre=K,post=H)	703.383	4	27.8884	NMTS#PIADFPAPPPYSAVT#PPPDAFSR	sp|Q9UMS6|SYNP2_HUMAN(pre=R,post=G);sp|Q9UMS6-2|SYNP2_HUMAN(pre=R,post=G);sp|Q9UMS6-3|SYNP2_HUMAN(pre=R,post=G);tr|H0Y9Y3|H0Y9Y3_HUMAN(pre=R,post=G)	1049.81	3	19.6913	VDLEDFEN@NTAYAK	sp|P55083|MFAP4_HUMAN(pre=R,post=Y);sp|P55083-2|MFAP4_HUMAN(pre=R,post=Y);tr|K7ES70|K7ES70_HUMAN(pre=R,post=Y)	959.47	2	17.6146
KYGDIPEYVLAYIDYLSHLNEDNNTR	sp|Q12996|CSTF3_HUMAN(pre=K,post=V)	851.682	4	27.8751	DS#PGIPPSAGAHQLFR	sp|Q15418|KS6A1_HUMAN(pre=K,post=G);sp|Q15418-2|KS6A1_HUMAN(pre=K,post=G);sp|Q15418-3|KS6A1_HUMAN(pre=K,post=G);tr|E9PRI4|E9PRI4_HUMAN(pre=K,post=G);tr|E9PGT3|E9PGT3_HUMAN(pre=K,post=G);tr|Q5SVM6|Q5SVM6_HUMAN(pre=K,post=G)	625.308	3	19.6725	GN@ITEYQCHQYITK	sp|Q92896|GSLG1_HUMAN(pre=R,post=M);sp|Q92896-2|GSLG1_HUMAN(pre=R,post=M);sp|Q92896-3|GSLG1_HUMAN(pre=R,post=M);tr|H3BM42|H3BM42_HUMAN(pre=R,post=M);tr|H3BQU9|H3BQU9_HUMAN(pre=R,post=M);tr|H3BQT1|H3BQT1_HUMAN(pre=R,post=M)	682.007	3	17.5828
GQGVYLGMPGCLPVYDALAGEFIR	sp|P30040|ERP29_HUMAN(pre=K,post=A);tr|F8VY02|F8VY02_HUMAN(pre=K,post=A)	909.797	3	27.8164	DLPTIPGVTSPSSDEPPMEASQSHLRNS#PEDK	sp|Q13541|4EBP1_HUMAN(pre=R,post=R)	947.452	4	19.6695	AFITN@FSMIIDGM^TYPGIIK	sp|Q14624|ITIH4_HUMAN(pre=K,post=E);sp|Q14624-2|ITIH4_HUMAN(pre=K,post=E);sp|Q14624-3|ITIH4_HUMAN(pre=K,post=E);sp|Q14624-4|ITIH4_HUMAN(pre=K,post=E);tr|B7ZKJ8|B7ZKJ8_HUMAN(pre=K,post=E)	846.448	3	17.5815
NWSAAGNAFCQAAQLHLQLQSK	sp|P54920|SNAA_HUMAN(pre=K,post=H);tr|M0R058|M0R058_HUMAN(pre=K,post=H)	911.138	3	27.814	EEPLS#EEEPCTSTAIAS#PEK	sp|Q9Y2X3|NOP58_HUMAN(pre=K,post=K)	884.714	3	19.6581	GNPILLN@SSIPEDPSIK	sp|P21589|5NTD_HUMAN(pre=H,post=A);sp|P21589-2|5NTD_HUMAN(pre=H,post=A);tr|H0Y7R7|H0Y7R7_HUMAN(pre=H,post=A)	695.056	3	17.5359
SNLLTQDNGILTFSNLSPGQYYFK	sp|Q15155|NOMO1_HUMAN(pre=R,post=P);sp|Q5JPE7|NOMO2_HUMAN(pre=R,post=P);sp|Q5JPE7-2|NOMO2_HUMAN(pre=R,post=P);sp|P69849|NOMO3_HUMAN(pre=R,post=P);tr|Q4G177|Q4G177_HUMAN(pre=R,post=P);tr|F5H826|F5H826_HUMAN(pre=R,post=P);tr|J3KN36|J3KN36_HUMAN(pre=R,post=P	1003.53	3	27.7823	RPES#PPSILTPPVVPTADK	sp|P55198|AF17_HUMAN(pre=K,post=V);tr|E9PEP1|E9PEP1_HUMAN(pre=K,post=P)	790.43	3	19.6306	FWLPHN@VTWADLK	sp|Q6ZMG9|CERS6_HUMAN(pre=R,post=N);sp|Q6ZMG9-2|CERS6_HUMAN(pre=R,post=N)	639.348	3	17.522
MGSENLNEQLEEFLANIGTSVQNVR	sp|Q9UKG1|DP13A_HUMAN(pre=K,post=R)	979.491	3	27.78	KIPIPET#PPQTPPQVLDSPHQR	sp|Q969H4|CNKR1_HUMAN(pre=K,post=S);sp|Q969H4-2|CNKR1_HUMAN(pre=K,post=S);tr|G3V160|G3V160_HUMAN(pre=K,post=S)	711.632	4	19.6072	LSDLSIN@STECLHVH	sp|P05156|CFAI_HUMAN(pre=K,post=C);tr|G3XAM2|G3XAM2_HUMAN(pre=K,post=C);tr|E7ETH0|E7ETH0_HUMAN(pre=K,post=C)	623.976	3	17.5144
LLEDGEDFNLGDALDSSNSMQTIQK	sp|P05783|K1C18_HUMAN(pre=R,post=T);gi|125083(pre=R,post=T);gi|106851(pre=R,post=T);gi|34035(pre=R,post=T)	1010.16	3	27.7784	EKTPS#PKEEDEEPES#PPEKK	sp|Q9H1E3|NUCKS_HUMAN(pre=K,post=T);sp|Q9H1E3-2|NUCKS_HUMAN(pre=K,post=T)	1064.19	3	19.6063	FVGTPEVN@QTTLYQR	sp|P01033|TIMP1_HUMAN(pre=K,post=Y);tr|Q5H9B5|Q5H9B5_HUMAN(pre=K,post=Y);tr|Q5H9B4|Q5H9B4_HUMAN(pre=K,post=Y)	633.331	3	17.4931
IGYNPDTVAFVPISGWNGDNM^LEPSANMPWFK	sp|P68104|EF1A1_HUMAN(pre=K,post=G);sp|Q5VTE0|EF1A3_HUMAN(pre=K,post=G)	1291.29	3	27.7637	DLEPGEVPS#DSDEDGEHK	sp|Q96T58|MINT_HUMAN(pre=R,post=S)	775.001	3	19.5953	EAPYFYN@DTVTFK	sp|P20023|CR2_HUMAN(pre=K,post=C);sp|P20023-2|CR2_HUMAN(pre=K,post=C);sp|P20023-3|CR2_HUMAN(pre=K,post=C);sp|P20023-4|CR2_HUMAN(pre=K,post=C);tr|C9J0D9|C9J0D9_HUMAN(pre=K,post=C);tr|Q5SR47|Q5SR47_HUMAN(pre=K,post=C)	942.47	2	17.4876
AQEALDAVSTLEEGHAQYLTSLADASALVAALTR	sp|O75146|HIP1R_HUMAN(pre=R,post=F)	1210.63	3	27.7589	S#PTDSDVSLDSEDSGAK	sp|Q8N3V7-2|SYNPO_HUMAN(pre=R,post=S)	1039.46	2	19.5882	IVDDITYNVN@DTFHK	sp|P02751|FINC_HUMAN(pre=C,post=R);sp|P02751-2|FINC_HUMAN(pre=C,post=R);sp|P02751-3|FINC_HUMAN(pre=C,post=R);sp|P02751-4|FINC_HUMAN(pre=C,post=R);sp|P02751-5|FINC_HUMAN(pre=C,post=R);sp|P02751-6|FINC_HUMAN(pre=C,post=R);sp|P02751-7|FINC_HUMAN(pre=C,post=R	1042.03	2	17.4174
QAVDFLSNEGHIYSTVDDDHFK	sp|P15927|RFA2_HUMAN(pre=K,post=S);sp|P15927-2|RFA2_HUMAN(pre=K,post=S);sp|P15927-3|RFA2_HUMAN(pre=K,post=S);tr|Q5TEJ0|Q5TEJ0_HUMAN(pre=K,post=S)	707.095	4	27.7572	SYVS#EPELATLSGDMAQPSLGLVGPESR	sp|Q6IQ23|PKHA7_HUMAN(pre=R,post=Y);sp|Q6IQ23-2|PKHA7_HUMAN(pre=R,post=Y);sp|Q6IQ23-3|PKHA7_HUMAN(pre=R,post=Y);tr|E9PKC0|E9PKC0_HUMAN(pre=R,post=Y);tr|H0YDE2|H0YDE2_HUMAN(pre=R,post=Y)	1038.84	3	19.5764	LRPIIISM^N@YSLPLR	sp|P26006|ITA3_HUMAN(pre=K,post=M);sp|P26006-1|ITA3_HUMAN(pre=K,post=M)	649.712	3	17.3681
DVLKEEGVSFLINTFEGGGCGQPSGILAQPTLLYLR	sp|P78527|PRKDC_HUMAN(pre=K,post=G);sp|P78527-2|PRKDC_HUMAN(pre=K,post=G)	1389.74	3	27.755	EPS#PALGPNLDGSGLLPR	sp|Q9BRZ2|TRI56_HUMAN(pre=R,post=P)	672.01	3	19.5461	LLQVVYLHSNN@ITK	sp|P21810|PGS1_HUMAN(pre=K,post=V);tr|A6NLG9|A6NLG9_HUMAN(pre=K,post=V)	644.379	3	17.3676
VFTTQELVQAFTHAPATLEADR	sp|O95433|AHSA1_HUMAN(pre=R,post=G);tr|B4DUR9|B4DUR9_HUMAN(pre=R,post=G);tr|H0YJG7|H0YJG7_HUMAN(pre=R,post=G);tr|H0YJ63|H0YJ63_HUMAN(pre=R,post=G);tr|G3V438|G3V438_HUMAN(pre=R,post=G)	863.786	3	27.7368	FQFELTLEEDGES#DTEKDSGSQVEEDTSCSDSK	sp|Q08499|PDE4D_HUMAN(pre=K,post=T);sp|Q08499-2|PDE4D_HUMAN(pre=K,post=T);sp|Q08499-3|PDE4D_HUMAN(pre=K,post=T);sp|Q08499-4|PDE4D_HUMAN(pre=K,post=T);sp|Q08499-5|PDE4D_HUMAN(pre=K,post=T);sp|Q08499-6|PDE4D_HUMAN(pre=K,post=T);sp|Q08499-8|PDE4D_HUMAN(pre=K	1060.96	4	19.5447	AFN@STLPTM^AQM^EK	sp|P16070|CD44_HUMAN(pre=K,post=A);sp|P16070-3|CD44_HUMAN(pre=K,post=A);sp|P16070-4|CD44_HUMAN(pre=K,post=A);sp|P16070-5|CD44_HUMAN(pre=K,post=A);sp|P16070-6|CD44_HUMAN(pre=K,post=A);sp|P16070-7|CD44_HUMAN(pre=K,post=A);sp|P16070-8|CD44_HUMAN(pre=K,post=A	630.646	3	17.3651
DVTAIESAWLLELAPHFYQQGTHLSLK	sp|Q9H5Z1|DHX35_HUMAN(pre=R,post=A);tr|Q5THQ7|Q5THQ7_HUMAN(pre=R,post=A);tr|F5GXM6|F5GXM6_HUMAN(pre=R,post=A);tr|Q5THR1|Q5THR1_HUMAN(pre=R,post=A)	839.705	4	27.7295	VVKS#TQDLSDVSMDEVGIPLR	sp|Q9BX66|SRBS1_HUMAN(pre=R,post=N);sp|Q9BX66-2|SRBS1_HUMAN(pre=R,post=N);sp|Q9BX66-3|SRBS1_HUMAN(pre=R,post=N);sp|Q9BX66-4|SRBS1_HUMAN(pre=R,post=N);sp|Q9BX66-5|SRBS1_HUMAN(pre=R,post=N);sp|Q9BX66-6|SRBS1_HUMAN(pre=R,post=N);sp|Q9BX66-7|SRBS1_HUMAN(pre=R	886.124	3	19.504	LLEFDSTN@VSDTAAK	sp|Q8WWB7|NCUG1_HUMAN(pre=R,post=P);sp|Q8WWB7-2|NCUG1_HUMAN(pre=R,post=P)	950.492	2	17.3235
LTQAIAETPENDIPETEVEDDEGWMSHVLQFEDK	sp|Q6UX04|CWC27_HUMAN(pre=K,post=S)	1051.75	4	27.71	SQS#LPGADSLLAKPIDK	sp|Q9Y4A5|TRRAP_HUMAN(pre=R,post=Q);sp|Q9Y4A5-2|TRRAP_HUMAN(pre=R,post=Q);tr|F2Z2U4|F2Z2U4_HUMAN(pre=R,post=Q);tr|H0Y4W2|H0Y4W2_HUMAN(pre=R,post=Q)	751.415	3	19.5003	GAFISN@FSM^TVDGK	sp|P19823|ITIH2_HUMAN(pre=K,post=T);tr|Q5T985|Q5T985_HUMAN(pre=K,post=T);tr|Q5T987|Q5T987_HUMAN(pre=K,post=T)	593.633	3	17.3042
VHNESILDQVWNIFSEASNSEPVNK	sp|Q9NX58|LYAR_HUMAN(pre=K,post=E)	1048.87	3	27.6974	SPS#PPLPTHIPPEPPRT#PPFPAK	sp|Q8IZ21|PHAR4_HUMAN(pre=R,post=T);sp|Q8IZ21-2|PHAR4_HUMAN(pre=R,post=T);sp|Q8IZ21-3|PHAR4_HUMAN(pre=R,post=T)	727.121	4	19.4968	LSATSDSEEPPETLSDNVVN@ISIPVK	sp|P56199|ITA1_HUMAN(pre=Y,post=Y)	1010.86	3	17.2665
IAEVENDEMPADLPSLAADFVESK	sp|P02768|ALBU_HUMAN(pre=C,post=D);sp|P02768-2|ALBU_HUMAN(pre=C,post=D);tr|C9JKR2|C9JKR2_HUMAN(pre=C,post=D);tr|H0YA55|H0YA55_HUMAN(pre=C,post=D);tr|B7WNR0|B7WNR0_HUMAN(pre=C,post=D);tr|D6RHD5|D6RHD5_HUMAN(pre=C,post=D);gi|113576(pre=C,post=D)	1439.72	2	27.6863	GVS#PSQAQGLGSNLVTEVR	sp|P20823|HNF1A_HUMAN(pre=R,post=V);sp|P20823-2|HNF1A_HUMAN(pre=R,post=V);sp|P20823-3|HNF1A_HUMAN(pre=R,post=V);tr|E0YMJ5|E0YMJ5_HUMAN(pre=R,post=V);tr|F5H5U3|F5H5U3_HUMAN(pre=R,post=V);tr|F5H0K0|F5H0K0_HUMAN(pre=R,post=V)	708.359	3	19.4632	N@LTCEVWGPTSPK	sp|P01730|CD4_HUMAN(pre=K,post=L)	593.306	3	17.2323
YTAVQQGNM^AVTVTYGGDPVPK	sp|Q14315|FLNC_HUMAN(pre=K,post=S);sp|Q14315-2|FLNC_HUMAN(pre=K,post=S)	867.448	3	27.6733	NGSLDS#PGKQDT#EEDEEEDEKDKGK	sp|Q9Y266|NUDC_HUMAN(pre=K,post=L)	732.731	5	19.4576	AGPN@GTLFVADAYK	sp|Q9HDC9|APMAP_HUMAN(pre=R,post=G);sp|Q9HDC9-2|APMAP_HUMAN(pre=R,post=G);tr|H0Y512|H0Y512_HUMAN(pre=R,post=G)	571.642	3	17.2318
TFESYFPTPAALCEGLWSHSYK	sp|P14207|FOLR2_HUMAN(pre=R,post=V);tr|J3KR13|J3KR13_HUMAN(pre=R,post=V);tr|E7EU04|E7EU04_HUMAN(pre=R,post=V)	720.605	4	27.6585	GTEAS#PPQNNSGSSSPVFTFR	sp|Q9P1Y5|CAMP3_HUMAN(pre=R,post=H);sp|Q9P1Y5-2|CAMP3_HUMAN(pre=R,post=H)	797.696	3	19.436	N@ISDGFDGIPDNVDAALALPAH	sp|P04004|VTNC_HUMAN(pre=R,post=S)	789.724	3	17.2128
FLHNPDAAQGFVGCALSSTIQR	sp|Q13228|SBP1_HUMAN(pre=R,post=F);sp|Q13228-2|SBP1_HUMAN(pre=R,post=F);sp|Q13228-3|SBP1_HUMAN(pre=R,post=F);tr|A6PVX1|A6PVX1_HUMAN(pre=R,post=F);tr|A6PVW9|A6PVW9_HUMAN(pre=R,post=F);tr|H0Y532|H0Y532_HUMAN(pre=R,post=F)	845.096	3	27.6479	STPESGDS#DKESVGSSSTSNEGGR	sp|Q6GQQ9|OTU7B_HUMAN(pre=R,post=R);sp|Q6GQQ9-2|OTU7B_HUMAN(pre=R,post=R)	909.061	3	19.4266	AN@LSQVADHLDHIK	sp|P16444|DPEP1_HUMAN(pre=K,post=E)	463.256	4	17.1988
FSPLCQWLYLEAADIVESLGKPECEEFLPR	sp|A0AVT1|UBA6_HUMAN(pre=K,post=G)	971.992	4	27.5999	AELEEM^EEVHPS#DEEEEDATK	sp|P78559|MAP1A_HUMAN(pre=K,post=A);sp|P78559-2|MAP1A_HUMAN(pre=K,post=A);tr|E9PGC8|E9PGC8_HUMAN(pre=K,post=A);tr|J3KPX8|J3KPX8_HUMAN(pre=K,post=A)	944.066	3	19.4168	QLFFN@GTEPLRPQDPLPWPALATTL	sp|P36269|GGT5_HUMAN(pre=R,post=E);sp|P36269-2|GGT5_HUMAN(pre=R,post=E);sp|P36269-3|GGT5_HUMAN(pre=R,post=E)	989.863	3	17.1918
SQVGFQQVGVETYGGGIWSTWFDR	sp|Q9ULA0|DNPEP_HUMAN(pre=R,post=D);tr|C9J1E2|C9J1E2_HUMAN(pre=R,post=D);tr|B9ZVU2|B9ZVU2_HUMAN(pre=R,post=D);tr|E7ETB3|E7ETB3_HUMAN(pre=R,post=D);tr|E7EMB6|E7EMB6_HUMAN(pre=R,post=D);tr|E7EPX3|E7EPX3_HUMAN(pre=R,post=D);tr|F8WAN0|F8WAN0_HUMAN(pre=R,post=	950.135	3	27.5932	M^LPHAPGVQM^QAIPEDAVHEDS#GDEDGEDPDKR	sp|Q92769|HDAC2_HUMAN(pre=R,post=I);tr|B3KRS5|B3KRS5_HUMAN(pre=R,post=I);tr|J3KPW7|J3KPW7_HUMAN(pre=R,post=I)	797.956	5	19.4062	LAN@LTQGEDQYYLR	sp|P10909|CLUS_HUMAN(pre=R,post=V);sp|P10909-2|CLUS_HUMAN(pre=R,post=V);sp|P10909-3|CLUS_HUMAN(pre=R,post=V);sp|P10909-4|CLUS_HUMAN(pre=R,post=V);sp|P10909-5|CLUS_HUMAN(pre=R,post=V);tr|H0YC35|H0YC35_HUMAN(pre=R,post=V);tr|E7ETA7|E7ETA7_HUMAN(pre=R,post=V	610.312	3	17.1862
LFYAPAAGGPEELVPIPGNTNYAILR	sp|Q99715|COCA1_HUMAN(pre=K,post=N);sp|Q99715-2|COCA1_HUMAN(pre=K,post=N);sp|Q99715-4|COCA1_HUMAN(pre=K,post=N);tr|D6RGG3|D6RGG3_HUMAN(pre=K,post=N);tr|H0Y4P7|H0Y4P7_HUMAN(pre=K,post=N)	963.188	3	27.5792	EAELES#PEVMPEEEDEDDEDGGEEAPAPGGAGK	sp|Q8IX01|SUGP2_HUMAN(pre=R,post=S);tr|E7ETX7|E7ETX7_HUMAN(pre=R,post=S);tr|M0R2Z9|M0R2Z9_HUMAN(pre=R,post=S)	946.396	4	19.4004	SRYPHKPEIN@STTHPGADLQENFCR	sp|P00734|THRB_HUMAN(pre=R,post=N);tr|E9PIT3|E9PIT3_HUMAN(pre=R,post=N);tr|C9JV37|C9JV37_HUMAN(pre=R,post=N)	811.651	4	17.171
VQSGLDLFSMLLEQNDLEPGHTELLR	sp|Q13158|FADD_HUMAN(pre=R,post=E)	775.405	4	27.5587	IPEISIQDM^TAQVTS#PSGK	sp|P21333|FLNA_HUMAN(pre=K,post=T);sp|P21333-2|FLNA_HUMAN(pre=K,post=T);tr|Q5HY54|Q5HY54_HUMAN(pre=K,post=T);tr|E9PHF0|E9PHF0_HUMAN(pre=K,post=T)	796.066	3	19.3912	TN@VSHVVGQLDDIR	sp|Q3T906|GNPTA_HUMAN(pre=R,post=K);tr|H0YIK3|H0YIK3_HUMAN(pre=R,post=K);tr|H0YIU2|H0YIU2_HUMAN(pre=R,post=K)	566.636	3	17.1467
FQPALLDLSTVEDHNTQYFNFVELPAAALR	sp|Q8NAT1|GTDC2_HUMAN(pre=R,post=F)	1188.62	3	27.5289	TPKDS#PGIPPSANAHQLFR	sp|P51812|KS6A3_HUMAN(pre=K,post=G);tr|B4DG22|B4DG22_HUMAN(pre=K,post=G);tr|B7ZB17|B7ZB17_HUMAN(pre=K,post=G);tr|F5GYC4|F5GYC4_HUMAN(pre=K,post=G)	801.082	3	19.3661	ELPGVCN@ETMM^ALWEECKPCLK	sp|P10909|CLUS_HUMAN(pre=K,post=Q);sp|P10909-2|CLUS_HUMAN(pre=K,post=Q);sp|P10909-4|CLUS_HUMAN(pre=K,post=Q);sp|P10909-5|CLUS_HUMAN(pre=K,post=Q);tr|E5RJZ5|E5RJZ5_HUMAN(pre=K,post=Q);tr|E7ERK6|E7ERK6_HUMAN(pre=K,post=Q);tr|E7ETB4|E7ETB4_HUMAN(pre=K,post=Q	1048.84	3	17.1227
AAQQQEEQEEKEEEDDEQTLHR	sp|P78318|IGBP1_HUMAN(pre=K,post=A)	747.598	4	27.5187	DT#DDDEEEPDPYGFIVQTAEIAEIAR	sp|Q9Y4F5|C170B_HUMAN(pre=R,post=L);sp|Q9Y4F5-2|C170B_HUMAN(pre=R,post=L);sp|Q9Y4F5-3|C170B_HUMAN(pre=R,post=L);tr|J3KQR7|J3KQR7_HUMAN(pre=R,post=L);tr|E9PFC1|E9PFC1_HUMAN(pre=R,post=L)	1054.8	3	19.358	LGSFEGLVN@LTFIHLQH	sp|P51884|LUM_HUMAN(pre=K,post=N)	690.71	3	17.1207
VPFALFESFPEDFYVEGLPEGVPFR	sp|P78347|GTF2I_HUMAN(pre=K,post=R);sp|P78347-2|GTF2I_HUMAN(pre=K,post=R);sp|P78347-3|GTF2I_HUMAN(pre=K,post=R);sp|P78347-4|GTF2I_HUMAN(pre=K,post=R)	1011.51	3	27.5114	QVS#ASELHTSGILGPETLR	sp|P58107|EPIPL_HUMAN(pre=R,post=D)	740.378	3	19.3221	EN@DTGVVHQVEECR	sp|P49961|ENTP1_HUMAN(pre=K,post=V);sp|P49961-2|ENTP1_HUMAN(pre=K,post=V);sp|P49961-3|ENTP1_HUMAN(pre=K,post=V);sp|P49961-6|ENTP1_HUMAN(pre=K,post=V)	606.28	3	17.1197
GHLQIAACPNQDPLQGTTGLIPLLGIDVWEHAY	sp|P04179|SODM_HUMAN(pre=R,post=Y);sp|P04179-2|SODM_HUMAN(pre=R,post=Y);tr|B3KUK2|B3KUK2_HUMAN(pre=R,post=Y)	936.237	4	27.5095	VEEAS#PGRPSSVDTLLSPTALIDSILR	sp|Q00613|HSF1_HUMAN(pre=R,post=E);sp|Q00613-2|HSF1_HUMAN(pre=R,post=E);tr|E9PMQ6|E9PMQ6_HUMAN(pre=R,post=E)	1016.53	3	19.3187	DKFN@ESLQVN@TTALIPK	sp|A8K7I4|CLCA1_HUMAN(pre=R,post=E)	784.771	3	17.0632
VEAPSLDVHMDSPDINIEGPDVK	sp|Q09666|AHNK_HUMAN(pre=K,post=I)	922.47	3	27.4975	SPVDES#GDEVQYGDVPVENGM^APFFEMK	sp|Q8WX93|PALLD_HUMAN(pre=R,post=L);sp|Q8WX93-2|PALLD_HUMAN(pre=R,post=L);sp|Q8WX93-3|PALLD_HUMAN(pre=R,post=L);sp|Q8WX93-4|PALLD_HUMAN(pre=R,post=L);sp|Q8WX93-5|PALLD_HUMAN(pre=R,post=L);sp|Q8WX93-8|PALLD_HUMAN(pre=R,post=L);sp|Q8WX93-9|PALLD_HUMAN(pre=R	1153.18	3	19.2756	EN@TSDPSLVIAFGR	sp|P11279|LAMP1_HUMAN(pre=K,post=G);tr|B4DWL3|B4DWL3_HUMAN(pre=K,post=G)	825.926	2	17.0502
VAQLEAQCQEPCKDTVQIHDITGK	sp|P02679|FIBG_HUMAN(pre=K,post=D);sp|P02679-2|FIBG_HUMAN(pre=K,post=D);tr|C9JPQ9|C9JPQ9_HUMAN(pre=K,post=D);tr|C9JC84|C9JC84_HUMAN(pre=K,post=V);tr|C9JEU5|C9JEU5_HUMAN(pre=K,post=V);tr|C9JU00|C9JU00_HUMAN(pre=K,post=D)	800.917	4	27.4962	KLS#GDQITLPTTVDYSSVPK	sp|O00559|RCAS1_HUMAN(pre=R,post=Q);tr|Q5Y8C7|Q5Y8C7_HUMAN(pre=R,post=Q);tr|E9PND3|E9PND3_HUMAN(pre=R,post=Q);tr|E9PJ38|E9PJ38_HUMAN(pre=R,post=Q);tr|E9PN10|E9PN10_HUMAN(pre=R,post=Q)	887.809	3	19.2508	LLGVPLVGADVCGFLGN@TSEELCVR	sp|P10253|LYAG_HUMAN(pre=N,post=W)	940.82	3	17.0411
HFVTISSPLATQIPQAVGAAYAAK	sp|P12694|ODBA_HUMAN(pre=R,post=R);tr|F5H5P2|F5H5P2_HUMAN(pre=R,post=R);tr|B4DP47|B4DP47_HUMAN(pre=R,post=R);tr|F5GXU9|F5GXU9_HUMAN(pre=R,post=R);tr|H0YH31|H0YH31_HUMAN(pre=R,post=R)	910.514	3	27.4855	LKPGGVGAPS#SSSPSPSPSAR	sp|Q92797|SYMPK_HUMAN(pre=K,post=P)	764.393	3	19.2327	YTLDPN@ITSAGPTK	sp|O43157|PLXB1_HUMAN(pre=K,post=S);sp|O43157-2|PLXB1_HUMAN(pre=K,post=S)	589.652	3	17.0303
SSSADFGTFNTSQSHQTASAVSK	sp|P52594|AGFG1_HUMAN(pre=K,post=V);sp|P52594-2|AGFG1_HUMAN(pre=K,post=V);sp|P52594-3|AGFG1_HUMAN(pre=K,post=V);sp|P52594-4|AGFG1_HUMAN(pre=K,post=V);tr|B8ZZY2|B8ZZY2_HUMAN(pre=K,post=V);tr|C9J2I0|C9J2I0_HUMAN(pre=K,post=V)	878.427	3	27.4821	ATS#PGAAAAPLPSPVWETHTDAGTGR	sp|Q6ZUM4|RHG27_HUMAN(pre=R,post=P);sp|Q6ZUM4-3|RHG27_HUMAN(pre=R,post=P);tr|E9PIR1|E9PIR1_HUMAN(pre=R,post=P);tr|E9PNX6|E9PNX6_HUMAN(pre=R,post=P);tr|E9PNT2|E9PNT2_HUMAN(pre=R,post=P)	914.772	3	19.2282	QSGDVTCN@CTDGR	sp|Q07954|LRP1_HUMAN(pre=K,post=V)	807.833	2	17.0066
AFIHHELLAYLYSSADQSSLMEESADQAQR	sp|P50570|DYN2_HUMAN(pre=K,post=R);sp|P50570-2|DYN2_HUMAN(pre=K,post=R);sp|P50570-3|DYN2_HUMAN(pre=K,post=R);tr|E9PEQ4|E9PEQ4_HUMAN(pre=K,post=R);tr|K7ESI9|K7ESI9_HUMAN(pre=K,post=R);tr|F5H4R9|F5H4R9_HUMAN(pre=K,post=R);tr|K7ELR1|K7ELR1_HUMAN(pre=K,post=R	889.431	4	27.4773	SSIS#GSLPSSGSLQAVSSR	sp|Q9BXF6|RFIP5_HUMAN(pre=R,post=F)	677.668	3	19.1912	APVVN@CSIAVCQR	sp|P11215|ITAM_HUMAN(pre=K,post=I)	809.912	2	16.9994
LGQHVPTLHPTSEELTIAGMTFTTFDLGGHVQAR	sp|Q9Y6B6|SAR1B_HUMAN(pre=R,post=R);tr|D6RD69|D6RD69_HUMAN(pre=R,post=R);tr|D6RAA2|D6RAA2_HUMAN(pre=R,post=R);tr|D6RDB2|D6RDB2_HUMAN(pre=R,post=R)	761.996	5	27.4583	NQSLGQS#APSLTAGLK	sp|Q6P0Q8|MAST2_HUMAN(pre=R,post=E);sp|Q6P0Q8-2|MAST2_HUMAN(pre=R,post=E);tr|E7ERL6|E7ERL6_HUMAN(pre=R,post=E)	647.343	3	19.1873	YGCCPM^PN@ATCCSDHLHCCPQDTVCDLIQSK	sp|P28799|GRN_HUMAN(pre=K,post=C);sp|P28799-2|GRN_HUMAN(pre=K,post=C);tr|K7EKL3|K7EKL3_HUMAN(pre=K,post=C)	1023.17	4	16.9675
YGEVEEM^NVCDNLGDHLVGNVYVK	sp|Q01081|U2AF1_HUMAN(pre=K,post=F);sp|Q01081-2|U2AF1_HUMAN(pre=K,post=F);sp|Q01081-4|U2AF1_HUMAN(pre=K,post=F)	1019.82	3	27.4574	ILDHVFIEQDDDNNS#ADGQQEDEASK	sp|Q8N3U4|STAG2_HUMAN(pre=F,post=I);sp|Q8N3U4-2|STAG2_HUMAN(pre=F,post=I);tr|F8WAK8|F8WAK8_HUMAN(pre=F,post=I)	1100.82	3	19.1848	IPAIN@QTITEANEK	sp|P11047|LAMC1_HUMAN(pre=K,post=T)	916.007	2	16.8979
VVLGDSVSTGTTDQQGGVAEVK	sp|P49069|CAMLG_HUMAN(pre=R,post=G)	812.433	3	27.4043	KREEEEEEEGS#IMNGSTAEDEEQTR	sp|Q0ZGT2|NEXN_HUMAN(pre=K,post=S);sp|Q0ZGT2-2|NEXN_HUMAN(pre=K,post=S);sp|Q0ZGT2-3|NEXN_HUMAN(pre=K,post=S);sp|Q0ZGT2-4|NEXN_HUMAN(pre=K,post=S);tr|H7BXY5|H7BXY5_HUMAN(pre=K,post=S)	1094.14	3	19.1803	VYKPSAGN@NSLYR	sp|P02749|APOH_HUMAN(pre=R,post=D);tr|J3QRN2|J3QRN2_HUMAN(pre=R,post=D);tr|J3QLI0|J3QLI0_HUMAN(pre=R,post=D)	879.474	2	16.8761
DAFITQAQEQQIELLEIPEHSDIK	sp|Q69YN2|C19L1_HUMAN(pre=K,post=Q);sp|Q69YN2-2|C19L1_HUMAN(pre=K,post=Q);sp|Q69YN2-3|C19L1_HUMAN(pre=K,post=Q)	1028.54	3	27.3973	SLS#SPTVTLSAPLEGAK	sp|Q96PU5|NED4L_HUMAN(pre=R,post=D);sp|Q96PU5-2|NED4L_HUMAN(pre=R,post=D);sp|Q96PU5-4|NED4L_HUMAN(pre=R,post=D);sp|Q96PU5-5|NED4L_HUMAN(pre=R,post=D);sp|Q96PU5-6|NED4L_HUMAN(pre=R,post=D);sp|Q96PU5-7|NED4L_HUMAN(pre=R,post=D);sp|Q96PU5-9|NED4L_HUMAN(pre=R	1013.54	2	19.179	ISAVDN@GSLANTPHLR	sp|P07585|PGS2_HUMAN(pre=S,post=E);sp|P07585-2|PGS2_HUMAN(pre=S,post=E);sp|P07585-3|PGS2_HUMAN(pre=S,post=E);tr|F8VNV6|F8VNV6_HUMAN(pre=S,post=E);tr|H0YIH3|H0YIH3_HUMAN(pre=S,post=E)	603.989	3	16.8444
GGEEPLPEGLFWLLVTGHIPTEEQVSWLSK	sp|O75390|CISY_HUMAN(pre=K,post=E);tr|B4DJV2|B4DJV2_HUMAN(pre=K,post=E);tr|F8VPA1|F8VPA1_HUMAN(pre=K,post=E);tr|F8VX07|F8VX07_HUMAN(pre=K,post=E);tr|F8W1S4|F8W1S4_HUMAN(pre=K,post=E);tr|H0YH82|H0YH82_HUMAN(pre=K,post=E);tr|F8VPF9|F8VPF9_HUMAN(pre=K,post=E	1212.98	3	27.394	TGSRPSS#HGGGGPAAAEEEVR	sp|O75907|DGAT1_HUMAN(pre=R,post=D);tr|E9PS80|E9PS80_HUMAN(pre=R,post=D);tr|E9PNR5|E9PNR5_HUMAN(pre=R,post=D)	745.01	3	19.1732	ASN@ATLPPITVTSK	sp|A8K7I4|CLCA1_HUMAN(pre=R,post=T)	563.661	3	16.8383
SLGYDLPM^VEEGEPDPEFEAILDTVDPNR	sp|Q13813|SPTN1_HUMAN(pre=R,post=D);sp|Q13813-2|SPTN1_HUMAN(pre=R,post=D);sp|Q13813-3|SPTN1_HUMAN(pre=R,post=D);tr|A6NG51|A6NG51_HUMAN(pre=R,post=D)	1136.54	3	27.3915	QLQPAPLEPLGS#PDAGLGAAVGK	sp|O95219|SNX4_HUMAN(pre=R,post=E);tr|F8WDD4|F8WDD4_HUMAN(pre=R,post=E)	852.126	3	19.1517	FN@STQIAAM^APEHEEPR	sp|Q4G148|GXLT1_HUMAN(pre=K,post=I);sp|Q4G148-2|GXLT1_HUMAN(pre=K,post=I)	696.997	3	16.8313
FGSYCPTTCGIADFLSTYQTK	sp|P02679|FIBG_HUMAN(pre=R,post=V);sp|P02679-2|FIBG_HUMAN(pre=R,post=V);tr|C9JC84|C9JC84_HUMAN(pre=R,post=V);tr|C9JEU5|C9JEU5_HUMAN(pre=R,post=V)	1353.15	2	27.3742	SEACPCQPDSGS#PLPAEEEK	sp|Q14160|SCRIB_HUMAN(pre=R,post=R);sp|Q14160-2|SCRIB_HUMAN(pre=R,post=R);sp|Q14160-3|SCRIB_HUMAN(pre=R,post=R)	1278.55	2	19.1347	SWPAVGN@CSSALR	sp|P02790|HEMO_HUMAN(pre=R,post=W)	517.256	3	16.8291
LISGDIPGPLQGSGQDMVSILQLVQNLM^HGDEDEEPQSPR	sp|Q6P996|PDXD1_HUMAN(pre=K,post=I);sp|Q6P996-2|PDXD1_HUMAN(pre=K,post=I);tr|Q86XE2|Q86XE2_HUMAN(pre=K,post=I);tr|J3KNK7|J3KNK7_HUMAN(pre=K,post=I);tr|H3BND4|H3BND4_HUMAN(pre=K,post=I);tr|H3BU11|H3BU11_HUMAN(pre=K,post=I);tr|H3BM88|H3BM88_HUMAN(pre=K,post	1115.81	4	27.347	MS#DDEDDDEEEYGKEEHEK	sp|Q7KZ85|SPT6H_HUMAN(pre=K,post=E);sp|Q7KZ85-3|SPT6H_HUMAN(pre=K,post=E)	947.716	3	19.1309	N@ISDGFDGIPDNVDAALALPAHSY	sp|P04004|VTNC_HUMAN(pre=R,post=S)	873.09	3	16.8203
VSGISMDVAVPEETGQDPALEVEQCSCPPGYR	sp|P98160|PGBM_HUMAN(pre=R,post=G)	906.172	4	27.3331	HGS#GPNIILTGDSSPGFSK	sp|Q53ET0|CRTC2_HUMAN(pre=R,post=E);tr|Q5T4K5|Q5T4K5_HUMAN(pre=R,post=E)	747.039	3	19.1233	DHN@ATSILQQLPLLSAMR	sp|Q8TDL5|BPIB1_HUMAN(pre=K,post=E);tr|A2A2R0|A2A2R0_HUMAN(pre=K,post=E)	718.389	3	16.8012
DMDLTEVITGTLWNLSSHDSIK	sp|O60716|CTND1_HUMAN(pre=R,post=M);sp|O60716-2|CTND1_HUMAN(pre=R,post=M);sp|O60716-3|CTND1_HUMAN(pre=R,post=M);sp|O60716-4|CTND1_HUMAN(pre=R,post=M);sp|O60716-5|CTND1_HUMAN(pre=R,post=M);sp|O60716-6|CTND1_HUMAN(pre=R,post=M);sp|O60716-7|CTND1_HUMAN(pre=R	921.81	3	27.3126	VLT#PPQAAGDGILATTANQR	sp|Q96QT6|PHF12_HUMAN(pre=R,post=F);sp|Q96QT6-2|PHF12_HUMAN(pre=R,post=F);sp|Q96QT6-3|PHF12_HUMAN(pre=R,post=F);sp|Q96QT6-4|PHF12_HUMAN(pre=R,post=F);tr|Q2TAK2|Q2TAK2_HUMAN(pre=R,post=F);tr|C9J9G2|C9J9G2_HUMAN(pre=R,post=F);tr|K7EPF7|K7EPF7_HUMAN(pre=R,po	740.051	3	19.1076	CVCNYLGTVQEHCN@GSDCQCDK	sp|P07942|LAMB1_HUMAN(pre=K,post=A);tr|G3XAI2|G3XAI2_HUMAN(pre=K,post=A)	998.411	3	16.7351
AVPPNNSNAAEDDLPTVELQGVVPR	sp|P00488|F13A_HUMAN(pre=R,post=G);tr|H0Y796|H0Y796_HUMAN(pre=R,post=G);tr|A6PVK5|A6PVK5_HUMAN(pre=R,post=G);tr|Q9NQP5|Q9NQP5_HUMAN(pre=R,post=G)	1373.71	2	27.29	DASS#PVPPPHVPPPVPPLRPR	sp|O94875|SRBS2_HUMAN(pre=K,post=D);sp|O94875-2|SRBS2_HUMAN(pre=K,post=D);sp|O94875-3|SRBS2_HUMAN(pre=K,post=D);sp|O94875-4|SRBS2_HUMAN(pre=K,post=D);sp|O94875-5|SRBS2_HUMAN(pre=K,post=D);sp|O94875-6|SRBS2_HUMAN(pre=K,post=D);sp|O94875-7|SRBS2_HUMAN(pre=K	609.08	4	19.0955	ILMNEGGHYN@ASSGK	sp|Q9BXJ5|C1QT2_HUMAN(pre=K,post=F)	622.981	3	16.7345
QLVENTDETYCIDNEALYDICFR	sp|Q9BVA1|TBB2B_HUMAN(pre=H,post=T);sp|Q13509|TBB3_HUMAN(pre=H,post=T);sp|P04350|TBB4A_HUMAN(pre=H,post=T);sp|P68371|TBB4B_HUMAN(pre=H,post=T);sp|P07437|TBB5_HUMAN(pre=H,post=T);sp|Q9BUF5|TBB6_HUMAN(pre=H,post=T);tr|Q5ST81|Q5ST81_HUMAN(pre=H,post=T);tr|Q5	1009.13	3	27.2717	S#PVIGSEVFLPNSNHVASGAGEAGR	sp|P29590-4|PML_HUMAN(pre=R,post=E);tr|H3BUJ5|H3BUJ5_HUMAN(pre=R,post=E);tr|H3BT57|H3BT57_HUMAN(pre=R,post=E);tr|H3BRN3|H3BRN3_HUMAN(pre=R,post=E)	892.769	3	19.0938	LLETVEYN@ISGAER	sp|P24821|TENA_HUMAN(pre=R,post=T);sp|P24821-2|TENA_HUMAN(pre=R,post=T);sp|P24821-3|TENA_HUMAN(pre=R,post=T);sp|P24821-4|TENA_HUMAN(pre=R,post=T);tr|H0YGZ3|H0YGZ3_HUMAN(pre=R,post=T);tr|F5H7V9|F5H7V9_HUMAN(pre=R,post=T);tr|J3QSU6|J3QSU6_HUMAN(pre=R,post=T	869.952	2	16.7279
NTLVVSFVDLEQFNQQLSTTIQEEFYR	sp|Q14566|MCM6_HUMAN(pre=R,post=V)	1131.58	3	27.2659	SFS#APATQAYGHEIPLR	sp|Q9HBL0|TENS1_HUMAN(pre=K,post=N);tr|Q59G71|Q59G71_HUMAN(pre=K,post=N);tr|E9PF55|E9PF55_HUMAN(pre=K,post=N);tr|E9PGF5|E9PGF5_HUMAN(pre=K,post=N)	690.34	3	19.0838	TASN@LTVSVLEAEGVFEK	sp|Q6YHK3|CD109_HUMAN(pre=K,post=G);sp|Q6YHK3-2|CD109_HUMAN(pre=K,post=G);sp|Q6YHK3-3|CD109_HUMAN(pre=K,post=G);sp|Q6YHK3-4|CD109_HUMAN(pre=K,post=G)	728.394	3	16.6989
TQSSASLAASYAAQQHPQAAASYR	sp|Q96PK6|RBM14_HUMAN(pre=R,post=G)	870.432	3	27.2393	M^KPAGS#VNDMALDAFDLDR	sp|Q9UI08|EVL_HUMAN(pre=R,post=M);sp|Q9UI08-2|EVL_HUMAN(pre=R,post=M);tr|H0YJN0|H0YJN0_HUMAN(pre=R,post=M)	817.385	3	19.0813	ILGGN@QSGEGCVITR	sp|Q13510|ASAH1_HUMAN(pre=F,post=D);sp|Q13510-2|ASAH1_HUMAN(pre=F,post=D);sp|Q13510-3|ASAH1_HUMAN(pre=F,post=D);tr|E7EMM4|E7EMM4_HUMAN(pre=F,post=D);tr|E7ERV9|E7ERV9_HUMAN(pre=F,post=D)	853.437	2	16.6398
GQVVGFISQEPVLFGTTIMENIR	sp|Q9NUT2|ABCB8_HUMAN(pre=R,post=F);sp|Q9NUT2-2|ABCB8_HUMAN(pre=R,post=F);tr|A5D8W3|A5D8W3_HUMAN(pre=R,post=F);tr|G3XAP3|G3XAP3_HUMAN(pre=R,post=F)	893.816	3	27.2381	SSSS#QPVT#PVS#PVWSPGVAPTQPPAFPTSNPSK	sp|Q9UMS6|SYNP2_HUMAN(pre=K,post=G);sp|Q9UMS6-2|SYNP2_HUMAN(pre=K,post=G);sp|Q9UMS6-3|SYNP2_HUMAN(pre=K,post=G);tr|H0Y9Y3|H0Y9Y3_HUMAN(pre=K,post=G)	1282.93	3	19.0642	DCN@DSDESVYPGR	sp|P28039|AOAH_HUMAN(pre=R,post=R);sp|P28039-2|AOAH_HUMAN(pre=R,post=R);tr|C9J8T1|C9J8T1_HUMAN(pre=R,post=R)	829.84	2	16.6324
LSSTSSSGQQDFENELGCCPWLTAIFR	sp|O94886|TM63A_HUMAN(pre=R,post=L)	1078.84	3	27.2049	TYS#APAINAIQGGSFESPK	sp|Q9H4L5|OSBL3_HUMAN(pre=R,post=K);sp|Q9H4L5-3|OSBL3_HUMAN(pre=R,post=K);sp|Q9H4L5-5|OSBL3_HUMAN(pre=R,post=K);sp|Q9H4L5-7|OSBL3_HUMAN(pre=R,post=K)	769.383	3	19.0409	LLIAGTN@SSDLQQILSLLESNK	sp|P08195|4F2_HUMAN(pre=R,post=D);sp|P08195-2|4F2_HUMAN(pre=R,post=D);sp|P08195-3|4F2_HUMAN(pre=R,post=D);sp|P08195-4|4F2_HUMAN(pre=R,post=D);tr|J3KPF3|J3KPF3_HUMAN(pre=R,post=D);tr|F5GZS6|F5GZS6_HUMAN(pre=R,post=D)	662.375	4	16.6309
TCVADESAENCDKSLHTLFGDK	sp|P02768|ALBU_HUMAN(pre=K,post=L);tr|H7C013|H7C013_HUMAN(pre=K,post=L);gi|113576(pre=K,post=L)	733.106	4	27.1878	TQT#PPVS#PAPQPTEER	sp|Q14247|SRC8_HUMAN(pre=K,post=L);sp|Q14247-2|SRC8_HUMAN(pre=K,post=L);sp|Q14247-3|SRC8_HUMAN(pre=K,post=L);tr|B4E358|B4E358_HUMAN(pre=K,post=L);tr|H0YCD9|H0YCD9_HUMAN(pre=K,post=L);tr|H0YEV2|H0YEV2_HUMAN(pre=K,post=L)	680.306	3	19.0339	DPQGWVAGN@LSAR	sp|Q04912|RON_HUMAN(pre=R,post=G);sp|Q04912-2|RON_HUMAN(pre=R,post=G);sp|Q04912-5|RON_HUMAN(pre=R,post=G);tr|J3KQS7|J3KQS7_HUMAN(pre=R,post=G)	505.927	3	16.5953
YSVLQQHAEANGVDGVDALDTASHTNK	sp|Q99523|SORT_HUMAN(pre=R,post=S);sp|Q99523-2|SORT_HUMAN(pre=R,post=S)	782.893	4	27.1849	KDDDS#DDESQSSHTGK	sp|O94874|UFL1_HUMAN(pre=R,post=K);sp|O94874-2|UFL1_HUMAN(pre=R,post=K);sp|O94874-3|UFL1_HUMAN(pre=R,post=K)	1131.99	2	19.0143	N@HSCSEGQISIFR	sp|O75882|ATRN_HUMAN(pre=R,post=Y);sp|O75882-2|ATRN_HUMAN(pre=R,post=Y);sp|O75882-3|ATRN_HUMAN(pre=R,post=Y)	560.602	3	16.5323
VFYSITGQGADTPPVGVFIIER	sp|P12830|CADH1_HUMAN(pre=K,post=E);tr|Q9UII8|Q9UII8_HUMAN(pre=K,post=E);tr|H3BNC6|H3BNC6_HUMAN(pre=K,post=E);tr|J3QKP1|J3QKP1_HUMAN(pre=K,post=E)	837.453	3	27.1641	AYS#FCGTVEYM^APEVVNR	sp|Q15418|KS6A1_HUMAN(pre=K,post=Q);sp|Q15418-2|KS6A1_HUMAN(pre=K,post=Q);sp|Q15418-3|KS6A1_HUMAN(pre=K,post=Q);sp|P51812|KS6A3_HUMAN(pre=K,post=R);sp|Q9UK32|KS6A6_HUMAN(pre=K,post=R);tr|B7ZL90|B7ZL90_HUMAN(pre=K,post=R);tr|B4DG22|B4DG22_HUMAN(pre=K,post=	778.343	3	18.9842	GTSTCDKDVIQVSHVLN@DTHMK	sp|O60486|PLXC1_HUMAN(pre=K,post=F)	584.5	5	16.5118
QPPGTQQSHSSPGEITSSPQGLDNPALLR	sp|Q5TDH0|DDI2_HUMAN(pre=R,post=D);sp|Q5TDH0-2|DDI2_HUMAN(pre=R,post=D);sp|Q5TDH0-3|DDI2_HUMAN(pre=R,post=D)	1048.53	3	27.1502	S#FSMHDLTTIQGDEPVGQRPYQPLPEAK	sp|Q6NUK4|REEP3_HUMAN(pre=R,post=K)	878.182	4	18.9414	DM^SDGFISN@LTIQR	sp|P13674|P4HA1_HUMAN(pre=K,post=Q);sp|P13674-2|P4HA1_HUMAN(pre=K,post=Q);sp|P13674-3|P4HA1_HUMAN(pre=K,post=Q)	879.428	2	16.5055
CEDCGGLLSEGDNQGCYPLDGHILCK	sp|Q93052|LPP_HUMAN(pre=R,post=T)	1085.82	3	27.1493	GDGGSTTGLSAT#PPASLPGSLTNVK	sp|P15056|BRAF_HUMAN(pre=R,post=A)	885.118	3	18.941	AIGN@GTVSGLVQAVDAETGK	sp|Q8TEM1|PO210_HUMAN(pre=L,post=V)	726.061	3	16.4979
VDIVAINDPFIDLNYMVYMFQYDSTHGK	sp|P04406|G3P_HUMAN(pre=K,post=F)	899.95	4	27.1446	ESES#DQEQEEEIDMTSEK	sp|Q01484|ANK2_HUMAN(pre=K,post=N);sp|Q01484-2|ANK2_HUMAN(pre=K,post=N);sp|Q01484-5|ANK2_HUMAN(pre=K,post=N);sp|Q01484-7|ANK2_HUMAN(pre=K,post=N);tr|E9PCH6|E9PCH6_HUMAN(pre=K,post=N);tr|I6L894|I6L894_HUMAN(pre=K,post=N);tr|E9PHW9|E9PHW9_HUMAN(pre=K,post=N	837.681	3	18.9397	DIVGN@LTELESEDIQIEALLMR	sp|Q92896|GSLG1_HUMAN(pre=R,post=A);sp|Q92896-2|GSLG1_HUMAN(pre=R,post=A);sp|Q92896-3|GSLG1_HUMAN(pre=R,post=A)	882.794	3	16.4687
QIVDSLTEMYYIGTAITTCEALTEWEYLPPVGPRPPK	sp|Q93008|USP9X_HUMAN(pre=K,post=G);sp|Q93008-1|USP9X_HUMAN(pre=K,post=G)	1132.58	4	27.1385	EQLSETEGS#GEDEPGNDPSETTQK	sp|Q13107|UBP4_HUMAN(pre=K,post=K);sp|Q13107-2|UBP4_HUMAN(pre=K,post=K);tr|H7C189|H7C189_HUMAN(pre=K,post=K)	978.087	3	18.9237	YM^QN@LTVEQPIEVK	sp|P24043|LAMA2_HUMAN(pre=R,post=K)	999.03	2	16.4665
EALAAVLTYAKPDEFSALCDLLGTR	sp|O94979|SC31A_HUMAN(pre=R,post=L);sp|O94979-2|SC31A_HUMAN(pre=R,post=L);sp|O94979-3|SC31A_HUMAN(pre=R,post=L);sp|O94979-4|SC31A_HUMAN(pre=R,post=L);sp|O94979-6|SC31A_HUMAN(pre=R,post=L);sp|O94979-7|SC31A_HUMAN(pre=R,post=L);sp|O94979-8|SC31A_HUMAN(pre=R	753.905	4	27.115	EGLEQALPSGKPSS#PVELDLFGDPSPSSK	sp|Q9H201|EPN3_HUMAN(pre=K,post=Q);tr|F6QWW5|F6QWW5_HUMAN(pre=K,post=Q)	870.944	4	18.897	SGHSPPISSQN@VTVLR	sp|P04216|THY1_HUMAN(pre=H,post=D);tr|E9PNQ8|E9PNQ8_HUMAN(pre=H,post=G);tr|J3QRJ3|J3QRJ3_HUMAN(pre=H,post=D);tr|E9PIM6|E9PIM6_HUMAN(pre=H,post=D)	608.663	3	16.4654
GLIDHQTYLELSEQECEWEEITISSSDGVVK	sp|Q15149|PLEC_HUMAN(pre=K,post=S);sp|Q15149-2|PLEC_HUMAN(pre=K,post=S);sp|Q15149-3|PLEC_HUMAN(pre=K,post=S);sp|Q15149-4|PLEC_HUMAN(pre=K,post=S);sp|Q15149-5|PLEC_HUMAN(pre=K,post=S);sp|Q15149-6|PLEC_HUMAN(pre=K,post=S);sp|Q15149-7|PLEC_HUMAN(pre=K,post=S	971.477	4	27.1103	S#CETSSQDLGFSYYPAENLIEYK	sp|Q8WUB8|PHF10_HUMAN(pre=R,post=W);sp|Q8WUB8-2|PHF10_HUMAN(pre=R,post=W);sp|Q8WUB8-3|PHF10_HUMAN(pre=R,post=W)	1023.8	3	18.897	ALGTN@ISIHKDEIGK	sp|Q9Y6R7|FCGBP_HUMAN(pre=A,post=V)	677.061	3	16.4468
ENAIEDEEEEEEEDDDEEEDDLEVK	sp|P13667|PDIA4_HUMAN(pre=R,post=E);tr|C9JMN9|C9JMN9_HUMAN(pre=R,post=E)	1105.12	3	27.0967	CHAEHT#PEEEIDHTGAK	sp|O95757|HS74L_HUMAN(pre=K,post=T);tr|E7ES43|E7ES43_HUMAN(pre=K,post=T);tr|E9PDE8|E9PDE8_HUMAN(pre=K,post=T);tr|D6RJ96|D6RJ96_HUMAN(pre=K,post=T)	583.011	4	18.8864	ITDIEN@GSLANIPR	sp|Q9BXN1|ASPN_HUMAN(pre=K,post=V)	829.447	2	16.4424
VLGSSVPLEASVLVTIEPAGSVPALGVTPTVR	sp|P98160|PGBM_HUMAN(pre=R,post=I)	1087.29	3	27.09	ANSY#EDAM^M^PFPGATIISQLLK	sp|Q92786|PROX1_HUMAN(pre=R,post=N);tr|C9JU29|C9JU29_HUMAN(pre=R,post=N);tr|J3KP66|J3KP66_HUMAN(pre=R,post=N)	933.12	3	18.8848	IADDKYN@DTFWK	sp|P14625|ENPL_HUMAN(pre=K,post=E)	650.34	3	16.4237
VTVLTHCNTGALATAGYGTALGVIR	sp|Q9BV20|MTNA_HUMAN(pre=K,post=S)	887.482	3	27.0594	KVAS#GVLSPPPAAPPPSSSSVPEAGGPPIKK	sp|Q8IXM2|BAP18_HUMAN(pre=K,post=Q);sp|Q8IXM2-2|BAP18_HUMAN(pre=K,post=Q);tr|C9J4G0|C9J4G0_HUMAN(pre=K,post=Q);tr|F8W1H0|F8W1H0_HUMAN(pre=K,post=Q);tr|H0YIS7|H0YIS7_HUMAN(pre=K,post=Q);tr|F8W038|F8W038_HUMAN(pre=K,post=Q)	891.5	4	18.8676	CSGN@ESYLWSCPHK	sp|Q9UGM3|DMBT1_HUMAN(pre=R,post=G);sp|Q9UGM3-2|DMBT1_HUMAN(pre=R,post=G);sp|Q9UGM3-3|DMBT1_HUMAN(pre=R,post=G);sp|Q9UGM3-4|DMBT1_HUMAN(pre=R,post=G);sp|Q9UGM3-6|DMBT1_HUMAN(pre=R,post=G);sp|Q9UGM3-7|DMBT1_HUMAN(pre=R,post=G);sp|Q9UGM3-8|DMBT1_HUMAN(pre=R	671.973	3	16.4014
APANKDPSESWTLPVAAGPGQDTDKTPGHAPAQDK	sp|O75363|BCAS1_HUMAN(pre=K,post=V);sp|O75363-2|BCAS1_HUMAN(pre=K,post=V);tr|G3XAF7|G3XAF7_HUMAN(pre=K,post=V);tr|B4E2C4|B4E2C4_HUMAN(pre=K,post=V)	827.031	5	27.0491	VS#LDVNHFAPDELTVK	sp|P04792|HSPB1_HUMAN(pre=R,post=T);tr|F8WE04|F8WE04_HUMAN(pre=R,post=T)	718.038	3	18.7978	FVN@STGYLTEAEK	sp|Q8NBK3|SUMF1_HUMAN(pre=K,post=F);sp|Q8NBK3-2|SUMF1_HUMAN(pre=K,post=F);sp|Q8NBK3-3|SUMF1_HUMAN(pre=K,post=F);sp|Q8NBK3-5|SUMF1_HUMAN(pre=K,post=F);tr|F5GXA0|F5GXA0_HUMAN(pre=K,post=F)	583.304	3	16.3913
ELVHYYEQTSDMMTDAVNENR	sp|Q15154|PCM1_HUMAN(pre=R,post=K);sp|Q15154-2|PCM1_HUMAN(pre=R,post=K);tr|E7EV93|E7EV93_HUMAN(pre=R,post=K);tr|E7ETA6|E7ETA6_HUMAN(pre=R,post=K);tr|E7EV56|E7EV56_HUMAN(pre=R,post=K)	897.071	3	27.0481	AAPAQVRPPS#PGNIRPVK	sp|Q14244|MAP7_HUMAN(pre=K,post=R);sp|Q14244-2|MAP7_HUMAN(pre=K,post=R);sp|Q14244-3|MAP7_HUMAN(pre=K,post=R);sp|Q14244-4|MAP7_HUMAN(pre=K,post=R);sp|Q14244-5|MAP7_HUMAN(pre=K,post=R);tr|E9PCP3|E9PCP3_HUMAN(pre=K,post=R);tr|F5H1E2|F5H1E2_HUMAN(pre=K,post=R	556.565	4	18.7812	TN@VSHVVGQLDDIRK	sp|Q3T906|GNPTA_HUMAN(pre=R,post=N);tr|H0YIK3|H0YIK3_HUMAN(pre=R,post=N);tr|H0YIU2|H0YIU2_HUMAN(pre=R,post=N)	493.278	4	16.3762
GHVEIPNLSDENSVDEVEISVSLAK	sp|O95433|AHSA1_HUMAN(pre=K,post=D);tr|B4DUR9|B4DUR9_HUMAN(pre=K,post=D);tr|H0YJG7|H0YJG7_HUMAN(pre=K,post=D);tr|H0YJU2|H0YJU2_HUMAN(pre=K,post=D)	990.183	3	27.0393	M^LPHAPGVQM^QAIPEDAIPEES#GDEDEDDPDKR	sp|Q13547|HDAC1_HUMAN(pre=R,post=I);tr|F5GXM1|F5GXM1_HUMAN(pre=R,post=I)	1008.7	4	18.763	YDFN@SSM^LYSTAK	sp|P04114|APOB_HUMAN(pre=K,post=G)	611.293	3	16.2948
GSLEQLSEEEMHAEICYAECLLQK	sp|Q5VTQ0|TT39B_HUMAN(pre=R,post=A);sp|Q5VTQ0-2|TT39B_HUMAN(pre=R,post=A);sp|Q5VTQ0-3|TT39B_HUMAN(pre=R,post=A);sp|Q5VTQ0-4|TT39B_HUMAN(pre=R,post=A);sp|Q5VTQ0-5|TT39B_HUMAN(pre=R,post=A);sp|Q5VTQ0-6|TT39B_HUMAN(pre=R,post=A);tr|B4DVQ6|B4DVQ6_HUMAN(pre=R,	1052.5	3	27.0357	S#PMMPENAENEGDALLQFTAEFSSR	sp|Q9UNN5|FAF1_HUMAN(pre=K,post=Y);tr|B4DEJ6|B4DEJ6_HUMAN(pre=K,post=Y);tr|B3KT28|B3KT28_HUMAN(pre=K,post=Y)	999.105	3	18.7454	IN@VTTLKDDGDISK	sp|Q9NU53|GINM1_HUMAN(pre=R,post=Q)	651.369	3	16.2841
LLDSLEPPGEPGPSTNIPENDTVDGR	sp|Q92734|TFG_HUMAN(pre=R,post=E);tr|G5E9V1|G5E9V1_HUMAN(pre=R,post=E);tr|C9JJP5|C9JJP5_HUMAN(pre=R,post=E);tr|C9JUE0|C9JUE0_HUMAN(pre=R,post=E)	955.142	3	27.0297	GEEGS#DDDETENGPKPK	sp|Q6PD62|CTR9_HUMAN(pre=K,post=K)	579.762	4	18.7425	TLN@QSSDELQLSMGNAM^FVK	sp|P01011|AACT_HUMAN(pre=R,post=E);sp|P01011-2|AACT_HUMAN(pre=R,post=E);tr|G3V5I3|G3V5I3_HUMAN(pre=R,post=E);tr|G3V595|G3V595_HUMAN(pre=R,post=E)	840.085	3	16.2742
VIAINVDDPDAANYNDINDVK	sp|Q15181|IPYR_HUMAN(pre=K,post=R)	859.441	3	27.007	HSLDS#DEEEDDDDGGSSK	sp|O95400|CD2B2_HUMAN(pre=K,post=Y)	1152.95	2	18.701	TLN@QSSDELQLSM^GNAMFVK	sp|P01011|AACT_HUMAN(pre=R,post=E);sp|P01011-2|AACT_HUMAN(pre=R,post=E);tr|G3V5I3|G3V5I3_HUMAN(pre=R,post=E);tr|G3V595|G3V595_HUMAN(pre=R,post=E)	1259.62	2	16.2721
DLGEELEALKTELEDTLDSTATQQELR	sp|P35749|MYH11_HUMAN(pre=R,post=A);sp|P35749-2|MYH11_HUMAN(pre=R,post=A);sp|P35749-3|MYH11_HUMAN(pre=R,post=A);sp|P35749-4|MYH11_HUMAN(pre=R,post=A)	1112.57	3	27.0034	VTPDHVQNTATLEITS#PTTESPHSYTSTAVIPNCGTPK	sp|Q4L180|FIL1L_HUMAN(pre=K,post=Q);sp|Q4L180-2|FIL1L_HUMAN(pre=K,post=Q);sp|Q4L180-3|FIL1L_HUMAN(pre=K,post=Q);sp|Q4L180-5|FIL1L_HUMAN(pre=K,post=Q);sp|Q4L180-6|FIL1L_HUMAN(pre=K,post=Q);sp|Q4L180-7|FIL1L_HUMAN(pre=K,post=Q);tr|C9JYJ6|C9JYJ6_HUMAN(pre=K,	1105.79	4	18.6993	TASCSN@VTCWLK	sp|P17301|ITA2_HUMAN(pre=R,post=D)	858.421	2	16.253
MFMSELSGNIIDICPVGALTSK	sp|P28331|NDUS1_HUMAN(pre=K,post=P);sp|P28331-2|NDUS1_HUMAN(pre=K,post=P);sp|P28331-3|NDUS1_HUMAN(pre=K,post=P);sp|P28331-4|NDUS1_HUMAN(pre=K,post=P);sp|P28331-5|NDUS1_HUMAN(pre=K,post=P);tr|B4DJ81|B4DJ81_HUMAN(pre=K,post=P)	891.131	3	26.9926	SYLYLSPSGNSS#PPGS#PTLQK	sp|P55327|TPD52_HUMAN(pre=K,post=F);tr|D0UFD3|D0UFD3_HUMAN(pre=K,post=F);tr|D0UFD5|D0UFD5_HUMAN(pre=K,post=F);tr|C9J502|C9J502_HUMAN(pre=K,post=F);tr|D0UFD1|D0UFD1_HUMAN(pre=K,post=F);tr|F5H0B0|F5H0B0_HUMAN(pre=K,post=F)	876.747	3	18.6816	QDKFECHFFN@GTER	sp|Q9TQE0|2B19_HUMAN(pre=K,post=V)	526.75	4	16.2491
LTDELAPPKPPLPEGEVPPPRPPPPEEKDEEFPEQK	sp|P18206|VINC_HUMAN(pre=R,post=A);sp|P18206-2|VINC_HUMAN(pre=R,post=A);tr|Q5JQ13|Q5JQ13_HUMAN(pre=R,post=A)	921.296	5	26.9795	CSPVPGLSS#SPSGSPLHGK	sp|Q9H6U6|BCAS3_HUMAN(pre=R,post=L);sp|Q9H6U6-2|BCAS3_HUMAN(pre=R,post=L);sp|Q9H6U6-3|BCAS3_HUMAN(pre=R,post=L);sp|Q9H6U6-8|BCAS3_HUMAN(pre=R,post=L);sp|Q9H6U6-7|BCAS3_HUMAN(pre=R,post=L);sp|Q9H6U6-6|BCAS3_HUMAN(pre=R,post=L);tr|K7ESE9|K7ESE9_HUMAN(pre=R,	740.366	3	18.6807	LSYN@FTHLDGYLDLLR	sp|P35475|IDUA_HUMAN(pre=G,post=E);tr|B3KWK6|B3KWK6_HUMAN(pre=G,post=E);tr|D6R9D5|D6R9D5_HUMAN(pre=G,post=E);tr|H0Y9B3|H0Y9B3_HUMAN(pre=G,post=E);tr|D6RBD5|D6RBD5_HUMAN(pre=G,post=E);tr|H0Y9R9|H0Y9R9_HUMAN(pre=G,post=E)	695.698	3	16.2386
FM^CAQLPNQVLESISIIDTPGILSGAK	sp|Q9NZN4|EHD2_HUMAN(pre=R,post=Q)	802.433	4	26.9755	TISIADGNSS#DSDADAGTTVLNLQPR	sp|Q9UBY0|SL9A2_HUMAN(pre=R,post=A)	948.116	3	18.6732	FGTCSQLCN@NTK	sp|Q07954|LRP1_HUMAN(pre=R,post=G)	859.907	2	16.2201
NELHNLLDKPQLQGIPVLVLGNK	sp|Q9NVJ2|ARL8B_HUMAN(pre=R,post=R)	995.593	3	26.9734	S#PEASQTDSPVESPR	sp|O95049|ZO3_HUMAN(pre=R,post=L);sp|O95049-2|ZO3_HUMAN(pre=R,post=L);sp|O95049-3|ZO3_HUMAN(pre=R,post=L);tr|F5H4S9|F5H4S9_HUMAN(pre=R,post=L);tr|K7EK22|K7EK22_HUMAN(pre=R,post=L);tr|F5H2X0|F5H2X0_HUMAN(pre=R,post=L)	604.271	3	18.6542	LN@TSAGNVDIYKK	sp|O15393|TMPS2_HUMAN(pre=K,post=L);sp|O15393-2|TMPS2_HUMAN(pre=K,post=L);tr|C9J5Y1|C9J5Y1_HUMAN(pre=K,post=L);tr|C9JKZ3|C9JKZ3_HUMAN(pre=K,post=L)	619.354	3	16.2037
VELNALMTDETISNVPILILGNK	sp|Q9NR31|SAR1A_HUMAN(pre=K,post=I);tr|B4DQ19|B4DQ19_HUMAN(pre=K,post=I)	1393.29	2	26.9538	GPSQEEEDNHS#DEEDRAS#EPKSQDQDSEVNELSR	sp|Q86VM9|ZCH18_HUMAN(pre=R,post=G);sp|Q86VM9-2|ZCH18_HUMAN(pre=R,post=G);tr|E7ERS3|E7ERS3_HUMAN(pre=R,post=G)	864.959	5	18.654	ISCTVEN@ETIGVWR	sp|P04003|C4BPA_HUMAN(pre=S,post=P)	904.952	2	16.1763
VFQPSPLASQFELPGDFFNLTAEEIKR	sp|Q9BZV1|UBXN6_HUMAN(pre=R,post=E);sp|Q9BZV1-2|UBXN6_HUMAN(pre=R,post=E);tr|K7EP32|K7EP32_HUMAN(pre=R,post=E)	1123.6	3	26.9431	NSTPS#EPGS#GRGPPQEEEEEEDEEEEATKEDAEAPGIR	sp|P51858|HDGF_HUMAN(pre=K,post=D);sp|P51858-2|HDGF_HUMAN(pre=K,post=D);tr|A8K8G0|A8K8G0_HUMAN(pre=K,post=D);tr|Q5SZ07|Q5SZ07_HUMAN(pre=K,post=D)	912.788	5	18.6278	NLFLN@HSEN@ATAK	sp|P00739|HPTR_HUMAN(pre=K,post=D);sp|P00739-2|HPTR_HUMAN(pre=K,post=D);sp|P00738|HPT_HUMAN(pre=K,post=D);tr|Q0VAC5|Q0VAC5_HUMAN(pre=K,post=D);tr|H3BS21|H3BS21_HUMAN(pre=K,post=D);tr|J3QR68|J3QR68_HUMAN(pre=K,post=D);tr|J3QLC9|J3QLC9_HUMAN(pre=K,post=D)	583.64	3	16.0775
VISELQEACWDMVSAMAGDIILLLDSDNDGIR	sp|Q92797|SYMPK_HUMAN(pre=R,post=T);sp|Q92797-2|SYMPK_HUMAN(pre=R,post=T);tr|M0R3C7|M0R3C7_HUMAN(pre=R,post=T)	1231.94	3	26.9316	AET#PPLPIPPPPPDIQPLER	sp|Q8IX15|HOMEZ_HUMAN(pre=R,post=Y);tr|F8WCA3|F8WCA3_HUMAN(pre=R,post=Y)	800.091	3	18.6204	HHSGHSPPISSQN@VTVLR	sp|P04216|THY1_HUMAN(pre=L,post=D);tr|E9PNQ8|E9PNQ8_HUMAN(pre=L,post=G);tr|J3QRJ3|J3QRJ3_HUMAN(pre=L,post=D);tr|E9PIM6|E9PIM6_HUMAN(pre=L,post=D)	700.035	3	16.0429
FSLFGLGGEPGGGAAGPAAAADGGTVDLR	sp|Q9NX62|IMPA3_HUMAN(pre=R,post=E)	911.464	3	26.9168	M^DRT#PPPPTLSPAAITVGR	sp|Q8NDX5|PHC3_HUMAN(pre=R,post=G);sp|Q8NDX5-2|PHC3_HUMAN(pre=R,post=G);sp|Q8NDX5-7|PHC3_HUMAN(pre=R,post=G);tr|H7C4H9|H7C4H9_HUMAN(pre=R,post=G);tr|E7EX82|E7EX82_HUMAN(pre=R,post=G)	739.713	3	18.6086	TCALHHSGHSPPISSQN@VTVLR	sp|P04216|THY1_HUMAN(pre=Y,post=D);tr|E9PNQ8|E9PNQ8_HUMAN(pre=Y,post=G);tr|J3QRJ3|J3QRJ3_HUMAN(pre=Y,post=D);tr|E9PIM6|E9PIM6_HUMAN(pre=Y,post=D)	636.578	4	16.0118
INVLAAQYQSLLNSYGEPVDDK	sp|O00429|DNM1L_HUMAN(pre=R,post=S);sp|O00429-2|DNM1L_HUMAN(pre=R,post=S);sp|O00429-3|DNM1L_HUMAN(pre=R,post=S);sp|O00429-4|DNM1L_HUMAN(pre=R,post=S);sp|O00429-5|DNM1L_HUMAN(pre=R,post=S);sp|O00429-6|DNM1L_HUMAN(pre=R,post=S);tr|B4DGC9|B4DGC9_HUMAN(pre=R,	909.148	3	26.9096	LDDGHLNNSLSS#PVQADVYFPR	sp|Q3ZCW2|LEGL_HUMAN(pre=K,post=L);tr|B9A055|B9A055_HUMAN(pre=K,post=L);tr|F8WF17|F8WF17_HUMAN(pre=K,post=L)	890.091	3	18.5773	NLFLN@HSENATAK	sp|P00739|HPTR_HUMAN(pre=K,post=D);sp|P00739-2|HPTR_HUMAN(pre=K,post=D);sp|P00738|HPT_HUMAN(pre=K,post=D);tr|Q0VAC5|Q0VAC5_HUMAN(pre=K,post=D);tr|H3BS21|H3BS21_HUMAN(pre=K,post=D);tr|J3QR68|J3QR68_HUMAN(pre=K,post=D);tr|J3QLC9|J3QLC9_HUMAN(pre=K,post=D)	583.312	3	15.9856
DWECMTELLLEEPVQGEEAMSDR	sp|Q8WVM7|STAG1_HUMAN(pre=K,post=Q);tr|Q6P275|Q6P275_HUMAN(pre=K,post=Q);tr|Q68DW7|Q68DW7_HUMAN(pre=K,post=Q);tr|F5H1C4|F5H1C4_HUMAN(pre=K,post=Q);tr|H7C595|H7C595_HUMAN(pre=K,post=Q)	971.104	3	26.8906	TAS#NPKVENEDEPVR	sp|Q9UBF8-2|PI4KB_HUMAN(pre=R,post=L)	685	3	18.547	KPPPSQPPGNIIWN@SSDSK	sp|Q8IWV2|CNTN4_HUMAN(pre=R,post=I);sp|Q8IWV2-2|CNTN4_HUMAN(pre=R,post=I);sp|Q8IWV2-3|CNTN4_HUMAN(pre=R,post=I);sp|Q8IWV2-4|CNTN4_HUMAN(pre=R,post=I);tr|G3XAD4|G3XAD4_HUMAN(pre=R,post=I)	828.115	3	15.9804
NIGDINQDGYPDIAVGAPYDDLGK	sp|P23229|ITA6_HUMAN(pre=K,post=V);sp|P23229-2|ITA6_HUMAN(pre=K,post=V);sp|P23229-3|ITA6_HUMAN(pre=K,post=V);sp|P23229-4|ITA6_HUMAN(pre=K,post=V);sp|P23229-5|ITA6_HUMAN(pre=K,post=V);sp|P23229-6|ITA6_HUMAN(pre=K,post=V);sp|P23229-7|ITA6_HUMAN(pre=K,post=V	936.802	3	26.8707	SS#PGLYTSPGQDSLQPTAVSPPYGGDISPVSPSR	sp|Q8N3V7|SYNPO_HUMAN(pre=R,post=A);sp|Q8N3V7-2|SYNPO_HUMAN(pre=R,post=A);sp|Q8N3V7-3|SYNPO_HUMAN(pre=R,post=A)	1209.25	3	18.51	ALGFEN@ATQALGR	sp|Q08380|LG3BP_HUMAN(pre=R,post=A);tr|K7EKQ5|K7EKQ5_HUMAN(pre=R,post=A);tr|K7EJD3|K7EJD3_HUMAN(pre=R,post=A);tr|K7ERZ6|K7ERZ6_HUMAN(pre=R,post=A);tr|K7ES75|K7ES75_HUMAN(pre=R,post=A);tr|K7EN99|K7EN99_HUMAN(pre=R,post=A);tr|K7EP36|K7EP36_HUMAN(pre=R,post=	746.897	2	15.9768
IDNSQVESGSLEDDWDFLPPKK	sp|P27797|CALR_HUMAN(pre=K,post=I);tr|K7EJB9|K7EJB9_HUMAN(pre=K,post=I)	738.63	4	26.8684	GAAEEAELEDS#DDEEKPVK	sp|Q9UBB9|TFP11_HUMAN(pre=K,post=Q);tr|F6XM96|F6XM96_HUMAN(pre=K,post=Q)	858.402	3	18.4758	QNNGAFN@ETLFR	sp|P02786|TFR1_HUMAN(pre=K,post=N);tr|G3V0E5|G3V0E5_HUMAN(pre=K,post=N);tr|F5H6B1|F5H6B1_HUMAN(pre=K,post=N)	778.384	2	15.9646
VQNHLPASGPTQPPVVSSTNEGSPSPPEPTGK	sp|O43294|TGFI1_HUMAN(pre=R,post=G);sp|O43294-2|TGFI1_HUMAN(pre=R,post=G);tr|H3BQC4|H3BQC4_HUMAN(pre=R,post=G)	1161.27	3	26.8682	SYVS#EPELATLSGDM^AQPSLGLVGPESR	sp|Q6IQ23|PKHA7_HUMAN(pre=R,post=Y);sp|Q6IQ23-2|PKHA7_HUMAN(pre=R,post=Y);sp|Q6IQ23-3|PKHA7_HUMAN(pre=R,post=Y);tr|E9PKC0|E9PKC0_HUMAN(pre=R,post=Y);tr|H0YDE2|H0YDE2_HUMAN(pre=R,post=Y)	1044.17	3	18.4741	GTQN@WTALQGGK	sp|Q96MU8|KREM1_HUMAN(pre=R,post=P);sp|Q96MU8-2|KREM1_HUMAN(pre=R,post=P);sp|Q96MU8-3|KREM1_HUMAN(pre=R,post=P);tr|C1P671|C1P671_HUMAN(pre=R,post=P)	775.413	2	15.8981
LINYHQEQAVNCLLGNVFYER	sp|P35573|GDE_HUMAN(pre=R,post=L);sp|P35573-2|GDE_HUMAN(pre=R,post=L);sp|P35573-3|GDE_HUMAN(pre=R,post=L)	908.795	3	26.8536	DEVEPDDEGKS#DEEEKPDVEGK	sp|Q969E4|TCAL3_HUMAN(pre=E,post=T)	783.614	4	18.4666	N@HSIFLADINQER	sp|P50897|PPT1_HUMAN(pre=R,post=G);sp|P50897-2|PPT1_HUMAN(pre=R,post=G);tr|Q5T0S4|Q5T0S4_HUMAN(pre=R,post=G);tr|E9PMG2|E9PMG2_HUMAN(pre=R,post=G)	567.961	3	15.8502
IAEVENDEM^PADLPSLAADFVESK	sp|P02768|ALBU_HUMAN(pre=C,post=D);sp|P02768-2|ALBU_HUMAN(pre=C,post=D);tr|C9JKR2|C9JKR2_HUMAN(pre=C,post=D);tr|H0YA55|H0YA55_HUMAN(pre=C,post=D);tr|B7WNR0|B7WNR0_HUMAN(pre=C,post=D);tr|D6RHD5|D6RHD5_HUMAN(pre=C,post=D);gi|113576(pre=C,post=D)	1447.72	2	26.8405	DLDLLASVPS#PSSSGSR	sp|Q8WU79|SMAP2_HUMAN(pre=K,post=K);sp|Q8WU79-2|SMAP2_HUMAN(pre=K,post=K);sp|Q8WU79-3|SMAP2_HUMAN(pre=K,post=K)	637.979	3	18.4332	RGTFTDCALAN@M^TEQIR	sp|P12110|CO6A2_HUMAN(pre=R,post=Q);sp|P12110-2|CO6A2_HUMAN(pre=R,post=Q);sp|P12110-3|CO6A2_HUMAN(pre=R,post=Q);tr|C9JH44|C9JH44_HUMAN(pre=R,post=Q)	715.677	3	15.8362
SVELVQQVDEDDAIYHVTSPALGGH	sp|Q8WXI4|ACO11_HUMAN(pre=R,post=T);sp|Q8WXI4-2|ACO11_HUMAN(pre=R,post=T)	941.802	3	26.8366	QVPVMQGTGMQGASIQGGSQPGGFS#PGQNQVTPQDHEK	sp|P33240|CSTF2_HUMAN(pre=R,post=A);sp|P33240-2|CSTF2_HUMAN(pre=R,post=A);tr|E7EWR4|E7EWR4_HUMAN(pre=R,post=A)	1059	4	18.4012	SDPHWESMLN@ATTR	sp|Q9H0X4|ITFG3_HUMAN(pre=K,post=R);sp|Q9H0X4-2|ITFG3_HUMAN(pre=K,post=R);tr|B4DGG1|B4DGG1_HUMAN(pre=K,post=R)	597.282	3	15.8354
AGPAHAGHTAPMRPSYSAQEGLAGYQR	sp|Q9HBL0|TENS1_HUMAN(pre=R,post=E);tr|E9PF55|E9PF55_HUMAN(pre=R,post=E);tr|E9PGF5|E9PGF5_HUMAN(pre=R,post=E);tr|E7ERH1|E7ERH1_HUMAN(pre=R,post=E)	732.114	4	26.8299	NLLHADSNGYTNLPDVVQPSHS#PTENSK	sp|Q8N4C8|MINK1_HUMAN(pre=R,post=G);sp|Q8N4C8-2|MINK1_HUMAN(pre=R,post=G);sp|Q8N4C8-3|MINK1_HUMAN(pre=R,post=G);sp|Q8N4C8-4|MINK1_HUMAN(pre=R,post=G);sp|Q8N4C8-5|MINK1_HUMAN(pre=R,post=G)	851.412	4	18.3815	KITDIEN@GSLANIPR	sp|Q9BXN1|ASPN_HUMAN(pre=N,post=V)	644.034	3	15.8134
THTCPPCPAPELLGGPSVFLFPPKPK	sp|P01857|IGHG1_HUMAN(pre=K,post=D)	819.947	4	26.8216	EYVSNDAAQS#DDEEKLQSQPTDTDGGR	sp|Q5JSH3|WDR44_HUMAN(pre=K,post=L);sp|Q5JSH3-2|WDR44_HUMAN(pre=K,post=L);tr|F8W913|F8W913_HUMAN(pre=K,post=L);tr|H7BY83|H7BY83_HUMAN(pre=K,post=L)	1108.48	3	18.3804	QALPM^GALPQGPMQN@ATK	sp|P04233|HG2A_HUMAN(pre=M,post=Y);sp|P04233-2|HG2A_HUMAN(pre=M,post=Y);sp|P04233-3|HG2A_HUMAN(pre=M,post=Y);tr|H0YBZ2|H0YBZ2_HUMAN(pre=M,post=Y);tr|H0YBZ8|H0YBZ8_HUMAN(pre=M,post=Y);tr|E7ESL3|E7ESL3_HUMAN(pre=M,post=Y)	720.047	3	15.813
NPTLFIFAENDVVIPLKDVSLLTQK	sp|Q96DG6|CMBL_HUMAN(pre=K,post=L)	812.474	4	26.8188	NSLS#PVQATQKPLVSK	sp|O00515|LAD1_HUMAN(pre=R,post=K);tr|E9PDI4|E9PDI4_HUMAN(pre=R,post=K)	553.064	4	18.3656	YGN@M^TEDHVM^HLLQNADPLK	sp|P04233|HG2A_HUMAN(pre=K,post=V);sp|P04233-2|HG2A_HUMAN(pre=K,post=V);tr|H0YBZ2|H0YBZ2_HUMAN(pre=K,post=V)	883.096	3	15.8085
GEGTGVLGSLSLPLSELLVADQLCLDR	sp|Q9BSJ8|ESYT1_HUMAN(pre=R,post=W);sp|Q9BSJ8-2|ESYT1_HUMAN(pre=R,post=W)	986.198	3	26.817	SEPSPAVTPVT#PTTLIAPR	sp|O60749|SNX2_HUMAN(pre=S,post=I);tr|D6RC15|D6RC15_HUMAN(pre=S,post=I)	720.049	3	18.3618	KLPPGLLAN@FTLLR	sp|P02750|A2GL_HUMAN(pre=R,post=T)	614.72	3	15.8085
GPGGNSAPFQLQMFDIVCSTSWANTDK	sp|Q05707|COEA1_HUMAN(pre=R,post=C);sp|Q05707-2|COEA1_HUMAN(pre=R,post=C);sp|Q05707-3|COEA1_HUMAN(pre=R,post=C)	1072.85	3	26.8164	SLS#VPAASTAKPPPLPR	sp|P49815|TSC2_HUMAN(pre=K,post=S);sp|P49815-2|TSC2_HUMAN(pre=K,post=S);sp|P49815-3|TSC2_HUMAN(pre=K,post=S);sp|P49815-4|TSC2_HUMAN(pre=K,post=S);sp|P49815-5|TSC2_HUMAN(pre=K,post=S);sp|P49815-6|TSC2_HUMAN(pre=K,post=S);tr|B4DIL8|B4DIL8_HUMAN(pre=K,post=S	686.385	3	18.3599	IQN@SSCTSLEHCFR	sp|P06127|CD5_HUMAN(pre=K,post=K)	628.62	3	15.7689
LQEDKEQMAQQLAEETQGFQR	sp|Q15149|PLEC_HUMAN(pre=R,post=T);sp|Q15149-2|PLEC_HUMAN(pre=R,post=T);sp|Q15149-3|PLEC_HUMAN(pre=R,post=T);sp|Q15149-4|PLEC_HUMAN(pre=R,post=T);sp|Q15149-5|PLEC_HUMAN(pre=R,post=T);sp|Q15149-6|PLEC_HUMAN(pre=R,post=T);sp|Q15149-7|PLEC_HUMAN(pre=R,post=T	1398.2	2	26.8058	LERS#PVDESGDEVQYGDVPVENGMAPFFEMK	sp|Q8WX93|PALLD_HUMAN(pre=R,post=L);sp|Q8WX93-2|PALLD_HUMAN(pre=R,post=L);sp|Q8WX93-3|PALLD_HUMAN(pre=R,post=L);sp|Q8WX93-4|PALLD_HUMAN(pre=R,post=L);sp|Q8WX93-5|PALLD_HUMAN(pre=R,post=L);sp|Q8WX93-8|PALLD_HUMAN(pre=R,post=L);sp|Q8WX93-9|PALLD_HUMAN(pre=R	960.693	4	18.3559	FTPPVVN@VTWLR	sp|P01903|DRA_HUMAN(pre=K,post=N);tr|Q30118|Q30118_HUMAN(pre=K,post=N);tr|Q5SP06|Q5SP06_HUMAN(pre=K,post=N)	787.446	2	15.7035
VAVSADPNVPNVVVTGLTLVCSSAPGPLELDLTGDLESFK	sp|P52565|GDIR1_HUMAN(pre=R,post=K);tr|A8MXW0|A8MXW0_HUMAN(pre=R,post=K);tr|J3QQX2|J3QQX2_HUMAN(pre=R,post=K);tr|J3KTF8|J3KTF8_HUMAN(pre=R,post=K);tr|J3KRY1|J3KRY1_HUMAN(pre=R,post=K)	1093.08	4	26.801	EVDQDDEENS#EEDEMDSGTM^VR	sp|Q13043|STK4_HUMAN(pre=R,post=A);sp|Q13043-2|STK4_HUMAN(pre=R,post=A);tr|F5H5B4|F5H5B4_HUMAN(pre=R,post=A)	933.681	3	18.3406	YSVAN@DTGFVDIPK	sp|P07711|CATL1_HUMAN(pre=K,post=Q)	605.652	3	15.6754
GVVPLAGTDGETTTQGLDGLSER	sp|P09972|ALDOC_HUMAN(pre=K,post=C);tr|J3KSV6|J3KSV6_HUMAN(pre=K,post=C);tr|C9J8F3|C9J8F3_HUMAN(pre=K,post=C);tr|J3QKP5|J3QKP5_HUMAN(pre=K,post=C);tr|K7EKH5|K7EKH5_HUMAN(pre=K,post=C);tr|A8MVZ9|A8MVZ9_HUMAN(pre=K,post=C)	806.414	3	26.7846	S#PSSSQPLPQVPAPAQSQTQFHVQPQPQPK	sp|Q15942|ZYX_HUMAN(pre=K,post=P);tr|B4DQX7|B4DQX7_HUMAN(pre=K,post=P);tr|B4DQR8|B4DQR8_HUMAN(pre=K,post=P);tr|H0Y2Y8|H0Y2Y8_HUMAN(pre=K,post=P);tr|H7C3D3|H7C3D3_HUMAN(pre=K,post=P)	898.208	4	18.3264	LGHCPDPVLVNGEFSSSGPVN@VSDK	sp|P20851|C4BPB_HUMAN(pre=R,post=I);sp|P20851-2|C4BPB_HUMAN(pre=R,post=I);tr|Q5VVQ7|Q5VVQ7_HUMAN(pre=R,post=I);tr|E7EQT9|E7EQT9_HUMAN(pre=R,post=I)	967.483	3	15.6644
FMPIM^QWLYFDALECLPEDKEVLTEDK	sp|P22314|UBA1_HUMAN(pre=K,post=C)	952.977	4	26.7802	SPVDES#GDEVQYGDVPVENGMAPFFEM^K	sp|Q8WX93|PALLD_HUMAN(pre=R,post=L);sp|Q8WX93-2|PALLD_HUMAN(pre=R,post=L);sp|Q8WX93-3|PALLD_HUMAN(pre=R,post=L);sp|Q8WX93-4|PALLD_HUMAN(pre=R,post=L);sp|Q8WX93-5|PALLD_HUMAN(pre=R,post=L);sp|Q8WX93-8|PALLD_HUMAN(pre=R,post=L);sp|Q8WX93-9|PALLD_HUMAN(pre=R	1153.18	3	18.3034	SISLDN@GTVIMDVK	sp|Q16363|LAMA4_HUMAN(pre=F,post=G);sp|Q16363-2|LAMA4_HUMAN(pre=F,post=G)	890.984	2	15.6613
FQSAAIGALQEASEAYLVGLFEDTNLCAIH	sp|P84243|H33_HUMAN(pre=R,post=A);tr|K7EK07|K7EK07_HUMAN(pre=R,post=A)	1128.23	3	26.7653	S#PGNTSQPPAFFSK	sp|Q9Y618|NCOR2_HUMAN(pre=K,post=L);sp|Q9Y618-2|NCOR2_HUMAN(pre=K,post=L);sp|Q9Y618-3|NCOR2_HUMAN(pre=K,post=L);sp|Q9Y618-4|NCOR2_HUMAN(pre=K,post=L);sp|Q9Y618-5|NCOR2_HUMAN(pre=K,post=L);tr|H7C2D4|H7C2D4_HUMAN(pre=K,post=L);tr|C9J7T7|C9J7T7_HUMAN(pre=K,p	916.946	2	18.2774	GMCYFTN@GTER	sp|P05538|DQB2_HUMAN(pre=K,post=V);sp|P05538-2|DQB2_HUMAN(pre=K,post=V);tr|Q5Y7D6|Q5Y7D6_HUMAN(pre=K,post=V);tr|A2ADX3|A2ADX3_HUMAN(pre=K,post=V);tr|Q5SR05|Q5SR05_HUMAN(pre=K,post=V);tr|Q5SQ90|Q5SQ90_HUMAN(pre=K,post=V);tr|Q5SQ91|Q5SQ91_HUMAN(pre=K,post=V	740.819	2	15.6585
SHIMPAEFSSCPLNSDEEVNK	sp|Q9H0W9|CK054_HUMAN(pre=K,post=W);sp|Q9H0W9-2|CK054_HUMAN(pre=K,post=W);sp|Q9H0W9-4|CK054_HUMAN(pre=K,post=W);tr|E9PPB5|E9PPB5_HUMAN(pre=K,post=W);tr|E9PQS1|E9PQS1_HUMAN(pre=K,post=W);tr|E9PJU8|E9PJU8_HUMAN(pre=K,post=W)	893.76	3	26.7493	S#PLDPDSGLLSCTLPNGFGGQSGPEGER	sp|Q9H4L4|SENP3_HUMAN(pre=K,post=S);tr|J3KNH7|J3KNH7_HUMAN(pre=K,post=S)	1023.47	3	18.2742	VLDPDVCN@SSWK	sp|Q6UWY2|PRS57_HUMAN(pre=R,post=G)	854.927	2	15.621
DVHQCQGTAATNNISATPTFLFFR	sp|O43396|TXNL1_HUMAN(pre=V,post=N);tr|K7EML9|K7EML9_HUMAN(pre=V,post=N);tr|K7ER96|K7ER96_HUMAN(pre=V,post=N)	947.468	3	26.7476	SS#DEENGPPSSPDLDR	sp|Q96B36|AKTS1_HUMAN(pre=R,post=I);sp|Q96B36-2|AKTS1_HUMAN(pre=R,post=I);tr|J3KPM3|J3KPM3_HUMAN(pre=R,post=I)	642.602	3	18.2703	FLN@DTMAVYEAK	sp|P29622|KAIN_HUMAN(pre=K,post=L)	845.934	2	15.6118
GIASLTAASTPLNPLSFQCEFVK	sp|Q9NVH2|INT7_HUMAN(pre=K,post=L);sp|Q9NVH2-2|INT7_HUMAN(pre=K,post=L);sp|Q9NVH2-3|INT7_HUMAN(pre=K,post=L);sp|Q9NVH2-4|INT7_HUMAN(pre=K,post=L)	913.826	3	26.7442	ISTSESRS#PPEGDTTLFLSR	sp|Q9BTC0|DIDO1_HUMAN(pre=N,post=L);sp|Q9BTC0-1|DIDO1_HUMAN(pre=N,post=L)	802.056	3	18.2645	LGWNINN@DTWVITEQLKPLTVNLDFQR	sp|Q13510|ASAH1_HUMAN(pre=F,post=N);sp|Q13510-2|ASAH1_HUMAN(pre=F,post=N);sp|Q13510-3|ASAH1_HUMAN(pre=F,post=N);tr|E7EMM4|E7EMM4_HUMAN(pre=F,post=N);tr|E7ERV9|E7ERV9_HUMAN(pre=F,post=N)	879.974	4	15.5941
TEDQACGGSLPFYPFAEDEPVDQGHR	sp|Q8NBJ9|SIDT2_HUMAN(pre=K,post=Q);sp|Q8NBJ9-2|SIDT2_HUMAN(pre=K,post=Q);tr|C9JBG5|C9JBG5_HUMAN(pre=K,post=Q);tr|F5H8L4|F5H8L4_HUMAN(pre=K,post=Q);tr|E9PPN9|E9PPN9_HUMAN(pre=K,post=Q)	1022.79	3	26.7168	VYQTSPT#DEDEEDEESSAAALFTSELLR	sp|Q9UKE5|TNIK_HUMAN(pre=R,post=Q);sp|Q9UKE5-2|TNIK_HUMAN(pre=R,post=Q);sp|Q9UKE5-3|TNIK_HUMAN(pre=R,post=Q);sp|Q9UKE5-4|TNIK_HUMAN(pre=R,post=Q);sp|Q9UKE5-5|TNIK_HUMAN(pre=R,post=Q);sp|Q9UKE5-6|TNIK_HUMAN(pre=R,post=Q);sp|Q9UKE5-7|TNIK_HUMAN(pre=R,post=Q	1119.5	3	18.2499	QQYNALLSN@MSR	sp|P12821|ACE_HUMAN(pre=R,post=I);sp|P12821-2|ACE_HUMAN(pre=R,post=I);tr|F5H1K1|F5H1K1_HUMAN(pre=R,post=I);tr|J3KS28|J3KS28_HUMAN(pre=R,post=I)	785.393	2	15.5916
GELLHSLEGFLDCSLVLPPTDAPSEQALLSLVPVQR	sp|P02730|B3AT_HUMAN(pre=R,post=E)	809.835	5	26.7155	SQEPIPDDQKVS#DDDKEK	sp|Q86UE4|LYRIC_HUMAN(pre=K,post=G);tr|E5RJU9|E5RJU9_HUMAN(pre=K,post=G);tr|H0YBJ8|H0YBJ8_HUMAN(pre=K,post=G)	910.451	3	18.2445	TICDRN@HTWLPVSDDACYR	sp|P15529|MCP_HUMAN(pre=H,post=E);sp|P15529-2|MCP_HUMAN(pre=H,post=E);sp|P15529-11|MCP_HUMAN(pre=H,post=E);sp|P15529-3|MCP_HUMAN(pre=H,post=E);sp|P15529-12|MCP_HUMAN(pre=H,post=E);sp|P15529-4|MCP_HUMAN(pre=H,post=E);sp|P15529-13|MCP_HUMAN(pre=H,post=E);sp	631.792	4	15.5731
LLYAVNTHCHADHITGSGLLR	sp|O95571|ETHE1_HUMAN(pre=R,post=S);tr|M0QXB5|M0QXB5_HUMAN(pre=R,post=S)	499.265	5	26.7081	ILAT#PPQEDAPSVDIANIR	sp|P29401|TKT_HUMAN(pre=K,post=M);sp|P29401-2|TKT_HUMAN(pre=K,post=M);tr|B4E022|B4E022_HUMAN(pre=K,post=M);tr|E9PFF2|E9PFF2_HUMAN(pre=K,post=M)	748.718	3	18.2399	ALVGVIDGGSTSCN@ESVR	sp|Q9UHN6|TMEM2_HUMAN(pre=W,post=N);sp|Q9UHN6-2|TMEM2_HUMAN(pre=W,post=N);tr|F5H6B2|F5H6B2_HUMAN(pre=W,post=N)	655.994	3	15.5548
TDLVAQLGLASALRPDGEYTLLAPVNNAFSDDTLSMDQR	sp|Q15063|POSTN_HUMAN(pre=F,post=L);sp|Q15063-2|POSTN_HUMAN(pre=F,post=L);sp|Q15063-3|POSTN_HUMAN(pre=F,post=L);sp|Q15063-4|POSTN_HUMAN(pre=F,post=L);tr|B1ALD8|B1ALD8_HUMAN(pre=F,post=L);tr|F5H628|F5H628_HUMAN(pre=F,post=L);tr|B1ALD9|B1ALD9_HUMAN(pre=F,po	1081.3	4	26.6897	ELLSPLS#EPDDRYPLIVK	sp|Q9UHB7|AFF4_HUMAN(pre=K,post=I);sp|Q9UHB7-2|AFF4_HUMAN(pre=K,post=I)	613.831	4	18.2324	DAVITGNN@FTFR	sp|Q4LDE5|SVEP1_HUMAN(pre=K,post=N)	750.383	2	15.4718
QLLHNFPPDQLTSSGAPFWSGPK	sp|P22314|UBA1_HUMAN(pre=R,post=R);tr|Q5JRR6|Q5JRR6_HUMAN(pre=R,post=R)	938.161	3	26.6725	VEVSS#PTGFAQSQVLEDVSQAAR	sp|O15061|SYNEM_HUMAN(pre=T,post=H);sp|O15061-2|SYNEM_HUMAN(pre=T,post=H);tr|C9JIE4|C9JIE4_HUMAN(pre=T,post=H);tr|H0YL34|H0YL34_HUMAN(pre=T,post=H)	877.094	3	18.197	GISYQM^FGN@HSK	sp|Q14517|FAT1_HUMAN(pre=R,post=S)	558.611	3	15.4529
LTDELAPPKPPLPEGEVPPPRPPPPEEK	sp|P18206|VINC_HUMAN(pre=R,post=D);sp|P18206-2|VINC_HUMAN(pre=R,post=D);tr|Q5JQ13|Q5JQ13_HUMAN(pre=R,post=D)	691.989	5	26.6638	AQSVS#PVQAPPPGGSAQLLPGK	sp|Q96RK0|CIC_HUMAN(pre=K,post=V);tr|I3L2J0|I3L2J0_HUMAN(pre=K,post=V);tr|I3L190|I3L190_HUMAN(pre=K,post=V)	818.773	3	18.1945	ALHHSGHSPPISSQN@VTVLR	sp|P04216|THY1_HUMAN(pre=C,post=D);tr|E9PNQ8|E9PNQ8_HUMAN(pre=C,post=G);tr|J3QRJ3|J3QRJ3_HUMAN(pre=C,post=D);tr|E9PIM6|E9PIM6_HUMAN(pre=C,post=D)	761.409	3	15.4466
QVEDLQATFSSIHSFQDLSSSILAQSR	sp|O60664|PLIN3_HUMAN(pre=R,post=E);sp|O60664-2|PLIN3_HUMAN(pre=R,post=E);sp|O60664-3|PLIN3_HUMAN(pre=R,post=E);tr|K7EQF4|K7EQF4_HUMAN(pre=R,post=E);tr|K7ERZ3|K7ERZ3_HUMAN(pre=R,post=E)	1046.87	3	26.6464	KKS#EPDDELLFDFLNSSQK	sp|Q8TBA6|GOGA5_HUMAN(pre=R,post=E);sp|Q8TBA6-2|GOGA5_HUMAN(pre=R,post=E)	966.167	3	18.1915	KAEN@SSNEEETSSEGNMR	sp|Q14515|SPRL1_HUMAN(pre=K,post=V);tr|B4E2Z0|B4E2Z0_HUMAN(pre=K,post=V)	572.76	4	15.4368
TLFDTSIGPLVYSDQYLQISTR	sp|P14410|SUIS_HUMAN(pre=K,post=L)	887.803	3	26.6398	ATSET#LAADPTPAATIVHFK	sp|Q9HBL0|TENS1_HUMAN(pre=K,post=V);tr|Q59G71|Q59G71_HUMAN(pre=K,post=V);tr|E9PF55|E9PF55_HUMAN(pre=K,post=V);tr|E9PGF5|E9PGF5_HUMAN(pre=K,post=V)	803.751	3	18.1775	SPYYN@VSDEISFH	sp|P00751|CFAB_HUMAN(pre=R,post=C);sp|P00751-2|CFAB_HUMAN(pre=R,post=C);tr|B4E1Z4|B4E1Z4_HUMAN(pre=R,post=C);tr|B0UXW4|B0UXW4_HUMAN(pre=R,post=C);tr|C9JRT3|C9JRT3_HUMAN(pre=R,post=C);tr|E7ETN3|E7ETN3_HUMAN(pre=R,post=C)	568.262	3	15.4006
LSQSGEVGEPAGTDPGLDDLDVALSNLEVK	sp|Q86UX7|URP2_HUMAN(pre=K,post=L);sp|Q86UX7-2|URP2_HUMAN(pre=K,post=L)	1105.24	3	26.6079	NFINS#PVAQADWAAK	sp|P35749|MYH11_HUMAN(pre=K,post=R);sp|P35749-2|MYH11_HUMAN(pre=K,post=R);sp|P35749-3|MYH11_HUMAN(pre=K,post=R);sp|P35749-4|MYH11_HUMAN(pre=K,post=R)	1000.5	2	18.1754	N@STIEAANLAGLK	sp|P48723|HSP13_HUMAN(pre=R,post=I)	795.951	2	15.3901
NHLVTLPEAIHFLTEIEVLDVR	sp|Q13045|FLII_HUMAN(pre=K,post=E);sp|Q13045-2|FLII_HUMAN(pre=K,post=E);tr|J3KS54|J3KS54_HUMAN(pre=K,post=E);tr|J3QQQ2|J3QQQ2_HUMAN(pre=K,post=E);tr|J3QLG3|J3QLG3_HUMAN(pre=K,post=E)	676.382	4	26.5962	GAGQQQS#QEMMEVDR	sp|Q15435|PP1R7_HUMAN(pre=R,post=R);sp|Q15435-3|PP1R7_HUMAN(pre=R,post=R);tr|B5MBZ8|B5MBZ8_HUMAN(pre=R,post=R);tr|C9JRC4|C9JRC4_HUMAN(pre=R,post=R)	959.402	2	18.1673	FECHFFN@GTER	sp|P04229|2B11_HUMAN(pre=K,post=V);sp|Q9TQE0|2B19_HUMAN(pre=K,post=V);sp|Q30167|2B1A_HUMAN(pre=K,post=V)	530.237	3	15.3872
LGPLNLQDPFDLSHNVAANVTSR	sp|Q9H6E5|STPAP_HUMAN(pre=R,post=V);tr|F5H0R1|F5H0R1_HUMAN(pre=R,post=V)	656.35	4	26.5886	QAPS#IATIGSTCDLNLK	sp|Q14315|FLNC_HUMAN(pre=R,post=I);sp|Q14315-2|FLNC_HUMAN(pre=R,post=I)	719.703	3	18.1514	N@GTVCLSPPCTLAR	sp|P09326|CD48_HUMAN(pre=K,post=S)	845.923	2	15.3736
ALQPLEEGEDEEKVSHQAGDHWLIR	sp|Q14764|MVP_HUMAN(pre=R,post=G)	794.408	4	26.5813	QALDS#EEEEEDVAAK	sp|Q8NC44|F134A_HUMAN(pre=R,post=E);tr|H7C3D5|H7C3D5_HUMAN(pre=R,post=E)	1015.96	2	18.1423	KIDN@ISLTVNDVR	sp|Q13201|MMRN1_HUMAN(pre=K,post=N);sp|Q13201-2|MMRN1_HUMAN(pre=K,post=N);tr|E7EPG1|E7EPG1_HUMAN(pre=K,post=N)	592.676	3	15.3668
VELNALM^TDETISNVPILILGNK	sp|Q9NR31|SAR1A_HUMAN(pre=K,post=I);tr|B4DQ19|B4DQ19_HUMAN(pre=K,post=I)	934.524	3	26.5576	QLPALDGS#LM^GPESPPAQEEEAPVSPHK	sp|Q8N9T8|KRI1_HUMAN(pre=R,post=K);sp|Q8N9T8-2|KRI1_HUMAN(pre=R,post=K);tr|D3YTE0|D3YTE0_HUMAN(pre=R,post=K)	824.652	4	18.1244	TSSNN@NTYWCLR	sp|Q8IWU6|SULF1_HUMAN(pre=C,post=T)	830.878	2	15.3374
VTCTVLTPDGTEAEADVIENEDGTYDIFYTAAK	sp|O75369|FLNB_HUMAN(pre=K,post=P);sp|O75369-2|FLNB_HUMAN(pre=K,post=P);sp|O75369-3|FLNB_HUMAN(pre=K,post=P);sp|O75369-7|FLNB_HUMAN(pre=K,post=P);sp|O75369-4|FLNB_HUMAN(pre=K,post=P);sp|O75369-5|FLNB_HUMAN(pre=K,post=P);sp|O75369-6|FLNB_HUMAN(pre=K,post=P	1299.62	3	26.5433	KAEQGS#EEEGEGEEEEEEGGESK	sp|Q8NE71|ABCF1_HUMAN(pre=K,post=A);tr|Q5STZ8|Q5STZ8_HUMAN(pre=K,post=A)	998.759	3	18.1212	LN@QTEPVAGNYYPVNTR	sp|O00754|MA2B1_HUMAN(pre=K,post=I);tr|G5E928|G5E928_HUMAN(pre=K,post=I)	1041.02	2	15.3352
DLQVTLIPTFDSVAM^HTWYAETHAR	sp|Q66K74|MAP1S_HUMAN(pre=R,post=H);tr|B4DH53|B4DH53_HUMAN(pre=R,post=H);tr|M0R1M7|M0R1M7_HUMAN(pre=R,post=H)	766.386	4	26.5224	GAGDGS#DEEVDGKADGAEAKPAE	sp|P35579|MYH9_HUMAN(pre=K,post=-);sp|P35579-2|MYH9_HUMAN(pre=K,post=-)	896.407	3	18.0982	YNIGN@YTQAVECAK	sp|Q32P28|P3H1_HUMAN(pre=Y,post=T);sp|Q32P28-2|P3H1_HUMAN(pre=Y,post=T);sp|Q32P28-3|P3H1_HUMAN(pre=Y,post=T)	640.652	3	15.3285
YESGDHVAVYPANDSALVNQLGK	sp|P16435|NCPR_HUMAN(pre=R,post=I);tr|E7EVY7|E7EVY7_HUMAN(pre=R,post=I);tr|H0Y4R2|H0Y4R2_HUMAN(pre=R,post=I);tr|F5H468|F5H468_HUMAN(pre=R,post=I);tr|E7EPN3|E7EPN3_HUMAN(pre=R,post=I);tr|E7EMD0|E7EMD0_HUMAN(pre=R,post=I)	912.467	3	26.5192	HSS#TGDSADAGPPAAGSAR	sp|Q6ZU35|K1211_HUMAN(pre=R,post=G);tr|F5H1N7|F5H1N7_HUMAN(pre=R,post=G)	968.42	2	18.09	IHPPVSYN@DTAPR	sp|Q15904|VAS1_HUMAN(pre=V,post=I);tr|A6NLC6|A6NLC6_HUMAN(pre=V,post=I)	537.947	3	15.2992
ELTPEVLQEWLDELEEM^MLVVHMPR	sp|P01008|ANT3_HUMAN(pre=K,post=F)	807.405	4	26.5172	ALIQTCLNSPDS#PPRSDPTTDQR	sp|P11831|SRF_HUMAN(pre=K,post=M);tr|F5H6V4|F5H6V4_HUMAN(pre=K,post=M)	931.773	3	18.0699	LPEICTQCPGSVQN@LSK	sp|Q6UW56|ARAID_HUMAN(pre=A,post=V);sp|Q6UW56-3|ARAID_HUMAN(pre=A,post=V)	740.713	3	15.2884
IILYYTEPGSHVSQEAAAFSVPVMTHR	sp|P39059|COFA1_HUMAN(pre=R,post=W)	1049.87	3	26.5054	EGLGPGDTTS#TFCGTPNYIAPEILR	sp|Q05513|KPCZ_HUMAN(pre=K,post=G);sp|Q05513-2|KPCZ_HUMAN(pre=K,post=G);sp|Q05513-3|KPCZ_HUMAN(pre=K,post=G);tr|E9PBE1|E9PBE1_HUMAN(pre=K,post=G)	964.121	3	18.0622	TLTLFN@VTRN@DTASYK	sp|P06731|CEAM5_HUMAN(pre=R,post=C);tr|H9KVA7|H9KVA7_HUMAN(pre=R,post=C);tr|M0R3J1|M0R3J1_HUMAN(pre=R,post=C)	712.048	3	15.2743
MGPTVSPICLPGTSSDYNLMDGDLGLISGWGR	sp|P09871|C1S_HUMAN(pre=K,post=T);tr|F8WCZ6|F8WCZ6_HUMAN(pre=K,post=T)	1170.9	3	26.496	LLYGCAGS#DSECSAGR	sp|Q96B18|DACT3_HUMAN(pre=R,post=L)	642.935	3	18.0492	NYHQPAILN@SSALR	sp|Q16769|QPCT_HUMAN(pre=K,post=Q)	576.977	3	15.2659
ALDPQWPWAEEAAAALANLSR	sp|Q9BTY7|F203A_HUMAN(pre=R,post=E);sp|P0CB43|F203B_HUMAN(pre=R,post=E)	808.754	3	26.4946	SLDS#DESEDEEDDYQQK	sp|Q13442|HAP28_HUMAN(pre=K,post=R)	1200.48	2	18.0421	ELPGVCN@ETM^M^ALWEECKPCLK	sp|P10909|CLUS_HUMAN(pre=K,post=Q);sp|P10909-2|CLUS_HUMAN(pre=K,post=Q);sp|P10909-4|CLUS_HUMAN(pre=K,post=Q);sp|P10909-5|CLUS_HUMAN(pre=K,post=Q);tr|E5RJZ5|E5RJZ5_HUMAN(pre=K,post=Q);tr|E7ERK6|E7ERK6_HUMAN(pre=K,post=Q);tr|E7ETB4|E7ETB4_HUMAN(pre=K,post=Q	790.877	4	15.2562
VDNNAIEFLLLQASDGIHHWTPPK	sp|P50583|AP4A_HUMAN(pre=K,post=G)	601.525	5	26.4902	VEYTPYEEGLHSVDVTYDGSPVPSS#PFQVPVTEGCDPSR	sp|P21333|FLNA_HUMAN(pre=K,post=V);sp|P21333-2|FLNA_HUMAN(pre=K,post=V);tr|Q5HY54|Q5HY54_HUMAN(pre=K,post=V)	1131.01	4	18.0065	IEVLHRPEN@CSK	sp|Q9Y680|FKBP7_HUMAN(pre=K,post=T);sp|Q9Y680-2|FKBP7_HUMAN(pre=K,post=T);sp|Q9Y680-3|FKBP7_HUMAN(pre=K,post=T);tr|F8WBF2|F8WBF2_HUMAN(pre=K,post=T);tr|F8WE12|F8WE12_HUMAN(pre=K,post=T);tr|F8WCU2|F8WCU2_HUMAN(pre=K,post=T)	443.49	4	15.2331
SVFKPIVQIAVIENSESLDCQLLAVTHAGVR	sp|O75694|NU155_HUMAN(pre=R,post=L);sp|O75694-2|NU155_HUMAN(pre=R,post=L);tr|E9PF10|E9PF10_HUMAN(pre=R,post=L)	921.261	4	26.4545	S#PKPAAPAAPPFSSS#SGVLGTGLCELDR	sp|O43294|TGFI1_HUMAN(pre=R,post=L);sp|O43294-2|TGFI1_HUMAN(pre=R,post=L);tr|H3BSN4|H3BSN4_HUMAN(pre=R,post=L);tr|H3BQC4|H3BQC4_HUMAN(pre=R,post=L);tr|H3BS04|H3BS04_HUMAN(pre=R,post=L);tr|H3BN49|H3BN49_HUMAN(pre=R,post=L)	805.138	4	18.0062	VVRPDSELGERPPEDN@QSFQYDHEAFLGK	sp|Q15293|RCN1_HUMAN(pre=R,post=E);tr|E9PJD5|E9PJD5_HUMAN(pre=R,post=E);tr|E9PNT6|E9PNT6_HUMAN(pre=R,post=E)	912.951	4	15.2125
LEWHPFTLTSAPEEDFFSIHIR	sp|P04839|CY24B_HUMAN(pre=K,post=I);tr|F5GWD2|F5GWD2_HUMAN(pre=K,post=I);tr|F5GWU5|F5GWU5_HUMAN(pre=K,post=I)	704.861	4	26.4232	LLESQEPAHAQPAS#PQNVLPVK	sp|Q7Z3V4|UBE3B_HUMAN(pre=K,post=S);sp|Q7Z3V4-2|UBE3B_HUMAN(pre=K,post=S);tr|F5H5T5|F5H5T5_HUMAN(pre=K,post=S)	907.814	3	18.0043	N@VTVNILNDQTK	sp|Q92629|SGCD_HUMAN(pre=R,post=V);sp|Q92629-2|SGCD_HUMAN(pre=R,post=V);sp|Q92629-3|SGCD_HUMAN(pre=R,post=V)	549.978	3	15.2086
DLCFSPGLMEASHVVNDVNEAVQLVFR	sp|Q9BXW7|CECR5_HUMAN(pre=R,post=K);sp|Q9BXW7-2|CECR5_HUMAN(pre=R,post=K);tr|A8MYZ9|A8MYZ9_HUMAN(pre=R,post=K)	1064.2	3	26.4147	VPSS#DEEVVEEPQSR	sp|Q9C0C2|TB182_HUMAN(pre=R,post=R)	955.929	2	17.9477	YLN@FTASEN@TSR	sp|P11215|ITAM_HUMAN(pre=K,post=V)	774.869	2	15.2027
NTGDADQWCPLLETLTDAEMEKK	sp|Q12824|SNF5_HUMAN(pre=R,post=I);sp|Q12824-2|SNF5_HUMAN(pre=R,post=I);tr|G5E975|G5E975_HUMAN(pre=R,post=I);tr|B5MCL5|B5MCL5_HUMAN(pre=R,post=I)	775.135	4	26.4086	SQFQES#DDADEDYGR	sp|Q9H1E3|NUCKS_HUMAN(pre=Y,post=D)	993.38	2	17.9368	FLN@DTM^AVYEAK	sp|P29622|KAIN_HUMAN(pre=K,post=L)	853.932	2	15.1918
LIAVIGDEDTVTGFLLGGIGELNK	sp|Q16864|VATF_HUMAN(pre=K,post=N);sp|Q16864-2|VATF_HUMAN(pre=K,post=N)	911.517	3	26.4079	S#IHEVDISNLEAALR	sp|Q9Y2H5|PKHA6_HUMAN(pre=R,post=A);tr|Q5VTI5|Q5VTI5_HUMAN(pre=R,post=A)	630.987	3	17.9047	LSQAQGN@LSVLETR	sp|O75054|IGSF3_HUMAN(pre=R,post=Q);sp|O75054-2|IGSF3_HUMAN(pre=R,post=Q);tr|A6NJZ6|A6NJZ6_HUMAN(pre=R,post=Q)	830.953	2	15.1577
AGWSLEDVDIFEINEAFAAVSAAIVK	sp|Q9BWD1|THIC_HUMAN(pre=K,post=E);tr|B7Z233|B7Z233_HUMAN(pre=K,post=E)	764.157	4	26.3895	SSGTASS#VAFT#PLQGLEIVNPQAAEK	sp|Q8WWY3|PRP31_HUMAN(pre=R,post=K);tr|E7EVX8|E7EVX8_HUMAN(pre=R,post=K)	1017.5	3	17.8611	GLN@LTEDTYKPR	sp|Q08380|LG3BP_HUMAN(pre=K,post=I)	565.977	3	15.1516
YDCGEEILITVLSAMTEEAAVAIK	sp|P63241|IF5A1_HUMAN(pre=K,post=A);sp|P63241-2|IF5A1_HUMAN(pre=K,post=A);sp|Q6IS14|IF5AL_HUMAN(pre=K,post=A)	972.175	3	26.3357	T#TGIVLDSGDGVTHNVPIYEGYALPH	sp|P62736|ACTA_HUMAN(pre=R,post=A);sp|P68032|ACTC_HUMAN(pre=R,post=A);sp|P63267|ACTH_HUMAN(pre=R,post=A);sp|P63267-2|ACTH_HUMAN(pre=R,post=A);sp|P68133|ACTS_HUMAN(pre=R,post=A);tr|Q5T8M7|Q5T8M7_HUMAN(pre=R,post=A)	983.812	3	17.8325	AYIQEFQEFSKN@ISVMLGR	sp|Q6UWY5|OLFL1_HUMAN(pre=R,post=C)	850.45	3	15.1288
DQAVFPQNGLVVSSVDVQSVEPVDQR	sp|Q14764|MVP_HUMAN(pre=R,post=T)	986.169	3	26.3269	VPS#SDEEVVEEPQSR	sp|Q9C0C2|TB182_HUMAN(pre=R,post=R)	955.931	2	17.8236	RN@FTAADWGQSR	sp|P12109|CO6A1_HUMAN(pre=R,post=D)	777.384	2	15.1123
QAGVCFGDSGSPLVCNGLIHGIASFVR	sp|P08246|ELNE_HUMAN(pre=R,post=G)	988.16	3	26.3256	SPVDES#GDEVQYGDVPVENGM^APFFEM^K	sp|Q8WX93|PALLD_HUMAN(pre=R,post=L);sp|Q8WX93-2|PALLD_HUMAN(pre=R,post=L);sp|Q8WX93-3|PALLD_HUMAN(pre=R,post=L);sp|Q8WX93-4|PALLD_HUMAN(pre=R,post=L);sp|Q8WX93-5|PALLD_HUMAN(pre=R,post=L);sp|Q8WX93-8|PALLD_HUMAN(pre=R,post=L);sp|Q8WX93-9|PALLD_HUMAN(pre=R	1158.51	3	17.8128	SESIGYTN@FTLEK	sp|P12110|CO6A2_HUMAN(pre=S,post=N);sp|P12110-2|CO6A2_HUMAN(pre=S,post=N);sp|P12110-3|CO6A2_HUMAN(pre=S,post=N);tr|H7C0M5|H7C0M5_HUMAN(pre=S,post=N)	889.459	2	15.0715
YFAEALGPLQSFQARPDDLLISTYPK	sp|P50225|ST1A1_HUMAN(pre=K,post=S);sp|P50226|ST1A2_HUMAN(pre=K,post=S);tr|E9PM76|E9PM76_HUMAN(pre=K,post=S);tr|H3BQX5|H3BQX5_HUMAN(pre=K,post=S);tr|E9PKR8|E9PKR8_HUMAN(pre=K,post=S);tr|E9PKW4|E9PKW4_HUMAN(pre=K,post=S);tr|H3BRY5|H3BRY5_HUMAN(pre=K,post=S	807.935	4	26.3009	TAS#ESNVYLNSFHYPDHSYK	sp|Q86SQ0|PHLB2_HUMAN(pre=R,post=D);sp|Q86SQ0-2|PHLB2_HUMAN(pre=R,post=D);sp|Q86SQ0-3|PHLB2_HUMAN(pre=R,post=D);tr|E9PGF6|E9PGF6_HUMAN(pre=R,post=D);tr|E9PFQ4|E9PFQ4_HUMAN(pre=R,post=D)	682.566	4	17.8125	DQVAAPFQLSN@HTGR	sp|Q14766|LTBP1_HUMAN(pre=Q,post=I);sp|Q14766-4|LTBP1_HUMAN(pre=Q,post=I)	595.972	3	15.043
GALVLGYEGWLAGYQMNFETAK	sp|P21796|VDAC1_HUMAN(pre=R,post=S);tr|C9JI87|C9JI87_HUMAN(pre=R,post=S)	902.801	3	26.2961	AGEPDGES#LDEQPSSSSSK	sp|Q9H3Q1|BORG4_HUMAN(pre=K,post=R);tr|J3KRZ9|J3KRZ9_HUMAN(pre=K,post=R)	1138	2	17.8032	DTGELN@VTSILDR	sp|Q14126|DSG2_HUMAN(pre=K,post=E);tr|J3KSI6|J3KSI6_HUMAN(pre=K,post=E)	789.409	2	15.0102
ADQELLM^YSHDNIICGITSVAFSR	sp|P62879|GBB2_HUMAN(pre=R,post=S);tr|B3KPU1|B3KPU1_HUMAN(pre=R,post=S);tr|E7EP32|E7EP32_HUMAN(pre=R,post=S)	967.473	3	26.2864	QAEMLQNLT#PPPSYAATIASK	sp|Q13887|KLF5_HUMAN(pre=R,post=L);tr|A2TJX0|A2TJX0_HUMAN(pre=R,post=L)	867.11	3	17.8	N@M^TLFSDLVAEK	sp|P12110|CO6A2_HUMAN(pre=R,post=F);sp|P12110-2|CO6A2_HUMAN(pre=R,post=F);sp|P12110-3|CO6A2_HUMAN(pre=R,post=F)	836.939	2	15.0044
AHDPLYGSWQGGVDWFATAIGMPVEK	sp|Q14728|MFS10_HUMAN(pre=R,post=R);tr|D6RE79|D6RE79_HUMAN(pre=R,post=R);tr|D6RHV1|D6RHV1_HUMAN(pre=R,post=R);tr|D6R9N3|D6R9N3_HUMAN(pre=R,post=R);tr|D6RIZ4|D6RIZ4_HUMAN(pre=R,post=R);tr|D6RA47|D6RA47_HUMAN(pre=R,post=R)	1040.86	3	26.2622	APLPPMPAS#QSVPQDLAHIQER	sp|Q53SF7|COBL1_HUMAN(pre=R,post=P);sp|Q53SF7-2|COBL1_HUMAN(pre=R,post=P);sp|Q53SF7-3|COBL1_HUMAN(pre=R,post=P);sp|Q53SF7-4|COBL1_HUMAN(pre=R,post=P);tr|G8JL86|G8JL86_HUMAN(pre=R,post=P)	869.437	3	17.7996	SLGSMVSN@MTEER	sp|P16662|UD2B7_HUMAN(pre=F,post=A);sp|P36537|UDB10_HUMAN(pre=F,post=A);tr|B4DPP1|B4DPP1_HUMAN(pre=F,post=A);tr|D6RH08|D6RH08_HUMAN(pre=F,post=A);tr|E9PBP8|E9PBP8_HUMAN(pre=F,post=A)	793.369	2	14.9838
FEQAFYTYDTSSPSILTLTAIR	sp|Q15155|NOMO1_HUMAN(pre=R,post=H);sp|Q5JPE7|NOMO2_HUMAN(pre=R,post=H);sp|Q5JPE7-2|NOMO2_HUMAN(pre=R,post=H);sp|P69849|NOMO3_HUMAN(pre=R,post=H);tr|Q4G177|Q4G177_HUMAN(pre=R,post=H);tr|F5H826|F5H826_HUMAN(pre=R,post=H);tr|J3KN36|J3KN36_HUMAN(pre=R,post=H	890.126	3	26.2604	TES#PATAAETASEELDNR	sp|Q9NTJ3|SMC4_HUMAN(pre=R,post=S);sp|Q9NTJ3-2|SMC4_HUMAN(pre=R,post=S);tr|C9IYK2|C9IYK2_HUMAN(pre=R,post=S);tr|C9JR83|C9JR83_HUMAN(pre=R,post=S);tr|C9JJ64|C9JJ64_HUMAN(pre=R,post=S);tr|C9JWF0|C9JWF0_HUMAN(pre=R,post=S)	705.979	3	17.7723	WNDSPCN@QSLPSICK	sp|Q9UBG0|MRC2_HUMAN(pre=R,post=K)	699.002	3	14.9792
AGAIAPCEVTVPAQNTGLGPEK	sp|Q8NHW5|RLA0L_HUMAN(pre=R,post=T);sp|P05388|RLA0_HUMAN(pre=R,post=T);tr|Q3B7A4|Q3B7A4_HUMAN(pre=R,post=T);tr|G3V210|G3V210_HUMAN(pre=R,post=T);tr|F8VQY6|F8VQY6_HUMAN(pre=R,post=T);tr|F8VRK7|F8VRK7_HUMAN(pre=R,post=T);tr|F8VWS0|F8VWS0_HUMAN(pre=R,post=T)	823.44	3	26.2444	S#LHGPCPVTTFGPK	sp|O95544|NADK_HUMAN(pre=R,post=A);tr|Q5QPS4|Q5QPS4_HUMAN(pre=R,post=A)	622.647	3	17.7557	HSGHSPPISSQN@VTVLR	sp|P04216|THY1_HUMAN(pre=H,post=D);tr|E9PNQ8|E9PNQ8_HUMAN(pre=H,post=G);tr|J3QRJ3|J3QRJ3_HUMAN(pre=H,post=D);tr|E9PIM6|E9PIM6_HUMAN(pre=H,post=D)	654.348	3	14.9587
TNYSSVLTNVGAALHGFHDVMK	sp|Q6ZMI0|PPR21_HUMAN(pre=R,post=D);sp|Q6ZMI0-2|PPR21_HUMAN(pre=R,post=D);sp|Q6ZMI0-5|PPR21_HUMAN(pre=R,post=D);sp|Q6ZMI0-3|PPR21_HUMAN(pre=R,post=D)	663.098	4	26.2442	IPS#KDPLEETPEAPVPTNMSTAADLLR	sp|Q63HR2|TENC1_HUMAN(pre=R,post=Q);sp|Q63HR2-2|TENC1_HUMAN(pre=R,post=Q);sp|Q63HR2-4|TENC1_HUMAN(pre=R,post=Q);sp|Q63HR2-5|TENC1_HUMAN(pre=R,post=Q);sp|Q63HR2-6|TENC1_HUMAN(pre=R,post=Q);tr|F8VV64|F8VV64_HUMAN(pre=R,post=Q);tr|C9JVR1|C9JVR1_HUMAN(pre=R,p	815.917	4	17.7248	HEGQEPFLQWLMLLSN@ESALPHVH	sp|O14773|TPP1_HUMAN(pre=R,post=T);sp|O14773-2|TPP1_HUMAN(pre=R,post=T)	740.122	4	14.9443
GVLVDEENICESCLSPILPSDAAK	sp|P49754|VPS41_HUMAN(pre=K,post=P);tr|E9PF36|E9PF36_HUMAN(pre=K,post=P)	968.824	3	26.2315	S#SEVSLTSSVTSLDSSPVDLTPR	sp|Q13131|AAPK1_HUMAN(pre=K,post=P);sp|Q13131-2|AAPK1_HUMAN(pre=K,post=P)	863.421	3	17.6897	CECPFGYILAGNECVDTDECSVGNPCGN@GTCK	sp|P35555|FBN1_HUMAN(pre=R,post=N);tr|H0YND0|H0YND0_HUMAN(pre=R,post=N)	1310.54	3	14.9411
FEDFLEDSQESQVFSGSDITQLEK	sp|Q03001|DYST_HUMAN(pre=R,post=E);sp|Q03001-8|DYST_HUMAN(pre=R,post=E);sp|Q03001-3|DYST_HUMAN(pre=R,post=E);sp|Q03001-9|DYST_HUMAN(pre=R,post=E);tr|Q6P0N6|Q6P0N6_HUMAN(pre=R,post=E);tr|J3QTQ0|J3QTQ0_HUMAN(pre=R,post=E);tr|F8W9J4|F8W9J4_HUMAN(pre=R,post=E	1022.83	3	26.2309	SSS#DPPAVHPPLPPLR	sp|O43150|ASAP2_HUMAN(pre=R,post=V)	630.992	3	17.6778	IHQN@ITYQVCR	sp|Q14112|NID2_HUMAN(pre=R,post=H);sp|Q14112-2|NID2_HUMAN(pre=R,post=H);tr|H0YJV3|H0YJV3_HUMAN(pre=R,post=H)	526.272	3	14.9108
IVDPAHETTAELMNTAEMFLSNHIPLR	sp|Q9NYU2|UGGG1_HUMAN(pre=F,post=I);sp|Q9NYU2-2|UGGG1_HUMAN(pre=F,post=I)	799.41	4	26.2308	EMLAS#DDEEDVSSK	sp|Q0ZGT2|NEXN_HUMAN(pre=K,post=V);sp|Q0ZGT2-2|NEXN_HUMAN(pre=K,post=V);sp|Q0ZGT2-3|NEXN_HUMAN(pre=K,post=V);sp|Q0ZGT2-4|NEXN_HUMAN(pre=K,post=V);tr|E7EQF0|E7EQF0_HUMAN(pre=K,post=V);tr|E7ETM8|E7ETM8_HUMAN(pre=K,post=V);tr|E7EUA0|E7EUA0_HUMAN(pre=K,post=V	961.916	2	17.6571	AVLVNN@ITTGER	sp|Q8NBJ4|GOLM1_HUMAN(pre=K,post=L);sp|Q8NBJ4-2|GOLM1_HUMAN(pre=K,post=L);tr|C9JYM4|C9JYM4_HUMAN(pre=K,post=L)	716.399	2	14.8618
VLYEIPDTYAQTEGDAEPPRPDAGGPNSDFNTR	sp|Q9BU68|PR15L_HUMAN(pre=K,post=L)	934.942	4	26.23	DWEDDS#DEDM^SNFDR	sp|Q15185|TEBP_HUMAN(pre=K,post=F);tr|B4DHP2|B4DHP2_HUMAN(pre=K,post=F);tr|B4DDC6|B4DDC6_HUMAN(pre=K,post=F);tr|B4DP11|B4DP11_HUMAN(pre=K,post=F)	1058.37	2	17.6539	LKECEASKDQNTPVVHPPPTPGSCGHGGVVN@ISK	sp|Q6UX06|OLFM4_HUMAN(pre=K,post=P)	696.531	6	14.8604
THIQDNHDGTYTVAYVPDVTGR	sp|P21333|FLNA_HUMAN(pre=K,post=Y);sp|P21333-2|FLNA_HUMAN(pre=K,post=Y);tr|Q5HY54|Q5HY54_HUMAN(pre=K,post=Y)	868.425	3	26.2265	SEDEDS#LEEAGSPAPGPCPR	sp|Q8TBB5|KLDC4_HUMAN(pre=R,post=S);sp|Q8TBB5-2|KLDC4_HUMAN(pre=R,post=S);sp|Q8TBB5-3|KLDC4_HUMAN(pre=R,post=S)	775.322	3	17.6536	N@FTAADWGQSR	sp|P12109|CO6A1_HUMAN(pre=R,post=D)	699.333	2	14.8566
NAFACFDEEASGFIHEDHLR	sp|P24844|MYL9_HUMAN(pre=R,post=E)	837.049	3	26.2214	AFAAVPTSHPPEDAPAQPPTPGPAAS#PEQLSFR	sp|Q14160|SCRIB_HUMAN(pre=R,post=E);sp|Q14160-2|SCRIB_HUMAN(pre=R,post=E);sp|Q14160-3|SCRIB_HUMAN(pre=R,post=E);tr|H0YCG0|H0YCG0_HUMAN(pre=R,post=E)	891.435	4	17.6503	NN@QTECFNFIR	sp|Q9C0C4|SEM4C_HUMAN(pre=K,post=F);tr|C9JV89|C9JV89_HUMAN(pre=K,post=F);tr|C9J4M7|C9J4M7_HUMAN(pre=K,post=F)	794.37	2	14.8541
DLYANTVLSGGTTMYPGIADR	sp|P60709|ACTB_HUMAN(pre=K,post=M);sp|P63261|ACTG_HUMAN(pre=K,post=M);tr|I3L3I4|I3L3I4_HUMAN(pre=K,post=M)	787.062	3	26.2119	LLQETELVEPLT#PSGAMPNQAQMR	sp|P04626|ERBB2_HUMAN(pre=R,post=I);sp|P04626-2|ERBB2_HUMAN(pre=R,post=I);sp|P04626-3|ERBB2_HUMAN(pre=R,post=I);sp|P04626-4|ERBB2_HUMAN(pre=R,post=I);tr|B4DTR1|B4DTR1_HUMAN(pre=R,post=I);tr|J3QLU9|J3QLU9_HUMAN(pre=R,post=I);tr|J3QRJ7|J3QRJ7_HUMAN(pre=R,po	959.807	3	17.6493	DLN@ETIHYMYK	sp|Q99538|LGMN_HUMAN(pre=K,post=H);tr|Q86TV2|Q86TV2_HUMAN(pre=K,post=H);tr|Q86TV3|Q86TV3_HUMAN(pre=K,post=H);tr|G3V4E4|G3V4E4_HUMAN(pre=K,post=H)	858.431	2	14.8541
TIGVMTMVHGDNMGLVLPPR	sp|P07814|SYEP_HUMAN(pre=R,post=V)	761.403	3	26.2092	LGGLRPES#PESLTSVSR	sp|Q9H6F5|CCD86_HUMAN(pre=R,post=T);tr|H0YG79|H0YG79_HUMAN(pre=R,post=T)	670.345	3	17.6376	EGHFYYN@ISEVK	sp|P55058|PLTP_HUMAN(pre=K,post=V);sp|P55058-2|PLTP_HUMAN(pre=K,post=V);tr|B3KUE5|B3KUE5_HUMAN(pre=K,post=V)	592.301	3	14.8308
CEDIDECSTIPGICEGGECTNTVSSYFCK	sp|P35555|FBN1_HUMAN(pre=K,post=C)	1226.19	3	26.1861	IDDRDS#DEEGASDR	sp|Q8TDD1|DDX54_HUMAN(pre=K,post=R);sp|Q8TDD1-2|DDX54_HUMAN(pre=K,post=R)	601.911	3	17.6163	CAPVN@ISCYAK	sp|Q8WWI5|CTL1_HUMAN(pre=R,post=F);sp|Q8WWI5-2|CTL1_HUMAN(pre=R,post=F);sp|Q8WWI5-3|CTL1_HUMAN(pre=R,post=F)	786.394	2	14.8181
DHPFPIDIDYMISDTLELLRPK	sp|Q9HAU5|RENT2_HUMAN(pre=K,post=I)	729.891	4	26.1774	TTSSYQNLVWSDHS#QELHSPTLK	sp|Q8WVV4|POF1B_HUMAN(pre=K,post=I);sp|Q8WVV4-1|POF1B_HUMAN(pre=K,post=I);sp|Q8WVV4-3|POF1B_HUMAN(pre=K,post=I);tr|F2Z2D5|F2Z2D5_HUMAN(pre=K,post=I)	757.369	4	17.6103	TNHM^GN@VTFTIPANR	sp|P01024|CO3_HUMAN(pre=A,post=E);tr|M0R1Q1|M0R1Q1_HUMAN(pre=A,post=E)	611.973	3	14.7835
GDLLIDIGSGPTIYQLLSACESFK	sp|P40261|NNMT_HUMAN(pre=K,post=E)	962.512	3	26.1402	NVLLANS#SSPQVEGDFAMAPR	sp|Q9UNK9|ANGE1_HUMAN(pre=K,post=G)	809.723	3	17.6082	ITSN@ATSDLNIK	sp|Q16585|SGCB_HUMAN(pre=R,post=V);tr|B7Z635|B7Z635_HUMAN(pre=R,post=V)	783.436	2	14.7686
IGVVGGCQEYTGAPYFAAISALK	sp|Q8IW45|NNRD_HUMAN(pre=R,post=V);sp|Q8IW45-2|NNRD_HUMAN(pre=R,post=V)	1330.7	2	26.112	RSDS#PEIPFQAAAGPSDGLDASSPGNSFVGLR	sp|Q12888|TP53B_HUMAN(pre=R,post=V);sp|Q12888-2|TP53B_HUMAN(pre=R,post=V);tr|F8VY86|F8VY86_HUMAN(pre=R,post=V);tr|A6NNK5|A6NNK5_HUMAN(pre=R,post=V)	857.41	4	17.6033	SFSGVLDCGN@CSR	sp|P54289|CA2D1_HUMAN(pre=K,post=I);sp|P54289-2|CA2D1_HUMAN(pre=K,post=I);sp|P54289-3|CA2D1_HUMAN(pre=K,post=I);sp|P54289-4|CA2D1_HUMAN(pre=K,post=I);sp|P54289-5|CA2D1_HUMAN(pre=K,post=I);tr|B7Z658|B7Z658_HUMAN(pre=K,post=I)	802.351	2	14.768
ATLDEEDLVDSLSEGDAYPNGLQVNFHSPR	sp|P42892|ECE1_HUMAN(pre=R,post=S);sp|P42892-3|ECE1_HUMAN(pre=R,post=S);sp|P42892-4|ECE1_HUMAN(pre=R,post=S);tr|B4DKB2|B4DKB2_HUMAN(pre=R,post=S);tr|E9PHZ1|E9PHZ1_HUMAN(pre=R,post=S);tr|E9PN99|E9PN99_HUMAN(pre=R,post=S)	858.913	4	26.112	TDADS#ESDNSDNNTIFVQGLGEGVSTDQVGEFFK	sp|Q92804|RBP56_HUMAN(pre=R,post=Q);sp|Q92804-2|RBP56_HUMAN(pre=R,post=Q);tr|K7EPT6|K7EPT6_HUMAN(pre=R,post=Q)	1330.93	3	17.5444	IGYSNN@GSDWK	sp|O14786|NRP1_HUMAN(pre=K,post=M);sp|O14786-2|NRP1_HUMAN(pre=K,post=M);tr|E7EX60|E7EX60_HUMAN(pre=K,post=M);tr|E9PEP6|E9PEP6_HUMAN(pre=K,post=M);tr|Q5T7F0|Q5T7F0_HUMAN(pre=K,post=M);tr|Q5JWQ6|Q5JWQ6_HUMAN(pre=K,post=M);tr|Q5T7F1|Q5T7F1_HUMAN(pre=K,post=M	765.376	2	14.7288
WDNNYGDGVSPMSWIGSVDILR	sp|P21980|TGM2_HUMAN(pre=R,post=R);sp|P21980-2|TGM2_HUMAN(pre=R,post=R);sp|P21980-3|TGM2_HUMAN(pre=R,post=R);tr|B4DIT7|B4DIT7_HUMAN(pre=R,post=R);tr|A2A299|A2A299_HUMAN(pre=R,post=R);tr|F5H6P0|F5H6P0_HUMAN(pre=R,post=R)	875.756	3	26.0986	QVPVM^QGTGMQGASIQGGSQPGGFS#PGQNQVTPQDHEK	sp|P33240|CSTF2_HUMAN(pre=R,post=A);sp|P33240-2|CSTF2_HUMAN(pre=R,post=A);tr|E7EWR4|E7EWR4_HUMAN(pre=R,post=A)	1063	4	17.544	YN@HTGQVIIYR	sp|P56199|ITA1_HUMAN(pre=R,post=M)	754.903	2	14.7013
AVANETGAFFFLINGPEIMSK	sp|P55072|TERA_HUMAN(pre=R,post=L)	848.785	3	26.0981	DYDEEEQGYDS#EKEKKEEK	sp|Q05519|SRS11_HUMAN(pre=R,post=K);sp|Q05519-2|SRS11_HUMAN(pre=R,post=K);tr|Q5T757|Q5T757_HUMAN(pre=R,post=K)	795.379	4	17.5369	SPPISSQN@VTVLR	sp|P04216|THY1_HUMAN(pre=H,post=D);tr|E9PNQ8|E9PNQ8_HUMAN(pre=H,post=G);tr|J3QRJ3|J3QRJ3_HUMAN(pre=H,post=D);tr|E9PIM6|E9PIM6_HUMAN(pre=H,post=D)	771.935	2	14.6673
AYCEPCYINTLEQCNVCSK	sp|Q93052|LPP_HUMAN(pre=K,post=P)	899.739	3	26.0933	SSSSGS#DDYAYTQALLLHQR	sp|Q8N5C8|TAB3_HUMAN(pre=R,post=A);sp|Q8N5C8-2|TAB3_HUMAN(pre=R,post=A);tr|F6SS63|F6SS63_HUMAN(pre=R,post=A)	808.372	3	17.4805	NLFLNHSEN@ATAK	sp|P00739|HPTR_HUMAN(pre=K,post=D);sp|P00739-2|HPTR_HUMAN(pre=K,post=D);sp|P00738|HPT_HUMAN(pre=K,post=D);tr|Q0VAC5|Q0VAC5_HUMAN(pre=K,post=D);tr|H3BS21|H3BS21_HUMAN(pre=K,post=D);tr|J3QR68|J3QR68_HUMAN(pre=K,post=D);tr|J3QLC9|J3QLC9_HUMAN(pre=K,post=D)	583.312	3	14.6619
ALAEGVSASLHTLLGDPCPMLESPGAPCR	sp|Q9UBN7|HDAC6_HUMAN(pre=R,post=S);sp|Q9UBN7-2|HDAC6_HUMAN(pre=R,post=S);tr|B4DZH6|B4DZH6_HUMAN(pre=R,post=S)	1050.86	3	26.0583	S#LSNPDIASETLTLLSFLR	sp|Q96PE2|ARHGH_HUMAN(pre=K,post=S)	767.735	3	17.4776	QLINALQIN@NTAVGHAL	sp|P12111|CO6A3_HUMAN(pre=R,post=V);sp|P12111-2|CO6A3_HUMAN(pre=R,post=V);sp|P12111-4|CO6A3_HUMAN(pre=R,post=V);tr|E7ENL6|E7ENL6_HUMAN(pre=R,post=V);tr|E9PCV6|E9PCV6_HUMAN(pre=R,post=V)	645.697	3	14.6586
QKVEGTEPTTAFNLFVGNLNFNK	sp|P19338|NUCL_HUMAN(pre=K,post=S)	1000.88	3	26.0507	DELHIVEAEAM^NYEGS#PIKVTLATLK	sp|P06748|NPM_HUMAN(pre=K,post=M);sp|P06748-2|NPM_HUMAN(pre=K,post=M);sp|P06748-3|NPM_HUMAN(pre=K,post=M)	850.693	4	17.4644	STYN@DTEDVSQASPSESEAR	sp|Q6GTX8|LAIR1_HUMAN(pre=R,post=F);sp|Q6GTX8-2|LAIR1_HUMAN(pre=R,post=F);sp|Q6GTX8-3|LAIR1_HUMAN(pre=R,post=F);sp|Q6GTX8-4|LAIR1_HUMAN(pre=R,post=F);tr|A8MZ84|A8MZ84_HUMAN(pre=R,post=F);tr|D3YTC8|D3YTC8_HUMAN(pre=R,post=F);tr|C9IZB2|C9IZB2_HUMAN(pre=R,po	1159.5	2	14.6516
VKDINDNPPTCPSPVTVFEVQENER	sp|Q12864|CAD17_HUMAN(pre=K,post=L)	1058.2	3	26.0217	SIS#REPS#PALGPNLDGSGLLPR	sp|Q9BRZ2|TRI56_HUMAN(pre=K,post=P)	846.416	3	17.4509	YRPENSVAN@DTGFTVVAPGK	sp|O60911|CATL2_HUMAN(pre=K,post=E)	804.42	3	14.6259
VDYILSVMNVPDFDFPPEFYEHAK	sp|Q5JWF2|GNAS1_HUMAN(pre=R,post=A);sp|Q5JWF2-2|GNAS1_HUMAN(pre=R,post=A);sp|P63092|GNAS2_HUMAN(pre=R,post=A);sp|P63092-2|GNAS2_HUMAN(pre=R,post=A);sp|P63092-3|GNAS2_HUMAN(pre=R,post=A);tr|H0Y7F4|H0Y7F4_HUMAN(pre=R,post=A);tr|A6NI00|A6NI00_HUMAN(pre=R,pos	1054.19	3	26.0135	VFVGGLS#PDTSEEQIK	sp|O14979|HNRDL_HUMAN(pre=K,post=E);sp|O14979-2|HNRDL_HUMAN(pre=K,post=E);sp|O14979-3|HNRDL_HUMAN(pre=K,post=E)	692.017	3	17.4255	FN@STEYQVVTR	sp|Q07954|LRP1_HUMAN(pre=R,post=V)	744.876	2	14.5989
LGLQLLELPPEESLPLGPLLGDTAVIQGDTALITR	sp|O95865|DDAH2_HUMAN(pre=R,post=P);tr|Q5SSV3|Q5SSV3_HUMAN(pre=R,post=P);tr|Q5SRR8|Q5SRR8_HUMAN(pre=R,post=P);tr|A3KGN5|A3KGN5_HUMAN(pre=R,post=P)	1266.39	3	25.9856	KSS#TGSIS#NVLFSTQDPVEDAVFGEATNLK	sp|Q5VZ89|DEN4C_HUMAN(pre=R,post=K);sp|Q5VZ89-5|DEN4C_HUMAN(pre=R,post=K);sp|Q5VZ89-6|DEN4C_HUMAN(pre=R,post=K);tr|B7Z660|B7Z660_HUMAN(pre=R,post=K)	934.207	4	17.4243	GM^CYFTN@GTER	sp|P05538|DQB2_HUMAN(pre=K,post=V);sp|P05538-2|DQB2_HUMAN(pre=K,post=V);tr|Q5Y7D6|Q5Y7D6_HUMAN(pre=K,post=V);tr|A2ADX3|A2ADX3_HUMAN(pre=K,post=V);tr|Q5SR05|Q5SR05_HUMAN(pre=K,post=V);tr|Q5SQ90|Q5SQ90_HUMAN(pre=K,post=V);tr|Q5SQ91|Q5SQ91_HUMAN(pre=K,post=V	748.817	2	14.5459
AQVEIVTDGEEPAEMIQVLGPK	sp|P40121|CAPG_HUMAN(pre=K,post=P);tr|E7ENU9|E7ENU9_HUMAN(pre=K,post=P);tr|B4DU58|B4DU58_HUMAN(pre=K,post=P)	881.138	3	25.9756	ASLVALPEQTASEEET#PPPLLTK	sp|Q9UKV3|ACINU_HUMAN(pre=K,post=E);sp|Q9UKV3-5|ACINU_HUMAN(pre=K,post=E);tr|E7EQT4|E7EQT4_HUMAN(pre=K,post=E)	930.487	3	17.4188	LAN@NTHQHVFDDLR	sp|Q99523|SORT_HUMAN(pre=K,post=G)	456.983	4	14.4813
TTLEHSDCAFMVDNEAIYDICR	sp|Q71U36|TBA1A_HUMAN(pre=H,post=R);sp|P68363|TBA1B_HUMAN(pre=H,post=R);sp|Q9BQE3|TBA1C_HUMAN(pre=H,post=R);sp|Q13748|TBA3C_HUMAN(pre=H,post=R);sp|Q13748-2|TBA3C_HUMAN(pre=H,post=R);sp|Q6PEY2|TBA3E_HUMAN(pre=H,post=R);sp|P68366|TBA4A_HUMAN(pre=H,post=R);s	935.42	3	25.9503	IS#APNVDFNLEGPK	sp|Q09666|AHNK_HUMAN(pre=R,post=V)	623.653	3	17.3534	DIVGN@LTELESEDIQIEALLM^R	sp|Q92896|GSLG1_HUMAN(pre=R,post=A);sp|Q92896-2|GSLG1_HUMAN(pre=R,post=A);sp|Q92896-3|GSLG1_HUMAN(pre=R,post=A)	888.123	3	14.4797
DSLSFEDFLDLLSVFSDTATPDIK	sp|Q99828|CIB1_HUMAN(pre=K,post=S)	988.504	3	25.949	M^REDYDS#VEQDGDEPGPQR	sp|Q9Y5S9|RBM8A_HUMAN(pre=R,post=S);sp|Q9Y5S9-2|RBM8A_HUMAN(pre=R,post=S)	821.669	3	17.3413	FLEPYN@DSIQAQK	sp|P14415|AT1B2_HUMAN(pre=K,post=N);tr|I3L1V9|I3L1V9_HUMAN(pre=K,post=N)	614.657	3	14.4719
CLQEIEIQAPPGVPIGYVIQTWHPCLPK	sp|O15162|PLS1_HUMAN(pre=C,post=F);tr|C9J7K9|C9J7K9_HUMAN(pre=C,post=F);tr|B4DTE8|B4DTE8_HUMAN(pre=C,post=F);tr|C9J0H3|C9J0H3_HUMAN(pre=C,post=F);tr|C9J9P4|C9J9P4_HUMAN(pre=C,post=F);tr|C9JE06|C9JE06_HUMAN(pre=C,post=F)	707.181	5	25.9344	S#PAPGS#PDEEGGAEAPAAGIR	sp|O15061|SYNEM_HUMAN(pre=R,post=F);sp|O15061-2|SYNEM_HUMAN(pre=R,post=F);tr|C9JIE4|C9JIE4_HUMAN(pre=R,post=F);tr|H0YL34|H0YL34_HUMAN(pre=R,post=F)	747.319	3	17.3352	TQGQQIGYLPLN@GTR	sp|Q14112|NID2_HUMAN(pre=Y,post=L);sp|Q14112-2|NID2_HUMAN(pre=Y,post=L);tr|H0YJV3|H0YJV3_HUMAN(pre=Y,post=L)	895.981	2	14.4699
TTPMTTQPPNPTFSLLQIGQR	sp|A8K7I4|CLCA1_HUMAN(pre=K,post=I)	824.773	3	25.9251	TDDT#S#GEDNDEKEAVASK	sp|Q9Y618|NCOR2_HUMAN(pre=K,post=G);sp|Q9Y618-3|NCOR2_HUMAN(pre=K,post=G);sp|Q9Y618-4|NCOR2_HUMAN(pre=K,post=G);sp|Q9Y618-5|NCOR2_HUMAN(pre=K,post=G);tr|C9JQE8|C9JQE8_HUMAN(pre=K,post=G);tr|C9J7T7|C9J7T7_HUMAN(pre=K,post=G);tr|C9J239|C9J239_HUMAN(pre=K,po	835.022	3	17.328	LYAN@HTSLPASAR	sp|Q9NRB3|CHSTC_HUMAN(pre=R,post=E)	515.943	3	14.4612
GFGFVTFSSMAEVDAAMAAR	sp|P22626|ROA2_HUMAN(pre=R,post=P);sp|P22626-2|ROA2_HUMAN(pre=R,post=P)	1105.03	2	25.9192	KKS#EPDDELLFDFLNSSQKEPTGR	sp|Q8TBA6|GOGA5_HUMAN(pre=R,post=V);sp|Q8TBA6-2|GOGA5_HUMAN(pre=R,post=V)	688.157	5	17.3205	DAGVVCTN@ETR	sp|Q08380|LG3BP_HUMAN(pre=R,post=S);tr|K7EKQ5|K7EKQ5_HUMAN(pre=R,post=S);tr|K7EJY8|K7EJY8_HUMAN(pre=R,post=S);tr|K7EP36|K7EP36_HUMAN(pre=R,post=S)	683.823	2	14.457
GYWAGLDASAQTTSHELTIPNDLIGCIIGR	sp|Q15366-2|PCBP2_HUMAN(pre=K,post=Q);sp|Q15366-3|PCBP2_HUMAN(pre=K,post=Q);sp|Q15366-4|PCBP2_HUMAN(pre=K,post=Q);sp|Q15366-5|PCBP2_HUMAN(pre=K,post=Q);tr|F8VWQ4|F8VWQ4_HUMAN(pre=K,post=Q);tr|F8VZX2|F8VZX2_HUMAN(pre=K,post=Q);tr|F8VRH0|F8VRH0_HUMAN(pre=K,	1125.24	3	25.9126	RSEACPCQPDSGS#PLPAEEEK	sp|Q14160|SCRIB_HUMAN(pre=R,post=R);sp|Q14160-2|SCRIB_HUMAN(pre=R,post=R);sp|Q14160-3|SCRIB_HUMAN(pre=R,post=R)	904.737	3	17.3183	LSLHRPALEDLLLGSEAN@LTCTL	sp|P01876|IGHA1_HUMAN(pre=R,post=T);sp|P01877|IGHA2_HUMAN(pre=R,post=T)	894.481	3	14.4314
ALFQPSFLGMESCGIHETTFNSIMK	sp|P60709|ACTB_HUMAN(pre=E,post=C);sp|P63261|ACTG_HUMAN(pre=E,post=C);tr|I3L3I4|I3L3I4_HUMAN(pre=E,post=C)	784.14	4	25.9124	QLSSTS#PLAPYPTSQMVSSDR	sp|Q6UUV7|CRTC3_HUMAN(pre=R,post=S);sp|Q6UUV7-3|CRTC3_HUMAN(pre=R,post=S)	826.059	3	17.3016	KGLN@LTEDTYKPR	sp|Q08380|LG3BP_HUMAN(pre=Y,post=I)	492.783	4	14.4208
VMPYVDILFGNETEAATFAR	sp|P55263|ADK_HUMAN(pre=K,post=E);sp|P55263-2|ADK_HUMAN(pre=K,post=E);tr|B7Z800|B7Z800_HUMAN(pre=K,post=E)	796.739	3	25.902	TNSAEVT#PPVLSVMGEATPVSIEPR	sp|Q6PJG2|EMSA1_HUMAN(pre=R,post=I);tr|F6RU81|F6RU81_HUMAN(pre=R,post=I)	935.801	3	17.2994	IDSSGYVNPN@YTGR	sp|P01833|PIGR_HUMAN(pre=V,post=I)	844.408	2	14.4165
SPDVGLYGVIPECGETYHSDLAEAK	sp|P46940|IQGA1_HUMAN(pre=R,post=K);tr|H0YLE8|H0YLE8_HUMAN(pre=R,post=K)	599.898	5	25.8952	TLVLSSSPTSPT#QEPLPGGK	sp|Q96QF0|RAB3I_HUMAN(pre=K,post=T);sp|Q96QF0-2|RAB3I_HUMAN(pre=K,post=T);sp|Q96QF0-3|RAB3I_HUMAN(pre=K,post=T);sp|Q96QF0-4|RAB3I_HUMAN(pre=K,post=T);sp|Q96QF0-5|RAB3I_HUMAN(pre=K,post=T);sp|Q96QF0-6|RAB3I_HUMAN(pre=K,post=T);sp|Q96QF0-7|RAB3I_HUMAN(pre=K	788.75	3	17.2952	QTPEYQN@ESSR	sp|P11117|PPAL_HUMAN(pre=R,post=N);tr|B7Z7D2|B7Z7D2_HUMAN(pre=R,post=N);tr|E9PQY3|E9PQY3_HUMAN(pre=R,post=N)	742.343	2	14.389
AFPEHFTYEPNEADAAQGYR	sp|P13807|GYS1_HUMAN(pre=K,post=Y);sp|P13807-2|GYS1_HUMAN(pre=K,post=Y);tr|B7Z806|B7Z806_HUMAN(pre=K,post=Y);tr|F5H1N8|F5H1N8_HUMAN(pre=K,post=Y)	819.713	3	25.8935	EM^LAS#DDEEDVSSK	sp|Q0ZGT2|NEXN_HUMAN(pre=K,post=V);sp|Q0ZGT2-2|NEXN_HUMAN(pre=K,post=V);sp|Q0ZGT2-3|NEXN_HUMAN(pre=K,post=V);sp|Q0ZGT2-4|NEXN_HUMAN(pre=K,post=V);tr|E7EQF0|E7EQF0_HUMAN(pre=K,post=V);tr|E7ETM8|E7ETM8_HUMAN(pre=K,post=V);tr|E7EUA0|E7EUA0_HUMAN(pre=K,post=V	969.913	2	17.2699	GFLGN@TSEELCVR	sp|P10253|LYAG_HUMAN(pre=C,post=W)	813.898	2	14.355
VPHSLDLSSPNMANTVNAALKPLETLSR	sp|Q7Z6Z7|HUWE1_HUMAN(pre=R,post=I);sp|Q7Z6Z7-2|HUWE1_HUMAN(pre=R,post=I);sp|Q7Z6Z7-3|HUWE1_HUMAN(pre=R,post=I);tr|H0Y5W0|H0Y5W0_HUMAN(pre=R,post=I)	816.697	4	25.875	VEYTPYEEGLHSVDVTYDGS#PVPSSPFQVPVTEGCDPSR	sp|P21333|FLNA_HUMAN(pre=K,post=V);sp|P21333-2|FLNA_HUMAN(pre=K,post=V);tr|Q5HY54|Q5HY54_HUMAN(pre=K,post=V)	1131.01	4	17.242	TCDWLPKPN@M^SASCK	sp|P07602|SAP_HUMAN(pre=K,post=E);sp|P07602-2|SAP_HUMAN(pre=K,post=E);sp|P07602-3|SAP_HUMAN(pre=K,post=E);tr|B1AVU8|B1AVU8_HUMAN(pre=K,post=E);tr|C9JIZ6|C9JIZ6_HUMAN(pre=K,post=E)	748.699	3	14.3448
TGACQDVDECQAIPGLCQGGNCINTVGSFECK	sp|P35555|FBN1_HUMAN(pre=R,post=C)	959.179	4	25.8592	TLS#ADASVNTLPVVVSR	sp|Q92615|LAR4B_HUMAN(pre=R,post=E);tr|H0Y641|H0Y641_HUMAN(pre=R,post=E);tr|H0Y4V9|H0Y4V9_HUMAN(pre=R,post=E)	651.678	3	17.2249	AIATDTVAN@LSR	sp|P0C7U2|ASA2C_HUMAN(pre=K,post=G);sp|Q9NR71|ASAH2_HUMAN(pre=K,post=G);sp|Q9NR71-2|ASAH2_HUMAN(pre=K,post=G);tr|E9PBM9|E9PBM9_HUMAN(pre=K,post=G)	688.88	2	14.3338
EVPAESVTVWIDPLDATQEYTEDLR	sp|Q9NX62|IMPA3_HUMAN(pre=K,post=K);tr|H0YB38|H0YB38_HUMAN(pre=K,post=K)	1007.5	3	25.8581	SNS#EVEDVGPTSHNR	sp|Q13206|DDX10_HUMAN(pre=R,post=K)	617.939	3	17.2042	LHHSGHSPPISSQN@VTVLR	sp|P04216|THY1_HUMAN(pre=A,post=D);tr|E9PNQ8|E9PNQ8_HUMAN(pre=A,post=G);tr|J3QRJ3|J3QRJ3_HUMAN(pre=A,post=D);tr|E9PIM6|E9PIM6_HUMAN(pre=A,post=D)	553.549	4	14.3243
EEYQPATPGLGMFVEVKDPEDK	sp|Q9BVK6|TMED9_HUMAN(pre=R,post=V)	971.164	3	25.853	LAALKDEPQTVPDVPSFGES#PPLS#PIDM^DTQER	sp|P17535|JUND_HUMAN(pre=R,post=I)	1011.73	4	17.1991	LSLHRPALEDLLLGSEAN@LTCTLTGL	sp|P01876|IGHA1_HUMAN(pre=R,post=R);sp|P01877|IGHA2_HUMAN(pre=R,post=R)	984.866	3	14.2937
QLEVINAIVDPSGSLDLLTGNR	sp|Q9Y4F5|C170B_HUMAN(pre=K,post=S);sp|Q9Y4F5-2|C170B_HUMAN(pre=K,post=S);sp|Q9Y4F5-3|C170B_HUMAN(pre=K,post=S);tr|J3KQR7|J3KQR7_HUMAN(pre=K,post=S);tr|E9PFC1|E9PFC1_HUMAN(pre=K,post=S)	823.455	3	25.8467	SFQSLACS#PGLPAADR	sp|Q96JY6|PDLI2_HUMAN(pre=R,post=L);sp|Q96JY6-3|PDLI2_HUMAN(pre=R,post=L);sp|Q96JY6-4|PDLI2_HUMAN(pre=R,post=L);tr|J3KNH4|J3KNH4_HUMAN(pre=R,post=L);tr|C9K0F0|C9K0F0_HUMAN(pre=R,post=L);tr|C9JSR2|C9JSR2_HUMAN(pre=R,post=L);tr|C9JS55|C9JS55_HUMAN(pre=R,pos	634.297	3	17.1946	QDWTN@STIALR	sp|Q9HD43|PTPRH_HUMAN(pre=K,post=W);sp|Q9HD43-2|PTPRH_HUMAN(pre=K,post=W);tr|C9JCH2|C9JCH2_HUMAN(pre=K,post=W)	725.375	2	14.2693
DGYVQVEEYIADLYSAEPGEEEPAWVQTER	sp|Q96D15|RCN3_HUMAN(pre=K,post=Q)	1206.23	3	25.8316	VGS#SGDIALHINPR	sp|P56470|LEG4_HUMAN(pre=K,post=M);tr|M0QZ93|M0QZ93_HUMAN(pre=K,post=M)	830.422	2	17.1814	KLN@YTLSQGHR	sp|P15144|AMPN_HUMAN(pre=K,post=V)	535.97	3	14.2166
VHIEFTEGEDKITLEGPTEDVNVAQEQIEGMVK	sp|Q00341|VIGLN_HUMAN(pre=K,post=D);sp|Q00341-2|VIGLN_HUMAN(pre=K,post=D);tr|H7C0A4|H7C0A4_HUMAN(pre=K,post=D);tr|H0Y394|H0Y394_HUMAN(pre=K,post=D)	824.228	5	25.8182	AEEGDADEKLFEES#DDKEDEDADGK	sp|O43719|HTSF1_HUMAN(pre=K,post=E)	861.382	4	17.1801	AKEN@GTDTVQEEEESPAEGSK	sp|Q9Y4L1|HYOU1_HUMAN(pre=D,post=D);tr|E9PJ21|E9PJ21_HUMAN(pre=D,post=D)	890.097	3	14.2085
NVM^SAFGLTDDQVSGPPSAPAEDR	sp|Q92734|TFG_HUMAN(pre=K,post=S);tr|G5E9V1|G5E9V1_HUMAN(pre=K,post=S)	874.414	3	25.8079	SSS#ETILSSLAGSDIVK	sp|Q01850|CDR2_HUMAN(pre=R,post=G)	1031.53	2	17.1775	EHEAQSN@ASLDVFLGHTNVEELM^K	sp|P00736|C1R_HUMAN(pre=K,post=L);tr|H0YFH3|H0YFH3_HUMAN(pre=K,post=L)	751.621	4	14.1946
M^LEM^GITGPEGHVLSRPEELEAEAVFR	sp|Q14195|DPYL3_HUMAN(pre=R,post=A);sp|Q14195-2|DPYL3_HUMAN(pre=R,post=A)	794.149	4	25.8041	GAEASAASEEEAGPQATEPST#PSGPESGPTPASAEQNE	sp|P49006|MRP_HUMAN(pre=K,post=-)	1283.88	3	17.1771	GTN@FTHLVADR	sp|Q9C0C4|SEM4C_HUMAN(pre=K,post=V)	459.241	3	14.1092
ISGLVAAGVVPSPFEHCHVVTTTTHK	sp|P34896|GLYC_HUMAN(pre=H,post=T);sp|P34896-2|GLYC_HUMAN(pre=H,post=T);sp|P34896-3|GLYC_HUMAN(pre=H,post=T);tr|B4DPM9|B4DPM9_HUMAN(pre=H,post=T);tr|A8MYA6|A8MYA6_HUMAN(pre=H,post=T)	607.331	5	25.7739	TCVADES#AENCDK	sp|P02768|ALBU_HUMAN(pre=K,post=S);tr|H7C013|H7C013_HUMAN(pre=K,post=S);gi|113576(pre=K,post=S)	622.922	3	17.1752	SLGSM^VSN@MTEER	sp|P16662|UD2B7_HUMAN(pre=F,post=A);sp|P36537|UDB10_HUMAN(pre=F,post=A);tr|B4DPP1|B4DPP1_HUMAN(pre=F,post=A);tr|D6RH08|D6RH08_HUMAN(pre=F,post=A);tr|E9PBP8|E9PBP8_HUMAN(pre=F,post=A)	801.367	2	14.0831
AEPEDHYFLLTEPPLNTPENR	sp|P61158|ARP3_HUMAN(pre=R,post=E);tr|B4DXW1|B4DXW1_HUMAN(pre=R,post=E);tr|F5H3P5|F5H3P5_HUMAN(pre=R,post=E)	876.102	3	25.7624	DPSAS#PGDAGEQAIR	sp|P18206|VINC_HUMAN(pre=R,post=Q);sp|P18206-2|VINC_HUMAN(pre=R,post=Q)	847.88	2	17.1673	VTDEAGHPVPSQIQN@STETPSAY	sp|Q9Y2E5|MA2B2_HUMAN(pre=R,post=D);sp|Q9Y2E5-2|MA2B2_HUMAN(pre=R,post=D);tr|E9PCD7|E9PCD7_HUMAN(pre=R,post=D);tr|H0YA68|H0YA68_HUMAN(pre=R,post=D)	858.41	3	14.0723
YYGILDPPLIANGLITLIEDDALNGAIM^K	sp|P15428|PGDH_HUMAN(pre=K,post=I);sp|P15428-3|PGDH_HUMAN(pre=K,post=I);sp|P15428-5|PGDH_HUMAN(pre=K,post=I)	855.971	4	25.7344	SS#EEVDGQHPAQEEVPESPQTSGPEAENR	sp|Q6JBY9|CPZIP_HUMAN(pre=R,post=C);tr|B7ZKW8|B7ZKW8_HUMAN(pre=R,post=C)	1115.48	3	17.1515	YISHSPN@STAGPSCTLLEEAFR	sp|P07686|HEXB_HUMAN(pre=F,post=R)	861.415	3	14.0222
GLFYFDNSFRPVPLEQTYVGITEK	sp|O75643|U520_HUMAN(pre=K,post=K)	1036.88	3	25.7241	GISEDSHLESLQDVGQSAAPTFMIS#PETVTGTGK	sp|P27816|MAP4_HUMAN(pre=K,post=K);sp|P27816-6|MAP4_HUMAN(pre=K,post=K);tr|E7EVA0|E7EVA0_HUMAN(pre=K,post=K)	965.216	4	17.151	GKNN@QTECFNFIR	sp|Q9C0C4|SEM4C_HUMAN(pre=K,post=F);tr|C9JV89|C9JV89_HUMAN(pre=K,post=F);tr|C9J4M7|C9J4M7_HUMAN(pre=K,post=F)	639.657	3	13.9712
SFCSLQTPDGVHCLVGFTLTHR	sp|P18440|ARY1_HUMAN(pre=K,post=R);tr|F5H5R8|F5H5R8_HUMAN(pre=K,post=R)	669.835	4	25.7195	SQSDLDDQHDYDS#VASDEDTDQEPLR	sp|Q9Y2X7|GIT1_HUMAN(pre=R,post=S);sp|Q9Y2X7-3|GIT1_HUMAN(pre=R,post=S);tr|J3QRU8|J3QRU8_HUMAN(pre=R,post=S);tr|J3QLH1|J3QLH1_HUMAN(pre=R,post=S)	1068.77	3	17.1446	AYLLPAPPAPGN@ASESEEDR	sp|P17936|IBP3_HUMAN(pre=R,post=S);tr|B3KWK7|B3KWK7_HUMAN(pre=R,post=S)	743.697	3	13.9697
INVAMICQTLVSPPEGNQEISR	sp|Q9Y5P4|C43BP_HUMAN(pre=K,post=D);sp|Q9Y5P4-2|C43BP_HUMAN(pre=K,post=D);sp|Q9Y5P4-3|C43BP_HUMAN(pre=K,post=D);tr|H0Y9J1|H0Y9J1_HUMAN(pre=K,post=D);tr|J3KP08|J3KP08_HUMAN(pre=K,post=D)	867.449	3	25.7108	ST#STPNVHMVSTTLPVDSR	sp|P04049|RAF1_HUMAN(pre=R,post=M);sp|P04049-2|RAF1_HUMAN(pre=R,post=M);tr|B4E0X2|B4E0X2_HUMAN(pre=R,post=M);tr|B4E1N6|B4E1N6_HUMAN(pre=R,post=M);tr|H7C155|H7C155_HUMAN(pre=R,post=M)	751.696	3	17.1416	VSLTN@VSISDEGR	sp|Q9BY67|CADM1_HUMAN(pre=K,post=Y);sp|Q9BY67-2|CADM1_HUMAN(pre=K,post=Y);tr|F5H0J4|F5H0J4_HUMAN(pre=K,post=Y);tr|H1ZZW1|H1ZZW1_HUMAN(pre=K,post=Y);tr|H0YG94|H0YG94_HUMAN(pre=K,post=Y);tr|H0YGA7|H0YGA7_HUMAN(pre=K,post=Y);tr|F5H125|F5H125_HUMAN(pre=K,post	761.397	2	13.9596
LTLAPVYTSPQLDMSCPLLQQNK	sp|Q8TEM1|PO210_HUMAN(pre=R,post=Q);sp|Q8TEM1-2|PO210_HUMAN(pre=R,post=Q)	969.185	3	25.6913	TLS#SPSLQTDGIAATPVPPPPPPK	sp|Q9H7D0|DOCK5_HUMAN(pre=R,post=S)	912.822	3	17.0519	LGN@WSAM^PSCK	sp|P02749|APOH_HUMAN(pre=K,post=A);tr|J3KS17|J3KS17_HUMAN(pre=K,post=E)	778.379	2	13.9507
VSNSPSQAIEVVELASAFSLPICEGLTQR	sp|Q96EY7|PTCD3_HUMAN(pre=K,post=V);sp|Q96EY7-2|PTCD3_HUMAN(pre=K,post=V)	1082.9	3	25.6907	ESQLAHIKDEPPPLS#PAPLT#PATPSSLDPFFSR	sp|Q7Z6Z7|HUWE1_HUMAN(pre=R,post=E);sp|Q7Z6Z7-2|HUWE1_HUMAN(pre=R,post=E);sp|Q7Z6Z7-3|HUWE1_HUMAN(pre=R,post=E);tr|H0Y5W0|H0Y5W0_HUMAN(pre=R,post=E);tr|H0Y659|H0Y659_HUMAN(pre=R,post=E)	998.495	4	17.0272	LAGKPTHVN@VSVVM^AEVDGTC	sp|P01876|IGHA1_HUMAN(pre=R,post=Y)	830.426	3	13.9414
TPEVTCVVVDVSHEDPEVQFK	sp|P01860|IGHG3_HUMAN(pre=R,post=W)	676.345	4	25.6905	EGS#QGELTPANSQSR	sp|Q13098|CSN1_HUMAN(pre=R,post=M);sp|Q13098-5|CSN1_HUMAN(pre=R,post=M);sp|Q13098-7|CSN1_HUMAN(pre=R,post=M);tr|C9JFE4|C9JFE4_HUMAN(pre=R,post=M);tr|J3QQX0|J3QQX0_HUMAN(pre=R,post=M)	595.604	3	17.0269	N@TTSVWYTSK	sp|P04066|FUCO_HUMAN(pre=K,post=G)	738.384	2	13.9238
TDALQPPHEYVPWVTVNGKPLEDQTQLLTLVCQLYQGK	sp|P13284|GILT_HUMAN(pre=R,post=K)	1203.64	4	25.6904	KREEEEEEEGS#IM^NGSTAEDEEQTR	sp|Q0ZGT2|NEXN_HUMAN(pre=K,post=S);sp|Q0ZGT2-2|NEXN_HUMAN(pre=K,post=S);sp|Q0ZGT2-3|NEXN_HUMAN(pre=K,post=S);sp|Q0ZGT2-4|NEXN_HUMAN(pre=K,post=S);tr|H7BXY5|H7BXY5_HUMAN(pre=K,post=S)	1099.47	3	17.0263	MHYDQSQPPYYN@VTAM	sp|P07098|LIPG_HUMAN(pre=R,post=N);tr|Q5VXI8|Q5VXI8_HUMAN(pre=R,post=N);tr|F5H1P4|F5H1P4_HUMAN(pre=R,post=N)	1045.46	2	13.8643
VLGPYTFSICDTSNFSDYIR	sp|P22314|UBA1_HUMAN(pre=K,post=G)	833.736	3	25.6884	APVPEPGLDLSLSPRPDS#PQPR	sp|Q8TAP8|PPR35_HUMAN(pre=R,post=H)	850.435	3	17.0187	KQNNGAFN@ETLFR	sp|P02786|TFR1_HUMAN(pre=R,post=N);tr|G3V0E5|G3V0E5_HUMAN(pre=R,post=N);tr|F5H6B1|F5H6B1_HUMAN(pre=R,post=N)	609.99	3	13.8386
GPEGPQGPPGHQGPPGPDECEILDIIMK	sp|P12109|CO6A1_HUMAN(pre=R,post=M)	1070.87	3	25.6677	S#RTS#VQT#EDDQLIAGQSAR	sp|P35221|CTNA1_HUMAN(pre=R,post=A);sp|P35221-2|CTNA1_HUMAN(pre=R,post=A);sp|P26232|CTNA2_HUMAN(pre=R,post=A);sp|P26232-2|CTNA2_HUMAN(pre=R,post=A);sp|P26232-3|CTNA2_HUMAN(pre=R,post=A);sp|P26232-4|CTNA2_HUMAN(pre=R,post=A);sp|P26232-5|CTNA2_HUMAN(pre=R,p	816.012	3	17.0172	TPSALALN@QTQHCK	sp|O96014|WNT11_HUMAN(pre=K,post=Q);tr|E9PJL6|E9PJL6_HUMAN(pre=K,post=Q)	619.995	3	13.8072
CQPVDCGIPESIENGKVEDPESTLFGSVIR	sp|P09871|C1S_HUMAN(pre=K,post=Y);tr|F8WCZ6|F8WCZ6_HUMAN(pre=K,post=Y)	905.947	4	25.6665	GS#GSLEGEAAGCGR	sp|Q7Z6I6|RHG30_HUMAN(pre=K,post=Q);sp|Q7Z6I6-2|RHG30_HUMAN(pre=K,post=Q);sp|Q7Z6I6-3|RHG30_HUMAN(pre=K,post=Q)	766.321	2	17.0159	N@LTEVPTDLPAYVR	sp|Q13641|TPBG_HUMAN(pre=R,post=N)	866.965	2	13.7703
GQGVYLGM^PGCLPVYDALAGEFIR	sp|P30040|ERP29_HUMAN(pre=K,post=A);tr|F8VY02|F8VY02_HUMAN(pre=K,post=A)	1372.19	2	25.665	DSAIPVES#DTDDEGAPR	sp|Q96D46|NMD3_HUMAN(pre=R,post=I);tr|C9JA08|C9JA08_HUMAN(pre=R,post=I)	666.621	3	17.0125	FLDNGGVLPTEEPPEEPAAPFPEPPAN@STM^GSK	sp|Q13087|PDIA2_HUMAN(pre=K,post=E);sp|Q13087-2|PDIA2_HUMAN(pre=K,post=E);tr|Q4TT65|Q4TT65_HUMAN(pre=K,post=E)	1243.27	3	13.7473
AAHDNMDIDKVDELMQDIADQQELAEEISTAISK	sp|Q9H444|CHM4B_HUMAN(pre=K,post=P)	844.621	5	25.6558	S#PQPDPVGTPTIFKPQSK	sp|P46013|KI67_HUMAN(pre=R,post=R);sp|P46013-2|KI67_HUMAN(pre=R,post=R)	812.769	3	17.0117	LSLHRPALEDLLLGSEAN@LTCTLT	sp|P01876|IGHA1_HUMAN(pre=R,post=G);sp|P01877|IGHA2_HUMAN(pre=R,post=G)	928.164	3	13.7124
EHGGPEGM^DPDGVIESNWNEIVDNFDDMNLK	sp|Q14240|IF4A2_HUMAN(pre=R,post=E);sp|Q14240-2|IF4A2_HUMAN(pre=R,post=E);tr|E9PBH4|E9PBH4_HUMAN(pre=R,post=E);tr|E7EQG2|E7EQG2_HUMAN(pre=R,post=E);tr|F8WE11|F8WE11_HUMAN(pre=R,post=E);tr|E7EMV8|E7EMV8_HUMAN(pre=R,post=E);tr|C9JUF0|C9JUF0_HUMAN(pre=R,post	945.18	4	25.65	SS#VQDFICVSYLEPEQQAR	sp|Q8TB24|RIN3_HUMAN(pre=R,post=T)	827.382	3	17.0075	AMSGINN@YTQHCK	sp|Q93091|RNAS6_HUMAN(pre=R,post=H)	604.958	3	13.6847
VQEAVNYGLQVLDSAFEQLDIK	sp|Q641Q2|FA21A_HUMAN(pre=K,post=A);sp|Q641Q2-2|FA21A_HUMAN(pre=K,post=A);sp|Q5SNT6|FA21B_HUMAN(pre=K,post=A);sp|Q9Y4E1|FA21C_HUMAN(pre=K,post=A);sp|Q9Y4E1-2|FA21C_HUMAN(pre=K,post=A);sp|Q9Y4E1-3|FA21C_HUMAN(pre=K,post=A);sp|Q9Y4E1-4|FA21C_HUMAN(pre=K,pos	923.164	3	25.6354	HLFS#STENLAAGSWKEPAEGGGLSSDR	sp|Q6WKZ4|RFIP1_HUMAN(pre=K,post=Q);sp|Q6WKZ4-3|RFIP1_HUMAN(pre=K,post=Q);sp|Q6WKZ4-2|RFIP1_HUMAN(pre=K,post=Q);tr|J3KNP0|J3KNP0_HUMAN(pre=K,post=Q);tr|E7EX40|E7EX40_HUMAN(pre=K,post=Q)	793.631	4	16.9811	SSESIGYTN@FTLEK	sp|P12110|CO6A2_HUMAN(pre=D,post=N);sp|P12110-2|CO6A2_HUMAN(pre=D,post=N);sp|P12110-3|CO6A2_HUMAN(pre=D,post=N);tr|H7C0M5|H7C0M5_HUMAN(pre=D,post=N)	932.976	2	13.6805
MFVVTGPALAEIDLQELQGYLQK	sp|Q9UJX6|ANC2_HUMAN(pre=R,post=K);sp|Q9UJX6-2|ANC2_HUMAN(pre=R,post=K)	951.191	3	25.6233	SPSY#TNDSTATFIIDGMHCK	sp|Q04656|ATP7A_HUMAN(pre=R,post=S);sp|Q04656-2|ATP7A_HUMAN(pre=R,post=S);sp|Q04656-3|ATP7A_HUMAN(pre=R,post=S);sp|Q04656-5|ATP7A_HUMAN(pre=R,post=S)	871.727	3	16.9757	VYSGILN@QSEIK	sp|P03951|FA11_HUMAN(pre=R,post=E);sp|P03951-2|FA11_HUMAN(pre=R,post=E);tr|E9PGP2|E9PGP2_HUMAN(pre=R,post=E)	820.46	2	13.6675
VQAQYPGVCINNEVVEPSAEQIAK	sp|P50135|HNMT_HUMAN(pre=K,post=Y)	977.843	3	25.6188	TLS#TSDDVEDRENEK	sp|Q96A65|EXOC4_HUMAN(pre=R,post=G);tr|E9PED2|E9PED2_HUMAN(pre=R,post=G)	702.654	3	16.9598	YLLPN@VTLLEELLSK	sp|Q9H0B8|CRLD2_HUMAN(pre=G,post=Y);sp|Q9H0B8-2|CRLD2_HUMAN(pre=G,post=Y);sp|Q9H0B8-3|CRLD2_HUMAN(pre=G,post=Y);sp|Q9H0B8-4|CRLD2_HUMAN(pre=G,post=Y);sp|Q9H0B8-5|CRLD2_HUMAN(pre=G,post=Y);tr|H3BTI0|H3BTI0_HUMAN(pre=G,post=Y)	678.738	3	13.6504
LAVGELTENGLTLEEWLPSTWITDTIPR	sp|Q8WWQ0|PHIP_HUMAN(pre=R,post=R)	1100.25	3	25.6168	S#PEAVGPELEAEEK	sp|Q96N64|PWP2A_HUMAN(pre=R,post=L);sp|Q96N64-2|PWP2A_HUMAN(pre=R,post=L);tr|G5EA07|G5EA07_HUMAN(pre=R,post=L)	618.299	3	16.9509	FTEELKN@HSSQEFQEFK	sp|Q685J3|MUC17_HUMAN(pre=K,post=Q);sp|Q685J3-2|MUC17_HUMAN(pre=K,post=Q);tr|E7EPM4|E7EPM4_HUMAN(pre=K,post=Q)	854.433	3	13.6471
TFMASEFLDWLVQEGEATTR	sp|Q8TB45|DPTOR_HUMAN(pre=R,post=K);tr|E7EV87|E7EV87_HUMAN(pre=R,post=K)	825.738	3	25.5994	GLSTS#LPDLDSEPWIEVK	sp|Q659C4|LAR1B_HUMAN(pre=R,post=K);sp|Q659C4-2|LAR1B_HUMAN(pre=R,post=K);sp|Q659C4-4|LAR1B_HUMAN(pre=R,post=K);sp|Q659C4-9|LAR1B_HUMAN(pre=R,post=K);tr|G3XAJ5|G3XAJ5_HUMAN(pre=R,post=K);tr|H0Y9K3|H0Y9K3_HUMAN(pre=R,post=K);tr|D6RJB0|D6RJB0_HUMAN(pre=R,po	785.399	3	16.9456	LSLHRPALEDLLLGSEAN@LTC	sp|P01876|IGHA1_HUMAN(pre=R,post=T);sp|P01877|IGHA2_HUMAN(pre=R,post=T)	823.104	3	13.6421
QEELGDLVDKEMAATSAAIETATAR	sp|O00291|HIP1_HUMAN(pre=K,post=I);sp|O00291-3|HIP1_HUMAN(pre=K,post=I)	970.166	3	25.5943	IQEQES#S#GEEDSDLSPEER	sp|Q6NXS1|IPP2M_HUMAN(pre=R,post=E);sp|P41236|IPP2_HUMAN(pre=R,post=E);tr|E7EMN6|E7EMN6_HUMAN(pre=R,post=E)	823.323	3	16.9432	YPHKPEIN@STTHPGADLQENFCR	sp|P00734|THRB_HUMAN(pre=R,post=N);tr|E9PIT3|E9PIT3_HUMAN(pre=R,post=N);tr|C9JV37|C9JV37_HUMAN(pre=R,post=N)	750.868	4	13.6342
AVANETGAFFFLINGPEIM^SK	sp|P55072|TERA_HUMAN(pre=R,post=L)	854.118	3	25.5887	TPKDS#PGIPPSAGAHQLFR	sp|Q15418|KS6A1_HUMAN(pre=R,post=G);sp|Q15418-2|KS6A1_HUMAN(pre=R,post=G);sp|Q15418-3|KS6A1_HUMAN(pre=R,post=G);tr|E9PRI4|E9PRI4_HUMAN(pre=R,post=G);tr|E9PGT3|E9PGT3_HUMAN(pre=R,post=G);tr|Q5SVM6|Q5SVM6_HUMAN(pre=R,post=G)	586.808	4	16.9321	VTQN@LTLIEESLTSEFIHDIDR	sp|P36955|PEDF_HUMAN(pre=K,post=E);tr|I3L3M1|I3L3M1_HUMAN(pre=K,post=E);tr|I3L4N7|I3L4N7_HUMAN(pre=K,post=E)	906.803	3	13.627
ECHGLVDALVTSINHALDAGK	sp|Q9Y446|PKP3_HUMAN(pre=R,post=C)	502.468	5	25.5683	SDVEIPATVTAFS#FEDDTVPLSPLK	sp|Q9UEY8|ADDG_HUMAN(pre=K,post=Y);sp|Q9UEY8-2|ADDG_HUMAN(pre=K,post=Y)	1016.18	3	16.907	TM^N@ASLAQQLCR	sp|Q9NY15|STAB1_HUMAN(pre=R,post=Q);sp|Q9NY15-2|STAB1_HUMAN(pre=R,post=Q)	777.38	2	13.624
NQDETEDTELQGMNEYLSSFK	sp|Q14839|CHD4_HUMAN(pre=R,post=V);sp|Q14839-2|CHD4_HUMAN(pre=R,post=V);tr|F5GWX5|F5GWX5_HUMAN(pre=R,post=V)	922.759	3	25.5634	SLDS#DES#EDEEDDYQQKR	sp|Q13442|HAP28_HUMAN(pre=K,post=K)	879.346	3	16.891	AN@FTIYDCSR	sp|Q9Y4D7|PLXD1_HUMAN(pre=K,post=T);sp|Q9Y4D7-2|PLXD1_HUMAN(pre=K,post=T)	696.324	2	13.6169
SVISHSVTSDMQTIEQESPIMAK	sp|Q9NP61|ARFG3_HUMAN(pre=R,post=P);tr|E9PB03|E9PB03_HUMAN(pre=R,post=P);tr|C9JZR4|C9JZR4_HUMAN(pre=R,post=P);tr|H0Y6A0|H0Y6A0_HUMAN(pre=R,post=P)	936.145	3	25.5462	KDDSHS#AEDS#EDEKEDHK	sp|Q9H1E3|NUCKS_HUMAN(pre=K,post=N);sp|Q9H1E3-2|NUCKS_HUMAN(pre=K,post=N)	568.246	5	16.8863	LSLHRPALEDLLLGSEAN@LTCT	sp|P01876|IGHA1_HUMAN(pre=R,post=L);sp|P01877|IGHA2_HUMAN(pre=R,post=L)	856.787	3	13.6095
IYPEEMIQTGISAIDGMNSIAR	sp|P21281|VATB2_HUMAN(pre=R,post=G);tr|H0YC04|H0YC04_HUMAN(pre=R,post=G)	851.765	3	25.5391	AGKES#DEKEQEQDKDR	sp|Q6NWY9|PR40B_HUMAN(pre=K,post=E);sp|Q6NWY9-2|PR40B_HUMAN(pre=K,post=E);sp|Q6NWY9-3|PR40B_HUMAN(pre=K,post=E)	850.085	3	16.8846	GEYFVN@VTTR	sp|P17301|ITA2_HUMAN(pre=K,post=I)	665.842	2	13.5965
GILEYLTVAEVVETMEDLVTYTK	sp|P18206|VINC_HUMAN(pre=K,post=N);sp|P18206-2|VINC_HUMAN(pre=K,post=N);sp|P18206-3|VINC_HUMAN(pre=K,post=N)	726.892	4	25.5278	AAVPSGAS#TGIYEALELR	sp|P06733|ENOA_HUMAN(pre=R,post=D);sp|P13929|ENOB_HUMAN(pre=R,post=D);sp|P13929-2|ENOB_HUMAN(pre=R,post=D);sp|P13929-3|ENOB_HUMAN(pre=R,post=D);sp|P09104|ENOG_HUMAN(pre=R,post=D);tr|E5RI09|E5RI09_HUMAN(pre=R,post=D);tr|B7Z2X9|B7Z2X9_HUMAN(pre=R,post=D);tr	677.011	3	16.858	CQDCVCTDKVDN@NTLLNVIAC	sp|Q02817|MUC2_HUMAN(pre=K,post=T);tr|E7EUV1|E7EUV1_HUMAN(pre=K,post=T)	934.431	3	13.5747
FIDFGLDLQPCIELIERPNNPPGVLALLDEECWFPK	sp|P35749|MYH11_HUMAN(pre=N,post=A);sp|P35749-2|MYH11_HUMAN(pre=N,post=A);sp|P35749-3|MYH11_HUMAN(pre=N,post=A);sp|P35749-4|MYH11_HUMAN(pre=N,post=A)	1136.59	4	25.5265	LHSS#NPNLCADIEFQTPPSHLTDPLESSTDYTK	sp|Q9BZF3|OSBL6_HUMAN(pre=R,post=L);sp|Q9BZF3-2|OSBL6_HUMAN(pre=R,post=L);sp|Q9BZF3-3|OSBL6_HUMAN(pre=R,post=L);sp|Q9BZF3-4|OSBL6_HUMAN(pre=R,post=L);sp|Q9BZF3-5|OSBL6_HUMAN(pre=R,post=L);tr|Q86V84|Q86V84_HUMAN(pre=R,post=L)	1021.48	4	16.851	CGALDVVFVIDSSESIGYTN@FTLEK	sp|P12110|CO6A2_HUMAN(pre=R,post=N);sp|P12110-2|CO6A2_HUMAN(pre=R,post=N);sp|P12110-3|CO6A2_HUMAN(pre=R,post=N);tr|H7C0M5|H7C0M5_HUMAN(pre=R,post=N)	1018.51	3	13.5625
IVEGSDAEIGMSPWQVMLFR	sp|P00734|THRB_HUMAN(pre=R,post=K);tr|E9PIT3|E9PIT3_HUMAN(pre=R,post=K)	803.741	3	25.517	S#GDETPGSEVPGDK	sp|Q1KMD3|HNRL2_HUMAN(pre=R,post=A);tr|H3BQZ7|H3BQZ7_HUMAN(pre=R,post=A)	871.89	2	16.8137	YVN@LTCSSGK	sp|Q9NQ36|SCUB2_HUMAN(pre=R,post=Q);sp|Q9NQ36-2|SCUB2_HUMAN(pre=R,post=Q);tr|E7EQD6|E7EQD6_HUMAN(pre=R,post=Q)	709.366	2	13.5422
GVDLDQLLDMSYEQLM^QLYSAR	sp|P62841|RS15_HUMAN(pre=R,post=Q);tr|K7ELC2|K7ELC2_HUMAN(pre=R,post=Q);tr|K7EQJ5|K7EQJ5_HUMAN(pre=R,post=Q);tr|K7EJ78|K7EJ78_HUMAN(pre=R,post=Q)	916.785	3	25.5033	EDDEDDDDDEEDDS#EEEAMETTPAK	sp|P19338|NUCL_HUMAN(pre=D,post=G)	1081.39	3	16.8076	DSLMPLWWN@GSEPLWVTLTK	sp|Q6UWR7|ENPP6_HUMAN(pre=K,post=A);tr|D6R9P1|D6R9P1_HUMAN(pre=K,post=A)	888.133	3	13.541
SLQDIIAILGMDELSEEDKLTVSR	sp|P06576|ATPB_HUMAN(pre=K,post=A);tr|F8W079|F8W079_HUMAN(pre=K,post=A);tr|F8VQY0|F8VQY0_HUMAN(pre=K,post=A);tr|F8VPV9|F8VPV9_HUMAN(pre=K,post=A)	988.534	3	25.4942	VGLVEDSPSTAGDGDDSPVVSLTVPSTS#PPSSSGLSR	sp|Q6VY07|PACS1_HUMAN(pre=K,post=D);sp|Q6VY07-2|PACS1_HUMAN(pre=K,post=D);tr|B4DF77|B4DF77_HUMAN(pre=K,post=D)	1260.93	3	16.7706	LTHTLN@STTHEYK	sp|Q7Z5N4|SDK1_HUMAN(pre=R,post=I);sp|Q7Z5N4-3|SDK1_HUMAN(pre=R,post=I);tr|F8W6X9|F8W6X9_HUMAN(pre=R,post=I)	611.991	3	13.5336
ILSLTETIECLQTNIDHLQSQVEELK	sp|Q01850|CDR2_HUMAN(pre=K,post=S);tr|H3BTR1|H3BTR1_HUMAN(pre=K,post=S);tr|H3BUE0|H3BUE0_HUMAN(pre=K,post=S);tr|H3BN65|H3BN65_HUMAN(pre=K,post=S);tr|H3BU23|H3BU23_HUMAN(pre=K,post=S)	836.449	4	25.4903	ALEQSQSLPLPAPTSTS#PSR	sp|O15068|MCF2L_HUMAN(pre=R,post=G);sp|O15068-2|MCF2L_HUMAN(pre=R,post=G);sp|O15068-3|MCF2L_HUMAN(pre=R,post=G);sp|O15068-4|MCF2L_HUMAN(pre=R,post=G);sp|O15068-5|MCF2L_HUMAN(pre=R,post=G);sp|O15068-6|MCF2L_HUMAN(pre=R,post=G);sp|O15068-9|MCF2L_HUMAN(pre=R	764.385	3	16.7533	QDAIYQN@LTQLK	sp|Q9NNX6|CD209_HUMAN(pre=R,post=A);sp|Q9NNX6-2|CD209_HUMAN(pre=R,post=A);sp|Q9NNX6-3|CD209_HUMAN(pre=R,post=A);sp|Q9NNX6-5|CD209_HUMAN(pre=R,post=A);sp|Q9NNX6-6|CD209_HUMAN(pre=R,post=A);sp|Q9NNX6-7|CD209_HUMAN(pre=R,post=A);sp|Q9NNX6-8|CD209_HUMAN(pre=R	862.478	2	13.5271
EDTHHLVNYIPQGSIDSLFEGTWYLVR	sp|Q01581|HMCS1_HUMAN(pre=R,post=V)	834.173	4	25.4793	KEEAS#SPGAGEGPAEEGTR	sp|Q6ZRV2|FA83H_HUMAN(pre=K,post=D);tr|J3KPS2|J3KPS2_HUMAN(pre=K,post=D)	743.009	3	16.7316	AFITN@FSM^IIDGM^TYPGIIK	sp|Q14624|ITIH4_HUMAN(pre=K,post=E);sp|Q14624-2|ITIH4_HUMAN(pre=K,post=E);sp|Q14624-3|ITIH4_HUMAN(pre=K,post=E);sp|Q14624-4|ITIH4_HUMAN(pre=K,post=E);tr|B7ZKJ8|B7ZKJ8_HUMAN(pre=K,post=E)	851.779	3	13.5266
QFVPQFISQLQNEFYLDQVALSWR	sp|P12110|CO6A2_HUMAN(pre=K,post=Y);sp|P12110-2|CO6A2_HUMAN(pre=K,post=Y);sp|P12110-3|CO6A2_HUMAN(pre=K,post=Y);tr|C9JH44|C9JH44_HUMAN(pre=K,post=Y)	1034.2	3	25.4573	NLS#PTAVINITSEK	sp|Q92870|APBB2_HUMAN(pre=K,post=L);sp|Q92870-2|APBB2_HUMAN(pre=K,post=L);sp|Q92870-4|APBB2_HUMAN(pre=K,post=L);tr|G5E9Y1|G5E9Y1_HUMAN(pre=K,post=L);tr|H0YAJ5|H0YAJ5_HUMAN(pre=K,post=L);tr|D6RB55|D6RB55_HUMAN(pre=K,post=L)	927.997	2	16.7198	LSLHRPALEDLLLGSEAN@LT	sp|P01876|IGHA1_HUMAN(pre=R,post=C);sp|P01877|IGHA2_HUMAN(pre=R,post=C)	769.761	3	13.5195
QPAIMPGQSYGLEDGSCSYK	sp|P14866|HNRPL_HUMAN(pre=K,post=D);sp|P14866-2|HNRPL_HUMAN(pre=K,post=D);tr|M0QYT0|M0QYT0_HUMAN(pre=K,post=D);tr|M0QXS5|M0QXS5_HUMAN(pre=K,post=D)	1238.59	2	25.4433	SATAS#PQQPQAQQR	sp|Q9BX66-4|SRBS1_HUMAN(pre=R,post=R);sp|Q9BX66-5|SRBS1_HUMAN(pre=R,post=R);sp|Q9BX66-6|SRBS1_HUMAN(pre=R,post=R);sp|Q9BX66-8|SRBS1_HUMAN(pre=R,post=R);sp|Q9BX66-9|SRBS1_HUMAN(pre=R,post=R);sp|Q9BX66-10|SRBS1_HUMAN(pre=R,post=R);sp|Q9BX66-12|SRBS1_HUMAN(p	861.409	2	16.7077	SYHN@QTISFR	sp|Q68CR1|SE1L3_HUMAN(pre=K,post=E);sp|Q68CR1-2|SE1L3_HUMAN(pre=K,post=E);sp|Q68CR1-3|SE1L3_HUMAN(pre=K,post=E)	466.569	3	13.4671
FDCSSAPDICSNLYVFQPSLAVFK	sp|Q8IXB1|DJC10_HUMAN(pre=R,post=G);sp|Q8IXB1-2|DJC10_HUMAN(pre=R,post=G)	1018.51	3	25.4428	S#LPLGVEELGQLPPVEGPGGR	sp|O43566|RGS14_HUMAN(pre=K,post=P);sp|O43566-4|RGS14_HUMAN(pre=K,post=P);sp|O43566-5|RGS14_HUMAN(pre=K,post=P);tr|H0Y8W3|H0Y8W3_HUMAN(pre=K,post=P)	775.739	3	16.7067	IEVANLN@GTSR	sp|O75197|LRP5_HUMAN(pre=R,post=K);tr|E9PHY1|E9PHY1_HUMAN(pre=R,post=K)	659.858	2	13.4519
DDVILNEPSADAPAALYQTIEENIK	sp|Q9Y287|ITM2B_HUMAN(pre=K,post=I)	1006.52	3	25.4374	DSMNATSTPAALS#PSVLTTPSK	sp|P54198|HIRA_HUMAN(pre=K,post=I);sp|P54198-2|HIRA_HUMAN(pre=K,post=I);tr|F5H4M2|F5H4M2_HUMAN(pre=K,post=I);tr|L7N2F8|L7N2F8_HUMAN(pre=K,post=I)	848.756	3	16.7028	TQTN@ASDFPIGTSLK	sp|P17927|CR1_HUMAN(pre=K,post=Y);tr|Q5SR44|Q5SR44_HUMAN(pre=K,post=Y);tr|E9PDY4|E9PDY4_HUMAN(pre=K,post=Y);tr|E9PQN4|E9PQN4_HUMAN(pre=K,post=Y)	623.666	3	13.443
MEIIELANHPYFVGVQFHPEFSSR	sp|Q9NRF8|PYRG2_HUMAN(pre=R,post=P)	748.629	4	25.4349	TPSPLVLEGTIEQSS#PPLSPTTK	sp|P33241|LSP1_HUMAN(pre=R,post=L);sp|P33241-2|LSP1_HUMAN(pre=R,post=L);sp|P33241-3|LSP1_HUMAN(pre=R,post=L);tr|E9PBD8|E9PBD8_HUMAN(pre=R,post=L);tr|E7EMG9|E7EMG9_HUMAN(pre=R,post=L)	916.484	3	16.699	VQPFN@VTQGK	sp|P13473|LAMP2_HUMAN(pre=R,post=Y);sp|P13473-2|LAMP2_HUMAN(pre=R,post=Y);sp|P13473-3|LAMP2_HUMAN(pre=R,post=Y);tr|B7Z2R9|B7Z2R9_HUMAN(pre=R,post=Y);tr|B4E2S7|B4E2S7_HUMAN(pre=R,post=Y);tr|H0YCG2|H0YCG2_HUMAN(pre=R,post=Y)	703.898	2	13.4363
HSLEISSALNMFNIAPHGPDISK	sp|O75592|MYCB2_HUMAN(pre=R,post=M);sp|O75592-2|MYCB2_HUMAN(pre=R,post=M);tr|J3KPZ3|J3KPZ3_HUMAN(pre=R,post=M)	692.369	4	25.4278	VAGEAAET#DS#EPEPEPEPTAAPR	sp|Q6QNY0|BL1S3_HUMAN(pre=R,post=D)	664.283	4	16.6891	TGTWN@FTSCSER	sp|O60449|LY75_HUMAN(pre=F,post=H);sp|O60449-2|LY75_HUMAN(pre=F,post=H);sp|O60449-3|LY75_HUMAN(pre=F,post=H)	795.853	2	13.4101
EVEPEPTEDKDLEADEEDTRK	sp|P20042|IF2B_HUMAN(pre=K,post=K)	727.359	4	25.4125	SLS#CLSDLDGGVALEPR	sp|O95685|PPR3D_HUMAN(pre=R,post=A)	671.655	3	16.6845	NMQIAN@HTLK	sp|P12821|ACE_HUMAN(pre=K,post=Y);sp|P12821-2|ACE_HUMAN(pre=K,post=Y);sp|P12821-3|ACE_HUMAN(pre=K,post=Y);sp|P12821-4|ACE_HUMAN(pre=K,post=Y);tr|L7MUH0|L7MUH0_HUMAN(pre=K,post=Y);tr|J3KSQ5|J3KSQ5_HUMAN(pre=K,post=Y)	486.94	3	13.3454
LHAGPEPQALPAFSDLEALSLSTLYSLQK	sp|Q9C0B0|UNK_HUMAN(pre=R,post=Q);tr|K7EQ93|K7EQ93_HUMAN(pre=R,post=Q)	846.964	4	25.4116	SDS#NQYIGELKDQIAELNHELR	sp|O60447|EVI5_HUMAN(pre=K,post=C);tr|F5H4R0|F5H4R0_HUMAN(pre=K,post=C)	735.865	4	16.6804	N@FSQVLENTSK	sp|Q16819|MEP1A_HUMAN(pre=R,post=G)	778.41	2	13.3259
YM^GSHIPESPLQFYVNYPNSGSVSAYGPGLVYGVANK	sp|O75369|FLNB_HUMAN(pre=K,post=T);sp|O75369-2|FLNB_HUMAN(pre=K,post=T);sp|O75369-3|FLNB_HUMAN(pre=K,post=T);sp|O75369-7|FLNB_HUMAN(pre=K,post=T);sp|O75369-4|FLNB_HUMAN(pre=K,post=T);sp|O75369-5|FLNB_HUMAN(pre=K,post=T);sp|O75369-6|FLNB_HUMAN(pre=K,post=T	1067.53	4	25.4058	AQS#PTPSLPASWK	sp|Q9UMS6|SYNP2_HUMAN(pre=R,post=Y);sp|Q9UMS6-2|SYNP2_HUMAN(pre=R,post=Y);sp|Q9UMS6-3|SYNP2_HUMAN(pre=R,post=Y);tr|H0Y9Y3|H0Y9Y3_HUMAN(pre=R,post=Y)	869.446	2	16.6671	ITN@ETGQPLIGK	sp|P10253|LYAG_HUMAN(pre=F,post=V)	780.447	2	13.3032
SVHNGAPAPVSGEKDVVFLLDGSEGVR	sp|P12111|CO6A3_HUMAN(pre=K,post=S);sp|P12111-2|CO6A3_HUMAN(pre=K,post=S);sp|P12111-3|CO6A3_HUMAN(pre=K,post=S);sp|P12111-4|CO6A3_HUMAN(pre=K,post=S);tr|E9PGQ9|E9PGQ9_HUMAN(pre=K,post=S);tr|E7ENL6|E7ENL6_HUMAN(pre=K,post=S);tr|E9PCV6|E9PCV6_HUMAN(pre=K,po	756.9	4	25.396	TNTNVNCPIECFMPLDVQADREDS#RE	sp|P02751|FINC_HUMAN(pre=R,post=-);sp|P02751-3|FINC_HUMAN(pre=R,post=-);sp|P02751-5|FINC_HUMAN(pre=R,post=-);sp|P02751-6|FINC_HUMAN(pre=R,post=-);sp|P02751-7|FINC_HUMAN(pre=R,post=-);sp|P02751-8|FINC_HUMAN(pre=R,post=-);sp|P02751-9|FINC_HUMAN(pre=R,post=-	1112.15	3	16.6586	LTAEN@ITSATR	sp|Q96K78|GP128_HUMAN(pre=K,post=V)	661.358	2	13.2905
NLVFEDNDNKLEVAELNGVPR	sp|Q99959|PKP2_HUMAN(pre=R,post=L);sp|Q99959-2|PKP2_HUMAN(pre=R,post=L)	891.808	3	25.3931	AQT#LPTSVVTITSESSPGKR	sp|Q01082|SPTB2_HUMAN(pre=R,post=E)	809.761	3	16.6575	AEPGTHLCIDVEDAM^N@ITR	sp|Q86WC4|OSTM1_HUMAN(pre=K,post=K);tr|E5RFY7|E5RFY7_HUMAN(pre=K,post=K)	768.363	3	13.2759
EAFQPQEPDFPPPPPDLEQLR	sp|P18206|VINC_HUMAN(pre=R,post=L);sp|P18206-2|VINC_HUMAN(pre=R,post=L);tr|Q5JQ13|Q5JQ13_HUMAN(pre=R,post=L)	864.435	3	25.3883	S#SSPTSSLTQPIEM^PT#LSSSPTEERPTVGPGQQDNPLLK	sp|Q7LBC6|KDM3B_HUMAN(pre=R,post=T);sp|Q7LBC6-2|KDM3B_HUMAN(pre=R,post=T)	1140.3	4	16.646	N@ASEIEVPFVTR	sp|P07093|GDN_HUMAN(pre=K,post=N);sp|P07093-2|GDN_HUMAN(pre=K,post=N);sp|P07093-3|GDN_HUMAN(pre=K,post=N);tr|C9JN98|C9JN98_HUMAN(pre=K,post=N)	753.901	2	13.2733
SGFHTVPGQPGCQDINECLR	sp|Q07954|LRP1_HUMAN(pre=R,post=F)	806.047	3	25.3672	AEDGATPS#PSNETPK	sp|P29966|MARCS_HUMAN(pre=K,post=K)	934.931	2	16.6407	LGAIN@STLSN@QSK	sp|Q86YB8|ERO1B_HUMAN(pre=K,post=E);tr|Q5T1H5|Q5T1H5_HUMAN(pre=K,post=E)	811.945	2	13.2678
LEFANGGWVMNDEAATHYGAIVDQMTLGLR	sp|O00754|MA2B1_HUMAN(pre=R,post=F);tr|G5E928|G5E928_HUMAN(pre=R,post=F);tr|M0R2P5|M0R2P5_HUMAN(pre=R,post=F)	856.672	4	25.3536	QPSREST#DGS#INSYSSEGNLIFPGVR	sp|Q86UR5|RIMS1_HUMAN(pre=R,post=L);sp|Q86UR5-3|RIMS1_HUMAN(pre=R,post=L);sp|Q86UR5-4|RIMS1_HUMAN(pre=R,post=L);sp|Q86UR5-5|RIMS1_HUMAN(pre=R,post=L);sp|Q86UR5-6|RIMS1_HUMAN(pre=R,post=L);sp|Q86UR5-7|RIMS1_HUMAN(pre=R,post=L);sp|Q86UR5-8|RIMS1_HUMAN(pre=R	1034.46	3	16.62	TQELFISN@ITEK	sp|P06731|CEAM5_HUMAN(pre=H,post=N);tr|H9KVA7|H9KVA7_HUMAN(pre=H,post=N)	856.471	2	13.2438
TQIVDCAAVANWIFSSELSR	sp|Q09161|NCBP1_HUMAN(pre=R,post=D)	804.41	3	25.3373	S#LGGAVGSVASGAR	sp|Q8NHG8|ZNRF2_HUMAN(pre=R,post=A)	706.856	2	16.6197	GLN@VTLSSTGR	sp|P0C0L4|CO4A_HUMAN(pre=R,post=N);sp|P0C0L4-2|CO4A_HUMAN(pre=R,post=N);sp|P0C0L5|CO4B_HUMAN(pre=R,post=N);tr|F5GXS0|F5GXS0_HUMAN(pre=R,post=N);tr|B0UZ83|B0UZ83_HUMAN(pre=R,post=N)	625.347	2	13.2341
THLYTLILNPDNSFEILVDQSVVNSGNLLNDM^TPPVNPSR	sp|P27824|CALX_HUMAN(pre=K,post=E);tr|B4DGP8|B4DGP8_HUMAN(pre=K,post=E);tr|B4E2T8|B4E2T8_HUMAN(pre=K,post=E);tr|D6RGY2|D6RGY2_HUMAN(pre=K,post=E)	1150.09	4	25.3234	LVTS#PQSEPPAPFPPPR	sp|Q9H792|PEAK1_HUMAN(pre=K,post=S);tr|H0YN99|H0YN99_HUMAN(pre=K,post=S)	681.015	3	16.6102	RRGTFTDCALAN@MTEQIR	sp|P12110|CO6A2_HUMAN(pre=F,post=Q);sp|P12110-2|CO6A2_HUMAN(pre=F,post=Q);sp|P12110-3|CO6A2_HUMAN(pre=F,post=Q);tr|C9JH44|C9JH44_HUMAN(pre=F,post=Q)	762.38	3	13.2153
ELTPEVLQEWLDELEEMM^LVVHM^PR	sp|P01008|ANT3_HUMAN(pre=K,post=F)	811.404	4	25.3156	AAS#QQEIEQS#IETLNMLM^LDLEPASAAAPLHK	sp|Q9HBL0|TENS1_HUMAN(pre=R,post=S);tr|E9PF55|E9PF55_HUMAN(pre=R,post=S);tr|E9PGF5|E9PGF5_HUMAN(pre=R,post=S)	979.222	4	16.6001	IASITDDTFCKAN@DTSYIR	sp|P20774|MIME_HUMAN(pre=N,post=D)	827.413	3	13.2031
ALMLQGVDLLADAVAVTM^GPK	sp|P10809|CH60_HUMAN(pre=R,post=G);tr|B7Z712|B7Z712_HUMAN(pre=R,post=G);tr|C9J0S9|C9J0S9_HUMAN(pre=R,post=-);tr|E7EXB4|E7EXB4_HUMAN(pre=R,post=G);tr|E7ESH4|E7ESH4_HUMAN(pre=R,post=G);tr|C9JCQ4|C9JCQ4_HUMAN(pre=R,post=G);tr|C9JL19|C9JL19_HUMAN(pre=R,post=G	1209.17	2	25.3117	SLSFPILNPALSQPSQPSS#PLPGSHGR	sp|Q8ND24|RN214_HUMAN(pre=R,post=N);tr|B4DTD1|B4DTD1_HUMAN(pre=R,post=N);tr|E9PN76|E9PN76_HUMAN(pre=R,post=N)	749.636	4	16.5794	M^CPAVN@TSEYK	sp|P35555|FBN1_HUMAN(pre=E,post=I);tr|H0YND0|H0YND0_HUMAN(pre=E,post=I)	802.88	2	13.1703
GTEWVDPEDPTVIAETELLGAAASIEAAAK	sp|Q9Y4G6|TLN2_HUMAN(pre=K,post=K);tr|H0YMT1|H0YMT1_HUMAN(pre=K,post=K)	1114.91	3	25.3011	T#M^SPIQVLAVTGSASSPEQGR	sp|Q4L180|FIL1L_HUMAN(pre=R,post=S);sp|Q4L180-2|FIL1L_HUMAN(pre=R,post=S);sp|Q4L180-3|FIL1L_HUMAN(pre=R,post=S);sp|Q4L180-5|FIL1L_HUMAN(pre=R,post=S);sp|Q4L180-6|FIL1L_HUMAN(pre=R,post=S);sp|Q4L180-7|FIL1L_HUMAN(pre=R,post=S);tr|C9JYJ6|C9JYJ6_HUMAN(pre=R,	786.052	3	16.5791	IVDVN@LTSEGK	sp|Q9HD45|TM9S3_HUMAN(pre=R,post=V);tr|Q5TB53|Q5TB53_HUMAN(pre=R,post=V)	732.413	2	13.1447
FPYPFQVVYDEGPLYVFSPTEELR	sp|Q06187|BTK_HUMAN(pre=R,post=K);tr|Q5JY90|Q5JY90_HUMAN(pre=R,post=K)	1012.85	3	25.3007	DELNEELIQEES#S#EDEGEYEEVR	sp|O60524|NEMF_HUMAN(pre=R,post=K);sp|O60524-3|NEMF_HUMAN(pre=R,post=K);sp|O60524-4|NEMF_HUMAN(pre=R,post=K);sp|O60524-5|NEMF_HUMAN(pre=R,post=K);tr|G3V5V3|G3V5V3_HUMAN(pre=R,post=K)	1025.41	3	16.5723	KKN@ITLDCAR	sp|Q13683|ITA7_HUMAN(pre=K,post=G);sp|Q13683-3|ITA7_HUMAN(pre=K,post=G);sp|Q13683-7|ITA7_HUMAN(pre=K,post=G);sp|Q13683-9|ITA7_HUMAN(pre=K,post=G);sp|Q13683-10|ITA7_HUMAN(pre=K,post=G);sp|Q13683-13|ITA7_HUMAN(pre=K,post=G);tr|H2N331|H2N331_HUMAN(pre=K,post	551.324	3	13.1433
HLYTLDGGDIINALCFSPNR	sp|P63244|GBLP_HUMAN(pre=K,post=Y);tr|J3KPE3|J3KPE3_HUMAN(pre=K,post=Y);tr|D6RAC2|D6RAC2_HUMAN(pre=K,post=Y);tr|D6R9L0|D6R9L0_HUMAN(pre=K,post=Y);tr|D6REE5|D6REE5_HUMAN(pre=K,post=Y);tr|H0YAF8|H0YAF8_HUMAN(pre=K,post=Y);tr|D6R9Z1|D6R9Z1_HUMAN(pre=K,post=Y	1210.61	2	25.2947	LHPPS#PVPQGVCPAHR	sp|Q96F44|TRI11_HUMAN(pre=R,post=E);sp|Q96F44-2|TRI11_HUMAN(pre=R,post=E);sp|Q96F44-3|TRI11_HUMAN(pre=R,post=E)	658.328	3	16.5649	FANEYPN@ITR	sp|O75976|CBPD_HUMAN(pre=R,post=L);sp|O75976-2|CBPD_HUMAN(pre=R,post=L)	685.347	2	13.1424
VCLLGCGFSTGYGAAINNAK	sp|P08319|ADH4_HUMAN(pre=R,post=V);sp|P08319-2|ADH4_HUMAN(pre=R,post=V);tr|D6R9K8|D6R9K8_HUMAN(pre=R,post=V);tr|H0Y9N0|H0Y9N0_HUMAN(pre=R,post=V);tr|D6RIB1|D6RIB1_HUMAN(pre=R,post=V)	787.736	3	25.294	DEDDDDDEEDDS#EEEAMETTPAK	sp|P19338|NUCL_HUMAN(pre=D,post=G)	1000.04	3	16.562	FNPPSN@VTVR	sp|P15509|CSF2R_HUMAN(pre=R,post=C);sp|P15509-2|CSF2R_HUMAN(pre=R,post=C);sp|P15509-3|CSF2R_HUMAN(pre=R,post=C);sp|P15509-4|CSF2R_HUMAN(pre=R,post=C);sp|P15509-5|CSF2R_HUMAN(pre=R,post=C);sp|P15509-7|CSF2R_HUMAN(pre=R,post=C);sp|P15509-8|CSF2R_HUMAN(pre=R	638.344	2	13.1283
ETSVTPSNLWGGQGLLGVSIR	sp|Q9H8Y8|GORS2_HUMAN(pre=R,post=F);sp|Q9H8Y8-2|GORS2_HUMAN(pre=R,post=F);tr|B4DKT0|B4DKT0_HUMAN(pre=R,post=F)	772.421	3	25.2812	S#QLDLFDDVGTFASGPPK	sp|Q8N6H7|ARFG2_HUMAN(pre=R,post=Y);tr|G5E9L0|G5E9L0_HUMAN(pre=R,post=Y);tr|B7Z9M7|B7Z9M7_HUMAN(pre=R,post=Y);tr|B4DX29|B4DX29_HUMAN(pre=R,post=Y);tr|E9PQP3|E9PQP3_HUMAN(pre=R,post=Y);tr|H0YDN9|H0YDN9_HUMAN(pre=R,post=Y)	754.704	3	16.5167	N@QTHYALQASLK	sp|Q6P179|ERAP2_HUMAN(pre=R,post=L);sp|Q6P179-2|ERAP2_HUMAN(pre=R,post=L);sp|Q6P179-3|ERAP2_HUMAN(pre=R,post=L);sp|Q6P179-4|ERAP2_HUMAN(pre=R,post=L);tr|D6RGW0|D6RGW0_HUMAN(pre=R,post=L)	554.973	3	13.1281
ALM^LQGVDLLADAVAVTM^GPK	sp|P10809|CH60_HUMAN(pre=R,post=G);tr|B7Z712|B7Z712_HUMAN(pre=R,post=G);tr|C9J0S9|C9J0S9_HUMAN(pre=R,post=-);tr|E7EXB4|E7EXB4_HUMAN(pre=R,post=G);tr|E7ESH4|E7ESH4_HUMAN(pre=R,post=G);tr|C9JCQ4|C9JCQ4_HUMAN(pre=R,post=G);tr|C9JL19|C9JL19_HUMAN(pre=R,post=G	811.782	3	25.2565	EAELES#PEVM^PEEEDEDDEDGGEEAPAPGGAGK	sp|Q8IX01|SUGP2_HUMAN(pre=R,post=S);tr|E7ETX7|E7ETX7_HUMAN(pre=R,post=S);tr|M0R2Z9|M0R2Z9_HUMAN(pre=R,post=S)	950.395	4	16.5162	LVAN@ESVPFETSCR	sp|Q9NXG6|P4HTM_HUMAN(pre=K,post=Y);sp|Q9NXG6-2|P4HTM_HUMAN(pre=K,post=Q);sp|Q9NXG6-3|P4HTM_HUMAN(pre=K,post=Q)	877.433	2	13.1181
ITTVPLPTAPNIPIIDYEVSISGEWSPWQAK	sp|Q14204|DYHC1_HUMAN(pre=R,post=V)	1237.67	3	25.2542	RAAS#DGQYENQSPEATSPR	sp|Q9HBL0|TENS1_HUMAN(pre=R,post=S);tr|Q59G71|Q59G71_HUMAN(pre=R,post=S);tr|E9PF55|E9PF55_HUMAN(pre=R,post=S);tr|E9PGF5|E9PGF5_HUMAN(pre=R,post=S)	763.342	3	16.5031	KVVN@VSDLYK	sp|P49961|ENTP1_HUMAN(pre=K,post=T);sp|P49961-2|ENTP1_HUMAN(pre=K,post=T);sp|P49961-4|ENTP1_HUMAN(pre=K,post=T);sp|P49961-5|ENTP1_HUMAN(pre=K,post=T);sp|P49961-6|ENTP1_HUMAN(pre=K,post=T)	533.323	3	13.1153
VLGAFSDGLAHLDNLKGTFATLSELHCDK	sp|P68871|HBB_HUMAN(pre=K,post=L)	891.221	4	25.2539	DEYEYVS#DDGELK	sp|O75151|PHF2_HUMAN(pre=R,post=I)	643.946	3	16.4956	FVN@WSSLLPER	sp|P22760|AAAD_HUMAN(pre=K,post=F)	746.899	2	13.0902
DLVVPEKWEESGPQFITNSEEVR	sp|Q13257|MD2L1_HUMAN(pre=K,post=L)	992.845	3	25.2426	NDKS#EEEQSSSSVK	sp|P07910|HNRPC_HUMAN(pre=K,post=K);sp|P07910-2|HNRPC_HUMAN(pre=K,post=K);sp|P07910-3|HNRPC_HUMAN(pre=K,post=K);sp|P07910-4|HNRPC_HUMAN(pre=K,post=K);tr|B4DY08|B4DY08_HUMAN(pre=K,post=K);tr|G3V2Q1|G3V2Q1_HUMAN(pre=K,post=K);tr|G3V4C1|G3V4C1_HUMAN(pre=K,po	1033.49	2	16.4909	FYLEN@LTLGIR	sp|Q13291|SLAF1_HUMAN(pre=K,post=E);sp|Q13291-2|SLAF1_HUMAN(pre=K,post=E);sp|Q13291-3|SLAF1_HUMAN(pre=K,post=E);tr|B4E2E4|B4E2E4_HUMAN(pre=K,post=E);tr|E7ET99|E7ET99_HUMAN(pre=K,post=E)	742.417	2	13.071
VNFSPPGDTNSLFPGTWYLER	sp|P54868|HMCS2_HUMAN(pre=K,post=V);sp|P54868-2|HMCS2_HUMAN(pre=K,post=V)	847.756	3	25.2336	SQLDDHPES#DDEENFIDANDDEDMEK	sp|Q03701|CEBPZ_HUMAN(pre=R,post=F)	855.844	4	16.4888	RN@VTAAAQGFGYK	sp|Q9NY15|STAB1_HUMAN(pre=R,post=I)	557.974	3	13.0678
NQPEPTMEEIENAFQGNLCR	sp|P47989|XDH_HUMAN(pre=R,post=C)	1261.08	2	25.2071	SNS#VEKPVSSILSR	sp|Q9UI08|EVL_HUMAN(pre=R,post=T);sp|Q9UI08-2|EVL_HUMAN(pre=R,post=T);tr|B7Z3I5|B7Z3I5_HUMAN(pre=R,post=T);tr|H0YJN0|H0YJN0_HUMAN(pre=R,post=M)	935.999	2	16.4886	AIKLN@ETLGTR	sp|P24043|LAMA2_HUMAN(pre=K,post=D)	502.303	3	13.0654
GLIPSSPQNEPTASVPPESDVYR	sp|Q53GG5-2|PDLI3_HUMAN(pre=R,post=M)	1292.66	2	25.2053	AGPDLPSLPSHALEDEGWAAAAPS#PGSAR	sp|Q9H3Q1|BORG4_HUMAN(pre=K,post=S);tr|B3KUS7|B3KUS7_HUMAN(pre=K,post=S)	1017.82	3	16.4837	YLYLASN@HSNK	sp|Q16853|AOC3_HUMAN(pre=R,post=W);tr|K7ESB3|K7ESB3_HUMAN(pre=R,post=W);tr|K7EQZ5|K7EQZ5_HUMAN(pre=R,post=W);tr|K7EL47|K7EL47_HUMAN(pre=R,post=W)	533.62	3	13.0269
TTLEHSDCAFM^VDNEAIYDICR	sp|Q71U36|TBA1A_HUMAN(pre=H,post=R);sp|P68363|TBA1B_HUMAN(pre=H,post=R);sp|Q9BQE3|TBA1C_HUMAN(pre=H,post=R);sp|Q13748|TBA3C_HUMAN(pre=H,post=R);sp|Q13748-2|TBA3C_HUMAN(pre=H,post=R);sp|Q6PEY2|TBA3E_HUMAN(pre=H,post=R);sp|P68366|TBA4A_HUMAN(pre=H,post=R);s	940.751	3	25.2003	DAHDVS#PTST#DTEAQLTVER	sp|Q8IVF2|AHNK2_HUMAN(pre=R,post=Q);sp|Q8IVF2-3|AHNK2_HUMAN(pre=R,post=Q)	826.019	3	16.4674	TMN@ASLAQQLCR	sp|Q9NY15|STAB1_HUMAN(pre=R,post=Q);sp|Q9NY15-2|STAB1_HUMAN(pre=R,post=Q)	769.38	2	13.0191
LEQMFLVALADTVATTSTELDESR	sp|Q8TDJ6|DMXL2_HUMAN(pre=R,post=D);sp|Q8TDJ6-3|DMXL2_HUMAN(pre=R,post=D)	928.81	3	25.1985	YLLGDAPVS#PSSQK	sp|Q9NYB0|TE2IP_HUMAN(pre=K,post=L);tr|H3BMI8|H3BMI8_HUMAN(pre=K,post=L)	915.469	2	16.4505	ESIGYTN@FTLEK	sp|P12110|CO6A2_HUMAN(pre=S,post=N);sp|P12110-2|CO6A2_HUMAN(pre=S,post=N);sp|P12110-3|CO6A2_HUMAN(pre=S,post=N);tr|H7C0M5|H7C0M5_HUMAN(pre=S,post=N)	845.944	2	13.0097
NWADAQTQIQNIAASFDQEAAAILM^AR	sp|Q15436|SC23A_HUMAN(pre=R,post=L);tr|B3KXI2|B3KXI2_HUMAN(pre=R,post=L);tr|F5H6C4|F5H6C4_HUMAN(pre=R,post=L);tr|F5H365|F5H365_HUMAN(pre=R,post=L)	1036.52	3	25.1816	CDSSPDS#AEDVRK	sp|P02765|FETUA_HUMAN(pre=K,post=V)	611.937	3	16.441	SHTSPAIN@DTVIWDRPSR	sp|Q16819|MEP1A_HUMAN(pre=K,post=V)	733.043	3	13.0041
EEESLVEQFVFEALVIYM^ESLALAHADEK	sp|P78527|PRKDC_HUMAN(pre=R,post=S);sp|P78527-2|PRKDC_HUMAN(pre=R,post=S);tr|E7EUY0|E7EUY0_HUMAN(pre=R,post=S)	911.715	4	25.1803	ES#DWLGQS#M^FTCRVDHRGLTFQQNASSMCVPDQDTAIR	sp|P01871|IGHM_HUMAN(pre=K,post=V);sp|P01871-2|IGHM_HUMAN(pre=K,post=V)	1191.76	4	16.4388	GSHFWEVAADGN@VSEPRPLQER	sp|Q9H239|MMP28_HUMAN(pre=K,post=W);tr|K7EMV8|K7EMV8_HUMAN(pre=K,post=W)	657.324	4	12.993
HPFASVVAQEVFQSGIIPSDTDFR	sp|Q7Z2K6|ERMP1_HUMAN(pre=K,post=I);tr|B3KSB1|B3KSB1_HUMAN(pre=K,post=I);tr|E7ER77|E7ER77_HUMAN(pre=K,post=I)	931.144	3	25.1589	GPGSWWTST#ESLCSNASGDSR	sp|Q63ZY3|KANK2_HUMAN(pre=R,post=H);sp|Q63ZY3-2|KANK2_HUMAN(pre=R,post=H);sp|Q63ZY3-3|KANK2_HUMAN(pre=R,post=H);tr|K7ES05|K7ES05_HUMAN(pre=R,post=H)	822.677	3	16.4377	GTEWLVN@SSR	sp|Q12860|CNTN1_HUMAN(pre=K,post=I);sp|Q12860-2|CNTN1_HUMAN(pre=K,post=I);sp|Q12860-3|CNTN1_HUMAN(pre=K,post=I)	647.332	2	12.9906
YDSGQDLDEEGMNMGDFDPNNIFK	sp|Q99615|DNJC7_HUMAN(pre=R,post=A);sp|Q99615-2|DNJC7_HUMAN(pre=R,post=A)	1013.78	3	25.1473	INSS#PNVNTTASGVEDLNIIQVTIPDDDNER	sp|P78347|GTF2I_HUMAN(pre=K,post=L);sp|P78347-2|GTF2I_HUMAN(pre=K,post=L);sp|P78347-3|GTF2I_HUMAN(pre=K,post=L);sp|P78347-4|GTF2I_HUMAN(pre=K,post=L)	1188.9	3	16.4358	FLNN@GTCTAEGK	sp|P05156|CFAI_HUMAN(pre=K,post=F);tr|G3XAM2|G3XAM2_HUMAN(pre=K,post=F);tr|D6R9Z8|D6R9Z8_HUMAN(pre=K,post=F);tr|E7ETH0|E7ETH0_HUMAN(pre=K,post=F)	800.893	2	12.9787
QTITESSSLLLSQLTSLDPQGPPR	sp|Q8N201|INT1_HUMAN(pre=K,post=R)	904.823	3	25.1444	RAS#APLPGLSAPGR	sp|O14558|HSPB6_HUMAN(pre=R,post=L);tr|K7EP04|K7EP04_HUMAN(pre=R,post=L)	787.422	2	16.4329	STLQVLDSATGNWFSACFDN@FTEALAETACR	sp|Q9NRS4|TMPS4_HUMAN(pre=R,post=Q);sp|Q9NRS4-2|TMPS4_HUMAN(pre=R,post=Q);sp|Q9NRS4-3|TMPS4_HUMAN(pre=R,post=Q);tr|G3V124|G3V124_HUMAN(pre=R,post=Q);tr|E7ERX8|E7ERX8_HUMAN(pre=R,post=Q);tr|H0YBM5|H0YBM5_HUMAN(pre=R,post=Q);tr|E5RIH1|E5RIH1_HUMAN(pre=R,pos	1209.88	3	12.9741
NIDDGTSDRPYSHALVAGIDR	sp|P61353|RL27_HUMAN(pre=K,post=Y);tr|K7ELC7|K7ELC7_HUMAN(pre=K,post=Y)	806.071	3	25.1424	FLAAVQLPDGFNLLCPT#PPPPPDTGPEK	sp|Q96PE2|ARHGH_HUMAN(pre=R,post=L)	839.929	4	16.4311	AN@HSGAVVLLK	sp|P23229|ITA6_HUMAN(pre=R,post=R);sp|P23229-2|ITA6_HUMAN(pre=R,post=R);sp|P23229-3|ITA6_HUMAN(pre=R,post=R);sp|P23229-4|ITA6_HUMAN(pre=R,post=R);sp|P23229-5|ITA6_HUMAN(pre=R,post=R);sp|P23229-6|ITA6_HUMAN(pre=R,post=R);sp|P23229-7|ITA6_HUMAN(pre=R,post=R	466.617	3	12.9716
LSCIGGQAPAPVCAAPMVFFDCR	sp|P98088|MUC5A_HUMAN(pre=K,post=N)	890.092	3	25.1193	ESESALMEDRDESEVS#DEGGSPISSEGQEPR	sp|O14976|GAK_HUMAN(pre=K,post=A);tr|E9PGR2|E9PGR2_HUMAN(pre=K,post=A)	1188.16	3	16.4251	DVLQNHLTEVLTLVAMELPHN@VSSAEAVLR	sp|O95479|G6PE_HUMAN(pre=R,post=H)	861.714	4	12.9574
VPAPVTMDSFFFGCELSGHTR	sp|O75607|NPM3_HUMAN(pre=R,post=S)	833.736	3	25.1159	SFS#MHDLTTIQGDEPVGQRPYQPLPEAK	sp|Q6NUK4|REEP3_HUMAN(pre=R,post=K)	878.182	4	16.422	MLEAYN@LTEK	sp|Q99715|COCA1_HUMAN(pre=K,post=N);sp|Q99715-2|COCA1_HUMAN(pre=K,post=N);sp|Q99715-4|COCA1_HUMAN(pre=K,post=N);tr|H0Y991|H0Y991_HUMAN(pre=K,post=N);tr|D6RGG3|D6RGG3_HUMAN(pre=K,post=N);tr|H0Y5N9|H0Y5N9_HUMAN(pre=K,post=N)	500.933	3	12.9099
GLPPLHIYWMNIELEHIEQDER	sp|O00533|CHL1_HUMAN(pre=K,post=V);sp|O00533-2|CHL1_HUMAN(pre=K,post=V);tr|C9J905|C9J905_HUMAN(pre=K,post=V)	719.869	4	25.1146	TGVTSTSDS#EEEGDDQEGEK	sp|O75475|PSIP1_HUMAN(pre=K,post=K);sp|O75475-2|PSIP1_HUMAN(pre=K,post=K);sp|O75475-3|PSIP1_HUMAN(pre=K,post=K)	823.342	3	16.387	ELYLQNNYLTDEGLDN@ETFWK	sp|Q7Z5L7|PODN_HUMAN(pre=R,post=L);sp|Q7Z5L7-2|PODN_HUMAN(pre=R,post=L);sp|Q7Z5L7-3|PODN_HUMAN(pre=R,post=L);sp|Q7Z5L7-4|PODN_HUMAN(pre=R,post=L)	965.471	3	12.9014
EYLQCLHFDCLLDGGVINLSVPIVLTATHEDK	sp|O43252|PAPS1_HUMAN(pre=R,post=E)	792.413	5	25.1083	VSGPDPKPGSNCS#PAQSVLSEVPSVPTNGMAK	sp|P22314|UBA1_HUMAN(pre=R,post=N);tr|Q5JRS0|Q5JRS0_HUMAN(pre=R,post=N);tr|Q5JRS1|Q5JRS1_HUMAN(pre=R,post=N);tr|Q5JRS2|Q5JRS2_HUMAN(pre=R,post=N);tr|Q5JRR9|Q5JRR9_HUMAN(pre=R,post=N);tr|Q5JRS3|Q5JRS3_HUMAN(pre=R,post=N)	927.462	4	16.3588	AQQLLAN@STALEEAM^LQEQQR	sp|O15230|LAMA5_HUMAN(pre=R,post=L)	845.094	3	12.8754
TVPPEPGAPVDFQLLTQQVIQCAYDIAK	sp|Q9Y2X7|GIT1_HUMAN(pre=K,post=A);sp|Q9Y2X7-3|GIT1_HUMAN(pre=K,post=A)	847.455	4	25.101	VLS#PTAAKPSPFEGK	sp|Q96QC0|PP1RA_HUMAN(pre=K,post=T)	681.042	3	16.3555	CFILPN@DSIHCER	sp|Q8IWU6|SULF1_HUMAN(pre=K,post=E)	602.619	3	12.87
ELTPEVLQEWLDELEEMMLVVHM^PR	sp|P01008|ANT3_HUMAN(pre=K,post=F)	1076.2	3	25.0949	VTAGWPSEPGQGDLNPES#PAALGQDLLEPR	sp|Q92766|RREB1_HUMAN(pre=K,post=S);sp|Q92766-2|RREB1_HUMAN(pre=K,post=S);sp|Q92766-3|RREB1_HUMAN(pre=K,post=S);sp|Q92766-4|RREB1_HUMAN(pre=K,post=S)	832.153	4	16.3549	DLN@ETIHYM^YK	sp|Q99538|LGMN_HUMAN(pre=K,post=H);tr|Q86TV2|Q86TV2_HUMAN(pre=K,post=H);tr|Q86TV3|Q86TV3_HUMAN(pre=K,post=H);tr|G3V4E4|G3V4E4_HUMAN(pre=K,post=H)	866.428	2	12.8553
TGVHHYSGNNIELGTACGK	sp|P62888|RL30_HUMAN(pre=K,post=Y);tr|E5RI99|E5RI99_HUMAN(pre=K,post=Y)	1152.08	2	25.0572	MQNNSSPSISPNTS#FTSDGSPSPLGGIK	sp|Q9H0D6|XRN2_HUMAN(pre=R,post=R);sp|Q9H0D6-2|XRN2_HUMAN(pre=R,post=R);tr|B4DZC3|B4DZC3_HUMAN(pre=R,post=R)	1059.16	3	16.344	N@ITLAYTLEADRDR	sp|P26006|ITA3_HUMAN(pre=R,post=R);sp|P26006-1|ITA3_HUMAN(pre=R,post=R)	599.316	3	12.8527
VQSCPDPAVYGVVQSGDHIGR	sp|Q9C0C9|UBE2O_HUMAN(pre=R,post=T);tr|K7ES11|K7ES11_HUMAN(pre=R,post=T)	795.73	3	25.0531	TGVTSTS#DS#EEEGDDQEGEKK	sp|O75475|PSIP1_HUMAN(pre=K,post=R);sp|O75475-2|PSIP1_HUMAN(pre=K,post=R);sp|O75475-3|PSIP1_HUMAN(pre=K,post=R)	940.729	3	16.3423	MAAALN@ATGR	sp|P17050|NAGAB_HUMAN(pre=K,post=P)	560.799	2	12.8504
DYTGLFFCHPLSAPGSLIFEATDDDQHLFR	sp|Q12864|CAD17_HUMAN(pre=K,post=G);tr|E7EN24|E7EN24_HUMAN(pre=K,post=G)	904.183	4	25.048	AEEDMDEAIEKGEAEQS#EEEADEEDKAEDAR	sp|P46821|MAP1B_HUMAN(pre=R,post=E)	802.746	5	16.3326	NSNLQHIN@FTR	sp|Q16620|NTRK2_HUMAN(pre=K,post=N);sp|Q16620-2|NTRK2_HUMAN(pre=K,post=N);sp|Q16620-3|NTRK2_HUMAN(pre=K,post=N);sp|Q16620-4|NTRK2_HUMAN(pre=K,post=N);sp|Q16620-5|NTRK2_HUMAN(pre=K,post=N);sp|Q16620-6|NTRK2_HUMAN(pre=K,post=N)	496.927	3	12.8501
SSAALDVHIGSLSDPPNIAGLSHFCEHMLFLGTK	sp|P14735|IDE_HUMAN(pre=K,post=K);tr|Q5T5N3|Q5T5N3_HUMAN(pre=K,post=K)	782.805	5	25.0441	RPHT#PTPGIYMGR	sp|P62995|TRA2B_HUMAN(pre=K,post=P);sp|P62995-3|TRA2B_HUMAN(pre=K,post=P);tr|H7C2L4|H7C2L4_HUMAN(pre=K,post=P);tr|H7BXF3|H7BXF3_HUMAN(pre=K,post=P)	569.616	3	16.3036	TYN@ASVLPVR	sp|Q96S52|PIGS_HUMAN(pre=K,post=V);sp|Q96S52-2|PIGS_HUMAN(pre=K,post=V);tr|F5H019|F5H019_HUMAN(pre=K,post=V)	422.238	3	12.833
RLEASDGGLDSAELAAELGMEHQAVVGAVK	sp|Q9Y285|SYFA_HUMAN(pre=R,post=S);tr|B4E363|B4E363_HUMAN(pre=R,post=S);tr|K7EK06|K7EK06_HUMAN(pre=R,post=S);tr|K7ER16|K7ER16_HUMAN(pre=R,post=S);tr|K7ER00|K7ER00_HUMAN(pre=R,post=S);tr|K7EPH2|K7EPH2_HUMAN(pre=R,post=S)	828.685	4	25.0309	NSSQQDNSSRES#PSLEDEETKKEEETPKQEEQK	sp|Q96T23|RSF1_HUMAN(pre=K,post=E);sp|Q96T23-2|RSF1_HUMAN(pre=K,post=E);tr|H0YCN2|H0YCN2_HUMAN(pre=K,post=E);tr|H0YER1|H0YER1_HUMAN(pre=K,post=E)	931.049	5	16.2853	EAN@LTCTLTGLR	sp|P01876|IGHA1_HUMAN(pre=S,post=D);sp|P01877|IGHA2_HUMAN(pre=S,post=D)	747.394	2	12.8244
EWDENLKDDSLPSNPIDFSYR	sp|Q96SW2|CRBN_HUMAN(pre=R,post=V);sp|Q96SW2-2|CRBN_HUMAN(pre=R,post=V);tr|J3QT87|J3QT87_HUMAN(pre=R,post=V)	943.459	3	25.0301	TRPGS#FQSLSDALSDTPAK	sp|Q9H9C1|SPE39_HUMAN(pre=R,post=S);sp|Q9H9C1-2|SPE39_HUMAN(pre=R,post=S);tr|G3V4K3|G3V4K3_HUMAN(pre=R,post=S)	782.725	3	16.2822	TLEQQDSAN@VTWQIPTAK	sp|Q4LDE5|SVEP1_HUMAN(pre=K,post=D);sp|Q4LDE5-2|SVEP1_HUMAN(pre=K,post=D);sp|Q4LDE5-4|SVEP1_HUMAN(pre=K,post=D);tr|E9PBN8|E9PBN8_HUMAN(pre=K,post=D)	773.742	3	12.8174
FNGNTLDNDIMLIRLSSPATLNSR	Trypa5|PromTArt5(pre=N,post=-)	702.378	4	25.0255	GS#LSSNDVPLPDYAQDLNVIEEVIR	sp|Q7RTS9|DYM_HUMAN(pre=R,post=M);sp|Q7RTS9-2|DYM_HUMAN(pre=R,post=M)	989.823	3	16.2699	LHEITN@ETFR	sp|Q6EMK4|VASN_HUMAN(pre=R,post=G)	468.912	3	12.8152
AYYNGISLFNNPVPYWEVQPATFR	sp|P21810|PGS1_HUMAN(pre=R,post=C);tr|A6NLG9|A6NLG9_HUMAN(pre=R,post=C)	1495.74	2	25.0233	VS#ENDFEDLLSNQGFSSR	sp|O14976|GAK_HUMAN(pre=K,post=S);tr|E9PGR2|E9PGR2_HUMAN(pre=K,post=S);tr|H0Y8H5|H0Y8H5_HUMAN(pre=K,post=S)	756.671	3	16.2667	M^LEAYN@LTEK	sp|Q99715|COCA1_HUMAN(pre=K,post=N);sp|Q99715-2|COCA1_HUMAN(pre=K,post=N);sp|Q99715-4|COCA1_HUMAN(pre=K,post=N);tr|H0Y991|H0Y991_HUMAN(pre=K,post=N);tr|D6RGG3|D6RGG3_HUMAN(pre=K,post=N);tr|H0Y5N9|H0Y5N9_HUMAN(pre=K,post=N)	506.265	3	12.8054
GAQVNAVNQNGCTPLHYAASK	sp|O75832|PSD10_HUMAN(pre=K,post=N);sp|O75832-2|PSD10_HUMAN(pre=K,post=N);tr|B1AJY7|B1AJY7_HUMAN(pre=K,post=N)	830.085	3	25.0122	QSTDPFATS#STDPFSAANNSSITSVETLK	sp|P42566|EPS15_HUMAN(pre=R,post=H);sp|P42566-2|EPS15_HUMAN(pre=R,post=H);tr|H7BYP0|H7BYP0_HUMAN(pre=R,post=H);tr|B1AUU8|B1AUU8_HUMAN(pre=R,post=H)	1124.53	3	16.2451	KIN@SSLQLPDR	sp|Q9NPR2|SEM4B_HUMAN(pre=R,post=V);sp|Q9NPR2-2|SEM4B_HUMAN(pre=R,post=V);tr|J3KNP4|J3KNP4_HUMAN(pre=R,post=V);tr|H0YMZ3|H0YMZ3_HUMAN(pre=R,post=V)	520.638	3	12.7929
SLQDIIAILGM^DELSEEDKLTVSR	sp|P06576|ATPB_HUMAN(pre=K,post=A);tr|F8W079|F8W079_HUMAN(pre=K,post=A);tr|F8VQY0|F8VQY0_HUMAN(pre=K,post=A);tr|F8VPV9|F8VPV9_HUMAN(pre=K,post=A)	993.865	3	24.997	AGS#SPAQGAQNEPPR	sp|Q9UGU0|TCF20_HUMAN(pre=K,post=L);sp|Q9UGU0-2|TCF20_HUMAN(pre=K,post=L)	564.261	3	16.2377	FSN@FTGSVDDR	sp|Q6UX06|OLFM4_HUMAN(pre=L,post=G)	695.323	2	12.7603
VQLGGLGTAPLNQWVSEAGPLWGGPDK	sp|O75420|PERQ1_HUMAN(pre=R,post=S)	1012.55	3	24.9486	ESDWLGQS#MFT#CRVDHRGLTFQQNASSMCVPDQDTAIR	sp|P01871|IGHM_HUMAN(pre=K,post=V);sp|P01871-2|IGHM_HUMAN(pre=K,post=V)	1187.76	4	16.2305	FLYN@FTQIPHLAGTEQNFQLAK	sp|Q04609|FOLH1_HUMAN(pre=K,post=Q);sp|Q04609-6|FOLH1_HUMAN(pre=K,post=Q);sp|Q04609-7|FOLH1_HUMAN(pre=K,post=Q);sp|Q04609-8|FOLH1_HUMAN(pre=K,post=Q);sp|Q04609-9|FOLH1_HUMAN(pre=K,post=Q);tr|E9PKM3|E9PKM3_HUMAN(pre=K,post=Q)	957.177	3	12.6702
MPCAEDYLSVVLNQLCVLHEK	sp|P02768|ALBU_HUMAN(pre=R,post=T);sp|P02768-2|ALBU_HUMAN(pre=R,post=T);tr|C9JKR2|C9JKR2_HUMAN(pre=R,post=T);tr|H0YA55|H0YA55_HUMAN(pre=R,post=T);tr|B7WNR0|B7WNR0_HUMAN(pre=R,post=T);tr|D6RHD5|D6RHD5_HUMAN(pre=R,post=T);gi|113576(pre=R,post=T)	702.36	4	24.9485	EM^LM^EDVGS#EEEQEEEDEAPFQEK	sp|Q9H1E3|NUCKS_HUMAN(pre=R,post=D);sp|Q9H1E3-2|NUCKS_HUMAN(pre=R,post=D)	1086.45	3	16.23	SLGSM^VSN@M^TEER	sp|P16662|UD2B7_HUMAN(pre=F,post=A);sp|P36537|UDB10_HUMAN(pre=F,post=A);tr|B4DPP1|B4DPP1_HUMAN(pre=F,post=A);tr|D6RH08|D6RH08_HUMAN(pre=F,post=A);tr|E9PBP8|E9PBP8_HUMAN(pre=F,post=A)	539.912	3	12.6603
GFGFVTFSSM^AEVDAAMAAR	sp|P22626|ROA2_HUMAN(pre=R,post=P);sp|P22626-2|ROA2_HUMAN(pre=R,post=P)	742.355	3	24.9435	LS#PISHGNTIALFFR	sp|Q9BQ70|TCF25_HUMAN(pre=R,post=S)	633.001	3	16.2276	MHYDQSQPPYYN@VTAM^	sp|P07098|LIPG_HUMAN(pre=R,post=N);tr|Q5VXI8|Q5VXI8_HUMAN(pre=R,post=N);tr|F5H1P4|F5H1P4_HUMAN(pre=R,post=N)	1053.46	2	12.6566
SCVEEPEPEPEAAEGDGDKK	sp|P51858|HDGF_HUMAN(pre=K,post=G);sp|P51858-2|HDGF_HUMAN(pre=K,post=G);tr|A8K8G0|A8K8G0_HUMAN(pre=K,post=G);tr|Q5SZ07|Q5SZ07_HUMAN(pre=K,post=G)	652.063	4	24.9283	EM^DESLANLS#EDEYYSEEER	sp|O60341|KDM1A_HUMAN(pre=R,post=N);sp|O60341-2|KDM1A_HUMAN(pre=R,post=N);tr|F6S0T5|F6S0T5_HUMAN(pre=R,post=N)	893.355	3	16.2199	DAPTNLQFVN@ETDSTVLVR	sp|P02751|FINC_HUMAN(pre=L,post=W);sp|P02751-3|FINC_HUMAN(pre=L,post=W);sp|P02751-4|FINC_HUMAN(pre=L,post=W);sp|P02751-5|FINC_HUMAN(pre=L,post=W);sp|P02751-6|FINC_HUMAN(pre=L,post=W);sp|P02751-7|FINC_HUMAN(pre=L,post=W);sp|P02751-8|FINC_HUMAN(pre=L,post=W	755.39	3	12.6434
QLHTAYSGLVSSLQGLPAELQQPVGR	sp|Q96Q06|PLIN4_HUMAN(pre=R,post=A);sp|Q96Q06-2|PLIN4_HUMAN(pre=R,post=A)	965.194	3	24.9274	M^LAES#DES#GDEESVSQTDK	sp|P22059|OSBP1_HUMAN(pre=K,post=T)	840.999	3	16.2009	KTMFN@STDIK	sp|Q96K49|TM87B_HUMAN(pre=R,post=L);sp|Q96K49-2|TM87B_HUMAN(pre=R,post=L);tr|H7C0B3|H7C0B3_HUMAN(pre=R,post=L);tr|H7C1G1|H7C1G1_HUMAN(pre=R,post=L)	809.447	2	12.6399
ELDILLQDTTKEPLDLPDNPR	sp|Q8WUX9|CHMP7_HUMAN(pre=K,post=N)	681.623	4	24.9032	ALGGEDS#ENEEELGDEAM^M^ALDQSLASLFAEQK	sp|Q9BQG0|MBB1A_HUMAN(pre=K,post=L);sp|Q9BQG0-2|MBB1A_HUMAN(pre=K,post=L);tr|I3L1L3|I3L1L3_HUMAN(pre=K,post=L)	982.688	4	16.2003	ENVGIYN@LSK	sp|Q15155|NOMO1_HUMAN(pre=R,post=G);sp|Q5JPE7|NOMO2_HUMAN(pre=R,post=G);sp|Q5JPE7-2|NOMO2_HUMAN(pre=R,post=G);sp|P69849|NOMO3_HUMAN(pre=R,post=G);tr|Q4G177|Q4G177_HUMAN(pre=R,post=G);tr|F5H826|F5H826_HUMAN(pre=R,post=G);tr|J3KN36|J3KN36_HUMAN(pre=R,post=G	475.932	3	12.6085
QFGFIVLTTSAGIMDHEEAR	sp|P62244|RS15A_HUMAN(pre=R,post=R)	789.403	3	24.9005	HS#DNPS#EEGEVKDDGLEK	sp|O14647|CHD2_HUMAN(pre=R,post=S);sp|O14647-2|CHD2_HUMAN(pre=R,post=S)	859.71	3	16.1937	QLFFN@GTEPLRPQDPLPWPALATTLETVATEGVEVF	sp|P36269|GGT5_HUMAN(pre=R,post=Y);sp|P36269-2|GGT5_HUMAN(pre=R,post=Y);sp|P36269-3|GGT5_HUMAN(pre=R,post=Y)	1033.04	4	12.5881
LLEVNQQSLLGLTHGEAVQLLR	sp|Q14160|SCRIB_HUMAN(pre=R,post=S);sp|Q14160-2|SCRIB_HUMAN(pre=R,post=S);sp|Q14160-3|SCRIB_HUMAN(pre=R,post=S);tr|H0YCG0|H0YCG0_HUMAN(pre=R,post=S)	644.623	4	24.9002	QKS#PAQSDSTTQR	sp|Q9UHB7|AFF4_HUMAN(pre=R,post=R);sp|Q9UHB7-2|AFF4_HUMAN(pre=R,post=R)	601.295	3	16.1877	LLN@CTAPGPDAAAR	sp|Q8N697|S15A4_HUMAN(pre=R,post=C);tr|H7BYB7|H7BYB7_HUMAN(pre=R,post=C)	786.403	2	12.5847
FPAEDEFPDLSAHNNHMAK	sp|P12277|KCRB_HUMAN(pre=R,post=V);tr|G3V4N7|G3V4N7_HUMAN(pre=R,post=V)	615.298	4	24.8999	AKS#PQPPVEEEDEHFDDTVVCLDTYNCDLHFK	sp|Q00839|HNRPU_HUMAN(pre=R,post=I);sp|Q00839-2|HNRPU_HUMAN(pre=R,post=I);tr|Q5RI18|Q5RI18_HUMAN(pre=R,post=I)	870.199	5	16.1681	SEAN@LTCTLTGLR	sp|P01876|IGHA1_HUMAN(pre=G,post=D);sp|P01877|IGHA2_HUMAN(pre=G,post=D)	790.907	2	12.573
LANYTNLSQGVVEHEEDEESR	sp|Q9Y666|S12A7_HUMAN(pre=K,post=R);sp|Q9Y666-2|S12A7_HUMAN(pre=K,post=R)	855.072	3	24.8915	YVDS#EGHLYTVPIR	sp|Q03135|CAV1_HUMAN(pre=K,post=E)	624.974	3	16.1631	YPELPKPSISSN@NSNPVEDK	sp|P13688|CEAM1_HUMAN(pre=V,post=D);sp|P13688-2|CEAM1_HUMAN(pre=V,post=D);sp|P13688-3|CEAM1_HUMAN(pre=V,post=D);sp|P13688-4|CEAM1_HUMAN(pre=V,post=D);sp|P13688-5|CEAM1_HUMAN(pre=V,post=D);sp|P13688-6|CEAM1_HUMAN(pre=V,post=D);sp|P13688-8|CEAM1_HUMAN(pre=V	883.464	3	12.5544
AGYLSTNTQQFVAAFEDGPYVFFVFNQQDK	sp|O15031|PLXB2_HUMAN(pre=K,post=H);tr|E2PU09|E2PU09_HUMAN(pre=K,post=H)	1240.62	3	24.8882	VPPAPVPCPPPSPGPSAVPSS#PK	sp|O95817|BAG3_HUMAN(pre=K,post=S)	863.114	3	16.1574	QN@VTEFPIIK	sp|Q9P2K2|TXD16_HUMAN(pre=K,post=M);tr|H0YJI6|H0YJI6_HUMAN(pre=K,post=M)	739.429	2	12.5514
VTVNTNMVDLNDYLQHILK	sp|P53618|COPB_HUMAN(pre=K,post=S)	630.346	4	24.8853	LSEGS#QPAEEEEDQETPSR	sp|Q9UKV3|ACINU_HUMAN(pre=K,post=N);sp|Q9UKV3-5|ACINU_HUMAN(pre=K,post=N);tr|E7EQT4|E7EQT4_HUMAN(pre=K,post=N)	781.33	3	16.1533	DHN@ATSILQQLPLLSAM^R	sp|Q8TDL5|BPIB1_HUMAN(pre=K,post=E);tr|A2A2R0|A2A2R0_HUMAN(pre=K,post=E)	723.72	3	12.5406
SLDQTDM^HGDSEYNIMFGPDICGPGTK	sp|P27797|CALR_HUMAN(pre=N,post=K)	1097.16	3	24.8719	EREKEIS#DDEAEEEKGEKEEEDKDDEEKPK	sp|P08238|HS90B_HUMAN(pre=K,post=I)	673.761	7	16.1531	LFN@LTSTFSR	sp|Q495W5|FUT11_HUMAN(pre=R,post=H);sp|Q495W5-2|FUT11_HUMAN(pre=R,post=H)	665.86	2	12.539
SHDEITIQPGDIVMVDESQTGEPGWLGGELK	sp|Q15811-3|ITSN1_HUMAN(pre=R,post=G);tr|A8CTY3|A8CTY3_HUMAN(pre=R,post=G);tr|A7Y322|A7Y322_HUMAN(pre=R,post=G);tr|A8CTX8|A8CTX8_HUMAN(pre=R,post=G);tr|B4DTM2|B4DTM2_HUMAN(pre=R,post=G);tr|A8DCP3|A8DCP3_HUMAN(pre=R,post=G);tr|E7ERJ1|E7ERJ1_HUMAN(pre=R,pos	907.205	4	24.8645	S#EPDDELLFDFLNSSQK	sp|Q8TBA6|GOGA5_HUMAN(pre=K,post=E);sp|Q8TBA6-2|GOGA5_HUMAN(pre=K,post=E)	784.702	3	16.1491	IVALGEN@NTAK	sp|P14410|SUIS_HUMAN(pre=L,post=G)	709.909	2	12.5341
ATSLPSIPNPFPELCSPPSQSPILGGPSSAR	sp|Q14451|GRB7_HUMAN(pre=R,post=G);sp|Q14451-2|GRB7_HUMAN(pre=R,post=G);sp|Q14451-3|GRB7_HUMAN(pre=R,post=G);tr|J3QL76|J3QL76_HUMAN(pre=R,post=G)	1102.57	3	24.8641	TLSS#PSLQTDGIAATPVPPPPPPK	sp|Q9H7D0|DOCK5_HUMAN(pre=R,post=S)	912.822	3	16.149	IKLDN@YSTQELGK	sp|P21589|5NTD_HUMAN(pre=R,post=T);sp|P21589-2|5NTD_HUMAN(pre=R,post=T);tr|H0Y7R7|H0Y7R7_HUMAN(pre=R,post=T);tr|H0Y3X5|H0Y3X5_HUMAN(pre=R,post=T)	648.033	3	12.4902
AAPGEAPPELLCLVSHFYPSGGLEVEWELR	sp|O15533|TPSN_HUMAN(pre=R,post=G);sp|O15533-2|TPSN_HUMAN(pre=R,post=G);sp|O15533-3|TPSN_HUMAN(pre=R,post=G);sp|O15533-4|TPSN_HUMAN(pre=R,post=G);tr|D3YTI9|D3YTI9_HUMAN(pre=R,post=G);tr|A2AB90|A2AB90_HUMAN(pre=R,post=G)	1156.59	3	24.8436	SVST#PSEAGSQDSGDGAVGSR	sp|Q13409|DC1I2_HUMAN(pre=K,post=T);sp|Q13409-2|DC1I2_HUMAN(pre=K,post=T);sp|Q13409-3|DC1I2_HUMAN(pre=K,post=R);sp|Q13409-5|DC1I2_HUMAN(pre=K,post=T);sp|Q13409-6|DC1I2_HUMAN(pre=K,post=R);tr|B7ZA04|B7ZA04_HUMAN(pre=K,post=R);tr|F8W8S0|F8W8S0_HUMAN(pre=K,p	725.65	3	16.147	N@CTSYGVLDISK	sp|P16671|CD36_HUMAN(pre=K,post=C);tr|D9IX69|D9IX69_HUMAN(pre=K,post=C);tr|D9IX66|D9IX66_HUMAN(pre=K,post=C);tr|E9PLT1|E9PLT1_HUMAN(pre=K,post=C);tr|E7EU05|E7EU05_HUMAN(pre=K,post=C)	549.284	3	12.4899
M^PCAEDYLSVVLNQLCVLHEK	sp|P02768|ALBU_HUMAN(pre=R,post=T);sp|P02768-2|ALBU_HUMAN(pre=R,post=T);tr|C9JKR2|C9JKR2_HUMAN(pre=R,post=T);tr|H0YA55|H0YA55_HUMAN(pre=R,post=T);tr|B7WNR0|B7WNR0_HUMAN(pre=R,post=T);tr|D6RHD5|D6RHD5_HUMAN(pre=R,post=T);gi|113576(pre=R,post=T)	706.359	4	24.8317	SLS#FEMQQDELIEKPMSPMQYAR	sp|Q9Y6Y0|NS1BP_HUMAN(pre=K,post=S);tr|A8MVR0|A8MVR0_HUMAN(pre=K,post=S)	782.371	4	16.1373	DLDMFIN@ASK	sp|O75882|ATRN_HUMAN(pre=R,post=N);sp|O75882-2|ATRN_HUMAN(pre=R,post=N);sp|O75882-3|ATRN_HUMAN(pre=R,post=N)	721.875	2	12.4479
IGFPETTEEELEEIASENSDCIFPSAPDVK	sp|Q9Y3F4|STRAP_HUMAN(pre=K,post=A);tr|B0AZV0|B0AZV0_HUMAN(pre=K,post=A);tr|B4DNJ6|B4DNJ6_HUMAN(pre=K,post=A)	1214.58	3	24.8254	S#NSPLPSIQLQPQSPSASK	sp|Q08174|PCDH1_HUMAN(pre=R,post=K);sp|Q08174-2|PCDH1_HUMAN(pre=R,post=K);sp|Q08174-3|PCDH1_HUMAN(pre=R,post=K);tr|F5H3L5|F5H3L5_HUMAN(pre=R,post=K);tr|H0Y2Z9|H0Y2Z9_HUMAN(pre=R,post=K)	778.737	3	16.1246	GRDCN@DSDESVYPGR	sp|P28039|AOAH_HUMAN(pre=R,post=R);sp|P28039-2|AOAH_HUMAN(pre=R,post=R);tr|C9J8T1|C9J8T1_HUMAN(pre=R,post=R)	624.603	3	12.4376
EADIDGDGQVNYEEFVQM^MTAK	sp|P62158|CALM_HUMAN(pre=R,post=-);tr|M0QZ52|M0QZ52_HUMAN(pre=R,post=-);tr|Q96HY3|Q96HY3_HUMAN(pre=R,post=-);tr|H0Y7A7|H0Y7A7_HUMAN(pre=R,post=-);tr|E7ETZ0|E7ETZ0_HUMAN(pre=R,post=-);tr|E7EMB3|E7EMB3_HUMAN(pre=R,post=-)	932.097	3	24.8168	NPVDYMDLPFSSS#PS#RSATASPQQPQAQQR	sp|Q9BX66-4|SRBS1_HUMAN(pre=K,post=R);sp|Q9BX66-5|SRBS1_HUMAN(pre=K,post=R);sp|Q9BX66-6|SRBS1_HUMAN(pre=K,post=R);sp|Q9BX66-8|SRBS1_HUMAN(pre=K,post=R);sp|Q9BX66-9|SRBS1_HUMAN(pre=K,post=R);sp|Q9BX66-10|SRBS1_HUMAN(pre=K,post=R);sp|Q9BX66-12|SRBS1_HUMAN(p	899.405	4	16.0948	M^AAALN@ATGR	sp|P17050|NAGAB_HUMAN(pre=K,post=P)	568.796	2	12.4304
VHAELADVLTEAVVDSILAIK	sp|P40227|TCPZ_HUMAN(pre=K,post=K);sp|P40227-2|TCPZ_HUMAN(pre=K,post=K);tr|B4DPJ8|B4DPJ8_HUMAN(pre=K,post=K)	1247.72	2	24.793	TRDDGDEEGLLTHS#EEELEHSQDTDADDGALQ	sp|Q9UKM9|RALY_HUMAN(pre=R,post=-);sp|Q9UKM9-2|RALY_HUMAN(pre=R,post=-)	1251.19	3	16.0868	N@ISTAEQPYLFTR	sp|Q9Y2C2|UST_HUMAN(pre=K,post=H)	842.936	2	12.4244
VAPEMFFSPQVFEQPGPSIPR	sp|Q9H568|ACTL8_HUMAN(pre=R,post=A)	835.431	3	24.7913	QKS#DAEEDGGTVS#QEEEDRKPK	sp|P27824|CALX_HUMAN(pre=K,post=A);tr|B4DGP8|B4DGP8_HUMAN(pre=K,post=A);tr|B4E2T8|B4E2T8_HUMAN(pre=K,post=A)	800.375	4	16.0544	SIELQATDGHDRPLTN@CSIINSGK	sp|P45877|PPIC_HUMAN(pre=H,post=I)	729.625	4	12.4208
MTEEEVEMLVAGHEDSNGCINYEAFVR	sp|P60660|MYL6_HUMAN(pre=K,post=H);tr|G3V1Y7|G3V1Y7_HUMAN(pre=K,post=H);tr|J3KND3|J3KND3_HUMAN(pre=K,post=H)	1091.82	3	24.7845	NS#PGLLVSPGNLNK	sp|Q06413|MEF2C_HUMAN(pre=R,post=N);sp|Q06413-2|MEF2C_HUMAN(pre=R,post=N);sp|Q06413-3|MEF2C_HUMAN(pre=R,post=N);sp|Q06413-4|MEF2C_HUMAN(pre=R,post=N);sp|Q06413-5|MEF2C_HUMAN(pre=R,post=N);sp|Q06413-6|MEF2C_HUMAN(pre=R,post=N);tr|D6RJG6|D6RJG6_HUMAN(pre=R,	593.321	3	16.0499	QGQQIGYLPLN@GTR	sp|Q14112|NID2_HUMAN(pre=T,post=L);sp|Q14112-2|NID2_HUMAN(pre=T,post=L);tr|H0YJV3|H0YJV3_HUMAN(pre=T,post=L)	845.455	2	12.3884
HHSDLYSHYFGGLAETVLVVR	sp|Q16853|AOC3_HUMAN(pre=R,post=S)	848.776	3	24.7598	TPPPPTLS#PAAITVGR	sp|Q8NDX5|PHC3_HUMAN(pre=R,post=G);sp|Q8NDX5-2|PHC3_HUMAN(pre=R,post=G);sp|Q8NDX5-7|PHC3_HUMAN(pre=R,post=G);tr|H7C4H9|H7C4H9_HUMAN(pre=R,post=G);tr|E7EX82|E7EX82_HUMAN(pre=R,post=G)	600.325	3	16.0243	EEQYN@STYR	sp|P01857|IGHG1_HUMAN(pre=R,post=V)	667.803	2	12.3774
REYPGQVLVDDVLQYLPFQAADGQVQVFR	sp|Q9Y6R7|FCGBP_HUMAN(pre=R,post=Q)	874.461	4	24.7358	AHS#PASLSFASYR	sp|Q9UKK3|PARP4_HUMAN(pre=R,post=Q)	539.924	3	16.0151	QYN@STGDYR	sp|O43657|TSN6_HUMAN(pre=K,post=S)	624.784	2	12.3482
IVNDDQSFYADIYM^EDGLIK	sp|Q14195|DPYL3_HUMAN(pre=R,post=Q);sp|Q14195-2|DPYL3_HUMAN(pre=R,post=Q);tr|D6RF19|D6RF19_HUMAN(pre=R,post=Q)	885.102	3	24.7304	M^SSAISPT#PEISSETPGYIYSSNFHAVK	sp|Q9BX66-4|SRBS1_HUMAN(pre=K,post=R);sp|Q9BX66-7|SRBS1_HUMAN(pre=K,post=R);sp|Q9BX66-9|SRBS1_HUMAN(pre=K,post=R);sp|Q9BX66-10|SRBS1_HUMAN(pre=K,post=R)	846.907	4	16.0128	MSQEQLAQVAAN@ATK	sp|Q96PD5|PGRP2_HUMAN(pre=C,post=E);sp|Q96PD5-2|PGRP2_HUMAN(pre=C,post=E)	627	3	12.344
TQPYDVYDQVEFDVPVGSR	sp|O75306|NDUS2_HUMAN(pre=K,post=G);sp|O75306-2|NDUS2_HUMAN(pre=K,post=G);tr|B7Z9L2|B7Z9L2_HUMAN(pre=K,post=G)	786.718	3	24.7275	EKEIS#DDEAEEEKGEK	sp|P08238|HS90B_HUMAN(pre=R,post=E)	631.057	4	15.9779	KTM^FN@STDIK	sp|Q96K49|TM87B_HUMAN(pre=R,post=L);sp|Q96K49-2|TM87B_HUMAN(pre=R,post=L);tr|H7C0B3|H7C0B3_HUMAN(pre=R,post=L);tr|H7C1G1|H7C1G1_HUMAN(pre=R,post=L)	545.298	3	12.3415
LVVLGFPCNQFGHQENCQNEEILNSLK	sp|P18283|GPX2_HUMAN(pre=R,post=Y)	1159.25	3	24.7194	TEAPGT#PEGPEPERPSPGDGNPR	sp|Q9Y666|S12A7_HUMAN(pre=R,post=E);sp|Q9Y666-2|S12A7_HUMAN(pre=R,post=E)	856.722	3	15.9725	IHM^DCSN@LTALATSK	sp|Q02817|MUC2_HUMAN(pre=K,post=P);tr|E7EUV1|E7EUV1_HUMAN(pre=K,post=P)	656.332	3	12.317
TFPTVNPSTGEVICQVAEGDKEDVDK	sp|P05091|ALDH2_HUMAN(pre=K,post=A);tr|F8VXI5|F8VXI5_HUMAN(pre=K,post=A);tr|F8VP50|F8VP50_HUMAN(pre=K,post=A)	817.666	4	24.7095	S#HNDFVAILDLPEGEHQYK	sp|O43741|AAKB2_HUMAN(pre=K,post=F)	645.817	4	15.9555	N@YSYVIHAK	sp|Q6FHJ7|SFRP4_HUMAN(pre=K,post=I);tr|C9JMJ2|C9JMJ2_HUMAN(pre=K,post=I)	461.921	3	12.3159
QLLGHMEDLEGDAQSVLDAR	sp|Q9NX46|ARHL2_HUMAN(pre=K,post=E)	781.057	3	24.6901	GIS#QTNLITTVTPEK	sp|Q9Y2J2|E41L3_HUMAN(pre=K,post=K);sp|Q9Y2J2-2|E41L3_HUMAN(pre=K,post=K);sp|Q9Y2J2-3|E41L3_HUMAN(pre=K,post=K);tr|F5GX05|F5GX05_HUMAN(pre=K,post=K);tr|J3KT37|J3KT37_HUMAN(pre=K,post=-)	657.355	3	15.9471	NTGDIN@ITAIVDR	sp|P32926|DSG3_HUMAN(pre=K,post=E)	773.913	2	12.2962
LEHDVNIQFPDKDDGNQPQDQITITGYEK	sp|Q00341|VIGLN_HUMAN(pre=R,post=N);sp|Q00341-2|VIGLN_HUMAN(pre=R,post=N)	948.229	4	24.6897	VAS#GVLSPPPAAPPPSSSSVPEAGGPPIK	sp|Q8IXM2|BAP18_HUMAN(pre=K,post=K);sp|Q8IXM2-2|BAP18_HUMAN(pre=K,post=K);tr|C9J4G0|C9J4G0_HUMAN(pre=K,post=K);tr|F8W1H0|F8W1H0_HUMAN(pre=K,post=K);tr|H0YIS7|H0YIS7_HUMAN(pre=K,post=K);tr|F8W038|F8W038_HUMAN(pre=K,post=K)	755.402	4	15.9448	SLYVCPEGQN@VTLTCR	sp|Q9H7M9|GI24_HUMAN(pre=Y,post=L)	1021.49	2	12.2615
APISNPGMSEAGNFGGNSFMPANGLTVAQNQVLNLIK	sp|P15927|RFA2_HUMAN(pre=R,post=A);sp|P15927-2|RFA2_HUMAN(pre=R,post=A);sp|P15927-3|RFA2_HUMAN(pre=R,post=A);tr|Q5TEJ0|Q5TEJ0_HUMAN(pre=R,post=A)	1012.52	4	24.6855	YDGES#DKEQFDDDQK	sp|Q08AD1|CAMP2_HUMAN(pre=K,post=V);sp|Q08AD1-2|CAMP2_HUMAN(pre=K,post=V);sp|Q08AD1-3|CAMP2_HUMAN(pre=K,post=V)	777.674	3	15.9372	KN@ITDLVEGAK	sp|Q8IWA5|CTL2_HUMAN(pre=R,post=K);sp|Q8IWA5-2|CTL2_HUMAN(pre=R,post=K);sp|Q8IWA5-3|CTL2_HUMAN(pre=R,post=K);tr|K7ESF5|K7ESF5_HUMAN(pre=R,post=K)	540.988	3	12.2576
VADIWSLGITAIEMAEGKPPYADIHPMR	sp|Q13043|STK4_HUMAN(pre=C,post=A);sp|Q13043-2|STK4_HUMAN(pre=C,post=A);tr|F5H5B4|F5H5B4_HUMAN(pre=C,post=A)	674.759	5	24.6534	SSATSGDIWPGLSAY#DNSPR	sp|Q9NYF8|BCLF1_HUMAN(pre=K,post=S);sp|Q9NYF8-2|BCLF1_HUMAN(pre=K,post=S);sp|Q9NYF8-3|BCLF1_HUMAN(pre=K,post=S);sp|Q9NYF8-4|BCLF1_HUMAN(pre=K,post=S);tr|E9PKI6|E9PKI6_HUMAN(pre=K,post=S);tr|E9PJA7|E9PJA7_HUMAN(pre=K,post=S);tr|E9PK91|E9PK91_HUMAN(pre=K,po	769.015	3	15.9367	GSLSYLN@VTR	sp|P07339|CATD_HUMAN(pre=K,post=K);tr|H7C469|H7C469_HUMAN(pre=K,post=K);tr|F8WD96|F8WD96_HUMAN(pre=K,post=K);tr|C9JH19|C9JH19_HUMAN(pre=K,post=K)	627.843	2	12.2449
QQVAPTDDETGKELVLALYDYQEK	sp|Q13813|SPTN1_HUMAN(pre=R,post=S);sp|Q13813-2|SPTN1_HUMAN(pre=R,post=S);sp|Q13813-3|SPTN1_HUMAN(pre=R,post=S);tr|A6NG51|A6NG51_HUMAN(pre=R,post=S)	1062.56	3	24.6521	DHS#PT#PSVFNSDEER	sp|Q6UN15|FIP1_HUMAN(pre=R,post=Y);sp|Q6UN15-3|FIP1_HUMAN(pre=R,post=Y);sp|Q6UN15-5|FIP1_HUMAN(pre=R,post=Y)	674.266	3	15.9367	LN@FTGPGDPDSIR	sp|P05107|ITB2_HUMAN(pre=K,post=C);tr|A8MYE6|A8MYE6_HUMAN(pre=K,post=C);tr|E5RK25|E5RK25_HUMAN(pre=K,post=C);tr|J3KNI6|J3KNI6_HUMAN(pre=K,post=C);tr|E5RIG7|E5RIG7_HUMAN(pre=K,post=C);tr|E5RFI0|E5RFI0_HUMAN(pre=K,post=C);tr|E7EVZ9|E7EVZ9_HUMAN(pre=K,post=C	767.385	2	12.2403
VLEEETDGFVSLLTQTLCYCR	sp|Q7Z3V4|UBE3B_HUMAN(pre=R,post=K);sp|Q7Z3V4-2|UBE3B_HUMAN(pre=R,post=K);tr|F5H5T5|F5H5T5_HUMAN(pre=R,post=K)	893.105	3	24.6464	SFS#LASSSNSPISQR	sp|Q9BXB4|OSB11_HUMAN(pre=R,post=R)	597.952	3	15.9226	N@CTDIDECR	sp|P35555|FBN1_HUMAN(pre=R,post=I);sp|P35556|FBN2_HUMAN(pre=R,post=I);sp|P35556-2|FBN2_HUMAN(pre=R,post=I);sp|Q75N90|FBN3_HUMAN(pre=R,post=I);tr|D6RJI3|D6RJI3_HUMAN(pre=R,post=I)	664.273	2	12.2307
NTGDADQWCPLLETLTDAEMEK	sp|Q12824|SNF5_HUMAN(pre=R,post=K);sp|Q12824-2|SNF5_HUMAN(pre=R,post=K);tr|G5E975|G5E975_HUMAN(pre=R,post=K);tr|B5MCL5|B5MCL5_HUMAN(pre=R,post=K)	942.447	3	24.6416	RLS#VEESGLGLGLGPGR	sp|Q2M3V2|SWAHA_HUMAN(pre=R,post=S)	641.007	3	15.916	CTN@LSEGVLSVR	sp|Q93063|EXT2_HUMAN(pre=K,post=K);sp|Q93063-2|EXT2_HUMAN(pre=K,post=K);sp|Q93063-3|EXT2_HUMAN(pre=K,post=K)	740.384	2	12.1875
YVELFLNSTAGASGGAYEHR	sp|P31943|HNRH1_HUMAN(pre=R,post=Y);tr|G8JLB6|G8JLB6_HUMAN(pre=R,post=Y);tr|H0YB39|H0YB39_HUMAN(pre=R,post=Y)	762.713	3	24.6354	MKPAGS#VNDM^ALDAFDLDR	sp|Q9UI08|EVL_HUMAN(pre=R,post=M);sp|Q9UI08-2|EVL_HUMAN(pre=R,post=M);tr|H0YJN0|H0YJN0_HUMAN(pre=R,post=M)	817.385	3	15.9118	VGQLQLSHN@LSLVILVPQNLK	sp|P05155|IC1_HUMAN(pre=K,post=H);tr|B4E1F0|B4E1F0_HUMAN(pre=K,post=H);tr|B4E1H2|B4E1H2_HUMAN(pre=K,post=H);tr|E9PGN7|E9PGN7_HUMAN(pre=K,post=H)	868.189	3	12.1794
GEADLFDSGDIFSTGTGSQSVER	sp|Q641Q2|FA21A_HUMAN(pre=R,post=T);sp|Q641Q2-2|FA21A_HUMAN(pre=R,post=T);sp|Q5SNT6|FA21B_HUMAN(pre=R,post=T);sp|Q9Y4E1|FA21C_HUMAN(pre=R,post=T);sp|Q9Y4E1-2|FA21C_HUMAN(pre=R,post=T);sp|Q9Y4E1-3|FA21C_HUMAN(pre=R,post=T);sp|Q9Y4E1-4|FA21C_HUMAN(pre=R,pos	840.394	3	24.632	TLRES#DSAEGDEAESPEQQVR	sp|Q8TEH3|DEN1A_HUMAN(pre=R,post=K);sp|Q8TEH3-6|DEN1A_HUMAN(pre=R,post=K);sp|Q8TEH3-7|DEN1A_HUMAN(pre=R,post=K)	853.044	3	15.8991	CLSKEN@ATTDLLTK	sp|P28799|GRN_HUMAN(pre=K,post=L);sp|P28799-2|GRN_HUMAN(pre=K,post=L);tr|K7EKL3|K7EKL3_HUMAN(pre=K,post=L)	676.374	3	12.1769
WLPAEYEDGLSLPFGWTPSR	sp|P11678|PERE_HUMAN(pre=R,post=R)	617.062	4	24.6289	AYT#PPPPLGPHPNLGK	sp|P42694|HELZ_HUMAN(pre=R,post=S);tr|J3QS41|J3QS41_HUMAN(pre=R,post=S)	675.36	3	15.8861	IYLRN@ESEFR	sp|P08648|ITA5_HUMAN(pre=K,post=D)	491.261	3	12.1707
VAEPELMGTPDGTCYPPPPVPR	sp|P27708|PYR1_HUMAN(pre=K,post=Q);tr|H7BZB3|H7BZB3_HUMAN(pre=K,post=Q);tr|F8VPD4|F8VPD4_HUMAN(pre=K,post=Q)	842.083	3	24.6255	ACPEEPAAPS#PEPR	sp|O94819|KBTBB_HUMAN(pre=R,post=V)	866.382	2	15.8837	YIGAQSN@FTK	sp|Q9UN76|S6A14_HUMAN(pre=Y,post=L)	709.382	2	12.1637
VEEQEPELTSTPNFVVEVIK	sp|Q07021|C1QBP_HUMAN(pre=K,post=N);tr|I3L3B0|I3L3B0_HUMAN(pre=K,post=N);tr|I3L3Q7|I3L3Q7_HUMAN(pre=K,post=N)	859.129	3	24.6198	EEAPAS#PLRPLYPQIS#PLK	sp|P85037|FOXK1_HUMAN(pre=K,post=I);sp|P85037-2|FOXK1_HUMAN(pre=K,post=I)	852.104	3	15.8785	GELN@TSIFSSR	sp|Q9UHG3|PCYOX_HUMAN(pre=K,post=P);tr|B7Z9P8|B7Z9P8_HUMAN(pre=K,post=P);tr|B7Z3Y2|B7Z3Y2_HUMAN(pre=K,post=P)	678.351	2	12.1252
YFHVVIAGPQDSPFEGGTFK	sp|P61088|UBE2N_HUMAN(pre=R,post=L);tr|F8VSD4|F8VSD4_HUMAN(pre=R,post=L);tr|F8VV71|F8VV71_HUMAN(pre=R,post=L);tr|F8VZ29|F8VZ29_HUMAN(pre=R,post=L)	828.766	3	24.6191	ASLPAGLVGT#PPESPSEPR	sp|A6NDB9|PALM3_HUMAN(pre=R,post=E);tr|K7EKN5|K7EKN5_HUMAN(pre=R,post=E)	696.017	3	15.8709	REEQYN@STYR	sp|P01857|IGHG1_HUMAN(pre=P,post=V)	497.572	3	12.0896
QYTDEHGEVCPAGWKPGSDTIKPNVDDSKEYFSK	sp|P32119|PRDX2_HUMAN(pre=F,post=H)	921.863	5	24.5998	LS#EGSQPAEEEEDQETPSR	sp|Q9UKV3|ACINU_HUMAN(pre=K,post=N);sp|Q9UKV3-5|ACINU_HUMAN(pre=K,post=N);tr|E7EQT4|E7EQT4_HUMAN(pre=K,post=N)	1171.49	2	15.849	GPGWAAN@ISCR	sp|Q02817|MUC2_HUMAN(pre=C,post=A)	667.326	2	12.0563
AVFYNSVNGIIFVHDLTNK	sp|Q5HYI8|RABL3_HUMAN(pre=R,post=K);tr|C9JXM3|C9JXM3_HUMAN(pre=R,post=K);tr|F8WDC7|F8WDC7_HUMAN(pre=R,post=K);tr|F8WF50|F8WF50_HUMAN(pre=R,post=K)	813.78	3	24.5839	SAS#SDTSEELNSQDSPPK	sp|O14745|NHRF1_HUMAN(pre=R,post=Q);tr|B3KY21|B3KY21_HUMAN(pre=R,post=Q);tr|J3QRP6|J3QRP6_HUMAN(pre=R,post=Q)	749.668	3	15.8481	SNVIVTGAN@FTR	sp|O60486|PLXC1_HUMAN(pre=K,post=A)	712.387	2	12.0485
NGLSFIETSALDSTNVEAAFQTILTEIYR	sp|P62491|RB11A_HUMAN(pre=K,post=I);tr|B4DQU5|B4DQU5_HUMAN(pre=K,post=I);tr|H3BN38|H3BN38_HUMAN(pre=K,post=I)	1116.57	3	24.5826	T#PPRDLPTIPGVTSPSSDEPPM^EASQSHLR	sp|Q13541|4EBP1_HUMAN(pre=K,post=N)	860.665	4	15.8481	QVIQN@VTHK	sp|Q7Z7G0|TARSH_HUMAN(pre=K,post=D);tr|Q5JPC9|Q5JPC9_HUMAN(pre=K,post=D);tr|H0YEA0|H0YEA0_HUMAN(pre=K,post=D);tr|H7C4X4|H7C4X4_HUMAN(pre=K,post=D);tr|D3YTG3|D3YTG3_HUMAN(pre=K,post=D)	452.602	3	12.0355
YHTSQSGDEMTSLSEYVSR	sp|P08238|HS90B_HUMAN(pre=R,post=M);tr|H0Y5S7|H0Y5S7_HUMAN(pre=R,post=M);tr|H0Y598|H0Y598_HUMAN(pre=R,post=M);tr|H0Y6E4|H0Y6E4_HUMAN(pre=R,post=M)	1161.03	2	24.5784	AGS#ISTLDSLDFAR	sp|Q9P260|K1468_HUMAN(pre=R,post=Y);sp|Q9P260-2|K1468_HUMAN(pre=R,post=Y)	838.905	2	15.8472	N@ITIVTGAPR	sp|P26006|ITA3_HUMAN(pre=K,post=H);sp|P26006-1|ITA3_HUMAN(pre=K,post=H);tr|B4DDT0|B4DDT0_HUMAN(pre=K,post=H)	593.85	2	11.9499
AVAFQNPQTHVIENLHAAAYR	sp|P22695|QCR2_HUMAN(pre=K,post=N);tr|H3BSJ9|H3BSJ9_HUMAN(pre=K,post=N);tr|H3BRG4|H3BRG4_HUMAN(pre=K,post=N);tr|H3BP04|H3BP04_HUMAN(pre=K,post=N)	624.33	4	24.5724	SKS#DATASISLSSNLK	sp|Q9UBF8|PI4KB_HUMAN(pre=R,post=R);sp|Q9UBF8-2|PI4KB_HUMAN(pre=R,post=R)	707.712	3	15.8456	LSLHRPALEDLLLGSEAN@LTCTLTG	sp|P01876|IGHA1_HUMAN(pre=R,post=L);sp|P01877|IGHA2_HUMAN(pre=R,post=L)	947.171	3	11.9416
DECSFHIFYQLLGGAGEQLK	sp|Q7Z406|MYH14_HUMAN(pre=K,post=A);sp|Q7Z406-2|MYH14_HUMAN(pre=K,post=A);sp|Q7Z406-4|MYH14_HUMAN(pre=K,post=A);sp|Q7Z406-5|MYH14_HUMAN(pre=K,post=A);sp|Q7Z406-6|MYH14_HUMAN(pre=K,post=A);tr|G8JLL9|G8JLL9_HUMAN(pre=K,post=A);tr|F2Z2U8|F2Z2U8_HUMAN(pre=K,p	1300.66	2	24.5676	S#PVPAQIAITVPK	sp|O43432|IF4G3_HUMAN(pre=R,post=T);sp|O43432-3|IF4G3_HUMAN(pre=R,post=T);tr|F5H564|F5H564_HUMAN(pre=R,post=T)	563.659	3	15.8201	GSN@GTICDNQR	sp|Q9UBP4|DKK3_HUMAN(pre=R,post=D);tr|E7EUD0|E7EUD0_HUMAN(pre=R,post=D);tr|F6SYF8|F6SYF8_HUMAN(pre=R,post=D);tr|E9PKW6|E9PKW6_HUMAN(pre=R,post=D)	683.81	2	11.8907
GGGPPLTPVPEFCTNDVDFYCATTFHSFLPLCR	sp|Q6Y288|B3GLT_HUMAN(pre=K,post=K)	979.965	4	24.5616	QLS#EDETTTQGVR	tr|F5H593|F5H593_HUMAN(pre=R,post=A);tr|D6RBM4|D6RBM4_HUMAN(pre=R,post=A)	844.388	2	15.8029	SPYYN@VSDEISFHCY	sp|P00751|CFAB_HUMAN(pre=R,post=D);sp|P00751-2|CFAB_HUMAN(pre=R,post=D);tr|B4E1Z4|B4E1Z4_HUMAN(pre=R,post=D);tr|B0UXW4|B0UXW4_HUMAN(pre=R,post=D);tr|C9JRT3|C9JRT3_HUMAN(pre=R,post=D);tr|E7ETN3|E7ETN3_HUMAN(pre=R,post=D)	1013.44	2	11.8831
ETYGLPNTLPTAWHNLVYR	sp|P17405|ASM_HUMAN(pre=R,post=M);sp|P17405-2|ASM_HUMAN(pre=R,post=M);sp|P17405-3|ASM_HUMAN(pre=R,post=M);tr|G3XAB5|G3XAB5_HUMAN(pre=R,post=M);tr|E7EWE2|E7EWE2_HUMAN(pre=R,post=M);tr|E9PKS3|E9PKS3_HUMAN(pre=R,post=M);tr|H0YEP5|H0YEP5_HUMAN(pre=R,post=M)	797.086	3	24.5495	MREDYDS#VEQDGDEPGPQR	sp|Q9Y5S9|RBM8A_HUMAN(pre=R,post=S);sp|Q9Y5S9-2|RBM8A_HUMAN(pre=R,post=S)	816.338	3	15.7964	VLNN@ITNDLR	sp|P21757|MSRE_HUMAN(pre=K,post=L);sp|P21757-2|MSRE_HUMAN(pre=K,post=L);sp|P21757-3|MSRE_HUMAN(pre=K,post=L);tr|B4DDJ5|B4DDJ5_HUMAN(pre=K,post=L);tr|F5GZJ2|F5GZJ2_HUMAN(pre=K,post=L);tr|H0YBY2|H0YBY2_HUMAN(pre=K,post=L)	658.868	2	11.8799
AQLQQVEAALSGNGENEDLLK	sp|O75940|SPF30_HUMAN(pre=K,post=L)	839.113	3	24.5437	HSLPS#GLGLSETQITSH	sp|P53367|ARFP1_HUMAN(pre=K,post=G);sp|P53367-2|ARFP1_HUMAN(pre=K,post=G)	663.326	3	15.7963	ENQN@HSYSLK	sp|P06756|ITAV_HUMAN(pre=K,post=S);sp|P06756-2|ITAV_HUMAN(pre=K,post=S);sp|P06756-3|ITAV_HUMAN(pre=K,post=S);tr|H7BZG1|H7BZG1_HUMAN(pre=K,post=S)	503.591	3	11.8468
EEGVSFLINTFEGGGCGQPSGILAQPTLLYLR	sp|P78527|PRKDC_HUMAN(pre=K,post=G);sp|P78527-2|PRKDC_HUMAN(pre=K,post=G)	1189.95	3	24.541	NLPIMS#TASVEIDDALYSR	sp|A0AVT1|UBA6_HUMAN(pre=K,post=Q);sp|A0AVT1-3|UBA6_HUMAN(pre=K,post=Q);sp|A0AVT1-4|UBA6_HUMAN(pre=K,post=Q)	773.709	3	15.7875	VQN@VTEFDDSLLR	sp|Q9NZK5|CECR1_HUMAN(pre=R,post=N);tr|B4E3Q4|B4E3Q4_HUMAN(pre=R,post=N)	840.932	2	11.8453
GLVVLGFPCNQFGHQENAK	sp|P07203|GPX1_HUMAN(pre=R,post=N)	601.568	4	24.5371	SQSDLDDQHDY#DSVAS#DEDTDQEPLR	sp|Q9Y2X7|GIT1_HUMAN(pre=R,post=S);sp|Q9Y2X7-3|GIT1_HUMAN(pre=R,post=S);tr|J3QRU8|J3QRU8_HUMAN(pre=R,post=S);tr|J3QLH1|J3QLH1_HUMAN(pre=R,post=S)	1095.43	3	15.7868	NAIQAFGN@GTDVNVSPK	sp|O00451|GFRA2_HUMAN(pre=R,post=G);sp|O00451-2|GFRA2_HUMAN(pre=R,post=G);sp|O00451-3|GFRA2_HUMAN(pre=R,post=G)	674.358	3	11.8247
DTNYTLNTDSLDWALYDHLMDFLADR	sp|Q07021|C1QBP_HUMAN(pre=K,post=G);tr|I3L3B0|I3L3B0_HUMAN(pre=K,post=G);tr|I3L3Q7|I3L3Q7_HUMAN(pre=K,post=G)	1088.18	3	24.5323	VDS#EGDFS#ENDDAAGDFR	sp|O43823|AKAP8_HUMAN(pre=R,post=S);tr|M0QYL4|M0QYL4_HUMAN(pre=R,post=S)	750.608	3	15.7768	DEIGN@VSTSHLL	sp|P04843|RPN1_HUMAN(pre=R,post=I);tr|B7Z4L4|B7Z4L4_HUMAN(pre=R,post=I)	715.368	2	11.8118
SLVLENVTDTAQDIPTTVDTK	sp|Q9Y4K1|AIM1_HUMAN(pre=K,post=D)	1274.68	2	24.52	SIS#ADDDLQESSR	sp|P18615|NELFE_HUMAN(pre=R,post=R);tr|B4DYX9|B4DYX9_HUMAN(pre=R,post=R);tr|B4DUN1|B4DUN1_HUMAN(pre=R,post=R);tr|E9PD43|E9PD43_HUMAN(pre=R,post=R);tr|A2ABK2|A2ABK2_HUMAN(pre=R,post=R);tr|A2ABK1|A2ABK1_HUMAN(pre=R,post=R);tr|A2ABK4|A2ABK4_HUMAN(pre=R,post=	823.857	2	15.7643	VVN@VSDLYK	sp|P49961|ENTP1_HUMAN(pre=K,post=T);sp|P49961-2|ENTP1_HUMAN(pre=K,post=T);sp|P49961-4|ENTP1_HUMAN(pre=K,post=T);sp|P49961-5|ENTP1_HUMAN(pre=K,post=T);sp|P49961-6|ENTP1_HUMAN(pre=K,post=T)	442.591	3	11.7479
EGPEGANLFIYHLPQEFGDQDLLQM^FMPFGNVVSAK	sp|Q92879|CELF1_HUMAN(pre=K,post=V);sp|Q92879-2|CELF1_HUMAN(pre=K,post=V);sp|Q92879-3|CELF1_HUMAN(pre=K,post=V);sp|Q92879-4|CELF1_HUMAN(pre=K,post=V);sp|Q92879-5|CELF1_HUMAN(pre=K,post=V);tr|G5EA30|G5EA30_HUMAN(pre=K,post=V)	1086.54	4	24.5183	SLSS#PTVTLSAPLEGAK	sp|Q96PU5|NED4L_HUMAN(pre=R,post=D);sp|Q96PU5-2|NED4L_HUMAN(pre=R,post=D);sp|Q96PU5-4|NED4L_HUMAN(pre=R,post=D);sp|Q96PU5-5|NED4L_HUMAN(pre=R,post=D);sp|Q96PU5-6|NED4L_HUMAN(pre=R,post=D);sp|Q96PU5-7|NED4L_HUMAN(pre=R,post=D);sp|Q96PU5-9|NED4L_HUMAN(pre=R	676.03	3	15.7556	TQAALSN@LTCCIDR	sp|Q13201|MMRN1_HUMAN(pre=K,post=S);tr|E7EPG1|E7EPG1_HUMAN(pre=K,post=S)	884.429	2	11.7365
VFHYFESNSEPTTWASIIR	sp|Q05397|FAK1_HUMAN(pre=K,post=H);sp|Q05397-5|FAK1_HUMAN(pre=K,post=H);tr|E7ESA6|E7ESA6_HUMAN(pre=K,post=H);tr|E5RFW9|E5RFW9_HUMAN(pre=K,post=H);tr|E5RG54|E5RG54_HUMAN(pre=K,post=H);tr|E5RH01|E5RH01_HUMAN(pre=K,post=H);tr|Q8IYN9|Q8IYN9_HUMAN(pre=K,post=H	810.074	3	24.5166	ENPEDVLS#PTSVATYLSSK	sp|Q96SN8|CK5P2_HUMAN(pre=K,post=S);sp|Q96SN8-2|CK5P2_HUMAN(pre=K,post=S);sp|Q96SN8-3|CK5P2_HUMAN(pre=K,post=S);sp|Q96SN8-4|CK5P2_HUMAN(pre=K,post=S);tr|B1AMJ5|B1AMJ5_HUMAN(pre=K,post=S);tr|Q5JTU8|Q5JTU8_HUMAN(pre=K,post=S)	802.398	3	15.7479	DCVECLLLHSGKPDN@QTCHSL	sp|P18084|ITB5_HUMAN(pre=R,post=C);tr|H7C5U2|H7C5U2_HUMAN(pre=R,post=C)	693.83	4	11.7086
TATFAQALQFVPETQVSLLDNGLR	sp|P31930|QCR1_HUMAN(pre=S,post=V)	921.832	3	24.5147	SLS#MDSQVPVYSPSIDLK	sp|Q9ULJ3|ZBT21_HUMAN(pre=R,post=S);sp|Q9ULJ3-2|ZBT21_HUMAN(pre=R,post=S)	778.724	3	15.7341	LAYAAIN@DSR	sp|P42658|DPP6_HUMAN(pre=R,post=V);sp|P42658-2|DPP6_HUMAN(pre=R,post=V);tr|E9PDL2|E9PDL2_HUMAN(pre=R,post=V);tr|E9PF59|E9PF59_HUMAN(pre=R,post=V)	619.83	2	11.6866
TTPM^TTQPPNPTFSLLQIGQR	sp|A8K7I4|CLCA1_HUMAN(pre=K,post=I)	830.106	3	24.4991	SEDGYHS#DGDYGEHDYR	sp|P52756|RBM5_HUMAN(pre=R,post=H);sp|P52756-2|RBM5_HUMAN(pre=R,post=H);sp|P52756-4|RBM5_HUMAN(pre=R,post=H);sp|P52756-5|RBM5_HUMAN(pre=R,post=H);tr|C9JR02|C9JR02_HUMAN(pre=R,post=H);tr|C9JFQ5|C9JFQ5_HUMAN(pre=R,post=H);tr|C9J9P7|C9J9P7_HUMAN(pre=R,post=H	742.611	3	15.7201	N@VTLHVPSK	sp|Q02487|DSC2_HUMAN(pre=K,post=L);sp|Q02487-2|DSC2_HUMAN(pre=K,post=L)	428.59	3	11.6793
RSPLSDPPSQDPTPAATPETPPVISAVVHATDEEK	sp|O95359|TACC2_HUMAN(pre=K,post=L);sp|O95359-1|TACC2_HUMAN(pre=K,post=L);sp|O95359-2|TACC2_HUMAN(pre=K,post=L);sp|O95359-3|TACC2_HUMAN(pre=K,post=L);sp|O95359-5|TACC2_HUMAN(pre=K,post=L);sp|O95359-6|TACC2_HUMAN(pre=K,post=L);tr|Q4VXL4|Q4VXL4_HUMAN(pre=K,	982.008	4	24.4979	FIYVDVLS#EDEEKPK	sp|O94885|SASH1_HUMAN(pre=K,post=R)	581.552	4	15.7133	LHNNN@ISVVGSSDFCPPGHNTK	sp|P07585|PGS2_HUMAN(pre=Y,post=K);sp|P07585-2|PGS2_HUMAN(pre=Y,post=K);sp|P07585-3|PGS2_HUMAN(pre=Y,post=K);sp|P07585-4|PGS2_HUMAN(pre=Y,post=K);tr|F8VNV6|F8VNV6_HUMAN(pre=Y,post=K)	671.581	4	11.6775
GCQDFGWDPCFQPDGYEQTYAEMPK	sp|Q9BY32|ITPA_HUMAN(pre=R,post=A);sp|Q9BY32-2|ITPA_HUMAN(pre=R,post=A);sp|Q9BY32-3|ITPA_HUMAN(pre=R,post=A)	1105.48	3	24.482	SLDS#DES#EDEEDDYQQK	sp|Q13442|HAP28_HUMAN(pre=K,post=R)	1240.46	2	15.6884	N@YSHYFQK	sp|Q9H4F1|SIA7D_HUMAN(pre=R,post=A);tr|A8K7N4|A8K7N4_HUMAN(pre=R,post=A);tr|A6NJX0|A6NJX0_HUMAN(pre=R,post=A)	459.235	3	11.6525
EDLPAENGETKTEESPASDEAGEK	sp|P05114|HMGN1_HUMAN(pre=K,post=E);tr|A6NL93|A6NL93_HUMAN(pre=K,post=E);tr|A6NEL0|A6NEL0_HUMAN(pre=K,post=E)	989.136	3	24.4797	GGPTSHPSPVPPPASSPS#PLSGSALCGGK	sp|P49848|TAF6_HUMAN(pre=K,post=Q);sp|P49848-2|TAF6_HUMAN(pre=K,post=Q);sp|P49848-3|TAF6_HUMAN(pre=K,post=Q);tr|J3KR72|J3KR72_HUMAN(pre=K,post=Q);tr|G8JLM6|G8JLM6_HUMAN(pre=K,post=Q)	763.628	4	15.6868	N@LTIVDSGLK	sp|Q16620|NTRK2_HUMAN(pre=R,post=F);sp|Q16620-2|NTRK2_HUMAN(pre=R,post=F);sp|Q16620-3|NTRK2_HUMAN(pre=R,post=F);sp|Q16620-4|NTRK2_HUMAN(pre=R,post=F);sp|Q16620-5|NTRK2_HUMAN(pre=R,post=F);sp|Q16620-6|NTRK2_HUMAN(pre=R,post=F)	674.899	2	11.6263
SAIGLELWSMTSDIFFDNFIICADR	sp|P27824|CALX_HUMAN(pre=F,post=R);tr|B4DGP8|B4DGP8_HUMAN(pre=F,post=R);tr|B4E2T8|B4E2T8_HUMAN(pre=F,post=R)	1022.5	3	24.4469	RPGAS#PTGETPTIEEGEEDEDEASEAEGAR	sp|P04920|B3A2_HUMAN(pre=R,post=A);sp|P04920-2|B3A2_HUMAN(pre=R,post=A);sp|P04920-3|B3A2_HUMAN(pre=R,post=A);tr|J3KNG9|J3KNG9_HUMAN(pre=R,post=A);tr|C9J722|C9J722_HUMAN(pre=R,post=A);tr|C9J035|C9J035_HUMAN(pre=R,post=A);tr|C9J9M9|C9J9M9_HUMAN(pre=R,post=A	1114.14	3	15.6796	GHSPPISSQN@VTVLR	sp|P04216|THY1_HUMAN(pre=S,post=D);tr|E9PNQ8|E9PNQ8_HUMAN(pre=S,post=G);tr|J3QRJ3|J3QRJ3_HUMAN(pre=S,post=D);tr|E9PIM6|E9PIM6_HUMAN(pre=S,post=D)	579.652	3	11.5919
DFIATLEAEAFDDVVGETVGK	sp|P27816|MAP4_HUMAN(pre=R,post=T);sp|P27816-2|MAP4_HUMAN(pre=R,post=T);sp|P27816-5|MAP4_HUMAN(pre=R,post=T);sp|P27816-6|MAP4_HUMAN(pre=R,post=T);sp|P27816-7|MAP4_HUMAN(pre=R,post=T);tr|B9ZVR1|B9ZVR1_HUMAN(pre=R,post=T);tr|E7EVA0|E7EVA0_HUMAN(pre=R,post=T	838.768	3	24.4386	FPEFCSSPS#PPVEVK	sp|Q68E01|INT3_HUMAN(pre=K,post=I);sp|Q68E01-2|INT3_HUMAN(pre=K,post=I);sp|Q68E01-3|INT3_HUMAN(pre=K,post=I);sp|Q68E01-4|INT3_HUMAN(pre=K,post=I)	692.333	3	15.6691	WEYCN@LTR	sp|P08519|APOA_HUMAN(pre=R,post=C);sp|Q16609|LPAL2_HUMAN(pre=R,post=C)	643.803	2	11.5859
LLALGQGAWDMIDSQVFKEPK	sp|Q8WX92|NELFB_HUMAN(pre=R,post=M)	695.388	4	24.438	ESEDKPEIEDVGS#DEEEEK	sp|P07900|HS90A_HUMAN(pre=K,post=K);sp|P07900-2|HS90A_HUMAN(pre=K,post=K);tr|Q86U12|Q86U12_HUMAN(pre=K,post=K)	902.404	3	15.6667	HEN@TSSSPIQY	sp|P04216|THY1_HUMAN(pre=R,post=E);tr|E9PNQ8|E9PNQ8_HUMAN(pre=R,post=E);tr|J3QRJ3|J3QRJ3_HUMAN(pre=R,post=E);tr|E9PIM6|E9PIM6_HUMAN(pre=R,post=E)	704.329	2	11.5841
TLLETLLGHSLDTPLDIDIAGDPEYER	sp|Q08174|PCDH1_HUMAN(pre=R,post=S);sp|Q08174-2|PCDH1_HUMAN(pre=R,post=S);sp|Q08174-3|PCDH1_HUMAN(pre=R,post=S);tr|F5H3L5|F5H3L5_HUMAN(pre=R,post=S);tr|H0Y2Z9|H0Y2Z9_HUMAN(pre=R,post=S)	1047.54	3	24.4296	AS#GSLSPPILAPLS#PGAEISPHDLSLESCR	sp|Q9NRF2|SH2B1_HUMAN(pre=R,post=V);sp|Q9NRF2-2|SH2B1_HUMAN(pre=R,post=V);sp|Q9NRF2-3|SH2B1_HUMAN(pre=R,post=V)	1121.54	3	15.6626	VYKPSAGN@NSLY	sp|P02749|APOH_HUMAN(pre=R,post=R);tr|J3QRN2|J3QRN2_HUMAN(pre=R,post=R);tr|J3QLI0|J3QLI0_HUMAN(pre=R,post=R)	801.424	2	11.5805
HATAFELDTDGNPFDQDIYGR	sp|P50454|SERPH_HUMAN(pre=F,post=E);tr|E9PKH2|E9PKH2_HUMAN(pre=F,post=E)	842.726	3	24.4292	EGPYSISVLYGDEEVPRS#PFK	sp|P21333|FLNA_HUMAN(pre=R,post=V);sp|P21333-2|FLNA_HUMAN(pre=R,post=V);tr|Q5HY54|Q5HY54_HUMAN(pre=R,post=V)	913.119	3	15.6605	YGVKPHDIFEANDLFENTN@HTQVQ	sp|P51911|CNN1_HUMAN(pre=K,post=S);tr|B4DUX6|B4DUX6_HUMAN(pre=K,post=S);tr|B7Z7E1|B7Z7E1_HUMAN(pre=K,post=S);tr|K7ERK4|K7ERK4_HUMAN(pre=K,post=S);tr|K7ENC5|K7ENC5_HUMAN(pre=K,post=S);tr|K7EQ72|K7EQ72_HUMAN(pre=K,post=S)	777.137	4	11.5714
AQLESWWQDQVPSLSLQFPEQNVPEALQFQLVSTALK	sp|Q9Y6K5|OAS3_HUMAN(pre=R,post=S)	1515.13	3	24.4288	GGRS#PDEVTLTSIVPTR	sp|Q9UKS6|PACN3_HUMAN(pre=K,post=D);tr|H0YDM6|H0YDM6_HUMAN(pre=K,post=D)	670.345	3	15.6546	GGN@VTTDISVLINSLIK	sp|Q96RW7|HMCN1_HUMAN(pre=K,post=L);sp|Q96RW7-2|HMCN1_HUMAN(pre=K,post=L)	678.396	3	11.5621
FVLNADVCSDFPLSAMLEAHR	sp|Q96IJ6|GMPPA_HUMAN(pre=F,post=R);sp|Q96IJ6-2|GMPPA_HUMAN(pre=F,post=R);tr|F8WD54|F8WD54_HUMAN(pre=F,post=R);tr|C9J255|C9J255_HUMAN(pre=F,post=R);tr|C9JAH0|C9JAH0_HUMAN(pre=F,post=R)	846.088	3	24.4244	APSVATVGS#ICDLNLK	sp|O75369|FLNB_HUMAN(pre=R,post=I);sp|O75369-2|FLNB_HUMAN(pre=R,post=I);sp|O75369-7|FLNB_HUMAN(pre=R,post=I);sp|O75369-4|FLNB_HUMAN(pre=R,post=I);sp|O75369-5|FLNB_HUMAN(pre=R,post=I);sp|O75369-8|FLNB_HUMAN(pre=R,post=I);sp|O75369-9|FLNB_HUMAN(pre=R,post=I	1007.02	2	15.6478	AFN@STLPTM^AQMEK	sp|P16070|CD44_HUMAN(pre=K,post=A);sp|P16070-3|CD44_HUMAN(pre=K,post=A);sp|P16070-4|CD44_HUMAN(pre=K,post=A);sp|P16070-5|CD44_HUMAN(pre=K,post=A);sp|P16070-6|CD44_HUMAN(pre=K,post=A);sp|P16070-7|CD44_HUMAN(pre=K,post=A);sp|P16070-8|CD44_HUMAN(pre=K,post=A	937.466	2	11.55
VNIVDLQQVINVDLIHIENR	sp|O94874|UFL1_HUMAN(pre=R,post=I);sp|O94874-2|UFL1_HUMAN(pre=R,post=I);sp|O94874-3|UFL1_HUMAN(pre=R,post=I)	622.855	4	24.4221	VES#EESGDEEGKK	sp|Q15435|PP1R7_HUMAN(pre=R,post=H);sp|Q15435-3|PP1R7_HUMAN(pre=R,post=H);tr|B5MBZ8|B5MBZ8_HUMAN(pre=R,post=H);tr|H7C118|H7C118_HUMAN(pre=R,post=H);tr|C9JRC4|C9JRC4_HUMAN(pre=R,post=H);tr|H7C003|H7C003_HUMAN(pre=R,post=H);tr|C9JD73|C9JD73_HUMAN(pre=R,post	645.638	3	15.6361	GLAN@DTDHYFLR	sp|Q969N2|PIGT_HUMAN(pre=L,post=Y);sp|Q969N2-6|PIGT_HUMAN(pre=L,post=Y)	522.928	3	11.5425
YGVKPHDIFEANDLFENTNHTQVQSTLLALASM^AK	sp|P51911|CNN1_HUMAN(pre=K,post=T);tr|B4DUX6|B4DUX6_HUMAN(pre=K,post=T);tr|B7Z7E1|B7Z7E1_HUMAN(pre=K,post=T);tr|K7ERK4|K7ERK4_HUMAN(pre=K,post=T);tr|K7ENC5|K7ENC5_HUMAN(pre=K,post=T);tr|K7EQ72|K7EQ72_HUMAN(pre=K,post=T)	871.056	5	24.4027	LTPVSLSNS#PIKGADCQEVPQDKDGYK	sp|P46100|ATRX_HUMAN(pre=K,post=S);sp|P46100-2|ATRX_HUMAN(pre=K,post=S);sp|P46100-3|ATRX_HUMAN(pre=K,post=S);sp|P46100-4|ATRX_HUMAN(pre=K,post=S);sp|P46100-5|ATRX_HUMAN(pre=K,post=S)	901.464	4	15.6246	EWDN@TTTECR	sp|P20851|C4BPB_HUMAN(pre=K,post=L);sp|P20851-2|C4BPB_HUMAN(pre=K,post=L);tr|Q5VVQ7|Q5VVQ7_HUMAN(pre=K,post=L);tr|E7EQT9|E7EQT9_HUMAN(pre=K,post=L)	728.81	2	11.505
DCPVSSYNEWDPLEEVIVGR	sp|P50440|GATM_HUMAN(pre=K,post=A);sp|P50440-2|GATM_HUMAN(pre=K,post=A);sp|P50440-3|GATM_HUMAN(pre=K,post=A);tr|H0YKW9|H0YKW9_HUMAN(pre=K,post=A)	1254.6	2	24.4004	QPATPTAAES#SEGEGEEGDDGGETESR	sp|Q96S55|WRIP1_HUMAN(pre=K,post=E);sp|Q96S55-2|WRIP1_HUMAN(pre=K,post=E)	973.06	3	15.6147	VAVVQHAPSESVDN@ASM^PPVKVEF	sp|P12111|CO6A3_HUMAN(pre=R,post=S);sp|P12111-2|CO6A3_HUMAN(pre=R,post=S);sp|P12111-4|CO6A3_HUMAN(pre=R,post=S);tr|E7ENL6|E7ENL6_HUMAN(pre=R,post=S);tr|E9PCV6|E9PCV6_HUMAN(pre=R,post=S)	711.37	4	11.4935
MDIDAPDVDVHGPDWHLK	sp|Q09666|AHNK_HUMAN(pre=K,post=M)	587.795	4	24.3995	DGQDAIAQS#PEKESK	sp|Q9NWH9|SLTM_HUMAN(pre=K,post=D);tr|H0YL55|H0YL55_HUMAN(pre=K,post=D);tr|H7BXE3|H7BXE3_HUMAN(pre=K,post=D)	705.683	3	15.6048	LEHLYLNN@NSIEK	sp|P51888|PRELP_HUMAN(pre=R,post=I)	626.008	3	11.4897
SILSSASATVATVGQGISNVIEK	sp|Q9NRY5|F1142_HUMAN(pre=K,post=A);tr|E5RFK2|E5RFK2_HUMAN(pre=K,post=A);tr|E5RHI8|E5RHI8_HUMAN(pre=K,post=A);tr|E5RGF9|E5RGF9_HUMAN(pre=K,post=A)	840.809	3	24.3987	SFS#TGSDLGHWVT#TPPDIPGSR	sp|Q96AG3|S2546_HUMAN(pre=R,post=N);tr|B4DTA3|B4DTA3_HUMAN(pre=R,post=N)	873.387	3	15.5998	TPEQGSN@GTDGASQK	sp|Q12913|PTPRJ_HUMAN(pre=R,post=T);sp|Q12913-2|PTPRJ_HUMAN(pre=R,post=T);tr|E9PJ83|E9PJ83_HUMAN(pre=R,post=T)	589.286	3	11.4772
AGWTIITPPTPIIPDDHPLWMSSK	sp|P50440|GATM_HUMAN(pre=K,post=W);sp|P50440-2|GATM_HUMAN(pre=K,post=W);sp|P50440-3|GATM_HUMAN(pre=K,post=W)	987.866	3	24.3879	AEEGDADEKLFEES#DDKEDEDADGKEVEDADEK	sp|O43719|HTSF1_HUMAN(pre=K,post=L)	751.171	6	15.582	YIHQN@YTK	sp|Q02809|PLOD1_HUMAN(pre=K,post=A);tr|B4DR87|B4DR87_HUMAN(pre=K,post=A)	678.363	2	11.4444
AQELGVLQDYLLALTTDDHLLR	sp|O43149|ZZEF1_HUMAN(pre=R,post=C)	881.15	3	24.3744	IET#DEEESCDNAHGDANQPAR	sp|Q96T23|RSF1_HUMAN(pre=R,post=D);sp|Q96T23-2|RSF1_HUMAN(pre=R,post=D);sp|Q96T23-3|RSF1_HUMAN(pre=R,post=D)	861.348	3	15.5791	IFN@GTECGR	sp|Q9UKR0|KLK12_HUMAN(pre=K,post=N);sp|Q9UKR0-2|KLK12_HUMAN(pre=K,post=N);sp|Q9UKR0-3|KLK12_HUMAN(pre=K,post=N);tr|E9PR22|E9PR22_HUMAN(pre=K,post=N)	599.785	2	11.4345
AGAYDFPSPEWDTVTPEAK	sp|Q9UQM7|KCC2A_HUMAN(pre=K,post=D);sp|Q9UQM7-2|KCC2A_HUMAN(pre=K,post=D);sp|Q13554|KCC2B_HUMAN(pre=K,post=N);sp|Q13554-2|KCC2B_HUMAN(pre=K,post=N);sp|Q13554-3|KCC2B_HUMAN(pre=K,post=N);sp|Q13554-4|KCC2B_HUMAN(pre=K,post=N);sp|Q13554-5|KCC2B_HUMAN(pre=K,p	790.39	3	24.3635	HSS#PTEERDEPAYPR	sp|Q9Y6R4|M3K4_HUMAN(pre=R,post=G);sp|Q9Y6R4-2|M3K4_HUMAN(pre=R,post=G);tr|F5H4R1|F5H4R1_HUMAN(pre=R,post=G);tr|J3KNB8|J3KNB8_HUMAN(pre=R,post=G);tr|F5H538|F5H538_HUMAN(pre=R,post=G)	665.63	3	15.5767	QLFFN@GTEPLRPQDPLPWPALAT	sp|P36269|GGT5_HUMAN(pre=R,post=T);sp|P36269-2|GGT5_HUMAN(pre=R,post=T);sp|P36269-3|GGT5_HUMAN(pre=R,post=T)	918.485	3	11.3927
DLAQAVLSDSESGVQLSGSER	sp|Q5TZA2|CROCC_HUMAN(pre=R,post=T);tr|B1AKD8|B1AKD8_HUMAN(pre=R,post=T)	764.72	3	24.352	QQTEKPES#EDEWER	sp|O60231|DHX16_HUMAN(pre=K,post=T);tr|A2AB15|A2AB15_HUMAN(pre=K,post=T);tr|B0V0F8|B0V0F8_HUMAN(pre=K,post=T)	720.323	3	15.5423	SN@ETALHYFK	sp|Q9UBV2|SE1L1_HUMAN(pre=Q,post=K)	749.893	2	11.3877
DLGEELEALKTELEDTLDSTAAQQELR	sp|P35579|MYH9_HUMAN(pre=R,post=S)	1102.57	3	24.3513	SSGFFSS#FEESDIENHLISGHNIVQPTDIEENR	sp|Q86TI0|TBCD1_HUMAN(pre=R,post=T);sp|Q86TI0-2|TBCD1_HUMAN(pre=R,post=T);tr|C9JIE2|C9JIE2_HUMAN(pre=R,post=T)	990.455	4	15.522	TLN@STSPFPSK	sp|O95477|ABCA1_HUMAN(pre=R,post=E)	734.4	2	11.3862
LMGMTPWEQELAQLEAWVGR	sp|Q92888|ARHG1_HUMAN(pre=R,post=D);sp|Q92888-2|ARHG1_HUMAN(pre=R,post=D);sp|Q92888-3|ARHG1_HUMAN(pre=R,post=D);tr|Q6NX52|Q6NX52_HUMAN(pre=R,post=D);tr|M0R3H5|M0R3H5_HUMAN(pre=R,post=D);tr|M0QZR4|M0QZR4_HUMAN(pre=R,post=D)	830.42	3	24.3511	SFS#LSSNFTTPEEVPTGTK	sp|P17029|ZKSC1_HUMAN(pre=R,post=S);tr|B3KRF7|B3KRF7_HUMAN(pre=R,post=S);tr|E9PC66|E9PC66_HUMAN(pre=R,post=S)	799.721	3	15.5112	YGCCPMPN@ATCCSDHLH	sp|P28799|GRN_HUMAN(pre=K,post=C);sp|P28799-2|GRN_HUMAN(pre=K,post=C);tr|K7EKL3|K7EKL3_HUMAN(pre=K,post=C)	742.286	3	11.3783
LLEAQLQAQSLEHEEEVEHLK	sp|Q9ULV0|MYO5B_HUMAN(pre=R,post=A);tr|Q9H6Y6|Q9H6Y6_HUMAN(pre=R,post=A);tr|K7EIJ6|K7EIJ6_HUMAN(pre=R,post=A)	691.12	4	24.3495	VVKS#TQDLSDVSM^DEVGIPLR	sp|Q9BX66|SRBS1_HUMAN(pre=R,post=N);sp|Q9BX66-2|SRBS1_HUMAN(pre=R,post=N);sp|Q9BX66-3|SRBS1_HUMAN(pre=R,post=N);sp|Q9BX66-4|SRBS1_HUMAN(pre=R,post=N);sp|Q9BX66-5|SRBS1_HUMAN(pre=R,post=N);sp|Q9BX66-6|SRBS1_HUMAN(pre=R,post=N);sp|Q9BX66-7|SRBS1_HUMAN(pre=R	891.455	3	15.4908	SN@ETQCFNFIR	sp|Q9H3S1|SEM4A_HUMAN(pre=K,post=V);tr|Q5TCJ5|Q5TCJ5_HUMAN(pre=K,post=V);tr|Q5TCJ7|Q5TCJ7_HUMAN(pre=K,post=V);tr|Q5TCI6|Q5TCI6_HUMAN(pre=K,post=V)	780.864	2	11.3735
VQIPGLENLQMFVPDTLAEEK	sp|Q9Y6R4|M3K4_HUMAN(pre=K,post=S);sp|Q9Y6R4-2|M3K4_HUMAN(pre=K,post=S);tr|F5H4R1|F5H4R1_HUMAN(pre=K,post=S);tr|J3KNB8|J3KNB8_HUMAN(pre=K,post=S);tr|F5H538|F5H538_HUMAN(pre=K,post=S)	887.148	3	24.3488	ALS#IESLSPTDSSNGVNWR	sp|Q9Y3M8|STA13_HUMAN(pre=K,post=T);sp|Q9Y3M8-2|STA13_HUMAN(pre=K,post=T);sp|Q9Y3M8-3|STA13_HUMAN(pre=K,post=T);sp|Q9Y3M8-4|STA13_HUMAN(pre=K,post=T);sp|Q9Y3M8-5|STA13_HUMAN(pre=K,post=T);tr|H3BRG5|H3BRG5_HUMAN(pre=K,post=T)	753.027	3	15.4789	N@NSDISSTR	sp|P01871|IGHM_HUMAN(pre=K,post=G);sp|P01871-2|IGHM_HUMAN(pre=K,post=G)	569.776	2	11.3676
YGDSEFTVQSTTGHCVHMR	sp|P52597|HNRPF_HUMAN(pre=R,post=G)	786.024	3	24.3221	TGRDT#PENGETAIGAENSEK	sp|Q8N3X1|FNBP4_HUMAN(pre=K,post=I);sp|Q8N3X1-2|FNBP4_HUMAN(pre=K,post=I)	815.379	3	15.4749	KN@ITLDCAR	sp|Q13683|ITA7_HUMAN(pre=K,post=G);sp|Q13683-3|ITA7_HUMAN(pre=K,post=G);sp|Q13683-7|ITA7_HUMAN(pre=K,post=G);sp|Q13683-9|ITA7_HUMAN(pre=K,post=G);sp|Q13683-10|ITA7_HUMAN(pre=K,post=G);sp|Q13683-13|ITA7_HUMAN(pre=K,post=G);tr|H2N331|H2N331_HUMAN(pre=K,post	460.59	3	11.3561
LIFPYVELDLHSYDLGIENR	sp|O75874|IDHC_HUMAN(pre=K,post=D);tr|C9JJE5|C9JJE5_HUMAN(pre=K,post=D);tr|C9JLU6|C9JLU6_HUMAN(pre=K,post=D);tr|C9J4N6|C9J4N6_HUMAN(pre=K,post=D)	638.34	4	24.3174	AS#APLPGLSAPGR	sp|O14558|HSPB6_HUMAN(pre=R,post=L);tr|K7EP04|K7EP04_HUMAN(pre=R,post=L)	709.371	2	15.4742	EVDALN@SSHPVSTPVENPAQIR	sp|Q9NZ08|ERAP1_HUMAN(pre=M,post=E);sp|Q9NZ08-2|ERAP1_HUMAN(pre=M,post=E)	835.762	3	11.3528
QMVQVSDQDMNTHLAEISR	sp|O15031|PLXB2_HUMAN(pre=R,post=A)	782.714	3	24.3124	TKS#FNMMSPTGDNSELLAEIK	sp|B1AK53|ESPN_HUMAN(pre=S,post=A);sp|B1AK53-2|ESPN_HUMAN(pre=S,post=A)	942.468	3	15.4742	LAGKPTHVN@VSVVM^AEVDGTCY	sp|P01876|IGHA1_HUMAN(pre=R,post=-)	884.78	3	11.3435
DVALVLTVLLEEETLGTSLGLK	sp|Q5JTV8|TOIP1_HUMAN(pre=K,post=E);sp|Q5JTV8-2|TOIP1_HUMAN(pre=K,post=E);tr|H0Y4R4|H0Y4R4_HUMAN(pre=K,post=E);tr|J3KN66|J3KN66_HUMAN(pre=K,post=E)	651.136	4	24.2892	T#SPCQS#PTISEGPVPSLPIRPSR	sp|O43426|SYNJ1_HUMAN(pre=R,post=A);sp|O43426-2|SYNJ1_HUMAN(pre=R,post=A);sp|O43426-4|SYNJ1_HUMAN(pre=R,post=A);tr|C9JFZ1|C9JFZ1_HUMAN(pre=R,post=A);tr|J3KQV8|J3KQV8_HUMAN(pre=R,post=A);tr|J3KPK1|J3KPK1_HUMAN(pre=R,post=A)	692.582	4	15.4547	N@ETIWYVR	sp|Q8NHE4|VA0E2_HUMAN(pre=K,post=F);sp|Q8NHE4-4|VA0E2_HUMAN(pre=K,post=F)	613.32	2	11.2339
NELM^YQLEQDHDLQAILQER	sp|Q08211|DHX9_HUMAN(pre=K,post=E)	882.77	3	24.2833	SSATSGDIWPGLSAYDNS#PR	sp|Q9NYF8|BCLF1_HUMAN(pre=K,post=S);sp|Q9NYF8-2|BCLF1_HUMAN(pre=K,post=S);sp|Q9NYF8-3|BCLF1_HUMAN(pre=K,post=S);sp|Q9NYF8-4|BCLF1_HUMAN(pre=K,post=S);tr|E9PKI6|E9PKI6_HUMAN(pre=K,post=S);tr|E9PJA7|E9PJA7_HUMAN(pre=K,post=S);tr|E9PK91|E9PK91_HUMAN(pre=K,po	769.015	3	15.4501	LTVN@LTNDR	sp|P40189|IL6RB_HUMAN(pre=K,post=Y);sp|P40189-3|IL6RB_HUMAN(pre=K,post=Y)	595.829	2	11.2284
IVEGSDAEIGM^SPWQVMLFR	sp|P00734|THRB_HUMAN(pre=R,post=K);tr|E9PIT3|E9PIT3_HUMAN(pre=R,post=K)	809.072	3	24.268	VVNVEIVEEPVSYVS#GEKPEEFSVPFK	sp|O15061|SYNEM_HUMAN(pre=K,post=V);sp|O15061-2|SYNEM_HUMAN(pre=K,post=V);tr|C9JIE4|C9JIE4_HUMAN(pre=K,post=V);tr|H0YL34|H0YL34_HUMAN(pre=K,post=V)	887.962	4	15.4485	GSFVGN@ISK	sp|Q9Y5G5|PCDG8_HUMAN(pre=K,post=D);sp|Q9Y5G5-2|PCDG8_HUMAN(pre=K,post=D);sp|Q9Y5H3|PCDGA_HUMAN(pre=K,post=D);sp|Q9Y5H3-2|PCDGA_HUMAN(pre=K,post=D);sp|Q9Y5H2|PCDGB_HUMAN(pre=K,post=D);sp|Q9Y5H2-2|PCDGB_HUMAN(pre=K,post=D);sp|Q9Y5H2-3|PCDGB_HUMAN(pre=K,pos	599.339	2	11.1703
DKEVSDDEAEEKEDKEEEKEKEEK	sp|P07900|HS90A_HUMAN(pre=R,post=E);sp|P07900-2|HS90A_HUMAN(pre=R,post=E);tr|Q86U12|Q86U12_HUMAN(pre=R,post=E)	984.009	4	24.2658	NLHQSGFS#LSGAQIDDNIPR	sp|Q16555|DPYL2_HUMAN(pre=R,post=R);sp|Q16555-2|DPYL2_HUMAN(pre=R,post=R)	798.386	3	15.4456	YVAFN@GTK	sp|O94856|NFASC_HUMAN(pre=K,post=V);sp|O94856-3|NFASC_HUMAN(pre=K,post=V);sp|O94856-4|NFASC_HUMAN(pre=K,post=V);sp|O94856-5|NFASC_HUMAN(pre=K,post=V);sp|O94856-6|NFASC_HUMAN(pre=K,post=V);sp|O94856-7|NFASC_HUMAN(pre=K,post=V);sp|O94856-8|NFASC_HUMAN(pre=K	594.831	2	11.1194
TDPHLCDFLETHFLDEEVK	sp|P02792|FRIL_HUMAN(pre=R,post=L)	659.077	4	24.2517	S#FVPEEEKHEER	sp|O94880|PHF14_HUMAN(pre=R,post=V);sp|O94880-2|PHF14_HUMAN(pre=R,post=V)	628.632	3	15.4422	EQYIHEN@YSR	sp|O60568|PLOD3_HUMAN(pre=K,post=A);tr|H7C2S8|H7C2S8_HUMAN(pre=K,post=A)	495.236	3	11.1145
IAENSVITSLPNIGPSLHLWEGSPR	sp|P18583-3|SON_HUMAN(pre=R,post=Y)	708.636	4	24.2391	SSGRNS#PSAASTSSNDSK	sp|Q9P2R6|RERE_HUMAN(pre=R,post=A);sp|Q9P2R6-2|RERE_HUMAN(pre=R,post=A);tr|B1AKN3|B1AKN3_HUMAN(pre=R,post=A);tr|D6RA28|D6RA28_HUMAN(pre=R,post=A)	703.321	3	15.4328	TPLTAN@ITK	sp|P01877|IGHA2_HUMAN(pre=K,post=S)	416.587	3	11.1073
IDNADELLESFLEGFHDESTQVQLTLLTAIVK	sp|P63010|AP2B1_HUMAN(pre=R,post=L);sp|P63010-2|AP2B1_HUMAN(pre=R,post=L);tr|Q7Z451|Q7Z451_HUMAN(pre=R,post=L);tr|K7EJT8|K7EJT8_HUMAN(pre=R,post=L);tr|K7EJ01|K7EJ01_HUMAN(pre=R,post=L)	1293.02	3	24.2313	GSAPHS#ESDLPEQEEEILGS#DDDEQEDPNDYCK	sp|Q96SB4|SRPK1_HUMAN(pre=R,post=G);sp|Q96SB4-3|SRPK1_HUMAN(pre=R,post=G);tr|B4DS61|B4DS61_HUMAN(pre=R,post=G);tr|H3BLV9|H3BLV9_HUMAN(pre=R,post=G);tr|D6RBM8|D6RBM8_HUMAN(pre=R,post=G)	1046.42	4	15.4312	LFN@QTGSCK	sp|P02788|TRFL_HUMAN(pre=L,post=F);sp|P02788-2|TRFL_HUMAN(pre=L,post=F);tr|E7EQB2|E7EQB2_HUMAN(pre=L,post=F);tr|E7ER44|E7ER44_HUMAN(pre=L,post=F)	672.347	2	11.0884
QQELAAAALYQQLQHQQFLQLVSSR	sp|O75420|PERQ1_HUMAN(pre=K,post=Q)	761.412	4	24.2278	AHGCFPEGRS#PPGAAASAAAKPPPLSAK	sp|Q7Z5L9|I2BP2_HUMAN(pre=R,post=D);sp|Q7Z5L9-2|I2BP2_HUMAN(pre=R,post=D)	643.335	5	15.4306	VVACLVQGFFPQEPLSVTWSESGQN@VTAR	sp|P01877|IGHA2_HUMAN(pre=V,post=N)	1117.89	3	11.0856
QDTISPEFEPVFSLFAFTNK	sp|Q6IA86|ELP2_HUMAN(pre=K,post=I);sp|Q6IA86-2|ELP2_HUMAN(pre=K,post=I);sp|Q6IA86-3|ELP2_HUMAN(pre=K,post=I);sp|Q6IA86-5|ELP2_HUMAN(pre=K,post=I);sp|Q6IA86-6|ELP2_HUMAN(pre=K,post=I);sp|Q6IA86-7|ELP2_HUMAN(pre=K,post=I)	869.12	3	24.2182	KVPQVS#TPTLVEVSR	gi|229552(pre=R,post=S);gi|113574(pre=R,post=S)	670.042	3	15.428	KN@STAYFR	sp|Q8NBL1|PGLT1_HUMAN(pre=K,post=G)	425.903	3	11.0347
TCPPCPAPELLGGPSVFLFPPKPK	sp|P01857|IGHG1_HUMAN(pre=H,post=D)	760.42	4	24.2167	RPYQAPVSVM^PVATS#DQEGDSSFGK	sp|P56746|CLD15_HUMAN(pre=R,post=Y)	1013.15	3	15.4113	LSISFPN@MTSNGYPVLYPTGL	sp|P56199|ITA1_HUMAN(pre=K,post=S)	1208.62	2	11.0287
NLLEVSEVEQELACQNDHSSALQNIK	sp|Q9NRW7|VPS45_HUMAN(pre=R,post=R);tr|Q5T4Q0|Q5T4Q0_HUMAN(pre=R,post=R);tr|F5GYC3|F5GYC3_HUMAN(pre=R,post=R);tr|F5H8K1|F5H8K1_HUMAN(pre=R,post=R)	1086.22	3	24.2146	TPLSQS#MSVLPTSKPEK	sp|Q6WKZ4|RFIP1_HUMAN(pre=K,post=V);sp|Q6WKZ4-3|RFIP1_HUMAN(pre=K,post=V);sp|Q6WKZ4-2|RFIP1_HUMAN(pre=K,post=V);tr|J3KNP0|J3KNP0_HUMAN(pre=K,post=V);tr|E7EX40|E7EX40_HUMAN(pre=K,post=V)	781.42	3	15.4043	N@VTLILDCK	sp|P20908|CO5A1_HUMAN(pre=K,post=K)	682.887	2	11.0228
SQQLAPQYTYAQGGQQTWAPER	sp|P21333|FLNA_HUMAN(pre=R,post=P);sp|P21333-2|FLNA_HUMAN(pre=R,post=P);tr|H0Y5F3|H0Y5F3_HUMAN(pre=R,post=P)	884.77	3	24.2123	EQDLPLAEAVRPKT#PPVVIK	sp|Q96A49|SYAP1_HUMAN(pre=R,post=S)	678.892	4	15.3933	DIN@VTGVWER	sp|Q16549|PCSK7_HUMAN(pre=R,post=N);tr|E9PMC0|E9PMC0_HUMAN(pre=R,post=N)	667.347	2	11.0015
EAYNLFAVNGILFNHESPR	sp|O60547|GMDS_HUMAN(pre=R,post=R);tr|E9PI88|E9PI88_HUMAN(pre=R,post=R)	779.071	3	24.2062	TPT#PEPAEVETR	sp|Q9UHY1|NRBP_HUMAN(pre=K,post=K);tr|F8W6G1|F8W6G1_HUMAN(pre=K,post=K)	775.866	2	15.3925	IKN@ASGIYAEIDGAK	sp|Q16363|LAMA4_HUMAN(pre=I,post=S);sp|Q16363-2|LAMA4_HUMAN(pre=I,post=S)	661.71	3	10.9926
FFESFGDLSTPDAVMGNPK	sp|P68871|HBB_HUMAN(pre=R,post=V);tr|F8W6P5|F8W6P5_HUMAN(pre=R,post=V)	783.056	3	24.2038	EEPPEPVPS#PIIPILPSTAGK	sp|Q8NEZ4|MLL3_HUMAN(pre=K,post=S);sp|Q8NEZ4-2|MLL3_HUMAN(pre=K,post=S);sp|Q8NEZ4-3|MLL3_HUMAN(pre=K,post=S);tr|H7C2V8|H7C2V8_HUMAN(pre=K,post=S);tr|H0Y765|H0Y765_HUMAN(pre=K,post=S);tr|H7BY37|H7BY37_HUMAN(pre=K,post=S)	846.125	3	15.3803	GYTN@FTLEK	sp|P12110|CO6A2_HUMAN(pre=I,post=N);sp|P12110-2|CO6A2_HUMAN(pre=I,post=N);sp|P12110-3|CO6A2_HUMAN(pre=I,post=N);tr|H7C0M5|H7C0M5_HUMAN(pre=I,post=N)	681.364	2	10.9831
VHIADGLDYIASLAGGGEAR	sp|Q8N6R0|MET13_HUMAN(pre=K,post=P);sp|Q8N6R0-4|MET13_HUMAN(pre=K,post=P);sp|Q8N6R0-3|MET13_HUMAN(pre=K,post=P);sp|Q8N6R0-1|MET13_HUMAN(pre=K,post=P);sp|Q8N6R0-2|MET13_HUMAN(pre=K,post=P);tr|B4E2X3|B4E2X3_HUMAN(pre=K,post=P);tr|H3BLW2|H3BLW2_HUMAN(pre=K,p	710.375	3	24.1975	QVPVMQGTGM^QGASIQGGSQPGGFS#PGQNQVTPQDHEK	sp|P33240|CSTF2_HUMAN(pre=R,post=A);sp|P33240-2|CSTF2_HUMAN(pre=R,post=A);tr|E7EWR4|E7EWR4_HUMAN(pre=R,post=A)	1063	4	15.3676	SFVYN@LSDTHLFPN@ASSK	sp|P11279|LAMP1_HUMAN(pre=M,post=E);tr|B4DWL3|B4DWL3_HUMAN(pre=M,post=E)	773.058	3	10.9163
VTPGSTCAVFGLGGVGLSAVM^GCK	sp|P00325|ADH1B_HUMAN(pre=K,post=A);sp|P08319|ADH4_HUMAN(pre=K,post=A);sp|P08319-2|ADH4_HUMAN(pre=K,post=A);tr|A8MYN5|A8MYN5_HUMAN(pre=K,post=A);tr|D6R9K8|D6R9K8_HUMAN(pre=K,post=A);tr|H0Y9N0|H0Y9N0_HUMAN(pre=K,post=A);tr|D6RIB1|D6RIB1_HUMAN(pre=K,post=A)	877.12	3	24.1967	DVEDM^ELS#DVEDDGSK	sp|Q5VT52|RPRD2_HUMAN(pre=R,post=I);sp|Q5VT52-2|RPRD2_HUMAN(pre=R,post=I);sp|Q5VT52-3|RPRD2_HUMAN(pre=R,post=I);tr|B4E2Q6|B4E2Q6_HUMAN(pre=R,post=I)	722.969	3	15.3655	AYSWN@ISR	sp|P16109|LYAM3_HUMAN(pre=K,post=K);tr|Q5R342|Q5R342_HUMAN(pre=K,post=K);tr|Q5R343|Q5R343_HUMAN(pre=K,post=K);tr|Q5R341|Q5R341_HUMAN(pre=K,post=K);tr|Q5R345|Q5R345_HUMAN(pre=K,post=K);tr|Q5R349|Q5R349_HUMAN(pre=K,post=K);tr|Q5R348|Q5R348_HUMAN(pre=K,post=	571.292	2	10.9134
MTVDESGQLISCSMDDTVR	sp|O75083|WDR1_HUMAN(pre=R,post=Y);sp|O75083-3|WDR1_HUMAN(pre=R,post=Y)	763.349	3	24.1915	VQEHEDS#GDSEVENEAK	sp|Q9Y5J1|UTP18_HUMAN(pre=R,post=G)	757.329	3	15.3444	N@LTVPGSLR	sp|P24821|TENA_HUMAN(pre=R,post=A);sp|P24821-4|TENA_HUMAN(pre=R,post=A);tr|H0YGZ3|H0YGZ3_HUMAN(pre=R,post=A);tr|E9PC84|E9PC84_HUMAN(pre=R,post=A);tr|J3QSU6|J3QSU6_HUMAN(pre=R,post=A)	551.323	2	10.9049
SEQEEYEAEGIAWEPVQYFNNK	sp|O00159|MYO1C_HUMAN(pre=K,post=I);sp|O00159-2|MYO1C_HUMAN(pre=K,post=I);sp|O00159-3|MYO1C_HUMAN(pre=K,post=I);tr|F5H6E2|F5H6E2_HUMAN(pre=K,post=I)	983.467	3	24.1641	QKNS#PLLSVSSQTITK	sp|Q8ND24|RN214_HUMAN(pre=K,post=E);tr|E9PRE9|E9PRE9_HUMAN(pre=K,post=E)	748.419	3	15.3354	FGFNPLEFEN@FSWR	sp|O15230|LAMA5_HUMAN(pre=R,post=G)	967.963	2	10.8952
ATLSSTSGLDLMSESGEGEISPQR	sp|Q8WWI1|LMO7_HUMAN(pre=K,post=E);sp|Q8WWI1-2|LMO7_HUMAN(pre=K,post=E);sp|Q8WWI1-3|LMO7_HUMAN(pre=K,post=E);sp|Q8WWI1-4|LMO7_HUMAN(pre=K,post=E);tr|E9PMS6|E9PMS6_HUMAN(pre=K,post=E);tr|E9PMT2|E9PMT2_HUMAN(pre=K,post=E);tr|J3KP06|J3KP06_HUMAN(pre=K,post=E	866.09	3	24.1609	SRS#APPNLWAAQR	sp|Q92934|BAD_HUMAN(pre=R,post=Y);tr|F5H3B1|F5H3B1_HUMAN(pre=R,post=Y);tr|F5H1R6|F5H1R6_HUMAN(pre=R,post=Y)	559.95	3	15.3326	GVNFN@VSK	sp|P03952|KLKB1_HUMAN(pre=R,post=V);tr|C9IYG8|C9IYG8_HUMAN(pre=R,post=V);tr|C9JCT1|C9JCT1_HUMAN(pre=R,post=V);tr|H0YAC1|H0YAC1_HUMAN(pre=R,post=V);tr|E9PBC5|E9PBC5_HUMAN(pre=R,post=V);tr|C9J075|C9J075_HUMAN(pre=R,post=V)	577.327	2	10.8558
QIDTVAAEWPAQTNYLYLTYWGTTHDLTFR	sp|P27708|PYR1_HUMAN(pre=K,post=T);tr|F8VPD4|F8VPD4_HUMAN(pre=K,post=T)	930.464	4	24.1595	GISEDSHLES#LQDVGQSAAPTFM^ISPETVTGTGK	sp|P27816|MAP4_HUMAN(pre=K,post=K);sp|P27816-6|MAP4_HUMAN(pre=K,post=K);tr|E7EVA0|E7EVA0_HUMAN(pre=K,post=K)	969.219	4	15.3291	FVN@QSATCVSLAHETPPTAL	sp|Q16787|LAMA3_HUMAN(pre=R,post=I);sp|Q16787-3|LAMA3_HUMAN(pre=R,post=I)	763.383	3	10.773
QQTPPGLCPLAGNSVHEDKK	sp|Q9Y3B8|ORN_HUMAN(pre=R,post=F);sp|Q9Y3B8-2|ORN_HUMAN(pre=R,post=F);tr|F5GYG5|F5GYG5_HUMAN(pre=R,post=F);tr|F5GX07|F5GX07_HUMAN(pre=R,post=F);tr|H0YG83|H0YG83_HUMAN(pre=R,post=F);tr|H0YG54|H0YG54_HUMAN(pre=R,post=F);tr|H0YGR4|H0YGR4_HUMAN(pre=R,post=F)	870.133	3	24.1544	RRGS#DIDNPTLTVMDISPPSR	sp|Q9Y2U5|M3K2_HUMAN(pre=R,post=S)	851.089	3	15.318	DVAN@ITIYDEEAMVEAVALYNPVSF	sp|P09668|CATH_HUMAN(pre=K,post=A)	1459.71	2	10.7613
RIITHPNFNGNTLDNDIMLIRLSSPATLNSR	Trypa5|PromTArt5(pre=A,post=-)	728.399	5	24.1482	SGTNS#PPPPFSDWGR	sp|Q9UKT5|FBX4_HUMAN(pre=R,post=L);sp|Q9UKT5-2|FBX4_HUMAN(pre=R,post=L);tr|D6RAU6|D6RAU6_HUMAN(pre=R,post=L);tr|D6RAJ6|D6RAJ6_HUMAN(pre=R,post=L);tr|D6REP2|D6REP2_HUMAN(pre=R,post=L)	609.271	3	15.312	YN@ASSFAK	sp|Q12864|CAD17_HUMAN(pre=K,post=F);tr|E7EN24|E7EN24_HUMAN(pre=K,post=F)	588.809	2	10.7586
M^ECCDVPAETLYDVLHDIEYR	sp|Q9Y365|PCTL_HUMAN(pre=R,post=K);tr|F5H8H3|F5H8H3_HUMAN(pre=R,post=K);tr|F5GY11|F5GY11_HUMAN(pre=R,post=K);tr|F5H8G1|F5H8G1_HUMAN(pre=R,post=K);tr|F5GY07|F5GY07_HUMAN(pre=R,post=K);tr|F5H0V7|F5H0V7_HUMAN(pre=R,post=K);tr|F5GWK5|F5GWK5_HUMAN(pre=R,post=K	930.083	3	24.134	VFGFLPAMIGGQEGQAS#PHFEDLESK	sp|Q6PIF6|MYO7B_HUMAN(pre=K,post=T);sp|Q6PIF6-2|MYO7B_HUMAN(pre=K,post=T);tr|C9J6C0|C9J6C0_HUMAN(pre=K,post=T)	790.634	4	15.3093	DLDM^FIN@ASK	sp|O75882|ATRN_HUMAN(pre=R,post=N);sp|O75882-2|ATRN_HUMAN(pre=R,post=N);sp|O75882-3|ATRN_HUMAN(pre=R,post=N)	729.871	2	10.7422
INEFSISSFCTVVDVVNFSK	sp|Q06828|FMOD_HUMAN(pre=R,post=L)	860.781	3	24.1303	EKT#PS#PKEEDEEPES#PPEKK	sp|Q9H1E3|NUCKS_HUMAN(pre=K,post=T);sp|Q9H1E3-2|NUCKS_HUMAN(pre=K,post=T)	818.383	4	15.3072	ELFN@ITNGAR	sp|P11215|ITAM_HUMAN(pre=R,post=K)	640.342	2	10.734
GHMLADVVAIIGTQDIVFGEVDR	sp|O75306|NDUS2_HUMAN(pre=K,post=-)	867.127	3	24.1273	STDS#PGADAELPESAAR	sp|Q9Y4K1|AIM1_HUMAN(pre=K,post=D)	633.281	3	15.2916	TLFCN@ASK	sp|P20851|C4BPB_HUMAN(pre=K,post=E);sp|P20851-2|C4BPB_HUMAN(pre=K,post=E);tr|Q5VVQ7|Q5VVQ7_HUMAN(pre=K,post=E);tr|E7EQT9|E7EQT9_HUMAN(pre=K,post=E)	615.326	2	10.7138
FTGYWWCPTASWEGSEGLK	sp|Q86TI2|DPP9_HUMAN(pre=R,post=T);sp|Q86TI2-2|DPP9_HUMAN(pre=R,post=T);sp|Q86TI2-4|DPP9_HUMAN(pre=R,post=T);tr|M0R162|M0R162_HUMAN(pre=R,post=T);tr|M0R2A8|M0R2A8_HUMAN(pre=R,post=T)	850.737	3	24.1266	HSS#NPPLESHVGWVMDSR	sp|Q6PKG0|LARP1_HUMAN(pre=R,post=E);sp|Q6PKG0-3|LARP1_HUMAN(pre=R,post=E);tr|H0YC33|H0YC33_HUMAN(pre=R,post=E);tr|H0YBR8|H0YBR8_HUMAN(pre=R,post=E)	565.51	4	15.2693	DVAN@ITIYDEEAM^VEAVALYNPVSF	sp|P09668|CATH_HUMAN(pre=K,post=A)	978.813	3	10.7054
IFTENIVEQPCPDVFWFPIFSEK	sp|O00469|PLOD2_HUMAN(pre=K,post=A);sp|O00469-2|PLOD2_HUMAN(pre=K,post=A);tr|B3KWS3|B3KWS3_HUMAN(pre=K,post=A);tr|E7ETU9|E7ETU9_HUMAN(pre=K,post=A)	1044.2	3	24.1247	GGPGSAVS#PYPTFNPSSDVAALHK	sp|P04083|ANXA1_HUMAN(pre=K,post=A);tr|Q5T3N1|Q5T3N1_HUMAN(pre=K,post=A);tr|Q5T3N0|Q5T3N0_HUMAN(pre=K,post=A)	681.839	4	15.2642	EEQYN@STFRV	sp|P01860|IGHG3_HUMAN(pre=R,post=V)	473.234	3	10.7007
SLQWMAGGTFTGEALQYTR	sp|P12109|CO6A1_HUMAN(pre=K,post=D)	754.377	3	24.1182	LPLS#PPLVEDSAFEPSR	sp|O96007|MOC2B_HUMAN(pre=K,post=K)	693.349	3	15.2566	QLFFN@GTEPLRPQDPLPWPALA	sp|P36269|GGT5_HUMAN(pre=R,post=T);sp|P36269-2|GGT5_HUMAN(pre=R,post=T);sp|P36269-3|GGT5_HUMAN(pre=R,post=T)	884.803	3	10.6497
CVNDILAQGAEPLFFLDYFSCGK	sp|P22102|PUR2_HUMAN(pre=M,post=L);tr|B4DJ93|B4DJ93_HUMAN(pre=M,post=L)	984.823	3	24.1148	SLSS#SSIGSNSTYLTSK	sp|Q86SQ4|GP126_HUMAN(pre=K,post=S);sp|Q86SQ4-2|GP126_HUMAN(pre=K,post=S);sp|Q86SQ4-3|GP126_HUMAN(pre=K,post=S);sp|Q86SQ4-4|GP126_HUMAN(pre=K,post=S)	696.344	3	15.2547	QLFFN@GTEPLRPQDPLPWPA	sp|P36269|GGT5_HUMAN(pre=R,post=L);sp|P36269-2|GGT5_HUMAN(pre=R,post=L);sp|P36269-3|GGT5_HUMAN(pre=R,post=L)	823.431	3	10.6424
DGTVLCELINALYPEGQAPVK	sp|P37802|TAGL2_HUMAN(pre=K,post=K)	859.128	3	24.1143	RVS#GPDPKPGSNCSPAQSVLSEVPSVPTNGMAK	sp|P22314|UBA1_HUMAN(pre=R,post=N);tr|Q5JRS0|Q5JRS0_HUMAN(pre=R,post=N);tr|Q5JRS1|Q5JRS1_HUMAN(pre=R,post=N);tr|Q5JRS2|Q5JRS2_HUMAN(pre=R,post=N);tr|Q5JRR9|Q5JRR9_HUMAN(pre=R,post=N);tr|Q5JRS3|Q5JRS3_HUMAN(pre=R,post=N)	773.387	5	15.2545	EMLTN@GTFEYIR	sp|Q09327|MGAT3_HUMAN(pre=R,post=H)	809.899	2	10.6345
LGFYGLDESDLDKVFHLPTTTFIGGQESALPLR	sp|Q02218|ODO1_HUMAN(pre=K,post=E);sp|Q02218-3|ODO1_HUMAN(pre=K,post=E);tr|C9J4G7|C9J4G7_HUMAN(pre=K,post=E)	982.022	4	24.101	EKRES#VAS#GDDRAEEDMDEAIEK	sp|P46821|MAP1B_HUMAN(pre=R,post=G)	801.108	4	15.2382	N@NTIVNELVR	sp|P10253|LYAG_HUMAN(pre=R,post=V)	658.869	2	10.6015
IVSLFAEHNDLQYAAPGGLIGVGTK	sp|Q2VIR3|IF2GL_HUMAN(pre=K,post=I);sp|Q2VIR3-2|IF2GL_HUMAN(pre=K,post=I);sp|P41091|IF2G_HUMAN(pre=K,post=I);tr|F8W810|F8W810_HUMAN(pre=K,post=I)	953.527	3	24.0861	KRPS#LPSSPSPGLPK	sp|O43294|TGFI1_HUMAN(pre=K,post=A);sp|O43294-2|TGFI1_HUMAN(pre=K,post=A);tr|H3BSN4|H3BSN4_HUMAN(pre=K,post=A);tr|H3BQC4|H3BQC4_HUMAN(pre=K,post=A)	687.394	3	15.231	N@ISDISENLKR	sp|Q6P179|ERAP2_HUMAN(pre=R,post=Y);sp|Q6P179-3|ERAP2_HUMAN(pre=R,post=Y)	526.631	3	10.5791
APALGGSFAGLEPM^GLLWALEPEKPLVR	sp|Q86TX2|ACOT1_HUMAN(pre=R,post=L);sp|P49753|ACOT2_HUMAN(pre=R,post=L);tr|G3V4F2|G3V4F2_HUMAN(pre=R,post=L)	806.701	4	24.0852	QVSAS#ELHTSGILGPETLR	sp|P58107|EPIPL_HUMAN(pre=R,post=D)	740.378	3	15.2299	N@TTGEHCEK	sp|Q16363|LAMA4_HUMAN(pre=R,post=C);sp|Q16363-2|LAMA4_HUMAN(pre=R,post=C);tr|E5RFQ2|E5RFQ2_HUMAN(pre=R,post=C)	455.55	3	10.5741
NQDVHSINLPFFETLQEYFER	sp|P04114|APOB_HUMAN(pre=K,post=N)	693.346	4	24.074	GFGQSNS#LPTAGSVGGGMGR	sp|Q9UPU9|SMAG1_HUMAN(pre=R,post=R);sp|Q9UPU9-2|SMAG1_HUMAN(pre=R,post=R);sp|Q9UPU9-3|SMAG1_HUMAN(pre=R,post=R);tr|G3V2R1|G3V2R1_HUMAN(pre=R,post=R);tr|J3QSW1|J3QSW1_HUMAN(pre=R,post=R)	687.651	3	15.219	GFN@ASYIR	sp|Q86SQ4|GP126_HUMAN(pre=K,post=V);sp|Q86SQ4-2|GP126_HUMAN(pre=K,post=V);sp|Q86SQ4-3|GP126_HUMAN(pre=K,post=V);sp|Q86SQ4-4|GP126_HUMAN(pre=K,post=V);tr|F5H2L1|F5H2L1_HUMAN(pre=K,post=V)	536.781	2	10.5599
QGAIVAVTGDGVNDSPALKK	sp|P05023|AT1A1_HUMAN(pre=R,post=A);sp|P05023-3|AT1A1_HUMAN(pre=R,post=A);sp|P50993|AT1A2_HUMAN(pre=R,post=A);sp|P13637|AT1A3_HUMAN(pre=R,post=A);tr|B7Z2T0|B7Z2T0_HUMAN(pre=R,post=A);tr|F5H3A1|F5H3A1_HUMAN(pre=R,post=A);tr|H0Y7C1|H0Y7C1_HUMAN(pre=R,post=A	791.456	3	24.0714	AAS#YTEEDENHTAK	sp|Q14126|DSG2_HUMAN(pre=K,post=D)	967.426	2	15.207	INHNN@LTESVGPLPK	sp|P51884|LUM_HUMAN(pre=H,post=S)	641.359	3	10.5521
LCFFPFVENGHSESSGQTHLEGDTVQIICNTGYR	sp|Q03591|FHR1_HUMAN(pre=R,post=L);sp|P36980|FHR2_HUMAN(pre=R,post=L);sp|P36980-2|FHR2_HUMAN(pre=R,post=L);tr|B1AKG0|B1AKG0_HUMAN(pre=R,post=L)	1011.73	4	24.0698	QTS#PDPCPQLPLVPR	sp|Q5D1E8|ZC12A_HUMAN(pre=R,post=G)	643.653	3	15.1943	SCLSCPEN@TSTVK	sp|Q4LDE5|SVEP1_HUMAN(pre=R,post=R);sp|Q4LDE5-4|SVEP1_HUMAN(pre=R,post=R);tr|E9PBN8|E9PBN8_HUMAN(pre=R,post=R)	886.42	2	10.551
DFITALPEQGLDHIAENILSYLDAR	sp|Q9UKB1|FBW1B_HUMAN(pre=R,post=S);sp|Q9UKB1-2|FBW1B_HUMAN(pre=R,post=S);sp|Q9UKB1-3|FBW1B_HUMAN(pre=R,post=S);tr|B4DH70|B4DH70_HUMAN(pre=R,post=S);tr|E5RGC1|E5RGC1_HUMAN(pre=R,post=S)	986.85	3	24.0683	S#PVIGSEVFLPNSNHVASGAGEAEER	sp|P29590|PML_HUMAN(pre=R,post=V);sp|P29590-8|PML_HUMAN(pre=R,post=V);sp|P29590-9|PML_HUMAN(pre=R,post=V);sp|P29590-5|PML_HUMAN(pre=R,post=V);sp|P29590-2|PML_HUMAN(pre=R,post=V);sp|P29590-3|PML_HUMAN(pre=R,post=V);sp|P29590-11|PML_HUMAN(pre=R,post=V);sp|P	959.79	3	15.1806	LN@ATTTLGPH	sp|Q8IUX7|AEBP1_HUMAN(pre=R,post=T);sp|Q8IUX7-2|AEBP1_HUMAN(pre=R,post=T)	585.318	2	10.5472
ASGDHNILIATSVADEGIDIAQCNLVILYEYVGNVIK	sp|O95786|DDX58_HUMAN(pre=K,post=M);sp|O95786-2|DDX58_HUMAN(pre=K,post=M);tr|B3KWW1|B3KWW1_HUMAN(pre=K,post=M);tr|A2A376|A2A376_HUMAN(pre=K,post=M);tr|F5H5W6|F5H5W6_HUMAN(pre=K,post=M)	1069.82	4	24.0617	IFDLGS#DNEEVVAGPAPAHAK	sp|Q969U6|FBXW5_HUMAN(pre=R,post=E);sp|Q969U6-2|FBXW5_HUMAN(pre=R,post=E)	835.751	3	15.1806	N@VTAEQAR	sp|P00748|FA12_HUMAN(pre=R,post=N)	517.273	2	10.5268
DM^DLTEVITGTLWNLSSHDSIK	sp|O60716|CTND1_HUMAN(pre=R,post=M);sp|O60716-2|CTND1_HUMAN(pre=R,post=M);sp|O60716-3|CTND1_HUMAN(pre=R,post=M);sp|O60716-4|CTND1_HUMAN(pre=R,post=M);sp|O60716-5|CTND1_HUMAN(pre=R,post=M);sp|O60716-6|CTND1_HUMAN(pre=R,post=M);sp|O60716-7|CTND1_HUMAN(pre=R	695.607	4	24.0587	YVDEENS#DGETSNHR	sp|Q8N9T8|KRI1_HUMAN(pre=K,post=L);sp|Q8N9T8-2|KRI1_HUMAN(pre=K,post=L);tr|H0YH26|H0YH26_HUMAN(pre=K,post=L);tr|D3YTE0|D3YTE0_HUMAN(pre=K,post=L);tr|H0YFD2|H0YFD2_HUMAN(pre=K,post=L)	659.26	3	15.1713	N@CTGPPCDR	sp|Q86TH1|ATL2_HUMAN(pre=K,post=Q);tr|A8MZ67|A8MZ67_HUMAN(pre=K,post=Q);tr|B1B0D4|B1B0D4_HUMAN(pre=K,post=Q)	611.259	2	10.526
DLFPAVELLNSIPPDEVIPIGAAIEAGILIGK	sp|Q0VDF9|HSP7E_HUMAN(pre=K,post=E)	1191.69	3	24.0381	DSGSDQDLDGAGVRAS#DLEDEESAAR	sp|Q86VM9|ZCH18_HUMAN(pre=R,post=G);sp|Q86VM9-2|ZCH18_HUMAN(pre=R,post=G);tr|H3BPD0|H3BPD0_HUMAN(pre=R,post=G);tr|E7ERS3|E7ERS3_HUMAN(pre=R,post=G)	963.747	3	15.1642	ESN@ITVLIK	sp|Q9H5V8|CDCP1_HUMAN(pre=R,post=L);sp|Q9H5V8-3|CDCP1_HUMAN(pre=R,post=L)	653.396	2	10.5107
QDFGLVEEACFPYTGTDSPCK	sp|P53634|CATC_HUMAN(pre=A,post=M)	903.752	3	24.0354	ETVFT#KSPYQEFTDHLVK	sp|P15880|RS2_HUMAN(pre=K,post=T);tr|E9PQD7|E9PQD7_HUMAN(pre=K,post=T);tr|H0YEN5|H0YEN5_HUMAN(pre=K,post=T)	894.46	3	15.1582	ELQGN@CSR	sp|Q07954|LRP1_HUMAN(pre=R,post=L);tr|Q6PJ72|Q6PJ72_HUMAN(pre=R,post=L);tr|Q7Z7K9|Q7Z7K9_HUMAN(pre=R,post=L);tr|Q86SW0|Q86SW0_HUMAN(pre=R,post=L)	554.762	2	10.4938
LQEIYLQAEEQEVLPEELSNR	sp|Q8TB03|CX038_HUMAN(pre=K,post=L);sp|Q8TB03-2|CX038_HUMAN(pre=K,post=L);tr|E7EN46|E7EN46_HUMAN(pre=K,post=L)	892.129	3	24.0067	GWRPS#SREDS#LEAGLPLQVR	sp|P10645|CMGA_HUMAN(pre=R,post=G);tr|G5E968|G5E968_HUMAN(pre=R,post=G)	853.075	3	15.1519	SN@DSGVYR	sp|P16112|PGCA_HUMAN(pre=R,post=C);sp|P16112-2|PGCA_HUMAN(pre=R,post=C);sp|P16112-3|PGCA_HUMAN(pre=R,post=C);tr|Q6PID9|Q6PID9_HUMAN(pre=R,post=C);tr|E7EX88|E7EX88_HUMAN(pre=R,post=C);tr|E7ENV9|E7ENV9_HUMAN(pre=R,post=C);tr|H0YM81|H0YM81_HUMAN(pre=R,post=C	521.749	2	10.4801
AAGSLELFFDHCLFTMLQELDK	sp|Q6NUQ4|TM214_HUMAN(pre=K,post=T);tr|H7C0H8|H7C0H8_HUMAN(pre=K,post=T)	958.488	3	24.0049	AATSEEPTGFSVDSNLLGSLS#PK	sp|Q96PE2|ARHGH_HUMAN(pre=R,post=T)	892.442	3	15.1489	LYNNHN@YTDCTSEGR	sp|P02751|FINC_HUMAN(pre=F,post=R);sp|P02751-2|FINC_HUMAN(pre=F,post=R);sp|P02751-3|FINC_HUMAN(pre=F,post=R);sp|P02751-4|FINC_HUMAN(pre=F,post=R);sp|P02751-5|FINC_HUMAN(pre=F,post=R);sp|P02751-6|FINC_HUMAN(pre=F,post=R);sp|P02751-7|FINC_HUMAN(pre=F,post=R	663.622	3	10.4741
GALVLGYEGWLAGYQM^NFETAK	sp|P21796|VDAC1_HUMAN(pre=R,post=S);tr|C9JI87|C9JI87_HUMAN(pre=R,post=S)	908.132	3	23.9924	GPAFNM^AS#PESDFGINLK	sp|Q09666|AHNK_HUMAN(pre=K,post=G)	760.363	3	15.1462	N@NTNNWR	sp|P15144|AMPN_HUMAN(pre=R,post=E)	532.254	2	10.4672
WSAELAFSLPALPLAELQPPPPITEEDAQDMDAYTLAK	sp|Q9UJX2|CDC23_HUMAN(pre=K,post=A);sp|Q9UJX2-2|CDC23_HUMAN(pre=K,post=A)	1107.57	4	23.9849	SGKNS#QEDSEDSEDKDVK	sp|Q9H1E3|NUCKS_HUMAN(pre=R,post=T)	885.081	3	15.1451	N@GSGNWLADQIR	sp|Q9UL01|DSE_HUMAN(pre=R,post=R);tr|B7Z765|B7Z765_HUMAN(pre=R,post=R)	738.372	2	10.4547
LSDAGQYLCQAGDDSNSNKK	sp|P01833|PIGR_HUMAN(pre=R,post=N)	868.429	3	23.9841	ARRS#S#EEVDGQHPAQEEVPESPQTSGPEAENR	sp|Q6JBY9|CPZIP_HUMAN(pre=K,post=C);tr|B7ZKW8|B7ZKW8_HUMAN(pre=K,post=C)	952.666	4	15.145	NALLSN@MSR	sp|P12821|ACE_HUMAN(pre=Y,post=I);sp|P12821-2|ACE_HUMAN(pre=Y,post=I);tr|F5H1K1|F5H1K1_HUMAN(pre=Y,post=I);tr|J3KS28|J3KS28_HUMAN(pre=Y,post=I)	575.804	2	10.4268
M^DIDAPDVDVHGPDWHLK	sp|Q09666|AHNK_HUMAN(pre=K,post=M)	591.795	4	23.9795	KPGLTPS#PSATTPLTK	sp|Q9P2B4|CT2NL_HUMAN(pre=K,post=T)	703.397	3	15.1428	SN@LSDLLEK	sp|Q6UW63|KDEL1_HUMAN(pre=K,post=L)	654.368	2	10.4164
DVASLSSQLQDTQELLQEETR	sp|P35749|MYH11_HUMAN(pre=K,post=Q);sp|P35749-2|MYH11_HUMAN(pre=K,post=Q);sp|P35749-3|MYH11_HUMAN(pre=K,post=Q);sp|P35749-4|MYH11_HUMAN(pre=K,post=Q)	845.43	3	23.9686	TNTNVNCPIECFM^PLDVQADREDS#RE	sp|P02751|FINC_HUMAN(pre=R,post=-);sp|P02751-3|FINC_HUMAN(pre=R,post=-);sp|P02751-5|FINC_HUMAN(pre=R,post=-);sp|P02751-6|FINC_HUMAN(pre=R,post=-);sp|P02751-7|FINC_HUMAN(pre=R,post=-);sp|P02751-8|FINC_HUMAN(pre=R,post=-);sp|P02751-9|FINC_HUMAN(pre=R,post=-	1117.48	3	15.1313	VVTSN@MTLR	sp|Q9H3G5|CPVL_HUMAN(pre=Y,post=D);tr|C9J6L4|C9J6L4_HUMAN(pre=Y,post=D);tr|C9JI22|C9JI22_HUMAN(pre=Y,post=D);tr|C9JLV0|C9JLV0_HUMAN(pre=Y,post=D)	583.323	2	10.4009
GFASQVEQLISMGANVHSK	sp|Q9H6S0|YTDC2_HUMAN(pre=R,post=A);tr|D6RA70|D6RA70_HUMAN(pre=R,post=A)	764.407	3	23.9526	ALYS#PLFPASECEECYTNAK	sp|Q92628|K0232_HUMAN(pre=K,post=G)	906.743	3	15.1277	N@GTLVAFR	sp|Q92954|PRG4_HUMAN(pre=R,post=G);sp|Q92954-2|PRG4_HUMAN(pre=R,post=G);sp|Q92954-3|PRG4_HUMAN(pre=R,post=G);sp|Q92954-4|PRG4_HUMAN(pre=R,post=G);sp|Q92954-5|PRG4_HUMAN(pre=R,post=G);sp|Q92954-6|PRG4_HUMAN(pre=R,post=G);tr|E7EQ48|E7EQ48_HUMAN(pre=R,post=G	511.792	2	10.3874
ILHVDNHIGISIAGLTADAR	sp|P25786|PSA1_HUMAN(pre=K,post=L);sp|P25786-2|PSA1_HUMAN(pre=K,post=L);tr|B4DEV8|B4DEV8_HUMAN(pre=K,post=L);tr|F5GX11|F5GX11_HUMAN(pre=K,post=L)	744.086	3	23.9355	VSSPLPS#PSAMTDAANSQAAAK	sp|Q8WXI9|P66B_HUMAN(pre=R,post=L)	823.738	3	15.1219	KFLN@ESYK	sp|P15309|PPAP_HUMAN(pre=R,post=H);sp|P15309-2|PPAP_HUMAN(pre=R,post=H);tr|Q5FBY0|Q5FBY0_HUMAN(pre=R,post=H)	487.95	3	10.3802
DSSTWTVDHQLLWGEALLITPVLQAGK	sp|P10253|LYAG_HUMAN(pre=K,post=A)	1089.59	3	23.9283	ES#NEELTESCETKK	sp|P01042|KNG1_HUMAN(pre=K,post=L);sp|P01042-2|KNG1_HUMAN(pre=K,post=L);tr|C9JEX1|C9JEX1_HUMAN(pre=K,post=L)	732.675	3	15.1044	TM^FPN@LTDVR	sp|P06681|CO2_HUMAN(pre=K,post=E);sp|P06681-2|CO2_HUMAN(pre=K,post=E);sp|P06681-3|CO2_HUMAN(pre=K,post=E);tr|B4E1Z4|B4E1Z4_HUMAN(pre=K,post=E);tr|B4DQI1|B4DQI1_HUMAN(pre=K,post=E);tr|E7ETN3|E7ETN3_HUMAN(pre=K,post=E);tr|E9PDZ0|E9PDZ0_HUMAN(pre=K,post=E);t	677.844	2	10.3676
SVEVEWDPLDIAFETWEIIFR	sp|P24821|TENA_HUMAN(pre=T,post=N);sp|P24821-2|TENA_HUMAN(pre=T,post=N);sp|P24821-3|TENA_HUMAN(pre=T,post=N);sp|P24821-4|TENA_HUMAN(pre=T,post=N);sp|P24821-5|TENA_HUMAN(pre=T,post=N);sp|P24821-6|TENA_HUMAN(pre=T,post=N);tr|E9PC84|E9PC84_HUMAN(pre=T,post=N	913.468	3	23.9137	NSSTDQGS#DEEGSLQK	sp|Q12789|TF3C1_HUMAN(pre=K,post=E);sp|Q12789-3|TF3C1_HUMAN(pre=K,post=E)	683.967	3	15.0962	ETFFN@LSK	sp|Q9UK55|ZPI_HUMAN(pre=K,post=R);tr|G3V2W1|G3V2W1_HUMAN(pre=K,post=R)	637.847	2	10.3603
IVVLMLTGEVPEQQLEEAQR	sp|P12111|CO6A3_HUMAN(pre=K,post=V);sp|P12111-2|CO6A3_HUMAN(pre=K,post=V);sp|P12111-4|CO6A3_HUMAN(pre=K,post=V);tr|E7ENL6|E7ENL6_HUMAN(pre=K,post=V);tr|E9PCV6|E9PCV6_HUMAN(pre=K,post=V)	809.442	3	23.9101	KINS#SPNVNTTASGVEDLNIIQVTIPDDDNER	sp|P78347|GTF2I_HUMAN(pre=R,post=L);sp|P78347-2|GTF2I_HUMAN(pre=R,post=L);sp|P78347-3|GTF2I_HUMAN(pre=R,post=L);sp|P78347-4|GTF2I_HUMAN(pre=R,post=L)	959.976	4	15.0954	GASN@LTWR	sp|P15586|GNS_HUMAN(pre=R,post=S);tr|B4DYH8|B4DYH8_HUMAN(pre=R,post=S);tr|H7C3P4|H7C3P4_HUMAN(pre=R,post=S);tr|F6S8M0|F6S8M0_HUMAN(pre=R,post=S);tr|H0YFA9|H0YFA9_HUMAN(pre=R,post=S)	525.277	2	10.3135
GHNGWVTQIATTPQFPDMILSASR	sp|P63244|GBLP_HUMAN(pre=K,post=D);tr|E9PD14|E9PD14_HUMAN(pre=K,post=D);tr|J3KPE3|J3KPE3_HUMAN(pre=K,post=G);tr|D6RAC2|D6RAC2_HUMAN(pre=K,post=D);tr|D6RFZ9|D6RFZ9_HUMAN(pre=K,post=V);tr|D6REE5|D6REE5_HUMAN(pre=K,post=D);tr|D6R909|D6R909_HUMAN(pre=K,post=D	924.474	3	23.9086	RPYQAPVSVMPVAT#SDQEGDSSFGK	sp|P56746|CLD15_HUMAN(pre=R,post=Y)	1007.82	3	15.0937	EDALN@ETRESETK	sp|P10909|CLUS_HUMAN(pre=K,post=L);sp|P10909-2|CLUS_HUMAN(pre=K,post=L);sp|P10909-4|CLUS_HUMAN(pre=K,post=L);sp|P10909-5|CLUS_HUMAN(pre=K,post=L);tr|E5RJZ5|E5RJZ5_HUMAN(pre=K,post=L);tr|E7ERK6|E7ERK6_HUMAN(pre=K,post=L);tr|E7ETB4|E7ETB4_HUMAN(pre=K,post=L	604.303	3	10.3133
TAYPVISCPPLTPDWGVQDVWSSLR	sp|P22234|PUR6_HUMAN(pre=N,post=L);sp|P22234-2|PUR6_HUMAN(pre=N,post=L);tr|D6RF62|D6RF62_HUMAN(pre=N,post=L);tr|E9PBS1|E9PBS1_HUMAN(pre=N,post=L)	996.841	3	23.8911	DEEDDS#EEEAMETTPAK	sp|P19338|NUCL_HUMAN(pre=D,post=G)	1147.46	2	15.0898	SVTWSESGQN@VTAR	sp|P01877|IGHA2_HUMAN(pre=L,post=N)	833.912	2	10.3124
LMNESLM^LVTALNPHIGYDK	sp|P07954|FUMH_HUMAN(pre=K,post=A);sp|P07954-2|FUMH_HUMAN(pre=K,post=A)	855.121	3	23.8865	QAAS#QESEEAGGTGGPPAGVR	sp|Q63ZY3|KANK2_HUMAN(pre=R,post=S);sp|Q63ZY3-3|KANK2_HUMAN(pre=R,post=S)	727.331	3	15.0885	GM^N@FTWK	sp|Q9P2C4|TM181_HUMAN(pre=K,post=T)	594.801	2	10.3092
EQQIVIQSSGGLSKDDIENMVK	sp|P38646|GRP75_HUMAN(pre=R,post=N);tr|H0Y8S0|H0Y8S0_HUMAN(pre=R,post=N)	713.386	4	23.8778	GLTPESPIVPPPMS#PSSK	sp|Q13409-2|DC1I2_HUMAN(pre=M,post=S);sp|Q13409-3|DC1I2_HUMAN(pre=M,post=S);sp|Q13409-6|DC1I2_HUMAN(pre=M,post=S);tr|E9PGG1|E9PGG1_HUMAN(pre=M,post=S);tr|E7EV09|E7EV09_HUMAN(pre=M,post=S);tr|E7EQU2|E7EQU2_HUMAN(pre=M,post=S);tr|E7ETL8|E7ETL8_HUMAN(pre=M,p	730.378	3	15.0863	AGN@TTESK	sp|Q8WWY8|LIPH_HUMAN(pre=K,post=I);tr|A2IBA6|A2IBA6_HUMAN(pre=K,post=I);tr|H7BZL3|H7BZL3_HUMAN(pre=K,post=I)	548.788	2	10.2598
GITLHPELFSIDNGLLTPTMK	sp|P33121|ACSL1_HUMAN(pre=K,post=A);sp|P33121-2|ACSL1_HUMAN(pre=K,post=A);tr|B7Z452|B7Z452_HUMAN(pre=K,post=A);tr|B7Z3Z9|B7Z3Z9_HUMAN(pre=K,post=A);tr|E7EPM6|E7EPM6_HUMAN(pre=K,post=A);tr|H0Y9U7|H0Y9U7_HUMAN(pre=K,post=A)	862.481	3	23.8666	M^S#DDEDDDEEEYGKEEHEK	sp|Q7KZ85|SPT6H_HUMAN(pre=K,post=E);sp|Q7KZ85-3|SPT6H_HUMAN(pre=K,post=E)	715.037	4	15.0862	N@M^TLLVEK	sp|Q6UX06|OLFM4_HUMAN(pre=R,post=L)	626.856	2	10.2467
GVDDLDFFIGDEAIEKPTYATK	sp|P61158|ARP3_HUMAN(pre=K,post=W);tr|B4DXW1|B4DXW1_HUMAN(pre=K,post=W)	719.879	4	23.8629	IGDLQAAIEDEM^ES#DENEDLINSLQDMVTK	sp|Q92614|MY18A_HUMAN(pre=R,post=Y);sp|Q92614-2|MY18A_HUMAN(pre=R,post=Y);tr|J3KNX9|J3KNX9_HUMAN(pre=R,post=Y)	938.179	4	15.086	N@MTLLVEK	sp|Q6UX06|OLFM4_HUMAN(pre=R,post=L)	618.858	2	10.2467
VVGYAFDQVDDHLQTPYHETVYSLLDTLSPAYR	sp|Q9P0R6|GSKIP_HUMAN(pre=K,post=E)	989.994	4	23.8528	S#TVLGLPQHVQK	sp|Q9P206|K1522_HUMAN(pre=R,post=E);sp|Q9P206-2|K1522_HUMAN(pre=R,post=E);sp|Q9P206-3|K1522_HUMAN(pre=R,post=E)	558.98	3	15.072	FN@VSSVEK	sp|P10600|TGFB3_HUMAN(pre=R,post=N);tr|Q8WV88|Q8WV88_HUMAN(pre=R,post=N)	599.831	2	10.2411
CFGCAVIEDTWHYFLHR	sp|Q15800|MSMO1_HUMAN(pre=R,post=L);sp|Q15800-2|MSMO1_HUMAN(pre=R,post=L);tr|D6RDP9|D6RDP9_HUMAN(pre=R,post=L);tr|D6R952|D6R952_HUMAN(pre=R,post=L)	589.529	4	23.8505	DSSLT#CLAGNVSACDAPILSSSR	sp|P16871|IL7RA_HUMAN(pre=R,post=S);tr|H0Y8G3|H0Y8G3_HUMAN(pre=R,post=S)	869.066	3	15.069	ELHHLQEQN@VSNAFLDKGEFY	sp|P00450|CERU_HUMAN(pre=K,post=I);tr|E9PFZ2|E9PFZ2_HUMAN(pre=K,post=I);tr|H7C5R1|H7C5R1_HUMAN(pre=K,post=I)	702.603	4	10.214
SGMGGITAVTVNQSLLSPLVLEVDPNIQAVR	sp|P05787|K2C8_HUMAN(pre=A,post=T);sp|P05787-2|K2C8_HUMAN(pre=A,post=T);tr|F8VU64|F8VU64_HUMAN(pre=A,post=T);tr|F8W1U3|F8W1U3_HUMAN(pre=A,post=T);tr|F8VRG4|F8VRG4_HUMAN(pre=A,post=T);tr|F8VQY3|F8VQY3_HUMAN(pre=A,post=T);tr|F8VVA1|F8VVA1_HUMAN(pre=A,post=T	1108.28	3	23.845	AQS#SPASATFPVSVQEPPTKPR	sp|P56524|HDAC4_HUMAN(pre=R,post=F);tr|F5H5W4|F5H5W4_HUMAN(pre=R,post=F);tr|F5GX36|F5GX36_HUMAN(pre=R,post=F)	884.123	3	15.0684	ELLLHLIDYLVTSDGKDPEITNLIN@STR	sp|P14384|CBPM_HUMAN(pre=R,post=I);tr|F8W111|F8W111_HUMAN(pre=R,post=I);tr|F8VVI6|F8VVI6_HUMAN(pre=R,post=I)	695.181	5	10.2067
QLFVGNLPHDIDENELKEFFMSFGNVVELR	sp|Q9UN86|G3BP2_HUMAN(pre=H,post=I);sp|Q9UN86-2|G3BP2_HUMAN(pre=H,post=I)	956.999	4	23.8404	AS#QEANLLTLAQK	sp|Q6PJG2|EMSA1_HUMAN(pre=R,post=A);tr|H7C1L3|H7C1L3_HUMAN(pre=R,post=A);tr|F6RU81|F6RU81_HUMAN(pre=R,post=A)	585.649	3	15.0628	GFN@FSTESM^ARPEGR	sp|P36269|GGT5_HUMAN(pre=R,post=V);sp|P36269-2|GGT5_HUMAN(pre=R,post=V);sp|P36269-3|GGT5_HUMAN(pre=R,post=V);tr|E7EUG3|E7EUG3_HUMAN(pre=R,post=V)	616.288	3	10.1833
DLEEEFVYEDMEALCSVLR	sp|Q12894|IFRD2_HUMAN(pre=R,post=T);tr|Q9UJ88|Q9UJ88_HUMAN(pre=R,post=T)	831.056	3	23.8402	T#WCGSPPYAAPELFEGK	sp|Q9Y2K2|SIK3_HUMAN(pre=K,post=E);sp|Q9Y2K2-3|SIK3_HUMAN(pre=K,post=E);tr|A1A5A8|A1A5A8_HUMAN(pre=K,post=E);tr|A1A5A9|A1A5A9_HUMAN(pre=K,post=E);tr|H0Y494|H0Y494_HUMAN(pre=K,post=E);tr|J3KPC8|J3KPC8_HUMAN(pre=K,post=E);tr|H7C3X8|H7C3X8_HUMAN(pre=K,post=E	760.023	3	15.0588	VIYN@LTEK	sp|Q969V3|NCLN_HUMAN(pre=R,post=G);sp|Q969V3-2|NCLN_HUMAN(pre=R,post=G);tr|K7EMW4|K7EMW4_HUMAN(pre=R,post=G);tr|K7ELZ9|K7ELZ9_HUMAN(pre=R,post=G);tr|K7ENM2|K7ENM2_HUMAN(pre=R,post=G)	634.871	2	10.1685
HVEDVPAFQALGSLNDLQFFR	sp|P25311|ZA2G_HUMAN(pre=K,post=Y);tr|H7BZJ8|H7BZJ8_HUMAN(pre=K,post=Y);tr|C9JEV0|C9JEV0_HUMAN(pre=K,post=Y)	849.775	3	23.8182	YPSPPMGS#VSAPNLPTAEDNLEYVR	sp|P46109|CRKL_HUMAN(pre=R,post=T)	976.793	3	15.043	SLN@LSYNK	sp|Q96JA1|LRIG1_HUMAN(pre=R,post=L);sp|Q96JA1-2|LRIG1_HUMAN(pre=R,post=L)	614.345	2	10.1342
HFADLLPGFLQAVNDSCYQNDDSVLK	sp|O00410|IPO5_HUMAN(pre=K,post=S);sp|O00410-2|IPO5_HUMAN(pre=K,post=S);sp|O00410-3|IPO5_HUMAN(pre=K,post=S);tr|H0Y8C6|H0Y8C6_HUMAN(pre=K,post=S)	814.405	4	23.8138	RGS#SGS#VDETLFALPAASEPVIR	sp|Q9NQC3|RTN4_HUMAN(pre=R,post=S);sp|Q9NQC3-5|RTN4_HUMAN(pre=R,post=S)	888.426	3	15.0412	GLDGN@GTGN@STR	sp|Q5VUB5|F1711_HUMAN(pre=R,post=H)	647.803	2	10.1256
TMADSSYNLEVQNILSFLK	sp|Q96AC1|FERM2_HUMAN(pre=K,post=M);sp|Q96AC1-2|FERM2_HUMAN(pre=K,post=M);sp|Q96AC1-3|FERM2_HUMAN(pre=K,post=M);tr|H0YJ34|H0YJ34_HUMAN(pre=K,post=M)	1231.15	2	23.7998	EGNLENEGKPEDEVEPDDEGKS#DEEEKPDVEGK	sp|Q969E4|TCAL3_HUMAN(pre=N,post=T)	746.184	6	15.0365	ALAYGEKN@LTFEGPLPEK	sp|Q9HAT2|SIAE_HUMAN(pre=R,post=I);sp|Q9HAT2-2|SIAE_HUMAN(pre=R,post=I)	804.113	3	10.1148
NQPGNTLTEILETPATAQQEVDHATDM^VSR	sp|Q13576|IQGA2_HUMAN(pre=R,post=A);sp|Q13576-2|IQGA2_HUMAN(pre=R,post=A);tr|E7EWC2|E7EWC2_HUMAN(pre=R,post=A);tr|F5H7S7|F5H7S7_HUMAN(pre=R,post=A);tr|J3KR91|J3KR91_HUMAN(pre=R,post=A)	1142.89	3	23.7981	EGEAAAVEGPCPS#QESLSQEENPEPTEDERSEEK	sp|Q86W50|MET16_HUMAN(pre=R,post=G);tr|B7Z3X7|B7Z3X7_HUMAN(pre=R,post=G)	1028.95	4	15.0359	KN@VTAQICIDK	sp|P12109|CO6A1_HUMAN(pre=L,post=K)	574.999	3	10.1039
TFIFSDLDYMGMSSGFYK	sp|P23381|SYWC_HUMAN(pre=K,post=N);sp|P23381-2|SYWC_HUMAN(pre=K,post=N);tr|G3V3H8|G3V3H8_HUMAN(pre=K,post=N);tr|G3V3Y5|G3V3Y5_HUMAN(pre=K,post=N)	799.719	3	23.7973	DESCYDNAEAAFS#DDEEDLNSK	sp|Q68E01|INT3_HUMAN(pre=K,post=G);sp|Q68E01-2|INT3_HUMAN(pre=K,post=G);sp|Q68E01-3|INT3_HUMAN(pre=K,post=G);sp|Q68E01-4|INT3_HUMAN(pre=K,post=G)	964.718	3	15.0296	CECPPGHQLSPN@ISAC	sp|P35555|FBN1_HUMAN(pre=R,post=I)	657.954	3	10.1016
GLLGNPICSPEYWKPSTFGGEVGFNIVK	sp|P23219|PGH1_HUMAN(pre=K,post=T);sp|P23219-2|PGH1_HUMAN(pre=K,post=T);tr|B4DHQ2|B4DHQ2_HUMAN(pre=K,post=T)	875.468	4	23.7803	ATLLNVPDLS#DSIHS#ANASER	sp|Q07157|ZO1_HUMAN(pre=R,post=D);sp|Q07157-2|ZO1_HUMAN(pre=R,post=D);tr|H0YKB1|H0YKB1_HUMAN(pre=R,post=D);tr|G5E9E7|G5E9E7_HUMAN(pre=R,post=D);tr|G3V1L9|G3V1L9_HUMAN(pre=R,post=D)	838.72	3	15.0241	AAAVSGAN@GSTLWER	sp|Q9H0X4|ITFG3_HUMAN(pre=F,post=P);sp|Q9H0X4-2|ITFG3_HUMAN(pre=F,post=P);tr|B4DGG1|B4DGG1_HUMAN(pre=F,post=P);tr|H7C3L6|H7C3L6_HUMAN(pre=F,post=P);tr|C9IYB9|C9IYB9_HUMAN(pre=F,post=P);tr|C9J3Y6|C9J3Y6_HUMAN(pre=F,post=P)	817.917	2	10.0696
TSPLQTPAAPGAAAGPALSPVPPVVHLTLR	sp|P10415|BCL2_HUMAN(pre=R,post=Q);sp|P10415-2|BCL2_HUMAN(pre=R,post=Q);tr|C9JHD5|C9JHD5_HUMAN(pre=R,post=Q)	1010.91	3	23.7708	GLGGLQPAQSPPLS#PEDSLGAVGPASLEQR	sp|P41440|S19A1_HUMAN(pre=K,post=Q);sp|P41440-2|S19A1_HUMAN(pre=K,post=Q)	1051.53	3	15.008	N@DTLQEAK	sp|Q92896|GSLG1_HUMAN(pre=R,post=E);sp|Q92896-2|GSLG1_HUMAN(pre=R,post=E);sp|Q92896-3|GSLG1_HUMAN(pre=R,post=E)	604.321	2	10.0682
VLVQCQPPAVVTSLALHSEWR	sp|Q6P1M3|L2GL2_HUMAN(pre=F,post=L);sp|Q6P1M3-2|L2GL2_HUMAN(pre=F,post=L);tr|J3QRV5|J3QRV5_HUMAN(pre=F,post=L)	634.348	4	23.7605	TCS#FGGFDLTNR	sp|O94885|SASH1_HUMAN(pre=R,post=S)	533.566	3	15.005	QPESM^N@VTR	sp|Q12866|MERTK_HUMAN(pre=K,post=N);tr|E9PHX8|E9PHX8_HUMAN(pre=K,post=N)	611.797	2	10.0247
EQMIQVQDSPEPDQLLATLEK	sp|Q9UPN7|PP6R1_HUMAN(pre=R,post=Q)	900.805	3	23.7596	ESQLAHIKDEPPPLSPAPLT#PAT#PSSLDPFFSR	sp|Q7Z6Z7|HUWE1_HUMAN(pre=R,post=E);sp|Q7Z6Z7-2|HUWE1_HUMAN(pre=R,post=E);sp|Q7Z6Z7-3|HUWE1_HUMAN(pre=R,post=E);tr|H0Y5W0|H0Y5W0_HUMAN(pre=R,post=E);tr|H0Y659|H0Y659_HUMAN(pre=R,post=E)	998.497	4	15.0046	AEN@QTAPGEVPALSNLRPPSR	sp|P28300|LYOX_HUMAN(pre=R,post=V)	783.749	3	10.021
DLVVLLFETALLSSGFSLEDPQTHSNR	sp|P08238|HS90B_HUMAN(pre=K,post=I)	783.915	4	23.7352	VTFSVS#PIEATEK	sp|Q9ULD2|MTUS1_HUMAN(pre=K,post=C);sp|Q9ULD2-2|MTUS1_HUMAN(pre=K,post=C);sp|Q9ULD2-5|MTUS1_HUMAN(pre=K,post=C);tr|H0YC63|H0YC63_HUMAN(pre=K,post=C)	888.46	2	15.0027	M^VLWN@DSVVR	sp|Q9Y487|VPP2_HUMAN(pre=K,post=H)	690.36	2	10.0092
DLVEISPNPAVTLENFLHWR	sp|Q13444|ADA15_HUMAN(pre=R,post=R);sp|Q13444-2|ADA15_HUMAN(pre=R,post=R);sp|Q13444-3|ADA15_HUMAN(pre=R,post=R);sp|Q13444-4|ADA15_HUMAN(pre=R,post=R);sp|Q13444-5|ADA15_HUMAN(pre=R,post=R);sp|Q13444-6|ADA15_HUMAN(pre=R,post=R);sp|Q13444-7|ADA15_HUMAN(pre=R	624.337	4	23.7143	LGSLTPEIVSTPSS#PEEEDK	sp|Q14CS0|UBX2B_HUMAN(pre=K,post=S)	828.408	3	14.9991	ILM^NEGGHYN@ASSGK	sp|Q9BXJ5|C1QT2_HUMAN(pre=K,post=F)	628.31	3	9.95485
VDSGNDVTDIADDGCPKPPEIAHGYVEHSVR	sp|P00738|HPT_HUMAN(pre=A,post=Y);tr|Q0VAC5|Q0VAC5_HUMAN(pre=A,post=Y);tr|J3QQI8|J3QQI8_HUMAN(pre=A,post=Y);tr|J3KRH2|J3KRH2_HUMAN(pre=A,post=Y);tr|H3BMJ7|H3BMJ7_HUMAN(pre=A,post=Y);tr|H3BS21|H3BS21_HUMAN(pre=A,post=Y);tr|H0Y300|H0Y300_HUMAN(pre=A,post=Y)	728.355	5	23.6996	VS#DDDEKEPEVDYR	sp|Q15746|MYLK_HUMAN(pre=E,post=T);sp|Q15746-2|MYLK_HUMAN(pre=E,post=T);sp|Q15746-3|MYLK_HUMAN(pre=E,post=T);sp|Q15746-4|MYLK_HUMAN(pre=E,post=T);sp|Q15746-5|MYLK_HUMAN(pre=E,post=T);sp|Q15746-6|MYLK_HUMAN(pre=E,post=T);sp|Q15746-7|MYLK_HUMAN(pre=E,post=T	688.643	3	14.9942	KAPVVN@CSIAVC	sp|P11215|ITAM_HUMAN(pre=R,post=Q)	536.289	3	9.92151
TLYVHWTDAGQLTPALLHSR	sp|Q8IY67|RAVR1_HUMAN(pre=R,post=C);sp|Q8IY67-2|RAVR1_HUMAN(pre=R,post=C);tr|E9PAU2|E9PAU2_HUMAN(pre=R,post=C)	808.437	3	23.6948	RPYTGNPQYTYNNWS#PPVQSNETSNGYFLER	sp|Q93008|USP9X_HUMAN(pre=R,post=S);sp|Q93008-1|USP9X_HUMAN(pre=R,post=S)	1301.92	3	14.9935	EDALN@ETR	sp|P10909|CLUS_HUMAN(pre=K,post=E);sp|P10909-2|CLUS_HUMAN(pre=K,post=E);sp|P10909-4|CLUS_HUMAN(pre=K,post=E);sp|P10909-5|CLUS_HUMAN(pre=K,post=E);tr|E5RJZ5|E5RJZ5_HUMAN(pre=K,post=E);tr|E7ERK6|E7ERK6_HUMAN(pre=K,post=E);tr|E7ETB4|E7ETB4_HUMAN(pre=K,post=E	546.769	2	9.89741
FGGQLLSFDIGDQPVFEIPLSNVSQCTTGK	sp|Q08945|SSRP1_HUMAN(pre=K,post=N);tr|E9PPZ7|E9PPZ7_HUMAN(pre=K,post=N);tr|E9PMD4|E9PMD4_HUMAN(pre=K,post=N)	886.458	4	23.6807	S#PGVVISDDEPGYDLDLFCIPNHYAEDLER	sp|P00492|HPRT_HUMAN(pre=R,post=V)	1220.55	3	14.9875	PELKTPLTAN@ITK	sp|P01877|IGHA2_HUMAN(pre=H,post=S)	620.38	3	9.87077
SGGSGGCSGAGGASNCGTGSGR	sp|Q15005|SPCS2_HUMAN(pre=R,post=S);tr|E9PL01|E9PL01_HUMAN(pre=R,post=S);tr|E9PI68|E9PI68_HUMAN(pre=R,post=S)	1001.41	2	23.6747	SSS#PVQVEEEPVR	sp|Q8IZ21|PHAR4_HUMAN(pre=R,post=L);sp|Q8IZ21-2|PHAR4_HUMAN(pre=R,post=L);sp|Q8IZ21-3|PHAR4_HUMAN(pre=R,post=L)	833.896	2	14.9837	GHDLNEDGLVSWEEYKN@ATY	sp|O43852|CALU_HUMAN(pre=K,post=G);sp|O43852-3|CALU_HUMAN(pre=K,post=G);sp|O43852-5|CALU_HUMAN(pre=K,post=G);sp|O43852-6|CALU_HUMAN(pre=K,post=G);sp|O43852-10|CALU_HUMAN(pre=K,post=G);sp|O43852-11|CALU_HUMAN(pre=K,post=G);sp|O43852-13|CALU_HUMAN(pre=K,pos	877.082	3	9.82845
SAKPTKPAASDLPVPAEGVR	sp|Q05682|CALD1_HUMAN(pre=K,post=N);sp|Q05682-2|CALD1_HUMAN(pre=K,post=N);sp|Q05682-3|CALD1_HUMAN(pre=K,post=N);sp|Q05682-4|CALD1_HUMAN(pre=K,post=N);sp|Q05682-5|CALD1_HUMAN(pre=K,post=N);sp|Q05682-6|CALD1_HUMAN(pre=K,post=N);tr|E7EX44|E7EX44_HUMAN(pre=K,	808.472	3	23.6685	RVS#GDAAQDLDR	sp|Q9Y4H2|IRS2_HUMAN(pre=R,post=G)	509.57	3	14.9716	TVTCQLN@CSDHGHCDSFTK	sp|Q8IZA0|K319L_HUMAN(pre=N,post=R);sp|Q8IZA0-2|K319L_HUMAN(pre=N,post=R);sp|Q8IZA0-3|K319L_HUMAN(pre=N,post=R);tr|C9J519|C9J519_HUMAN(pre=N,post=R);tr|E7EN73|E7EN73_HUMAN(pre=N,post=R)	512.029	5	9.82727
IECM^LLCEGAAAVLDMVRPK	sp|Q27J81|INF2_HUMAN(pre=R,post=A);sp|Q27J81-2|INF2_HUMAN(pre=R,post=A);tr|H7BXE4|H7BXE4_HUMAN(pre=R,post=A)	645.837	4	23.6557	ERDSELS#DTDSGCCLGQSESDK	sp|Q96T88|UHRF1_HUMAN(pre=K,post=S);sp|Q96T88-2|UHRF1_HUMAN(pre=K,post=S)	948.393	3	14.9667	KASQDQTMCMDVDECERHPCGN@GTCK	sp|P35556|FBN2_HUMAN(pre=F,post=N)	1183.18	3	9.81112
M^TVDESGQLISCSMDDTVR	sp|O75083|WDR1_HUMAN(pre=R,post=Y);sp|O75083-3|WDR1_HUMAN(pre=R,post=Y)	768.681	3	23.6546	KM^S#DDEDDDEEEYGKEEHEK	sp|Q7KZ85|SPT6H_HUMAN(pre=K,post=E);sp|Q7KZ85-3|SPT6H_HUMAN(pre=K,post=E)	1043.78	3	14.961	VLNSIGSDIDN@VTQR	sp|O43490|PROM1_HUMAN(pre=R,post=L);sp|O43490-2|PROM1_HUMAN(pre=R,post=L);sp|O43490-3|PROM1_HUMAN(pre=R,post=L);sp|O43490-4|PROM1_HUMAN(pre=R,post=L);sp|O43490-5|PROM1_HUMAN(pre=R,post=L);sp|O43490-6|PROM1_HUMAN(pre=R,post=L);sp|O43490-7|PROM1_HUMAN(pre=R	888.465	2	9.77014
HQDVFNQPTLNSFMGLGQAAWK	sp|P16930|FAAA_HUMAN(pre=K,post=E);tr|H0YLC7|H0YLC7_HUMAN(pre=K,post=E)	926.475	3	23.6474	DLPTIPGVTSPSSDEPPMEASQSHLRNS#PEDKR	sp|Q13541|4EBP1_HUMAN(pre=R,post=A)	986.476	4	14.9556	LN@LTTDPK	sp|Q92896|GSLG1_HUMAN(pre=K,post=F);sp|Q92896-2|GSLG1_HUMAN(pre=K,post=F);sp|Q92896-3|GSLG1_HUMAN(pre=K,post=F);tr|H3BM42|H3BM42_HUMAN(pre=K,post=F);tr|H3BQU9|H3BQU9_HUMAN(pre=K,post=F);tr|H3BRD8|H3BRD8_HUMAN(pre=K,post=F)	595.847	2	9.75949
DIADTYKVETDIIVADFSSGR	sp|Q3SXM5|HSDL1_HUMAN(pre=K,post=E)	868.454	3	23.6429	WGQPPSPTPVPRPPDADPNTPS#PKPLEGRPER	sp|Q14839|CHD4_HUMAN(pre=K,post=Q);sp|Q14839-2|CHD4_HUMAN(pre=K,post=Q);tr|F5GWX5|F5GWX5_HUMAN(pre=K,post=Q)	768.394	5	14.9525	N@LSIQVGK	sp|A8TX70|CO6A5_HUMAN(pre=K,post=S);sp|A8TX70-2|CO6A5_HUMAN(pre=K,post=S);tr|E9PAL5|E9PAL5_HUMAN(pre=K,post=S);tr|F8W8G8|F8W8G8_HUMAN(pre=K,post=S)	574.351	2	9.75634
MENQSENNDIDEVIIPTAPLYK	sp|Q99816|TS101_HUMAN(pre=K,post=Q);sp|Q99816-2|TS101_HUMAN(pre=K,post=Q);tr|F5H442|F5H442_HUMAN(pre=K,post=Q)	941.144	3	23.6373	ERVPDS#PS#PAPSLEEGR	sp|Q9UI36|DACH1_HUMAN(pre=K,post=R);sp|Q9UI36-2|DACH1_HUMAN(pre=K,post=R)	709.649	3	14.9443	LSISFPN@MTSNGYPVLYPTGLSSSENAN	sp|P56199|ITA1_HUMAN(pre=K,post=C)	1035.83	3	9.74132
LQLNGNLQLELAQVLAQERPK	sp|P49327|FAS_HUMAN(pre=R,post=L)	888.52	3	23.6258	QRS#PIALPVKQEPPQIDAVK	sp|Q8TF01|PNISR_HUMAN(pre=R,post=R);sp|Q8TF01-2|PNISR_HUMAN(pre=R,post=R)	682.391	4	14.939	SCSN@SSIILSPAVHLDLLSLR	sp|P34810|CD68_HUMAN(pre=F,post=L);sp|P34810-2|CD68_HUMAN(pre=F,post=L);tr|B4DVT4|B4DVT4_HUMAN(pre=F,post=L);tr|J3KRX0|J3KRX0_HUMAN(pre=F,post=L)	607.581	4	9.73933
SHLGAENNIDLVLNVEDFDVESK	sp|Q96KA5|CLP1L_HUMAN(pre=R,post=F);sp|Q96KA5-2|CLP1L_HUMAN(pre=R,post=F)	949.152	3	23.6089	SAVAVYSYSCEGPEEES#EDDSHLEGRDPDIWHVGFK	sp|Q9C0B1|FTO_HUMAN(pre=R,post=I)	893.797	5	14.9208	MFSN@CSK	sp|P78536|ADA17_HUMAN(pre=K,post=Q);sp|P78536-2|ADA17_HUMAN(pre=K,post=Q)	581.778	2	9.72957
AVESSKPLSNAQPSGPLKPVGNAK	sp|Q15746|MYLK_HUMAN(pre=K,post=P);sp|Q15746-2|MYLK_HUMAN(pre=K,post=P);sp|Q15746-3|MYLK_HUMAN(pre=K,post=P);sp|Q15746-4|MYLK_HUMAN(pre=K,post=P);sp|Q15746-5|MYLK_HUMAN(pre=K,post=P);sp|Q15746-6|MYLK_HUMAN(pre=K,post=P);sp|Q15746-7|MYLK_HUMAN(pre=K,post=P	738.927	4	23.6028	KHS#LSSVTYVPR	sp|Q9Y271|CLTR1_HUMAN(pre=R,post=K)	581.315	3	14.9134	N@ISQVLEK	sp|O14672|ADA10_HUMAN(pre=R,post=K);tr|B4DU28|B4DU28_HUMAN(pre=R,post=K);tr|H0YNC5|H0YNC5_HUMAN(pre=R,post=K)	610.36	2	9.71588
STNGDTFLGGEDFDQALLR	sp|P38646|GRP75_HUMAN(pre=K,post=H)	734.026	3	23.6002	NLHQSGFSLS#GAQIDDNIPR	sp|Q16555|DPYL2_HUMAN(pre=R,post=R);sp|Q16555-2|DPYL2_HUMAN(pre=R,post=R)	798.385	3	14.9023	GLSPGN@YSVR	sp|P06213|INSR_HUMAN(pre=R,post=I);sp|P06213-2|INSR_HUMAN(pre=R,post=I)	597.815	2	9.71126
HSADVMSEMAQIAEALLQAGANPNMQDSK	sp|Q9P2R3|ANFY1_HUMAN(pre=K,post=G);sp|Q9P2R3-2|ANFY1_HUMAN(pre=K,post=G);sp|Q9P2R3-4|ANFY1_HUMAN(pre=K,post=G);tr|I3L2C5|I3L2C5_HUMAN(pre=K,post=G)	837.159	4	23.592	KPS#PSES#PEPWKPFPAVSPEPR	sp|Q96JM3|CHAP1_HUMAN(pre=R,post=R)	760.376	4	14.8984	NDMN@ASK	sp|P51790|CLCN3_HUMAN(pre=R,post=I);sp|P51790-2|CLCN3_HUMAN(pre=R,post=I);sp|P51790-4|CLCN3_HUMAN(pre=R,post=I);tr|B9EGJ9|B9EGJ9_HUMAN(pre=R,post=I);tr|E9PE15|E9PE15_HUMAN(pre=R,post=I);tr|H0Y8Z8|H0Y8Z8_HUMAN(pre=R,post=I)	534.765	2	9.67278
QAPEENQPTNESLQEEWIPFR	sp|Q99487|PAFA2_HUMAN(pre=K,post=R);tr|Q5SY00|Q5SY00_HUMAN(pre=K,post=R)	896.1	3	23.5912	YPLCSADAAVST#TPPGS#PPPPPPLPEPPVLK	sp|Q9BTC0|DIDO1_HUMAN(pre=K,post=V)	900.196	4	14.898	LDN@VTVAHMGTM^DGR	sp|Q04912|RON_HUMAN(pre=R,post=I);sp|Q04912-2|RON_HUMAN(pre=R,post=I);sp|Q04912-3|RON_HUMAN(pre=R,post=I);sp|Q04912-5|RON_HUMAN(pre=R,post=I);sp|Q04912-6|RON_HUMAN(pre=R,post=I);tr|J3KQS7|J3KQS7_HUMAN(pre=R,post=I)	593.284	3	9.63999
HTDVQFYTEVGEITTDLGK	sp|Q9Y5B9|SP16H_HUMAN(pre=R,post=H)	814.42	3	23.5906	QKS#DAEEDGGTVSQEEEDRKPK	sp|P27824|CALX_HUMAN(pre=K,post=A);tr|B4DGP8|B4DGP8_HUMAN(pre=K,post=A);tr|B4E2T8|B4E2T8_HUMAN(pre=K,post=A)	624.508	5	14.8972	GN@ESLPER	sp|Q8NFZ8|CADM4_HUMAN(pre=R,post=A)	523.765	2	9.63386
LHDNQNGWSGDSAPVELILSDETLPAPEFSPEPESGR	sp|P04217|A1BG_HUMAN(pre=R,post=A);sp|P04217-2|A1BG_HUMAN(pre=R,post=A);tr|M0R009|M0R009_HUMAN(pre=R,post=A)	1378.99	3	23.5823	Y#SPPAISPLVSEK	sp|Q14694|UBP10_HUMAN(pre=K,post=Q);sp|Q14694-2|UBP10_HUMAN(pre=K,post=Q);sp|Q14694-3|UBP10_HUMAN(pre=K,post=Q)	585.978	3	14.874	YPQDYQFYIQN@FTALPL	sp|P43307|SSRA_HUMAN(pre=R,post=N);sp|P43307-2|SSRA_HUMAN(pre=R,post=N);tr|E9PAL7|E9PAL7_HUMAN(pre=R,post=N);tr|F5H5Y2|F5H5Y2_HUMAN(pre=R,post=N);tr|C9J5W0|C9J5W0_HUMAN(pre=R,post=N);tr|C9IZQ1|C9IZQ1_HUMAN(pre=R,post=N);tr|C9J3L8|C9J3L8_HUMAN(pre=R,post=N	1133.56	2	9.55678
VNHLYSDLSDALVIFQLYEK	sp|P13796|PLSL_HUMAN(pre=R,post=I)	1328.22	2	23.5676	LVSFHDDS#DEDLLHI	sp|P11717|MPRI_HUMAN(pre=K,post=-)	660.303	3	14.873	N@VSDIIPR	sp|Q9BYF1|ACE2_HUMAN(pre=K,post=T)	529.802	2	9.52926
VSETLQEIYSSEWDGHEELK	sp|Q9UBW5|BIN2_HUMAN(pre=R,post=A);sp|Q9UBW5-2|BIN2_HUMAN(pre=R,post=A);tr|F5H0W4|F5H0W4_HUMAN(pre=R,post=A)	667.582	4	23.5595	EGNTTEDDFPSS#PGNGNK	sp|Q15007|FL2D_HUMAN(pre=R,post=S)	745.318	3	14.8681	CN@GTSSK	sp|P35613|BASI_HUMAN(pre=R,post=G);sp|P35613-2|BASI_HUMAN(pre=R,post=G);sp|P35613-3|BASI_HUMAN(pre=R,post=G);sp|P35613-4|BASI_HUMAN(pre=R,post=G);tr|I3L4S8|I3L4S8_HUMAN(pre=R,post=G)	521.757	2	9.52282
DLTGPAGEAGPPGPPGLQGPPGPAGPPGSPGK	sp|Q9Y6C2|EMIL1_HUMAN(pre=K,post=D)	768.905	4	23.5521	SQLDDHPES#DDEENFIDANDDEDM^EK	sp|Q03701|CEBPZ_HUMAN(pre=R,post=F)	1146.12	3	14.866	NHPLN@LTK	sp|Q8IZY2|ABCA7_HUMAN(pre=L,post=E);sp|Q8IZY2-2|ABCA7_HUMAN(pre=L,post=E)	613.361	2	9.50862
SSVGETVYGGSDELSDDITQQQLLPGVK	sp|O00267|SPT5H_HUMAN(pre=K,post=D);sp|O00267-2|SPT5H_HUMAN(pre=K,post=D);tr|M0QYL9|M0QYL9_HUMAN(pre=K,post=D)	1070.88	3	23.5427	LSSLSLS#PANHENQPSEGER	sp|Q9Y4F3|MARF1_HUMAN(pre=R,post=I);sp|Q9Y4F3-3|MARF1_HUMAN(pre=R,post=I);sp|Q9Y4F3-4|MARF1_HUMAN(pre=R,post=I);sp|Q9Y4F3-5|MARF1_HUMAN(pre=R,post=I);tr|C9JKX0|C9JKX0_HUMAN(pre=R,post=I);tr|G8JLP4|G8JLP4_HUMAN(pre=R,post=I)	792.705	3	14.8619	SLDLSHNLISDFAWSDLHN@LSAL	sp|O14498|ISLR_HUMAN(pre=K,post=Q);tr|H0YL90|H0YL90_HUMAN(pre=K,post=Q);tr|H0YN67|H0YN67_HUMAN(pre=K,post=Q)	679.095	4	9.4534
PLEDQTQLLTLVCQLYQGK	sp|P13284|GILT_HUMAN(pre=K,post=K)	634.598	4	23.5357	IVLTSLPALAVPPPT#PTK	sp|O75398|DEAF1_HUMAN(pre=K,post=A);sp|O75398-3|DEAF1_HUMAN(pre=K,post=A);sp|O75398-4|DEAF1_HUMAN(pre=K,post=A);sp|O75398-5|DEAF1_HUMAN(pre=K,post=A);tr|H0YCH1|H0YCH1_HUMAN(pre=K,post=A)	728.429	3	14.836	N@WSLPNR	sp|P55058|PLTP_HUMAN(pre=R,post=A);sp|P55058-2|PLTP_HUMAN(pre=R,post=A);sp|P55058-3|PLTP_HUMAN(pre=R,post=A);tr|B3KUE5|B3KUE5_HUMAN(pre=R,post=A)	516.273	2	9.43783
FGQGVHHAAGQAGNEAGR	sp|Q6UWP8|SBSN_HUMAN(pre=R,post=F)	636.649	3	23.5179	YSISLS#PPEQQKK	sp|Q15057|ACAP2_HUMAN(pre=K,post=F);tr|H7C3K3|H7C3K3_HUMAN(pre=K,post=F)	673.031	3	14.8325	GIN@ASSMAWAR	sp|O15230|LAMA5_HUMAN(pre=R,post=L)	654.828	2	9.41372
VTCTVCTPDGSEVDVDVVENEDGTFDIFYTAPQPGK	sp|P21333|FLNA_HUMAN(pre=K,post=Y);sp|P21333-2|FLNA_HUMAN(pre=K,post=Y);tr|Q5HY54|Q5HY54_HUMAN(pre=K,post=Y)	1063.25	4	23.5103	STPAEDDS#PGDSQVK	sp|Q9UHB6-4|LIMA1_HUMAN(pre=R,post=S)	634.288	3	14.8241	PLLAPLN@DTR	sp|P02765|FETUA_HUMAN(pre=C,post=V);tr|C9JV77|C9JV77_HUMAN(pre=C,post=V)	627.863	2	9.41206
GYGFCEYQDQETALSAMR	sp|P33240|CSTF2_HUMAN(pre=K,post=N);sp|P33240-2|CSTF2_HUMAN(pre=K,post=N);sp|Q9H0L4|CSTFT_HUMAN(pre=K,post=N);tr|E9PID8|E9PID8_HUMAN(pre=K,post=N);tr|E7EWR4|E7EWR4_HUMAN(pre=K,post=N)	757.338	3	23.5076	LHVGNIS#PTCTNK	sp|Q9BWF3|RBM4_HUMAN(pre=K,post=E);sp|Q9BWF3-2|RBM4_HUMAN(pre=K,post=E);sp|Q9BWF3-3|RBM4_HUMAN(pre=K,post=E);sp|Q9BWF3-4|RBM4_HUMAN(pre=K,post=E);tr|J3QRR5|J3QRR5_HUMAN(pre=K,post=E);tr|D6R9K7|D6R9K7_HUMAN(pre=K,post=E);tr|E9PB51|E9PB51_HUMAN(pre=K,post=E	904.954	2	14.8078	DEIGN@VSTSH	sp|P04843|RPN1_HUMAN(pre=R,post=L);tr|B7Z4L4|B7Z4L4_HUMAN(pre=R,post=L)	602.284	2	9.3725
ALVHNFFPEAFDYGQLSPQNR	sp|P53814|SMTN_HUMAN(pre=C,post=R);sp|P53814-2|SMTN_HUMAN(pre=C,post=R);sp|P53814-5|SMTN_HUMAN(pre=C,post=R);sp|P53814-6|SMTN_HUMAN(pre=C,post=R);tr|B5MCI0|B5MCI0_HUMAN(pre=C,post=R)	865.436	3	23.4896	EDLPAENGETKT#EESPASDEAGEK	sp|P05114|HMGN1_HUMAN(pre=K,post=E);tr|A6NL93|A6NL93_HUMAN(pre=K,post=E);tr|A6NEL0|A6NEL0_HUMAN(pre=K,post=E)	1015.8	3	14.8022	DN@TTVTR	sp|P11279|LAMP1_HUMAN(pre=K,post=L);tr|B4DWL3|B4DWL3_HUMAN(pre=K,post=L)	476.246	2	9.35539
APVSVSCGGESPLDGICLSESDK	sp|O75410|TACC1_HUMAN(pre=K,post=T);sp|O75410-2|TACC1_HUMAN(pre=K,post=T);sp|O75410-3|TACC1_HUMAN(pre=K,post=T);sp|O75410-4|TACC1_HUMAN(pre=K,post=T);sp|O75410-5|TACC1_HUMAN(pre=K,post=T);sp|O75410-6|TACC1_HUMAN(pre=K,post=T);sp|O75410-7|TACC1_HUMAN(pre=K	884.763	3	23.4813	TAPTSTIAPGVVM^AS#SPALPTQPAEEAAR	sp|P16220|CREB1_HUMAN(pre=R,post=K);sp|P16220-2|CREB1_HUMAN(pre=R,post=K);tr|H7C1R5|H7C1R5_HUMAN(pre=R,post=K);tr|C9J896|C9J896_HUMAN(pre=R,post=K);tr|C9JBT4|C9JBT4_HUMAN(pre=R,post=K)	1021.18	3	14.8019	LAGKPTHVN@VSVV	sp|P01876|IGHA1_HUMAN(pre=R,post=M)	537.322	3	9.34666
LDNLQQEIDFLTALYQAELSQMQTQISETNVILSM^DNNR	sp|P04264|K2C1_HUMAN(pre=K,post=S);gi|1346343(pre=K,post=S);gi|71536(pre=K,post=Q);gi|88054(pre=K,post=Q)	1563.11	3	23.4793	DAT#PPVS#PINMEDQER	sp|P17275|JUNB_HUMAN(pre=R,post=I)	701.626	3	14.7966	N@LSDLLEK	sp|Q7Z4H8|KDEL2_HUMAN(pre=R,post=V);sp|Q7Z4H8-2|KDEL2_HUMAN(pre=R,post=V);sp|Q7Z4H8-3|KDEL2_HUMAN(pre=R,post=V)	610.852	2	9.3418
DFSALESQLQDTQELLQEENR	sp|P35579|MYH9_HUMAN(pre=K,post=Q)	879.764	3	23.4758	CGSGPVHISGQHLVAVEEDAES#EDEEEEDVK	sp|P06748|NPM_HUMAN(pre=K,post=L);sp|P06748-2|NPM_HUMAN(pre=K,post=L);sp|P06748-3|NPM_HUMAN(pre=K,post=L);tr|E5RI98|E5RI98_HUMAN(pre=K,post=L)	937.917	4	14.7792	QAN@DTAK	sp|P24043|LAMA2_HUMAN(pre=R,post=D)	518.779	2	9.32117
FQSSAVM^ALQEASEAYLVGLFEDTNLCAIH	sp|Q71DI3|H32_HUMAN(pre=R,post=A)	869.423	4	23.4737	Y#SDHAGPAIPSVVAYPK	sp|P27448|MARK3_HUMAN(pre=R,post=R);sp|P27448-2|MARK3_HUMAN(pre=R,post=R);sp|P27448-3|MARK3_HUMAN(pre=R,post=R);sp|P27448-4|MARK3_HUMAN(pre=R,post=R);sp|P27448-6|MARK3_HUMAN(pre=R,post=R);sp|P27448-7|MARK3_HUMAN(pre=R,post=R);sp|P27448-8|MARK3_HUMAN(pre=R	714.03	3	14.7739	SLGNVN@FTVSAEALESQELCGTEVPSVPEHGR	sp|P01023|A2MG_HUMAN(pre=K,post=K);tr|H0YGH6|H0YGH6_HUMAN(pre=K,post=K)	890.434	4	37.0835
DNGDGTYTVSYLPDMSGR	sp|Q14315|FLNC_HUMAN(pre=R,post=Y);sp|Q14315-2|FLNC_HUMAN(pre=R,post=Y)	697.985	3	23.4736	AIPTESITDS#PISAQDLLSR	sp|Q9UDV7|ZN282_HUMAN(pre=R,post=I);tr|B4DRI5|B4DRI5_HUMAN(pre=R,post=I)	780.062	3	14.7714	DTAVFECLPQHAMFGN@DTITCTTHGN@WTK	sp|P02749|APOH_HUMAN(pre=R,post=L);tr|J3QLI0|J3QLI0_HUMAN(pre=R,post=L)	911.418	4	36.8092
QALAEHEDELPEHFKPSQLIK	sp|O75151|PHF2_HUMAN(pre=K,post=D)	579.118	5	23.4721	ARSMDS#SDLSDGAVTLQEYLELK	sp|Q9Y2X7|GIT1_HUMAN(pre=R,post=K);sp|Q9Y2X7-3|GIT1_HUMAN(pre=R,post=K);tr|J3QRU8|J3QRU8_HUMAN(pre=R,post=K);tr|J3QLH1|J3QLH1_HUMAN(pre=R,post=K)	966.135	3	14.7695	CVSN@ESQSLDDNLGVCWQEVGADLVCSHPR	sp|Q8N2S1|LTBP4_HUMAN(pre=R,post=L);sp|Q8N2S1-2|LTBP4_HUMAN(pre=R,post=L);sp|Q8N2S1-3|LTBP4_HUMAN(pre=R,post=L);sp|Q8N2S1-4|LTBP4_HUMAN(pre=R,post=L);tr|F5GXC9|F5GXC9_HUMAN(pre=R,post=L);tr|M0QZX0|M0QZX0_HUMAN(pre=R,post=L);tr|E7EUU1|E7EUU1_HUMAN(pre=R,po	1192.87	3	35.7224
QAIVDKVPSVSSSALVSSLHLLK	sp|Q9Y678|COPG1_HUMAN(pre=K,post=C)	562.94	5	23.4685	LVIPNRDPT#DESKDSSGPANSTADLLK	sp|Q9HBL0|TENS1_HUMAN(pre=K,post=Q);tr|Q59G71|Q59G71_HUMAN(pre=K,post=Q);tr|E9PF55|E9PF55_HUMAN(pre=K,post=Q);tr|E9PGF5|E9PGF5_HUMAN(pre=K,post=Q)	838.932	4	14.7615	YSFEGSCEYILAQDYCGDN@TTHGTFR	sp|Q9HC84|MUC5B_HUMAN(pre=R,post=I);tr|E9PBJ0|E9PBJ0_HUMAN(pre=R,post=I)	1079.46	3	33.7213
VNWPGTEFSLPTTGVLYK	sp|Q96DZ1|ERLEC_HUMAN(pre=R,post=E);sp|Q96DZ1-2|ERLEC_HUMAN(pre=R,post=E);tr|B5MC72|B5MC72_HUMAN(pre=R,post=E)	1149.13	2	23.4616	KKS#DPEGPALLFPESELSIR	sp|Q8N1S5|S39AB_HUMAN(pre=K,post=I);sp|Q8N1S5-2|S39AB_HUMAN(pre=K,post=I);tr|J3KRX2|J3KRX2_HUMAN(pre=K,post=I);tr|J3QRN3|J3QRN3_HUMAN(pre=K,post=I);tr|J3QLB2|J3QLB2_HUMAN(pre=K,post=I);tr|J3QS49|J3QS49_HUMAN(pre=K,post=I);tr|J3QLA9|J3QLA9_HUMAN(pre=K,post	909.157	3	14.7521	N@ISDGFDGIPDNVDAALALPAHSYSGR	sp|P04004|VTNC_HUMAN(pre=R,post=E)	973.139	3	31.8423
THSAVTLGDWSDPLDPDAEAQTVYR	sp|O95294|RASL1_HUMAN(pre=R,post=Q);sp|O95294-2|RASL1_HUMAN(pre=R,post=Q);tr|F8VQX1|F8VQX1_HUMAN(pre=R,post=Q);tr|F8VRH9|F8VRH9_HUMAN(pre=R,post=Q)	963.467	3	23.4595	TRDDGDEEGLLTHS#EEELEHS#QDTDADDGALQ	sp|Q9UKM9|RALY_HUMAN(pre=R,post=-);sp|Q9UKM9-2|RALY_HUMAN(pre=R,post=-)	1277.85	3	14.7496	EASGPIWLDDVSCIGN@ESNIWDCEHSGWGK	sp|Q9NR16|C163B_HUMAN(pre=K,post=H);sp|Q9NR16-2|C163B_HUMAN(pre=K,post=H);sp|Q9NR16-3|C163B_HUMAN(pre=K,post=H);tr|E7EVK4|E7EVK4_HUMAN(pre=K,post=H)	927.672	4	30.6892
KVADALTNAVAHVDDMPNALSALSDLHAHK	sp|P69905|HBA_HUMAN(pre=K,post=L);tr|G3V1N2|G3V1N2_HUMAN(pre=K,post=L)	712.184	5	23.4581	NS#PSAASTSSNDSK	sp|Q9P2R6|RERE_HUMAN(pre=R,post=A);sp|Q9P2R6-2|RERE_HUMAN(pre=R,post=A);tr|B1AKN3|B1AKN3_HUMAN(pre=R,post=A);tr|D6RA28|D6RA28_HUMAN(pre=R,post=A)	860.885	2	14.7466	DGSDEPGTAACPN@GSFHCTNTGYKPLYIPSNR	sp|P14314|GLU2B_HUMAN(pre=K,post=V);sp|P14314-2|GLU2B_HUMAN(pre=K,post=V);tr|K7ELL7|K7ELL7_HUMAN(pre=K,post=V);tr|K7EPW7|K7EPW7_HUMAN(pre=K,post=V);tr|K7EJ70|K7EJ70_HUMAN(pre=K,post=V);tr|K7EKX1|K7EKX1_HUMAN(pre=K,post=V)	943.936	4	30.591
LLTQLHYCESTGIPLVVIIGEQELK	sp|P49590|SYHM_HUMAN(pre=K,post=E);tr|B4DQ67|B4DQ67_HUMAN(pre=K,post=E);tr|C9JHI8|C9JHI8_HUMAN(pre=K,post=E);tr|B4DDY8|B4DDY8_HUMAN(pre=K,post=E);tr|E9PG66|E9PG66_HUMAN(pre=K,post=E);tr|C9JV49|C9JV49_HUMAN(pre=K,post=E)	1047.92	3	23.4551	TAPTSTIAPGVVMASS#PALPTQPAEEAAR	sp|P16220|CREB1_HUMAN(pre=R,post=K);sp|P16220-2|CREB1_HUMAN(pre=R,post=K);tr|H7C1R5|H7C1R5_HUMAN(pre=R,post=K);tr|C9J896|C9J896_HUMAN(pre=R,post=K);tr|C9JBT4|C9JBT4_HUMAN(pre=R,post=K)	1015.84	3	14.7327	CECPPGHQLSPN@ISACIDINECELSAH	sp|P35555|FBN1_HUMAN(pre=R,post=L)	1085.14	3	30.1954
LKGTEDELDKYSEALKDAQEKLELAEK	sp|P09493|TPM1_HUMAN(pre=K,post=K);sp|P09493-3|TPM1_HUMAN(pre=K,post=K);sp|P09493-4|TPM1_HUMAN(pre=K,post=K);sp|P06753|TPM3_HUMAN(pre=K,post=K);tr|D9YZV3|D9YZV3_HUMAN(pre=K,post=K);tr|Q6ZN40|Q6ZN40_HUMAN(pre=K,post=K);tr|D9YZV2|D9YZV2_HUMAN(pre=K,post=K);	792.447	5	23.4374	SRPT#S#EGSDIESTEPQK	sp|Q4G0J3|LARP7_HUMAN(pre=R,post=Q);tr|D6RFF0|D6RFF0_HUMAN(pre=R,post=Q);tr|H0YA82|H0YA82_HUMAN(pre=R,post=Q)	766.006	3	14.7252	ILN@QTQDGAFCYWEICGPN@GTVEK	sp|Q02817|MUC2_HUMAN(pre=K,post=H);tr|E7EUV1|E7EUV1_HUMAN(pre=K,post=H)	1030.82	3	29.9391
DM^ALSDVTEESEIISELVQTVSLGGNYLLNIGPTK	sp|P04066|FUCO_HUMAN(pre=R,post=D)	1010.78	4	23.4366	TTS#FAESCKPVQQPSAFGSMK	sp|P49841|GSK3B_HUMAN(pre=R,post=V);sp|P49841-2|GSK3B_HUMAN(pre=R,post=V)	700.843	4	14.7192	GFEESEPVSGSFTTALDGPSGLVTAN@ITDSEALAR	sp|P24821|TENA_HUMAN(pre=K,post=W);sp|P24821-2|TENA_HUMAN(pre=K,post=W);sp|P24821-3|TENA_HUMAN(pre=K,post=W);sp|P24821-4|TENA_HUMAN(pre=K,post=W);sp|P24821-5|TENA_HUMAN(pre=K,post=W);sp|P24821-6|TENA_HUMAN(pre=K,post=W);tr|H0YGZ3|H0YGZ3_HUMAN(pre=K,post=W	1224.26	3	29.3674
EYIIEGFENMPAAFMGMLK	sp|Q14914|PTGR1_HUMAN(pre=K,post=G)	827.083	3	23.4348	VPS#EGAYDIILPR	sp|Q9NQ84|GPC5C_HUMAN(pre=K,post=A);sp|Q9NQ84-2|GPC5C_HUMAN(pre=K,post=A);tr|A8MXZ4|A8MXZ4_HUMAN(pre=K,post=A);tr|J9JIE0|J9JIE0_HUMAN(pre=K,post=A)	827.423	2	14.7133	GYYN@QSEAGSHTLQWMHGCELGPDR	sp|P13747|HLAE_HUMAN(pre=R,post=R)	760.337	4	28.2308
VTTM^DAELEFAIQPNTTGK	sp|P15311|EZRI_HUMAN(pre=R,post=Q);sp|P26038|MOES_HUMAN(pre=R,post=Q);sp|P35241|RADI_HUMAN(pre=R,post=Q);sp|P35241-3|RADI_HUMAN(pre=R,post=Q);tr|A7YIJ8|A7YIJ8_HUMAN(pre=R,post=Q);tr|E7EQR4|E7EQR4_HUMAN(pre=R,post=Q);tr|E9PNP4|E9PNP4_HUMAN(pre=R,post=Q)	1185.61	2	23.4345	RSSS#DLITLPATTPPCPTK	sp|Q5TCZ1|SPD2A_HUMAN(pre=R,post=K);sp|Q5TCZ1-2|SPD2A_HUMAN(pre=R,post=K);sp|Q5TCZ1-3|SPD2A_HUMAN(pre=R,post=K);tr|B7Z9C6|B7Z9C6_HUMAN(pre=R,post=K);tr|F5GZ35|F5GZ35_HUMAN(pre=R,post=K);tr|H0Y507|H0Y507_HUMAN(pre=R,post=K)	804.086	3	14.7119	ELPGVCN@ETM^MALWEECKPCLK	sp|P10909|CLUS_HUMAN(pre=K,post=Q);sp|P10909-2|CLUS_HUMAN(pre=K,post=Q);sp|P10909-4|CLUS_HUMAN(pre=K,post=Q);sp|P10909-5|CLUS_HUMAN(pre=K,post=Q);tr|E5RJZ5|E5RJZ5_HUMAN(pre=K,post=Q);tr|E7ERK6|E7ERK6_HUMAN(pre=K,post=Q);tr|E7ETB4|E7ETB4_HUMAN(pre=K,post=Q	786.877	4	27.9587
MFTAGIDLMDMASDILQPK	sp|Q13011|ECH1_HUMAN(pre=K,post=G);tr|M0QYT0|M0QYT0_HUMAN(pre=K,post=G);tr|M0R248|M0R248_HUMAN(pre=K,post=G);tr|M0QZW4|M0QZW4_HUMAN(pre=K,post=G)	795.742	3	23.4241	TPAVSIS#CLELSNNLEK	sp|Q9Y6M5|ZNT1_HUMAN(pre=K,post=K)	748.381	3	14.7066	ELHHLQEQN@VSNAFLDKGEFYIGSK	sp|P00450|CERU_HUMAN(pre=K,post=Y);tr|E9PFZ2|E9PFZ2_HUMAN(pre=K,post=Y);tr|H7C5R1|H7C5R1_HUMAN(pre=K,post=Y)	1112.91	3	27.8517
FCVSDTENNLGFALGPMFVK	sp|P42892|ECE1_HUMAN(pre=K,post=A);sp|P42892-2|ECE1_HUMAN(pre=K,post=A);sp|P42892-3|ECE1_HUMAN(pre=K,post=A);sp|P42892-4|ECE1_HUMAN(pre=K,post=A);tr|B4DKB2|B4DKB2_HUMAN(pre=K,post=A)	845.427	3	23.4237	VQEHEDS#GDS#EVENEAK	sp|Q9Y5J1|UTP18_HUMAN(pre=R,post=G)	783.984	3	14.706	ELPGVCN@ETMMALWEECKPCLK	sp|P10909|CLUS_HUMAN(pre=K,post=Q);sp|P10909-2|CLUS_HUMAN(pre=K,post=Q);sp|P10909-4|CLUS_HUMAN(pre=K,post=Q);sp|P10909-5|CLUS_HUMAN(pre=K,post=Q);tr|E5RJZ5|E5RJZ5_HUMAN(pre=K,post=Q);tr|E7ERK6|E7ERK6_HUMAN(pre=K,post=Q);tr|E7ETB4|E7ETB4_HUMAN(pre=K,post=Q	1043.5	3	27.1507
LLQLGGSALLPVCLGDDQHELGPDAAVDPWLR	sp|Q9UHB4|NDOR1_HUMAN(pre=R,post=D);sp|Q9UHB4-2|NDOR1_HUMAN(pre=R,post=D);tr|D3YTG6|D3YTG6_HUMAN(pre=R,post=D)	893.22	4	23.4159	QNSSDSISSLNS#ITSHSSIGSSK	sp|Q8NEY1|NAV1_HUMAN(pre=R,post=D);sp|Q8NEY1-2|NAV1_HUMAN(pre=R,post=D);sp|Q8NEY1-3|NAV1_HUMAN(pre=R,post=D);sp|Q8NEY1-4|NAV1_HUMAN(pre=R,post=D);sp|Q8NEY1-5|NAV1_HUMAN(pre=R,post=D);sp|Q8NEY1-7|NAV1_HUMAN(pre=R,post=D);tr|H0Y6F6|H0Y6F6_HUMAN(pre=R,post=D	897.767	3	14.7023	MDPPCTN@TTAASTYLNNPYVR	sp|P10619|PPGB_HUMAN(pre=R,post=K);tr|Q5JZH0|Q5JZH0_HUMAN(pre=R,post=K)	844.393	3	27.0043
MYYSAVDPTKDIFTGLIGPMK	sp|P00450|CERU_HUMAN(pre=K,post=I)	927.165	3	23.4133	SASS#DTSEELNSQDSPPK	sp|O14745|NHRF1_HUMAN(pre=R,post=Q);tr|B3KY21|B3KY21_HUMAN(pre=R,post=Q);tr|J3QRP6|J3QRP6_HUMAN(pre=R,post=Q)	749.666	3	14.6944	NQELEDNVHISPN@GSIITIVGTRPSNHGTYR	sp|P98160|PGBM_HUMAN(pre=R,post=C)	713.564	5	26.4854
QLVSCLESFVNQEDSASSNPFALPNSVTPPLPTFAR	sp|Q6PJI9|WDR59_HUMAN(pre=R,post=V);sp|Q6PJI9-2|WDR59_HUMAN(pre=R,post=V);sp|Q6PJI9-3|WDR59_HUMAN(pre=R,post=V);tr|H3BMH3|H3BMH3_HUMAN(pre=R,post=V)	1016.76	4	23.412	VSVGAPDLSLEAS#EGSIKLPK	sp|Q09666|AHNK_HUMAN(pre=K,post=M)	870.479	3	14.6915	VFVNCN@TSITWVEGTVGTLLSDITR	sp|P04234|CD3D_HUMAN(pre=R,post=L);sp|P04234-2|CD3D_HUMAN(pre=R,post=L);tr|H0YE18|H0YE18_HUMAN(pre=R,post=L)	976.502	3	26.3146
NYLPAINGIVFLVDCADHER	sp|Q9Y6B6|SAR1B_HUMAN(pre=K,post=L);tr|Q9H029|Q9H029_HUMAN(pre=K,post=L);tr|D6RD69|D6RD69_HUMAN(pre=K,post=L);tr|D6R9R5|D6R9R5_HUMAN(pre=K,post=L);tr|D6RDB2|D6RDB2_HUMAN(pre=K,post=L)	820.754	3	23.4036	GDDDEES#DEEAVKK	sp|O43395|PRPF3_HUMAN(pre=K,post=T);tr|E7EVD1|E7EVD1_HUMAN(pre=K,post=T)	693.311	3	14.6823	MYSEGSDIVPQSN@ETALHYFK	sp|Q9UBV2|SE1L1_HUMAN(pre=K,post=K)	677.081	4	26.0528
VADALTNAVAHVDDM^PNALSALSDLHAHK	sp|P69905|HBA_HUMAN(pre=K,post=L);tr|G3V1N2|G3V1N2_HUMAN(pre=K,post=L)	660.944	5	23.4025	RRGS#S#GSVDETLFALPAASEPVIR	sp|Q9NQC3|RTN4_HUMAN(pre=K,post=S);sp|Q9NQC3-5|RTN4_HUMAN(pre=K,post=S)	940.46	3	14.6569	GHEVEDVDLELFN@TSVQLQPPTTAPGPETAAFIER	sp|Q5UCC4|EMC10_HUMAN(pre=R,post=L);sp|Q5UCC4-2|EMC10_HUMAN(pre=R,post=L);tr|M0R2A0|M0R2A0_HUMAN(pre=R,post=L)	988.994	4	25.9701
AGSSTADGNVLSVLHGVWR	sp|Q70HW3|SAMC_HUMAN(pre=K,post=S);sp|Q70HW3-2|SAMC_HUMAN(pre=K,post=S);tr|F8WAB8|F8WAB8_HUMAN(pre=K,post=S);tr|H7C430|H7C430_HUMAN(pre=K,post=S)	690.701	3	23.3997	SS#SSLLASPGHISVK	sp|A0FGR8|ESYT2_HUMAN(pre=R,post=E);sp|A0FGR8-2|ESYT2_HUMAN(pre=R,post=E);sp|A0FGR8-5|ESYT2_HUMAN(pre=R,post=E);sp|A0FGR8-6|ESYT2_HUMAN(pre=R,post=E);tr|F2Z3K9|F2Z3K9_HUMAN(pre=R,post=E);tr|H7BXI1|H7BXI1_HUMAN(pre=R,post=E)	613.328	3	14.654	NPPM^GGNVVIFDTVITNQEEPYQN@HSGR	sp|P02745|C1QA_HUMAN(pre=R,post=F)	1092.19	3	25.6735
QLDQCSAFVNEIETIESSLK	sp|P46939|UTRO_HUMAN(pre=R,post=N)	867.111	3	23.3978	S#RDAT#PPVS#PINMEDQER	sp|P17275|JUNB_HUMAN(pre=R,post=I)	809.327	3	14.6512	ALQWNAGSGGLPEN@ETTFAR	sp|P51689|ARSD_HUMAN(pre=R,post=I);sp|P51689-2|ARSD_HUMAN(pre=R,post=I);sp|P51689-3|ARSD_HUMAN(pre=R,post=I)	755.373	3	25.2015
TFIFSDLDYM^GMSSGFYK	sp|P23381|SYWC_HUMAN(pre=K,post=N);sp|P23381-2|SYWC_HUMAN(pre=K,post=N);tr|G3V3H8|G3V3H8_HUMAN(pre=K,post=N);tr|G3V3Y5|G3V3Y5_HUMAN(pre=K,post=N)	805.049	3	23.395	RPLSIQDS#FVEVSPVCPR	sp|Q9NPR2|SEM4B_HUMAN(pre=K,post=P);tr|J3KNP4|J3KNP4_HUMAN(pre=K,post=P)	770.721	3	14.6359	DEIGN@VSTSHLLILDDSVEMEIRPR	sp|P04843|RPN1_HUMAN(pre=R,post=F);tr|B7Z4L4|B7Z4L4_HUMAN(pre=R,post=F)	746.634	4	25.1063
SVTQGFSFNILCVGETGIGK	sp|Q92599|SEPT8_HUMAN(pre=K,post=S);sp|Q92599-2|SEPT8_HUMAN(pre=K,post=S);tr|A6NMH6|A6NMH6_HUMAN(pre=K,post=S);tr|F8W8I8|F8W8I8_HUMAN(pre=K,post=S);tr|F6W7K9|F6W7K9_HUMAN(pre=K,post=S);tr|A6NFQ9|A6NFQ9_HUMAN(pre=K,post=S)	801.427	3	23.3848	S#ADVS#PTTEGVK	sp|Q9C040|TRIM2_HUMAN(pre=R,post=R);tr|D3DP09|D3DP09_HUMAN(pre=R,post=R)	819.868	2	14.6264	SAAGLPIAPCGAIANSLFN@DSFSLWHQR	sp|Q3MIR4|CC50B_HUMAN(pre=R,post=Q)	1049.19	3	24.8951
NSLVAEEAELMITVQELNLEEK	sp|Q8TDZ2|MICA1_HUMAN(pre=K,post=Q);sp|Q8TDZ2-2|MICA1_HUMAN(pre=K,post=Q);sp|Q8TDZ2-3|MICA1_HUMAN(pre=K,post=Q);sp|Q8TDZ2-4|MICA1_HUMAN(pre=K,post=Q)	930.828	3	23.3772	EDLPAENGETKTEES#PAS#DEAGEKEAK	sp|P05114|HMGN1_HUMAN(pre=K,post=S);tr|A6NL93|A6NL93_HUMAN(pre=K,post=S);tr|A6NEL0|A6NEL0_HUMAN(pre=K,post=S)	900.159	4	14.6224	EN@GTDTVQEEEESPAEGSKDEPGEQVELK	sp|Q9Y4L1|HYOU1_HUMAN(pre=K,post=E);tr|E9PJ21|E9PJ21_HUMAN(pre=K,post=E)	1198.57	3	24.7827
SIMGLEGEDEGAISMLSDNTAK	sp|Q8WVM8|SCFD1_HUMAN(pre=K,post=L);tr|B7Z4U7|B7Z4U7_HUMAN(pre=K,post=L);tr|B7Z738|B7Z738_HUMAN(pre=K,post=L);tr|B7Z594|B7Z594_HUMAN(pre=K,post=L);tr|B7Z5N7|B7Z5N7_HUMAN(pre=K,post=L)	852.752	3	23.3645	GFS#FVATGLM^EDDGKPR	sp|Q15418|KS6A1_HUMAN(pre=R,post=A);sp|Q15418-2|KS6A1_HUMAN(pre=R,post=A);sp|Q15418-3|KS6A1_HUMAN(pre=R,post=A);tr|E9PRI4|E9PRI4_HUMAN(pre=R,post=A);tr|E9PGT3|E9PGT3_HUMAN(pre=R,post=A);tr|Q5SVM6|Q5SVM6_HUMAN(pre=R,post=A)	737.687	3	14.6192	VYPELPKPSISSN@NSKPVEDK	sp|P06731|CEAM5_HUMAN(pre=R,post=D);tr|H9KVA7|H9KVA7_HUMAN(pre=R,post=D);tr|M0QX98|M0QX98_HUMAN(pre=R,post=D);tr|M0R3J1|M0R3J1_HUMAN(pre=R,post=D)	727.155	4	24.7825
FVFLPDGDILTGDSEGNILTWGR	sp|Q32P44|EMAL3_HUMAN(pre=C,post=S);sp|Q32P44-2|EMAL3_HUMAN(pre=C,post=S);tr|B7WPE2|B7WPE2_HUMAN(pre=C,post=S);tr|G3V195|G3V195_HUMAN(pre=C,post=S);tr|G3V1D0|G3V1D0_HUMAN(pre=C,post=S);tr|H0Y3M3|H0Y3M3_HUMAN(pre=C,post=S)	889.458	3	23.3504	IMSS#IGEGIDFSQER	sp|Q92625|ANS1A_HUMAN(pre=K,post=Q)	631.625	3	14.6043	N@LSTCFSSGDLFTAHN@FSEQSR	sp|Q15043|S39AE_HUMAN(pre=R,post=I);sp|Q15043-2|S39AE_HUMAN(pre=R,post=I);sp|Q15043-3|S39AE_HUMAN(pre=R,post=I);tr|E5RIP4|E5RIP4_HUMAN(pre=R,post=I);tr|E5RJG5|E5RJG5_HUMAN(pre=R,post=I)	884.399	3	24.75
LNWGEPMHWHLDMYNR	sp|O95169|NDUB8_HUMAN(pre=R,post=N);tr|Q5W145|Q5W145_HUMAN(pre=R,post=N);tr|Q5W143|Q5W143_HUMAN(pre=R,post=N);tr|E9PQ68|E9PQ68_HUMAN(pre=R,post=N)	748.352	3	23.3452	SKPDPEVGPLLGVQPLPGS#PTADR	sp|Q9H5J0|ZBTB3_HUMAN(pre=R,post=Q)	932.494	3	14.603	DSITGSGLEN@ATISVAGINHN@ITTGR	sp|O75976|CBPD_HUMAN(pre=K,post=F);sp|O75976-2|CBPD_HUMAN(pre=K,post=F)	915.466	3	24.4337
VTVNTNM^VDLNDYLQHILK	sp|P53618|COPB_HUMAN(pre=K,post=S)	845.456	3	23.3432	AAKNS#EEEEEEK	sp|Q14978|NOLC1_HUMAN(pre=K,post=K);sp|Q14978-2|NOLC1_HUMAN(pre=K,post=K);sp|Q14978-3|NOLC1_HUMAN(pre=K,post=K)	635.633	3	14.6006	AASPIITLVALDEALDN@YTITFLIR	sp|Q8TEM1|PO210_HUMAN(pre=R,post=G)	960.202	3	24.3518
ATLDVDEAGTEAAAATSFAIK	sp|P29622|KAIN_HUMAN(pre=K,post=F)	780.745	3	23.3411	LAALKDEPQTVPDVPS#FGESPPLS#PIDMDTQER	sp|P17535|JUND_HUMAN(pre=R,post=I)	1007.73	4	14.5989	SLLEFN@TTVSCDQQGTNHR	sp|P11717|MPRI_HUMAN(pre=R,post=V)	784.705	3	24.3454
IVSSSDVGHDEYSTQSLVK	sp|Q01082|SPTB2_HUMAN(pre=K,post=K);sp|Q01082-2|SPTB2_HUMAN(pre=K,post=K);sp|Q01082-3|SPTB2_HUMAN(pre=K,post=K)	780.404	3	23.3311	TES#RDVDSRPEIQR	sp|Q8IZR5|CKLF4_HUMAN(pre=R,post=L);sp|Q8IZR5-2|CKLF4_HUMAN(pre=R,post=L);sp|Q8IZR5-3|CKLF4_HUMAN(pre=R,post=L);tr|J3QRP2|J3QRP2_HUMAN(pre=R,post=L)	478.733	4	14.5821	LDAPTNLQFVN@ETDSTVLVR	sp|P02751|FINC_HUMAN(pre=K,post=W);sp|P02751-3|FINC_HUMAN(pre=K,post=W);sp|P02751-4|FINC_HUMAN(pre=K,post=W);sp|P02751-5|FINC_HUMAN(pre=K,post=W);sp|P02751-6|FINC_HUMAN(pre=K,post=W);sp|P02751-7|FINC_HUMAN(pre=K,post=W);sp|P02751-8|FINC_HUMAN(pre=K,post=W	793.083	3	24.1782
FNLDVDSPAEYSGPEGSYFGFAVDFFVPSASSR	sp|P06756|ITAV_HUMAN(pre=A,post=M);sp|P06756-2|ITAV_HUMAN(pre=A,post=M)	1235.91	3	23.3155	KFS#PSQVPVQTR	sp|Q9P1Y5|CAMP3_HUMAN(pre=R,post=S);sp|Q9P1Y5-2|CAMP3_HUMAN(pre=R,post=S)	581.314	3	14.5768	YHYN@GTLLDGTSFDTSYSK	sp|Q96AY3|FKB10_HUMAN(pre=R,post=G);tr|K7ESG6|K7ESG6_HUMAN(pre=R,post=G)	820.058	3	24.0214
VIALQYPVYWDHLEFCDGFR	sp|Q9NZD8|SPG21_HUMAN(pre=R,post=K);tr|H0YKM6|H0YKM6_HUMAN(pre=R,post=K);tr|H0YKB0|H0YKB0_HUMAN(pre=R,post=K);tr|H0YMB7|H0YMB7_HUMAN(pre=R,post=K);tr|H0YLT5|H0YLT5_HUMAN(pre=R,post=K)	891.441	3	23.3099	SSSS#SGGYGGGYGGVLTASDGLLAGNEK	gi|1070608(pre=V,post=L);gi|417200(pre=V,post=L)	972.789	3	14.5755	VVPETACSLGPSCSSQQFEEPCHVN@SSQLITCR	sp|O43157|PLXB1_HUMAN(pre=R,post=T);sp|O43157-2|PLXB1_HUMAN(pre=R,post=T)	978.197	4	23.8444
CPIGYSGLSCESCDAHFTR	sp|P98160|PGBM_HUMAN(pre=R,post=V)	787.678	3	23.3066	S#FEEEGEHLGSR	sp|Q9BXW6|OSBL1_HUMAN(pre=R,post=K);sp|Q9BXW6-4|OSBL1_HUMAN(pre=R,post=K)	534.232	3	14.5651	FVQGN@STEVACHPGYGLPK	sp|Q02985|FHR3_HUMAN(pre=K,post=A);sp|Q02985-2|FHR3_HUMAN(pre=K,post=A);tr|Q6NSD3|Q6NSD3_HUMAN(pre=K,post=A)	588.298	4	23.817
SQAYADYIGFILTLNEGVK	sp|Q15257|PTPA_HUMAN(pre=R,post=G);sp|Q15257-2|PTPA_HUMAN(pre=R,post=G);sp|Q15257-4|PTPA_HUMAN(pre=R,post=G);tr|B4DZF8|B4DZF8_HUMAN(pre=R,post=G);tr|Q5T949|Q5T949_HUMAN(pre=R,post=G);tr|A6PVN9|A6PVN9_HUMAN(pre=R,post=G);tr|A6PVN7|A6PVN7_HUMAN(pre=R,post=G	797.437	3	23.2931	AAESLTAIPEPAS#PQLLETPIHASQIQK	sp|Q14676|MDC1_HUMAN(pre=R,post=V);sp|Q14676-2|MDC1_HUMAN(pre=R,post=V);sp|Q14676-3|MDC1_HUMAN(pre=R,post=V)	827.942	4	14.5555	IYEDEVPFGTNCN@LTITSR	sp|O60449|LY75_HUMAN(pre=K,post=F);sp|O60449-2|LY75_HUMAN(pre=K,post=F);sp|O60449-3|LY75_HUMAN(pre=K,post=F)	792.049	3	23.7687
LTLEGLEEDDDDRVSPTVLHK	sp|Q9NPB8|GPCP1_HUMAN(pre=K,post=M)	668.103	4	23.283	ESEDKPEIEDVGS#DEEEEKKD	sp|P07900|HS90A_HUMAN(pre=K,post=G);sp|P07900-2|HS90A_HUMAN(pre=K,post=G);tr|Q86U12|Q86U12_HUMAN(pre=K,post=G)	1031.48	3	14.5519	MLN@TSSLLEQLNEQFNWVSR	sp|P10909|CLUS_HUMAN(pre=K,post=L);sp|P10909-2|CLUS_HUMAN(pre=K,post=L);sp|P10909-3|CLUS_HUMAN(pre=K,post=L);sp|P10909-4|CLUS_HUMAN(pre=K,post=L);sp|P10909-5|CLUS_HUMAN(pre=K,post=L);tr|H0YC35|H0YC35_HUMAN(pre=K,post=L);tr|E7ETA7|E7ETA7_HUMAN(pre=K,post=L	852.096	3	23.731
DYEFM^WNPHLGYILTCPSNLGTGLR	sp|P12277|KCRB_HUMAN(pre=K,post=A);tr|H0YJG0|H0YJG0_HUMAN(pre=K,post=A);tr|H0YJK0|H0YJK0_HUMAN(pre=K,post=A)	779.379	4	23.2779	TPS#PAAEDAREPEAK	sp|Q92797|SYMPK_HUMAN(pre=K,post=G)	646.315	3	14.547	ALDASNVYENIVNYVSEAN@ETAEFALN@TTDR	sp|Q16363|LAMA4_HUMAN(pre=K,post=I);sp|Q16363-2|LAMA4_HUMAN(pre=K,post=I);tr|H0YAP9|H0YAP9_HUMAN(pre=K,post=I)	1193.9	3	23.618
SLTLGYMAEAFGVGVEFIDQELSR	sp|Q15008|PSMD6_HUMAN(pre=R,post=F);tr|Q6UV22|Q6UV22_HUMAN(pre=R,post=F);tr|C9IZE4|C9IZE4_HUMAN(pre=R,post=F);tr|E9PHI9|E9PHI9_HUMAN(pre=R,post=F)	926.139	3	23.2721	SSS#LDGEHHDGYHR	sp|Q9C0J8|WDR33_HUMAN(pre=R,post=D)	455.943	4	14.5408	M^DPPCTN@TTAASTYLNNPYVR	sp|P10619|PPGB_HUMAN(pre=R,post=K);tr|Q5JZH0|Q5JZH0_HUMAN(pre=R,post=K)	849.725	3	23.5464
YAEDIFGELFTQANTFASR	sp|Q9Y6W5|WASF2_HUMAN(pre=K,post=V);sp|Q9Y6W5-2|WASF2_HUMAN(pre=K,post=V)	775.383	3	23.2677	LLEDS#DS#EDEAAPSPLQPALRPNPTAILDEAPKPK	sp|Q9BW85|CCD94_HUMAN(pre=R,post=R)	1080.04	4	14.5334	NVNFEDPASACDSINAWVKN@ETR	sp|P07093|GDN_HUMAN(pre=R,post=D);sp|P07093-2|GDN_HUMAN(pre=R,post=D);sp|P07093-3|GDN_HUMAN(pre=R,post=D);tr|C9JN98|C9JN98_HUMAN(pre=R,post=D)	976.132	3	23.4949
VLLDAGFTNELVQNYWSK	sp|P54289|CA2D1_HUMAN(pre=R,post=Q);sp|P54289-2|CA2D1_HUMAN(pre=R,post=Q);sp|P54289-3|CA2D1_HUMAN(pre=R,post=Q);sp|P54289-4|CA2D1_HUMAN(pre=R,post=Q);sp|P54289-5|CA2D1_HUMAN(pre=R,post=Q);tr|H0Y715|H0Y715_HUMAN(pre=R,post=Q)	795.763	3	23.2555	VDEEDS#DEESHHDEM^S#EQEEELEDDPTVVK	sp|Q9P0P8|CF203_HUMAN(pre=K,post=N);tr|J3KQ88|J3KQ88_HUMAN(pre=K,post=N)	999.391	4	14.5141	AWGNPCETCPPVN@STEYYTLCPGGEGFR	sp|P35556|FBN2_HUMAN(pre=K,post=P)	1122.15	3	23.2597
DNPGVPGNAGPPSHIIGDEEIPENCLEQLEMGFPR	sp|Q15345|LRC41_HUMAN(pre=R,post=G);sp|Q15345-3|LRC41_HUMAN(pre=R,post=G)	983.219	4	23.2542	SPS#LDNPTPFPNLGPSENPLK	sp|Q14653|IRF3_HUMAN(pre=R,post=R);sp|Q14653-2|IRF3_HUMAN(pre=R,post=R);tr|Q7Z5G6|Q7Z5G6_HUMAN(pre=R,post=R);tr|M0QYT9|M0QYT9_HUMAN(pre=R,post=R);tr|Q5FBY2|Q5FBY2_HUMAN(pre=R,post=R);tr|M0QZB8|M0QZB8_HUMAN(pre=R,post=R);tr|M0R0X9|M0R0X9_HUMAN(pre=R,post=R	863.766	3	14.5085	QLGCGEAIN@ATGSAHFGEGTGPIWLDEMK	sp|Q86VB7|C163A_HUMAN(pre=R,post=C);sp|Q86VB7-2|C163A_HUMAN(pre=R,post=C);sp|Q86VB7-3|C163A_HUMAN(pre=R,post=C);sp|Q86VB7-4|C163A_HUMAN(pre=R,post=C);tr|F5GZZ9|F5GZZ9_HUMAN(pre=R,post=C);tr|C9JHR8|C9JHR8_HUMAN(pre=R,post=C)	1112.54	3	23.1866
LLPPPSEELALNELVTLTCLAR	sp|P01876|IGHA1_HUMAN(pre=H,post=G);sp|P01877|IGHA2_HUMAN(pre=H,post=G)	1297.22	2	23.2534	WSNS#QPADLAHMGR	sp|Q9BRG2|SH23A_HUMAN(pre=K,post=S);tr|B4DRS7|B4DRS7_HUMAN(pre=K,post=S);tr|M0QZQ6|M0QZQ6_HUMAN(pre=K,post=S)	598.603	3	14.5052	EGYSN@ISYIVVNHQGISSR	sp|P49908|SEPP1_HUMAN(pre=K,post=L);tr|D6REX5|D6REX5_HUMAN(pre=K,post=L);tr|D6RIS9|D6RIS9_HUMAN(pre=K,post=L)	756.717	3	23.0258
DVPNETLQVEEDDRPELPWWK	sp|O95373|IPO7_HUMAN(pre=R,post=C)	961.818	3	23.2515	VLDNYLTSPLPEEVDETS#AEDEGVSQR	sp|O00299|CLIC1_HUMAN(pre=K,post=K)	1072.83	3	14.4989	EGICNGFTALCPASDPKPN@FTDCNR	sp|O14672|ADA10_HUMAN(pre=R,post=H);tr|B4DU28|B4DU28_HUMAN(pre=R,post=H)	783.361	4	23.0118
DTDEVIELDFDQLPEGDEVISILK	sp|Q6PD62|CTR9_HUMAN(pre=R,post=Q)	1007.52	3	23.2467	EPTPSIASDIS#LPIATQELR	sp|A0FGR8|ESYT2_HUMAN(pre=K,post=Q);sp|A0FGR8-2|ESYT2_HUMAN(pre=K,post=Q);sp|A0FGR8-5|ESYT2_HUMAN(pre=K,post=Q);sp|A0FGR8-6|ESYT2_HUMAN(pre=K,post=Q);tr|F2Z3K9|F2Z3K9_HUMAN(pre=K,post=Q);tr|H7BXI1|H7BXI1_HUMAN(pre=K,post=Q)	788.074	3	14.4944	TLYETEVFSTDFSN@ISAAK	sp|P05543|THBG_HUMAN(pre=K,post=Q)	804.74	3	22.9777
LQHVTISQLFAPGDLPELGLEHR	sp|Q63HN8|RN213_HUMAN(pre=R,post=A);sp|Q63HN8-4|RN213_HUMAN(pre=R,post=A);tr|H3BLU6|H3BLU6_HUMAN(pre=R,post=A)	679.374	4	23.2417	M^ES#EGGADDSAEEGDLLDDDDNEDR	sp|P07910|HNRPC_HUMAN(pre=K,post=G);sp|P07910-2|HNRPC_HUMAN(pre=K,post=G);sp|P07910-3|HNRPC_HUMAN(pre=K,post=G);sp|P07910-4|HNRPC_HUMAN(pre=K,post=G);tr|B4DY08|B4DY08_HUMAN(pre=K,post=G);tr|G3V2Q1|G3V2Q1_HUMAN(pre=K,post=G);tr|G3V4C1|G3V4C1_HUMAN(pre=K,po	980.37	3	14.4812	DIECQAESFPN@WTLAQVGQK	sp|Q9HC84|MUC5B_HUMAN(pre=K,post=V);tr|E9PBJ0|E9PBJ0_HUMAN(pre=K,post=V)	870.762	3	22.8885
AQIGVVDDEAKAPDLMQIMEAVLGR	sp|O15195|VILL_HUMAN(pre=R,post=R);sp|O15195-2|VILL_HUMAN(pre=R,post=R)	986.531	3	23.2403	ASLVALPEQT#ASEEETPPPLLTK	sp|Q9UKV3|ACINU_HUMAN(pre=K,post=E);sp|Q9UKV3-5|ACINU_HUMAN(pre=K,post=E);tr|E7EQT4|E7EQT4_HUMAN(pre=K,post=E)	930.488	3	14.4789	TITVSAELPKPSISSN@NSKPVEDK	sp|P06731|CEAM5_HUMAN(pre=K,post=D);tr|H9KVA7|H9KVA7_HUMAN(pre=K,post=D)	780.438	4	22.7952
LLEMNLM^HAPQVADAILGNQM^FTHYDR	sp|Q00610|CLH1_HUMAN(pre=R,post=A);sp|Q00610-2|CLH1_HUMAN(pre=R,post=A)	826.906	4	23.2192	TRS#LHGPCPVTTFGPK	sp|O95544|NADK_HUMAN(pre=R,post=A);tr|Q5QPS4|Q5QPS4_HUMAN(pre=R,post=A)	708.363	3	14.4741	GYYN@QSEAGSHTLQWMHGCELGPDGR	tr|Q6DU44|Q6DU44_HUMAN(pre=R,post=F)	1032.45	3	22.7871
GGEDGPAIAIDLSGINETNDLK	sp|Q14651|PLSI_HUMAN(pre=K,post=R);tr|C9JAM8|C9JAM8_HUMAN(pre=K,post=R)	829.766	3	23.219	S#KSFDYGNLSHAPVSGAAASTVSPSR	sp|P31629|ZEP2_HUMAN(pre=R,post=E)	741.116	4	14.4728	AQEALSM^GN@ATFYEVESILK	sp|Q13753|LAMC2_HUMAN(pre=R,post=N);sp|Q13753-2|LAMC2_HUMAN(pre=R,post=N)	836.093	3	22.6618
NM^DPLNDNVTSLLNASSDK	sp|P35749|MYH11_HUMAN(pre=K,post=F);sp|P35749-2|MYH11_HUMAN(pre=K,post=F);sp|P35749-3|MYH11_HUMAN(pre=K,post=F);sp|P35749-4|MYH11_HUMAN(pre=K,post=F)	1176.58	2	23.2154	EKPSFIDLETFNAGS#DVGS#DSEYESPFMGGAR	sp|Q9BRY0|S39A3_HUMAN(pre=K,post=G);tr|F5H385|F5H385_HUMAN(pre=K,post=G)	972.671	4	14.4682	VTWKPQGAPVEWEEETVTN@HTLR	sp|O00533|CHL1_HUMAN(pre=R,post=V);sp|O00533-2|CHL1_HUMAN(pre=R,post=V)	749.889	4	22.5913
HIADLAGNSEVILPVPAFNVINGGSHAGNK	sp|P06733|ENOA_HUMAN(pre=R,post=L);sp|P06733-2|ENOA_HUMAN(pre=R,post=L);tr|K7EM90|K7EM90_HUMAN(pre=R,post=L)	825.697	4	23.2092	CIGDESFALGS#QNEVYCLDDFYR	sp|Q8WUP2|FBLI1_HUMAN(pre=R,post=K);sp|Q8WUP2-2|FBLI1_HUMAN(pre=R,post=Y);sp|Q8WUP2-3|FBLI1_HUMAN(pre=R,post=K)	994.755	3	14.4621	CNMIN@GTDGDSFHPLITK	sp|Q14108|SCRB2_HUMAN(pre=K,post=D);sp|Q14108-2|SCRB2_HUMAN(pre=K,post=D)	770.376	3	22.5542
QTSGATTEADWVPLELCFGIPLFSSELNR	sp|Q658Y4|F91A1_HUMAN(pre=K,post=K);tr|E7ER68|E7ER68_HUMAN(pre=K,post=K)	1128.23	3	23.1995	DS#EEEAMETTPAK	sp|P19338|NUCL_HUMAN(pre=D,post=G)	903.393	2	14.4581	ELCTISHIFIPAM^GN@ITYDFSFK	sp|P04114|APOB_HUMAN(pre=K,post=S)	1003.84	3	22.2128
IENLEALTELEILDISFNLLR	sp|Q15435|PP1R7_HUMAN(pre=K,post=N);sp|Q15435-2|PP1R7_HUMAN(pre=K,post=N);sp|Q15435-3|PP1R7_HUMAN(pre=K,post=N);sp|Q15435-4|PP1R7_HUMAN(pre=K,post=N);tr|B5MBZ8|B5MBZ8_HUMAN(pre=K,post=N);tr|C9JRC4|C9JRC4_HUMAN(pre=K,post=N);tr|H7C003|H7C003_HUMAN(pre=K,po	868.155	3	23.1994	SFNMMS#PTGDNSELLAEIK	sp|B1AK53|ESPN_HUMAN(pre=K,post=A);sp|B1AK53-2|ESPN_HUMAN(pre=K,post=A)	818.05	3	14.4394	CECPPGHQLSPN@ISACIDINECELSAHLCPNGR	sp|P35555|FBN1_HUMAN(pre=R,post=C)	988.44	4	22.0966
ALVDPGPDFVVCDEGHILK	sp|P46100|ATRX_HUMAN(pre=K,post=N);sp|P46100-2|ATRX_HUMAN(pre=K,post=N);sp|P46100-3|ATRX_HUMAN(pre=K,post=N);sp|P46100-4|ATRX_HUMAN(pre=K,post=N);sp|P46100-5|ATRX_HUMAN(pre=K,post=N)	593.066	4	23.183	GRQS#QQEAEEEEREEEEEAQIIQR	sp|Q9NQZ2|SAS10_HUMAN(pre=R,post=R)	789.357	4	14.4302	NLLAPGYTETYYN@STGK	sp|Q9UKQ2|ADA28_HUMAN(pre=K,post=E);sp|Q9UKQ2-2|ADA28_HUMAN(pre=K,post=E);tr|E5RGY1|E5RGY1_HUMAN(pre=K,post=E)	1091.05	2	21.8899
WIVSGSEDNLVYIWNLQTK	sp|Q86VZ2|WDR5B_HUMAN(pre=K,post=E);sp|P61964|WDR5_HUMAN(pre=K,post=E)	851.793	3	23.1735	TQHSS#LDQSSPPQSGVSTSYNHPVLGMYDAK	sp|P56524|HDAC4_HUMAN(pre=K,post=D);tr|F5H5W4|F5H5W4_HUMAN(pre=K,post=D)	922.433	4	14.4232	NYEIIQQPMSYDN@LTQR	sp|P08842|STS_HUMAN(pre=R,post=L)	753.368	3	21.7898
ALCELESGIPAAESQIVYAER	sp|Q5TDH0|DDI2_HUMAN(pre=R,post=P);sp|Q5TDH0-2|DDI2_HUMAN(pre=R,post=P);sp|Q5TDH0-3|DDI2_HUMAN(pre=R,post=P)	817.416	3	23.1711	ESS#PIPS#PTSDRK	sp|Q01082|SPTB2_HUMAN(pre=K,post=A)	616.951	3	14.4064	FQTVDSSNIDGFVN@CTK	sp|P21860|ERBB3_HUMAN(pre=R,post=I);sp|P21860-4|ERBB3_HUMAN(pre=R,post=I);tr|B4DGQ7|B4DGQ7_HUMAN(pre=R,post=I)	741.027	3	21.6794
QNFEVAFSSAETHADCPQLLDTEDM^VR	sp|P53814-5|SMTN_HUMAN(pre=R,post=L);sp|P53814-6|SMTN_HUMAN(pre=R,post=L);tr|B5MCI0|B5MCI0_HUMAN(pre=R,post=L)	1090.83	3	23.1668	GS#PTRPNPPVRNLHQSGFSLSGTQVDEGVR	sp|Q14195|DPYL3_HUMAN(pre=R,post=S);sp|Q14195-2|DPYL3_HUMAN(pre=R,post=S);tr|F5GWI3|F5GWI3_HUMAN(pre=R,post=S);tr|H0YBT4|H0YBT4_HUMAN(pre=R,post=S)	854.171	4	14.4038	ASQDQTM^CM^DVDECERHPCGN@GTCK	sp|P35556|FBN2_HUMAN(pre=K,post=N)	827.583	4	21.6207
DVQETLMPQVLTTLEEDSK	sp|Q86Y56|HEAT2_HUMAN(pre=R,post=M);sp|Q86Y56-2|HEAT2_HUMAN(pre=R,post=M);sp|Q86Y56-3|HEAT2_HUMAN(pre=R,post=M);tr|E9PGY2|E9PGY2_HUMAN(pre=R,post=M);tr|H0Y650|H0Y650_HUMAN(pre=R,post=M)	1232.64	2	23.1664	ASIGQS#PGLPSTTFK	sp|Q5VT52|RPRD2_HUMAN(pre=K,post=L);sp|Q5VT52-2|RPRD2_HUMAN(pre=K,post=L);sp|Q5VT52-3|RPRD2_HUMAN(pre=K,post=L);tr|B4E2Q6|B4E2Q6_HUMAN(pre=K,post=L)	620.325	3	14.4036	GIASVLQELN@VTVVTSLCR	sp|P08246|ELNE_HUMAN(pre=R,post=R)	735.408	3	21.5558
LEMPSSLMLEVPALADFNR	sp|P11532|DMD_HUMAN(pre=K,post=A);sp|P11532-2|DMD_HUMAN(pre=K,post=A);sp|P11532-3|DMD_HUMAN(pre=K,post=A);sp|P11532-4|DMD_HUMAN(pre=K,post=A);tr|E9PDN5|E9PDN5_HUMAN(pre=K,post=A);tr|H0Y304|H0Y304_HUMAN(pre=K,post=A);tr|H0Y8D5|H0Y8D5_HUMAN(pre=K,post=A)	759.73	3	23.1602	YASS#PKPNNSYMFK	sp|Q86VQ1|GLCI1_HUMAN(pre=K,post=R);tr|H7C0B2|H7C0B2_HUMAN(pre=K,post=R)	716.019	3	14.3947	QSEENFNPN@CSFWSYSK	sp|Q9HAR2|LPHN3_HUMAN(pre=K,post=R);sp|Q9HAR2-2|LPHN3_HUMAN(pre=K,post=R);tr|E9PE04|E9PE04_HUMAN(pre=K,post=R);tr|E7ES20|E7ES20_HUMAN(pre=K,post=R);tr|E7EX52|E7EX52_HUMAN(pre=K,post=R);tr|E7EUW2|E7EUW2_HUMAN(pre=K,post=R);tr|H0Y9K5|H0Y9K5_HUMAN(pre=K,post	805.026	3	21.5465
IDYGTGHEAAFAAFLCCLCK	sp|Q15257|PTPA_HUMAN(pre=R,post=I);sp|Q15257-2|PTPA_HUMAN(pre=R,post=I);sp|Q15257-3|PTPA_HUMAN(pre=R,post=I);sp|Q15257-4|PTPA_HUMAN(pre=R,post=I);tr|B4DZF8|B4DZF8_HUMAN(pre=R,post=I);tr|Q5T949|Q5T949_HUMAN(pre=R,post=I);tr|A6PVN9|A6PVN9_HUMAN(pre=R,post=I	864.749	3	23.1528	NGQISS#EEPKQEEEREQGSDEISHHEK	sp|Q05682|CALD1_HUMAN(pre=K,post=M)	608.951	6	14.3882	HLYTTTGGETDFTN@VTSLR	sp|Q99523|SORT_HUMAN(pre=R,post=G);sp|Q99523-2|SORT_HUMAN(pre=R,post=G)	753.373	3	21.4387
IVETQNEEYPHTFQVSGK	sp|Q96M96|FGD4_HUMAN(pre=K,post=E);sp|Q96M96-2|FGD4_HUMAN(pre=K,post=E);tr|G3XA97|G3XA97_HUMAN(pre=K,post=E);tr|B7Z493|B7Z493_HUMAN(pre=K,post=E);tr|F8W1R0|F8W1R0_HUMAN(pre=K,post=E);tr|E9PJX4|E9PJX4_HUMAN(pre=K,post=E);tr|F8VWL3|F8VWL3_HUMAN(pre=K,post=E	798.744	3	23.1482	SNS#DESNFSEK	sp|O95999|BCL10_HUMAN(pre=R,post=L)	806.343	2	14.3805	YQTLN@CSVNVNCVNIR	sp|P23229|ITA6_HUMAN(pre=K,post=C);sp|P23229-2|ITA6_HUMAN(pre=K,post=C);sp|P23229-3|ITA6_HUMAN(pre=K,post=C);sp|P23229-4|ITA6_HUMAN(pre=K,post=C);sp|P23229-5|ITA6_HUMAN(pre=K,post=C);sp|P23229-6|ITA6_HUMAN(pre=K,post=C);sp|P23229-7|ITA6_HUMAN(pre=K,post=C	700.342	3	21.3572
SNAPQIVAEMLSYLETADYSIREEIVLK	sp|O94973|AP2A2_HUMAN(pre=R,post=V);sp|O94973-2|AP2A2_HUMAN(pre=R,post=V);sp|O94973-3|AP2A2_HUMAN(pre=R,post=V);tr|E9PJJ7|E9PJJ7_HUMAN(pre=R,post=V)	868.464	4	23.1441	SVQEGENPDDGVRGS#PPEDYR	sp|P42696|RBM34_HUMAN(pre=R,post=L);sp|P42696-2|RBM34_HUMAN(pre=R,post=L);tr|Q5TCT4|Q5TCT4_HUMAN(pre=R,post=L);tr|A2A2V2|A2A2V2_HUMAN(pre=R,post=L);tr|H7C5M1|H7C5M1_HUMAN(pre=R,post=L)	843.035	3	14.3767	SFNSISAVDN@GSLANTPHLR	sp|P07585|PGS2_HUMAN(pre=L,post=E);sp|P07585-2|PGS2_HUMAN(pre=L,post=E);sp|P07585-3|PGS2_HUMAN(pre=L,post=E);tr|F8VNV6|F8VNV6_HUMAN(pre=L,post=E);tr|H0YIH3|H0YIH3_HUMAN(pre=L,post=E)	749.05	3	21.0842
VVAAPQRPGTEPQPEMPDTVLQSETLK	sp|O95202|LETM1_HUMAN(pre=R,post=D)	1069.57	3	23.1425	AGDTS#DQEGHSLEEK	sp|Q99607|ELF4_HUMAN(pre=R,post=A)	985.933	2	14.3721	ELQNSVLETTLMPHN@YSR	sp|P09326|CD48_HUMAN(pre=K,post=C)	759.715	3	21.0672
SFDPFTEVIVDGIVANALR	sp|Q01970|PLCB3_HUMAN(pre=K,post=V);sp|Q01970-2|PLCB3_HUMAN(pre=K,post=V)	736.4	3	23.1396	SS#DGS#LSHEEDLAK	sp|Q13136|LIPA1_HUMAN(pre=R,post=V);sp|Q13136-2|LIPA1_HUMAN(pre=R,post=V);tr|H0YEF9|H0YEF9_HUMAN(pre=R,post=V);tr|E9PJZ7|E9PJZ7_HUMAN(pre=R,post=V)	641.607	3	14.3534	DWMPNN@HSVILIDDFESPQK	sp|Q495W5|FUT11_HUMAN(pre=R,post=L);sp|Q495W5-2|FUT11_HUMAN(pre=R,post=L)	892.107	3	20.9741
LALYTACGGVNPQQCLPVLLDVGTNNEELLRDPLYIGLK	sp|Q16798|MAON_HUMAN(pre=K,post=H);tr|Q6TCH8|Q6TCH8_HUMAN(pre=K,post=H);tr|B7Z6V0|B7Z6V0_HUMAN(pre=K,post=H);tr|E9PMB9|E9PMB9_HUMAN(pre=K,post=H)	1154.62	4	23.1358	DAES#DEDEDFKEQTR	sp|Q15019|SEPT2_HUMAN(pre=P,post=L);sp|Q15019-2|SEPT2_HUMAN(pre=P,post=L);tr|H7C2Y0|H7C2Y0_HUMAN(pre=P,post=L);tr|B5MCX3|B5MCX3_HUMAN(pre=P,post=L)	727.976	3	14.353	NAELFN@QSDIVAHLLSSSSSVIDALQYK	sp|P04114|APOB_HUMAN(pre=T,post=L)	1113.58	3	20.937
AASLCGLCGNYNQDPADDLK	sp|Q9Y6R7|FCGBP_HUMAN(pre=Y,post=A)	1235.58	2	23.1284	SGTLKS#PPKGFDTTAINK	sp|Q14155|ARHG7_HUMAN(pre=K,post=S);sp|Q14155-1|ARHG7_HUMAN(pre=K,post=S);sp|Q14155-2|ARHG7_HUMAN(pre=K,post=S);sp|Q14155-3|ARHG7_HUMAN(pre=K,post=S);sp|Q14155-5|ARHG7_HUMAN(pre=K,post=S);sp|Q14155-6|ARHG7_HUMAN(pre=K,post=S);tr|B7Z6G2|B7Z6G2_HUMAN(pre=K,	630.35	4	14.3489	CECKPGYAGNGIICGEDTDLDGWPNENLVCVAN@ATYHCK	sp|P07996|TSP1_HUMAN(pre=R,post=K)	979.043	5	20.8811
GFGFVTFSSMAEVDAAMAARPH	sp|P22626|ROA2_HUMAN(pre=R,post=S);sp|P22626-2|ROA2_HUMAN(pre=R,post=S)	815.061	3	23.12	SS#GSNQPFPIKPLSESK	sp|Q5W0Z9|ZDH20_HUMAN(pre=R,post=N);tr|B4DRN8|B4DRN8_HUMAN(pre=R,post=N)	579.557	4	14.3433	ETTLTQSPAFMSATPGDKVN@ISCK	sp|P06315|KV501_HUMAN(pre=A,post=A)	754.89	4	20.7675
SGNTFRPEVHLLPPPSEELALNELVTLTCLAR	sp|P01876|IGHA1_HUMAN(pre=K,post=G);sp|P01877|IGHA2_HUMAN(pre=K,post=G)	1240	3	23.1122	GISQT#NLITTVTPEKK	sp|Q9Y2J2|E41L3_HUMAN(pre=K,post=A);sp|Q9Y2J2-2|E41L3_HUMAN(pre=K,post=A);sp|Q9Y2J2-3|E41L3_HUMAN(pre=K,post=A);tr|F5GX05|F5GX05_HUMAN(pre=K,post=A)	561.318	4	14.3361	VN@GSCEDVDECATGGR	sp|Q8N2S1|LTBP4_HUMAN(pre=R,post=C);sp|Q8N2S1-2|LTBP4_HUMAN(pre=R,post=C);sp|Q8N2S1-3|LTBP4_HUMAN(pre=R,post=C);tr|E7EUU1|E7EUU1_HUMAN(pre=R,post=C);tr|E7ENG9|E7ENG9_HUMAN(pre=R,post=C)	624.26	3	20.7602
GEQEHSQQKEEEEEMAVVPQGLFR	sp|P10645|CMGA_HUMAN(pre=K,post=G);tr|G5E968|G5E968_HUMAN(pre=K,post=G)	1034.84	3	23.1078	S#ILDDS#FKLLSFK	sp|Q9BQS7|HEPH_HUMAN(pre=R,post=Q);sp|Q9BQS7-2|HEPH_HUMAN(pre=R,post=Q);tr|E7ES21|E7ES21_HUMAN(pre=R,post=Q);tr|E9PHN8|E9PHN8_HUMAN(pre=R,post=Q)	702.362	3	14.3321	KFVQGN@STEVACHPGYGLPK	sp|Q02985|FHR3_HUMAN(pre=R,post=A);sp|Q02985-2|FHR3_HUMAN(pre=R,post=A);tr|Q6NSD3|Q6NSD3_HUMAN(pre=R,post=A)	874.795	3	20.6708
EHGGPEGMDPDGVIESNWNEIVDNFDDM^NLK	sp|Q14240|IF4A2_HUMAN(pre=R,post=E);sp|Q14240-2|IF4A2_HUMAN(pre=R,post=E);tr|E9PBH4|E9PBH4_HUMAN(pre=R,post=E);tr|E7EQG2|E7EQG2_HUMAN(pre=R,post=E);tr|F8WE11|F8WE11_HUMAN(pre=R,post=E);tr|E7EMV8|E7EMV8_HUMAN(pre=R,post=E);tr|C9JUF0|C9JUF0_HUMAN(pre=R,post	945.179	4	23.1071	AAAT#PESQEPQAK	sp|P49006|MRP_HUMAN(pre=K,post=G)	848.414	2	14.3316	LLEFDSTN@VSDTAAKPLGR	sp|Q8WWB7|NCUG1_HUMAN(pre=R,post=P);sp|Q8WWB7-2|NCUG1_HUMAN(pre=R,post=P)	775.085	3	20.5298
LHWPTSLPSGDAFSSVGTHR	sp|Q9Y5P4|C43BP_HUMAN(pre=R,post=F);sp|Q9Y5P4-2|C43BP_HUMAN(pre=R,post=F);sp|Q9Y5P4-3|C43BP_HUMAN(pre=R,post=F)	574.796	4	23.1064	QEITLPPS#RKSELVVEVK	sp|P43121|MUC18_HUMAN(pre=K,post=S)	641.867	4	14.3129	LPSVVIPLHYDLFVHPN@LTSLDFVASEK	sp|Q6P179|ERAP2_HUMAN(pre=R,post=I);sp|Q6P179-2|ERAP2_HUMAN(pre=R,post=I);sp|Q6P179-3|ERAP2_HUMAN(pre=R,post=I);sp|Q6P179-4|ERAP2_HUMAN(pre=R,post=I);tr|D6RGW0|D6RGW0_HUMAN(pre=R,post=I)	860.725	4	20.4969
GNVGFVFTKEDLTEIRDMLLANK	sp|P05388|RLA0_HUMAN(pre=R,post=V);tr|Q3B7A4|Q3B7A4_HUMAN(pre=R,post=V);tr|G3V210|G3V210_HUMAN(pre=R,post=V);tr|F8VQY6|F8VQY6_HUMAN(pre=R,post=V);tr|F8VRK7|F8VRK7_HUMAN(pre=R,post=V);tr|F8VWS0|F8VWS0_HUMAN(pre=R,post=V);tr|F8VWV4|F8VWV4_HUMAN(pre=R,post=V	761.424	4	23.1037	SNS#LVSTFTMEK	sp|Q9HB21|PKHA1_HUMAN(pre=R,post=R)	571.28	3	14.2987	IHM^DCSN@LTALATSKPR	sp|Q02817|MUC2_HUMAN(pre=K,post=A);tr|E7EUV1|E7EUV1_HUMAN(pre=K,post=A)	555.789	4	20.4797
RQECSIPVCGQDQVTVAMTPR	sp|P00734|THRB_HUMAN(pre=R,post=S);tr|E9PIT3|E9PIT3_HUMAN(pre=R,post=S);tr|C9JV37|C9JV37_HUMAN(pre=R,post=S)	859.422	3	23.1002	TEGLCPDSATEEEDT#VELTEFGMQNVEIPHLPQDFEVAK	sp|Q9UKK3|PARP4_HUMAN(pre=K,post=Y)	955.442	5	14.2986	LEN@LSSSEMGYTATLTR	sp|P10253|LYAG_HUMAN(pre=K,post=T);tr|I3L3L3|I3L3L3_HUMAN(pre=K,post=T);tr|I3L0S5|I3L0S5_HUMAN(pre=K,post=T)	673.334	3	20.4653
AGPSDSNLDGTVTEMAIHAAAVLLCGQNELLEPLK	sp|Q63HN8|RN213_HUMAN(pre=R,post=N);sp|Q63HN8-4|RN213_HUMAN(pre=R,post=N);tr|H3BLU6|H3BLU6_HUMAN(pre=R,post=N)	981.509	4	23.0978	SSLT#TAALPFTQSILTQVGR	sp|Q3MII6|TBC25_HUMAN(pre=R,post=T);tr|C9JMI8|C9JMI8_HUMAN(pre=R,post=T)	772.411	3	14.2923	LEWLGN@CSGLNDETYGYK	sp|P05026|AT1B1_HUMAN(pre=K,post=E);sp|P05026-2|AT1B1_HUMAN(pre=K,post=E);tr|A6NGH2|A6NGH2_HUMAN(pre=K,post=E);tr|B7Z9S8|B7Z9S8_HUMAN(pre=K,post=E)	803.381	3	20.4312
WINEAQEAASSDNIMVQYHALGVLYHLR	sp|Q9UBF2|COPG2_HUMAN(pre=R,post=K);tr|F6X838|F6X838_HUMAN(pre=R,post=K)	843.928	4	23.0944	TSS#IADEGTYTLDSILR	sp|Q9Y4I1|MYO5A_HUMAN(pre=R,post=Q);sp|Q9Y4I1-2|MYO5A_HUMAN(pre=R,post=Q);sp|Q9Y4I1-3|MYO5A_HUMAN(pre=R,post=Q);tr|E7ERV5|E7ERV5_HUMAN(pre=R,post=Q);tr|F8W6H6|F8W6H6_HUMAN(pre=R,post=Q);tr|G3V394|G3V394_HUMAN(pre=R,post=Q);tr|F8WE88|F8WE88_HUMAN(pre=R,pos	689.334	3	14.2917	AACAVKPQEVQMVN@GTITNPINGK	sp|P11717|MPRI_HUMAN(pre=R,post=S)	991.866	3	20.4245
FLGEPVSPQTLAATLAELDVTLQLLEDK	sp|P30711|GSTT1_HUMAN(pre=V,post=F);tr|Q6IC69|Q6IC69_HUMAN(pre=V,post=F)	1100.61	3	23.087	REEGPPPPSPDGASS#DAEPEPPSGR	sp|Q9NTJ3|SMC4_HUMAN(pre=R,post=T);sp|Q9NTJ3-2|SMC4_HUMAN(pre=R,post=T);tr|C9IYK2|C9IYK2_HUMAN(pre=R,post=T);tr|E9PD53|E9PD53_HUMAN(pre=R,post=T);tr|C9JR83|C9JR83_HUMAN(pre=R,post=T);tr|C9JJ64|C9JJ64_HUMAN(pre=R,post=T);tr|C9JWF0|C9JWF0_HUMAN(pre=R,post=T	913.74	3	14.2896	DFEDLYTPVN@GSIVIVR	sp|P02786|TFR1_HUMAN(pre=K,post=A);tr|G3V0E5|G3V0E5_HUMAN(pre=K,post=A)	694.701	3	20.3129
IITHPNFNGNTLDNDIMLIRLSSPATLN	Trypa5|PromTArt5(pre=R,post=S)	1080.25	3	23.086	ADS#DSEDKGEESKPK	sp|P83916|CBX1_HUMAN(pre=K,post=K);tr|K7ELA4|K7ELA4_HUMAN(pre=K,post=K);tr|C9JWS9|C9JWS9_HUMAN(pre=K,post=K);tr|J3KS05|J3KS05_HUMAN(pre=K,post=K);tr|B5MD17|B5MD17_HUMAN(pre=K,post=K)	570.279	4	14.2799	LETTVN@YTDSQRPICLPSK	sp|P03951|FA11_HUMAN(pre=K,post=G);sp|P03951-2|FA11_HUMAN(pre=K,post=G);tr|E9PGP2|E9PGP2_HUMAN(pre=K,post=G)	628.58	4	20.2949
EVEQFDVATHLQTAPELVDR	sp|Q9Y3A2|UTP11_HUMAN(pre=K,post=V)	814.42	3	23.0832	VKT#PEMIIQKPK	sp|Q09666|AHNK_HUMAN(pre=K,post=I)	517.809	4	14.2669	TCDWLPKPN@MSASCK	sp|P07602|SAP_HUMAN(pre=K,post=E);sp|P07602-2|SAP_HUMAN(pre=K,post=E);sp|P07602-3|SAP_HUMAN(pre=K,post=E);tr|B1AVU8|B1AVU8_HUMAN(pre=K,post=E);tr|C9JIZ6|C9JIZ6_HUMAN(pre=K,post=E)	743.366	3	20.2861
LGYLQALVTEFQETQSQDAK	sp|Q9H6L4|ARMC7_HUMAN(pre=R,post=E);tr|B4DVA4|B4DVA4_HUMAN(pre=R,post=E);tr|J3KTE5|J3KTE5_HUMAN(pre=R,post=E);tr|J3KST7|J3KST7_HUMAN(pre=R,post=E)	853.118	3	23.081	FYSQQNQPNLDTQSGPES#LLNSQSPESKPQTPSQTK	sp|Q14202|ZMYM3_HUMAN(pre=R,post=V);sp|Q14202-2|ZMYM3_HUMAN(pre=R,post=V);tr|A6NHN7|A6NHN7_HUMAN(pre=R,post=V);tr|A6NHB5|A6NHB5_HUMAN(pre=R,post=V)	1126.55	4	14.2511	EPQPSPTDQPSFSN@LTAFPGGAK	sp|Q99941|ATF6B_HUMAN(pre=K,post=E);sp|Q99941-2|ATF6B_HUMAN(pre=K,post=E)	888.113	3	20.2723
VGDYFATEESVGTQTSVR	sp|O15061|SYNEM_HUMAN(pre=K,post=Q)	697.344	3	23.078	AQGEPVAGHES#PK	sp|O94979|SC31A_HUMAN(pre=R,post=I);sp|O94979-2|SC31A_HUMAN(pre=R,post=I);sp|O94979-3|SC31A_HUMAN(pre=R,post=I);sp|O94979-4|SC31A_HUMAN(pre=R,post=I);sp|O94979-6|SC31A_HUMAN(pre=R,post=I);sp|O94979-7|SC31A_HUMAN(pre=R,post=I);sp|O94979-8|SC31A_HUMAN(pre=R	837.909	2	14.2398	VWDTAVGLN@HTAEPSLQTLER	sp|Q9C0H2|TTYH3_HUMAN(pre=R,post=Q);sp|Q9C0H2-2|TTYH3_HUMAN(pre=R,post=Q);sp|Q9C0H2-4|TTYH3_HUMAN(pre=R,post=Q)	828.094	3	20.1867
NFQCVDASVLNYDCDVQK	sp|Q13443|ADAM9_HUMAN(pre=R,post=K);sp|Q13443-2|ADAM9_HUMAN(pre=R,post=K);tr|A0AVL1|A0AVL1_HUMAN(pre=R,post=K)	821.722	3	23.0735	ES#ESDQEQEEEIDMTSEKNPQDEQER	sp|Q01484-2|ANK2_HUMAN(pre=K,post=I);sp|Q01484-5|ANK2_HUMAN(pre=K,post=I);sp|Q01484-7|ANK2_HUMAN(pre=K,post=I);tr|E9PCH6|E9PCH6_HUMAN(pre=K,post=I);tr|H0YAG3|H0YAG3_HUMAN(pre=K,post=I)	877.618	4	14.2372	CSN@ISIGDEVQFEISITSNK	sp|P05556|ITB1_HUMAN(pre=K,post=C);sp|P05556-2|ITB1_HUMAN(pre=K,post=C);sp|P05556-3|ITB1_HUMAN(pre=K,post=C);sp|P05556-4|ITB1_HUMAN(pre=K,post=C);sp|P05556-5|ITB1_HUMAN(pre=K,post=C)	844.088	3	20.0316
IPADQGIAGHVATTGQILNIPDAYAHPLFYR	sp|O00408|PDE2A_HUMAN(pre=R,post=G);sp|O00408-4|PDE2A_HUMAN(pre=R,post=G);tr|Q6ZMR1|Q6ZMR1_HUMAN(pre=R,post=G);tr|E9PEF1|E9PEF1_HUMAN(pre=R,post=G);tr|H0YFL1|H0YFL1_HUMAN(pre=R,post=G);tr|F6W5Z0|F6W5Z0_HUMAN(pre=R,post=G)	866.712	4	23.0682	S#APPNLWAAQR	sp|Q92934|BAD_HUMAN(pre=R,post=Y);tr|F5H3B1|F5H3B1_HUMAN(pre=R,post=Y);tr|F5H1R6|F5H1R6_HUMAN(pre=R,post=Y)	717.855	2	14.2347	N@ETQHEPYPLMLPGCSPSCPLER	sp|P15309|PPAP_HUMAN(pre=R,post=F);sp|P15309-2|PPAP_HUMAN(pre=R,post=F);tr|Q5FBY0|Q5FBY0_HUMAN(pre=R,post=F);tr|H0Y8T3|H0Y8T3_HUMAN(pre=R,post=F)	953.107	3	20.0072
QADLEKEELAEELASSLSGR	sp|P35749|MYH11_HUMAN(pre=K,post=N);sp|P35749-2|MYH11_HUMAN(pre=K,post=N);sp|P35749-3|MYH11_HUMAN(pre=K,post=N);sp|P35749-4|MYH11_HUMAN(pre=K,post=N)	1232.15	2	23.0675	EDVGS#EEEQEEEDEAPFQEK	sp|Q9H1E3|NUCKS_HUMAN(pre=M,post=D);sp|Q9H1E3-2|NUCKS_HUMAN(pre=M,post=D)	907.71	3	14.2301	AYFTTIPEDAPTGTDVLLVN@ASDADASK	sp|Q6V0I7|FAT4_HUMAN(pre=K,post=N);sp|Q6V0I7-2|FAT4_HUMAN(pre=K,post=N);sp|Q6V0I7-3|FAT4_HUMAN(pre=K,post=N)	1057.86	3	19.9655
TALYDLLGVPSTATQAQIK	sp|Q96LL9|DJC30_HUMAN(pre=R,post=A)	760.102	3	23.0611	LAALKDEPQTVPDVPSFGES#PPLSPIDM^DTQER	sp|P17535|JUND_HUMAN(pre=R,post=I)	991.736	4	14.2249	SFM^VN@WTHAPGNVEK	sp|Q05707|COEA1_HUMAN(pre=R,post=Y);sp|Q05707-2|COEA1_HUMAN(pre=R,post=Y);sp|Q05707-3|COEA1_HUMAN(pre=R,post=Y);tr|Q4G0W3|Q4G0W3_HUMAN(pre=R,post=Y);tr|H0YBB2|H0YBB2_HUMAN(pre=R,post=Y);tr|J3QT83|J3QT83_HUMAN(pre=R,post=Y)	674.672	3	19.9436
DPSQVENLASSLQLITECFR	sp|Q9UBB4|ATX10_HUMAN(pre=R,post=C)	817.749	3	23.0611	SPS#WTAPPVIALQNGLSEDEALQR	sp|Q8WV99|ZFN2B_HUMAN(pre=R,post=A);tr|E9PFU9|E9PFU9_HUMAN(pre=R,post=A)	935.125	3	14.2151	CVPTLDGPTCYCN@SSFQLQADGK	sp|Q07954|LRP1_HUMAN(pre=H,post=T);tr|Q6PJ72|Q6PJ72_HUMAN(pre=H,post=T);tr|Q7Z7K9|Q7Z7K9_HUMAN(pre=H,post=T);tr|Q86SW0|Q86SW0_HUMAN(pre=H,post=T)	969.777	3	19.9179
MDAEQDPNVQVDHLNLLK	sp|Q02818|NUCB1_HUMAN(pre=K,post=Q);tr|C9JKZ2|C9JKZ2_HUMAN(pre=K,post=Q)	789.746	3	23.0602	TIAS#DSEEEAGK	sp|Q96ST2|IWS1_HUMAN(pre=K,post=E);sp|Q96ST2-2|IWS1_HUMAN(pre=K,post=E);sp|Q96ST2-3|IWS1_HUMAN(pre=K,post=E);tr|B4DJ84|B4DJ84_HUMAN(pre=K,post=E)	802.869	2	14.2125	GN@ESFLWDCHAKPWGQSDCGHK	sp|Q9NR16|C163B_HUMAN(pre=K,post=E);sp|Q9NR16-2|C163B_HUMAN(pre=K,post=E);tr|E7EVK4|E7EVK4_HUMAN(pre=K,post=E)	610.687	5	19.8895
SGAYLFLPDGNAKPYVYTTPPFVR	sp|Q16706|MA2A1_HUMAN(pre=K,post=V)	741.151	4	23.0581	QGAIYHGLATLLNQPS#PMMQR	sp|P55196|AFAD_HUMAN(pre=K,post=I);sp|P55196-2|AFAD_HUMAN(pre=K,post=I);sp|P55196-1|AFAD_HUMAN(pre=K,post=I);sp|P55196-3|AFAD_HUMAN(pre=K,post=I);sp|P55196-6|AFAD_HUMAN(pre=K,post=I);sp|P55196-5|AFAD_HUMAN(pre=K,post=I);tr|J3KN01|J3KN01_HUMAN(pre=K,post=I	850.755	3	14.1982	NPTDEYLEGMM^SEAPGPIN@FTMFLTMFGEK	sp|P24844|MYL9_HUMAN(pre=K,post=L)	926.435	4	19.8505
LWYENPGVFSPAQLTQIK	sp|Q92626|PXDN_HUMAN(pre=R,post=Q)	793.771	3	23.0562	DLPTIPGVTSPSSDEPPM^EASQSHLRNS#PEDKR	sp|Q13541|4EBP1_HUMAN(pre=R,post=A)	792.581	5	14.1934	YAAVN@ITTNQAAPSEVPTLR	sp|P54753|EPHB3_HUMAN(pre=R,post=L)	754.402	3	19.8389
EHAMEALLNTSTMEQATEYLLTHPPPIMGGVVR	sp|Q7Z6Z7|HUWE1_HUMAN(pre=R,post=D);sp|Q7Z6Z7-2|HUWE1_HUMAN(pre=R,post=D);sp|Q7Z6Z7-3|HUWE1_HUMAN(pre=R,post=D);tr|Q5H962|Q5H962_HUMAN(pre=R,post=D);tr|H0Y5W0|H0Y5W0_HUMAN(pre=R,post=D)	945.976	4	23.053	S#APPS#PPPPGTR	sp|Q9Y4H4|GPSM3_HUMAN(pre=R,post=H);tr|E9PIE9|E9PIE9_HUMAN(pre=R,post=H);tr|E9PIP3|E9PIP3_HUMAN(pre=R,post=H)	732.825	2	14.1913	LDN@VTVAHMGTMDGR	sp|Q04912|RON_HUMAN(pre=R,post=I);sp|Q04912-2|RON_HUMAN(pre=R,post=I);sp|Q04912-3|RON_HUMAN(pre=R,post=I);sp|Q04912-5|RON_HUMAN(pre=R,post=I);sp|Q04912-6|RON_HUMAN(pre=R,post=I);tr|J3KQS7|J3KQS7_HUMAN(pre=R,post=I)	587.949	3	19.6713
EHAPSIIFM^DEIDSIGSSR	sp|P62195|PRS8_HUMAN(pre=R,post=L);sp|P62195-2|PRS8_HUMAN(pre=R,post=L);tr|J3QSA9|J3QSA9_HUMAN(pre=R,post=L);tr|J3QQM1|J3QQM1_HUMAN(pre=R,post=L)	755.371	3	23.0493	TDTAADGETTATES#DQEEDAELK	sp|Q9Y2J2|E41L3_HUMAN(pre=R,post=A);tr|F5GX05|F5GX05_HUMAN(pre=R,post=A)	932.404	3	14.1868	DAN@LTGLSDNKEIFLSK	sp|Q99574|NEUS_HUMAN(pre=K,post=A);tr|H7C5T9|H7C5T9_HUMAN(pre=K,post=A);tr|C9J6F7|C9J6F7_HUMAN(pre=K,post=A)	766.755	3	19.6643
LSCQPMLSLDDFQLQPPVTFR	sp|O75607|NPM3_HUMAN(pre=K,post=L)	879.45	3	23.0367	ADGAPSAAPPDGLLAS#PDLGLLK	sp|P17535|JUND_HUMAN(pre=R,post=L)	838.777	3	14.1691	HNFGPGTDFVVEYIDSN@HTK	sp|O94856|NFASC_HUMAN(pre=K,post=K);sp|O94856-5|NFASC_HUMAN(pre=K,post=K);sp|O94856-9|NFASC_HUMAN(pre=K,post=K);sp|O94856-13|NFASC_HUMAN(pre=K,post=K);tr|J3QSX2|J3QSX2_HUMAN(pre=K,post=K);tr|F8W791|F8W791_HUMAN(pre=K,post=K);tr|F8W792|F8W792_HUMAN(pre=K,p	642.317	4	19.6401
VVDMFGCCLPVCAVNFK	sp|Q6GMV1|ALG1L_HUMAN(pre=K,post=C);sp|Q9BT22|ALG1_HUMAN(pre=K,post=C);tr|B4DP08|B4DP08_HUMAN(pre=K,post=C)	1152.57	2	23.0226	SKPSNGLPPS#PTPAAPPPLPSTPAPPVTR	sp|P78524|ST5_HUMAN(pre=K,post=R)	799.93	4	14.1674	VSEHIPVYQQEEN@QTDVWTLLN@GSK	sp|P49908|SEPP1_HUMAN(pre=K,post=D);tr|D6REX5|D6REX5_HUMAN(pre=K,post=D);tr|D6RIS9|D6RIS9_HUMAN(pre=K,post=D)	801.903	4	19.6211
VALDFENEM^ATAASSSSLEK	sp|P62736|ACTA_HUMAN(pre=Y,post=S);sp|P68032|ACTC_HUMAN(pre=Y,post=S);sp|P63267|ACTH_HUMAN(pre=Y,post=S);sp|P63267-2|ACTH_HUMAN(pre=Y,post=S);sp|P68133|ACTS_HUMAN(pre=Y,post=S);tr|Q5T8M7|Q5T8M7_HUMAN(pre=Y,post=S);tr|Q5T8M8|Q5T8M8_HUMAN(pre=Y,post=S);tr|A	1202.59	2	23.0217	S#FSLASSSNSPISQR	sp|Q9BXB4|OSB11_HUMAN(pre=R,post=R)	597.952	3	14.1483	VVM^DIPYELWN@ETSAEVADLKK	sp|Q9BT09|CNPY3_HUMAN(pre=K,post=Q)	1000.53	3	19.5552
LDIISPQLSSASLLTPQSAECLR	sp|Q15643|TRIPB_HUMAN(pre=K,post=A);tr|H0YJ97|H0YJ97_HUMAN(pre=K,post=A)	881.81	3	23.0198	SEPHS#PGIPEIFR	sp|Q8ND82|Z280C_HUMAN(pre=K,post=T);tr|Q9UJJ2|Q9UJJ2_HUMAN(pre=K,post=T)	563.943	3	14.1476	ISNLQFN@SSLEDPSTDYYQELQR	sp|P15941|MUC1_HUMAN(pre=H,post=D);sp|P15941-2|MUC1_HUMAN(pre=H,post=D);sp|P15941-3|MUC1_HUMAN(pre=H,post=D);sp|P15941-4|MUC1_HUMAN(pre=H,post=D);sp|P15941-5|MUC1_HUMAN(pre=H,post=D);sp|P15941-8|MUC1_HUMAN(pre=H,post=D);sp|P15941-9|MUC1_HUMAN(pre=H,post=D	964.793	3	19.5346
SAAFQIQSFDIVCSPVWTSR	sp|Q99715|COCA1_HUMAN(pre=K,post=D);sp|Q99715-2|COCA1_HUMAN(pre=K,post=D);tr|D6RGG3|D6RGG3_HUMAN(pre=K,post=D);tr|H0Y5N9|H0Y5N9_HUMAN(pre=K,post=D)	815.076	3	23.0165	HRS#IHEVDISNLEAALR	sp|Q9Y2H5|PKHA6_HUMAN(pre=R,post=A);tr|Q5VTI5|Q5VTI5_HUMAN(pre=R,post=A)	728.707	3	14.1424	VN@TTTVNIDVSDVNDNAPVFSR	sp|Q14517|FAT1_HUMAN(pre=R,post=G)	841.422	3	19.4372
IDSVAVNISNLVLENQPPR	sp|Q8N6M0|OTU6B_HUMAN(pre=K,post=I);tr|H0YB21|H0YB21_HUMAN(pre=K,post=I)	741.415	3	23.0123	RSS#GREEDDEELLR	sp|O14639|ABLM1_HUMAN(pre=R,post=R);sp|O14639-2|ABLM1_HUMAN(pre=R,post=R);sp|O14639-3|ABLM1_HUMAN(pre=R,post=R);sp|O14639-4|ABLM1_HUMAN(pre=R,post=R);sp|O14639-5|ABLM1_HUMAN(pre=R,post=R);tr|F8W8M4|F8W8M4_HUMAN(pre=R,post=R);tr|Q5T6N2|Q5T6N2_HUMAN(pre=R,p	638.962	3	14.1337	AEAVGETLTLPGLVSADN@GTYTCEASNK	sp|Q8NFZ8|CADM4_HUMAN(pre=R,post=H)	790.143	4	19.2272
SMMGGGLAEIPGLSINFAK	sp|P51659|DHB4_HUMAN(pre=K,post=V);sp|P51659-2|DHB4_HUMAN(pre=K,post=V);sp|P51659-3|DHB4_HUMAN(pre=K,post=V);tr|G5E9S2|G5E9S2_HUMAN(pre=K,post=V);tr|E7EPL9|E7EPL9_HUMAN(pre=K,post=V);tr|E7EWE5|E7EWE5_HUMAN(pre=K,post=V);tr|E7ET17|E7ET17_HUMAN(pre=K,post=V	727.727	3	23.0067	GS#DNEEEDKEAAQLR	tr|H0YE58|H0YE58_HUMAN(pre=-,post=E)	686.98	3	14.1309	TILVDN@NTWN@NTHISR	sp|P46977|STT3A_HUMAN(pre=R,post=V);tr|E9PNQ1|E9PNQ1_HUMAN(pre=R,post=V)	682.012	3	19.1861
IAAICAGPTALLAHEIGFGSK	sp|Q99497|PARK7_HUMAN(pre=L,post=V);tr|K7ELW0|K7ELW0_HUMAN(pre=L,post=V);tr|K7EN27|K7EN27_HUMAN(pre=L,post=V)	795.778	3	23.0047	GSTAENAEY#LR	sp|P00533|EGFR_HUMAN(pre=K,post=V);tr|E9PFD7|E9PFD7_HUMAN(pre=K,post=V)	717.823	2	14.1266	GYYN@QSEAGSHIIQR	sp|P30685|1B35_HUMAN(pre=R,post=M);sp|P04222|1C03_HUMAN(pre=R,post=M);sp|Q07000|1C15_HUMAN(pre=R,post=M);tr|B0V0C2|B0V0C2_HUMAN(pre=R,post=M);tr|B0V0C1|B0V0C1_HUMAN(pre=R,post=M);tr|B0V0B9|B0V0B9_HUMAN(pre=R,post=M)	623.306	3	19.174
SQEPLPDDDEEFELPEFVEPFLK	sp|Q6P2Q9|PRP8_HUMAN(pre=K,post=D);tr|I3L0J9|I3L0J9_HUMAN(pre=K,post=D)	1013.17	3	22.9998	QEPVESSLGLS#NGVSDLSPEYAVLTSTIK	sp|P14316|IRF2_HUMAN(pre=K,post=N);sp|P14316-2|IRF2_HUMAN(pre=K,post=N);tr|K4DIA5|K4DIA5_HUMAN(pre=K,post=N);tr|K4DIA4|K4DIA4_HUMAN(pre=K,post=N)	1130.23	3	14.1148	LSALDNLLN@HSSMFLK	sp|Q9Y4L1|HYOU1_HUMAN(pre=R,post=G);tr|E9PL22|E9PL22_HUMAN(pre=R,post=G)	698.049	3	19.1016
GYNQILIVPMGATSILIDEAAASR	sp|O95428|PPN_HUMAN(pre=R,post=N);sp|O95428-5|PPN_HUMAN(pre=R,post=N);sp|O95428-4|PPN_HUMAN(pre=R,post=N);tr|B5MDP7|B5MDP7_HUMAN(pre=R,post=N)	883.147	3	22.9961	S#PQAQEAPVNIDEGLTGCTIQLLPAQDK	sp|P78559|MAP1A_HUMAN(pre=R,post=A);sp|P78559-2|MAP1A_HUMAN(pre=R,post=A);tr|E9PGC8|E9PGC8_HUMAN(pre=R,post=A);tr|J3KPX8|J3KPX8_HUMAN(pre=R,post=A)	841.173	4	14.1142	GYYN@QSEAGSHTLQWM^HGCELGPDGR	tr|Q6DU44|Q6DU44_HUMAN(pre=R,post=F)	778.59	4	19.0814
SVGQPLCLDVGENNQGGK	sp|Q14435|GALT3_HUMAN(pre=K,post=P);tr|E7EUL0|E7EUL0_HUMAN(pre=K,post=P)	720.704	3	22.9834	VLEPSETLVVS#SETPTEVYPEPSTSTTMDFPESSAIEALR	sp|P18583|SON_HUMAN(pre=K,post=L);sp|P18583-2|SON_HUMAN(pre=K,post=L);sp|P18583-3|SON_HUMAN(pre=K,post=L);sp|P18583-4|SON_HUMAN(pre=K,post=L);sp|P18583-5|SON_HUMAN(pre=K,post=L);sp|P18583-6|SON_HUMAN(pre=K,post=L);sp|P18583-7|SON_HUMAN(pre=K,post=L);sp|P1	1138.29	4	14.1078	IN@NTHALVSLLQNLNK	sp|P55290|CAD13_HUMAN(pre=K,post=A);tr|B7Z590|B7Z590_HUMAN(pre=K,post=A);tr|J3KN62|J3KN62_HUMAN(pre=K,post=A)	694.404	3	19.0646
LLHYAGEVTYSVTGFLDK	sp|O00159|MYO1C_HUMAN(pre=R,post=N);sp|O00159-2|MYO1C_HUMAN(pre=R,post=N);sp|O00159-3|MYO1C_HUMAN(pre=R,post=N);tr|F5H6E2|F5H6E2_HUMAN(pre=R,post=N)	767.751	3	22.9698	LSSS#SATLLNSPDR	sp|Q14244|MAP7_HUMAN(pre=R,post=A);sp|Q14244-3|MAP7_HUMAN(pre=R,post=A);sp|Q14244-5|MAP7_HUMAN(pre=R,post=A);tr|E9PCP3|E9PCP3_HUMAN(pre=R,post=A);tr|F5H1E2|F5H1E2_HUMAN(pre=R,post=A)	836.409	2	14.1075	HTDDLTSLN@NTLANIR	sp|Q5KU26|COL12_HUMAN(pre=K,post=L)	648.337	3	19.046
YAHWVVSQPPDTYLKPLMTELLK	sp|Q92973|TNPO1_HUMAN(pre=R,post=R);sp|Q92973-2|TNPO1_HUMAN(pre=R,post=R);sp|Q92973-3|TNPO1_HUMAN(pre=R,post=R)	633.156	5	22.9676	EADIDS#S#DES#DIEEDIDQPSAHK	sp|Q9P2I0|CPSF2_HUMAN(pre=K,post=T)	1025.06	3	14.1062	NLQVYN@ATSNSLTVK	sp|Q99715|COCA1_HUMAN(pre=R,post=W);sp|Q99715-2|COCA1_HUMAN(pre=R,post=W);sp|Q99715-4|COCA1_HUMAN(pre=R,post=W);tr|D6RGG3|D6RGG3_HUMAN(pre=R,post=W);tr|H0Y4P7|H0Y4P7_HUMAN(pre=R,post=W)	971.03	2	19.027
NVEDETPQDLTEESLVLLPFDDLK	sp|O00221|IKBE_HUMAN(pre=R,post=I);tr|H0Y4W4|H0Y4W4_HUMAN(pre=R,post=I)	1016.52	3	22.9673	KREEEEEEEGSIMNGS#TAEDEEQTR	sp|Q0ZGT2|NEXN_HUMAN(pre=K,post=S);sp|Q0ZGT2-2|NEXN_HUMAN(pre=K,post=S);sp|Q0ZGT2-3|NEXN_HUMAN(pre=K,post=S);sp|Q0ZGT2-4|NEXN_HUMAN(pre=K,post=S);tr|H7BXY5|H7BXY5_HUMAN(pre=K,post=S)	1094.14	3	14.0961	TGYSGPN@CTIPGLWTWLR	sp|P23219|PGH1_HUMAN(pre=R,post=N);sp|P23219-2|PGH1_HUMAN(pre=R,post=N);tr|B4DHQ2|B4DHQ2_HUMAN(pre=R,post=N)	742.038	3	19.0234
SGEYWIDPNQGCNLDAIK	sp|P02452|CO1A1_HUMAN(pre=K,post=V)	790.054	3	22.9553	EYVSNDAAQS#DDEEK	sp|Q5JSH3|WDR44_HUMAN(pre=K,post=L);sp|Q5JSH3-2|WDR44_HUMAN(pre=K,post=L);tr|F8W913|F8W913_HUMAN(pre=K,post=L);tr|H7BY83|H7BY83_HUMAN(pre=K,post=L)	689.961	3	14.0942	MEM^PSTPQQLQN@LTEDIR	sp|P07942|LAMB1_HUMAN(pre=K,post=E);tr|G3XAI2|G3XAI2_HUMAN(pre=K,post=E)	764.704	3	19.0164
IGEWELIQESGVPLKPLFGPGYTGIR	sp|P45974|UBP5_HUMAN(pre=R,post=N);sp|P45974-2|UBP5_HUMAN(pre=R,post=N)	786.94	4	22.9495	VSVGAPDLSLEASEGS#IKLPK	sp|Q09666|AHNK_HUMAN(pre=K,post=M)	870.479	3	14.0917	LVLDGSDSIGASN@FTGAK	sp|P00751|CFAB_HUMAN(pre=Y,post=K);sp|P00751-2|CFAB_HUMAN(pre=Y,post=K);tr|B4E1Z4|B4E1Z4_HUMAN(pre=Y,post=K);tr|B0UXW4|B0UXW4_HUMAN(pre=Y,post=K);tr|E7ETN3|E7ETN3_HUMAN(pre=Y,post=K)	681.029	3	19.0147
DDEAAAVALSSLIHALDDLDMVAIVR	sp|P13010|XRCC5_HUMAN(pre=R,post=Y)	717.63	4	22.9443	VTEPQEES#EEEVEEPEER	sp|Q13283|G3BP1_HUMAN(pre=F,post=Q)	1199.5	2	14.0907	SFGGWN@TSGCVAHR	sp|Q86SQ4|GP126_HUMAN(pre=K,post=D);sp|Q86SQ4-2|GP126_HUMAN(pre=K,post=D);sp|Q86SQ4-3|GP126_HUMAN(pre=K,post=D);sp|Q86SQ4-4|GP126_HUMAN(pre=K,post=D)	560.927	3	19.014
VTSEELHYFVQNHFTSAR	sp|P22695|QCR2_HUMAN(pre=K,post=M);tr|H3BSJ9|H3BSJ9_HUMAN(pre=K,post=M);tr|H3BRG4|H3BRG4_HUMAN(pre=K,post=M)	578.041	4	22.9336	EGTPGSPS#ETPGPSPAGPAGDEPAES#PSETPGPR	sp|Q9NZT2|OGFR_HUMAN(pre=K,post=P);sp|Q9NZT2-2|OGFR_HUMAN(pre=K,post=P)	1168.49	3	14.0828	LSDLSIN@STECLHVHCR	sp|P05156|CFAI_HUMAN(pre=K,post=G);tr|G3XAM2|G3XAM2_HUMAN(pre=K,post=G);tr|E7ETH0|E7ETH0_HUMAN(pre=K,post=G)	729.354	3	19.0047
VAAASGHCGAFSGSDSSR	sp|Q9NZB2|F120A_HUMAN(pre=R,post=T);sp|Q9NZB2-6|F120A_HUMAN(pre=R,post=T)	623.287	3	22.9321	APS#PTAEQPPGGGDSAR	sp|Q15742|NAB2_HUMAN(pre=R,post=R);sp|Q15742-2|NAB2_HUMAN(pre=R,post=R);sp|Q15742-3|NAB2_HUMAN(pre=R,post=R)	909.915	2	14.0766	IQGEEIVFHDLN@LTAH	sp|P98160|PGBM_HUMAN(pre=R,post=G)	991.011	2	18.9862
PAGWQVGGAQGCGECVSK	sp|Q9Y6R7|FCGBP_HUMAN(pre=K,post=P)	1068.51	2	22.9302	YLSPSGNS#SPPGSPTLQK	sp|P55327|TPD52_HUMAN(pre=L,post=F);tr|D0UFD3|D0UFD3_HUMAN(pre=L,post=F);tr|D0UFD5|D0UFD5_HUMAN(pre=L,post=F);tr|C9J502|C9J502_HUMAN(pre=L,post=F);tr|D0UFD1|D0UFD1_HUMAN(pre=L,post=F);tr|F5H0B0|F5H0B0_HUMAN(pre=L,post=F)	729.031	3	14.0765	YGN@MTEDHVM^HLLQNADPLK	sp|P04233|HG2A_HUMAN(pre=K,post=V);sp|P04233-2|HG2A_HUMAN(pre=K,post=V);tr|H0YBZ2|H0YBZ2_HUMAN(pre=K,post=V)	877.764	3	18.9611
M^LIAMVDVIFADVAQPDQTR	sp|P22087|FBRL_HUMAN(pre=R,post=I);tr|M0R2Q4|M0R2Q4_HUMAN(pre=R,post=I);tr|M0QXL5|M0QXL5_HUMAN(pre=R,post=I);tr|M0R299|M0R299_HUMAN(pre=R,post=I);tr|M0R0P1|M0R0P1_HUMAN(pre=R,post=I)	798.415	3	22.9262	GS#PDEEGGAEAPAAGIR	sp|O15061|SYNEM_HUMAN(pre=P,post=F);sp|O15061-2|SYNEM_HUMAN(pre=P,post=F);tr|C9JIE4|C9JIE4_HUMAN(pre=P,post=F);tr|H0YL34|H0YL34_HUMAN(pre=P,post=F)	603.272	3	14.0725	ALDSEERN@CTDIDECR	sp|P35555|FBN1_HUMAN(pre=F,post=I)	709.973	3	18.8051
LTEDVDVSDEAGLDYLLSK	sp|O15061|SYNEM_HUMAN(pre=K,post=D);sp|O15061-2|SYNEM_HUMAN(pre=K,post=D);tr|C9JIE4|C9JIE4_HUMAN(pre=K,post=D);tr|H0YL34|H0YL34_HUMAN(pre=K,post=D)	790.745	3	22.9227	YQQPFEDFRIS#QEHLADHFDSR	sp|P19174|PLCG1_HUMAN(pre=R,post=E);sp|P19174-2|PLCG1_HUMAN(pre=R,post=E)	748.091	4	14.0534	CVCQDPVTCPPTKPLDQVCGTDN@QTYASSCHLFATK	sp|Q14515|SPRL1_HUMAN(pre=H,post=C);tr|B4E2Z0|B4E2Z0_HUMAN(pre=H,post=C)	918.631	5	18.6579
AMPETAIGLFPDVGGGYFLPR	sp|Q6NVY1|HIBCH_HUMAN(pre=F,post=L);sp|Q6NVY1-2|HIBCH_HUMAN(pre=F,post=L);tr|B8ZZZ0|B8ZZZ0_HUMAN(pre=F,post=L)	784.745	3	22.9215	SS#SPTSSLTQPIEM^PT#LSSSPTEERPTVGPGQQDNPLLK	sp|Q7LBC6|KDM3B_HUMAN(pre=R,post=T);sp|Q7LBC6-2|KDM3B_HUMAN(pre=R,post=T)	1140.3	4	14.0472	YRPMDEYSNQNNFVHDCVN@ITIK	sp|P04156|PRIO_HUMAN(pre=Y,post=Q);sp|P04156-2|PRIO_HUMAN(pre=Y,post=Q);tr|A2A2V1|A2A2V1_HUMAN(pre=Y,post=Q)	787.379	4	18.6104
EKPSYDTETDPSEGLMNVLK	sp|Q9HB71|CYBP_HUMAN(pre=K,post=K);tr|Q5R370|Q5R370_HUMAN(pre=K,post=K)	895.793	3	22.9189	S#PPVTLGPNLAPTSR	sp|Q15735|PI5PA_HUMAN(pre=R,post=D);tr|B4DF95|B4DF95_HUMAN(pre=R,post=D);tr|C9K0M5|C9K0M5_HUMAN(pre=R,post=D)	865.953	2	14.0374	IDFSGSQDN@LTITM^HR	sp|P09564|CD7_HUMAN(pre=R,post=L);tr|J3QLM0|J3QLM0_HUMAN(pre=R,post=L)	665.99	3	18.5041
INFDVTGYIVGANIETYLLEK	sp|P35580|MYH10_HUMAN(pre=R,post=S);sp|P35580-2|MYH10_HUMAN(pre=R,post=S);sp|P35580-3|MYH10_HUMAN(pre=R,post=S);sp|P35580-4|MYH10_HUMAN(pre=R,post=S);sp|P35749|MYH11_HUMAN(pre=R,post=S);sp|P35749-2|MYH11_HUMAN(pre=R,post=S);sp|P35749-3|MYH11_HUMAN(pre=R,p	887.487	3	22.9167	NS#EEEEEEKKK	sp|Q14978|NOLC1_HUMAN(pre=K,post=A);sp|Q14978-2|NOLC1_HUMAN(pre=K,post=A);sp|Q14978-3|NOLC1_HUMAN(pre=K,post=A)	679.007	3	14.0333	YTGN@ASALFILPDQDK	sp|P01011|AACT_HUMAN(pre=K,post=M);tr|G3V3A0|G3V3A0_HUMAN(pre=K,post=M);tr|G3V5I3|G3V5I3_HUMAN(pre=K,post=M);tr|G3V595|G3V595_HUMAN(pre=K,post=M)	681.361	3	18.5005
DFVMNLVNSLDIGNDNIR	sp|P12111|CO6A3_HUMAN(pre=R,post=V);sp|P12111-2|CO6A3_HUMAN(pre=R,post=V);sp|P12111-3|CO6A3_HUMAN(pre=R,post=V);tr|E9PGQ9|E9PGQ9_HUMAN(pre=R,post=V);tr|E7ENL6|E7ENL6_HUMAN(pre=R,post=V)	731.708	3	22.9107	TGQAGSLS#GS#PKPFSPQLSAPITTK	sp|Q9ULU4|PKCB1_HUMAN(pre=K,post=T);sp|Q9ULU4-3|PKCB1_HUMAN(pre=K,post=T);sp|Q9ULU4-4|PKCB1_HUMAN(pre=K,post=T);sp|Q9ULU4-5|PKCB1_HUMAN(pre=K,post=T);sp|Q9ULU4-6|PKCB1_HUMAN(pre=K,post=T);sp|Q9ULU4-7|PKCB1_HUMAN(pre=K,post=T);sp|Q9ULU4-8|PKCB1_HUMAN(pre=K	1017.19	3	14.0277	KDYGSQEDFTQVWN@TTMK	sp|O60635|TSN1_HUMAN(pre=K,post=G)	871.095	3	18.4887
QPTVLILDEATSALDAESER	sp|Q9NUT2|ABCB8_HUMAN(pre=K,post=V);sp|Q9NUT2-2|ABCB8_HUMAN(pre=K,post=V);tr|A5D8W3|A5D8W3_HUMAN(pre=K,post=V);tr|G3XAP3|G3XAP3_HUMAN(pre=K,post=V)	768.068	3	22.8974	LIITPET#PEPEAQPVGPPSR	sp|Q96DU7|IP3KC_HUMAN(pre=R,post=V)	784.739	3	14.0242	GPPLGAEN@FTVTVANEHR	sp|Q9Y6R7|FCGBP_HUMAN(pre=H,post=G)	685.352	3	18.4787
TVYFAEEVQCEGNSFHK	sp|P21291|CSRP1_HUMAN(pre=K,post=S);tr|E9PS42|E9PS42_HUMAN(pre=K,post=S)	778.376	3	22.8805	AY#SFCGTVEYMAPEVVNR	sp|Q15418|KS6A1_HUMAN(pre=K,post=Q);sp|Q15418-2|KS6A1_HUMAN(pre=K,post=Q);sp|Q15418-3|KS6A1_HUMAN(pre=K,post=Q);sp|P51812|KS6A3_HUMAN(pre=K,post=R);sp|Q9UK32|KS6A6_HUMAN(pre=K,post=R);tr|B7ZL90|B7ZL90_HUMAN(pre=K,post=R);tr|B4DG22|B4DG22_HUMAN(pre=K,post=	773.011	3	14.023	N@M^SFVNDLTVTQDGR	sp|Q9HDC9|APMAP_HUMAN(pre=K,post=K);sp|Q9HDC9-2|APMAP_HUMAN(pre=K,post=K);tr|H0Y512|H0Y512_HUMAN(pre=K,post=K)	929.445	2	18.4391
SSTGSPTSPLNAEKLESEEDVSQAFLEAVAEEKPHVKPY	sp|Q15746|MYLK_HUMAN(pre=K,post=F);sp|Q15746-2|MYLK_HUMAN(pre=K,post=F);sp|Q15746-3|MYLK_HUMAN(pre=K,post=F);sp|Q15746-4|MYLK_HUMAN(pre=K,post=F);sp|Q15746-5|MYLK_HUMAN(pre=K,post=F);sp|Q15746-7|MYLK_HUMAN(pre=K,post=F);sp|Q15746-8|MYLK_HUMAN(pre=K,post=F	956.298	5	22.8803	RAS#ISEPSDTDPEPR	sp|Q8N1F8|S11IP_HUMAN(pre=R,post=T);sp|Q8N1F8-2|S11IP_HUMAN(pre=R,post=T);tr|C9JQV3|C9JQV3_HUMAN(pre=R,post=T)	627.623	3	14.0106	ELCTISHIFIPAMGN@ITYDFSFK	sp|P04114|APOB_HUMAN(pre=K,post=S)	998.504	3	18.3905
VAIDILIEHGLEAYQEFLVQER	sp|Q5T0W9|FA83B_HUMAN(pre=R,post=V)	910.487	3	22.8786	TLHS#PPLQLQQR	sp|Q6PFW1|VIP1_HUMAN(pre=R,post=S);sp|Q6PFW1-2|VIP1_HUMAN(pre=R,post=S);sp|Q6PFW1-3|VIP1_HUMAN(pre=R,post=S);sp|Q6PFW1-4|VIP1_HUMAN(pre=R,post=S);sp|Q6PFW1-7|VIP1_HUMAN(pre=R,post=S);tr|B7WPL9|B7WPL9_HUMAN(pre=R,post=S);tr|F8W9A8|F8W9A8_HUMAN(pre=R,post=S	547.959	3	14.0076	RNPPM^GGNVVIFDTVITNQEEPYQN@HSGR	sp|P02745|C1QA_HUMAN(pre=R,post=F)	686.937	5	18.3689
FALNNPEMVEGLVLINVNPCAEGWMDWAASK	sp|Q92597|NDRG1_HUMAN(pre=R,post=I);sp|Q92597-2|NDRG1_HUMAN(pre=R,post=I);sp|Q92597-3|NDRG1_HUMAN(pre=R,post=I);tr|E9PDL6|E9PDL6_HUMAN(pre=R,post=I);tr|E5RIM2|E5RIM2_HUMAN(pre=R,post=P)	941.719	4	22.8752	KDS#LQNQLINIR	sp|Q9Y2H5|PKHA6_HUMAN(pre=K,post=V);tr|Q5VTI5|Q5VTI5_HUMAN(pre=K,post=V)	604	3	14.0065	ESRPPPGPGPGN@TTR	sp|Q3ZCQ3|F174B_HUMAN(pre=R,post=F)	555.62	3	18.3676
IWNDPLFNVQDINSALYR	sp|Q92622|RUBIC_HUMAN(pre=K,post=K);sp|Q92622-2|RUBIC_HUMAN(pre=K,post=K);sp|Q92622-3|RUBIC_HUMAN(pre=K,post=K);tr|H0Y6E6|H0Y6E6_HUMAN(pre=K,post=K);tr|H7C357|H7C357_HUMAN(pre=K,post=K)	774.739	3	22.8721	SINEENGEVS#EDQSQNK	sp|Q13523|PRP4B_HUMAN(pre=K,post=H);tr|F5H2U2|F5H2U2_HUMAN(pre=K,post=H)	759.004	3	13.9972	DTAVFECLPQHAMFGN@DTITCTTH	sp|P02749|APOH_HUMAN(pre=R,post=G);tr|J3QLI0|J3QLI0_HUMAN(pre=R,post=G)	971.099	3	18.2642
KAEALAQISAAFEDLEQALQQR	sp|O75382|TRIM3_HUMAN(pre=R,post=K);sp|O75382-2|TRIM3_HUMAN(pre=R,post=K);sp|O75382-3|TRIM3_HUMAN(pre=R,post=K);sp|O75382-4|TRIM3_HUMAN(pre=R,post=K);tr|E9PKS6|E9PKS6_HUMAN(pre=R,post=K);tr|F5GX85|F5GX85_HUMAN(pre=R,post=K);tr|E9PMK8|E9PMK8_HUMAN(pre=R,po	906.83	3	22.8657	SALPVS#PSISSAPVPVEIENLPQSPGTDQHDR	sp|Q9HCM4|E41L5_HUMAN(pre=R,post=K);sp|Q9HCM4-2|E41L5_HUMAN(pre=R,post=K);sp|Q9HCM4-3|E41L5_HUMAN(pre=R,post=K);sp|Q9HCM4-4|E41L5_HUMAN(pre=R,post=K)	1183.59	3	13.9943	TGEQFSFN@TTAAQPQYFK	sp|Q8NBJ9|SIDT2_HUMAN(pre=R,post=Y);sp|Q8NBJ9-2|SIDT2_HUMAN(pre=R,post=Y);tr|C9JBG5|C9JBG5_HUMAN(pre=R,post=Y);tr|F5H8L4|F5H8L4_HUMAN(pre=R,post=Y);tr|E9PPN9|E9PPN9_HUMAN(pre=R,post=Y);tr|E9PME7|E9PME7_HUMAN(pre=R,post=Y)	1177.58	2	18.233
FSMVLPEVEAALAEIPGVR	sp|Q96CN7|ISOC1_HUMAN(pre=K,post=S);tr|E7ENF9|E7ENF9_HUMAN(pre=K,post=S)	724.735	3	22.8601	EQDRVHS#PCPTSGSEK	sp|Q96LT9|RBM40_HUMAN(pre=K,post=K);tr|A8K1C9|A8K1C9_HUMAN(pre=K,post=K)	728	3	13.9846	M^EM^PSTPQQLQN@LTEDIR	sp|P07942|LAMB1_HUMAN(pre=K,post=E);tr|G3XAI2|G3XAI2_HUMAN(pre=K,post=E)	1154.55	2	18.1548
LVTFPEGCESVAGFLACVPR	sp|Q9HBH1|DEFM_HUMAN(pre=R,post=F)	1177.09	2	22.8519	SQTPPSFS#PPPPLVPPAPEDLR	sp|Q9BX66|SRBS1_HUMAN(pre=I,post=R);sp|Q9BX66-2|SRBS1_HUMAN(pre=I,post=R);sp|Q9BX66-3|SRBS1_HUMAN(pre=I,post=R);sp|Q9BX66-5|SRBS1_HUMAN(pre=I,post=R);sp|Q9BX66-7|SRBS1_HUMAN(pre=I,post=R);sp|Q9BX66-10|SRBS1_HUMAN(pre=I,post=R);sp|Q9BX66-11|SRBS1_HUMAN(pre	850.766	3	13.9801	RLN@TTGVSAGCTADLLVGR	sp|O15230|LAMA5_HUMAN(pre=K,post=A);tr|F2Z2S4|F2Z2S4_HUMAN(pre=K,post=A)	702.708	3	18.1015
SLSSSPQAQPPRPAELSDEEVAELFQR	sp|Q4V328|GRAP1_HUMAN(pre=R,post=L);sp|Q4V328-4|GRAP1_HUMAN(pre=R,post=L);tr|B1B0M1|B1B0M1_HUMAN(pre=R,post=L)	1038.2	3	22.8508	NFDFEGS#LSPVIAPK	sp|Q9H1A4|APC1_HUMAN(pre=R,post=K);tr|H0Y564|H0Y564_HUMAN(pre=R,post=K)	663.671	3	13.9774	DPPCTN@TTAASTYLNNPYVR	sp|P10619|PPGB_HUMAN(pre=M,post=K);tr|Q5JZH0|Q5JZH0_HUMAN(pre=M,post=K)	800.713	3	18.1015
SVEGWILFVTGVHEEATEEDIHDK	sp|Q9Y5S9|RBM8A_HUMAN(pre=R,post=F);sp|Q9Y5S9-2|RBM8A_HUMAN(pre=R,post=F)	757.884	4	22.8454	VHS#PPASLVPR	sp|Q9BTE3|MCMBP_HUMAN(pre=R,post=I);sp|Q9BTE3-2|MCMBP_HUMAN(pre=R,post=I);sp|Q9BTE3-3|MCMBP_HUMAN(pre=R,post=I)	461.915	3	13.9728	ISVM^VNN@GSLSYDHSK	sp|Q12907|LMAN2_HUMAN(pre=Y,post=D);tr|D6RDX1|D6RDX1_HUMAN(pre=Y,post=D);tr|D6RIU4|D6RIU4_HUMAN(pre=Y,post=D);tr|D6RBV2|D6RBV2_HUMAN(pre=Y,post=D)	686.013	3	18.0874
KLEVFLCCATQPIIESSSNIK	sp|O75695|XRP2_HUMAN(pre=R,post=F)	957.189	3	22.8439	NLNLVS#STASIK	sp|Q9NRY4|RHG35_HUMAN(pre=R,post=D)	807.939	2	13.9674	IHYLYLQNNFITELPVESFQN@ATGLR	sp|P51888|PRELP_HUMAN(pre=R,post=W)	1075.9	3	18.0451
YNLSPSIFFCATPPDDGNLCR	sp|Q00796|DHSO_HUMAN(pre=R,post=F);tr|H0YLA4|H0YLA4_HUMAN(pre=R,post=F)	863.407	3	22.8424	GGTSQVGS#PTLLSPAVPSK	sp|Q8IY92|SLX4_HUMAN(pre=R,post=Q);sp|Q8IY92-2|SLX4_HUMAN(pre=R,post=Q)	717.716	3	13.9585	VN@YSLLADICNLWR	sp|P17050|NAGAB_HUMAN(pre=R,post=N)	627.995	3	18.0205
ALQSNIIPFCDEVM^QLLLENLGNENVHR	sp|Q14974|IMB1_HUMAN(pre=R,post=S);tr|B7ZAV6|B7ZAV6_HUMAN(pre=R,post=S);tr|F5H4R7|F5H4R7_HUMAN(pre=R,post=S);tr|J3KTM9|J3KTM9_HUMAN(pre=R,post=S)	857.438	4	22.841	FADQHVPGS#PFSVK	sp|P21333|FLNA_HUMAN(pre=K,post=V);sp|P21333-2|FLNA_HUMAN(pre=K,post=V);tr|Q5HY54|Q5HY54_HUMAN(pre=K,post=V);tr|E9PHF0|E9PHF0_HUMAN(pre=K,post=V)	628.65	3	13.9516	GN@YSCFVSSPSITK	sp|Q12860|CNTN1_HUMAN(pre=K,post=S);sp|Q12860-2|CNTN1_HUMAN(pre=K,post=S);sp|Q12860-3|CNTN1_HUMAN(pre=K,post=S)	918.46	2	17.9747
NALNIGM^VEEVLQSSDETK	sp|Q9NTX5|ECHD1_HUMAN(pre=K,post=S);sp|Q9NTX5-2|ECHD1_HUMAN(pre=K,post=S);sp|Q9NTX5-3|ECHD1_HUMAN(pre=K,post=S);sp|Q9NTX5-6|ECHD1_HUMAN(pre=K,post=S);tr|H0Y5L2|H0Y5L2_HUMAN(pre=K,post=S)	794.408	3	22.8275	QLMASPS#QDMEMPLINQHK	sp|Q01974|ROR2_HUMAN(pre=R,post=Q);tr|B1APY4|B1APY4_HUMAN(pre=R,post=Q)	856.076	3	13.935	QIN@SSISGNLWDKDQR	sp|Q01459|DIAC_HUMAN(pre=K,post=A)	717.373	3	17.9324
IECMLLCEGAAAVLDMVR	sp|Q27J81|INF2_HUMAN(pre=R,post=P);sp|Q27J81-2|INF2_HUMAN(pre=R,post=P);tr|H7BXE4|H7BXE4_HUMAN(pre=R,post=P)	732.367	3	22.8192	DAS#PTPSTDAEYPANGSGADR	sp|O43639|NCK2_HUMAN(pre=R,post=I);tr|E7EPF5|E7EPF5_HUMAN(pre=R,post=I);tr|E9PEE2|E9PEE2_HUMAN(pre=R,post=I)	1151.98	2	13.9323	NYEIIQQPM^SYDN@LTQR	sp|P08842|STS_HUMAN(pre=R,post=L)	758.698	3	17.9255
ALDVNIFQTNLVASGANESEIYIWDLNNFATPMTPGAK	sp|O94979|SC31A_HUMAN(pre=R,post=T);sp|O94979-2|SC31A_HUMAN(pre=R,post=T);sp|O94979-3|SC31A_HUMAN(pre=R,post=T);sp|O94979-4|SC31A_HUMAN(pre=R,post=T);sp|O94979-5|SC31A_HUMAN(pre=R,post=T);sp|O94979-6|SC31A_HUMAN(pre=R,post=T);sp|O94979-8|SC31A_HUMAN(pre=R	1104.07	4	22.8159	EIS#DDEAEEEKGEKEEEDKDDEEKPK	sp|Q58FF7|H90B3_HUMAN(pre=K,post=I);sp|P08238|HS90B_HUMAN(pre=K,post=I)	805.587	5	13.9263	VDIPQQPM^GIIAVAN@DTNSCELSPCR	sp|Q07954|LRP1_HUMAN(pre=R,post=I)	1016.15	3	17.9216
NPGVGNGDDEAAELMQQVNVLK	sp|Q15691|MARE1_HUMAN(pre=K,post=L)	862.774	3	22.8116	VRAS#LSDLSSLDDVEGMSVR	sp|Q969K3|RNF34_HUMAN(pre=R,post=Q);sp|Q969K3-2|RNF34_HUMAN(pre=R,post=Q);tr|H7BYJ1|H7BYJ1_HUMAN(pre=R,post=Q)	787.382	3	13.9178	M^EMPSTPQQLQN@LTEDIR	sp|P07942|LAMB1_HUMAN(pre=K,post=E);tr|G3XAI2|G3XAI2_HUMAN(pre=K,post=E)	1146.55	2	17.8978
LEVFLCCATQPIIESSSNIK	sp|O75695|XRP2_HUMAN(pre=K,post=F)	866.457	3	22.8043	RGGIPAS#PIDPFQSR	sp|Q96LD4|TRI47_HUMAN(pre=R,post=L);tr|Q96AD0|Q96AD0_HUMAN(pre=R,post=L)	607.977	3	13.9133	N@VSVEALASALQLLAR	sp|Q13790|APOF_HUMAN(pre=R,post=E);tr|F5GXS5|F5GXS5_HUMAN(pre=R,post=E)	600.683	3	17.8837
HIDSAHLYNNEEQVGLAIR	sp|Q04828|AK1C1_HUMAN(pre=R,post=S);sp|P42330|AK1C3_HUMAN(pre=R,post=S);tr|A6NHU4|A6NHU4_HUMAN(pre=R,post=S)	775.069	3	22.7965	SEACPCQPDSGS#PLPAEEEKR	sp|Q14160|SCRIB_HUMAN(pre=R,post=L);sp|Q14160-2|SCRIB_HUMAN(pre=R,post=L);sp|Q14160-3|SCRIB_HUMAN(pre=R,post=L)	904.737	3	13.9106	TAHCN@ESFYFLCK	sp|P22897|MRC1_HUMAN(pre=K,post=R)	655.973	3	17.8738
EYLESQSQKPVSALLSLEQALLPAILPSRPSDAADEGR	sp|Q9HCL2|GPAT1_HUMAN(pre=K,post=D);tr|Q5VW52|Q5VW52_HUMAN(pre=K,post=D)	874.274	5	22.7923	TRS#PS#PDDILER	sp|Q13523|PRP4B_HUMAN(pre=R,post=V);tr|F5H2U2|F5H2U2_HUMAN(pre=R,post=V);tr|H0YEC8|H0YEC8_HUMAN(pre=R,post=V);tr|H0YDJ3|H0YDJ3_HUMAN(pre=R,post=V)	563.917	3	13.9055	FDAMEVDALN@SSHPVSTPVENPAQIR	sp|Q9NZ08|ERAP1_HUMAN(pre=C,post=E);sp|Q9NZ08-2|ERAP1_HUMAN(pre=C,post=E)	990.486	3	17.7055
AGLLTEQAPGDTLTAVESK	sp|Q9H267|VP33B_HUMAN(pre=R,post=V);tr|B3KQF6|B3KQF6_HUMAN(pre=R,post=V);tr|F5H008|F5H008_HUMAN(pre=R,post=V)	730.402	3	22.7888	KSPSGPVKS#PPLSPVGTTPVK	sp|Q9BVC5|ASHWN_HUMAN(pre=R,post=L);tr|B4E2G9|B4E2G9_HUMAN(pre=R,post=L);tr|C9J4K0|C9J4K0_HUMAN(pre=R,post=L)	679.893	4	13.9011	N@ISTATAAQTDLNFINDEGDTFPLR	sp|O75339|CILP1_HUMAN(pre=R,post=T)	957.139	3	17.697
LGPQNFIDETSDIENLLKEEEDYKEENNDSK	sp|Q14692|BMS1_HUMAN(pre=K,post=E)	847.223	5	22.7785	LS#KSNIDISSGLEDEEPKRPLPR	sp|Q9BZ71|PITM3_HUMAN(pre=R,post=K);sp|Q9BZ71-3|PITM3_HUMAN(pre=R,post=K)	619.335	5	13.8994	AFN@STLPTMAQM^EK	sp|P16070|CD44_HUMAN(pre=K,post=A);sp|P16070-3|CD44_HUMAN(pre=K,post=A);sp|P16070-4|CD44_HUMAN(pre=K,post=A);sp|P16070-5|CD44_HUMAN(pre=K,post=A);sp|P16070-6|CD44_HUMAN(pre=K,post=A);sp|P16070-7|CD44_HUMAN(pre=K,post=A);sp|P16070-8|CD44_HUMAN(pre=K,post=A	625.315	3	17.6808
CAPGVVGPAEADIDFDIIK	sp|Q14315|FLNC_HUMAN(pre=K,post=N);sp|Q14315-2|FLNC_HUMAN(pre=K,post=N)	759.069	3	22.7726	AEDS#EPES#DGEAGIEAVGSAAEEK	sp|Q9UHR5|S30BP_HUMAN(pre=Y,post=G);sp|Q9UHR5-2|S30BP_HUMAN(pre=Y,post=G);tr|J3KRU5|J3KRU5_HUMAN(pre=Y,post=G);tr|F5H478|F5H478_HUMAN(pre=Y,post=G);tr|J3QLH3|J3QLH3_HUMAN(pre=Y,post=G)	942.392	3	13.8955	HTLLEYLLGEGN@LSR	sp|Q96RQ9|OXLA_HUMAN(pre=R,post=P);sp|Q96RQ9-2|OXLA_HUMAN(pre=R,post=P)	620.673	3	17.6737
LEDLASLVYLNESSVLHTLR	sp|Q92614|MY18A_HUMAN(pre=R,post=Q);sp|Q92614-2|MY18A_HUMAN(pre=R,post=Q);sp|Q92614-3|MY18A_HUMAN(pre=R,post=Q);sp|Q92614-4|MY18A_HUMAN(pre=R,post=Q);tr|H0YEV9|H0YEV9_HUMAN(pre=R,post=Q);tr|J3KNX9|J3KNX9_HUMAN(pre=R,post=Q)	604.836	4	22.7717	DYDEEEQGYDS#EKEKK	sp|Q05519|SRS11_HUMAN(pre=R,post=E);sp|Q05519-2|SRS11_HUMAN(pre=R,post=E);tr|Q5T757|Q5T757_HUMAN(pre=R,post=E)	883.409	3	13.8934	VIDSSESIGYTN@FTLEK	sp|P12110|CO6A2_HUMAN(pre=F,post=N);sp|P12110-2|CO6A2_HUMAN(pre=F,post=N);sp|P12110-3|CO6A2_HUMAN(pre=F,post=N);tr|H7C0M5|H7C0M5_HUMAN(pre=F,post=N)	1096.57	2	17.6581
QQLNIHGLLPPSFNSQEIQVLR	sp|P48163|MAOX_HUMAN(pre=R,post=V)	669.625	4	22.7714	T#VFSPTLPAAR	sp|Q7Z2W4|ZCCHV_HUMAN(pre=K,post=S);sp|Q7Z2W4-2|ZCCHV_HUMAN(pre=K,post=S);sp|Q7Z2W4-3|ZCCHV_HUMAN(pre=K,post=S);tr|C9J6P4|C9J6P4_HUMAN(pre=K,post=S)	692.363	2	13.8867	GYFIAPTN@HTCQK	sp|Q92824|PCSK5_HUMAN(pre=K,post=L);tr|Q5JSG7|Q5JSG7_HUMAN(pre=K,post=L)	609.31	3	17.568
GGHSGQLGPSSVAPSFRPEDELEHLTK	sp|Q93052|LPP_HUMAN(pre=K,post=K);tr|C9JUT4|C9JUT4_HUMAN(pre=K,post=K);tr|C9JXK9|C9JXK9_HUMAN(pre=K,post=K)	1040.87	3	22.7531	KS#PGDEDDKDCKEEENK	sp|Q9Y3E1|HDGR3_HUMAN(pre=R,post=S);tr|H3BPM9|H3BPM9_HUMAN(pre=R,post=S)	565.473	5	13.8776	DGSDEPGTAACPN@GSFHCTNTGYKPL	sp|P14314|GLU2B_HUMAN(pre=K,post=Y);sp|P14314-2|GLU2B_HUMAN(pre=K,post=Y);tr|K7ELL7|K7ELL7_HUMAN(pre=K,post=Y);tr|K7EPW7|K7EPW7_HUMAN(pre=K,post=Y);tr|K7EJ70|K7EJ70_HUMAN(pre=K,post=Y);tr|K7EKX1|K7EKX1_HUMAN(pre=K,post=Y)	761.341	4	17.5302
EIWDM^FGVFFANHPDLR	sp|O75489|NDUS3_HUMAN(pre=R,post=R)	752.034	3	22.7452	AVSEDVSNGSS#GSPSPGDTLPWNLGK	sp|Q15149-2|PLEC_HUMAN(pre=R,post=T);sp|Q15149-3|PLEC_HUMAN(pre=R,post=T);tr|E9PMV1|E9PMV1_HUMAN(pre=R,post=T)	976.127	3	13.8718	TCPAGVMGEN@NTLVWK	sp|P00533|EGFR_HUMAN(pre=K,post=Y);sp|P00533-3|EGFR_HUMAN(pre=K,post=Y);sp|P00533-4|EGFR_HUMAN(pre=K,post=Y);tr|Q504U8|Q504U8_HUMAN(pre=K,post=Y);tr|E9PFD7|E9PFD7_HUMAN(pre=K,post=Y)	689.347	3	17.5256
ENNAVYAFLGLTAPPGSK	sp|O75368|SH3L1_HUMAN(pre=R,post=E)	1069.08	2	22.745	SGPKPFSAPKPQT#SPSPK	sp|Q01518|CAP1_HUMAN(pre=R,post=R);sp|Q01518-2|CAP1_HUMAN(pre=R,post=R)	624.346	4	13.8613	M^HIFQN@GSLVIHDVAPEDSGR	sp|Q13308|PTK7_HUMAN(pre=R,post=Y);sp|Q13308-2|PTK7_HUMAN(pre=R,post=Y);sp|Q13308-3|PTK7_HUMAN(pre=R,post=Y);sp|Q13308-5|PTK7_HUMAN(pre=R,post=Y);sp|Q13308-6|PTK7_HUMAN(pre=R,post=Y)	621.558	4	17.4655
IVVLM^LTGEVPEQQLEEAQR	sp|P12111|CO6A3_HUMAN(pre=K,post=V);sp|P12111-2|CO6A3_HUMAN(pre=K,post=V);sp|P12111-4|CO6A3_HUMAN(pre=K,post=V);tr|E7ENL6|E7ENL6_HUMAN(pre=K,post=V);tr|E9PCV6|E9PCV6_HUMAN(pre=K,post=V)	814.774	3	22.74	ERDHS#PTPS#VFNSDEER	sp|Q6UN15|FIP1_HUMAN(pre=R,post=Y);sp|Q6UN15-3|FIP1_HUMAN(pre=R,post=Y);sp|Q6UN15-5|FIP1_HUMAN(pre=R,post=Y)	769.313	3	13.8577	IN@ITVSDVNDHTPK	sp|Q6V0I7|FAT4_HUMAN(pre=R,post=F);sp|Q6V0I7-2|FAT4_HUMAN(pre=R,post=F);sp|Q6V0I7-3|FAT4_HUMAN(pre=R,post=F)	614.667	3	17.3862
ELEALKTELEDTLDSTATQQELR	sp|P35749|MYH11_HUMAN(pre=E,post=A);sp|P35749-2|MYH11_HUMAN(pre=E,post=A);sp|P35749-3|MYH11_HUMAN(pre=E,post=A);sp|P35749-4|MYH11_HUMAN(pre=E,post=A)	974.514	3	22.7264	EPAPPS#PESHSPR	sp|Q8NC06|ACBD4_HUMAN(pre=K,post=D);sp|Q8NC06-2|ACBD4_HUMAN(pre=K,post=D);tr|K7EM05|K7EM05_HUMAN(pre=K,post=D)	537.915	3	13.8463	GNVISSHGNPILLN@SSIPEDPSIK	sp|P21589|5NTD_HUMAN(pre=R,post=A);sp|P21589-2|5NTD_HUMAN(pre=R,post=A);tr|H0Y7R7|H0Y7R7_HUMAN(pre=R,post=A)	695.129	4	17.3858
ILGMDPLSTPFDNEFYNGLCNR	sp|P02748|CO9_HUMAN(pre=N,post=D)	906.433	3	22.7183	ST#VLGLPQHVQK	sp|Q9P206|K1522_HUMAN(pre=R,post=E);sp|Q9P206-2|K1522_HUMAN(pre=R,post=E);sp|Q9P206-3|K1522_HUMAN(pre=R,post=E)	558.98	3	13.8392	CHEGN@GTFECGACR	sp|P05556|ITB1_HUMAN(pre=K,post=C);sp|P05556-2|ITB1_HUMAN(pre=K,post=C);sp|P05556-3|ITB1_HUMAN(pre=K,post=C);sp|P05556-4|ITB1_HUMAN(pre=K,post=C);sp|P05556-5|ITB1_HUMAN(pre=K,post=C)	600.572	3	17.3539
IPFTDIYIGGAPPEILQSR	sp|Q16363|LAMA4_HUMAN(pre=K,post=A);sp|Q16363-2|LAMA4_HUMAN(pre=K,post=A)	1116.11	2	22.7028	EVAENQQNQSSDPEEEKGSQPPPAAESQSS#LR	sp|O43491|E41L2_HUMAN(pre=K,post=R);sp|O43491-2|E41L2_HUMAN(pre=K,post=R);sp|O43491-3|E41L2_HUMAN(pre=K,post=R);tr|E9PHY5|E9PHY5_HUMAN(pre=K,post=R);tr|E9PK52|E9PK52_HUMAN(pre=K,post=R);tr|E9PII3|E9PII3_HUMAN(pre=K,post=R);tr|E9PPD9|E9PPD9_HUMAN(pre=K,pos	956.191	4	13.8332	TNAELFN@QSDIVAHLLSSSSSVIDALQYK	sp|P04114|APOB_HUMAN(pre=N,post=L)	860.702	4	17.3471
ERESLNASIVDAINQAADCWGIR	sp|Q9UJZ1|STML2_HUMAN(pre=R,post=C)	911.458	3	22.7003	SQS#VPGAWPGASPLSSQPLSGS#SR	sp|Q9HBL0|TENS1_HUMAN(pre=K,post=Q);tr|E9PF55|E9PF55_HUMAN(pre=K,post=Q);tr|E9PGF5|E9PGF5_HUMAN(pre=K,post=Q)	882.071	3	13.8225	TTSTPSFSPSVHN@VTGTVSQK	sp|Q99102|MUC4_HUMAN(pre=R,post=T);sp|Q99102-2|MUC4_HUMAN(pre=R,post=T);sp|Q99102-3|MUC4_HUMAN(pre=R,post=T);sp|Q99102-5|MUC4_HUMAN(pre=R,post=T);sp|Q99102-7|MUC4_HUMAN(pre=R,post=T);sp|Q99102-8|MUC4_HUMAN(pre=R,post=T);sp|Q99102-9|MUC4_HUMAN(pre=R,post=T	613.57	4	17.2945
M^GSENLNEQLEEFLANIGTSVQNVR	sp|Q9UKG1|DP13A_HUMAN(pre=K,post=R)	984.822	3	22.6978	AEEPPSQLDQDTQVQDM^DEGS#DDEEEGQK	sp|Q15459|SF3A1_HUMAN(pre=K,post=V);tr|H7C1L2|H7C1L2_HUMAN(pre=K,post=V);tr|E9PAW1|E9PAW1_HUMAN(pre=K,post=V)	1211.83	3	13.815	IDSSESIGYTN@FTLEK	sp|P12110|CO6A2_HUMAN(pre=V,post=N);sp|P12110-2|CO6A2_HUMAN(pre=V,post=N);sp|P12110-3|CO6A2_HUMAN(pre=V,post=N);tr|H7C0M5|H7C0M5_HUMAN(pre=V,post=N)	698.356	3	17.2368
YEQETLENQNLYLVGASK	sp|Q9NW15|ANO10_HUMAN(pre=K,post=I);sp|Q9NW15-2|ANO10_HUMAN(pre=K,post=I);sp|Q9NW15-5|ANO10_HUMAN(pre=K,post=I);tr|C9J670|C9J670_HUMAN(pre=K,post=I);tr|C9IZD0|C9IZD0_HUMAN(pre=K,post=I);tr|C9IYD3|C9IYD3_HUMAN(pre=K,post=I);tr|C9JQC9|C9JQC9_HUMAN(pre=K,pos	1194.12	2	22.6942	ST#STPNVHM^VSTTLPVDSR	sp|P04049|RAF1_HUMAN(pre=R,post=M);sp|P04049-2|RAF1_HUMAN(pre=R,post=M);tr|B4E0X2|B4E0X2_HUMAN(pre=R,post=M);tr|B4E1N6|B4E1N6_HUMAN(pre=R,post=M);tr|H7C155|H7C155_HUMAN(pre=R,post=M)	757.028	3	13.8099	GDQLILNLNN@ISSDR	sp|Q8TDL5|BPIB1_HUMAN(pre=K,post=I)	606.322	3	17.1947
DTSCVNPPTVQNAYIVSR	sp|P08603|CFAH_HUMAN(pre=R,post=Q)	722.364	3	22.6883	TRHS#PTPQQSNR	sp|Q8IYB3|SRRM1_HUMAN(pre=K,post=T);sp|Q8IYB3-2|SRRM1_HUMAN(pre=K,post=T);tr|A9Z1X7|A9Z1X7_HUMAN(pre=K,post=T);tr|E9PCT1|E9PCT1_HUMAN(pre=K,post=T);tr|M0R088|M0R088_HUMAN(pre=K,post=T)	544.929	3	13.807	AACAVKPQEVQM^VN@GTITNPINGK	sp|P11717|MPRI_HUMAN(pre=R,post=S)	748.151	4	17.1935
ACYLSINPQKDETLETEK	sp|P61163|ACTZ_HUMAN(pre=R,post=A);tr|B4DXP9|B4DXP9_HUMAN(pre=R,post=A);tr|F5H3I4|F5H3I4_HUMAN(pre=R,post=A)	857.783	3	22.6881	QPAQSQNLS#PLSGFSR	sp|Q9P2M7|CING_HUMAN(pre=K,post=S);sp|Q9P2M7-2|CING_HUMAN(pre=K,post=S);tr|A6PVU7|A6PVU7_HUMAN(pre=K,post=S)	647.65	3	13.7994	LVMEILN@VTLVPYGNAQEQN@VSGR	sp|P13284|GILT_HUMAN(pre=L,post=W)	930.82	3	17.1785
QGVPAFTVLQPEGPLAVLR	sp|Q05932|FOLC_HUMAN(pre=K,post=D);sp|Q05932-2|FOLC_HUMAN(pre=K,post=D);sp|Q05932-3|FOLC_HUMAN(pre=K,post=D);sp|Q05932-4|FOLC_HUMAN(pre=K,post=D);tr|Q5JU23|Q5JU23_HUMAN(pre=K,post=D);tr|Q5JU20|Q5JU20_HUMAN(pre=K,post=D);tr|Q5JU21|Q5JU21_HUMAN(pre=K,post=D	712.75	3	22.6846	VTSSVPLPSGS#TSSPGR	sp|Q15036|SNX17_HUMAN(pre=R,post=G);sp|Q15036-2|SNX17_HUMAN(pre=R,post=G);tr|B4DDM3|B4DDM3_HUMAN(pre=R,post=G)	920.454	2	13.7873	VFLTDGVTGN@DSLHESAHSMR	sp|P12110|CO6A2_HUMAN(pre=F,post=K)	605.291	4	17.1782
NLEEVEFCVEDKPGTHFTPVPPTPPDACR	sp|O00468|AGRIN_HUMAN(pre=R,post=G);sp|O00468-3|AGRIN_HUMAN(pre=R,post=G);sp|O00468-4|AGRIN_HUMAN(pre=R,post=G);sp|O00468-5|AGRIN_HUMAN(pre=R,post=G);sp|O00468-6|AGRIN_HUMAN(pre=R,post=G);sp|O00468-7|AGRIN_HUMAN(pre=R,post=G)	907.442	4	22.6842	HNLFEDNM^ALPS#ESVSS#LTDLKPPTGSNQASPAR	sp|Q9BZQ8|NIBAN_HUMAN(pre=K,post=R)	1019.48	4	13.7846	SGIEHLFN@LTLTYR	sp|Q9Y231|FUT9_HUMAN(pre=K,post=R)	603.66	3	17.1545
AAYDREESTNLEDYEPNTVASLLK	sp|Q15311|RBP1_HUMAN(pre=K,post=Q)	1006.17	3	22.6795	TQVLS#PDSLFTAK	sp|P55196|AFAD_HUMAN(pre=K,post=F);sp|P55196-1|AFAD_HUMAN(pre=K,post=F);sp|P55196-5|AFAD_HUMAN(pre=K,post=F);tr|J3KN01|J3KN01_HUMAN(pre=K,post=F);tr|H0Y948|H0Y948_HUMAN(pre=K,post=F);tr|H0Y8L4|H0Y8L4_HUMAN(pre=K,post=F);tr|A8MQ02|A8MQ02_HUMAN(pre=K,post=F	592.314	3	13.7755	QCN@QTSVCWCVNSVGVR	sp|P09758|TACD2_HUMAN(pre=R,post=R)	1100	2	17.1461
ELFTDCGPLESSSLCDYR	sp|P51790|CLCN3_HUMAN(pre=K,post=N);sp|P51790-2|CLCN3_HUMAN(pre=K,post=N);sp|P51790-4|CLCN3_HUMAN(pre=K,post=N);tr|B9EGJ9|B9EGJ9_HUMAN(pre=K,post=N);tr|E9PE15|E9PE15_HUMAN(pre=K,post=N);tr|H0Y8Z8|H0Y8Z8_HUMAN(pre=K,post=N)	765.013	3	22.6758	ALAQAPAPAPGPAQGPLPM^KS#PAPGNVAASK	sp|Q9BW04|SARG_HUMAN(pre=K,post=S);sp|Q9BW04-2|SARG_HUMAN(pre=K,post=S)	848.457	4	13.7752	DSLN@SSRPISKPAETPTQIQEMFDEVSYNK	sp|Q6P179|ERAP2_HUMAN(pre=K,post=G);sp|Q6P179-2|ERAP2_HUMAN(pre=K,post=G);sp|Q6P179-3|ERAP2_HUMAN(pre=K,post=G);tr|D6RGW0|D6RGW0_HUMAN(pre=K,post=G)	961.987	4	17.0279
VYVDYPGPASLTQIYGTFNR	sp|Q14204|DYHC1_HUMAN(pre=V,post=A)	802.413	3	22.6755	GSETGS#ETHESDLAPSDK	sp|P48634|PRC2A_HUMAN(pre=R,post=E)	738.993	3	13.7575	DCSMPPPFSYN@GTYRPV	sp|P19801|ABP1_HUMAN(pre=R,post=-);sp|P19801-2|ABP1_HUMAN(pre=R,post=-);tr|C9J690|C9J690_HUMAN(pre=R,post=-)	1066.98	2	16.9909
DQEVNFQEYVTFLGALALIYNEALKG	sp|P06703|S10A6_HUMAN(pre=K,post=-)	1078.57	3	22.6682	VWS#PLVTEEGKR	sp|O00151|PDLI1_HUMAN(pre=K,post=H)	590.315	3	13.7506	VYCN@LSAAHTFEDLK	sp|Q92626|PXDN_HUMAN(pre=R,post=N)	1029.02	2	16.9844
GIVDQSQQAYQEAFEISK	sp|P63104|1433Z_HUMAN(pre=K,post=K);tr|B7Z2E6|B7Z2E6_HUMAN(pre=K,post=K);tr|B0AZS6|B0AZS6_HUMAN(pre=K,post=K);tr|E7EX24|E7EX24_HUMAN(pre=K,post=K);tr|H0YB80|H0YB80_HUMAN(pre=K,post=K)	1165.1	2	22.6661	SS#PEQPIGQGR	sp|Q8N201|INT1_HUMAN(pre=K,post=I);tr|A4D212|A4D212_HUMAN(pre=K,post=I)	690.327	2	13.7377	EN@ATVPENEEEIIR	sp|Q8IWB1|IPRI_HUMAN(pre=R,post=K)	596.631	3	16.9347
TSGTLISFIYPAQNPELLNK	sp|Q13423|NNTM_HUMAN(pre=K,post=L);tr|E9PCX7|E9PCX7_HUMAN(pre=K,post=L);tr|D6RHU2|D6RHU2_HUMAN(pre=K,post=L);tr|D6RAI5|D6RAI5_HUMAN(pre=K,post=L);tr|D6RCR6|D6RCR6_HUMAN(pre=K,post=L)	624.351	4	22.6646	SS#SEDAESLAPR	sp|Q4G0J3|LARP7_HUMAN(pre=R,post=S);tr|H0YA82|H0YA82_HUMAN(pre=R,post=S)	736.824	2	13.7372	GFN@FSTESMARPEGR	sp|P36269|GGT5_HUMAN(pre=R,post=V);sp|P36269-2|GGT5_HUMAN(pre=R,post=V);sp|P36269-3|GGT5_HUMAN(pre=R,post=V);tr|E7EUG3|E7EUG3_HUMAN(pre=R,post=V)	610.956	3	16.9211
RPVLFQEYLDIDQMIFNR	sp|Q16853|AOC3_HUMAN(pre=R,post=E)	1221.14	2	22.6462	DSGRGDS#VSDSGSDALR	sp|Q53EL6|PDCD4_HUMAN(pre=R,post=S);sp|Q53EL6-2|PDCD4_HUMAN(pre=R,post=S);tr|Q5VZS7|Q5VZS7_HUMAN(pre=R,post=S)	635.61	3	13.7365	NPTDEYLEGM^MSEAPGPIN@FTMFLTMFGEK	sp|P24844|MYL9_HUMAN(pre=K,post=L)	926.435	4	16.8944
EGSGSSGTGEQKEDQKEEK	sp|P38646|GRP75_HUMAN(pre=R,post=Q)	862.771	3	22.6452	DVGS#DEEEEKKDGDKK	sp|Q14568|HS902_HUMAN(pre=E,post=K);sp|P07900|HS90A_HUMAN(pre=E,post=K);sp|P07900-2|HS90A_HUMAN(pre=E,post=K);tr|Q86U12|Q86U12_HUMAN(pre=E,post=K)	870.103	3	13.7364	YFTPN@KTEDTIFLR	sp|P02763|A1AG1_HUMAN(pre=F,post=E);sp|P19652|A1AG2_HUMAN(pre=F,post=E)	678.698	3	16.8516
SILQMSLDHHIVTPLTSLVIENEAGDER	sp|P19823|ITIH2_HUMAN(pre=R,post=M);tr|Q5T985|Q5T985_HUMAN(pre=R,post=M)	1087.91	3	22.643	ISTCAPSTLHITQNT#EQELHSPTVK	sp|Q8WVV4|POF1B_HUMAN(pre=K,post=L);sp|Q8WVV4-1|POF1B_HUMAN(pre=K,post=L);sp|Q8WVV4-3|POF1B_HUMAN(pre=K,post=L);tr|F2Z2D5|F2Z2D5_HUMAN(pre=K,post=L)	1054.19	3	13.7328	NYFHYN@QSYPPTYNVK	sp|P38571|LICH_HUMAN(pre=K,post=D);sp|P38571-2|LICH_HUMAN(pre=K,post=D);tr|E7EUT7|E7EUT7_HUMAN(pre=K,post=D)	775.38	3	16.8496
VVIEDEQLVLGASQEPVGR	sp|Q6IBS0|TWF2_HUMAN(pre=K,post=W);tr|D6RG15|D6RG15_HUMAN(pre=K,post=W)	728.066	3	22.6405	EDLPAENGETKTEESPAS#DEAGEK	sp|P05114|HMGN1_HUMAN(pre=K,post=E);tr|A6NL93|A6NL93_HUMAN(pre=K,post=E);tr|A6NEL0|A6NEL0_HUMAN(pre=K,post=E)	1015.8	3	13.7277	ITNENFVDAYENSN@STEFVSLASK	sp|Q9Y5Y6|ST14_HUMAN(pre=R,post=V)	990.15	3	16.745
MTEEEVEM^LVAGHEDSNGCINYEAFVR	sp|P60660|MYL6_HUMAN(pre=K,post=H);tr|G3V1Y7|G3V1Y7_HUMAN(pre=K,post=H);tr|J3KND3|J3KND3_HUMAN(pre=K,post=H)	1097.15	3	22.6373	VSES#SDDDEEEEENIGCEEK	sp|Q9H3P7|GCP60_HUMAN(pre=H,post=A)	899.688	3	13.7266	CANLVPVPITN@ATLDR	sp|P19652|A1AG2_HUMAN(pre=L,post=I);tr|F5H794|F5H794_HUMAN(pre=L,post=V);tr|C9JYM6|C9JYM6_HUMAN(pre=L,post=V)	633.676	3	16.7203
LQNEVESVTGM^LNEAEGK	sp|P35749|MYH11_HUMAN(pre=K,post=A);sp|P35749-2|MYH11_HUMAN(pre=K,post=A);sp|P35749-3|MYH11_HUMAN(pre=K,post=A);sp|P35749-4|MYH11_HUMAN(pre=K,post=A)	1126.57	2	22.6371	DDDEEDDS#EEEAMETTPAK	sp|P19338|NUCL_HUMAN(pre=D,post=G)	841.996	3	13.7184	LWLPVN@LTWADLEDRDGR	sp|Q96G23|CERS2_HUMAN(pre=R,post=V);tr|Q5SZE3|Q5SZE3_HUMAN(pre=R,post=V);tr|Q5SZE1|Q5SZE1_HUMAN(pre=R,post=V);tr|Q5SZE4|Q5SZE4_HUMAN(pre=R,post=V);tr|Q5SZE2|Q5SZE2_HUMAN(pre=R,post=V);tr|H0YKH6|H0YKH6_HUMAN(pre=R,post=V);tr|H0YNU7|H0YNU7_HUMAN(pre=R,post=	772.069	3	16.7032
LQNEVESVTGMLNEAEGK	sp|P35749|MYH11_HUMAN(pre=K,post=A);sp|P35749-2|MYH11_HUMAN(pre=K,post=A);sp|P35749-3|MYH11_HUMAN(pre=K,post=A);sp|P35749-4|MYH11_HUMAN(pre=K,post=A)	1118.57	2	22.6371	ADFPAPPPYSAVT#PPPDAFSR	sp|Q9UMS6|SYNP2_HUMAN(pre=I,post=G);sp|Q9UMS6-2|SYNP2_HUMAN(pre=I,post=G);sp|Q9UMS6-3|SYNP2_HUMAN(pre=I,post=G);tr|H0Y9Y3|H0Y9Y3_HUMAN(pre=I,post=G)	808.719	3	13.7083	MEACMLN@GTVIGPGK	sp|P04275|VWF_HUMAN(pre=R,post=T)	622.985	3	16.6943
IWSEPFYQETYLPYMIR	sp|P78527|PRKDC_HUMAN(pre=K,post=S);sp|P78527-2|PRKDC_HUMAN(pre=K,post=S);tr|E7EUY0|E7EUY0_HUMAN(pre=K,post=S)	794.066	3	22.6356	TQT#PPLGQTPQLGLK	sp|P78344|IF4G2_HUMAN(pre=R,post=T);sp|P78344-2|IF4G2_HUMAN(pre=R,post=T);tr|D3DQV9|D3DQV9_HUMAN(pre=R,post=T);tr|H0Y3P2|H0Y3P2_HUMAN(pre=R,post=T);tr|E9PKF8|E9PKF8_HUMAN(pre=R,post=T)	649.692	3	13.7017	QVTQEMLN@HTIAIR	sp|Q14517|FAT1_HUMAN(pre=R,post=F)	600.325	3	16.6927
TTGTPPDSSLVTYELHSRPEQDKFSQAAK	sp|Q13561|DCTN2_HUMAN(pre=K,post=V);sp|Q13561-2|DCTN2_HUMAN(pre=K,post=V);sp|Q13561-3|DCTN2_HUMAN(pre=K,post=V);tr|F8VW18|F8VW18_HUMAN(pre=K,post=V);tr|H0YI98|H0YI98_HUMAN(pre=K,post=V);tr|F8W1I6|F8W1I6_HUMAN(pre=K,post=V);tr|F5H2S7|F5H2S7_HUMAN(pre=K,pos	725.38	5	22.6325	RNS#IEVAGLSHGLEGLR	sp|Q16825|PTN21_HUMAN(pre=K,post=L)	678.02	3	13.6979	LGN@NTAAWDQLGK	sp|Q6ZN80|MGAL1_HUMAN(pre=R,post=S);tr|C9JNC2|C9JNC2_HUMAN(pre=R,post=S)	838.946	2	16.6523
GM^YGIENEVFLSLPCILNAR	sp|P07195|LDHB_HUMAN(pre=K,post=G)	1228.63	2	22.6266	SFS#ADNFIGIQR	sp|Q8N7R7|CCYL1_HUMAN(pre=R,post=S);sp|Q8N7R7-2|CCYL1_HUMAN(pre=R,post=S);sp|Q8N7R7-3|CCYL1_HUMAN(pre=R,post=S)	789.876	2	13.6913	ENYAELLEDAFLKN@VTAQ	sp|P12109|CO6A1_HUMAN(pre=K,post=I)	786.41	3	16.6182
IGYNPDTVAFVPISGWNGDNMLEPSANM^PWFK	sp|P68104|EF1A1_HUMAN(pre=K,post=G);sp|Q5VTE0|EF1A3_HUMAN(pre=K,post=G)	1291.29	3	22.6199	TQPSMVSNPGSCSDPQPS#PEMKPHSYLDAIR	sp|Q9H000|MKRN2_HUMAN(pre=K,post=S);tr|B4DPR4|B4DPR4_HUMAN(pre=K,post=S);tr|C9J494|C9J494_HUMAN(pre=K,post=S)	946.188	4	13.6905	LHINHNN@LTESVGPLPK	sp|P51884|LUM_HUMAN(pre=K,post=S)	724.74	3	16.5366
DYELQLASYTSGLETLLNIPIK	sp|P15924|DESP_HUMAN(pre=K,post=R);sp|P15924-2|DESP_HUMAN(pre=K,post=R)	923.844	3	22.6142	TGEDEDEEDNDALLKENES#PDVR	sp|Q96FV9|THOC1_HUMAN(pre=K,post=R)	747.579	4	13.688	DVECGEGHFCHDN@QTCCR	sp|P28799|GRN_HUMAN(pre=K,post=D);tr|K7EQ05|K7EQ05_HUMAN(pre=K,post=D);tr|K7EKL3|K7EKL3_HUMAN(pre=K,post=D);tr|K7EQI0|K7EQI0_HUMAN(pre=K,post=D)	607.234	4	16.525
LASVLLYSDYGIGEVPVEPLDVPLPSTIRPASPVAGSPK	sp|Q13057|COASY_HUMAN(pre=R,post=Q);sp|Q13057-2|COASY_HUMAN(pre=R,post=Q);tr|K7EN91|K7EN91_HUMAN(pre=R,post=Q)	1073.85	4	22.6076	KET#ES#EAEDNLDDLEK	sp|Q8IYB3|SRRM1_HUMAN(pre=K,post=H);sp|Q8IYB3-2|SRRM1_HUMAN(pre=K,post=H);tr|A9Z1X7|A9Z1X7_HUMAN(pre=K,post=H);tr|E9PCT1|E9PCT1_HUMAN(pre=K,post=H)	1229.04	2	13.6832	KDYGSQEDFTQVWN@TTM^K	sp|O60635|TSN1_HUMAN(pre=K,post=G)	657.573	4	16.4053
TFGGAPGFPLGSPLSSPVFPR	sp|P17661|DESM_HUMAN(pre=R,post=A)	744.736	3	22.6068	ADGAT#SDDLDLHDDR	sp|Q07157|ZO1_HUMAN(pre=K,post=L);sp|Q07157-2|ZO1_HUMAN(pre=K,post=L);tr|G5E9E7|G5E9E7_HUMAN(pre=K,post=L);tr|G3V1L9|G3V1L9_HUMAN(pre=K,post=L)	613.923	3	13.6816	VN@LSCGGVSHPIR	sp|O95866|G6B_HUMAN(pre=R,post=W);sp|O95866-2|G6B_HUMAN(pre=R,post=W);sp|O95866-3|G6B_HUMAN(pre=R,post=W);sp|O95866-4|G6B_HUMAN(pre=R,post=W);sp|O95866-5|G6B_HUMAN(pre=R,post=W);sp|O95866-6|G6B_HUMAN(pre=R,post=W);sp|O95866-7|G6B_HUMAN(pre=R,post=W);tr|B7	514.273	3	16.3702
DEKEEGILGSILLPSFQIALLTSEDHINR	sp|Q9HAU0|PKHA5_HUMAN(pre=R,post=K);sp|Q9HAU0-2|PKHA5_HUMAN(pre=R,post=K);sp|Q9HAU0-3|PKHA5_HUMAN(pre=R,post=K);sp|Q9HAU0-4|PKHA5_HUMAN(pre=R,post=K);sp|Q9HAU0-5|PKHA5_HUMAN(pre=R,post=K);sp|Q9HAU0-6|PKHA5_HUMAN(pre=R,post=K);tr|B4DJX4|B4DJX4_HUMAN(pre=R,	882.233	4	22.6038	S#RSVPVSFYEIR	tr|I3L1I5|I3L1I5_HUMAN(pre=R,post=S)	555.284	3	13.6784	PPCTN@TTAASTYLNNPYVR	sp|P10619|PPGB_HUMAN(pre=D,post=K);tr|Q5JZH0|Q5JZH0_HUMAN(pre=D,post=K)	762.371	3	16.3574
GEASEDLCEM^ALDPELLLLR	sp|Q8N163|K1967_HUMAN(pre=R,post=D);sp|Q8N163-2|K1967_HUMAN(pre=R,post=D);tr|G3V119|G3V119_HUMAN(pre=R,post=D);tr|H0YB24|H0YB24_HUMAN(pre=R,post=D)	812.07	3	22.595	FNFESFPES#PGEK	sp|Q96Q05|TPPC9_HUMAN(pre=K,post=G);sp|Q96Q05-2|TPPC9_HUMAN(pre=K,post=G);sp|Q96Q05-3|TPPC9_HUMAN(pre=K,post=G);tr|H0YBR0|H0YBR0_HUMAN(pre=K,post=G)	628.29	3	13.6748	QLHCCGIHN@YSDWENTDWFK	sp|O60637|TSN3_HUMAN(pre=R,post=E);sp|O60637-2|TSN3_HUMAN(pre=R,post=E);sp|O60637-3|TSN3_HUMAN(pre=R,post=E);tr|H0YKJ9|H0YKJ9_HUMAN(pre=R,post=E)	725.575	4	16.3503
QGPPHINHDDPSLVPNVPYFDLPAGLMAPLVK	sp|Q8IWX8|CHERP_HUMAN(pre=R,post=L);tr|J3QK89|J3QK89_HUMAN(pre=R,post=L)	935	4	22.5905	WRS#LQQLAEER	sp|Q13813|SPTN1_HUMAN(pre=R,post=S);sp|Q13813-2|SPTN1_HUMAN(pre=R,post=S);sp|Q13813-3|SPTN1_HUMAN(pre=R,post=S);tr|A6NG51|A6NG51_HUMAN(pre=R,post=S)	820.408	2	13.6727	DLEVLTLNNNN@ITR	sp|O94813|SLIT2_HUMAN(pre=R,post=L);sp|O94813-2|SLIT2_HUMAN(pre=R,post=L);sp|O94813-3|SLIT2_HUMAN(pre=R,post=L)	591.988	3	16.339
EILDEAYVMASVDNPHVCR	sp|P00533|EGFR_HUMAN(pre=K,post=L);tr|Q504U8|Q504U8_HUMAN(pre=K,post=L);tr|E9PFD7|E9PFD7_HUMAN(pre=K,post=L)	788.046	3	22.5874	DLEPGEVPS#DS#DEDGEHK	sp|Q96T58|MINT_HUMAN(pre=R,post=S)	801.657	3	13.667	N@LTLIEESLTSEFIHDIDR	sp|P36955|PEDF_HUMAN(pre=Q,post=E);tr|I3L3M1|I3L3M1_HUMAN(pre=Q,post=E);tr|I3L4N7|I3L4N7_HUMAN(pre=Q,post=E)	797.412	3	16.2889
VFQSSTSQEQVYNDCAK	sp|P33176|KINH_HUMAN(pre=R,post=K)	760.366	3	22.5841	AQFS#VAGVHTVPGSPQAR	sp|Q9HBL0|TENS1_HUMAN(pre=R,post=H);tr|Q59G71|Q59G71_HUMAN(pre=R,post=H);tr|E9PF55|E9PF55_HUMAN(pre=R,post=H);tr|E9PGF5|E9PGF5_HUMAN(pre=R,post=H)	678.343	3	13.6625	VEAAQN@LTLPGSLR	sp|P24821|TENA_HUMAN(pre=K,post=A);sp|P24821-4|TENA_HUMAN(pre=K,post=A);tr|E9PC84|E9PC84_HUMAN(pre=K,post=A);tr|J3QSU6|J3QSU6_HUMAN(pre=K,post=A)	538.638	3	16.2293
EVADVLVDGYNVHYGAR	sp|Q9H078|CLPB_HUMAN(pre=R,post=S);sp|Q9H078-2|CLPB_HUMAN(pre=R,post=S);sp|Q9H078-3|CLPB_HUMAN(pre=R,post=S);sp|Q9H078-4|CLPB_HUMAN(pre=R,post=S);tr|B4DXW4|B4DXW4_HUMAN(pre=R,post=S);tr|Q7Z777|Q7Z777_HUMAN(pre=R,post=S);tr|H0YGM0|H0YGM0_HUMAN(pre=R,post=S	674.346	3	22.5822	S#FTSSYAISAANHVK	sp|Q14432|PDE3A_HUMAN(pre=R,post=A)	650.992	3	13.6567	VLLELAN@VSTHIVAFDAVLFEPSR	sp|Q9H0X4|ITFG3_HUMAN(pre=R,post=H);sp|Q9H0X4-2|ITFG3_HUMAN(pre=R,post=H);tr|H7C2U8|H7C2U8_HUMAN(pre=R,post=H)	697.137	4	16.2097
VQHQDALQISDVVMASLLR	sp|Q14974|IMB1_HUMAN(pre=K,post=M);tr|B7ZAV6|B7ZAV6_HUMAN(pre=K,post=M);tr|F5H4R7|F5H4R7_HUMAN(pre=K,post=M);tr|J3KTM9|J3KTM9_HUMAN(pre=K,post=M)	756.415	3	22.5789	GS#GRSS#PAPNLAPASPGPAQLQLVR	sp|Q6NY19|KANK3_HUMAN(pre=R,post=E);sp|Q6NY19-2|KANK3_HUMAN(pre=R,post=E)	911.452	3	13.6493	LNAENN@ATFYFK	sp|P01042|KNG1_HUMAN(pre=K,post=I);sp|P01042-2|KNG1_HUMAN(pre=K,post=I);tr|C9JEX1|C9JEX1_HUMAN(pre=K,post=I)	574.297	3	16.1974
VLWLLSFDDDKNTLADAVDK	sp|Q9Y4A5|TRRAP_HUMAN(pre=K,post=Y);sp|Q9Y4A5-2|TRRAP_HUMAN(pre=K,post=Y);tr|F2Z2U4|F2Z2U4_HUMAN(pre=K,post=Y);tr|H0Y4W2|H0Y4W2_HUMAN(pre=K,post=Y)	678.374	4	22.5538	LFGHS#STSALSAILR	sp|Q7Z6Z7|HUWE1_HUMAN(pre=R,post=S);sp|Q7Z6Z7-2|HUWE1_HUMAN(pre=R,post=S);sp|Q7Z6Z7-3|HUWE1_HUMAN(pre=R,post=S);tr|H0Y5W0|H0Y5W0_HUMAN(pre=R,post=S)	595.313	3	13.6466	YPHNHHVVN@NTLEGN@CSSK	sp|P15586|GNS_HUMAN(pre=K,post=S);tr|B4DYH8|B4DYH8_HUMAN(pre=K,post=S);tr|H7C3P4|H7C3P4_HUMAN(pre=K,post=S);tr|F6S8M0|F6S8M0_HUMAN(pre=K,post=S);tr|F5H260|F5H260_HUMAN(pre=K,post=S);tr|F5H4C6|F5H4C6_HUMAN(pre=K,post=S)	625.051	4	16.1361
LDHSTDFFSEAFEHNGRPYSLLVYIPSR	sp|Q04446|GLGB_HUMAN(pre=R,post=V);tr|E9PGM4|E9PGM4_HUMAN(pre=R,post=V)	689.145	5	22.5495	EVEVS#DDDEKEPEVDYR	sp|Q15746|MYLK_HUMAN(pre=D,post=T);sp|Q15746-2|MYLK_HUMAN(pre=D,post=T);sp|Q15746-3|MYLK_HUMAN(pre=D,post=T);sp|Q15746-4|MYLK_HUMAN(pre=D,post=T);sp|Q15746-5|MYLK_HUMAN(pre=D,post=T);sp|Q15746-6|MYLK_HUMAN(pre=D,post=T);sp|Q15746-7|MYLK_HUMAN(pre=D,post=T	606.022	4	13.6381	LSIN@ISNDQNMEK	sp|P98073|ENTK_HUMAN(pre=K,post=T)	598.977	3	16.0417
NVDLLSDMVQEHDEPILK	sp|P55209|NP1L1_HUMAN(pre=K,post=H);tr|B7Z9C2|B7Z9C2_HUMAN(pre=K,post=H);tr|B3KNT8|B3KNT8_HUMAN(pre=K,post=H);tr|B3KV44|B3KV44_HUMAN(pre=K,post=H);tr|F8W543|F8W543_HUMAN(pre=K,post=H);tr|F8W0J6|F8W0J6_HUMAN(pre=K,post=H);tr|F8VV59|F8VV59_HUMAN(pre=K,post=	795.085	3	22.547	RRS#PS#PTPTPGPSR	sp|P49450|CENPA_HUMAN(pre=R,post=R);sp|P49450-2|CENPA_HUMAN(pre=R,post=R);tr|F8WD88|F8WD88_HUMAN(pre=R,post=R)	599.616	3	13.6381	ISAMVNN@GSLSYDHER	sp|Q9H0V9|LMA2L_HUMAN(pre=Y,post=D);sp|Q9H0V9-2|LMA2L_HUMAN(pre=Y,post=D);tr|B4DSH3|B4DSH3_HUMAN(pre=Y,post=D);tr|B4DVH1|B4DVH1_HUMAN(pre=Y,post=D);tr|F5GWW9|F5GWW9_HUMAN(pre=Y,post=D)	646.643	3	16.0385
DLDEEIFDDDDFYHQLLR	sp|Q9NY61|AATF_HUMAN(pre=K,post=E);tr|K7ERC2|K7ERC2_HUMAN(pre=K,post=E);tr|K7EK88|K7EK88_HUMAN(pre=K,post=E)	814.709	3	22.5464	EDVGS#DEEEEKKDGDKK	sp|Q14568|HS902_HUMAN(pre=I,post=K);sp|P07900|HS90A_HUMAN(pre=I,post=K);sp|P07900-2|HS90A_HUMAN(pre=I,post=K);tr|Q86U12|Q86U12_HUMAN(pre=I,post=K)	685.09	4	13.6374	CGWCTN@STFLQEGMPTSAR	sp|P05556|ITB1_HUMAN(pre=N,post=C);sp|P05556-2|ITB1_HUMAN(pre=N,post=C);sp|P05556-3|ITB1_HUMAN(pre=N,post=C);sp|P05556-4|ITB1_HUMAN(pre=N,post=C);sp|P05556-5|ITB1_HUMAN(pre=N,post=C);tr|Q5T3E5|Q5T3E5_HUMAN(pre=N,post=C);tr|Q5T3E6|Q5T3E6_HUMAN(pre=N,post=C	783.345	3	15.981
DGTVLCELINALYPEGQAPVKK	sp|P37802|TAGL2_HUMAN(pre=K,post=I)	712.647	4	22.5447	CS#AGLGALAQRPGSVSK	sp|Q9NXV2|KCTD5_HUMAN(pre=R,post=W);tr|H3BSS5|H3BSS5_HUMAN(pre=R,post=W)	676.35	3	13.6349	FVN@VTVTPEDQCRPN	sp|P20160|CAP7_HUMAN(pre=R,post=N)	640.98	3	15.9114
KFDLGQDVIDFTGHALALYR	sp|P50395|GDIB_HUMAN(pre=K,post=T);sp|P50395-2|GDIB_HUMAN(pre=K,post=T);tr|E7EU23|E7EU23_HUMAN(pre=K,post=T);tr|Q5SX87|Q5SX87_HUMAN(pre=K,post=T);tr|Q5SX91|Q5SX91_HUMAN(pre=K,post=T)	856.467	3	22.5386	EKVSS#IDLEIDSLSSLLDDM^TK	sp|Q15942|ZYX_HUMAN(pre=R,post=N);tr|C9IZ41|C9IZ41_HUMAN(pre=R,post=N);tr|H7C3R3|H7C3R3_HUMAN(pre=R,post=N)	989.509	3	13.6242	GN@YSVIIQENKPVGF	sp|Q14517|FAT1_HUMAN(pre=R,post=S)	652.022	3	15.8937
FFLESAGWDLQIALASFYEDGGDEDIVTISQATPSSVSR	sp|Q9UNZ2|NSF1C_HUMAN(pre=R,post=G);sp|Q9UNZ2-4|NSF1C_HUMAN(pre=R,post=G);sp|Q9UNZ2-5|NSF1C_HUMAN(pre=R,post=G);tr|J3QK90|J3QK90_HUMAN(pre=R,post=G);tr|F2Z2K0|F2Z2K0_HUMAN(pre=R,post=G)	1092.29	4	22.5246	EAPAEGEAAEPGSPTAAEGEAASAAS#S#TSSPK	sp|P29966|MARCS_HUMAN(pre=K,post=A)	1121.82	3	13.6198	N@ATALYHVEAFK	sp|Q9UNW1|MINP1_HUMAN(pre=K,post=T);sp|Q9UNW1-2|MINP1_HUMAN(pre=K,post=T);sp|Q9UNW1-3|MINP1_HUMAN(pre=K,post=T);sp|Q9UNW1-4|MINP1_HUMAN(pre=K,post=T)	551.634	3	15.8299
VWAHYEEQPVEEVMPVLEEK	sp|Q7KZF4|SND1_HUMAN(pre=K,post=E)	910.463	3	22.5241	MES#PIPILPLPTPDAETEK	sp|Q99719|SEPT5_HUMAN(pre=R,post=L);tr|B4DJ62|B4DJ62_HUMAN(pre=R,post=L);tr|C9JM82|C9JM82_HUMAN(pre=R,post=L);tr|G3XAH0|G3XAH0_HUMAN(pre=R,post=L)	816.088	3	13.6192	LTGVAGN@YTVCQK	sp|O95497|VNN1_HUMAN(pre=K,post=D)	850.45	2	15.8176
AVEQGGAFSNPETLDLYR	sp|Q86V21|AACS_HUMAN(pre=K,post=D);sp|Q86V21-3|AACS_HUMAN(pre=K,post=D);tr|F5H8J5|F5H8J5_HUMAN(pre=K,post=D);tr|F5GYW2|F5GYW2_HUMAN(pre=K,post=D)	704.356	3	22.5219	LLDLPAAAS#SEDIER	sp|P22466|GALA_HUMAN(pre=R,post=S)	912.452	2	13.6182	WNN@NTISEINVK	sp|Q96GX1|TECT2_HUMAN(pre=K,post=I);sp|Q96GX1-2|TECT2_HUMAN(pre=K,post=I)	860.959	2	15.7772
LPPEVANFMQLVELDVSR	sp|Q14160|SCRIB_HUMAN(pre=R,post=N);sp|Q14160-3|SCRIB_HUMAN(pre=R,post=N)	1101.09	2	22.503	TGS#PGSEVVTLQQFLEESNK	sp|Q3V6T2|GRDN_HUMAN(pre=K,post=L);sp|Q3V6T2-2|GRDN_HUMAN(pre=K,post=L);sp|Q3V6T2-3|GRDN_HUMAN(pre=K,post=L);sp|Q3V6T2-4|GRDN_HUMAN(pre=K,post=L);sp|Q3V6T2-5|GRDN_HUMAN(pre=K,post=L);tr|B3KW94|B3KW94_HUMAN(pre=K,post=L);tr|H0Y7K3|H0Y7K3_HUMAN(pre=K,post=L	840.083	3	13.5983	FVN@VTVTPEDQCR	sp|P20160|CAP7_HUMAN(pre=R,post=P)	855.418	2	15.6789
LVRPEVDVM^CTAFHDNEETFLK	sp|P02768|ALBU_HUMAN(pre=R,post=K);tr|H7C013|H7C013_HUMAN(pre=R,post=K);gi|113576(pre=R,post=K)	739.371	4	22.4941	LSS#GFDDIDLPSAVK	sp|Q9Y446|PKP3_HUMAN(pre=R,post=Y);tr|E9PKC4|E9PKC4_HUMAN(pre=R,post=Y)	966.485	2	13.5918	WGHN@ITEFQQR	sp|Q96HE7|ERO1A_HUMAN(pre=K,post=F)	520.927	3	15.6576
EYFGGFGEVESIELPM^DNK	sp|Q14103|HNRPD_HUMAN(pre=R,post=T);sp|Q14103-2|HNRPD_HUMAN(pre=R,post=T);sp|Q14103-3|HNRPD_HUMAN(pre=R,post=T);sp|Q14103-4|HNRPD_HUMAN(pre=R,post=T);tr|B4DTC3|B4DTC3_HUMAN(pre=R,post=T);tr|F5H6R6|F5H6R6_HUMAN(pre=R,post=T);tr|D6RAF8|D6RAF8_HUMAN(pre=R,po	822.399	3	22.4936	EDKPEIEDVGS#DEEEEKKDGDK	sp|P07900|HS90A_HUMAN(pre=S,post=K);sp|P07900-2|HS90A_HUMAN(pre=S,post=K);tr|Q86U12|Q86U12_HUMAN(pre=S,post=K)	664.923	5	13.5872	LSIN@ISNDQNM^EK	sp|P98073|ENTK_HUMAN(pre=K,post=T)	905.958	2	15.6371
VEAPSLDVHM^DSPDINIEGPDVK	sp|Q09666|AHNK_HUMAN(pre=K,post=I)	927.799	3	22.4896	TSPSVAS#LSENELPPPPEPPGYVCSLTEDLVTK	sp|Q9BTX7|TTPAL_HUMAN(pre=R,post=A);tr|Q5QPC2|Q5QPC2_HUMAN(pre=R,post=A);tr|A6PVK2|A6PVK2_HUMAN(pre=R,post=A)	970.48	4	13.5809	N@MSFVNDLTVTQDGR	sp|Q9HDC9|APMAP_HUMAN(pre=K,post=K);sp|Q9HDC9-2|APMAP_HUMAN(pre=K,post=K);tr|H0Y512|H0Y512_HUMAN(pre=K,post=K)	921.446	2	15.5534
EELGGSPAQVSGASFSSLR	sp|Q9BX59|TPSNR_HUMAN(pre=R,post=Q)	675.012	3	22.4851	DKESDKEDGRES#PSYDTPSQR	sp|Q9Y6M7|S4A7_HUMAN(pre=K,post=V);sp|Q9Y6M7-2|S4A7_HUMAN(pre=K,post=V);sp|Q9Y6M7-6|S4A7_HUMAN(pre=K,post=V);sp|Q9Y6M7-7|S4A7_HUMAN(pre=K,post=V);sp|Q9Y6M7-8|S4A7_HUMAN(pre=K,post=V);sp|Q9Y6M7-9|S4A7_HUMAN(pre=K,post=V);tr|D3K174|D3K174_HUMAN(pre=K,post=V	735.342	4	13.5792	ELGVVMYN@CSCLAR	sp|Q8IV08|PLD3_HUMAN(pre=K,post=D)	908.929	2	15.5205
CELENCQPFVVETLHGK	sp|Q06203|PUR1_HUMAN(pre=K,post=I);tr|D6RCC8|D6RCC8_HUMAN(pre=K,post=I)	783.392	3	22.4826	MSSAIS#PTPEISSETPGYIYSSNFHAVK	sp|Q9BX66-4|SRBS1_HUMAN(pre=K,post=R);sp|Q9BX66-7|SRBS1_HUMAN(pre=K,post=R);sp|Q9BX66-9|SRBS1_HUMAN(pre=K,post=R);sp|Q9BX66-10|SRBS1_HUMAN(pre=K,post=R)	1123.54	3	13.5731	AFGDRN@CSTITLQN@ITR	sp|Q14118|DAG1_HUMAN(pre=F,post=G)	705.021	3	15.4672
NREEVIFDNLMLNPVSQLSQAIR	sp|Q9Y4F5|C170B_HUMAN(pre=R,post=E);sp|Q9Y4F5-2|C170B_HUMAN(pre=R,post=E);sp|Q9Y4F5-3|C170B_HUMAN(pre=R,post=E);tr|J3KQR7|J3KQR7_HUMAN(pre=R,post=E);tr|E9PFC1|E9PFC1_HUMAN(pre=R,post=E)	944.171	3	22.4751	S#SSDLITLPATTPPCPTK	sp|Q5TCZ1|SPD2A_HUMAN(pre=R,post=K);sp|Q5TCZ1-2|SPD2A_HUMAN(pre=R,post=K);sp|Q5TCZ1-3|SPD2A_HUMAN(pre=R,post=K);tr|B7Z9C6|B7Z9C6_HUMAN(pre=R,post=K);tr|F5GZ35|F5GZ35_HUMAN(pre=R,post=K);tr|H0Y507|H0Y507_HUMAN(pre=R,post=K)	752.049	3	13.5667	WTGHN@VTVVQR	sp|Q07954|LRP1_HUMAN(pre=K,post=T)	481.26	3	15.4596
LGAGYPMGPFELLDYVGLDTTK	sp|Q16836|HCDH_HUMAN(pre=K,post=F);sp|Q16836-2|HCDH_HUMAN(pre=K,post=F);tr|E9PF18|E9PF18_HUMAN(pre=K,post=F);tr|J3KQ17|J3KQ17_HUMAN(pre=K,post=F)	882.465	3	22.4585	EIEDVGS#DEEEEKKDGDKK	sp|Q14568|HS902_HUMAN(pre=P,post=K);sp|P07900|HS90A_HUMAN(pre=P,post=K);sp|P07900-2|HS90A_HUMAN(pre=P,post=K);tr|Q86U12|Q86U12_HUMAN(pre=P,post=K)	596.7	5	13.5662	PPPPQIPNSHN@MTTTLNYR	sp|P08603|CFAH_HUMAN(pre=C,post=D)	775.057	3	15.441
MYGAQEDGSVGEGDLSCILK	sp|Q8NF37|PCAT1_HUMAN(pre=K,post=T)	806.39	3	22.4535	RGS#M^NNELLSPEFGPVRDPLADGVEGLGR	sp|O00562|PITM1_HUMAN(pre=R,post=G);sp|O00562-2|PITM1_HUMAN(pre=R,post=G)	831.406	4	13.5636	ITYSIVQTN@CSK	sp|P01042|KNG1_HUMAN(pre=R,post=E);sp|P01042-2|KNG1_HUMAN(pre=R,post=E)	568.303	3	15.4203
DDVFGYPQQFEDKPALSK	sp|Q93008|USP9X_HUMAN(pre=R,post=T);sp|Q93008-1|USP9X_HUMAN(pre=R,post=T)	839.44	3	22.4532	AFGPGLQGGS#AGSPAR	sp|P21333|FLNA_HUMAN(pre=K,post=F);sp|P21333-2|FLNA_HUMAN(pre=K,post=F);tr|Q5HY54|Q5HY54_HUMAN(pre=K,post=F)	827.399	2	13.5625	TYN@GTNPDAASR	sp|O60637|TSN3_HUMAN(pre=K,post=A);sp|O60637-2|TSN3_HUMAN(pre=K,post=A);sp|O60637-3|TSN3_HUMAN(pre=K,post=A);tr|H0YKJ9|H0YKJ9_HUMAN(pre=K,post=A)	706.332	2	15.3687
NVDLLTPLATQLTYEGLIDEIYGIQNSYVK	sp|Q96AX1|VP33A_HUMAN(pre=R,post=L);tr|H3BMM5|H3BMM5_HUMAN(pre=R,post=L);tr|F5H2X5|F5H2X5_HUMAN(pre=R,post=L)	918.749	4	22.4497	S#LDLDSIIAEVK	sp|P04264|K2C1_HUMAN(pre=R,post=A);gi|1346343(pre=R,post=A)	557.635	3	13.5495	N@LSM^PLLPADFHK	sp|P05546|HEP2_HUMAN(pre=K,post=E)	596.658	3	15.362
FDGCYCDSLENLADGYK	sp|P06280|AGAL_HUMAN(pre=K,post=H)	1158.01	2	22.4496	SNT#LNEKPALPVIR	sp|Q9UMZ2|SYNRG_HUMAN(pre=R,post=D);sp|Q9UMZ2-3|SYNRG_HUMAN(pre=R,post=D);sp|Q9UMZ2-4|SYNRG_HUMAN(pre=R,post=D);sp|Q9UMZ2-5|SYNRG_HUMAN(pre=R,post=D);sp|Q9UMZ2-6|SYNRG_HUMAN(pre=R,post=D);tr|K7ERE7|K7ERE7_HUMAN(pre=R,post=D);tr|A8MWU4|A8MWU4_HUMAN(pre=R,p	640.692	3	13.5374	SWVQGN@LTACGR	sp|Q5JU69|TOR2A_HUMAN(pre=K,post=S);sp|Q5JU69-2|TOR2A_HUMAN(pre=K,post=S);sp|Q8N2E6|TOR2X_HUMAN(pre=K,post=S)	747.367	2	15.3572
SLCVVQGLVDIYIFSEDTTFK	sp|P49441|INPP_HUMAN(pre=K,post=W)	908.145	3	22.4495	TS#DSEVPDVESR	sp|Q6ZMI0|PPR21_HUMAN(pre=R,post=E)	772.835	2	13.5276	ATDGDLGDN@GTVR	sp|Q6V0I7|FAT4_HUMAN(pre=R,post=F);sp|Q6V0I7-3|FAT4_HUMAN(pre=R,post=F)	718.343	2	15.313
[truncated: 15,521 more rows]
