# Supplementary material for: Integrated analysis of global proteome, phosphoproteome, and glycoproteome enables complementary interpretation of disease-related protein networks
Source: Sci Rep. 2015 Dec 11;5:18189. doi: 10.1038/srep18189 (PMC4676070; doi:10.1038/srep18189)
Supplement: Supplementary Table S2c [file srep18189-s4.xls]

## Sheet: SREP-15-19990-s04
Supplemental Table S2. List of global, phospho- and N-glyco peptides used for protein quantification (3rd Patient (N189 &T190)). For each peptide, sequence, charge state (CS) and score are shown.
^ : methionine oxidation, @ : N-glycosylation, # : Phosphorylation
Global proteome					Phospho profiling					N-glyco profiling
Peptide	Protein	PrecursorMW	CS	Score	Peptide	Protein	PrecursorMW	CS	Score	Peptide	Protein	PrecursorMW	CS	Score
GLVPQNEGLPLLQVQLATGGVVDPVHGVHLPQAAACR	sp|P58107|EPIPL_HUMAN(pre=K,post=L);tr|E9PPU0|E9PPU0_HUMAN(pre=K,post=L)	989.543	4	41.0818	TDADS#ESDNSDNNTIFVQGLGEGVSTDQVGEFFK	sp|Q92804|RBP56_HUMAN(pre=R,post=Q);sp|Q92804-2|RBP56_HUMAN(pre=R,post=Q);tr|K7EPT6|K7EPT6_HUMAN(pre=R,post=Q)	1330.93	3	35.9516	SCGECIQAGPNCGWCTN@STFLQEGMPTSAR	sp|P05556|ITB1_HUMAN(pre=K,post=C);sp|P05556-2|ITB1_HUMAN(pre=K,post=C);sp|P05556-3|ITB1_HUMAN(pre=K,post=C);sp|P05556-4|ITB1_HUMAN(pre=K,post=C);sp|P05556-5|ITB1_HUMAN(pre=K,post=C);tr|Q5T3E5|Q5T3E5_HUMAN(pre=K,post=C);tr|Q5T3E6|Q5T3E6_HUMAN(pre=K,post=C	1174.5	3	31.8072
LQWDIPGECQEVIETSLNTANLLANDVDFHSFPFVAFGK	sp|P50416|CPT1A_HUMAN(pre=R,post=G);sp|P50416-2|CPT1A_HUMAN(pre=R,post=G)	1178.34	4	39.258	GTGAGGDS#GPEEDYLSLGAEACNFMQSSSAK	sp|Q9UMS6|SYNP2_HUMAN(pre=R,post=Q);sp|Q9UMS6-2|SYNP2_HUMAN(pre=R,post=Q);sp|Q9UMS6-3|SYNP2_HUMAN(pre=R,post=Q);tr|H0Y9Y3|H0Y9Y3_HUMAN(pre=R,post=Q)	1154.5	3	34.1719	EGEHDLVQGSGQQPQAGLSQAN@FTLGPVSR	sp|O75023|LIRB5_HUMAN(pre=K,post=S);sp|O75023-2|LIRB5_HUMAN(pre=K,post=S);sp|O75023-3|LIRB5_HUMAN(pre=K,post=S);tr|C9JMK7|C9JMK7_HUMAN(pre=K,post=S)	1084.87	3	31.2283
FQSSAVM^ALQEASEAYLVGLFEDTNLCAIHAK	sp|Q71DI3|H32_HUMAN(pre=R,post=R)	955.232	4	37.2788	SDS#PEIPFQAAAGPSDGLDASSPGNSFVGLR	sp|Q12888|TP53B_HUMAN(pre=R,post=V);sp|Q12888-2|TP53B_HUMAN(pre=R,post=V);tr|F8VY86|F8VY86_HUMAN(pre=R,post=V);tr|A6NNK5|A6NNK5_HUMAN(pre=R,post=V)	1090.84	3	33.5062	SN@VTLPAPRPPPQPGGHTVGAGVGSPSSQLYEHTVEGGEK	sp|P22105|TENX_HUMAN(pre=R,post=Q);sp|P22105-3|TENX_HUMAN(pre=R,post=Q);tr|B0UYX3|B0UYX3_HUMAN(pre=R,post=Q);tr|C9J7W4|C9J7W4_HUMAN(pre=R,post=Q);tr|E7EPZ9|E7EPZ9_HUMAN(pre=R,post=Q);tr|B0V046|B0V046_HUMAN(pre=R,post=Q);tr|B0UYQ5|B0UYQ5_HUMAN(pre=R,post=Q	857.043	5	30.8815
FQSSAVMALQEASEAYLVGLFEDTNLCAIHAK	sp|Q71DI3|H32_HUMAN(pre=R,post=R)	951.232	4	36.7972	LDDQS#EDEALELEGPLITPGSGSIYSSPGLYSK	sp|Q96AC1|FERM2_HUMAN(pre=K,post=T);sp|Q96AC1-2|FERM2_HUMAN(pre=K,post=T);sp|Q96AC1-3|FERM2_HUMAN(pre=K,post=T);tr|G3V3J0|G3V3J0_HUMAN(pre=K,post=T)	1279.28	3	33.2781	DEGTYTCALHHSGHSPPISSQN@VTVLR	sp|P04216|THY1_HUMAN(pre=K,post=D);tr|E9PNQ8|E9PNQ8_HUMAN(pre=K,post=G);tr|J3QRJ3|J3QRJ3_HUMAN(pre=K,post=D);tr|E9PIM6|E9PIM6_HUMAN(pre=K,post=D)	1036.84	3	29.4413
GLDYYTGVIYEAVLLQTPAQAGEEPLGVGSVAAGGR	sp|P12081|SYHC_HUMAN(pre=R,post=Y);sp|P12081-2|SYHC_HUMAN(pre=R,post=Y);tr|B3KWE1|B3KWE1_HUMAN(pre=R,post=Y);tr|B4E1C5|B4E1C5_HUMAN(pre=R,post=Y);tr|B4DDD8|B4DDD8_HUMAN(pre=R,post=Y);tr|J3KNE5|J3KNE5_HUMAN(pre=R,post=Y);tr|C9JWK3|C9JWK3_HUMAN(pre=R,post=Y	1255.98	3	35.4891	SQLQALHIGLDSSS#IGSGPGDAEADDGFPESR	sp|O75116|ROCK2_HUMAN(pre=R,post=L);tr|E9PF63|E9PF63_HUMAN(pre=R,post=L)	1146.53	3	32.2243	TEAGAFEYVPDPTFEN@FTGGVK	sp|O15031|PLXB2_HUMAN(pre=R,post=K);tr|H0Y6J7|H0Y6J7_HUMAN(pre=R,post=K)	889.103	3	27.9951
FLGPEIFFHPEFANPDFTQPISEVVDEVIQNCPIDVR	sp|P61158|ARP3_HUMAN(pre=R,post=R);tr|B4DXW1|B4DXW1_HUMAN(pre=R,post=R);tr|F5H3P5|F5H3P5_HUMAN(pre=R,post=R)	1115.81	4	35.2432	AYS#QEEITQGFEETGDTLYAPYSTHFQLQNQPPQK	sp|Q8NFJ5|RAI3_HUMAN(pre=R,post=E)	1104.27	4	32.0971	DCVECLLLHSGKPDN@QTCHSLCR	sp|P18084|ITB5_HUMAN(pre=R,post=D);tr|H7C5U2|H7C5U2_HUMAN(pre=R,post=D)	618.492	5	27.8706
ALCGFTEAAAQAAYLVGVSDPNSQAGQQGLVEPTQFAR	sp|Q9Y490|TLN1_HUMAN(pre=K,post=A);tr|Q5TCU6|Q5TCU6_HUMAN(pre=K,post=A)	1017.51	4	34.7778	RSDS#PEIPFQAAAGPSDGLDASSPGNSFVGLR	sp|Q12888|TP53B_HUMAN(pre=R,post=V);sp|Q12888-2|TP53B_HUMAN(pre=R,post=V);tr|F8VY86|F8VY86_HUMAN(pre=R,post=V);tr|A6NNK5|A6NNK5_HUMAN(pre=R,post=V)	1142.88	3	32.0033	LSLHRPALEDLLLGSEAN@LTCTLTGLR	sp|P01876|IGHA1_HUMAN(pre=R,post=D);sp|P01877|IGHA2_HUMAN(pre=R,post=D)	1036.9	3	27.2225
FQSAAIGALQEASEAYLVGLFEDTNLCAIHAK	sp|P84243|H33_HUMAN(pre=R,post=R);tr|K7EK07|K7EK07_HUMAN(pre=R,post=R)	745.987	5	34.7567	NYQSSS#PLPTVGSSYSSPDYSLQHFSSSPESQAR	sp|Q9HBL0|TENS1_HUMAN(pre=R,post=A);tr|Q59G71|Q59G71_HUMAN(pre=R,post=A);tr|E9PF55|E9PF55_HUMAN(pre=R,post=A);tr|E9PGF5|E9PGF5_HUMAN(pre=R,post=A)	1301.25	3	32.003	GN@TTTLISENGHAADTLTATNFR	sp|Q14766|LTBP1_HUMAN(pre=K,post=V);sp|Q14766-2|LTBP1_HUMAN(pre=K,post=V);sp|Q14766-3|LTBP1_HUMAN(pre=K,post=V);sp|Q14766-4|LTBP1_HUMAN(pre=K,post=V);sp|Q14766-5|LTBP1_HUMAN(pre=K,post=V);tr|E7EV71|E7EV71_HUMAN(pre=K,post=V);tr|C9JD84|C9JD84_HUMAN(pre=K,p	850.757	3	27.1498
DVVFNYLHATAFQGTPLAQAVEGPSENVR	sp|P31930|QCR1_HUMAN(pre=R,post=K)	1092.23	3	34.5772	KLDDQS#EDEALELEGPLITPGSGSIYSSPGLYSK	sp|Q96AC1|FERM2_HUMAN(pre=K,post=T);sp|Q96AC1-2|FERM2_HUMAN(pre=K,post=T);sp|Q96AC1-3|FERM2_HUMAN(pre=K,post=T);tr|G3V3J0|G3V3J0_HUMAN(pre=K,post=T)	1370.02	3	31.7979	CFDAMEVDALN@SSHPVSTPVENPAQIR	sp|Q9NZ08|ERAP1_HUMAN(pre=K,post=E);sp|Q9NZ08-2|ERAP1_HUMAN(pre=K,post=E)	1043.83	3	26.9845
EHGGPEGMDPDGVIESNWNEIVDNFDDMNLK	sp|Q14240|IF4A2_HUMAN(pre=R,post=E);sp|Q14240-2|IF4A2_HUMAN(pre=R,post=E);tr|E9PBH4|E9PBH4_HUMAN(pre=R,post=E);tr|E7EQG2|E7EQG2_HUMAN(pre=R,post=E);tr|F8WE11|F8WE11_HUMAN(pre=R,post=E);tr|E7EMV8|E7EMV8_HUMAN(pre=R,post=E);tr|C9JUF0|C9JUF0_HUMAN(pre=R,post	1254.57	3	34.5018	SYVS#EPELATLSGDMAQPSLGLVGPESR	sp|Q6IQ23|PKHA7_HUMAN(pre=R,post=Y);sp|Q6IQ23-2|PKHA7_HUMAN(pre=R,post=Y);sp|Q6IQ23-3|PKHA7_HUMAN(pre=R,post=Y);tr|E9PKC0|E9PKC0_HUMAN(pre=R,post=Y);tr|H0YDE2|H0YDE2_HUMAN(pre=R,post=Y)	1038.83	3	30.8719	LCPLPPACPLPGFVPVPAAPQAGQCCPQYSCACN@TSR	sp|P98088|MUC5A_HUMAN(pre=K,post=C)	1061.74	4	26.9796
NIIEATHMYDNAAEACSTTEEVFNSPR	sp|Q9NRY4|RHG35_HUMAN(pre=K,post=A)	1072.16	3	34.4463	MESEGGADDS#AEEGDLLDDDDNEDRGDDQVK	tr|B4DY08|B4DY08_HUMAN(pre=K,post=T)	1237.16	3	30.5948	GLTFQQN@ASSM^CVPDQDTAIR	sp|P01871|IGHM_HUMAN(pre=R,post=V);sp|P01871-2|IGHM_HUMAN(pre=R,post=V)	834.057	3	26.7129
FSLFGLGGEPGGGAAGPAAAADGGTVDLR	sp|Q9NX62|IMPA3_HUMAN(pre=R,post=E)	911.466	3	34.2945	KTSFDQDS#DVDIFPSDFPTEPPSLPR	sp|Q02880|TOP2B_HUMAN(pre=K,post=T);sp|Q02880-2|TOP2B_HUMAN(pre=K,post=T);tr|B4DLV2|B4DLV2_HUMAN(pre=K,post=T)	1102.52	3	30.2206	LSISFPN@MTSNGYPVLYPTGLSSSENANCRPH	sp|P56199|ITA1_HUMAN(pre=K,post=I)	914.687	4	26.6605
AAFGQGSGPIM^LDEVQCTGTEASLADCK	sp|Q08380|LG3BP_HUMAN(pre=R,post=S);tr|K7EKQ5|K7EKQ5_HUMAN(pre=R,post=S);tr|K7EJD3|K7EJD3_HUMAN(pre=R,post=S);tr|K7ERZ6|K7ERZ6_HUMAN(pre=R,post=S);tr|K7EP36|K7EP36_HUMAN(pre=R,post=S)	1073.17	3	34.2763	SS#PGLYTSPGQDSLQPTAVSPPYGGDISPVSPSR	sp|Q8N3V7|SYNPO_HUMAN(pre=R,post=A);sp|Q8N3V7-2|SYNPO_HUMAN(pre=R,post=A);sp|Q8N3V7-3|SYNPO_HUMAN(pre=R,post=A)	1209.25	3	29.8905	FLDNGGVLPTEEPPEEPAAPFPEPPAN@STMGSK	sp|Q13087|PDIA2_HUMAN(pre=K,post=E);sp|Q13087-2|PDIA2_HUMAN(pre=K,post=E);tr|Q4TT65|Q4TT65_HUMAN(pre=K,post=E)	1237.94	3	26.367
ACEDHCVAGCFCPEGTVLDDIGQTGCVPVSK	sp|P98088|MUC5A_HUMAN(pre=R,post=C);tr|E9PGF7|E9PGF7_HUMAN(pre=R,post=C);tr|E9PJ98|E9PJ98_HUMAN(pre=R,post=C)	1242.89	3	33.9087	AVSPPHLDGPPS#PRS#PVIGSEVFLPNSNHVASGAGEAEER	sp|P29590|PML_HUMAN(pre=K,post=V);sp|P29590-8|PML_HUMAN(pre=K,post=V);sp|P29590-9|PML_HUMAN(pre=K,post=V);sp|P29590-5|PML_HUMAN(pre=K,post=V);sp|P29590-2|PML_HUMAN(pre=K,post=V);sp|P29590-3|PML_HUMAN(pre=K,post=V);sp|P29590-11|PML_HUMAN(pre=K,post=V);sp|P	873.816	5	29.4874	VPTSGFVSLTSGVTGIPTSPVTN@LTTR	sp|Q6W4X9|MUC6_HUMAN(pre=R,post=H);tr|H0YDA7|H0YDA7_HUMAN(pre=R,post=H)	945.515	3	26.1043
SLGYDLPMVEEGEPDPEFEAILDTVDPNR	sp|Q13813|SPTN1_HUMAN(pre=R,post=D);sp|Q13813-2|SPTN1_HUMAN(pre=R,post=D);sp|Q13813-3|SPTN1_HUMAN(pre=R,post=D);tr|A6NG51|A6NG51_HUMAN(pre=R,post=D)	1131.21	3	33.7437	S#LQTLPTDSSTFDTDTFCPPRPK	sp|Q9NQG6|MID51_HUMAN(pre=R,post=P);tr|B0QY95|B0QY95_HUMAN(pre=R,post=P)	993.808	3	28.8923	QLEEFLN@QSSPFYFWMNGDR	sp|P10909|CLUS_HUMAN(pre=R,post=I);sp|P10909-2|CLUS_HUMAN(pre=R,post=I);sp|P10909-4|CLUS_HUMAN(pre=R,post=I);sp|P10909-5|CLUS_HUMAN(pre=R,post=I);tr|E7ERK6|E7ERK6_HUMAN(pre=R,post=I);tr|E7ETB4|E7ETB4_HUMAN(pre=R,post=I);tr|H0YLK8|H0YLK8_HUMAN(pre=R,post=I	885.077	3	26.091
GNCFCYGHASECAPAPGAPAHAEGMVHGACICK	sp|P55268|LAMB2_HUMAN(pre=R,post=H)	767.337	5	33.7185	FPGDQVVNGAGPELSTGPSPGS#PTLDIDQSIEQLNR	sp|Q68CZ2|TENS3_HUMAN(pre=R,post=L);sp|Q68CZ2-2|TENS3_HUMAN(pre=R,post=L);tr|E7ERH3|E7ERH3_HUMAN(pre=R,post=L);tr|E9PCX8|E9PCX8_HUMAN(pre=R,post=L)	1306.3	3	28.7376	QLINALQIN@NTAVGHALVLPAGR	sp|P12111|CO6A3_HUMAN(pre=R,post=D);sp|P12111-2|CO6A3_HUMAN(pre=R,post=D);sp|P12111-4|CO6A3_HUMAN(pre=R,post=D);tr|E7ENL6|E7ENL6_HUMAN(pre=R,post=D);tr|E9PCV6|E9PCV6_HUMAN(pre=R,post=D)	843.487	3	26.0875
AFLADPSAFVAAAPVAAATTAAPAAAAAPAK	sp|P05388|RLA0_HUMAN(pre=K,post=V);tr|Q3B7A4|Q3B7A4_HUMAN(pre=K,post=V);tr|F8W1K8|F8W1K8_HUMAN(pre=K,post=V);tr|F8VWS0|F8VWS0_HUMAN(pre=K,post=V)	1014.23	3	33.7102	ESEDKPEIEDVGS#DEEEEKKDGDK	sp|P07900|HS90A_HUMAN(pre=K,post=K);sp|P07900-2|HS90A_HUMAN(pre=K,post=K);tr|Q86U12|Q86U12_HUMAN(pre=K,post=K)	1179.56	3	27.4952	GLTFQQN@ASSMCVPDQDTAIR	sp|P01871|IGHM_HUMAN(pre=R,post=V);sp|P01871-2|IGHM_HUMAN(pre=R,post=V)	828.726	3	26.0656
GMADQDGLKPTIDKPSEDSPPLEMLGPR	sp|P19827|ITIH1_HUMAN(pre=R,post=R);sp|P19827-2|ITIH1_HUMAN(pre=R,post=R);sp|P19827-3|ITIH1_HUMAN(pre=R,post=R);tr|H7C5I0|H7C5I0_HUMAN(pre=R,post=R)	857.446	4	33.4143	LGGLLPPGGEGGPEATVVS#DEDEAAEMEDEAVR	sp|P51178|PLCD1_HUMAN(pre=K,post=S);sp|P51178-2|PLCD1_HUMAN(pre=K,post=S)	1174.2	3	27.1329	GPSTPLPEDPNWN@VTEFHTTPK	sp|P15144|AMPN_HUMAN(pre=K,post=M);tr|H0YLZ8|H0YLZ8_HUMAN(pre=K,post=M)	918.461	3	26.0283
ALVLDCHYPEDEVGQEDEAESDIFSIR	sp|Q07021|C1QBP_HUMAN(pre=K,post=E);tr|I3L3B0|I3L3B0_HUMAN(pre=K,post=E);tr|I3L3Q7|I3L3Q7_HUMAN(pre=K,post=E)	1094.17	3	33.2779	ESEDKPEIEDVGS#DEEEEKKDGDKK	sp|P07900|HS90A_HUMAN(pre=K,post=K);sp|P07900-2|HS90A_HUMAN(pre=K,post=K);tr|Q86U12|Q86U12_HUMAN(pre=K,post=K)	1270.29	3	27.123	EPFVLSCQADVAAAPQPGPQN@SSCATLSEYSR	sp|Q6W4X9|MUC6_HUMAN(pre=K,post=Q)	1194.89	3	25.6403
IIGFGSALLEEVDPNPANFVGAGIIHTK	sp|O94973|AP2A2_HUMAN(pre=K,post=T);sp|O94973-2|AP2A2_HUMAN(pre=K,post=T);tr|E9PJJ7|E9PJJ7_HUMAN(pre=K,post=T)	792.69	4	33.0666	M^ESEGGADDS#AEEGDLLDDDDNEDR	sp|P07910|HNRPC_HUMAN(pre=K,post=G);sp|P07910-2|HNRPC_HUMAN(pre=K,post=G);sp|P07910-3|HNRPC_HUMAN(pre=K,post=G);sp|P07910-4|HNRPC_HUMAN(pre=K,post=G);tr|B4DY08|B4DY08_HUMAN(pre=K,post=G);tr|G3V2Q1|G3V2Q1_HUMAN(pre=K,post=G);tr|G3V4C1|G3V4C1_HUMAN(pre=K,po	980.361	3	27.086	VFPYISVMVNN@GSLSYDHSK	sp|Q12907|LMAN2_HUMAN(pre=R,post=D);tr|D6RDX1|D6RDX1_HUMAN(pre=R,post=D);tr|D6RIU4|D6RIU4_HUMAN(pre=R,post=D);tr|D6RBV2|D6RBV2_HUMAN(pre=R,post=D)	849.434	3	25.4829
EAGFPPGVVNIVPGFGPTVGAAISSHPQINK	sp|P47895|AL1A3_HUMAN(pre=K,post=I)	669.97	5	32.7002	NEGNLENEGKPEDEVEPDDEGKS#DEEEKPDVEGK	sp|Q969E4|TCAL3_HUMAN(pre=K,post=T)	1147.28	4	26.7209	NVNFEDPASACDSINAWVKN@ETR	sp|P07093|GDN_HUMAN(pre=R,post=D);sp|P07093-2|GDN_HUMAN(pre=R,post=D);sp|P07093-3|GDN_HUMAN(pre=R,post=D);tr|C9JN98|C9JN98_HUMAN(pre=R,post=D)	976.132	3	25.4502
NWADAQTQIQNIAASFDQEAAAILMAR	sp|Q15436|SC23A_HUMAN(pre=R,post=L);tr|B3KXI2|B3KXI2_HUMAN(pre=R,post=L);tr|F5H6C4|F5H6C4_HUMAN(pre=R,post=L);tr|F5H365|F5H365_HUMAN(pre=R,post=L)	1031.18	3	32.6825	VTTEIQLPSQS#PVEEQSPASLSSLR	sp|Q8WWI1|LMO7_HUMAN(pre=R,post=S);sp|Q8WWI1-2|LMO7_HUMAN(pre=R,post=S);sp|Q8WWI1-3|LMO7_HUMAN(pre=R,post=S);sp|Q8WWI1-4|LMO7_HUMAN(pre=R,post=S);tr|E9PMS6|E9PMS6_HUMAN(pre=R,post=S);tr|E9PMT2|E9PMT2_HUMAN(pre=R,post=S);tr|J3KP06|J3KP06_HUMAN(pre=R,post=S	969.821	3	26.2595	AN@TSQPDIVEGGAVYYCPWPAEGSAQCR	sp|P53708|ITA8_HUMAN(pre=K,post=Q)	1076.82	3	25.1347
GIQTSDPNAVVMGLAPEHFHYQILNQAFR	sp|Q9H0R4|HDHD2_HUMAN(pre=K,post=L);sp|Q9H0R4-2|HDHD2_HUMAN(pre=K,post=L);tr|K7EQD2|K7EQD2_HUMAN(pre=K,post=-);tr|K7ER15|K7ER15_HUMAN(pre=K,post=L);tr|K7EMY7|K7EMY7_HUMAN(pre=K,post=L)	850.187	4	32.5799	EVQTPQYLNPFDEPEAFVTIKDS#PPQSTK	sp|Q8NDI1|EHBP1_HUMAN(pre=K,post=R);sp|Q8NDI1-2|EHBP1_HUMAN(pre=K,post=R);sp|Q8NDI1-3|EHBP1_HUMAN(pre=K,post=R);tr|B5MC86|B5MC86_HUMAN(pre=K,post=R)	955.23	4	26.2407	DYGGNCLIYDPDN@ETDPFHNIWDK	sp|Q9BVG9|PTSS2_HUMAN(pre=R,post=L)	1063.15	3	25.0095
GTDYENVQIHMGTIHPEFCDEMDAGGLGK	sp|Q96JM3|CHAP1_HUMAN(pre=R,post=M)	878.158	4	32.5374	SQS#LPHSATVTLGGTSDPSTLSSSALSER	sp|Q8WUA7|TB22A_HUMAN(pre=R,post=E);sp|Q8WUA7-3|TB22A_HUMAN(pre=R,post=E);tr|B0QYI3|B0QYI3_HUMAN(pre=R,post=E);tr|F8WDP1|F8WDP1_HUMAN(pre=R,post=E)	1033.17	3	26.1934	N@GTNDGDYVFLTGEDSYLN@FTK	sp|Q14108|SCRB2_HUMAN(pre=K,post=I)	920.765	3	24.9916
QAGELDESVLELTSQILGANPDFATLWNCR	sp|Q92696|PGTA_HUMAN(pre=R,post=R);tr|H0YLH3|H0YLH3_HUMAN(pre=R,post=R);tr|H0YKP6|H0YKP6_HUMAN(pre=R,post=R)	1164.58	3	32.4862	MESEGGADDS#AEEGDLLDDDDNEDR	sp|P07910|HNRPC_HUMAN(pre=K,post=G);sp|P07910-2|HNRPC_HUMAN(pre=K,post=G);sp|P07910-3|HNRPC_HUMAN(pre=K,post=G);sp|P07910-4|HNRPC_HUMAN(pre=K,post=G);tr|B4DY08|B4DY08_HUMAN(pre=K,post=G);tr|G3V2Q1|G3V2Q1_HUMAN(pre=K,post=G);tr|G3V4C1|G3V4C1_HUMAN(pre=K,po	1462.04	2	26.0712	SLDSTPQDGNVVVACLVQGFFPQEPLSVTWSESGQN@VTAR	sp|P01877|IGHA2_HUMAN(pre=L,post=N)	1117.05	4	24.9627
EEETEAAIGAPPTATEGPETKPVLMALAEGPGAEGPR	sp|Q13263|TIF1B_HUMAN(pre=K,post=L);sp|Q13263-2|TIF1B_HUMAN(pre=K,post=L);tr|M0R0K9|M0R0K9_HUMAN(pre=K,post=L)	991.255	4	32.4509	EVDQDDEENS#EEDEMDSGTMVR	sp|Q13043|STK4_HUMAN(pre=R,post=A);sp|Q13043-2|STK4_HUMAN(pre=R,post=A);tr|F5H5B4|F5H5B4_HUMAN(pre=R,post=A)	928.35	3	26.0335	DLPIMFDVLIHDPSHFLN@YSTINYK	sp|Q14956|GPNMB_HUMAN(pre=K,post=W);sp|Q14956-2|GPNMB_HUMAN(pre=K,post=W);tr|F6SKP1|F6SKP1_HUMAN(pre=K,post=W);tr|F5GY20|F5GY20_HUMAN(pre=K,post=W)	821.176	4	24.8473
QAVNSVQSGNLALAASAAAVDAGMAMAGQSPVLR	sp|P26599|PTBP1_HUMAN(pre=L,post=I);sp|P26599-2|PTBP1_HUMAN(pre=L,post=I);sp|P26599-3|PTBP1_HUMAN(pre=L,post=I);tr|K7ES59|K7ES59_HUMAN(pre=L,post=I);tr|K7EKJ7|K7EKJ7_HUMAN(pre=L,post=I);tr|K7ELW5|K7ELW5_HUMAN(pre=L,post=I)	1124.25	3	32.443	TSFDQDS#DVDIFPSDFPTEPPSLPR	sp|Q02880|TOP2B_HUMAN(pre=K,post=T);sp|Q02880-2|TOP2B_HUMAN(pre=K,post=T);tr|B4DLV2|B4DLV2_HUMAN(pre=K,post=T)	1011.79	3	25.8878	CFDAM^EVDALN@SSHPVSTPVENPAQIR	sp|Q9NZ08|ERAP1_HUMAN(pre=K,post=E);sp|Q9NZ08-2|ERAP1_HUMAN(pre=K,post=E)	787.123	4	24.7555
SGTICSSELPGAFEAAGFHLNEHLYNMIIR	sp|P04632|CPNS1_HUMAN(pre=R,post=R);tr|K7EK10|K7EK10_HUMAN(pre=R,post=R);tr|K7ELJ7|K7ELJ7_HUMAN(pre=R,post=R);tr|K7EKD8|K7EKD8_HUMAN(pre=R,post=R);tr|K7EP80|K7EP80_HUMAN(pre=R,post=R)	870.431	4	32.4284	LLS#VHDFDFEGDSDDSTQPQGHSLHLSSVPEAR	sp|Q9BV36|MELPH_HUMAN(pre=R,post=D);sp|Q9BV36-2|MELPH_HUMAN(pre=R,post=D);tr|G5E9G5|G5E9G5_HUMAN(pre=R,post=D);tr|B4DKW7|B4DKW7_HUMAN(pre=R,post=D)	962.441	4	25.8483	VPDSCCIN@VTVGCGINFNEK	sp|P08962|CD63_HUMAN(pre=R,post=A);sp|P08962-2|CD63_HUMAN(pre=R,post=A);tr|F8VV56|F8VV56_HUMAN(pre=R,post=A);tr|F8VZE2|F8VZE2_HUMAN(pre=R,post=A);tr|C9JV86|C9JV86_HUMAN(pre=R,post=A);tr|F8VWK8|F8VWK8_HUMAN(pre=R,post=A);tr|F8W022|F8W022_HUMAN(pre=R,post=A	858.074	3	24.7517
SHCIAEVENDEMPADLPSLAADFVESK	sp|P02768|ALBU_HUMAN(pre=K,post=D);sp|P02768-2|ALBU_HUMAN(pre=K,post=D);tr|C9JKR2|C9JKR2_HUMAN(pre=K,post=D);tr|H0YA55|H0YA55_HUMAN(pre=K,post=D);tr|B7WNR0|B7WNR0_HUMAN(pre=K,post=D);tr|D6RHD5|D6RHD5_HUMAN(pre=K,post=D);gi|113576(pre=K,post=D)	1088.19	3	32.4057	QLPALDGSLMGPES#PPAQEEEAPVSPHK	sp|Q8N9T8|KRI1_HUMAN(pre=R,post=K);sp|Q8N9T8-2|KRI1_HUMAN(pre=R,post=K);tr|D3YTE0|D3YTE0_HUMAN(pre=R,post=K)	820.652	4	25.7112	AWGTPCEMCPAVN@TSEYK	sp|P35555|FBN1_HUMAN(pre=K,post=I);tr|H0YND0|H0YND0_HUMAN(pre=K,post=I)	797.362	3	24.7457
VVETDPSPYCIVAPDTVIHCEGEPIK	sp|P55072|TERA_HUMAN(pre=K,post=R);tr|C9IZA5|C9IZA5_HUMAN(pre=K,post=R)	1071.87	3	32.2328	EGQPSPADEKGNDS#DGEGESDDPEKK	sp|O75351|VPS4B_HUMAN(pre=K,post=K);tr|K7EKZ3|K7EKZ3_HUMAN(pre=K,post=K)	844.132	4	25.6869	HISNLQFN@SSLEDPSTDYYQELQR	sp|P15941|MUC1_HUMAN(pre=F,post=D);sp|P15941-2|MUC1_HUMAN(pre=F,post=D);sp|P15941-3|MUC1_HUMAN(pre=F,post=D);sp|P15941-4|MUC1_HUMAN(pre=F,post=D);sp|P15941-5|MUC1_HUMAN(pre=F,post=D);sp|P15941-8|MUC1_HUMAN(pre=F,post=D);sp|P15941-9|MUC1_HUMAN(pre=F,post=D	1010.48	3	24.7349
EPSAPSIPTPAYQSSPAGGHAPTPPTPAPR	sp|Q8WUM4|PDC6I_HUMAN(pre=R,post=T);sp|Q8WUM4-2|PDC6I_HUMAN(pre=R,post=T)	770.895	4	32.0826	GTGAGGDS#GPEEDYLSLGAEACNFM^QSSSAK	sp|Q9UMS6|SYNP2_HUMAN(pre=R,post=Q);sp|Q9UMS6-2|SYNP2_HUMAN(pre=R,post=Q);sp|Q9UMS6-3|SYNP2_HUMAN(pre=R,post=Q);tr|H0Y9Y3|H0Y9Y3_HUMAN(pre=R,post=Q)	1159.83	3	25.3274	IIISPEEN@VTLTCTAENQLER	sp|Q13740|CD166_HUMAN(pre=K,post=T);sp|Q13740-2|CD166_HUMAN(pre=K,post=T);tr|Q6ZS95|Q6ZS95_HUMAN(pre=K,post=T);tr|F5GXJ9|F5GXJ9_HUMAN(pre=K,post=T);tr|H7C543|H7C543_HUMAN(pre=K,post=T)	859.107	3	24.7293
GFGDGYNGYGGGPGGGNFGGSPGYGGGR	sp|P22626|ROA2_HUMAN(pre=R,post=G);sp|P22626-2|ROA2_HUMAN(pre=R,post=G)	1320.07	2	32.0507	LPNLSS#PSAEGPPGPPSGPAPR	sp|O60784|TOM1_HUMAN(pre=R,post=K);sp|O60784-2|TOM1_HUMAN(pre=R,post=K);sp|O60784-3|TOM1_HUMAN(pre=R,post=K);sp|O60784-4|TOM1_HUMAN(pre=R,post=K);tr|E7EPD0|E7EPD0_HUMAN(pre=R,post=K)	769.382	3	24.8804	VFPYISVM^VNN@GSLSYDHSK	sp|Q12907|LMAN2_HUMAN(pre=R,post=D);tr|D6RDX1|D6RDX1_HUMAN(pre=R,post=D);tr|D6RIU4|D6RIU4_HUMAN(pre=R,post=D);tr|D6RBV2|D6RBV2_HUMAN(pre=R,post=D)	854.765	3	24.7278
AQNVTLEAILQNATSDNPVVQLSAVQAAR	sp|O00505|IMA3_HUMAN(pre=K,post=K)	1055.9	3	32.0405	QS#PVAMETASTGVAGVSSAMDHTFSTTSK	sp|Q16799|RTN1_HUMAN(pre=R,post=D)	814.131	4	24.8582	ELPGVCN@ETM^MALWEECKPCLK	sp|P10909|CLUS_HUMAN(pre=K,post=Q);sp|P10909-2|CLUS_HUMAN(pre=K,post=Q);sp|P10909-4|CLUS_HUMAN(pre=K,post=Q);sp|P10909-5|CLUS_HUMAN(pre=K,post=Q);tr|E5RJZ5|E5RJZ5_HUMAN(pre=K,post=Q);tr|E7ERK6|E7ERK6_HUMAN(pre=K,post=Q);tr|E7ETB4|E7ETB4_HUMAN(pre=K,post=Q	786.878	4	24.7025
DLQVTLIPTFDSVAMHTWYAETHAR	sp|Q66K74|MAP1S_HUMAN(pre=R,post=H);tr|B4DH53|B4DH53_HUMAN(pre=R,post=H);tr|M0R1M7|M0R1M7_HUMAN(pre=R,post=H)	762.387	4	31.9672	EGLEQALPSGKPSS#PVELDLFGDPSPSSK	sp|Q9H201|EPN3_HUMAN(pre=K,post=Q);tr|F6QWW5|F6QWW5_HUMAN(pre=K,post=Q)	1160.92	3	24.674	GLVSN@LTLSSNILTDWTIFPLDTEDAVR	sp|P16278|BGAL_HUMAN(pre=K,post=S);sp|P16278-2|BGAL_HUMAN(pre=K,post=S);sp|P16278-3|BGAL_HUMAN(pre=K,post=S)	1079.23	3	24.4014
GDPFQNDPFAEQQTTSTDPFGGDPFK	sp|Q9UBC2|EP15R_HUMAN(pre=K,post=E);sp|Q9UBC2-2|EP15R_HUMAN(pre=K,post=E);sp|Q9UBC2-3|EP15R_HUMAN(pre=K,post=E);tr|M0R3I1|M0R3I1_HUMAN(pre=K,post=E);tr|M0R165|M0R165_HUMAN(pre=K,post=E)	1044.49	3	31.9078	LALSELSVQHADS#LENIDESAVAESR	sp|Q9Y365|PCTL_HUMAN(pre=S,post=E);tr|F5H8H3|F5H8H3_HUMAN(pre=S,post=E);tr|F5GY11|F5GY11_HUMAN(pre=S,post=E)	1003.15	3	24.5892	AFITN@FSMIIDGMTYPGIIK	sp|Q14624|ITIH4_HUMAN(pre=K,post=E);sp|Q14624-2|ITIH4_HUMAN(pre=K,post=E);sp|Q14624-3|ITIH4_HUMAN(pre=K,post=E);sp|Q14624-4|ITIH4_HUMAN(pre=K,post=E);tr|B7ZKJ8|B7ZKJ8_HUMAN(pre=K,post=E)	841.117	3	24.2914
VSPNELILGWYATGHDITEHSVLIHEYYSR	sp|O00303|EIF3F_HUMAN(pre=K,post=E);tr|B3KSH1|B3KSH1_HUMAN(pre=K,post=E);tr|B4DEW9|B4DEW9_HUMAN(pre=K,post=E)	729.572	5	31.7333	ENSPAVS#PTTNSTAPFGLKPR	sp|Q9Y2L9|LRCH1_HUMAN(pre=R,post=S);sp|Q9Y2L9-2|LRCH1_HUMAN(pre=R,post=S);sp|Q9Y2L9-3|LRCH1_HUMAN(pre=R,post=S)	635.576	4	24.5187	M^LN@TSSLLEQLNEQFNWVSR	sp|P10909|CLUS_HUMAN(pre=K,post=L);sp|P10909-2|CLUS_HUMAN(pre=K,post=L);sp|P10909-3|CLUS_HUMAN(pre=K,post=L);sp|P10909-4|CLUS_HUMAN(pre=K,post=L);sp|P10909-5|CLUS_HUMAN(pre=K,post=L);tr|H0YC35|H0YC35_HUMAN(pre=K,post=L);tr|E7ETA7|E7ETA7_HUMAN(pre=K,post=L	857.428	3	24.2894
FQSSAVMALQEACEAYLVGLFEDTNLCAIHAK	sp|P68431|H31_HUMAN(pre=R,post=R)	969.483	4	31.7206	MLSVQCATPSPPT#S#PASPAPPANPLSSESPR	sp|Q9Y2H5|PKHA6_HUMAN(pre=R,post=G);tr|Q5VTI5|Q5VTI5_HUMAN(pre=R,post=G)	1145.86	3	24.4435	CVYEALCN@TTSECPPPVITR	sp|O15031|PLXB2_HUMAN(pre=R,post=I)	838.059	3	24.2127
SQVGFQQVGVETYGGGIWSTWFDR	sp|Q9ULA0|DNPEP_HUMAN(pre=R,post=D);tr|C9J1E2|C9J1E2_HUMAN(pre=R,post=D);tr|B9ZVU2|B9ZVU2_HUMAN(pre=R,post=D);tr|E7ETB3|E7ETB3_HUMAN(pre=R,post=D);tr|E7EMB6|E7EMB6_HUMAN(pre=R,post=D);tr|E7EPX3|E7EPX3_HUMAN(pre=R,post=D);tr|F8WAN0|F8WAN0_HUMAN(pre=R,post=	950.133	3	31.5938	MLPHAPGVQMQAIPEDAVHEDS#GDEDGEDPDKR	sp|Q92769|HDAC2_HUMAN(pre=R,post=I);tr|B3KRS5|B3KRS5_HUMAN(pre=R,post=I);tr|J3KPW7|J3KPW7_HUMAN(pre=R,post=I)	791.557	5	24.3813	EQMEVVN@MSLSTSADSLTTPR	sp|Q16363|LAMA4_HUMAN(pre=R,post=L);sp|Q16363-2|LAMA4_HUMAN(pre=R,post=L)	814.394	3	24.1337
IDQLHQEQAFADFYMFSELLSDYIR	sp|O60749|SNX2_HUMAN(pre=K,post=L);tr|B4DEK4|B4DEK4_HUMAN(pre=K,post=L)	1075.19	3	31.5842	EKEIS#DDEAEEEKGEKEEEDKDDEEKPK	sp|P08238|HS90B_HUMAN(pre=R,post=I)	885.835	5	24.1974	DLQAPLGQSFSCSN@SSIILSPAVHLDLLSLR	sp|P34810|CD68_HUMAN(pre=R,post=L);sp|P34810-2|CD68_HUMAN(pre=R,post=L);tr|B4DVT4|B4DVT4_HUMAN(pre=R,post=L);tr|J3KRX0|J3KRX0_HUMAN(pre=R,post=L)	1161.95	3	24.1311
EM^YTLGITNFPIPGEPGFPLNAIYAK	sp|O15145|ARPC3_HUMAN(pre=K,post=P)	1053.22	3	31.5132	ATGGLCLLGAYADS#DDDDNDVSEK	sp|Q8N3X1|FNBP4_HUMAN(pre=K,post=L);sp|Q8N3X1-2|FNBP4_HUMAN(pre=K,post=L)	957.083	3	24.184	AWGTPCEM^CPAVN@TSEYK	sp|P35555|FBN1_HUMAN(pre=K,post=I);tr|H0YND0|H0YND0_HUMAN(pre=K,post=I)	802.694	3	24.0454
SYIYSGSHDGHINYWDSETGENDSFAGK	sp|O75083|WDR1_HUMAN(pre=K,post=G);sp|O75083-3|WDR1_HUMAN(pre=K,post=G)	1142.18	3	31.4926	SES#NEDLFGLVPFDEITGSQQQK	sp|Q9NSY1|BMP2K_HUMAN(pre=K,post=V);tr|H0Y9P1|H0Y9P1_HUMAN(pre=K,post=V)	979.465	3	24.1545	TAGWNIPM^GLLFN@QTGSCK	sp|P02788|TRFL_HUMAN(pre=R,post=F);sp|P02788-2|TRFL_HUMAN(pre=R,post=F);tr|E7EQB2|E7EQB2_HUMAN(pre=R,post=F);tr|E7ER44|E7ER44_HUMAN(pre=R,post=F)	800.737	3	24.0403
HVPVVYVDYPGPASLTQIYGTFNR	sp|Q14204|DYHC1_HUMAN(pre=R,post=A)	946.497	3	31.3626	KVEEEQEADEEDVS#EEEAESK	sp|Q9H3N1|TMX1_HUMAN(pre=K,post=E)	984.104	3	24.1262	SPYYN@VSDEISFHCYDGYTLR	sp|P00751|CFAB_HUMAN(pre=R,post=G);sp|P00751-2|CFAB_HUMAN(pre=R,post=G);tr|B4E1Z4|B4E1Z4_HUMAN(pre=R,post=G);tr|B0UXW4|B0UXW4_HUMAN(pre=R,post=G);tr|C9JRT3|C9JRT3_HUMAN(pre=R,post=G);tr|E7ETN3|E7ETN3_HUMAN(pre=R,post=G)	911.076	3	23.9646
VFDPSCGLPYYWNADTDLVSWLSPHDPNSVVTK	sp|O60828|PQBP1_HUMAN(pre=K,post=S);sp|O60828-2|PQBP1_HUMAN(pre=K,post=S);sp|O60828-3|PQBP1_HUMAN(pre=K,post=S);sp|O60828-4|PQBP1_HUMAN(pre=K,post=S);sp|O60828-6|PQBP1_HUMAN(pre=K,post=S);sp|O60828-7|PQBP1_HUMAN(pre=K,post=S);tr|H7C053|H7C053_HUMAN(pre=K,	1017.75	4	31.3413	VS#PPAS#PTLEVELGSAELPLQGAVGPELPPGGGHGR	sp|Q7Z6J0|SH3R1_HUMAN(pre=R,post=A)	944.967	4	24.0147	NVCGGQCCPGWTTAN@STNHCIKPVCEPPCQNR	sp|Q14767|LTBP2_HUMAN(pre=R,post=G);tr|G3V3X5|G3V3X5_HUMAN(pre=R,post=G);tr|G3V511|G3V511_HUMAN(pre=R,post=G)	810.558	5	23.9119
VVFGPELVSLGPEEQFTVLSLSAGRPK	sp|Q14764|MVP_HUMAN(pre=R,post=R)	786.945	4	31.339	KPS#LVSDLPWEGAAPQSPSFSGSEDSGSPK	sp|Q13425|SNTB2_HUMAN(pre=K,post=H);sp|Q13425-2|SNTB2_HUMAN(pre=K,post=H);tr|H0YCS0|H0YCS0_HUMAN(pre=K,post=H);tr|H7BY41|H7BY41_HUMAN(pre=K,post=H)	889.937	4	23.9122	QPVSPVIHPPVSYN@DTAPR	sp|Q15904|VAS1_HUMAN(pre=K,post=I);tr|A6NLC6|A6NLC6_HUMAN(pre=K,post=I)	740.391	3	23.9078
ILEAVGLQDIAPSPAAFPNFEDSTLFGR	sp|Q8IX01|SUGP2_HUMAN(pre=K,post=E);sp|Q8IX01-3|SUGP2_HUMAN(pre=K,post=E);sp|Q8IX01-4|SUGP2_HUMAN(pre=K,post=E);tr|E7ETX7|E7ETX7_HUMAN(pre=K,post=E);tr|M0R2Z9|M0R2Z9_HUMAN(pre=K,post=E);tr|M0R3F6|M0R3F6_HUMAN(pre=K,post=E)	1040.54	3	31.1999	GAEASAASEEEAGPQATEPST#PSGPESGPTPASAEQNE	sp|P49006|MRP_HUMAN(pre=K,post=-)	1283.88	3	23.8967	AFITN@FSM^IIDGMTYPGIIK	sp|Q14624|ITIH4_HUMAN(pre=K,post=E);sp|Q14624-2|ITIH4_HUMAN(pre=K,post=E);sp|Q14624-3|ITIH4_HUMAN(pre=K,post=E);sp|Q14624-4|ITIH4_HUMAN(pre=K,post=E);tr|B7ZKJ8|B7ZKJ8_HUMAN(pre=K,post=E)	846.449	3	23.8714
TGQEYKPGNPPAEIGQNISSNSSASILESK	sp|P07814|SYEP_HUMAN(pre=K,post=S)	1179.28	3	31.1157	RGTGAGGDS#GPEEDYLSLGAEACNFMQSSSAK	sp|Q9UMS6|SYNP2_HUMAN(pre=K,post=Q);sp|Q9UMS6-2|SYNP2_HUMAN(pre=K,post=Q);sp|Q9UMS6-3|SYNP2_HUMAN(pre=K,post=Q);tr|H0Y9Y3|H0Y9Y3_HUMAN(pre=K,post=Q)	1206.53	3	23.6824	SDLVNEEATGQFHVYPELPKPSISSN@NSNPVEDK	sp|P13688|CEAM1_HUMAN(pre=K,post=D);sp|P13688-2|CEAM1_HUMAN(pre=K,post=D);sp|P13688-3|CEAM1_HUMAN(pre=K,post=D);sp|P13688-4|CEAM1_HUMAN(pre=K,post=D);sp|P13688-5|CEAM1_HUMAN(pre=K,post=D);sp|P13688-6|CEAM1_HUMAN(pre=K,post=D);sp|P13688-8|CEAM1_HUMAN(pre=K	1044.53	4	23.8635
TPQQGAQTSLHCALTEGLEILSGNHFSDCHVAWVSAQAR	sp|Q8TC12|RDH11_HUMAN(pre=K,post=N);sp|Q8TC12-2|RDH11_HUMAN(pre=K,post=N);sp|Q8TC12-3|RDH11_HUMAN(pre=K,post=N);tr|H0YJ46|H0YJ46_HUMAN(pre=K,post=N)	885.031	5	31.0551	AGEQQLS#EPEDM^EMEAGDTDDPPR	sp|Q93009|UBP7_HUMAN(pre=K,post=I);tr|H3BMF6|H3BMF6_HUMAN(pre=K,post=I)	963.053	3	23.5488	QTQVGIVQYGEN@VTHEFNLNK	sp|P56199|ITA1_HUMAN(pre=K,post=Y)	677.605	4	23.7607
IITHPNFNGNTLDNDIMLIRLSSPATLNSR	Trypa5|PromTArt5(pre=R,post=-)	871.213	4	31.0115	AGEQQLS#EPEDMEMEAGDTDDPPR	sp|Q93009|UBP7_HUMAN(pre=K,post=I);tr|H3BMF6|H3BMF6_HUMAN(pre=K,post=I)	957.721	3	23.5394	IVAGSCVDCQALN@TSTCPPNSVK	sp|Q9NY15|STAB1_HUMAN(pre=K,post=L);sp|Q9NY15-2|STAB1_HUMAN(pre=K,post=L)	923.116	3	23.4194
VHVSEEGTEPEAM^LQVLGPKPALPAGTEDTAKEDAANR	sp|P06396|GELS_HUMAN(pre=R,post=K);sp|P06396-2|GELS_HUMAN(pre=R,post=K);sp|P06396-3|GELS_HUMAN(pre=R,post=K);tr|Q5T0I0|Q5T0I0_HUMAN(pre=R,post=K);tr|F5H1A8|F5H1A8_HUMAN(pre=R,post=K)	882.057	5	30.9278	AIGSGESET#PPSTPT#AQEPSSSGGFEFFR	sp|Q4ADV7|RIC1_HUMAN(pre=K,post=N);sp|Q4ADV7-2|RIC1_HUMAN(pre=K,post=N);sp|Q4ADV7-3|RIC1_HUMAN(pre=K,post=N);tr|H0YFN7|H0YFN7_HUMAN(pre=K,post=N)	1087.8	3	23.5015	LEHFAPPFGFMELN@YSLVQK	sp|Q9NSC7|SIA7A_HUMAN(pre=R,post=V);tr|G3XAD9|G3XAD9_HUMAN(pre=R,post=V)	886.131	3	23.4067
QIQAAYSILSEVQQAVSQGSSDSQILDLSNR	sp|P09874|PARP1_HUMAN(pre=R,post=F)	870.699	4	30.8982	YTQGTGGDEVDDSVS#VNDIDLSLYIPR	sp|Q8WU90|ZC3HF_HUMAN(pre=R,post=D)	1051.49	3	23.3357	DGTQQAVPLEHPSSPWGLN@LTEK	sp|Q14767|LTBP2_HUMAN(pre=R,post=I);tr|G3V3X5|G3V3X5_HUMAN(pre=R,post=I);tr|G3V511|G3V511_HUMAN(pre=R,post=I)	931.815	3	23.4046
STFFNVLTNSQASAENFPFCTIDPNESR	sp|Q9NTK5|OLA1_HUMAN(pre=K,post=V);sp|Q9NTK5-3|OLA1_HUMAN(pre=K,post=V);tr|J3KQ32|J3KQ32_HUMAN(pre=K,post=V);tr|C9JTK6|C9JTK6_HUMAN(pre=K,post=V)	1113.19	3	30.8633	NGSLDS#PGKQDTEEDEEEDEKDKGK	sp|Q9Y266|NUDC_HUMAN(pre=K,post=L)	716.739	5	23.3121	FCN@ESMGDCGPTGLAQHCHLHAR	sp|Q9NY15|STAB1_HUMAN(pre=R,post=C)	700.805	4	23.3987
EAYCLQYSNNLQEDIYSETSGHFR	sp|Q9UJ72|ANX10_HUMAN(pre=R,post=D)	1023.47	3	30.8257	TIS#LTDFLAEDGGTGGGSTYVSK	sp|P23588|IF4B_HUMAN(pre=K,post=P);tr|B4DS13|B4DS13_HUMAN(pre=K,post=P);tr|E7EX17|E7EX17_HUMAN(pre=K,post=P);tr|F8VP89|F8VP89_HUMAN(pre=K,post=P);tr|F8VX11|F8VX11_HUMAN(pre=K,post=P);tr|F8VYE9|F8VYE9_HUMAN(pre=K,post=P);tr|F8VSC7|F8VSC7_HUMAN(pre=K,post=P	882.095	3	23.2143	N@HTCNLQQTCYNLQGGFK	sp|Q9UBX5|FBLN5_HUMAN(pre=R,post=C);tr|G3XA98|G3XA98_HUMAN(pre=R,post=C);tr|G3V4U0|G3V4U0_HUMAN(pre=R,post=C)	824.726	3	23.3187
YDGSTIVPGEQGAEYQHFIQQCTDDVR	sp|Q14019|COTL1_HUMAN(pre=K,post=L)	815.129	4	30.7909	SQSDLDDQHDYDS#VASDEDTDQEPLR	sp|Q9Y2X7|GIT1_HUMAN(pre=R,post=S);sp|Q9Y2X7-3|GIT1_HUMAN(pre=R,post=S);tr|J3QRU8|J3QRU8_HUMAN(pre=R,post=S);tr|J3QLH1|J3QLH1_HUMAN(pre=R,post=S)	1068.77	3	23.1202	VLADIAPSTDDLASLSEKN@TTAECWDEK	sp|Q13361|MFAP5_HUMAN(pre=A,post=F);tr|F5H2W4|F5H2W4_HUMAN(pre=A,post=F);tr|F5H1C0|F5H1C0_HUMAN(pre=A,post=F);tr|H0YG03|H0YG03_HUMAN(pre=A,post=F)	1171.58	3	23.2948
AFIHHELLAYLYSSADQSSLMEESADQAQR	sp|P50570|DYN2_HUMAN(pre=K,post=R);sp|P50570-2|DYN2_HUMAN(pre=K,post=R);sp|P50570-3|DYN2_HUMAN(pre=K,post=R);tr|E9PEQ4|E9PEQ4_HUMAN(pre=K,post=R);tr|K7ESI9|K7ESI9_HUMAN(pre=K,post=R);tr|F5H4R9|F5H4R9_HUMAN(pre=K,post=R);tr|K7ELR1|K7ELR1_HUMAN(pre=K,post=R	1185.57	3	30.7355	EPEMPGPREES#EEEEDEDDEEEEEEEKEK	sp|P35659|DEK_HUMAN(pre=K,post=S);tr|B4DFG0|B4DFG0_HUMAN(pre=K,post=S);tr|D6R9L5|D6R9L5_HUMAN(pre=K,post=S)	1012.92	4	23.0724	DTAVFECLPQHAM^FGN@DTITCTTHGN@WTK	sp|P02749|APOH_HUMAN(pre=R,post=L);tr|J3QLI0|J3QLI0_HUMAN(pre=R,post=L)	915.416	4	22.8794
LGNNEACSSCHCSPVGSLSTQCDSYGR	sp|P11047|LAMC1_HUMAN(pre=R,post=C)	1049.78	3	30.6866	AGEQQLS#EPEDM^EM^EAGDTDDPPR	sp|Q93009|UBP7_HUMAN(pre=K,post=I);tr|H3BMF6|H3BMF6_HUMAN(pre=K,post=I)	968.391	3	23.0205	DLQAPLGQSFSCSN@SSIILSPAVHLDLL	sp|P34810|CD68_HUMAN(pre=R,post=S);sp|P34810-2|CD68_HUMAN(pre=R,post=S);tr|B4DVT4|B4DVT4_HUMAN(pre=R,post=S);tr|J3KRX0|J3KRX0_HUMAN(pre=R,post=S)	1043.21	3	22.8313
SASACSTPTHTPQDSLTGVGGDVQEAFAQSSR	sp|Q9Y4J8|DTNA_HUMAN(pre=R,post=R);sp|Q9Y4J8-2|DTNA_HUMAN(pre=R,post=R);sp|Q9Y4J8-6|DTNA_HUMAN(pre=R,post=R);sp|Q9Y4J8-10|DTNA_HUMAN(pre=R,post=R);sp|Q9Y4J8-11|DTNA_HUMAN(pre=R,post=R);tr|M0R397|M0R397_HUMAN(pre=R,post=R);tr|F8WE01|F8WE01_HUMAN(pre=R,post	1131.86	3	30.6195	ISENYS#DKS#DIENADESSSSILKPLISPAAER	sp|Q9Y6R1|S4A4_HUMAN(pre=R,post=I);sp|Q9Y6R1-4|S4A4_HUMAN(pre=R,post=I);sp|Q9Y6R1-5|S4A4_HUMAN(pre=R,post=I)	1015.24	4	23.0146	ELPGVCN@ETMM^ALWEECKPCLK	sp|P10909|CLUS_HUMAN(pre=K,post=Q);sp|P10909-2|CLUS_HUMAN(pre=K,post=Q);sp|P10909-4|CLUS_HUMAN(pre=K,post=Q);sp|P10909-5|CLUS_HUMAN(pre=K,post=Q);tr|E5RJZ5|E5RJZ5_HUMAN(pre=K,post=Q);tr|E7ERK6|E7ERK6_HUMAN(pre=K,post=Q);tr|E7ETB4|E7ETB4_HUMAN(pre=K,post=Q	1048.84	3	22.8089
EIEDAAQFATADPEPPLEELGYHIYSSDPPFEVR	sp|P08559|ODPA_HUMAN(pre=K,post=G);sp|P08559-2|ODPA_HUMAN(pre=K,post=G);sp|P08559-3|ODPA_HUMAN(pre=K,post=G);sp|P08559-4|ODPA_HUMAN(pre=K,post=G);tr|Q5JPU3|Q5JPU3_HUMAN(pre=K,post=G)	994.979	4	30.527	RLS#PPSSSAASSYSFSDLNSTR	sp|P50402|EMD_HUMAN(pre=R,post=G)	847.731	3	22.7762	ELPGVCN@ETMMALWEECKPC	sp|P10909|CLUS_HUMAN(pre=K,post=L);sp|P10909-2|CLUS_HUMAN(pre=K,post=L);sp|P10909-4|CLUS_HUMAN(pre=K,post=L);sp|P10909-5|CLUS_HUMAN(pre=K,post=L);tr|E5RJZ5|E5RJZ5_HUMAN(pre=K,post=L);tr|E7ERK6|E7ERK6_HUMAN(pre=K,post=L);tr|E7ETB4|E7ETB4_HUMAN(pre=K,post=L	915.078	3	22.74
EGITGPPADSSKPIGPDDAIDALSSDFTCGSPTAAGK	sp|P20810|ICAL_HUMAN(pre=K,post=K);sp|P20810-4|ICAL_HUMAN(pre=K,post=K);sp|P20810-6|ICAL_HUMAN(pre=K,post=K);sp|P20810-7|ICAL_HUMAN(pre=K,post=K);sp|P20810-8|ICAL_HUMAN(pre=K,post=K);tr|G5E9D3|G5E9D3_HUMAN(pre=K,post=K);tr|B7Z468|B7Z468_HUMAN(pre=K,post=K	1009.5	4	30.4489	GDGGSTTGLSAT#PPASLPGSLTNVK	sp|P15056|BRAF_HUMAN(pre=R,post=A)	885.117	3	22.6009	LGDCISEDSYPDGN@ITWYR	sp|Q13740|CD166_HUMAN(pre=K,post=N);sp|Q13740-2|CD166_HUMAN(pre=K,post=N);tr|F5GXJ9|F5GXJ9_HUMAN(pre=K,post=N)	802.695	3	22.655
DPLGGLADMFGQMPGSGIGTGPGVIQDR	sp|P78344|IF4G2_HUMAN(pre=R,post=F);sp|P78344-2|IF4G2_HUMAN(pre=R,post=F);tr|D3DQV9|D3DQV9_HUMAN(pre=R,post=F);tr|H0Y3P2|H0Y3P2_HUMAN(pre=R,post=F);tr|H0YCH5|H0YCH5_HUMAN(pre=R,post=F)	963.146	3	30.3968	KVEEEGS#PGDPDHEASTQGR	sp|Q9NZT2|OGFR_HUMAN(pre=R,post=T);sp|Q9NZT2-2|OGFR_HUMAN(pre=R,post=T);tr|Q4VXW4|Q4VXW4_HUMAN(pre=R,post=T)	831.709	3	22.5992	DYGSQEDFTQVWN@TTM^K	sp|O60635|TSN1_HUMAN(pre=K,post=G)	785.695	3	22.6346
EPDVLILDEPTNNLDIESIDALGEAINEYK	sp|Q8NE71|ABCF1_HUMAN(pre=R,post=G);sp|Q8NE71-2|ABCF1_HUMAN(pre=R,post=G);tr|Q5STZ7|Q5STZ7_HUMAN(pre=R,post=G);tr|H0YGW7|H0YGW7_HUMAN(pre=R,post=G)	1210.96	3	30.3867	S#HNNFVAILDLPEGEHQYK	sp|Q9Y478|AAKB1_HUMAN(pre=R,post=F)	645.569	4	22.588	NRVPDSCCIN@VTVGCGINFNEK	sp|P08962|CD63_HUMAN(pre=K,post=A);sp|P08962-2|CD63_HUMAN(pre=K,post=A);tr|F8VV56|F8VV56_HUMAN(pre=K,post=A);tr|F8VZE2|F8VZE2_HUMAN(pre=K,post=A);tr|C9JV86|C9JV86_HUMAN(pre=K,post=A);tr|F8VWK8|F8VWK8_HUMAN(pre=K,post=A);tr|F8W022|F8W022_HUMAN(pre=K,post=A	948.122	3	22.6035
SCACNPLGTIPGGNPCDSETGHCYCK	sp|P07942|LAMB1_HUMAN(pre=K,post=R);tr|G3XAI2|G3XAI2_HUMAN(pre=K,post=R);tr|E7EPA6|E7EPA6_HUMAN(pre=K,post=R)	800.845	4	30.3843	TVSSPPTS#PRPGSAATVSASTSNIIPPR	sp|O76094|SRP72_HUMAN(pre=K,post=H);sp|O76094-2|SRP72_HUMAN(pre=K,post=H)	987.172	3	22.4485	TATESFPHPGFN@NSLPNK	sp|Q9UBX7|KLK11_HUMAN(pre=R,post=D);sp|Q9UBX7-1|KLK11_HUMAN(pre=R,post=D);sp|Q9UBX7-3|KLK11_HUMAN(pre=R,post=D);sp|Q9UBX7-4|KLK11_HUMAN(pre=R,post=D);tr|M0QZI8|M0QZI8_HUMAN(pre=R,post=D)	749.715	3	22.5489
DEDGNILDPDNTSVISLFHAHEEATDK	sp|Q92608|DOCK2_HUMAN(pre=R,post=I);tr|E5RFJ0|E5RFJ0_HUMAN(pre=R,post=I)	818.397	4	30.3769	GGGGDMAEPS#EAGDAPPDDGPPGELGPDGPDGPEEK	sp|P08621|RU17_HUMAN(pre=R,post=G);sp|P08621-2|RU17_HUMAN(pre=R,post=G);sp|P08621-4|RU17_HUMAN(pre=R,post=G)	1247.86	3	22.4221	DLYEYSWVQGPLHSN@ETDR	sp|Q92542|NICA_HUMAN(pre=K,post=L);sp|Q92542-2|NICA_HUMAN(pre=K,post=L);tr|E7ENA9|E7ENA9_HUMAN(pre=K,post=L);tr|F6Y097|F6Y097_HUMAN(pre=K,post=L)	818.717	3	22.5351
GM^ADQDGLKPTIDKPSEDSPPLEMLGPR	sp|P19827|ITIH1_HUMAN(pre=R,post=R);sp|P19827-2|ITIH1_HUMAN(pre=R,post=R);sp|P19827-3|ITIH1_HUMAN(pre=R,post=R);tr|H7C5I0|H7C5I0_HUMAN(pre=R,post=R)	861.445	4	30.3263	YLLSQSS#PAPLTAAEEELR	sp|Q12792|TWF1_HUMAN(pre=K,post=Q);sp|Q12792-3|TWF1_HUMAN(pre=K,post=Q);sp|Q12792-4|TWF1_HUMAN(pre=K,post=Q);tr|F8VS81|F8VS81_HUMAN(pre=K,post=Q)	767.05	3	22.278	CDVCAEGFTGFPSCYPTPSSSN@DTR	sp|O15230|LAMA5_HUMAN(pre=R,post=E);tr|Q5JTP4|Q5JTP4_HUMAN(pre=R,post=E);tr|E2QRK0|E2QRK0_HUMAN(pre=R,post=E)	986.413	3	22.425
LTDELAPPKPPLPEGEVPPPRPPPPEEK	sp|P18206|VINC_HUMAN(pre=R,post=D);sp|P18206-2|VINC_HUMAN(pre=R,post=D);tr|Q5JQ13|Q5JQ13_HUMAN(pre=R,post=D)	691.99	5	30.3013	TVLGPDTAEPATAEAAVAPPDAGLPLPGLPAEGS#PPPK	sp|Q92667|AKAP1_HUMAN(pre=K,post=T);sp|Q92667-2|AKAP1_HUMAN(pre=K,post=T)	1314.01	3	22.2503	TAGWNIPMGLLFN@QTGSCK	sp|P02788|TRFL_HUMAN(pre=R,post=F);sp|P02788-2|TRFL_HUMAN(pre=R,post=F);tr|E7EQB2|E7EQB2_HUMAN(pre=R,post=F);tr|E7ER44|E7ER44_HUMAN(pre=R,post=F)	795.405	3	22.3881
IASHYYITNDTVQTYNQLLKPTLSEIELFR	sp|O75643|U520_HUMAN(pre=R,post=V)	772.617	5	30.2927	APGPRDT#DDDEEEPDPYGFIVQTAEIAEIAR	sp|Q9Y4F5|C170B_HUMAN(pre=R,post=L);sp|Q9Y4F5-2|C170B_HUMAN(pre=R,post=L);sp|Q9Y4F5-3|C170B_HUMAN(pre=R,post=L);tr|J3KQR7|J3KQR7_HUMAN(pre=R,post=L);tr|E9PFC1|E9PFC1_HUMAN(pre=R,post=L)	1214.22	3	22.2419	SDVGN@YTCVVTNTVTNHK	sp|Q8IWV2|CNTN4_HUMAN(pre=K,post=V);tr|F8WD58|F8WD58_HUMAN(pre=K,post=V)	766.714	3	22.3071
LGLQLLELPPEESLPLGPLLGDTAVIQGDTALITR	sp|O95865|DDAH2_HUMAN(pre=R,post=P);tr|Q5SSV3|Q5SSV3_HUMAN(pre=R,post=P);tr|Q5SRR8|Q5SRR8_HUMAN(pre=R,post=P);tr|A3KGN5|A3KGN5_HUMAN(pre=R,post=P)	1266.39	3	30.2865	EVDQDDEENS#EEDEMDSGTM^VR	sp|Q13043|STK4_HUMAN(pre=R,post=A);sp|Q13043-2|STK4_HUMAN(pre=R,post=A);tr|F5H5B4|F5H5B4_HUMAN(pre=R,post=A)	933.681	3	22.2134	ANIQFGDN@GTTISAVSNK	sp|Q14108|SCRB2_HUMAN(pre=K,post=A)	1063.55	2	22.2747
GHSTCLSEGALSPDGTVLATASHDGYVK	sp|Q6P2E9|EDC4_HUMAN(pre=K,post=F)	780.39	4	30.2362	M^LPHAPGVQMQAIPEDAVHEDS#GDEDGEDPDKR	sp|Q92769|HDAC2_HUMAN(pre=R,post=I);tr|B3KRS5|B3KRS5_HUMAN(pre=R,post=I);tr|J3KPW7|J3KPW7_HUMAN(pre=R,post=I)	794.757	5	22.0688	CVSN@ESQSLDDNLGVCWQEVGADLVCSHPR	sp|Q8N2S1|LTBP4_HUMAN(pre=R,post=L);sp|Q8N2S1-2|LTBP4_HUMAN(pre=R,post=L);sp|Q8N2S1-3|LTBP4_HUMAN(pre=R,post=L);sp|Q8N2S1-4|LTBP4_HUMAN(pre=R,post=L);tr|F5GXC9|F5GXC9_HUMAN(pre=R,post=L);tr|M0QZX0|M0QZX0_HUMAN(pre=R,post=L);tr|E7EUU1|E7EUU1_HUMAN(pre=R,po	1192.87	3	22.2345
IHQLEDLEATFADLCDGDDEETVQR	sp|Q49AR2|CE022_HUMAN(pre=R,post=W);sp|Q49AR2-2|CE022_HUMAN(pre=R,post=W)	1021.8	3	30.2114	SEAAAPHTDAGGGLS#S#DEEEGTSSQAEAAR	sp|Q01831|XPC_HUMAN(pre=K,post=I);sp|Q01831-2|XPC_HUMAN(pre=K,post=I)	1064.76	3	21.9526	FAEAACDVVHVMLN@GSR	sp|P28907|CD38_HUMAN(pre=R,post=S);tr|H0Y950|H0Y950_HUMAN(pre=R,post=S)	674.328	3	22.1188
DYIQESENIASLHNQITACDAVLER	sp|Q8N1B4|VPS52_HUMAN(pre=R,post=M)	1011.83	3	30.1993	FNEEHIPDSPFVVPVAS#PSGDAR	sp|P21333|FLNA_HUMAN(pre=K,post=R);sp|P21333-2|FLNA_HUMAN(pre=K,post=R);tr|Q5HY54|Q5HY54_HUMAN(pre=K,post=R);tr|E9PHF0|E9PHF0_HUMAN(pre=K,post=R);tr|H0Y5C6|H0Y5C6_HUMAN(pre=K,post=R)	897.757	3	21.9521	ILLTCSLN@DSATEVTGHR	sp|P35613|BASI_HUMAN(pre=K,post=W);sp|P35613-2|BASI_HUMAN(pre=K,post=W);tr|I3L4S8|I3L4S8_HUMAN(pre=K,post=W);tr|I3L192|I3L192_HUMAN(pre=K,post=W)	711.364	3	22.0026
LQALFAHPLYNVPEEPPLLGAEDSLLASQEALR	sp|Q96MK3|FA20A_HUMAN(pre=K,post=Y);tr|K7EIV7|K7EIV7_HUMAN(pre=K,post=Y)	937.255	4	30.1732	EAGSGPARQS#PVAMETASTGVAGVSSAMDHTFSTTSK	sp|Q16799|RTN1_HUMAN(pre=R,post=D)	995.469	4	21.8754	EHEAQSN@ASLDVFLGHTNVEELMK	sp|P00736|C1R_HUMAN(pre=K,post=L);tr|H0YFH3|H0YFH3_HUMAN(pre=K,post=L)	598.299	5	21.9451
ADQELLMYSHDNIICGITSVAFSR	sp|P62879|GBB2_HUMAN(pre=R,post=S);tr|B3KPU1|B3KPU1_HUMAN(pre=R,post=S);tr|E7EP32|E7EP32_HUMAN(pre=R,post=S)	962.142	3	30.1236	KQS#VFSAPSLSAGASAAEPLDR	sp|Q14573|ITPR3_HUMAN(pre=R,post=S)	853.103	3	21.8099	GGSYVALTDGLGN@LTIIIETMSHK	sp|P54803|GALC_HUMAN(pre=K,post=H);sp|P54803-3|GALC_HUMAN(pre=K,post=H);sp|P54803-4|GALC_HUMAN(pre=K,post=H);sp|P54803-5|GALC_HUMAN(pre=K,post=H);tr|G3V255|G3V255_HUMAN(pre=K,post=H);tr|E7EPA4|E7EPA4_HUMAN(pre=K,post=H);tr|J3KN25|J3KN25_HUMAN(pre=K,post=H	927.166	3	21.8792
VEIGGDGQTTDGTEPSHMHYALDENYFR	sp|P54803|GALC_HUMAN(pre=K,post=G);sp|P54803-3|GALC_HUMAN(pre=K,post=G);sp|P54803-4|GALC_HUMAN(pre=K,post=G);sp|P54803-5|GALC_HUMAN(pre=K,post=G);tr|G3V5E8|G3V5E8_HUMAN(pre=K,post=G);tr|E7EPA4|E7EPA4_HUMAN(pre=K,post=G);tr|J3KN25|J3KN25_HUMAN(pre=K,post=G	821.623	4	30.1121	LLDLSDSTSVAS#FPSADETDGNLPESR	sp|Q13464|ROCK1_HUMAN(pre=K,post=I)	1016.47	3	21.7962	SLDLSHNLISDFAWSDLHN@LSALQLLK	sp|O14498|ISLR_HUMAN(pre=K,post=M);tr|H0YL90|H0YL90_HUMAN(pre=K,post=M);tr|H0YN67|H0YN67_HUMAN(pre=K,post=M)	835.702	4	21.8414
LITWYNPLSAPELELDQAGENSVANWR	sp|P42356|PI4KA_HUMAN(pre=R,post=S);sp|P42356-2|PI4KA_HUMAN(pre=R,post=S);tr|J3KN10|J3KN10_HUMAN(pre=R,post=S)	1077.55	3	30.0823	ANS#FVGTAQYVSPELLTEK	sp|O15530|PDPK1_HUMAN(pre=R,post=S);sp|O15530-2|PDPK1_HUMAN(pre=R,post=S);sp|O15530-4|PDPK1_HUMAN(pre=R,post=S);sp|O15530-5|PDPK1_HUMAN(pre=R,post=S);sp|Q6A1A2|PDPK2_HUMAN(pre=R,post=S);tr|E9PER6|E9PER6_HUMAN(pre=R,post=S)	808.077	3	21.7795	CCGFTN@YTDFEDSPYFK	sp|O60635|TSN1_HUMAN(pre=K,post=E)	814.016	3	21.7652
GHLQIAACPNQDPLQGTTGLIPLLGIDVWEHAY	sp|P04179|SODM_HUMAN(pre=R,post=Y);sp|P04179-2|SODM_HUMAN(pre=R,post=Y);tr|B3KUK2|B3KUK2_HUMAN(pre=R,post=Y)	1247.98	3	30.0733	KAEQGS#EEEGEGEEEEEEGGESK	sp|Q8NE71|ABCF1_HUMAN(pre=K,post=A);tr|Q5STZ8|Q5STZ8_HUMAN(pre=K,post=A)	998.758	3	21.7726	EQMEVVN@M^SLSTSADSLTTPR	sp|Q16363|LAMA4_HUMAN(pre=R,post=L);sp|Q16363-2|LAMA4_HUMAN(pre=R,post=L)	819.725	3	21.7105
YQEAAPNVANNTGPHAASCFGAK	sp|O60716|CTND1_HUMAN(pre=R,post=K);sp|O60716-2|CTND1_HUMAN(pre=R,post=K);sp|O60716-3|CTND1_HUMAN(pre=R,post=K);sp|O60716-4|CTND1_HUMAN(pre=R,post=K);sp|O60716-5|CTND1_HUMAN(pre=R,post=K);sp|O60716-6|CTND1_HUMAN(pre=R,post=K);sp|O60716-7|CTND1_HUMAN(pre=R	888.433	3	30.0223	EGTLTQVPLAPPPPGAPPS#PAPAR	sp|P48634|PRC2A_HUMAN(pre=K,post=F)	848.112	3	21.7689	QLFFN@GTEPLRPQDPLPWPALATTLETVATEGVEVFYTGR	sp|P36269|GGT5_HUMAN(pre=R,post=L);sp|P36269-2|GGT5_HUMAN(pre=R,post=L);sp|P36269-3|GGT5_HUMAN(pre=R,post=L)	1536.13	3	21.6999
YAVWFGGSM^LASTPEFYQVCHTK	sp|P61158|ARP3_HUMAN(pre=R,post=K);tr|B4DXW1|B4DXW1_HUMAN(pre=R,post=K);tr|F5H3P5|F5H3P5_HUMAN(pre=R,post=K)	746.615	4	30.011	SSAIS#PTPEISSETPGYIYSSNFHAVK	sp|Q9BX66-3|SRBS1_HUMAN(pre=K,post=R)	810.146	4	21.6146	YGCCPMPN@ATCCSDHLHCCPQDTVCDLIQSK	sp|P28799|GRN_HUMAN(pre=K,post=C);sp|P28799-2|GRN_HUMAN(pre=K,post=C);tr|K7EKL3|K7EKL3_HUMAN(pre=K,post=C)	1019.17	4	21.6329
FQSSAVM^ALQEACEAYLVGLFEDTNLCAIHAK	sp|P68431|H31_HUMAN(pre=R,post=R)	973.482	4	29.9854	APLPPM^PASQS#VPQDLAHIQER	sp|Q53SF7|COBL1_HUMAN(pre=R,post=P);sp|Q53SF7-2|COBL1_HUMAN(pre=R,post=P);sp|Q53SF7-3|COBL1_HUMAN(pre=R,post=P);sp|Q53SF7-4|COBL1_HUMAN(pre=R,post=P);tr|G8JL86|G8JL86_HUMAN(pre=R,post=P)	874.769	3	21.6074	TTALDGPSGLVTAN@ITDSEALAR	sp|P24821|TENA_HUMAN(pre=F,post=W);sp|P24821-2|TENA_HUMAN(pre=F,post=W);sp|P24821-3|TENA_HUMAN(pre=F,post=W);sp|P24821-4|TENA_HUMAN(pre=F,post=W);sp|P24821-5|TENA_HUMAN(pre=F,post=W);sp|P24821-6|TENA_HUMAN(pre=F,post=W);tr|H0YGZ3|H0YGZ3_HUMAN(pre=F,post=W	806.756	3	21.5632
YISVGSQADTNVIDLTGDDKDDLQR	sp|Q9UHP3|UBP25_HUMAN(pre=R,post=A);sp|Q9UHP3-1|UBP25_HUMAN(pre=R,post=A);sp|Q9UHP3-3|UBP25_HUMAN(pre=R,post=A);tr|Q96B65|Q96B65_HUMAN(pre=R,post=A)	757.385	4	29.982	ILDHVFIEQDDDNNS#ADGQQEDEASKIEALHK	sp|Q8N3U4|STAG2_HUMAN(pre=F,post=R);sp|Q8N3U4-2|STAG2_HUMAN(pre=F,post=R);tr|F8WAK8|F8WAK8_HUMAN(pre=F,post=R)	1034.74	4	21.5993	SSCGKEN@TSDPSLVIAFGR	sp|P11279|LAMP1_HUMAN(pre=R,post=G);tr|B4DWL3|B4DWL3_HUMAN(pre=R,post=G)	772.058	3	21.55
DLCFSPGLMEASHVVNDVNEAVQLVFR	sp|Q9BXW7|CECR5_HUMAN(pre=R,post=K);sp|Q9BXW7-2|CECR5_HUMAN(pre=R,post=K);tr|A8MYZ9|A8MYZ9_HUMAN(pre=R,post=K)	1064.2	3	29.8805	LRS#YEDMIGEEVPSDQYYWAPLAQHER	sp|O60716|CTND1_HUMAN(pre=R,post=G);sp|O60716-2|CTND1_HUMAN(pre=R,post=G);sp|O60716-3|CTND1_HUMAN(pre=R,post=G);sp|O60716-4|CTND1_HUMAN(pre=R,post=G);sp|O60716-5|CTND1_HUMAN(pre=R,post=G);sp|O60716-6|CTND1_HUMAN(pre=R,post=G);sp|O60716-7|CTND1_HUMAN(pre=R	877.403	4	21.5773	KECYYNLNDASLCDNVLAPN@VTK	sp|Q14766|LTBP1_HUMAN(pre=K,post=Q);sp|Q14766-2|LTBP1_HUMAN(pre=K,post=Q);sp|Q14766-3|LTBP1_HUMAN(pre=K,post=Q);sp|Q14766-4|LTBP1_HUMAN(pre=K,post=Q);sp|Q14766-5|LTBP1_HUMAN(pre=K,post=Q);tr|E7EUU6|E7EUU6_HUMAN(pre=K,post=Q);tr|E7EV71|E7EV71_HUMAN(pre=K,p	1045.52	3	21.5299
EALVNWDPVDQTVLANEQVDEHGCSWR	sp|Q15031|SYLM_HUMAN(pre=K,post=S);tr|E9PHM2|E9PHM2_HUMAN(pre=K,post=S)	1104.52	3	29.8669	TAESQT#PTPSATSFFSGK	sp|P55265|DSRAD_HUMAN(pre=K,post=S);sp|P55265-2|DSRAD_HUMAN(pre=K,post=S);sp|P55265-3|DSRAD_HUMAN(pre=K,post=S);sp|P55265-4|DSRAD_HUMAN(pre=K,post=S);sp|P55265-5|DSRAD_HUMAN(pre=K,post=S);tr|H0YCK3|H0YCK3_HUMAN(pre=K,post=S);tr|E7ENU4|E7ENU4_HUMAN(pre=K,p	738.02	3	21.5673	MEMPSTPQQLQN@LTEDIR	sp|P07942|LAMB1_HUMAN(pre=K,post=E);tr|G3XAI2|G3XAI2_HUMAN(pre=K,post=E)	1138.56	2	21.4422
GAHNGQGLGNAFLSHISACDGIFHLTR	sp|Q9NTK5|OLA1_HUMAN(pre=K,post=A);sp|Q9NTK5-3|OLA1_HUMAN(pre=K,post=A);tr|J3KQ32|J3KQ32_HUMAN(pre=K,post=A)	599.704	5	29.8372	AVSYHASGHS#VAYKPGGFK	sp|P56856|CLD18_HUMAN(pre=K,post=A);sp|P56856-2|CLD18_HUMAN(pre=K,post=A)	619.57	4	21.5417	KPQDQGLN@HTCNYYLQPEEDVTIGVWH	sp|Q8N2K0|ABD12_HUMAN(pre=K,post=T);sp|Q8N2K0-2|ABD12_HUMAN(pre=K,post=T);sp|Q8N2K0-3|ABD12_HUMAN(pre=K,post=T);tr|Q5T712|Q5T712_HUMAN(pre=K,post=T)	883.429	4	21.361
SELSGNFEQVIVGMMTPTVLYDVQELR	sp|P09525|ANXA4_HUMAN(pre=K,post=R)	1067.21	3	29.785	T#GSDHTNPTSPLLVKPSDLLEENK	sp|Q96D71|REPS1_HUMAN(pre=R,post=I);sp|Q96D71-2|REPS1_HUMAN(pre=R,post=I);sp|Q96D71-3|REPS1_HUMAN(pre=R,post=I);tr|J3KP76|J3KP76_HUMAN(pre=R,post=I);tr|E9PMG1|E9PMG1_HUMAN(pre=R,post=I);tr|H0YDT0|H0YDT0_HUMAN(pre=R,post=I);tr|H0YE73|H0YE73_HUMAN(pre=R,pos	776.903	4	21.5385	KAEN@SSNEEETSSEGNMR	sp|Q14515|SPRL1_HUMAN(pre=K,post=V);tr|B4E2Z0|B4E2Z0_HUMAN(pre=K,post=V)	763.345	3	21.2659
RQDLEDSLQAQQYFADANEAESWMR	sp|Q13813|SPTN1_HUMAN(pre=R,post=E);sp|Q13813-2|SPTN1_HUMAN(pre=R,post=E);sp|Q13813-3|SPTN1_HUMAN(pre=R,post=E);tr|A6NG51|A6NG51_HUMAN(pre=R,post=E)	1049.15	3	29.7219	KAPPPPIS#PTQLSDVSSPR	sp|Q9P0K7|RAI14_HUMAN(pre=R,post=S);sp|Q9P0K7-2|RAI14_HUMAN(pre=R,post=S);sp|Q9P0K7-3|RAI14_HUMAN(pre=R,post=S);tr|E7EMX7|E7EMX7_HUMAN(pre=R,post=S)	781.419	3	21.5059	MYN@HSWPESLACDELPVYDR	sp|Q6FHJ7|SFRP4_HUMAN(pre=K,post=G)	876.393	3	21.2066
ADQELLM^YSHDNIICGITSVAFSR	sp|P62879|GBB2_HUMAN(pre=R,post=S);tr|B3KPU1|B3KPU1_HUMAN(pre=R,post=S);tr|E7EP32|E7EP32_HUMAN(pre=R,post=S)	967.474	3	29.7036	EGLEQALPSGKPS#SPVELDLFGDPSPSSK	sp|Q9H201|EPN3_HUMAN(pre=K,post=Q);tr|F6QWW5|F6QWW5_HUMAN(pre=K,post=Q)	1160.92	3	21.4835	SITVTLGAHN@ITEEEDTWQK	sp|P23946|CMA1_HUMAN(pre=R,post=L)	854.439	3	21.0956
FSDTCFLDTDGQATCDACAPGYTGR	sp|P98160|PGBM_HUMAN(pre=R,post=R);tr|H0YEP4|H0YEP4_HUMAN(pre=R,post=R)	977.41	3	29.6647	RT#GSDHTNPTSPLLVKPSDLLEENK	sp|Q96D71|REPS1_HUMAN(pre=K,post=I);sp|Q96D71-2|REPS1_HUMAN(pre=K,post=I);sp|Q96D71-3|REPS1_HUMAN(pre=K,post=I);tr|J3KP76|J3KP76_HUMAN(pre=K,post=I);tr|E9PMG1|E9PMG1_HUMAN(pre=K,post=I);tr|H0YDT0|H0YDT0_HUMAN(pre=K,post=I);tr|H0YE73|H0YE73_HUMAN(pre=K,pos	815.929	4	21.4616	LEHFAPPFGFM^ELN@YSLVQK	sp|Q9NSC7|SIA7A_HUMAN(pre=R,post=V);tr|G3XAD9|G3XAD9_HUMAN(pre=R,post=V)	891.461	3	20.9512
NPQPPQPQVPETPWADEGGSVYHLTDEDFDQFVK	sp|Q14554|PDIA5_HUMAN(pre=K,post=E)	1039.75	4	29.5829	QLPALDGSLM^GPES#PPAQEEEAPVSPHK	sp|Q8N9T8|KRI1_HUMAN(pre=R,post=K);sp|Q8N9T8-2|KRI1_HUMAN(pre=R,post=K);tr|D3YTE0|D3YTE0_HUMAN(pre=R,post=K)	824.65	4	21.4264	AQHN@DSEQTQSPQQPGSR	sp|O60565|GREM1_HUMAN(pre=K,post=N)	713.997	3	20.9333
IGYNPDTVAFVPISGWNGDNMLEPSANMPWFK	sp|P68104|EF1A1_HUMAN(pre=K,post=G);sp|Q5VTE0|EF1A3_HUMAN(pre=K,post=G)	1285.96	3	29.5677	DKEVS#DDEAEEKEDKEEEKEKEEK	sp|P07900|HS90A_HUMAN(pre=R,post=E);sp|P07900-2|HS90A_HUMAN(pre=R,post=E);tr|Q86U12|Q86U12_HUMAN(pre=R,post=E)	1004	4	21.2977	HEN@TSSSPIQYEFSLTR	sp|P04216|THY1_HUMAN(pre=R,post=E);tr|E9PNQ8|E9PNQ8_HUMAN(pre=R,post=E);tr|J3QRJ3|J3QRJ3_HUMAN(pre=R,post=E);tr|E9PIM6|E9PIM6_HUMAN(pre=R,post=E)	714.347	3	20.9212
AGYVDFENGQWATDDIPDDLNSIR	sp|P55265|DSRAD_HUMAN(pre=K,post=A);sp|P55265-2|DSRAD_HUMAN(pre=K,post=A);sp|P55265-3|DSRAD_HUMAN(pre=K,post=A);sp|P55265-4|DSRAD_HUMAN(pre=K,post=A);sp|P55265-5|DSRAD_HUMAN(pre=K,post=A);tr|H0YCK3|H0YCK3_HUMAN(pre=K,post=A);tr|E7ENU4|E7ENU4_HUMAN(pre=K,p	952.447	3	29.5639	VM^TIPYQPM^PASS#PVICAGGQDR	sp|Q15365|PCBP1_HUMAN(pre=R,post=C)	911.086	3	21.2967	NYEIIQQPMSYDN@LTQR	sp|P08842|STS_HUMAN(pre=R,post=L)	753.369	3	20.8987
GDAEKPEEELEEDDDEELDETLSER	sp|Q9NS69|TOM22_HUMAN(pre=K,post=L)	1070.48	3	29.5555	S#YEDLTESEDGAASGDSHK	sp|Q86VX9|MON1A_HUMAN(pre=R,post=E)	789.336	3	21.2394	QLSCVANQN@GSQADCELGNPFKR	sp|P23229|ITA6_HUMAN(pre=K,post=N);sp|P23229-2|ITA6_HUMAN(pre=K,post=N);sp|P23229-3|ITA6_HUMAN(pre=K,post=N);sp|P23229-4|ITA6_HUMAN(pre=K,post=N);sp|P23229-5|ITA6_HUMAN(pre=K,post=N);sp|P23229-6|ITA6_HUMAN(pre=K,post=N);sp|P23229-7|ITA6_HUMAN(pre=K,post=N	721.352	4	20.8856
GGEEPLPEGLFWLLVTGHIPTEEQVSWLSK	sp|O75390|CISY_HUMAN(pre=K,post=E);tr|B4DJV2|B4DJV2_HUMAN(pre=K,post=E);tr|F8VPA1|F8VPA1_HUMAN(pre=K,post=E);tr|F8VX07|F8VX07_HUMAN(pre=K,post=E);tr|F8W1S4|F8W1S4_HUMAN(pre=K,post=E);tr|H0YH82|H0YH82_HUMAN(pre=K,post=E);tr|F8VPF9|F8VPF9_HUMAN(pre=K,post=E	1212.98	3	29.5321	ILDHVFIEQDDDNNS#ADGQQEDEASK	sp|Q8N3U4|STAG2_HUMAN(pre=F,post=I);sp|Q8N3U4-2|STAG2_HUMAN(pre=F,post=I);tr|F8WAK8|F8WAK8_HUMAN(pre=F,post=I)	1100.82	3	21.2357	APLVN@VTLYYEALCGGCR	sp|P13284|GILT_HUMAN(pre=N,post=A);tr|M0QZG3|M0QZG3_HUMAN(pre=N,post=A)	734.366	3	20.8756
TDEFQLHTNVNDGTEFGGSIYQK	sp|P21796|VDAC1_HUMAN(pre=K,post=V)	963.47	3	29.449	AS#PGTPGT#PELRPTFSPAFSR	sp|O75112|LDB3_HUMAN(pre=R,post=P);sp|O75112-4|LDB3_HUMAN(pre=R,post=P);sp|O75112-5|LDB3_HUMAN(pre=R,post=P);sp|O75112-7|LDB3_HUMAN(pre=R,post=P);tr|F5H0C2|F5H0C2_HUMAN(pre=R,post=P)	826.385	3	21.2311	YPELPKPSISSN@NSNPVEDK	sp|P13688|CEAM1_HUMAN(pre=V,post=D);sp|P13688-2|CEAM1_HUMAN(pre=V,post=D);sp|P13688-3|CEAM1_HUMAN(pre=V,post=D);sp|P13688-4|CEAM1_HUMAN(pre=V,post=D);sp|P13688-5|CEAM1_HUMAN(pre=V,post=D);sp|P13688-6|CEAM1_HUMAN(pre=V,post=D);sp|P13688-8|CEAM1_HUMAN(pre=V	883.464	3	20.8745
EAMCPGVSGEDSSLLLATQVEGQATNLQR	sp|P14923|PLAK_HUMAN(pre=R,post=L);tr|F5GWP8|F5GWP8_HUMAN(pre=R,post=L);tr|C9JK18|C9JK18_HUMAN(pre=R,post=L);tr|C9JKY1|C9JKY1_HUMAN(pre=R,post=L);tr|C9J826|C9J826_HUMAN(pre=R,post=L);tr|C9JTX4|C9JTX4_HUMAN(pre=R,post=L)	1069.19	3	29.4034	AYS#FCGTVEYMAPEVVNR	sp|Q15418|KS6A1_HUMAN(pre=K,post=Q);sp|Q15418-2|KS6A1_HUMAN(pre=K,post=Q);sp|Q15418-3|KS6A1_HUMAN(pre=K,post=Q);sp|P51812|KS6A3_HUMAN(pre=K,post=R);sp|Q9UK32|KS6A6_HUMAN(pre=K,post=R);tr|B7ZL90|B7ZL90_HUMAN(pre=K,post=R);tr|B4DG22|B4DG22_HUMAN(pre=K,post=	1159.01	2	21.2203	DEIGN@VSTSHLLILDDSVEM^EIRPR	sp|P04843|RPN1_HUMAN(pre=R,post=F);tr|B7Z4L4|B7Z4L4_HUMAN(pre=R,post=F)	600.709	5	20.8214
HFADLLPGFLQAVNDSCYQNDDSVLK	sp|O00410|IPO5_HUMAN(pre=K,post=S);sp|O00410-2|IPO5_HUMAN(pre=K,post=S);sp|O00410-3|IPO5_HUMAN(pre=K,post=S);tr|H0Y8C6|H0Y8C6_HUMAN(pre=K,post=S)	1085.54	3	29.3724	VVKS#TQDLSDVSMDEVGIPLR	sp|Q9BX66|SRBS1_HUMAN(pre=R,post=N);sp|Q9BX66-2|SRBS1_HUMAN(pre=R,post=N);sp|Q9BX66-3|SRBS1_HUMAN(pre=R,post=N);sp|Q9BX66-4|SRBS1_HUMAN(pre=R,post=N);sp|Q9BX66-5|SRBS1_HUMAN(pre=R,post=N);sp|Q9BX66-6|SRBS1_HUMAN(pre=R,post=N);sp|Q9BX66-7|SRBS1_HUMAN(pre=R	886.123	3	21.2092	AN@TSALAVPSPVSNSASAR	sp|P55268|LAMB2_HUMAN(pre=R,post=H)	649.009	3	20.8189
YGVKPHDIFEANDLFENTNHTQVQSTLLALASMAK	sp|P51911|CNN1_HUMAN(pre=K,post=T);tr|B4DUX6|B4DUX6_HUMAN(pre=K,post=T);tr|B7Z7E1|B7Z7E1_HUMAN(pre=K,post=T);tr|K7ERK4|K7ERK4_HUMAN(pre=K,post=T);tr|K7ENC5|K7ENC5_HUMAN(pre=K,post=T);tr|K7EQ72|K7EQ72_HUMAN(pre=K,post=T)	1084.57	4	29.3432	QS#SFEIPDDVPLPAGWEMAK	sp|P46937|YAP1_HUMAN(pre=R,post=T);sp|P46937-2|YAP1_HUMAN(pre=R,post=T);sp|P46937-3|YAP1_HUMAN(pre=R,post=T);tr|E9PRV2|E9PRV2_HUMAN(pre=R,post=T);tr|F5H202|F5H202_HUMAN(pre=R,post=T)	862.413	3	21.1695	LQNLVIPWAPEN@LTLHK	sp|P31785|IL2RG_HUMAN(pre=K,post=L);tr|D6RDW9|D6RDW9_HUMAN(pre=K,post=L);tr|D6RBW5|D6RBW5_HUMAN(pre=K,post=L)	759.107	3	20.8003
LITHGLGGEGYLNFMGNEFGHPEWLDFPR	sp|Q04446|GLGB_HUMAN(pre=R,post=K);tr|E9PGM4|E9PGM4_HUMAN(pre=R,post=K)	862.673	4	29.3285	CLHEDPQS#PPPLPAEKPIGNTFSTVSGK	sp|Q5HYK7|SH319_HUMAN(pre=K,post=L);sp|Q5HYK7-2|SH319_HUMAN(pre=K,post=L)	879.698	4	21.0998	DYGSQEDFTQVWN@TTMK	sp|O60635|TSN1_HUMAN(pre=K,post=G)	780.363	3	20.7856
NDLLSELLGSLGEVPTVESFLGEGAVDPNDPNK	sp|Q13576|IQGA2_HUMAN(pre=K,post=A);sp|Q13576-2|IQGA2_HUMAN(pre=K,post=A);tr|E7EWC2|E7EWC2_HUMAN(pre=K,post=A);tr|F5H7S7|F5H7S7_HUMAN(pre=K,post=A);tr|J3KR91|J3KR91_HUMAN(pre=K,post=A)	929.232	4	29.3072	LLQETELVEPLT#PSGAMPNQAQMR	sp|P04626|ERBB2_HUMAN(pre=R,post=I);sp|P04626-2|ERBB2_HUMAN(pre=R,post=I);sp|P04626-3|ERBB2_HUMAN(pre=R,post=I);sp|P04626-4|ERBB2_HUMAN(pre=R,post=I);tr|B4DTR1|B4DTR1_HUMAN(pre=R,post=I);tr|J3QLU9|J3QLU9_HUMAN(pre=R,post=I);tr|J3QRJ7|J3QRJ7_HUMAN(pre=R,po	959.807	3	21.0771	CECPPGHQLSPN@ISACIDINECELSAH	sp|P35555|FBN1_HUMAN(pre=R,post=L)	1085.14	3	20.6467
AEGSDVANAVLDGADCIMLSGETAK	sp|P14618|KPYM_HUMAN(pre=R,post=G);sp|P14618-2|KPYM_HUMAN(pre=R,post=G);sp|P14618-3|KPYM_HUMAN(pre=R,post=G);tr|Q504U3|Q504U3_HUMAN(pre=R,post=G);tr|H3BSU3|H3BSU3_HUMAN(pre=R,post=G);tr|H3BTN5|H3BTN5_HUMAN(pre=R,post=G)	928.121	3	29.2458	TYS#APAINAIQGGSFESPK	sp|Q9H4L5|OSBL3_HUMAN(pre=R,post=K);sp|Q9H4L5-3|OSBL3_HUMAN(pre=R,post=K);sp|Q9H4L5-5|OSBL3_HUMAN(pre=R,post=K);sp|Q9H4L5-7|OSBL3_HUMAN(pre=R,post=K)	769.383	3	21.0583	HPGN@FSSLSCDYFAVN@QSR	sp|P08648|ITA5_HUMAN(pre=R,post=L)	778.019	3	20.5768
QSGAFLSTSEGLILQLVGDAVHPQFK	sp|Q96AB3|ISOC2_HUMAN(pre=R,post=E);sp|Q96AB3-2|ISOC2_HUMAN(pre=R,post=E);sp|Q96AB3-3|ISOC2_HUMAN(pre=R,post=E);tr|K7EKW4|K7EKW4_HUMAN(pre=R,post=-)	1010.89	3	29.1846	SPS#LDNPTPFPNLGPSENPLK	sp|Q14653|IRF3_HUMAN(pre=R,post=R);sp|Q14653-2|IRF3_HUMAN(pre=R,post=R);tr|Q7Z5G6|Q7Z5G6_HUMAN(pre=R,post=R);tr|M0QYT9|M0QYT9_HUMAN(pre=R,post=R);tr|Q5FBY2|Q5FBY2_HUMAN(pre=R,post=R);tr|M0QZB8|M0QZB8_HUMAN(pre=R,post=R);tr|M0R0X9|M0R0X9_HUMAN(pre=R,post=R	863.767	3	21.0147	AYLLPAPPAPGN@ASESEEDR	sp|P17936|IBP3_HUMAN(pre=R,post=S);tr|B3KWK7|B3KWK7_HUMAN(pre=R,post=S)	743.698	3	20.5133
ELVCAGECLPLPVLPNWIGGGYGTK	sp|Q6X4U4|SOSD1_HUMAN(pre=K,post=Y);tr|A8MUA6|A8MUA6_HUMAN(pre=K,post=Y)	996.858	3	29.1276	GGGGDM^AEPS#EAGDAPPDDGPPGELGPDGPDGPEEK	sp|P08621|RU17_HUMAN(pre=R,post=G);sp|P08621-2|RU17_HUMAN(pre=R,post=G);sp|P08621-4|RU17_HUMAN(pre=R,post=G)	940.147	4	20.9692	SSLN@DSLNELQTTVEGQGADLADLGATK	sp|Q9Y6C2|EMIL1_HUMAN(pre=F,post=D)	1046.2	3	20.4625
LLDSLEPPGEPGPSTNIPENDTVDGR	sp|Q92734|TFG_HUMAN(pre=R,post=E);tr|G5E9V1|G5E9V1_HUMAN(pre=R,post=E);tr|C9JJP5|C9JJP5_HUMAN(pre=R,post=E);tr|C9JUE0|C9JUE0_HUMAN(pre=R,post=E)	955.141	3	29.1157	DLEPGEVPS#DSDEDGEHK	sp|Q96T58|MINT_HUMAN(pre=R,post=S)	775	3	20.9081	TAGWNVPIGTLRPFLN@WTGPPEPIEAAVAR	sp|P02788|TRFL_HUMAN(pre=R,post=F);sp|P02788-2|TRFL_HUMAN(pre=R,post=F);tr|E7EQB2|E7EQB2_HUMAN(pre=R,post=F);tr|E7ER44|E7ER44_HUMAN(pre=R,post=F);tr|C9JCF5|C9JCF5_HUMAN(pre=R,post=F)	1125.94	3	20.4387
LEIPYQAEVLDGYLGFDHAATLFHIR	sp|Q92545|TM131_HUMAN(pre=K,post=D)	783.913	4	29.0263	LEEGVAS#DEEAEEAQPGSGPS#PEPEGS#PPAHPQ	sp|Q7Z406|MYH14_HUMAN(pre=R,post=-);sp|Q7Z406-2|MYH14_HUMAN(pre=R,post=-);sp|Q7Z406-4|MYH14_HUMAN(pre=R,post=-);sp|Q7Z406-6|MYH14_HUMAN(pre=R,post=-);tr|G8JLL9|G8JLL9_HUMAN(pre=R,post=-);tr|F2Z2U8|F2Z2U8_HUMAN(pre=R,post=-)	1232.49	3	20.81	GQFESVAPSQN@FSDSSESDTHPFVIAK	sp|P13611|CSPG2_HUMAN(pre=R,post=T);sp|P13611-2|CSPG2_HUMAN(pre=R,post=T);sp|P13611-5|CSPG2_HUMAN(pre=R,post=T);tr|D6RGZ6|D6RGZ6_HUMAN(pre=R,post=T)	800.888	4	20.4326
DHLIGIGIAPLQFLPGENADSLGLSGR	sp|P48200|IREB2_HUMAN(pre=K,post=E);tr|H0YN46|H0YN46_HUMAN(pre=K,post=E)	968.862	3	29.0184	AEEGDADEKLFEES#DDKEDEDADGKEVEDADEK	sp|O43719|HTSF1_HUMAN(pre=K,post=L)	901.204	5	20.7813	DYN@SSREDSLQDAWDYVQAQVK	sp|P27701|CD82_HUMAN(pre=R,post=C);sp|P27701-2|CD82_HUMAN(pre=R,post=C);tr|E9PJC7|E9PJC7_HUMAN(pre=R,post=C)	969.462	3	20.4041
MEVGPTMVGDEQSDPELMQHLGASK	sp|P30047|GFRP_HUMAN(pre=R,post=R);tr|H0YNM1|H0YNM1_HUMAN(pre=R,post=R)	992.144	3	29	QKS#DAEEDGGTVSQEEEDRKPK	sp|P27824|CALX_HUMAN(pre=K,post=A);tr|B4DGP8|B4DGP8_HUMAN(pre=K,post=A);tr|B4E2T8|B4E2T8_HUMAN(pre=K,post=A)	624.506	5	20.7582	SLLEFN@TTVSCDQQGTNHR	sp|P11717|MPRI_HUMAN(pre=R,post=V)	784.706	3	20.3546
GLYSLSSVVTVPSSSLGTQTYICNVNHKPSNTK	sp|P01857|IGHG1_HUMAN(pre=S,post=V)	993.529	4	28.9794	GS#GRSS#PAPNLAPASPGPAQLQLVR	sp|Q6NY19|KANK3_HUMAN(pre=R,post=E);sp|Q6NY19-2|KANK3_HUMAN(pre=R,post=E)	911.452	3	20.7406	GTFTDCALAN@M^TEQIR	sp|P12110|CO6A2_HUMAN(pre=R,post=Q);sp|P12110-2|CO6A2_HUMAN(pre=R,post=Q);sp|P12110-3|CO6A2_HUMAN(pre=R,post=Q);tr|C9JH44|C9JH44_HUMAN(pre=R,post=Q)	663.644	3	20.3521
DLAMMIHDQGDLIDSIEANVESSEVHVER	sp|Q86Y82|STX12_HUMAN(pre=K,post=A)	849.91	4	28.9557	LGGLLPPGGEGGPEATVVS#DEDEAAEM^EDEAVR	sp|P51178|PLCD1_HUMAN(pre=K,post=S);sp|P51178-2|PLCD1_HUMAN(pre=K,post=S)	1179.53	3	20.7207	GTFTDCALAN@MTEQIR	sp|P12110|CO6A2_HUMAN(pre=R,post=Q);sp|P12110-2|CO6A2_HUMAN(pre=R,post=Q);sp|P12110-3|CO6A2_HUMAN(pre=R,post=Q);tr|C9JH44|C9JH44_HUMAN(pre=R,post=Q)	658.311	3	20.3521
AEVEEFSFITQLSGLTDHLPVAMR	sp|Q9NY59|NSMA2_HUMAN(pre=K,post=L);tr|B7ZL82|B7ZL82_HUMAN(pre=K,post=L);tr|H3BS51|H3BS51_HUMAN(pre=K,post=L)	709.37	4	28.9352	SDAEEDGGTVS#QEEEDRKPK	sp|P27824|CALX_HUMAN(pre=K,post=A);tr|B4DGP8|B4DGP8_HUMAN(pre=K,post=A);tr|B4E2T8|B4E2T8_HUMAN(pre=K,post=A)	906.754	3	20.7133	KFN@STQIAAMAPEHEEPR	sp|Q4G148|GXLT1_HUMAN(pre=K,post=I);sp|Q4G148-2|GXLT1_HUMAN(pre=K,post=I)	587.051	4	20.3313
YQYGGNQEGEVGFEPCYAEVLR	sp|O75356|ENTP5_HUMAN(pre=K,post=V);tr|G3V4I0|G3V4I0_HUMAN(pre=K,post=V)	903.751	3	28.933	GTEAS#PPQNNSGSSSPVFTFR	sp|Q9P1Y5|CAMP3_HUMAN(pre=R,post=H);sp|Q9P1Y5-2|CAMP3_HUMAN(pre=R,post=H)	797.697	3	20.6718	CKPNFFCN@STVCEHCDPCTK	sp|P25445|TNR6_HUMAN(pre=R,post=C);sp|P25445-6|TNR6_HUMAN(pre=R,post=C);sp|P25445-7|TNR6_HUMAN(pre=R,post=C);tr|H7C5Z8|H7C5Z8_HUMAN(pre=R,post=C)	749.332	4	20.2339
SIPVEVDESEPYPSQLLKPIPEYSPEEESEPPAPNIR	sp|O43734|CIKS_HUMAN(pre=R,post=N);sp|O43734-2|CIKS_HUMAN(pre=R,post=N);tr|Q7Z6Q1|Q7Z6Q1_HUMAN(pre=R,post=N)	1113.32	4	28.8909	VPPAPVPCPPPS#PGPSAVPSSPK	sp|O95817|BAG3_HUMAN(pre=K,post=S)	863.114	3	20.6297	LPPPPYQN@QSTCAVYHR	sp|P98088|MUC5A_HUMAN(pre=P,post=S)	725.025	3	20.0771
HGEVCPAGWKPGSDTIKPDVQK	sp|Q06830|PRDX1_HUMAN(pre=K,post=S)	994.871	3	28.8641	AAPAQVRPPS#PGNIRPVK	sp|Q14244|MAP7_HUMAN(pre=K,post=R);sp|Q14244-2|MAP7_HUMAN(pre=K,post=R);sp|Q14244-3|MAP7_HUMAN(pre=K,post=R);sp|Q14244-4|MAP7_HUMAN(pre=K,post=R);sp|Q14244-5|MAP7_HUMAN(pre=K,post=R);tr|E9PCP3|E9PCP3_HUMAN(pre=K,post=R);tr|F5H1E2|F5H1E2_HUMAN(pre=K,post=R	556.565	4	20.6276	N@GSGAVFPVAGADVQTLR	sp|O00391|QSOX1_HUMAN(pre=K,post=E);sp|O00391-2|QSOX1_HUMAN(pre=K,post=E)	952.504	2	20.0193
WQQGNVFSCSVMHEALHNHYTQK	sp|P01857|IGHG1_HUMAN(pre=R,post=S);sp|P01859|IGHG2_HUMAN(pre=R,post=S)	618.701	5	28.7829	EGTPGSPS#ETPGPS#PAGPAGDEPAESPSETPGPR	sp|Q9NZT2|OGFR_HUMAN(pre=K,post=P);sp|Q9NZT2-2|OGFR_HUMAN(pre=K,post=P)	1168.49	3	20.5943	AEPGTHLCIDVEDAMN@ITR	sp|Q86WC4|OSTM1_HUMAN(pre=K,post=K);tr|E5RFY7|E5RFY7_HUMAN(pre=K,post=K)	763.032	3	20.0089
VEAPSLDVHMDSPDINIEGPDVK	sp|Q09666|AHNK_HUMAN(pre=K,post=I)	922.469	3	28.7369	EQTLS#PTITSGLHNIAR	sp|O94979|SC31A_HUMAN(pre=R,post=S);sp|O94979-2|SC31A_HUMAN(pre=R,post=S);sp|O94979-3|SC31A_HUMAN(pre=R,post=S);sp|O94979-4|SC31A_HUMAN(pre=R,post=S);sp|O94979-6|SC31A_HUMAN(pre=R,post=S);sp|O94979-7|SC31A_HUMAN(pre=R,post=S);sp|O94979-8|SC31A_HUMAN(pre=R	688.02	3	20.5645	LEQLGGLLAN@VSGELGGR	sp|Q9Y6C2|EMIL1_HUMAN(pre=R,post=L)	643.358	3	19.8804
EEIQDEEDDDDYVEEGEEEEEEEEGGLRGEK	sp|Q9BTT0|AN32E_HUMAN(pre=K,post=R);sp|Q9BTT0-2|AN32E_HUMAN(pre=K,post=R);tr|Q5TB25|Q5TB25_HUMAN(pre=K,post=R);tr|Q5TB20|Q5TB20_HUMAN(pre=K,post=R)	987.414	4	28.725	KPPGT#PPPSALPLGAPPPDALPPGPTPEDSPSLETGSR	sp|Q9BQQ3|GORS1_HUMAN(pre=K,post=Q);sp|Q9BQQ3-3|GORS1_HUMAN(pre=K,post=Q);tr|B3KPY8|B3KPY8_HUMAN(pre=K,post=Q);tr|B4E1H8|B4E1H8_HUMAN(pre=K,post=Q)	1016.52	4	20.517	CECPFGYILAGNECVDTDECSVGNPCGN@GTCK	sp|P35555|FBN1_HUMAN(pre=R,post=N);tr|H0YND0|H0YND0_HUMAN(pre=R,post=N)	1310.54	3	19.8657
EASMMEYVLYSLDLYNDSAHYALTR	sp|Q7L576|CYFP1_HUMAN(pre=K,post=F);sp|Q7L576-2|CYFP1_HUMAN(pre=K,post=F)	1033.83	3	28.6985	SLSFPILNPALSQPSQPSS#PLPGSHGR	sp|Q8ND24|RN214_HUMAN(pre=R,post=N);tr|B4DTD1|B4DTD1_HUMAN(pre=R,post=N);tr|E9PN76|E9PN76_HUMAN(pre=R,post=N)	999.178	3	20.5061	ASISCTVEN@ETIGVWRPSPPTCEK	sp|P04003|C4BPA_HUMAN(pre=H,post=I)	1003.16	3	19.8488
QAVDFLSNEGHIYSTVDDDHFK	sp|P15927|RFA2_HUMAN(pre=K,post=S);sp|P15927-2|RFA2_HUMAN(pre=K,post=S);sp|P15927-3|RFA2_HUMAN(pre=K,post=S);tr|Q5TEJ0|Q5TEJ0_HUMAN(pre=K,post=S)	707.096	4	28.6718	ANT#PDS#DITEKTEDSSVPETPDNER	sp|Q9H4L7|SMRCD_HUMAN(pre=R,post=K);sp|Q9H4L7-2|SMRCD_HUMAN(pre=R,post=K);tr|D6RAY8|D6RAY8_HUMAN(pre=R,post=K)	1065.79	3	20.4928	LGWNINN@DTWVITEQLKPLTVNLDFQR	sp|Q13510|ASAH1_HUMAN(pre=F,post=N);sp|Q13510-2|ASAH1_HUMAN(pre=F,post=N);sp|Q13510-3|ASAH1_HUMAN(pre=F,post=N);tr|E7EMM4|E7EMM4_HUMAN(pre=F,post=N);tr|E7ERV9|E7ERV9_HUMAN(pre=F,post=N)	879.975	4	19.8113
IILYYTEPGSHVSQEAAAFSVPVMTHR	sp|P39059|COFA1_HUMAN(pre=R,post=W)	1049.87	3	28.6351	ETTCSKES#NEELTESCETK	sp|P01042|KNG1_HUMAN(pre=R,post=K);sp|P01042-2|KNG1_HUMAN(pre=R,post=K);tr|C9JEX1|C9JEX1_HUMAN(pre=R,post=K)	1387.61	2	20.4132	MYDDIAYSEDNPTPGIVINRPN@GTDVYQGVPK	sp|Q99538|LGMN_HUMAN(pre=M,post=D);tr|Q86TV2|Q86TV2_HUMAN(pre=M,post=D);tr|Q86TV3|Q86TV3_HUMAN(pre=M,post=D);tr|G3V3Z4|G3V3Z4_HUMAN(pre=M,post=D);tr|G3V4E4|G3V4E4_HUMAN(pre=M,post=D)	957.723	4	19.7531
AGWTIITPPTPIIPDDHPLWMSSK	sp|P50440|GATM_HUMAN(pre=K,post=W);sp|P50440-2|GATM_HUMAN(pre=K,post=W);sp|P50440-3|GATM_HUMAN(pre=K,post=W)	741.15	4	28.6283	AGYLSDGDS#PERPAGPPSPTSFRPYEVGPAAR	sp|Q6ZW31|SYDE1_HUMAN(pre=R,post=A);sp|Q6ZW31-2|SYDE1_HUMAN(pre=R,post=A)	882.171	4	20.3985	LMSTEASQN@ITYHCK	sp|P02452|CO1A1_HUMAN(pre=R,post=N)	691.339	3	19.6954
TGACQDVDECQAIPGLCQGGNCINTVGSFECK	sp|P35555|FBN1_HUMAN(pre=R,post=C)	959.178	4	28.6125	LASVPAGGAVAVSAAPGS#AAPAAGSAPAAAEEK	sp|P05387|RLA2_HUMAN(pre=K,post=K);tr|H0YDD8|H0YDD8_HUMAN(pre=K,post=K)	786.408	4	20.3346	N@ISDGFDGIPDNVDAALALPAHSYSGR	sp|P04004|VTNC_HUMAN(pre=R,post=E)	973.143	3	19.6814
SFDSMISTNCTEELENAGVEVLK	sp|P00390|GSHR_HUMAN(pre=R,post=F);sp|P00390-2|GSHR_HUMAN(pre=R,post=F);sp|P00390-4|GSHR_HUMAN(pre=R,post=F);tr|H0YBD4|H0YBD4_HUMAN(pre=R,post=F)	954.465	3	28.601	MLPHAPGVQM^QAIPEDAIPEES#GDEDEDDPDKR	sp|Q13547|HDAC1_HUMAN(pre=R,post=I);tr|F5GXM1|F5GXM1_HUMAN(pre=R,post=I)	1004.7	4	20.3231	GPLANPIWN@VTGFTGR	sp|Q15262|PTPRK_HUMAN(pre=K,post=D);sp|Q15262-2|PTPRK_HUMAN(pre=K,post=D);sp|Q15262-3|PTPRK_HUMAN(pre=K,post=D);tr|B7ZMG0|B7ZMG0_HUMAN(pre=K,post=D);tr|Q5TG12|Q5TG12_HUMAN(pre=K,post=D);tr|E9PGC5|E9PGC5_HUMAN(pre=K,post=D);tr|F5GXI4|F5GXI4_HUMAN(pre=K,pos	922.993	2	19.5748
AQEALDAVSTLEEGHAQYLTSLADASALVAALTR	sp|O75146|HIP1R_HUMAN(pre=R,post=F)	1210.63	3	28.5972	KDDDS#DDESQSSHTGK	sp|O94874|UFL1_HUMAN(pre=R,post=K);sp|O94874-2|UFL1_HUMAN(pre=R,post=K);sp|O94874-3|UFL1_HUMAN(pre=R,post=K)	1131.99	2	20.2867	KVCQDCPLLAPLN@DTR	sp|P02765|FETUA_HUMAN(pre=R,post=V);tr|C9JV77|C9JV77_HUMAN(pre=R,post=V)	730.382	3	19.5037
SGQNNSVFTLYELTNGEDTEDEEFHGLDEATLLR	sp|Q9BRG1|VPS25_HUMAN(pre=R,post=A);tr|K7ENE3|K7ENE3_HUMAN(pre=R,post=A)	997.713	4	28.547	DS#PGIPPSANAHQLFR	sp|P51812|KS6A3_HUMAN(pre=K,post=G);tr|B4DG22|B4DG22_HUMAN(pre=K,post=G);tr|B7ZB17|B7ZB17_HUMAN(pre=K,post=G);tr|F5GYC4|F5GYC4_HUMAN(pre=K,post=G)	644.315	3	20.2485	ELYLQNNYLTDEGLDN@ETFWK	sp|Q7Z5L7|PODN_HUMAN(pre=R,post=L);sp|Q7Z5L7-2|PODN_HUMAN(pre=R,post=L);sp|Q7Z5L7-3|PODN_HUMAN(pre=R,post=L);sp|Q7Z5L7-4|PODN_HUMAN(pre=R,post=L)	1447.7	2	19.4693
LNDGHFMPVLGFGTYAPPEVPR	sp|P42330|AK1C3_HUMAN(pre=K,post=S)	853.438	3	28.5242	GSVSQPST#PS#PPKPTGIFQTSANSSFEPVK	sp|O15027|SC16A_HUMAN(pre=R,post=S);sp|O15027-2|SC16A_HUMAN(pre=R,post=S);sp|O15027-3|SC16A_HUMAN(pre=R,post=S);sp|O15027-4|SC16A_HUMAN(pre=R,post=S);sp|O15027-5|SC16A_HUMAN(pre=R,post=S);tr|J3KNL6|J3KNL6_HUMAN(pre=R,post=S)	913.7	4	20.2482	IEVVNFLVPNAVYDIVKN@YTADYDK	sp|O94905|ERLN2_HUMAN(pre=R,post=A);sp|O94905-2|ERLN2_HUMAN(pre=R,post=A);sp|O94905-3|ERLN2_HUMAN(pre=R,post=A);tr|E5RHW4|E5RHW4_HUMAN(pre=R,post=A);tr|E5RJ09|E5RJ09_HUMAN(pre=R,post=A)	834.703	4	19.373
LLEDGEDFNLGDALDSSNSM^QTIQK	sp|P05783|K1C18_HUMAN(pre=R,post=T);gi|125083(pre=R,post=T);gi|106851(pre=R,post=T);gi|34035(pre=R,post=T)	1015.49	3	28.5004	KDDSHSAEDS#EDEKEDHK	sp|Q9H1E3|NUCKS_HUMAN(pre=K,post=N);sp|Q9H1E3-2|NUCKS_HUMAN(pre=K,post=N)	919.75	3	20.1885	TQVPLITN@SSCQCPH	sp|Q6FHJ7|SFRP4_HUMAN(pre=R,post=I);tr|C9JMJ2|C9JMJ2_HUMAN(pre=R,post=I)	629.633	3	19.3651
DVDWGEVDYLIVDTPPGTSDEHLSVVR	sp|P53384|NUBP1_HUMAN(pre=R,post=Y);sp|P53384-2|NUBP1_HUMAN(pre=R,post=Y);tr|I3L531|I3L531_HUMAN(pre=R,post=Y);tr|I3L3A0|I3L3A0_HUMAN(pre=R,post=Y)	790.141	4	28.4989	AAS#DGQYENQSPEATSPR	sp|Q9HBL0|TENS1_HUMAN(pre=R,post=S);tr|Q59G71|Q59G71_HUMAN(pre=R,post=S);tr|E9PF55|E9PF55_HUMAN(pre=R,post=S);tr|E9PGF5|E9PGF5_HUMAN(pre=R,post=S)	711.307	3	20.1817	LVGGPVAGGDPN@QTIR	sp|O15230|LAMA5_HUMAN(pre=K,post=G);tr|Q5JTP4|Q5JTP4_HUMAN(pre=K,post=G);tr|E2QRK0|E2QRK0_HUMAN(pre=K,post=G)	565.977	3	19.3544
EANFDINQLYDCNWVVVNCSTPGNFFHVLR	sp|Q02218|ODO1_HUMAN(pre=K,post=R);sp|Q02218-2|ODO1_HUMAN(pre=K,post=R);tr|E9PCR7|E9PCR7_HUMAN(pre=K,post=R);tr|F5H801|F5H801_HUMAN(pre=K,post=R);tr|E9PDF2|E9PDF2_HUMAN(pre=K,post=R);tr|E9PFG7|E9PFG7_HUMAN(pre=K,post=R)	943.954	4	28.4805	CPAPGDTQHS#EEAEPEPSQEAESGS#WER	sp|P98088|MUC5A_HUMAN(pre=R,post=G)	1134.44	3	20.143	HGLESASDHHGN@FSITMR	sp|Q9H7M9|GI24_HUMAN(pre=R,post=N)	536.005	4	19.3478
QLIIEDPYYGNDSDFETVYQQCVR	sp|P24666|PPAC_HUMAN(pre=K,post=C);sp|P24666-2|PPAC_HUMAN(pre=K,post=C);sp|P24666-3|PPAC_HUMAN(pre=K,post=C)	1032.82	3	28.4579	DVEDMELS#DVEDDGSK	sp|Q5VT52|RPRD2_HUMAN(pre=R,post=I);sp|Q5VT52-2|RPRD2_HUMAN(pre=R,post=I);sp|Q5VT52-3|RPRD2_HUMAN(pre=R,post=I);tr|B4E2Q6|B4E2Q6_HUMAN(pre=R,post=I)	1075.95	2	20.1428	GYYN@QSEAGSHTLQR	sp|P30464|1B15_HUMAN(pre=R,post=M);sp|P30466|1B18_HUMAN(pre=R,post=M);sp|P30475|1B39_HUMAN(pre=R,post=M);sp|P30484|1B46_HUMAN(pre=R,post=M);sp|Q29836|1B67_HUMAN(pre=R,post=M);sp|Q29718|1B82_HUMAN(pre=R,post=M);sp|P30501|1C02_HUMAN(pre=R,post=M);sp|Q9TNN7|	619.295	3	19.2729
YLLEGTAETHELAEGSTADVLHSR	sp|Q709C8|VP13C_HUMAN(pre=R,post=I);sp|Q709C8-2|VP13C_HUMAN(pre=R,post=I);sp|Q709C8-3|VP13C_HUMAN(pre=R,post=I);sp|Q709C8-4|VP13C_HUMAN(pre=R,post=I)	915.127	3	28.4521	MLPHAPGVQM^QAIPEDAVHEDS#GDEDGEDPDKR	sp|Q92769|HDAC2_HUMAN(pre=R,post=I);tr|B3KRS5|B3KRS5_HUMAN(pre=R,post=I);tr|J3KPW7|J3KPW7_HUMAN(pre=R,post=I)	794.757	5	20.1401	VTQN@LTLIEESLTSEFIHDIDR	sp|P36955|PEDF_HUMAN(pre=K,post=E);tr|I3L3M1|I3L3M1_HUMAN(pre=K,post=E);tr|I3L4N7|I3L4N7_HUMAN(pre=K,post=E)	906.805	3	19.1924
DAFITQAQEQQIELLEIPEHSDIK	sp|Q69YN2|C19L1_HUMAN(pre=K,post=Q);sp|Q69YN2-2|C19L1_HUMAN(pre=K,post=Q);sp|Q69YN2-3|C19L1_HUMAN(pre=K,post=Q)	1028.54	3	28.4433	EEKESEDKPEIEDVGS#DEEEEKKDGDK	sp|P07900|HS90A_HUMAN(pre=K,post=K);sp|P07900-2|HS90A_HUMAN(pre=K,post=K);tr|Q86U12|Q86U12_HUMAN(pre=K,post=K)	814.195	5	20.1324	LNPTVTYGN@DSFSAK	sp|P05362|ICAM1_HUMAN(pre=R,post=A);tr|E7ESS4|E7ESS4_HUMAN(pre=R,post=A)	951.989	2	19.1036
CNVCECHSGYQLPLCQECPGCPSPCGK	sp|P05107|ITB2_HUMAN(pre=R,post=Y);tr|A8MYE6|A8MYE6_HUMAN(pre=R,post=Y)	1181.5	3	28.4397	QS#SFEIPDDVPLPAGWEM^AK	sp|P46937|YAP1_HUMAN(pre=R,post=T);sp|P46937-2|YAP1_HUMAN(pre=R,post=T);sp|P46937-3|YAP1_HUMAN(pre=R,post=T);tr|E9PRV2|E9PRV2_HUMAN(pre=R,post=T);tr|F5H202|F5H202_HUMAN(pre=R,post=T)	867.746	3	20.0512	VTGLN@CTTNHPINPK	sp|P08648|ITA5_HUMAN(pre=R,post=G)	652.347	3	19.1035
GQGVYLGMPGCLPVYDALAGEFIR	sp|P30040|ERP29_HUMAN(pre=K,post=A);tr|F8VY02|F8VY02_HUMAN(pre=K,post=A)	909.798	3	28.3653	M^ESEGGADDS#AEEGDLLDDDDNEDRGDDQVK	tr|B4DY08|B4DY08_HUMAN(pre=K,post=T)	1242.5	3	20.0493	AQQLLAN@STALEEAM^LQEQQR	sp|O15230|LAMA5_HUMAN(pre=R,post=L)	845.095	3	19.0893
VDEFPLCGHMVSDEYEQLSSEALEAAR	sp|P27635|RL10_HUMAN(pre=K,post=I);tr|B8A6G2|B8A6G2_HUMAN(pre=K,post=I);tr|A6QRI9|A6QRI9_HUMAN(pre=K,post=I)	1076.17	3	28.3268	S#PLDPDSGLLSCTLPNGFGGQSGPEGER	sp|Q9H4L4|SENP3_HUMAN(pre=K,post=S);tr|J3KNH7|J3KNH7_HUMAN(pre=K,post=S)	1023.47	3	19.9901	ALEVNTVTCQLN@CSDHGHCDSFTK	sp|Q8IZA0|K319L_HUMAN(pre=R,post=R);sp|Q8IZA0-2|K319L_HUMAN(pre=R,post=R);sp|Q8IZA0-3|K319L_HUMAN(pre=R,post=R);tr|C9J519|C9J519_HUMAN(pre=R,post=R);tr|E7EN73|E7EN73_HUMAN(pre=R,post=R)	1028.13	3	19.0289
NLEVLNFFNNQIEELPTQISSLQK	sp|Q15404|RSU1_HUMAN(pre=K,post=L);sp|Q15404-2|RSU1_HUMAN(pre=K,post=L);tr|F2Z2H2|F2Z2H2_HUMAN(pre=K,post=L)	1036.23	3	28.2664	EENPES#DGEPVVEDGTSVK	sp|Q13439|GOGA4_HUMAN(pre=K,post=T);sp|Q13439-3|GOGA4_HUMAN(pre=K,post=T);sp|Q13439-4|GOGA4_HUMAN(pre=K,post=T);sp|Q13439-5|GOGA4_HUMAN(pre=K,post=T);tr|H0Y6I0|H0Y6I0_HUMAN(pre=K,post=T);tr|E7EVX2|E7EVX2_HUMAN(pre=K,post=T)	1193.03	2	19.9858	LLGVPLVGADVCGFLGN@TSEELCVR	sp|P10253|LYAG_HUMAN(pre=N,post=W)	940.82	3	19.0199
ELVHYYEQTSDMMTDAVNENR	sp|Q15154|PCM1_HUMAN(pre=R,post=K);sp|Q15154-2|PCM1_HUMAN(pre=R,post=K);tr|E7EV93|E7EV93_HUMAN(pre=R,post=K);tr|E7ETA6|E7ETA6_HUMAN(pre=R,post=K);tr|E7EV56|E7EV56_HUMAN(pre=R,post=K)	897.071	3	28.2532	HNLFEDNM^ALPSESVSS#LTDLKPPTGSNQASPAR	sp|Q9BZQ8|NIBAN_HUMAN(pre=K,post=R)	999.485	4	19.9489	LHVGNYN@GTAGDALR	sp|Q14314|FGL2_HUMAN(pre=R,post=F)	851.935	2	19.0042
DWECMTELLLEEPVQGEEAMSDR	sp|Q8WVM7|STAG1_HUMAN(pre=K,post=Q);tr|Q6P275|Q6P275_HUMAN(pre=K,post=Q);tr|Q68DW7|Q68DW7_HUMAN(pre=K,post=Q);tr|F5H1C4|F5H1C4_HUMAN(pre=K,post=Q);tr|H7C595|H7C595_HUMAN(pre=K,post=Q)	971.103	3	28.211	GLSAS#LPDLDSENWIEVK	sp|Q6PKG0|LARP1_HUMAN(pre=K,post=K);sp|Q6PKG0-3|LARP1_HUMAN(pre=K,post=K);tr|E5RH50|E5RH50_HUMAN(pre=K,post=K);tr|H0YBW1|H0YBW1_HUMAN(pre=K,post=K);tr|H0YC73|H0YC73_HUMAN(pre=K,post=K)	1171.08	2	19.8974	GQVYLQCGTPCN@LTCR	sp|P04275|VWF_HUMAN(pre=K,post=S)	691.321	3	18.9822
MGSENLNEQLEEFLANIGTSVQNVR	sp|Q9UKG1|DP13A_HUMAN(pre=K,post=R)	979.491	3	28.1655	RPES#PPSILTPPVVPTADK	sp|P55198|AF17_HUMAN(pre=K,post=V);tr|E9PEP1|E9PEP1_HUMAN(pre=K,post=P)	790.43	3	19.8691	ISCTVEN@ETIGVWRPSPPTCEK	sp|P04003|C4BPA_HUMAN(pre=S,post=I)	713.106	4	18.9743
APANKDPSESWTLPVAAGPGQDTDKTPGHAPAQDK	sp|O75363|BCAS1_HUMAN(pre=K,post=V);sp|O75363-2|BCAS1_HUMAN(pre=K,post=V);tr|G3XAF7|G3XAF7_HUMAN(pre=K,post=V);tr|B4E2C4|B4E2C4_HUMAN(pre=K,post=V)	1033.54	4	28.1535	T#PPRDLPTIPGVTSPSSDEPPMEASQSHLR	sp|Q13541|4EBP1_HUMAN(pre=K,post=N)	856.666	4	19.8676	ELPGVCN@ETM^M^ALWEECKPCLK	sp|P10909|CLUS_HUMAN(pre=K,post=Q);sp|P10909-2|CLUS_HUMAN(pre=K,post=Q);sp|P10909-4|CLUS_HUMAN(pre=K,post=Q);sp|P10909-5|CLUS_HUMAN(pre=K,post=Q);tr|E5RJZ5|E5RJZ5_HUMAN(pre=K,post=Q);tr|E7ERK6|E7ERK6_HUMAN(pre=K,post=Q);tr|E7ETB4|E7ETB4_HUMAN(pre=K,post=Q	790.878	4	18.9413
GEGTGVLGSLSLPLSELLVADQLCLDR	sp|Q9BSJ8|ESYT1_HUMAN(pre=R,post=W);sp|Q9BSJ8-2|ESYT1_HUMAN(pre=R,post=W)	986.198	3	28.1234	TPSPLVLEGTIEQSS#PPLSPTTK	sp|P33241|LSP1_HUMAN(pre=R,post=L);sp|P33241-2|LSP1_HUMAN(pre=R,post=L);sp|P33241-3|LSP1_HUMAN(pre=R,post=L);tr|E9PBD8|E9PBD8_HUMAN(pre=R,post=L);tr|E7EMG9|E7EMG9_HUMAN(pre=R,post=L)	916.484	3	19.8597	NQELEDNVHISPN@GSIITIVGTR	sp|P98160|PGBM_HUMAN(pre=R,post=P)	884.465	3	18.9341
QALLDSEGNADIDQVDNLQEGPSKPVHSSTNYDDAMQFLK	sp|Q9UQR1|ZN148_HUMAN(pre=K,post=K)	965.278	5	28.1103	ESEDKPEIEDVGS#DEEEEKK	sp|P07900|HS90A_HUMAN(pre=K,post=D);sp|P07900-2|HS90A_HUMAN(pre=K,post=D);tr|Q86U12|Q86U12_HUMAN(pre=K,post=D)	993.135	3	19.8574	AIGN@GTVSGLVQAVDAETGK	sp|Q8TEM1|PO210_HUMAN(pre=L,post=V)	726.062	3	18.8698
SENQVLGQYIENLMSASSVFQTTDTK	sp|Q9UIL1|SCOC_HUMAN(pre=K,post=S);sp|Q9UIL1-2|SCOC_HUMAN(pre=K,post=S);sp|Q9UIL1-3|SCOC_HUMAN(pre=K,post=S);sp|Q9UIL1-4|SCOC_HUMAN(pre=K,post=S)	1060.2	3	28.0878	S#AGEEEDGPVLTDEQK	sp|Q66PJ3|AR6P4_HUMAN(pre=R,post=S);sp|Q66PJ3-2|AR6P4_HUMAN(pre=R,post=S);sp|Q66PJ3-3|AR6P4_HUMAN(pre=R,post=S);sp|Q66PJ3-4|AR6P4_HUMAN(pre=R,post=S);tr|B3V0L1|B3V0L1_HUMAN(pre=R,post=S);tr|F5GYV5|F5GYV5_HUMAN(pre=R,post=S);tr|F8WCT1|F8WCT1_HUMAN(pre=R,po	691.317	3	19.8554	CNM^IN@GTDGDSFHPLITK	sp|Q14108|SCRB2_HUMAN(pre=K,post=D);sp|Q14108-2|SCRB2_HUMAN(pre=K,post=D)	775.708	3	18.8448
IMDPDVITGYNIQNFDLPYLISR	sp|P28340|DPOD1_HUMAN(pre=R,post=A);tr|M0QZR8|M0QZR8_HUMAN(pre=R,post=A);tr|M0R2B7|M0R2B7_HUMAN(pre=R,post=A)	947.827	3	28.081	SPM^FPALGEASS#DDDLFQSAKPK	sp|Q641Q2|FA21A_HUMAN(pre=K,post=P);sp|Q641Q2-2|FA21A_HUMAN(pre=K,post=P);sp|Q5SNT6|FA21B_HUMAN(pre=K,post=P);sp|Q9Y4E1|FA21C_HUMAN(pre=K,post=P);sp|Q9Y4E1-2|FA21C_HUMAN(pre=K,post=P);sp|Q9Y4E1-3|FA21C_HUMAN(pre=K,post=P);sp|Q9Y4E1-4|FA21C_HUMAN(pre=K,pos	742.362	4	19.823	AIPTIVSDGN@TTFQEK	sp|P13866|SC5A1_HUMAN(pre=K,post=C);sp|P13866-2|SC5A1_HUMAN(pre=K,post=C)	1005.53	2	18.8242
AVPPNNSNAAEDDLPTVELQGVVPR	sp|P00488|F13A_HUMAN(pre=R,post=G);tr|H0Y796|H0Y796_HUMAN(pre=R,post=G);tr|A6PVK5|A6PVK5_HUMAN(pre=R,post=G);tr|Q9NQP5|Q9NQP5_HUMAN(pre=R,post=G)	1373.71	2	28.0808	SQSS#DTEQQSPTSGGGK	sp|P23588|IF4B_HUMAN(pre=R,post=V);tr|B4DS13|B4DS13_HUMAN(pre=R,post=V);tr|E7EX17|E7EX17_HUMAN(pre=R,post=V)	683.639	3	19.7517	LHNNN@ISVVGSSDFCPPGHNTK	sp|P07585|PGS2_HUMAN(pre=Y,post=K);sp|P07585-2|PGS2_HUMAN(pre=Y,post=K);sp|P07585-3|PGS2_HUMAN(pre=Y,post=K);sp|P07585-4|PGS2_HUMAN(pre=Y,post=K);tr|F8VNV6|F8VNV6_HUMAN(pre=Y,post=K)	671.584	4	18.8045
DLPCPGTCALEGGSHITTFDGK	sp|Q02817|MUC2_HUMAN(pre=K,post=T);tr|E7EUV1|E7EUV1_HUMAN(pre=K,post=T)	874.423	3	28.0313	SEDEDS#LEEAGSPAPGPCPR	sp|Q8TBB5|KLDC4_HUMAN(pre=R,post=S);sp|Q8TBB5-2|KLDC4_HUMAN(pre=R,post=S);sp|Q8TBB5-3|KLDC4_HUMAN(pre=R,post=S)	1162.48	2	19.748	AFITN@FSMIIDGM^TYPGIIK	sp|Q14624|ITIH4_HUMAN(pre=K,post=E);sp|Q14624-2|ITIH4_HUMAN(pre=K,post=E);sp|Q14624-3|ITIH4_HUMAN(pre=K,post=E);sp|Q14624-4|ITIH4_HUMAN(pre=K,post=E);tr|B7ZKJ8|B7ZKJ8_HUMAN(pre=K,post=E)	846.448	3	18.7673
IDDEPANLDILDTAGQAEFTAMR	sp|Q92963|RIT1_HUMAN(pre=R,post=D);sp|Q92963-2|RIT1_HUMAN(pre=R,post=D);tr|Q5VY89|Q5VY89_HUMAN(pre=R,post=D)	884.098	3	27.9998	KYSSCST#IFLDDSTVSQPNLR	sp|Q8N7R7|CCYL1_HUMAN(pre=K,post=T);sp|Q8N7R7-3|CCYL1_HUMAN(pre=K,post=T);tr|H7BZD2|H7BZD2_HUMAN(pre=K,post=T)	929.45	3	19.742	FVEGSHN@STVSLTTK	sp|P04114|APOB_HUMAN(pre=K,post=N)	632.67	3	18.7364
TIESILEPVAQQISHLVIMHEEGEVDGK	sp|P18206|VINC_HUMAN(pre=R,post=A);sp|P18206-2|VINC_HUMAN(pre=R,post=A);tr|B4DTM7|B4DTM7_HUMAN(pre=R,post=A)	678.764	5	27.9843	MKPAGS#VNDMALDAFDLDR	sp|Q9UI08|EVL_HUMAN(pre=R,post=M);sp|Q9UI08-2|EVL_HUMAN(pre=R,post=M);tr|H0YJN0|H0YJN0_HUMAN(pre=R,post=M)	812.053	3	19.7267	AQQLLAN@STALEEAMLQEQQR	sp|O15230|LAMA5_HUMAN(pre=R,post=L)	839.766	3	18.7249
VFTTQELVQAFTHAPATLEADR	sp|O95433|AHSA1_HUMAN(pre=R,post=G);tr|B4DUR9|B4DUR9_HUMAN(pre=R,post=G);tr|H0YJG7|H0YJG7_HUMAN(pre=R,post=G);tr|H0YJ63|H0YJ63_HUMAN(pre=R,post=G);tr|G3V438|G3V438_HUMAN(pre=R,post=G)	863.787	3	27.9445	MLPHAPGVQMQAIPEDAIPEES#GDEDEDDPDKR	sp|Q13547|HDAC1_HUMAN(pre=R,post=I);tr|F5GXM1|F5GXM1_HUMAN(pre=R,post=I)	1000.7	4	19.7265	FSEDHLN@ITCSATAR	sp|P41217|OX2G_HUMAN(pre=K,post=P);sp|P41217-2|OX2G_HUMAN(pre=K,post=P);sp|P41217-3|OX2G_HUMAN(pre=K,post=P);tr|F8W7G1|F8W7G1_HUMAN(pre=K,post=P)	622.964	3	18.665
LNPNFLVDFGKEPLGPALAHELR	sp|Q13228|SBP1_HUMAN(pre=K,post=Y);sp|Q13228-2|SBP1_HUMAN(pre=K,post=Y);sp|Q13228-3|SBP1_HUMAN(pre=K,post=Y)	709.651	4	27.9409	QVS#ASELHTSGILGPETLR	sp|P58107|EPIPL_HUMAN(pre=R,post=D)	1110.06	2	19.7224	NIASITDDTFCKAN@DTSYIR	sp|P20774|MIME_HUMAN(pre=N,post=D)	865.427	3	18.6644
VPHSLDLSSPNMANTVNAALKPLETLSR	sp|Q7Z6Z7|HUWE1_HUMAN(pre=R,post=I);sp|Q7Z6Z7-2|HUWE1_HUMAN(pre=R,post=I);sp|Q7Z6Z7-3|HUWE1_HUMAN(pre=R,post=I);tr|H0Y5W0|H0Y5W0_HUMAN(pre=R,post=I)	816.698	4	27.9105	DS#PGIPPSAGAHQLFR	sp|Q15418|KS6A1_HUMAN(pre=K,post=G);sp|Q15418-2|KS6A1_HUMAN(pre=K,post=G);sp|Q15418-3|KS6A1_HUMAN(pre=K,post=G);tr|E9PRI4|E9PRI4_HUMAN(pre=K,post=G);tr|E9PGT3|E9PGT3_HUMAN(pre=K,post=G);tr|Q5SVM6|Q5SVM6_HUMAN(pre=K,post=G)	625.308	3	19.6893	TLSDVPSAAPQN@LSLEVR	sp|Q92859|NEO1_HUMAN(pre=R,post=N);sp|Q92859-2|NEO1_HUMAN(pre=R,post=N);sp|Q92859-3|NEO1_HUMAN(pre=R,post=N);tr|Q59FP8|Q59FP8_HUMAN(pre=R,post=N);tr|B7ZKN0|B7ZKN0_HUMAN(pre=R,post=N)	681.368	3	18.6291
LVQGFFPQEPLSVTWSESGQGVTAR	sp|P01876|IGHA1_HUMAN(pre=C,post=N)	955.496	3	27.9077	GS#GGLFSPSTAHVPDGALGQR	sp|Q9C0C2|TB182_HUMAN(pre=R,post=D);sp|Q9C0C2-2|TB182_HUMAN(pre=R,post=D)	745.695	3	19.599	YPQDYQFYIQN@FTALPLNTVVPPQR	sp|P43307|SSRA_HUMAN(pre=R,post=Q);sp|P43307-2|SSRA_HUMAN(pre=R,post=Q);tr|E9PAL7|E9PAL7_HUMAN(pre=R,post=Q);tr|F5H5Y2|F5H5Y2_HUMAN(pre=R,post=Q);tr|C9J5W0|C9J5W0_HUMAN(pre=R,post=Q);tr|C9IZQ1|C9IZQ1_HUMAN(pre=R,post=Q);tr|C9J3L8|C9J3L8_HUMAN(pre=R,post=Q	790.159	4	18.6164
VNPPGIMSILDDVCATMHAVGEGADQTLLQK	sp|Q12965|MYO1E_HUMAN(pre=K,post=L)	892.957	4	27.8497	HEPHQDS#GEEAEGCPSAPEETPVDK	sp|Q96JQ2|CLMN_HUMAN(pre=K,post=K)	1034.11	3	19.567	SFDDHFQHLLN@DSER	sp|P35052|GPC1_HUMAN(pre=R,post=T);tr|H7C024|H7C024_HUMAN(pre=R,post=T);tr|H7BZE9|H7BZE9_HUMAN(pre=R,post=T);tr|C9J4Y6|C9J4Y6_HUMAN(pre=R,post=T);tr|H7C410|H7C410_HUMAN(pre=R,post=T)	668.978	3	18.5439
GNCFCYGHASECAPVDGFNEEVEGMVHGHCMCR	sp|P07942|LAMB1_HUMAN(pre=R,post=H);tr|G3XAI2|G3XAI2_HUMAN(pre=R,post=H);tr|E7EPA6|E7EPA6_HUMAN(pre=R,post=H)	804.323	5	27.8392	SLS#SPTVTLSAPLEGAK	sp|Q96PU5|NED4L_HUMAN(pre=R,post=D);sp|Q96PU5-2|NED4L_HUMAN(pre=R,post=D);sp|Q96PU5-4|NED4L_HUMAN(pre=R,post=D);sp|Q96PU5-5|NED4L_HUMAN(pre=R,post=D);sp|Q96PU5-6|NED4L_HUMAN(pre=R,post=D);sp|Q96PU5-7|NED4L_HUMAN(pre=R,post=D);sp|Q96PU5-9|NED4L_HUMAN(pre=R	1013.54	2	19.4686	KIPAIN@QTITEANEK	sp|P11047|LAMC1_HUMAN(pre=R,post=T)	701.74	3	18.5082
SLGYDLPM^VEEGEPDPEFEAILDTVDPNR	sp|Q13813|SPTN1_HUMAN(pre=R,post=D);sp|Q13813-2|SPTN1_HUMAN(pre=R,post=D);sp|Q13813-3|SPTN1_HUMAN(pre=R,post=D);tr|A6NG51|A6NG51_HUMAN(pre=R,post=D)	1136.54	3	27.8157	ISENYSDKS#DIENADESSSSILKPLISPAAER	sp|Q9Y6R1|S4A4_HUMAN(pre=R,post=I);sp|Q9Y6R1-4|S4A4_HUMAN(pre=R,post=I);sp|Q9Y6R1-5|S4A4_HUMAN(pre=R,post=I)	796.399	5	19.4519	STYN@DTEDVSQASPSESEAR	sp|Q6GTX8|LAIR1_HUMAN(pre=R,post=F);sp|Q6GTX8-2|LAIR1_HUMAN(pre=R,post=F);sp|Q6GTX8-3|LAIR1_HUMAN(pre=R,post=F);sp|Q6GTX8-4|LAIR1_HUMAN(pre=R,post=F);tr|A8MZ84|A8MZ84_HUMAN(pre=R,post=F);tr|D3YTC8|D3YTC8_HUMAN(pre=R,post=F);tr|C9IZB2|C9IZB2_HUMAN(pre=R,po	773.34	3	18.455
SSFATPGVNVGLFCSTPGVALAR	sp|Q96DC8|ECHD3_HUMAN(pre=K,post=A);sp|Q96DC8-2|ECHD3_HUMAN(pre=K,post=A);tr|Q5W0J6|Q5W0J6_HUMAN(pre=K,post=A)	818.098	3	27.7812	ASDPDEAGGPEGSEAVQS#GTPEEPEPELEAEASK	sp|O60936-2|NOL3_HUMAN(pre=R,post=E);tr|B4DFL0|B4DFL0_HUMAN(pre=R,post=E);tr|H3BUP2|H3BUP2_HUMAN(pre=R,post=E);tr|H3BUN4|H3BUN4_HUMAN(pre=R,post=E);tr|J3QLT7|J3QLT7_HUMAN(pre=R,post=E)	941.918	4	19.3881	LQFDDN@GTYTCQVK	sp|O60487|MPZL2_HUMAN(pre=K,post=N)	989.476	2	18.4224
ATLSSTSGLDLMSESGEGEISPQR	sp|Q8WWI1|LMO7_HUMAN(pre=K,post=E);sp|Q8WWI1-2|LMO7_HUMAN(pre=K,post=E);sp|Q8WWI1-3|LMO7_HUMAN(pre=K,post=E);sp|Q8WWI1-4|LMO7_HUMAN(pre=K,post=E);tr|E9PMS6|E9PMS6_HUMAN(pre=K,post=E);tr|E9PMT2|E9PMT2_HUMAN(pre=K,post=E);tr|J3KP06|J3KP06_HUMAN(pre=K,post=E	866.089	3	27.7677	SIS#REPS#PALGPNLDGSGLLPR	sp|Q9BRZ2|TRI56_HUMAN(pre=K,post=P)	846.415	3	19.3653	VCQDCPLLAPLN@DTR	sp|P02765|FETUA_HUMAN(pre=K,post=V);tr|C9JV77|C9JV77_HUMAN(pre=K,post=V)	639.649	3	18.3779
VTVLTHCNTGALATAGYGTALGVIR	sp|Q9BV20|MTNA_HUMAN(pre=K,post=S)	887.482	3	27.7622	CPAPGDTQHS#EEAEPEPSQEAES#GSWER	sp|P98088|MUC5A_HUMAN(pre=R,post=G)	1134.44	3	19.3513	TPEQGSN@GTDGASQK	sp|Q12913|PTPRJ_HUMAN(pre=R,post=T);sp|Q12913-2|PTPRJ_HUMAN(pre=R,post=T);tr|E9PJ83|E9PJ83_HUMAN(pre=R,post=T)	589.286	3	18.35
GTEWVDPEDPTVIAETELLGAAASIEAAAK	sp|Q9Y4G6|TLN2_HUMAN(pre=K,post=K);tr|H0YMT1|H0YMT1_HUMAN(pre=K,post=K)	1114.91	3	27.7463	ISIFDNLDVVS#EDEEAPEEAPENGSNKENTETPAATPK	sp|P55201|BRPF1_HUMAN(pre=R,post=S);sp|P55201-2|BRPF1_HUMAN(pre=R,post=S);sp|P55201-3|BRPF1_HUMAN(pre=R,post=S);sp|P55201-4|BRPF1_HUMAN(pre=R,post=S)	1150.54	4	19.3453	FN@STQIAAMAPEHEEPR	sp|Q4G148|GXLT1_HUMAN(pre=K,post=I);sp|Q4G148-2|GXLT1_HUMAN(pre=K,post=I)	691.667	3	18.3473
NADGFIDLEEYIGDMYSHDGNTDEPEWVK	sp|O43852|CALU_HUMAN(pre=K,post=T);sp|O43852-2|CALU_HUMAN(pre=K,post=T);sp|O43852-3|CALU_HUMAN(pre=K,post=T);sp|O43852-4|CALU_HUMAN(pre=K,post=T);sp|O43852-15|CALU_HUMAN(pre=K,post=T);tr|H0Y875|H0Y875_HUMAN(pre=K,post=T)	912.665	4	27.7396	GGTLGGGTLGPPS#PPGAPS#PPEPGGEIELVFR	sp|Q06587|RING1_HUMAN(pre=R,post=P);sp|Q06587-2|RING1_HUMAN(pre=R,post=P)	1101.2	3	19.2935	IN@CSDGYIEYYICR	sp|O14494|LPP1_HUMAN(pre=K,post=G);sp|O14494-2|LPP1_HUMAN(pre=K,post=G)	985.942	2	18.3434
AYPEEPVGVVCQVDGVPQVVEYSEISPETAQLR	sp|Q3KQV9|UAP1L_HUMAN(pre=K,post=A);sp|Q3KQV9-2|UAP1L_HUMAN(pre=K,post=A)	947.977	4	27.7043	LRS#YEDM^IGEEVPSDQYYWAPLAQHER	sp|O60716|CTND1_HUMAN(pre=R,post=G);sp|O60716-2|CTND1_HUMAN(pre=R,post=G);sp|O60716-3|CTND1_HUMAN(pre=R,post=G);sp|O60716-4|CTND1_HUMAN(pre=R,post=G);sp|O60716-5|CTND1_HUMAN(pre=R,post=G);sp|O60716-6|CTND1_HUMAN(pre=R,post=G);sp|O60716-7|CTND1_HUMAN(pre=R	881.402	4	19.2742	LPEICTQCPGSVQN@LSK	sp|Q6UW56|ARAID_HUMAN(pre=A,post=V);sp|Q6UW56-3|ARAID_HUMAN(pre=A,post=V)	740.712	3	18.2925
QLVENTDETYCIDNEALYDICFR	sp|Q9BVA1|TBB2B_HUMAN(pre=H,post=T);sp|Q13509|TBB3_HUMAN(pre=H,post=T);sp|P04350|TBB4A_HUMAN(pre=H,post=T);sp|P68371|TBB4B_HUMAN(pre=H,post=T);sp|P07437|TBB5_HUMAN(pre=H,post=T);sp|Q9BUF5|TBB6_HUMAN(pre=H,post=T);tr|Q5ST81|Q5ST81_HUMAN(pre=H,post=T);tr|Q5	1009.13	3	27.6955	SKS#PLPPEEEAKDEEEDQTLVNLDTYTSDLHFQVSK	sp|Q1KMD3|HNRL2_HUMAN(pre=R,post=D);tr|H3BQZ7|H3BQZ7_HUMAN(pre=R,post=D)	955.872	5	19.2606	VPVTLALN@NTLFLIEER	sp|P15144|AMPN_HUMAN(pre=K,post=Q)	696.401	3	18.288
VLYEIPDTYAQTEGDAEPPRPDAGGPNSDFNTR	sp|Q9BU68|PR15L_HUMAN(pre=K,post=L)	934.943	4	27.6928	LLEDS#DS#EDEAAPSPLQPALRPNPTAILDEAPKPK	sp|Q9BW85|CCD94_HUMAN(pre=R,post=R)	864.233	5	19.2507	AYYNIGN@YTQAVECAK	sp|Q32P28|P3H1_HUMAN(pre=F,post=T);sp|Q32P28-2|P3H1_HUMAN(pre=F,post=T);sp|Q32P28-3|P3H1_HUMAN(pre=F,post=T)	718.686	3	18.2712
QIGLYPVLVIDSSGYVNPNYTGR	sp|P01833|PIGR_HUMAN(pre=K,post=I)	890.475	3	27.6846	HSLDS#DEEEDDDDGGSSK	sp|O95400|CD2B2_HUMAN(pre=K,post=Y)	1152.95	2	19.2355	KAPVVN@CSIAVCQR	sp|P11215|ITAM_HUMAN(pre=R,post=I)	631.009	3	18.2413
ETPNLGPYSPCVLCACNGHSETCDPETGVCNCR	sp|P11047|LAMC1_HUMAN(pre=R,post=D)	989.659	4	27.6806	SPS#PPLPTHIPPEPPRT#PPFPAK	sp|Q8IZ21|PHAR4_HUMAN(pre=R,post=T);sp|Q8IZ21-2|PHAR4_HUMAN(pre=R,post=T);sp|Q8IZ21-3|PHAR4_HUMAN(pre=R,post=T)	727.126	4	19.2317	TAN@DTSTEAYNLLLR	sp|P11047|LAMC1_HUMAN(pre=K,post=T)	609.647	3	18.239
YMGSHIPESPLQFYVNYPNSGSVSAYGPGLVYGVANK	sp|O75369|FLNB_HUMAN(pre=K,post=T);sp|O75369-2|FLNB_HUMAN(pre=K,post=T);sp|O75369-3|FLNB_HUMAN(pre=K,post=T);sp|O75369-7|FLNB_HUMAN(pre=K,post=T);sp|O75369-4|FLNB_HUMAN(pre=K,post=T);sp|O75369-5|FLNB_HUMAN(pre=K,post=T);sp|O75369-6|FLNB_HUMAN(pre=K,post=T	1063.54	4	27.6793	DLDLLASVPS#PSSSGSR	sp|Q8WU79|SMAP2_HUMAN(pre=K,post=K);sp|Q8WU79-2|SMAP2_HUMAN(pre=K,post=K);sp|Q8WU79-3|SMAP2_HUMAN(pre=K,post=K)	637.978	3	19.1851	DVLQNHLTEVLTLVAM^ELPHN@VSSAEAVLR	sp|O95479|G6PE_HUMAN(pre=R,post=H)	865.713	4	18.2112
YQGLQQQEAKPDGLVTDSSAELQSLEQQLEEAQTENFNIK	sp|Q15075|EEA1_HUMAN(pre=K,post=Q)	1235.63	4	27.6259	ITSVS#TGNLCTEEQTPPPRPEAYPIPTQTYTR	sp|P55196|AFAD_HUMAN(pre=K,post=E);sp|P55196-2|AFAD_HUMAN(pre=K,post=E);sp|P55196-1|AFAD_HUMAN(pre=K,post=E);sp|P55196-3|AFAD_HUMAN(pre=K,post=E);sp|P55196-6|AFAD_HUMAN(pre=K,post=E);sp|P55196-5|AFAD_HUMAN(pre=K,post=E);tr|J3KN01|J3KN01_HUMAN(pre=K,post=E	1276.95	3	19.165	N@HTWLPVSDDACYR	sp|P15529|MCP_HUMAN(pre=R,post=E);sp|P15529-2|MCP_HUMAN(pre=R,post=E);sp|P15529-11|MCP_HUMAN(pre=R,post=E);sp|P15529-3|MCP_HUMAN(pre=R,post=E);sp|P15529-12|MCP_HUMAN(pre=R,post=E);sp|P15529-4|MCP_HUMAN(pre=R,post=E);sp|P15529-13|MCP_HUMAN(pre=R,post=E);sp	626.958	3	18.1509
VFGAGYPSLPTMTVSDWYEQHR	sp|P78318|IGBP1_HUMAN(pre=K,post=K)	895.769	3	27.6127	KLS#GDQITLPTTVDYSSVPK	sp|O00559|RCAS1_HUMAN(pre=R,post=Q);tr|Q5Y8C7|Q5Y8C7_HUMAN(pre=R,post=Q);tr|E9PND3|E9PND3_HUMAN(pre=R,post=Q);tr|E9PJ38|E9PJ38_HUMAN(pre=R,post=Q);tr|E9PN10|E9PN10_HUMAN(pre=R,post=Q)	887.809	3	19.1489	ELGVVM^YN@CSCLAR	sp|Q8IV08|PLD3_HUMAN(pre=K,post=D)	611.621	3	18.1043
FQGQTCEMCQTCLGVCAEHK	sp|P05556|ITB1_HUMAN(pre=K,post=E);sp|P05556-2|ITB1_HUMAN(pre=K,post=E);sp|P05556-3|ITB1_HUMAN(pre=K,post=E);sp|P05556-4|ITB1_HUMAN(pre=K,post=E);sp|P05556-5|ITB1_HUMAN(pre=K,post=E)	911.404	3	27.6086	TISIADGNS#SDSDADAGTTVLNLQPR	sp|Q9UBY0|SL9A2_HUMAN(pre=R,post=A)	948.115	3	19.1447	VDLEDFEN@NTAYAK	sp|P55083|MFAP4_HUMAN(pre=R,post=Y);sp|P55083-2|MFAP4_HUMAN(pre=R,post=Y);tr|K7ES70|K7ES70_HUMAN(pre=R,post=Y)	959.468	2	18.0652
NCTQNFLSQVLGVQNYASIPQPMTDLPELDTPESAR	sp|O95486|SC24A_HUMAN(pre=K,post=I)	1045.26	4	27.6075	APLPPMPAS#QSVPQDLAHIQER	sp|Q53SF7|COBL1_HUMAN(pre=R,post=P);sp|Q53SF7-2|COBL1_HUMAN(pre=R,post=P);sp|Q53SF7-3|COBL1_HUMAN(pre=R,post=P);sp|Q53SF7-4|COBL1_HUMAN(pre=R,post=P);tr|G8JL86|G8JL86_HUMAN(pre=R,post=P)	869.437	3	19.1316	YMQN@LTVEQPIEVK	sp|P24043|LAMA2_HUMAN(pre=R,post=K)	991.032	2	18.0304
DRAPLTATAPQLDDEEMYSAHMPAHLR	sp|Q8WU39|MZB1_HUMAN(pre=G,post=C);sp|Q8WU39-2|MZB1_HUMAN(pre=G,post=C);sp|Q8WU39-4|MZB1_HUMAN(pre=G,post=C);sp|Q8WU39-5|MZB1_HUMAN(pre=G,post=C);tr|D6RII0|D6RII0_HUMAN(pre=G,post=C);tr|H0Y9L3|H0Y9L3_HUMAN(pre=G,post=C)	795.889	4	27.5943	LKPGGVGAPS#SSSPSPSPSAR	sp|Q92797|SYMPK_HUMAN(pre=K,post=P)	764.393	3	19.1165	VPSENKDLYEYSWVQGPLHSN@ETDR	sp|Q92542|NICA_HUMAN(pre=K,post=L);sp|Q92542-2|NICA_HUMAN(pre=K,post=L);tr|E7ENA9|E7ENA9_HUMAN(pre=K,post=L);tr|F6Y097|F6Y097_HUMAN(pre=K,post=L)	813.898	4	17.9882
DMDLTEVITGTLWNLSSHDSIK	sp|O60716|CTND1_HUMAN(pre=R,post=M);sp|O60716-2|CTND1_HUMAN(pre=R,post=M);sp|O60716-3|CTND1_HUMAN(pre=R,post=M);sp|O60716-4|CTND1_HUMAN(pre=R,post=M);sp|O60716-5|CTND1_HUMAN(pre=R,post=M);sp|O60716-6|CTND1_HUMAN(pre=R,post=M);sp|O60716-7|CTND1_HUMAN(pre=R	691.609	4	27.5577	M^LPHAPGVQMQAIPEDAIPEES#GDEDEDDPDKR	sp|Q13547|HDAC1_HUMAN(pre=R,post=I);tr|F5GXM1|F5GXM1_HUMAN(pre=R,post=I)	803.963	5	19.1136	SKDEGTYTCALHHSGHSPPISSQN@VTVLR	sp|P04216|THY1_HUMAN(pre=T,post=D);tr|E9PNQ8|E9PNQ8_HUMAN(pre=T,post=G);tr|J3QRJ3|J3QRJ3_HUMAN(pre=T,post=D);tr|E9PIM6|E9PIM6_HUMAN(pre=T,post=D)	694.35	5	17.9598
LFYAPAAGGPEELVPIPGNTNYAILR	sp|Q99715|COCA1_HUMAN(pre=K,post=N);sp|Q99715-2|COCA1_HUMAN(pre=K,post=N);sp|Q99715-4|COCA1_HUMAN(pre=K,post=N);tr|D6RGG3|D6RGG3_HUMAN(pre=K,post=N);tr|H0Y4P7|H0Y4P7_HUMAN(pre=K,post=N)	963.188	3	27.5477	QVPVMQGTGM^QGASIQGGSQPGGFS#PGQNQVTPQDHEK	sp|P33240|CSTF2_HUMAN(pre=R,post=A);sp|P33240-2|CSTF2_HUMAN(pre=R,post=A);tr|E7EWR4|E7EWR4_HUMAN(pre=R,post=A)	1063	4	19.1134	LM^STEASQN@ITYHCK	sp|P02452|CO1A1_HUMAN(pre=R,post=N)	696.67	3	17.9397
LGFYGLDESDLDKVFHLPTTTFIGGQESALPLR	sp|Q02218|ODO1_HUMAN(pre=K,post=E);sp|Q02218-3|ODO1_HUMAN(pre=K,post=E);tr|C9J4G7|C9J4G7_HUMAN(pre=K,post=E)	982.022	4	27.5228	SS#QIGAVVSHQSSVIPDR	sp|Q9NVS9|PNPO_HUMAN(pre=K,post=E);tr|B4E0V0|B4E0V0_HUMAN(pre=K,post=E);tr|B4E1D7|B4E1D7_HUMAN(pre=K,post=E);tr|J3QQV6|J3QQV6_HUMAN(pre=K,post=E)	697.685	3	19.108	LELN@LTDSEN@ATCLYAK	sp|P13473|LAMP2_HUMAN(pre=A,post=W);sp|P13473-2|LAMP2_HUMAN(pre=A,post=W);sp|P13473-3|LAMP2_HUMAN(pre=A,post=W)	749.044	3	17.9376
SIAACHNVGLLAHDGQVNEDGQPDLGK	sp|Q96BR5|SELR1_HUMAN(pre=K,post=A)	1035.19	3	27.4739	IQEQES#S#GEEDSDLSPEER	sp|Q6NXS1|IPP2M_HUMAN(pre=R,post=E);sp|P41236|IPP2_HUMAN(pre=R,post=E);tr|E7EMN6|E7EMN6_HUMAN(pre=R,post=E)	823.323	3	19.0738	ALVCSQPGLN@CTVK	sp|Q96F46|I17RA_HUMAN(pre=R,post=N)	612.659	3	17.9164
DFTNEAPPAPLPDASASPLSPHR	sp|Q6WCQ1|MPRIP_HUMAN(pre=R,post=R);sp|Q6WCQ1-2|MPRIP_HUMAN(pre=R,post=R)	844.427	3	27.4512	GTLDEEDEEADS#DTDDIDHR	sp|Q9HCN4|GPN1_HUMAN(pre=R,post=V);sp|Q9HCN4-2|GPN1_HUMAN(pre=R,post=V);sp|Q9HCN4-3|GPN1_HUMAN(pre=R,post=V);sp|Q9HCN4-4|GPN1_HUMAN(pre=R,post=V);tr|B4DQM4|B4DQM4_HUMAN(pre=R,post=V)	834.326	3	19.0437	AIN@QTAVECTWTGPR	sp|Q92673|SORL_HUMAN(pre=K,post=N);tr|E9PP43|E9PP43_HUMAN(pre=K,post=N);tr|E9PPB3|E9PPB3_HUMAN(pre=K,post=N);tr|E9PKB0|E9PKB0_HUMAN(pre=K,post=N);tr|E9PS32|E9PS32_HUMAN(pre=K,post=N)	924.955	2	17.9069
AVTFSNWNFLEPASPGGCVAMSTGK	sp|O60449|LY75_HUMAN(pre=R,post=S);sp|O60449-2|LY75_HUMAN(pre=R,post=S);sp|O60449-3|LY75_HUMAN(pre=R,post=S)	972.815	3	27.418	SLDS#DESEDEEDDYQQK	sp|Q13442|HAP28_HUMAN(pre=K,post=R)	1200.48	2	18.9988	SPVIHPPVSYN@DTAPR	sp|Q15904|VAS1_HUMAN(pre=V,post=I);tr|A6NLC6|A6NLC6_HUMAN(pre=V,post=I)	632.33	3	17.8953
LSQSGEVGEPAGTDPGLDDLDVALSNLEVK	sp|Q86UX7|URP2_HUMAN(pre=K,post=L);sp|Q86UX7-2|URP2_HUMAN(pre=K,post=L)	1105.24	3	27.4026	AAPSSEGDS#CDGVEATEGPGSADTEEPK	sp|P39880|CUX1_HUMAN(pre=R,post=S);sp|P39880-2|CUX1_HUMAN(pre=R,post=S);sp|P39880-3|CUX1_HUMAN(pre=R,post=S);sp|P39880-4|CUX1_HUMAN(pre=R,post=S);sp|P39880-5|CUX1_HUMAN(pre=R,post=S);sp|P39880-6|CUX1_HUMAN(pre=R,post=S)	1040.1	3	18.9668	IVDDITYNVN@DTFHK	sp|P02751|FINC_HUMAN(pre=C,post=R);sp|P02751-2|FINC_HUMAN(pre=C,post=R);sp|P02751-3|FINC_HUMAN(pre=C,post=R);sp|P02751-4|FINC_HUMAN(pre=C,post=R);sp|P02751-5|FINC_HUMAN(pre=C,post=R);sp|P02751-6|FINC_HUMAN(pre=C,post=R);sp|P02751-7|FINC_HUMAN(pre=C,post=R	1042.04	2	17.8601
EALAAVLTYAKPDEFSALCDLLGTR	sp|O94979|SC31A_HUMAN(pre=R,post=L);sp|O94979-2|SC31A_HUMAN(pre=R,post=L);sp|O94979-3|SC31A_HUMAN(pre=R,post=L);sp|O94979-4|SC31A_HUMAN(pre=R,post=L);sp|O94979-6|SC31A_HUMAN(pre=R,post=L);sp|O94979-7|SC31A_HUMAN(pre=R,post=L);sp|O94979-8|SC31A_HUMAN(pre=R	753.905	4	27.3817	AHLTVGQAAAGGS#GNLLTER	sp|Q99959|PKP2_HUMAN(pre=R,post=S);sp|Q99959-2|PKP2_HUMAN(pre=R,post=S)	716.363	3	18.963	EGICNGFTALCPASDPKPN@FTDCNR	sp|O14672|ADA10_HUMAN(pre=R,post=H);tr|B4DU28|B4DU28_HUMAN(pre=R,post=H)	1044.15	3	17.8509
EHSLIKPYQGVGSSSMPLWDFQGSTMLTSQYVR	sp|Q12907|LMAN2_HUMAN(pre=R,post=L);tr|D6RDX1|D6RDX1_HUMAN(pre=R,post=L);tr|D6RBH1|D6RBH1_HUMAN(pre=R,post=L);tr|D6RBV2|D6RBV2_HUMAN(pre=R,post=L)	1005.26	4	27.3514	TPKDS#PGIPPSANAHQLFR	sp|P51812|KS6A3_HUMAN(pre=K,post=G);tr|B4DG22|B4DG22_HUMAN(pre=K,post=G);tr|B7ZB17|B7ZB17_HUMAN(pre=K,post=G);tr|F5GYC4|F5GYC4_HUMAN(pre=K,post=G)	801.081	3	18.9247	N@ITQIVGHSGCEAK	sp|P41271|NBL1_HUMAN(pre=K,post=S);sp|P41271-2|NBL1_HUMAN(pre=K,post=S);tr|A3KFI1|A3KFI1_HUMAN(pre=K,post=S);tr|E5RFZ1|E5RFZ1_HUMAN(pre=K,post=S);tr|A3KFI2|A3KFI2_HUMAN(pre=K,post=S);tr|A3KFI3|A3KFI3_HUMAN(pre=K,post=S);tr|A3KFI5|A3KFI5_HUMAN(pre=K,post=S	901.97	2	17.7567
TQSSASLAASYAAQQHPQAAASYR	sp|Q96PK6|RBM14_HUMAN(pre=R,post=G)	870.432	3	27.3382	VS#LDVNHFAPDELTVK	sp|P04792|HSPB1_HUMAN(pre=R,post=T);tr|F8WE04|F8WE04_HUMAN(pre=R,post=T)	718.038	3	18.7355	TILVDN@NTWN@NTHISR	sp|P46977|STT3A_HUMAN(pre=R,post=V);tr|E9PNQ1|E9PNQ1_HUMAN(pre=R,post=V)	682.013	3	17.7234
LNDGHFM^PVLGFGTYAPPEVPR	sp|P42330|AK1C3_HUMAN(pre=K,post=S)	858.768	3	27.2952	SYLYLSPSGNSS#PPGS#PTLQK	sp|P55327|TPD52_HUMAN(pre=K,post=F);tr|D0UFD3|D0UFD3_HUMAN(pre=K,post=F);tr|D0UFD5|D0UFD5_HUMAN(pre=K,post=F);tr|C9J502|C9J502_HUMAN(pre=K,post=F);tr|D0UFD1|D0UFD1_HUMAN(pre=K,post=F);tr|F5H0B0|F5H0B0_HUMAN(pre=K,post=F)	876.747	3	18.6686	ELQNSVLETTLMPHN@YSR	sp|P09326|CD48_HUMAN(pre=K,post=C)	759.715	3	17.6585
RSPLSDPPSQDPTPAATPETPPVISAVVHATDEEK	sp|O95359|TACC2_HUMAN(pre=K,post=L);sp|O95359-1|TACC2_HUMAN(pre=K,post=L);sp|O95359-2|TACC2_HUMAN(pre=K,post=L);sp|O95359-3|TACC2_HUMAN(pre=K,post=L);sp|O95359-5|TACC2_HUMAN(pre=K,post=L);sp|O95359-6|TACC2_HUMAN(pre=K,post=L);tr|Q4VXL4|Q4VXL4_HUMAN(pre=K,	982.008	4	27.2914	S#PEASQTDSPVESPR	sp|O95049|ZO3_HUMAN(pre=R,post=L);sp|O95049-2|ZO3_HUMAN(pre=R,post=L);sp|O95049-3|ZO3_HUMAN(pre=R,post=L);tr|F5H4S9|F5H4S9_HUMAN(pre=R,post=L);tr|K7EK22|K7EK22_HUMAN(pre=R,post=L);tr|F5H2X0|F5H2X0_HUMAN(pre=R,post=L)	604.272	3	18.6606	LSALDNLLN@HSSM^FLK	sp|Q9Y4L1|HYOU1_HUMAN(pre=R,post=G);tr|E9PL22|E9PL22_HUMAN(pre=R,post=G)	703.382	3	17.6366
QDLCFCEDTDLLSCVCHTLAEYSR	sp|P98088|MUC5A_HUMAN(pre=R,post=Q);tr|E9PGF7|E9PGF7_HUMAN(pre=R,post=Q);tr|E9PJ98|E9PJ98_HUMAN(pre=R,post=Q)	1046.13	3	27.2344	GNEAVAS#RDLSENNDQR	sp|Q8NBJ4|GOLM1_HUMAN(pre=K,post=Q);sp|Q8NBJ4-2|GOLM1_HUMAN(pre=K,post=Q)	700.314	3	18.6591	LSLLEEPGN@GTFTVILNQLTSR	sp|P01833|PIGR_HUMAN(pre=R,post=D)	849.799	3	17.6275
FHYLPFVPSAEDVYDCQVEHWGLDAPLLR	sp|P06340|DOA_HUMAN(pre=K,post=H);tr|B4DW77|B4DW77_HUMAN(pre=K,post=H)	905.197	4	27.2323	LDDGHLNNSLSS#PVQADVYFPR	sp|Q3ZCW2|LEGL_HUMAN(pre=K,post=L);tr|B9A055|B9A055_HUMAN(pre=K,post=L);tr|F8WF17|F8WF17_HUMAN(pre=K,post=L)	890.091	3	18.6555	LSATSDSEEPPETLSDNVVN@ISIPVK	sp|P56199|ITA1_HUMAN(pre=Y,post=Y)	1010.86	3	17.5871
GVDDLDFFIGDEAIEKPTYATK	sp|P61158|ARP3_HUMAN(pre=K,post=W);tr|B4DXW1|B4DXW1_HUMAN(pre=K,post=W)	576.105	5	27.2034	RPGAS#PTGETPTIEEGEEDEDEASEAEGAR	sp|P04920|B3A2_HUMAN(pre=R,post=A);sp|P04920-2|B3A2_HUMAN(pre=R,post=A);sp|P04920-3|B3A2_HUMAN(pre=R,post=A);tr|J3KNG9|J3KNG9_HUMAN(pre=R,post=A);tr|C9J722|C9J722_HUMAN(pre=R,post=A);tr|C9J035|C9J035_HUMAN(pre=R,post=A);tr|C9J9M9|C9J9M9_HUMAN(pre=R,post=A	1114.14	3	18.6437	FVGTPEVN@QTTLYQR	sp|P01033|TIMP1_HUMAN(pre=K,post=Y);tr|Q5H9B5|Q5H9B5_HUMAN(pre=K,post=Y);tr|Q5H9B4|Q5H9B4_HUMAN(pre=K,post=Y)	633.332	3	17.5595
DQAVFPQNGLVVSSVDVQSVEPVDQR	sp|Q14764|MVP_HUMAN(pre=R,post=T)	986.173	3	27.1956	APLPPM^PAS#QSVPQDLAHIQER	sp|Q53SF7|COBL1_HUMAN(pre=R,post=P);sp|Q53SF7-2|COBL1_HUMAN(pre=R,post=P);sp|Q53SF7-3|COBL1_HUMAN(pre=R,post=P);sp|Q53SF7-4|COBL1_HUMAN(pre=R,post=P);tr|G8JL86|G8JL86_HUMAN(pre=R,post=P)	874.768	3	18.6251	FWLPHN@VTWADLK	sp|Q6ZMG9|CERS6_HUMAN(pre=R,post=N);sp|Q6ZMG9-2|CERS6_HUMAN(pre=R,post=N)	639.349	3	17.522
LLEDGEDFNLGDALDSSNSMQTIQK	sp|P05783|K1C18_HUMAN(pre=R,post=T);gi|125083(pre=R,post=T);gi|106851(pre=R,post=T);gi|34035(pre=R,post=T)	1010.16	3	27.1783	QPSRES#TDGS#INSYSSEGNLIFPGVR	sp|Q86UR5|RIMS1_HUMAN(pre=R,post=L);sp|Q86UR5-3|RIMS1_HUMAN(pre=R,post=L);sp|Q86UR5-4|RIMS1_HUMAN(pre=R,post=L);sp|Q86UR5-5|RIMS1_HUMAN(pre=R,post=L);sp|Q86UR5-6|RIMS1_HUMAN(pre=R,post=L);sp|Q86UR5-7|RIMS1_HUMAN(pre=R,post=L);sp|Q86UR5-8|RIMS1_HUMAN(pre=R	1034.46	3	18.6105	N@LTHLESLHLEDNALK	sp|Q13641|TPBG_HUMAN(pre=R,post=V)	534.794	4	17.5172
SLQDIIAILGM^DELSEEDKLTVSR	sp|P06576|ATPB_HUMAN(pre=K,post=A);tr|F8W079|F8W079_HUMAN(pre=K,post=A);tr|F8VQY0|F8VQY0_HUMAN(pre=K,post=A);tr|F8VPV9|F8VPV9_HUMAN(pre=K,post=A)	745.652	4	27.1758	DSENLAS#PSEYPENGER	sp|P52948|NUP98_HUMAN(pre=R,post=F);sp|P52948-2|NUP98_HUMAN(pre=R,post=F);sp|P52948-3|NUP98_HUMAN(pre=R,post=F);sp|P52948-4|NUP98_HUMAN(pre=R,post=F);sp|P52948-5|NUP98_HUMAN(pre=R,post=F);sp|P52948-6|NUP98_HUMAN(pre=R,post=F);tr|J3KP29|J3KP29_HUMAN(pre=R,	1059.44	2	18.598	GAFISN@FSM^TVDGK	sp|P19823|ITIH2_HUMAN(pre=K,post=T);tr|Q5T985|Q5T985_HUMAN(pre=K,post=T);tr|Q5T987|Q5T987_HUMAN(pre=K,post=T)	593.634	3	17.4922
VFYSITGQGADTPPVGVFIIER	sp|P12830|CADH1_HUMAN(pre=K,post=E);tr|Q9UII8|Q9UII8_HUMAN(pre=K,post=E);tr|H3BNC6|H3BNC6_HUMAN(pre=K,post=E);tr|J3QKP1|J3QKP1_HUMAN(pre=K,post=E)	837.452	3	27.1641	RFS#ADEQFFSVGQAASSSAHSSK	sp|P46019|KPB2_HUMAN(pre=R,post=S)	700.581	4	18.5705	LAN@LTQGEDQYYLR	sp|P10909|CLUS_HUMAN(pre=R,post=V);sp|P10909-2|CLUS_HUMAN(pre=R,post=V);sp|P10909-3|CLUS_HUMAN(pre=R,post=V);sp|P10909-4|CLUS_HUMAN(pre=R,post=V);sp|P10909-5|CLUS_HUMAN(pre=R,post=V);tr|H0YC35|H0YC35_HUMAN(pre=R,post=V);tr|E7ETA7|E7ETA7_HUMAN(pre=R,post=V	610.312	3	17.4345
VPFALFESFPEDFYVEGLPEGVPFR	sp|P78347|GTF2I_HUMAN(pre=K,post=R);sp|P78347-2|GTF2I_HUMAN(pre=K,post=R);sp|P78347-3|GTF2I_HUMAN(pre=K,post=R);sp|P78347-4|GTF2I_HUMAN(pre=K,post=R)	1011.51	3	27.1587	SSSSQPVT#PVSPVWS#PGVAPTQPPAFPTSNPSK	sp|Q9UMS6|SYNP2_HUMAN(pre=K,post=G);sp|Q9UMS6-2|SYNP2_HUMAN(pre=K,post=G);sp|Q9UMS6-3|SYNP2_HUMAN(pre=K,post=G);tr|H0Y9Y3|H0Y9Y3_HUMAN(pre=K,post=G)	942.457	4	18.5538	SFGLVIQQVFDN@GSIYNPEVLDITEETLHSR	sp|P05388|RLA0_HUMAN(pre=F,post=F);tr|F8VU65|F8VU65_HUMAN(pre=F,post=F);tr|F8VZS0|F8VZS0_HUMAN(pre=F,post=F);tr|F8VW21|F8VW21_HUMAN(pre=F,post=F)	917.222	4	17.4314
HTVNYGSDLTGGGDLFVGNEK	sp|P35900|K1C20_HUMAN(pre=R,post=M);gi|542923(pre=R,post=M);gi|547750(pre=R,post=M)	823.414	3	27.1431	LTHVDS#PLEAPAGPLGQVK	sp|Q9BSJ8|ESYT1_HUMAN(pre=R,post=L);sp|Q9BSJ8-2|ESYT1_HUMAN(pre=R,post=L)	766.41	3	18.5491	KPPPSQPPGNIIWN@SSDSK	sp|Q8IWV2|CNTN4_HUMAN(pre=R,post=I);sp|Q8IWV2-2|CNTN4_HUMAN(pre=R,post=I);sp|Q8IWV2-3|CNTN4_HUMAN(pre=R,post=I);sp|Q8IWV2-4|CNTN4_HUMAN(pre=R,post=I);tr|G3XAD4|G3XAD4_HUMAN(pre=R,post=I)	828.116	3	17.398
EESQQM^VLDIEDLDNIQTPESVLLSAVSGEDTQDR	sp|Q14152|EIF3A_HUMAN(pre=K,post=T);tr|F5H335|F5H335_HUMAN(pre=K,post=T)	1016.74	4	27.1065	SLDSDES#EDEEDDYQQK	sp|Q13442|HAP28_HUMAN(pre=K,post=R)	800.655	3	18.5466	LLQVVYLHSNN@ITK	sp|P21810|PGS1_HUMAN(pre=K,post=V);tr|A6NLG9|A6NLG9_HUMAN(pre=K,post=V)	644.379	3	17.3676
YESGDHVAVYPANDSALVNQLGK	sp|P16435|NCPR_HUMAN(pre=R,post=I);tr|E7EVY7|E7EVY7_HUMAN(pre=R,post=I);tr|H0Y4R2|H0Y4R2_HUMAN(pre=R,post=I);tr|F5H468|F5H468_HUMAN(pre=R,post=I);tr|E7EPN3|E7EPN3_HUMAN(pre=R,post=I);tr|E7EMD0|E7EMD0_HUMAN(pre=R,post=I)	912.468	3	27.0831	S#NSPPALGPEACPVSLPSPPEASTLK	sp|Q9H0F6|SHRPN_HUMAN(pre=K,post=G);sp|Q9H0F6-2|SHRPN_HUMAN(pre=K,post=G)	991.164	3	18.4955	NYHQPAILN@SSALR	sp|Q16769|QPCT_HUMAN(pre=K,post=Q)	576.977	3	17.3657
LPETQVLPGEIDETPLSKPGHDLASMEDK	sp|Q8IVF2|AHNK2_HUMAN(pre=R,post=T);sp|Q8IVF2-2|AHNK2_HUMAN(pre=R,post=T);sp|Q8IVF2-3|AHNK2_HUMAN(pre=R,post=T)	895.472	4	27.0814	DETATAPAS#PTTDSCDGNASDSSYR	sp|Q96M96|FGD4_HUMAN(pre=R,post=T);sp|Q96M96-3|FGD4_HUMAN(pre=R,post=T);tr|B7Z493|B7Z493_HUMAN(pre=R,post=T);tr|E9PNX0|E9PNX0_HUMAN(pre=R,post=T);tr|F8W1R0|F8W1R0_HUMAN(pre=R,post=T);tr|E9PJX4|E9PJX4_HUMAN(pre=R,post=T);tr|F8VWL3|F8VWL3_HUMAN(pre=R,post=T	934.038	3	18.486	AGPN@GTLFVADAYK	sp|Q9HDC9|APMAP_HUMAN(pre=R,post=G);sp|Q9HDC9-2|APMAP_HUMAN(pre=R,post=G);tr|H0Y512|H0Y512_HUMAN(pre=R,post=G)	856.959	2	17.3251
EQLDSSNSTIAILQTEKDKLELEITDSKK	sp|O60763|USO1_HUMAN(pre=K,post=E);sp|O60763-2|USO1_HUMAN(pre=K,post=E);tr|F5GZ76|F5GZ76_HUMAN(pre=K,post=E);tr|H0Y7C0|H0Y7C0_HUMAN(pre=K,post=E);tr|F5GYR8|F5GYR8_HUMAN(pre=K,post=E);tr|F5H4X1|F5H4X1_HUMAN(pre=K,post=E)	667.043	6	27.0324	S#QSLPHSATVTLGGTSDPSTLSSSALSER	sp|Q8WUA7|TB22A_HUMAN(pre=R,post=E);sp|Q8WUA7-3|TB22A_HUMAN(pre=R,post=E);tr|B0QYI3|B0QYI3_HUMAN(pre=R,post=E);tr|F8WDP1|F8WDP1_HUMAN(pre=R,post=E)	775.126	4	18.4764	IANSLFN@DSFSLWHQR	sp|Q3MIR4|CC50B_HUMAN(pre=A,post=Q)	694.018	3	17.3181
AVEFQEAQAYADDNSLLFMETSAK	sp|P51148|RAB5C_HUMAN(pre=R,post=T);sp|P51148-2|RAB5C_HUMAN(pre=R,post=T);tr|K7ENY4|K7ENY4_HUMAN(pre=R,post=T)	989.484	3	27.0198	Y#PGTPADFNPGSLACSQLQNYDPDR	sp|Q99996|AKAP9_HUMAN(pre=R,post=A);sp|Q99996-2|AKAP9_HUMAN(pre=R,post=A);sp|Q99996-3|AKAP9_HUMAN(pre=R,post=A);sp|Q99996-5|AKAP9_HUMAN(pre=R,post=A);sp|Q99996-6|AKAP9_HUMAN(pre=R,post=A);tr|H7BYL6|H7BYL6_HUMAN(pre=R,post=A)	1003.11	3	18.473	RGDDLYTN@VTISLVESLVGFEMDITHLDGHK	sp|Q9UBS4|DJB11_HUMAN(pre=R,post=V);tr|H7C2Y5|H7C2Y5_HUMAN(pre=R,post=V)	753.591	5	17.2767
MFMSELSGNIIDICPVGALTSK	sp|P28331|NDUS1_HUMAN(pre=K,post=P);sp|P28331-2|NDUS1_HUMAN(pre=K,post=P);sp|P28331-3|NDUS1_HUMAN(pre=K,post=P);sp|P28331-4|NDUS1_HUMAN(pre=K,post=P);sp|P28331-5|NDUS1_HUMAN(pre=K,post=P);tr|B4DJ81|B4DJ81_HUMAN(pre=K,post=P)	891.131	3	26.9926	DSS#LPGDLHVTSGPESPFNNIFNDVDKSEDLPSHQK	sp|Q8IWU2|LMTK2_HUMAN(pre=K,post=I)	887.83	5	18.4684	RGTFTDCALAN@MTEQIR	sp|P12110|CO6A2_HUMAN(pre=R,post=Q);sp|P12110-2|CO6A2_HUMAN(pre=R,post=Q);sp|P12110-3|CO6A2_HUMAN(pre=R,post=Q);tr|C9JH44|C9JH44_HUMAN(pre=R,post=Q)	710.347	3	17.2747
GQVVGFISQEPVLFGTTIMENIR	sp|Q9NUT2|ABCB8_HUMAN(pre=R,post=F);sp|Q9NUT2-2|ABCB8_HUMAN(pre=R,post=F);tr|A5D8W3|A5D8W3_HUMAN(pre=R,post=F);tr|G3XAP3|G3XAP3_HUMAN(pre=R,post=F)	893.816	3	26.9828	QALDS#EEEEEDVAAK	sp|Q8NC44|F134A_HUMAN(pre=R,post=E);tr|H7C3D5|H7C3D5_HUMAN(pre=R,post=E)	1015.96	2	18.4205	SISAVDN@GSLANTPHLR	sp|P07585|PGS2_HUMAN(pre=N,post=E);sp|P07585-2|PGS2_HUMAN(pre=N,post=E);sp|P07585-3|PGS2_HUMAN(pre=N,post=E);tr|F8VNV6|F8VNV6_HUMAN(pre=N,post=E);tr|H0YIH3|H0YIH3_HUMAN(pre=N,post=E)	633.001	3	17.2695
ILVISADSGMIEPVVNAVSIHQVK	sp|Q9UBF8|PI4KB_HUMAN(pre=K,post=K);sp|Q9UBF8-2|PI4KB_HUMAN(pre=K,post=K);sp|Q9UBF8-3|PI4KB_HUMAN(pre=K,post=K);tr|H0YCW3|H0YCW3_HUMAN(pre=K,post=K)	936.537	3	26.9809	EEPPEPVPS#PIIPILPSTAGK	sp|Q8NEZ4|MLL3_HUMAN(pre=K,post=S);sp|Q8NEZ4-2|MLL3_HUMAN(pre=K,post=S);sp|Q8NEZ4-3|MLL3_HUMAN(pre=K,post=S);tr|H7C2V8|H7C2V8_HUMAN(pre=K,post=S);tr|H0Y765|H0Y765_HUMAN(pre=K,post=S);tr|H7BY37|H7BY37_HUMAN(pre=K,post=S)	846.124	3	18.4065	N@LTCEVWGPTSPK	sp|P01730|CD4_HUMAN(pre=K,post=L)	593.306	3	17.2323
DILDHLPAEVQEDYGQDYILAQR	sp|P37059|DHB2_HUMAN(pre=K,post=N);tr|H3BS44|H3BS44_HUMAN(pre=K,post=N)	949.142	3	26.9611	TAS#NPKVENEDEPVR	sp|Q9UBF8-2|PI4KB_HUMAN(pre=R,post=L)	685	3	18.3835	LRAN@QSWEDSNTDLVPAPAVR	sp|Q99988|GDF15_HUMAN(pre=R,post=I)	828.76	3	17.1304
GAESSGDMDVLLTHPSFTSESTK	sp|P06746|DPOLB_HUMAN(pre=R,post=Q);tr|B7Z1W5|B7Z1W5_HUMAN(pre=R,post=Q);tr|E7EW18|E7EW18_HUMAN(pre=R,post=Q);tr|H0YBX1|H0YBX1_HUMAN(pre=R,post=Q);tr|H0YBJ0|H0YBJ0_HUMAN(pre=R,post=Q)	895.437	3	26.9569	SQSDLDDQHDYDS#VAS#DEDTDQEPLR	sp|Q9Y2X7|GIT1_HUMAN(pre=R,post=S);sp|Q9Y2X7-3|GIT1_HUMAN(pre=R,post=S);tr|J3QRU8|J3QRU8_HUMAN(pre=R,post=S);tr|J3QLH1|J3QLH1_HUMAN(pre=R,post=S)	1095.43	3	18.3812	TN@VSHVVGQLDDIRK	sp|Q3T906|GNPTA_HUMAN(pre=R,post=N);tr|H0YIK3|H0YIK3_HUMAN(pre=R,post=N);tr|H0YIU2|H0YIU2_HUMAN(pre=R,post=N)	493.279	4	17.111
ESAAPAAAPTAEAPPPSVVTRPEPQALPSPAIR	sp|Q92841|DDX17_HUMAN(pre=R,post=A);tr|H3BLZ8|H3BLZ8_HUMAN(pre=R,post=A)	848.46	4	26.9319	NVLLANS#SSPQVEGDFAMAPR	sp|Q9UNK9|ANGE1_HUMAN(pre=K,post=G)	809.723	3	18.3665	QSGDVTCN@CTDGR	sp|Q07954|LRP1_HUMAN(pre=K,post=V)	807.834	2	17.1108
VDNNAIEFLLLQASDGIHHWTPPK	sp|P50583|AP4A_HUMAN(pre=K,post=G)	601.525	5	26.8814	KES#LLQIAENPELQLQPDGFR	sp|Q5VTJ3|KLD7A_HUMAN(pre=R,post=L)	931.82	3	18.3562	GNPILLN@SSIPEDPSIK	sp|P21589|5NTD_HUMAN(pre=H,post=A);sp|P21589-2|5NTD_HUMAN(pre=H,post=A);tr|H0Y7R7|H0Y7R7_HUMAN(pre=H,post=A)	695.056	3	17.0996
FEQAFYTYDTSSPSILTLTAIR	sp|Q15155|NOMO1_HUMAN(pre=R,post=H);sp|Q5JPE7|NOMO2_HUMAN(pre=R,post=H);sp|Q5JPE7-2|NOMO2_HUMAN(pre=R,post=H);sp|P69849|NOMO3_HUMAN(pre=R,post=H);tr|Q4G177|Q4G177_HUMAN(pre=R,post=H);tr|F5H826|F5H826_HUMAN(pre=R,post=H);tr|J3KN36|J3KN36_HUMAN(pre=R,post=H	890.126	3	26.8107	SSS#LKS#AQGTGFELGQLQSIR	sp|Q9C0B5|ZDHC5_HUMAN(pre=R,post=S);sp|Q9C0B5-2|ZDHC5_HUMAN(pre=R,post=S);tr|H0YEF4|H0YEF4_HUMAN(pre=R,post=S)	881.435	3	18.3454	AQEALSM^GN@ATFYEVESILK	sp|Q13753|LAMC2_HUMAN(pre=R,post=N);sp|Q13753-2|LAMC2_HUMAN(pre=R,post=N)	836.092	3	17.0762
GALVLGYEGWLAGYQMNFETAK	sp|P21796|VDAC1_HUMAN(pre=R,post=S);tr|C9JI87|C9JI87_HUMAN(pre=R,post=S)	902.801	3	26.7918	GAGDGS#DEEVDGKADGAEAKPAE	sp|P35579|MYH9_HUMAN(pre=K,post=-);sp|P35579-2|MYH9_HUMAN(pre=K,post=-)	896.408	3	18.3422	GDPSNLNINDVLGNYSLTLVDALDTLAIMGN@SSEFQK	sp|Q92611|EDEM1_HUMAN(pre=R,post=A)	1057.78	4	17.0633
DLGEELEALKTELEDTLDSTATQQELR	sp|P35749|MYH11_HUMAN(pre=R,post=A);sp|P35749-2|MYH11_HUMAN(pre=R,post=A);sp|P35749-3|MYH11_HUMAN(pre=R,post=A);sp|P35749-4|MYH11_HUMAN(pre=R,post=A)	1112.57	3	26.7666	EADIDS#S#DES#DIEEDIDQPSAHK	sp|Q9P2I0|CPSF2_HUMAN(pre=K,post=T)	1025.06	3	18.3408	APVVN@CSIAVCQR	sp|P11215|ITAM_HUMAN(pre=K,post=I)	809.912	2	16.9994
SHIMPAEFSSCPLNSDEEVNK	sp|Q9H0W9|CK054_HUMAN(pre=K,post=W);sp|Q9H0W9-2|CK054_HUMAN(pre=K,post=W);sp|Q9H0W9-4|CK054_HUMAN(pre=K,post=W);tr|E9PPB5|E9PPB5_HUMAN(pre=K,post=W);tr|E9PQS1|E9PQS1_HUMAN(pre=K,post=W);tr|E9PJU8|E9PJU8_HUMAN(pre=K,post=W)	893.76	3	26.7506	M^ES#PIPILPLPTPDAETEK	sp|Q99719|SEPT5_HUMAN(pre=R,post=L);tr|B4DJ62|B4DJ62_HUMAN(pre=R,post=L);tr|C9JM82|C9JM82_HUMAN(pre=R,post=L);tr|G3XAH0|G3XAH0_HUMAN(pre=R,post=L)	821.418	3	18.3381	AN@LSQVADHLDHIK	sp|P16444|DPEP1_HUMAN(pre=K,post=E)	463.256	4	16.956
FIEAEQVPELEAVLHLVIASSDTR	sp|Q5VYK3|ECM29_HUMAN(pre=K,post=H);tr|J3KN16|J3KN16_HUMAN(pre=K,post=H)	703.381	4	26.738	ERDHS#PT#PSVFNSDEER	sp|Q6UN15|FIP1_HUMAN(pre=R,post=Y);sp|Q6UN15-3|FIP1_HUMAN(pre=R,post=Y);sp|Q6UN15-5|FIP1_HUMAN(pre=R,post=Y)	769.314	3	18.2817	ISAVDN@GSLANTPHLR	sp|P07585|PGS2_HUMAN(pre=S,post=E);sp|P07585-2|PGS2_HUMAN(pre=S,post=E);sp|P07585-3|PGS2_HUMAN(pre=S,post=E);tr|F8VNV6|F8VNV6_HUMAN(pre=S,post=E);tr|H0YIH3|H0YIH3_HUMAN(pre=S,post=E)	603.991	3	16.9299
ITDYPCSGMLGMVSGLISDSQITSSNQGDR	sp|O14786|NRP1_HUMAN(pre=K,post=N);sp|O14786-2|NRP1_HUMAN(pre=K,post=N);tr|E7EX60|E7EX60_HUMAN(pre=K,post=N);tr|E9PEP6|E9PEP6_HUMAN(pre=K,post=N);tr|Q5T7F0|Q5T7F0_HUMAN(pre=K,post=N);tr|Q5JWQ6|Q5JWQ6_HUMAN(pre=K,post=N);tr|Q5T7F1|Q5T7F1_HUMAN(pre=K,post=N	1111.86	3	26.7157	S#PGNTSQPPAFFSK	sp|Q9Y618|NCOR2_HUMAN(pre=K,post=L);sp|Q9Y618-2|NCOR2_HUMAN(pre=K,post=L);sp|Q9Y618-3|NCOR2_HUMAN(pre=K,post=L);sp|Q9Y618-4|NCOR2_HUMAN(pre=K,post=L);sp|Q9Y618-5|NCOR2_HUMAN(pre=K,post=L);tr|H7C2D4|H7C2D4_HUMAN(pre=K,post=L);tr|C9J7T7|C9J7T7_HUMAN(pre=K,p	916.946	2	18.2774	LSYN@FTHLDGYLDLLR	sp|P35475|IDUA_HUMAN(pre=G,post=E);tr|B3KWK6|B3KWK6_HUMAN(pre=G,post=E);tr|D6R9D5|D6R9D5_HUMAN(pre=G,post=E);tr|H0Y9B3|H0Y9B3_HUMAN(pre=G,post=E);tr|D6RBD5|D6RBD5_HUMAN(pre=G,post=E);tr|H0Y9R9|H0Y9R9_HUMAN(pre=G,post=E)	695.698	3	16.929
MGPTVSPICLPGTSSDYNLMDGDLGLISGWGR	sp|P09871|C1S_HUMAN(pre=K,post=T);tr|F8WCZ6|F8WCZ6_HUMAN(pre=K,post=T)	1170.9	3	26.6966	GGNVFAALIQDQS#EEEEEEEKHPPKPAKPEK	sp|Q8NE71|ABCF1_HUMAN(pre=K,post=N);sp|Q8NE71-2|ABCF1_HUMAN(pre=K,post=N);tr|Q5STZ8|Q5STZ8_HUMAN(pre=K,post=N);tr|F5GYK6|F5GYK6_HUMAN(pre=K,post=N)	711.034	6	18.2771	IPAIN@QTITEANEK	sp|P11047|LAMC1_HUMAN(pre=K,post=T)	916.008	2	16.8979
IVLATNIAETSITINDIVHVVDSGLHK	sp|Q7L2E3|DHX30_HUMAN(pre=K,post=E);sp|Q7L2E3-2|DHX30_HUMAN(pre=K,post=E);sp|Q7L2E3-3|DHX30_HUMAN(pre=K,post=E);tr|H7BXY3|H7BXY3_HUMAN(pre=K,post=E)	790.953	4	26.6935	AYS#FCGTVEYM^APEVVNR	sp|Q15418|KS6A1_HUMAN(pre=K,post=Q);sp|Q15418-2|KS6A1_HUMAN(pre=K,post=Q);sp|Q15418-3|KS6A1_HUMAN(pre=K,post=Q);sp|P51812|KS6A3_HUMAN(pre=K,post=R);sp|Q9UK32|KS6A6_HUMAN(pre=K,post=R);tr|B7ZL90|B7ZL90_HUMAN(pre=K,post=R);tr|B4DG22|B4DG22_HUMAN(pre=K,post=	778.342	3	18.2738	VYKPSAGN@NSLYR	sp|P02749|APOH_HUMAN(pre=R,post=D);tr|J3QRN2|J3QRN2_HUMAN(pre=R,post=D);tr|J3QLI0|J3QLI0_HUMAN(pre=R,post=D)	879.474	2	16.8761
SYDVPPPPM^EPDHPFYSNISK	sp|P18669|PGAM1_HUMAN(pre=R,post=D);sp|Q8N0Y7|PGAM4_HUMAN(pre=R,post=D)	681.083	4	26.6912	EQLSETEGS#GEDEPGNDPSETTQK	sp|Q13107|UBP4_HUMAN(pre=K,post=K);sp|Q13107-2|UBP4_HUMAN(pre=K,post=K);tr|H7C189|H7C189_HUMAN(pre=K,post=K)	978.088	3	18.2227	KTFNLN@TTEVEPCR	sp|Q16787|LAMA3_HUMAN(pre=K,post=R);sp|Q16787-1|LAMA3_HUMAN(pre=K,post=R);sp|Q16787-3|LAMA3_HUMAN(pre=K,post=R);tr|Q6VU69|Q6VU69_HUMAN(pre=K,post=R);tr|B0YJ33|B0YJ33_HUMAN(pre=K,post=R);tr|K7EIP4|K7EIP4_HUMAN(pre=K,post=R)	666.678	3	16.8631
AMGSIVYVTEIDPICALQACMDGFR	sp|Q96HN2|SAHH3_HUMAN(pre=K,post=L);sp|Q96HN2-2|SAHH3_HUMAN(pre=K,post=L);sp|Q96HN2-3|SAHH3_HUMAN(pre=K,post=L);sp|Q96HN2-4|SAHH3_HUMAN(pre=K,post=L);tr|H0Y8B3|H0Y8B3_HUMAN(pre=K,post=L);tr|D7UEQ7|D7UEQ7_HUMAN(pre=K,post=L);tr|F8W7N8|F8W7N8_HUMAN(pre=K,po	987.809	3	26.6894	SQFQES#DDADEDYGR	sp|Q9H1E3|NUCKS_HUMAN(pre=Y,post=D)	993.38	2	18.2188	ASN@ATLPPITVTSK	sp|A8K7I4|CLCA1_HUMAN(pre=R,post=T)	563.661	3	16.8383
APVSVSCGGESPLDGICLSESDK	sp|O75410|TACC1_HUMAN(pre=K,post=T);sp|O75410-2|TACC1_HUMAN(pre=K,post=T);sp|O75410-3|TACC1_HUMAN(pre=K,post=T);sp|O75410-4|TACC1_HUMAN(pre=K,post=T);sp|O75410-5|TACC1_HUMAN(pre=K,post=T);sp|O75410-6|TACC1_HUMAN(pre=K,post=T);sp|O75410-7|TACC1_HUMAN(pre=K	884.764	3	26.6881	SQS#LPGADSLLAKPIDK	sp|Q9Y4A5|TRRAP_HUMAN(pre=R,post=Q);sp|Q9Y4A5-2|TRRAP_HUMAN(pre=R,post=Q);tr|F2Z2U4|F2Z2U4_HUMAN(pre=R,post=Q);tr|H0Y4W2|H0Y4W2_HUMAN(pre=R,post=Q)	563.813	4	18.1901	SWPAVGN@CSSALR	sp|P02790|HEMO_HUMAN(pre=R,post=W)	517.256	3	16.8291
QTVSQWLQTLSGMSASDELDDSQVR	sp|Q9UK41|VPS28_HUMAN(pre=R,post=Q);tr|E9PM90|E9PM90_HUMAN(pre=R,post=-)	975.806	3	26.6754	VQEHEDS#GDSEVENEAK	sp|Q9Y5J1|UTP18_HUMAN(pre=R,post=G)	757.329	3	18.181	GKNN@QTECFNFIR	sp|Q9C0C4|SEM4C_HUMAN(pre=K,post=F);tr|C9JV89|C9JV89_HUMAN(pre=K,post=F);tr|C9J4M7|C9J4M7_HUMAN(pre=K,post=F)	639.656	3	16.8133
VMDMLHSMGPDTVVITSSDLPSPQGSNYLIVLGSQR	sp|O00764|PDXK_HUMAN(pre=R,post=R);sp|O00764-2|PDXK_HUMAN(pre=R,post=R);sp|O00764-3|PDXK_HUMAN(pre=R,post=R);tr|F2Z2Y4|F2Z2Y4_HUMAN(pre=R,post=R)	998.004	4	26.668	AFAAVPTSHPPEDAPAQPPTPGPAAS#PEQLSFR	sp|Q14160|SCRIB_HUMAN(pre=R,post=E);sp|Q14160-2|SCRIB_HUMAN(pre=R,post=E);sp|Q14160-3|SCRIB_HUMAN(pre=R,post=E);tr|H0YCG0|H0YCG0_HUMAN(pre=R,post=E)	713.349	5	18.1726	YGIVVIDECPGVGLALPQFFNN@VSLHHH	sp|P08236|BGLR_HUMAN(pre=R,post=M);sp|P08236-2|BGLR_HUMAN(pre=R,post=M);tr|E9PCV0|E9PCV0_HUMAN(pre=R,post=M)	820.17	4	16.808
EEYQPATPGLGMFVEVKDPEDK	sp|Q9BVK6|TMED9_HUMAN(pre=R,post=V)	971.164	3	26.6577	VPSS#DEEVVEEPQSR	sp|Q9C0C2|TB182_HUMAN(pre=R,post=R)	955.929	2	18.1697	TICDRN@HTWLPVSDDACYR	sp|P15529|MCP_HUMAN(pre=H,post=E);sp|P15529-2|MCP_HUMAN(pre=H,post=E);sp|P15529-11|MCP_HUMAN(pre=H,post=E);sp|P15529-3|MCP_HUMAN(pre=H,post=E);sp|P15529-12|MCP_HUMAN(pre=H,post=E);sp|P15529-4|MCP_HUMAN(pre=H,post=E);sp|P15529-13|MCP_HUMAN(pre=H,post=E);sp	842.055	3	16.789
ENAIEDEEEEEEEDDDEEEDDLEVK	sp|P13667|PDIA4_HUMAN(pre=R,post=E);tr|C9JMN9|C9JMN9_HUMAN(pre=R,post=E)	1105.12	3	26.6521	LS#S#EDEEEDEAEDDQSEASGKK	sp|Q8NEJ9|NGDN_HUMAN(pre=K,post=S);sp|Q8NEJ9-2|NGDN_HUMAN(pre=K,post=S);tr|G3V4G1|G3V4G1_HUMAN(pre=K,post=S)	1007.08	3	18.1246	SLYVCPEGQN@VTLTCR	sp|Q9H7M9|GI24_HUMAN(pre=Y,post=L)	1021.49	2	16.7648
ELQNAPDAIPESGVEPPALDTAWVEATR	sp|Q13098|CSN1_HUMAN(pre=R,post=K);sp|Q13098-5|CSN1_HUMAN(pre=R,post=K);sp|Q13098-7|CSN1_HUMAN(pre=R,post=K);tr|C9JFE4|C9JFE4_HUMAN(pre=R,post=K);tr|J3KSA5|J3KSA5_HUMAN(pre=R,post=K);tr|J3KRJ4|J3KRJ4_HUMAN(pre=R,post=K);tr|J3QLT0|J3QLT0_HUMAN(pre=R,post=K	780.897	4	26.6416	VPS#SDEEVVEEPQSR	sp|Q9C0C2|TB182_HUMAN(pre=R,post=R)	955.93	2	18.0898	LLETVEYN@ISGAER	sp|P24821|TENA_HUMAN(pre=R,post=T);sp|P24821-2|TENA_HUMAN(pre=R,post=T);sp|P24821-3|TENA_HUMAN(pre=R,post=T);sp|P24821-4|TENA_HUMAN(pre=R,post=T);tr|H0YGZ3|H0YGZ3_HUMAN(pre=R,post=T);tr|F5H7V9|F5H7V9_HUMAN(pre=R,post=T);tr|J3QSU6|J3QSU6_HUMAN(pre=R,post=T	869.954	2	16.7279
SSSADFGTFNTSQSHQTASAVSK	sp|P52594|AGFG1_HUMAN(pre=K,post=V);sp|P52594-2|AGFG1_HUMAN(pre=K,post=V);sp|P52594-3|AGFG1_HUMAN(pre=K,post=V);sp|P52594-4|AGFG1_HUMAN(pre=K,post=V);tr|B8ZZY2|B8ZZY2_HUMAN(pre=K,post=V);tr|C9J2I0|C9J2I0_HUMAN(pre=K,post=V)	878.427	3	26.6241	SS#EEVDGQHPAQEEVPESPQTSGPEAENR	sp|Q6JBY9|CPZIP_HUMAN(pre=R,post=C);tr|B7ZKW8|B7ZKW8_HUMAN(pre=R,post=C)	1115.48	3	18.0494	LLIAGTN@SSDLQQILSLLESNK	sp|P08195|4F2_HUMAN(pre=R,post=D);sp|P08195-2|4F2_HUMAN(pre=R,post=D);sp|P08195-3|4F2_HUMAN(pre=R,post=D);sp|P08195-4|4F2_HUMAN(pre=R,post=D);tr|J3KPF3|J3KPF3_HUMAN(pre=R,post=D);tr|F5GZS6|F5GZS6_HUMAN(pre=R,post=D)	882.833	3	16.7256
HASVPATFMPIVVPEPPTSVGPPVAVPEPIGFPTR	sp|Q96PE2|ARHGH_HUMAN(pre=R,post=A)	934.508	4	26.6172	VPDEEENEES#DNEKETEK	sp|P11388|TOP2A_HUMAN(pre=K,post=S);sp|P11388-2|TOP2A_HUMAN(pre=K,post=S);sp|P11388-3|TOP2A_HUMAN(pre=K,post=S);sp|P11388-4|TOP2A_HUMAN(pre=K,post=S)	666.296	4	17.9891	DVLQNHLTEVLTLVAMELPHN@VSSAEAVLR	sp|O95479|G6PE_HUMAN(pre=R,post=H)	861.715	4	16.6206
FGGQLLSFDIGDQPVFEIPLSNVSQCTTGK	sp|Q08945|SSRP1_HUMAN(pre=K,post=N);tr|E9PPZ7|E9PPZ7_HUMAN(pre=K,post=N);tr|E9PMD4|E9PMD4_HUMAN(pre=K,post=N)	886.459	4	26.5879	SFS#LSSNFTTPEEVPTGTK	sp|P17029|ZKSC1_HUMAN(pre=R,post=S);tr|B3KRF7|B3KRF7_HUMAN(pre=R,post=S);tr|E9PC66|E9PC66_HUMAN(pre=R,post=S)	799.722	3	17.9283	QALPM^GALPQGPMQN@ATK	sp|P04233|HG2A_HUMAN(pre=M,post=Y);sp|P04233-2|HG2A_HUMAN(pre=M,post=Y);sp|P04233-3|HG2A_HUMAN(pre=M,post=Y);tr|H0YBZ2|H0YBZ2_HUMAN(pre=M,post=Y);tr|H0YBZ8|H0YBZ8_HUMAN(pre=M,post=Y);tr|E7ESL3|E7ESL3_HUMAN(pre=M,post=Y)	720.047	3	16.6126
IAEVENDEMPADLPSLAADFVESK	sp|P02768|ALBU_HUMAN(pre=C,post=D);sp|P02768-2|ALBU_HUMAN(pre=C,post=D);tr|C9JKR2|C9JKR2_HUMAN(pre=C,post=D);tr|H0YA55|H0YA55_HUMAN(pre=C,post=D);tr|B7WNR0|B7WNR0_HUMAN(pre=C,post=D);tr|D6RHD5|D6RHD5_HUMAN(pre=C,post=D);gi|113576(pre=C,post=D)	960.148	3	26.5752	SIS#VGENLGLVAEPQAHAPIR	sp|O60336|MABP1_HUMAN(pre=R,post=V);sp|O60336-3|MABP1_HUMAN(pre=R,post=V);sp|O60336-4|MABP1_HUMAN(pre=R,post=V);sp|O60336-6|MABP1_HUMAN(pre=R,post=V);tr|C9JL14|C9JL14_HUMAN(pre=R,post=V);tr|F8WC21|F8WC21_HUMAN(pre=R,post=V)	794.752	3	17.9149	TCDWLPKPN@M^SASCK	sp|P07602|SAP_HUMAN(pre=K,post=E);sp|P07602-2|SAP_HUMAN(pre=K,post=E);sp|P07602-3|SAP_HUMAN(pre=K,post=E);tr|B1AVU8|B1AVU8_HUMAN(pre=K,post=E);tr|C9JIZ6|C9JIZ6_HUMAN(pre=K,post=E)	561.776	4	16.6068
IDFVAHDDIPYSSAGSDDVYK	sp|P49585|PCY1A_HUMAN(pre=R,post=H);tr|B4E322|B4E322_HUMAN(pre=R,post=H);tr|H7C1T3|H7C1T3_HUMAN(pre=R,post=H);tr|C9JEJ2|C9JEJ2_HUMAN(pre=R,post=H);tr|H7BZN1|H7BZN1_HUMAN(pre=R,post=H);tr|C9J050|C9J050_HUMAN(pre=R,post=H)	868.09	3	26.5339	S#IHEVDISNLEAALR	sp|Q9Y2H5|PKHA6_HUMAN(pre=R,post=A);tr|Q5VTI5|Q5VTI5_HUMAN(pre=R,post=A)	630.987	3	17.887	DPQGWVAGN@LSAR	sp|Q04912|RON_HUMAN(pre=R,post=G);sp|Q04912-2|RON_HUMAN(pre=R,post=G);sp|Q04912-5|RON_HUMAN(pre=R,post=G);tr|J3KQS7|J3KQS7_HUMAN(pre=R,post=G)	758.388	2	16.5953
EVPAESVTVWIDPLDATQEYTEDLR	sp|Q9NX62|IMPA3_HUMAN(pre=K,post=K);tr|H0YB38|H0YB38_HUMAN(pre=K,post=K)	1007.5	3	26.5192	KINSS#PNVNTTASGVEDLNIIQVTIPDDDNER	sp|P78347|GTF2I_HUMAN(pre=R,post=L);sp|P78347-2|GTF2I_HUMAN(pre=R,post=L);sp|P78347-3|GTF2I_HUMAN(pre=R,post=L);sp|P78347-4|GTF2I_HUMAN(pre=R,post=L)	959.976	4	17.8577	N@ISDGFDGIPDNVDAALALPAHSY	sp|P04004|VTNC_HUMAN(pre=R,post=S)	873.09	3	16.5627
NQPGNTLTEILETPATAQQEVDHATDM^VSR	sp|Q13576|IQGA2_HUMAN(pre=R,post=A);sp|Q13576-2|IQGA2_HUMAN(pre=R,post=A);tr|E7EWC2|E7EWC2_HUMAN(pre=R,post=A);tr|F5H7S7|F5H7S7_HUMAN(pre=R,post=A);tr|J3KR91|J3KR91_HUMAN(pre=R,post=A)	857.42	4	26.5169	NALPPVLTTVNGQS#PPEHSAPAK	sp|Q6PKG0|LARP1_HUMAN(pre=K,post=V);tr|H0YBM7|H0YBM7_HUMAN(pre=K,post=V)	898.463	3	17.8209	YGCCPM^PN@ATCCSDHLHCCPQDTVCDLIQSK	sp|P28799|GRN_HUMAN(pre=K,post=C);sp|P28799-2|GRN_HUMAN(pre=K,post=C);tr|K7EKL3|K7EKL3_HUMAN(pre=K,post=C)	1023.17	4	16.5497
GHNGWVTQIATTPQFPDMILSASR	sp|P63244|GBLP_HUMAN(pre=K,post=D);tr|E9PD14|E9PD14_HUMAN(pre=K,post=D);tr|J3KPE3|J3KPE3_HUMAN(pre=K,post=G);tr|D6RAC2|D6RAC2_HUMAN(pre=K,post=D);tr|D6RFZ9|D6RFZ9_HUMAN(pre=K,post=V);tr|D6REE5|D6REE5_HUMAN(pre=K,post=D);tr|D6R909|D6R909_HUMAN(pre=K,post=D	924.467	3	26.4967	ALIQTCLNSPDS#PPRSDPTTDQR	sp|P11831|SRF_HUMAN(pre=K,post=M);tr|F5H6V4|F5H6V4_HUMAN(pre=K,post=M)	931.772	3	17.8163	LN@ISGNIFSSLQPGVFDELPALK	sp|Q96PE1|GP124_HUMAN(pre=R,post=V);sp|Q96PE1-2|GP124_HUMAN(pre=R,post=V);sp|Q96PE1-3|GP124_HUMAN(pre=R,post=V);tr|H7C1L1|H7C1L1_HUMAN(pre=R,post=V)	916.842	3	16.5108
HYCEPYTTWCQETYSQTKPK	sp|Q9BUR5|APOO_HUMAN(pre=R,post=M);tr|H7C1U8|H7C1U8_HUMAN(pre=R,post=M)	760.613	4	26.4855	SSS#DPPAVHPPLPPLR	sp|O43150|ASAP2_HUMAN(pre=R,post=V)	630.992	3	17.8035	YTLDPN@ITSAGPTK	sp|O43157|PLXB1_HUMAN(pre=K,post=S);sp|O43157-2|PLXB1_HUMAN(pre=K,post=S)	883.976	2	16.509
QQIAADEPPPEGCNSFFSVHGK	sp|Q9NYU2|UGGG1_HUMAN(pre=F,post=K);sp|Q9NYU2-2|UGGG1_HUMAN(pre=F,post=K)	901.774	3	26.4797	DWEDDS#DEDM^SNFDR	sp|Q15185|TEBP_HUMAN(pre=K,post=F);tr|B4DHP2|B4DHP2_HUMAN(pre=K,post=F);tr|B4DDC6|B4DDC6_HUMAN(pre=K,post=F);tr|B4DP11|B4DP11_HUMAN(pre=K,post=F)	1058.37	2	17.7658	EN@DTGVVHQVEECR	sp|P49961|ENTP1_HUMAN(pre=K,post=V);sp|P49961-2|ENTP1_HUMAN(pre=K,post=V);sp|P49961-3|ENTP1_HUMAN(pre=K,post=V);sp|P49961-6|ENTP1_HUMAN(pre=K,post=V)	606.28	3	16.4873
NLVFEDNDNKLEVAELNGVPR	sp|Q99959|PKP2_HUMAN(pre=R,post=L);sp|Q99959-2|PKP2_HUMAN(pre=R,post=L)	891.808	3	26.4599	T#PPRDLPTIPGVTSPSSDEPPM^EASQSHLR	sp|Q13541|4EBP1_HUMAN(pre=K,post=N)	860.665	4	17.7646	QLFFN@GTEPLRPQDPLPWPALATTL	sp|P36269|GGT5_HUMAN(pre=R,post=E);sp|P36269-2|GGT5_HUMAN(pre=R,post=E);sp|P36269-3|GGT5_HUMAN(pre=R,post=E)	989.864	3	16.4745
CEDCGKPLSIEADDNGCFPLDGHVLCR	sp|Q15942|ZYX_HUMAN(pre=K,post=K);tr|B4DQX7|B4DQX7_HUMAN(pre=K,post=K);tr|B4DQR8|B4DQR8_HUMAN(pre=K,post=K);tr|H0Y2Y8|H0Y2Y8_HUMAN(pre=K,post=K)	1141.52	3	26.4581	DSAIPVES#DTDDEGAPR	sp|Q96D46|NMD3_HUMAN(pre=R,post=I);tr|C9JA08|C9JA08_HUMAN(pre=R,post=I)	666.621	3	17.7385	NLFLN@HSENATAK	sp|P00739|HPTR_HUMAN(pre=K,post=D);sp|P00739-2|HPTR_HUMAN(pre=K,post=D);sp|P00738|HPT_HUMAN(pre=K,post=D);tr|Q0VAC5|Q0VAC5_HUMAN(pre=K,post=D);tr|H3BS21|H3BS21_HUMAN(pre=K,post=D);tr|J3QR68|J3QR68_HUMAN(pre=K,post=D);tr|J3QLC9|J3QLC9_HUMAN(pre=K,post=D)	583.313	3	16.4727
THTCPPCPAPELLGGPSVFLFPPKPK	sp|P01857|IGHG1_HUMAN(pre=K,post=D)	819.947	4	26.4459	IS#APNVDFNLEGPK	sp|Q09666|AHNK_HUMAN(pre=R,post=V)	934.975	2	17.7152	FAEAACDVVHVM^LN@GSR	sp|P28907|CD38_HUMAN(pre=R,post=S);tr|H0Y950|H0Y950_HUMAN(pre=R,post=S)	679.66	3	16.4204
AQIGVVDDEAKAPDLMQIMEAVLGR	sp|O15195|VILL_HUMAN(pre=R,post=R);sp|O15195-2|VILL_HUMAN(pre=R,post=R)	986.53	3	26.4235	EEKESEDKPEIEDVGS#DEEEEKKDGDKK	sp|P07900|HS90A_HUMAN(pre=K,post=K);sp|P07900-2|HS90A_HUMAN(pre=K,post=K);tr|Q86U12|Q86U12_HUMAN(pre=K,post=K)	724.03	6	17.707	AGKPSAAAASVSTQHGSILQLN@DTLEEK	sp|Q68CP4|HGNAT_HUMAN(pre=K,post=E);sp|Q68CP4-2|HGNAT_HUMAN(pre=K,post=E);tr|E5RJC4|E5RJC4_HUMAN(pre=K,post=E)	814.941	4	16.4182
VQSCPDPAVYGVVQSGDHIGR	sp|Q9C0C9|UBE2O_HUMAN(pre=R,post=T);tr|K7ES11|K7ES11_HUMAN(pre=R,post=T)	795.73	3	26.4048	ASLPAGLVGT#PPESPSEPR	sp|A6NDB9|PALM3_HUMAN(pre=R,post=E);tr|K7EKN5|K7EKN5_HUMAN(pre=R,post=E)	696.017	3	17.6914	LDPKPVAN@VTCVNK	sp|Q9HC84|MUC5B_HUMAN(pre=L,post=H);tr|E9PBJ0|E9PBJ0_HUMAN(pre=L,post=H)	663.379	3	16.3938
VELNALMTDETISNVPILILGNK	sp|Q9NR31|SAR1A_HUMAN(pre=K,post=I);tr|B4DQ19|B4DQ19_HUMAN(pre=K,post=I)	929.193	3	26.3872	GDS#IEEILADS#EDEEDNEEEER	sp|Q5JTH9|RRP12_HUMAN(pre=K,post=S);sp|Q5JTH9-2|RRP12_HUMAN(pre=K,post=S);sp|Q5JTH9-3|RRP12_HUMAN(pre=K,post=S);tr|F5H456|F5H456_HUMAN(pre=K,post=S)	952.695	3	17.6911	FVN@STGYLTEAEK	sp|Q8NBK3|SUMF1_HUMAN(pre=K,post=F);sp|Q8NBK3-2|SUMF1_HUMAN(pre=K,post=F);sp|Q8NBK3-3|SUMF1_HUMAN(pre=K,post=F);sp|Q8NBK3-5|SUMF1_HUMAN(pre=K,post=F);tr|F5GXA0|F5GXA0_HUMAN(pre=K,post=F)	874.454	2	16.3737
FQMQVLPQCGHAVHEDAPDKVAEAVATFLIR	sp|Q9Y570|PPME1_HUMAN(pre=K,post=H);sp|Q9Y570-2|PPME1_HUMAN(pre=K,post=H);tr|J3QT22|J3QT22_HUMAN(pre=K,post=H)	753.995	5	26.3583	M^LPHAPGVQM^QAIPEDAIPEES#GDEDEDDPDKR	sp|Q13547|HDAC1_HUMAN(pre=R,post=I);tr|F5GXM1|F5GXM1_HUMAN(pre=R,post=I)	1008.7	4	17.691	AFITN@FSM^IIDGM^TYPGIIK	sp|Q14624|ITIH4_HUMAN(pre=K,post=E);sp|Q14624-2|ITIH4_HUMAN(pre=K,post=E);sp|Q14624-3|ITIH4_HUMAN(pre=K,post=E);sp|Q14624-4|ITIH4_HUMAN(pre=K,post=E);tr|B7ZKJ8|B7ZKJ8_HUMAN(pre=K,post=E)	851.78	3	16.3605
IDNSQVESGSLEDDWDFLPPKK	sp|P27797|CALR_HUMAN(pre=K,post=I);tr|K7EJB9|K7EJB9_HUMAN(pre=K,post=I)	738.631	4	26.319	SLDS#DES#EDEEDDYQQK	sp|Q13442|HAP28_HUMAN(pre=K,post=R)	1240.46	2	17.6867	HHSGHSPPISSQN@VTVLR	sp|P04216|THY1_HUMAN(pre=L,post=D);tr|E9PNQ8|E9PNQ8_HUMAN(pre=L,post=G);tr|J3QRJ3|J3QRJ3_HUMAN(pre=L,post=D);tr|E9PIM6|E9PIM6_HUMAN(pre=L,post=D)	700.036	3	16.3396
TVSLGAGAKDELHIVEAEAMNYEGSPIK	sp|P06748|NPM_HUMAN(pre=R,post=V);sp|P06748-2|NPM_HUMAN(pre=R,post=V);sp|P06748-3|NPM_HUMAN(pre=R,post=V)	1121.26	3	26.3091	NGSLDSPGKQDT#EEDEEEDEKDK	sp|Q9Y266|NUDC_HUMAN(pre=K,post=G)	813.368	4	17.683	EN@TSDPSLVIAFGR	sp|P11279|LAMP1_HUMAN(pre=K,post=G);tr|B4DWL3|B4DWL3_HUMAN(pre=K,post=G)	825.928	2	16.3328
EDLPAENGETKTEESPASDEAGEK	sp|P05114|HMGN1_HUMAN(pre=K,post=E);tr|A6NL93|A6NL93_HUMAN(pre=K,post=E);tr|A6NEL0|A6NEL0_HUMAN(pre=K,post=E)	989.138	3	26.3038	S#GDETPGSEVPGDK	sp|Q1KMD3|HNRL2_HUMAN(pre=R,post=A);tr|H3BQZ7|H3BQZ7_HUMAN(pre=R,post=A)	871.89	2	17.6623	TASCSN@VTCWLK	sp|P17301|ITA2_HUMAN(pre=R,post=D)	858.423	2	16.2774
EAM^CPGVSGEDSSLLLATQVEGQATNLQR	sp|P14923|PLAK_HUMAN(pre=R,post=L);tr|F5GWP8|F5GWP8_HUMAN(pre=R,post=L);tr|C9JK18|C9JK18_HUMAN(pre=R,post=L);tr|C9JKY1|C9JKY1_HUMAN(pre=R,post=L);tr|C9J826|C9J826_HUMAN(pre=R,post=L);tr|C9JTX4|C9JTX4_HUMAN(pre=R,post=L)	1074.52	3	26.2934	SLDS#DESEDEEDDYQQKR	sp|Q13442|HAP28_HUMAN(pre=K,post=K)	852.689	3	17.6499	LSSITSEATGN@ESHPYLNK	sp|Q3MIW9|DPCR1_HUMAN(pre=K,post=D);sp|Q3MIW9-2|DPCR1_HUMAN(pre=K,post=D);tr|Q5SS95|Q5SS95_HUMAN(pre=K,post=D);tr|E9PEI6|E9PEI6_HUMAN(pre=K,post=D)	779.734	3	16.2325
LINYHQEQAVNCLLGNVFYER	sp|P35573|GDE_HUMAN(pre=R,post=L);sp|P35573-2|GDE_HUMAN(pre=R,post=L);sp|P35573-3|GDE_HUMAN(pre=R,post=L)	908.795	3	26.2877	EKT#PSPKEEDEEPES#PPEKK	sp|Q9H1E3|NUCKS_HUMAN(pre=K,post=T);sp|Q9H1E3-2|NUCKS_HUMAN(pre=K,post=T)	1064.19	3	17.6347	FGTCSQLCN@NTK	sp|Q07954|LRP1_HUMAN(pre=R,post=G)	859.908	2	16.2201
AEPEDHYFLLTEPPLNTPENR	sp|P61158|ARP3_HUMAN(pre=R,post=E);tr|B4DXW1|B4DXW1_HUMAN(pre=R,post=E);tr|F5H3P5|F5H3P5_HUMAN(pre=R,post=E)	876.102	3	26.2678	EAELES#PEVMPEEEDEDDEDGGEEAPAPGGAGK	sp|Q8IX01|SUGP2_HUMAN(pre=R,post=S);tr|E7ETX7|E7ETX7_HUMAN(pre=R,post=S);tr|M0R2Z9|M0R2Z9_HUMAN(pre=R,post=S)	1261.52	3	17.6331	YGN@M^TEDHVM^HLLQNADPLK	sp|P04233|HG2A_HUMAN(pre=K,post=V);sp|P04233-2|HG2A_HUMAN(pre=K,post=V);tr|H0YBZ2|H0YBZ2_HUMAN(pre=K,post=V)	883.096	3	16.2028
NPTLFIFAENDVVIPLKDVSLLTQK	sp|Q96DG6|CMBL_HUMAN(pre=K,post=L)	812.474	4	26.2432	RSS#EEVDGQHPAQEEVPESPQTSGPEAENR	sp|Q6JBY9|CPZIP_HUMAN(pre=R,post=C);tr|B7ZKW8|B7ZKW8_HUMAN(pre=R,post=C)	875.889	4	17.6307	ITDIEN@GSLANIPR	sp|Q9BXN1|ASPN_HUMAN(pre=K,post=V)	553.301	3	16.1995
ALEVFPEFAAAHSNLASVLQQQGK	sp|O15294|OGT1_HUMAN(pre=K,post=L);sp|O15294-2|OGT1_HUMAN(pre=K,post=L);sp|O15294-3|OGT1_HUMAN(pre=K,post=L)	948.515	3	26.2423	SQEPIPDDQKVS#DDDKEK	sp|Q86UE4|LYRIC_HUMAN(pre=K,post=G);tr|E5RJU9|E5RJU9_HUMAN(pre=K,post=G);tr|H0YBJ8|H0YBJ8_HUMAN(pre=K,post=G)	546.674	5	17.5889	FLDNGGVLPTEEPPEEPAAPFPEPPAN@STM^GSK	sp|Q13087|PDIA2_HUMAN(pre=K,post=E);sp|Q13087-2|PDIA2_HUMAN(pre=K,post=E);tr|Q4TT65|Q4TT65_HUMAN(pre=K,post=E)	1243.27	3	16.1121
LTLAPVYTSPQLDMSCPLLQQNK	sp|Q8TEM1|PO210_HUMAN(pre=R,post=Q);sp|Q8TEM1-2|PO210_HUMAN(pre=R,post=Q)	969.188	3	26.2255	KKPSTDEQTS#SAEEDVPTCGYLNVLSNSR	sp|Q8N556|AFAP1_HUMAN(pre=K,post=W);sp|Q8N556-2|AFAP1_HUMAN(pre=K,post=W)	931.949	4	17.5821	CGHLPRPN@ITQSCQLR	sp|Q6UY14|ATL4_HUMAN(pre=R,post=L);sp|Q6UY14-2|ATL4_HUMAN(pre=R,post=L);tr|F8WAD0|F8WAD0_HUMAN(pre=R,post=L)	521.267	4	16.0627
ESVNSHVTTLGPQNFPANDKEPWLVDFFAPWCPPCR	sp|Q8IXB1|DJC10_HUMAN(pre=K,post=A);sp|Q8IXB1-2|DJC10_HUMAN(pre=K,post=A)	1126.05	4	26.2172	S#VKEDSVPTGAEENTSDSTEK	tr|G3XAF7|G3XAF7_HUMAN(pre=K,post=T)	908.096	3	17.5165	N@HSIFLADINQER	sp|P50897|PPT1_HUMAN(pre=R,post=G);sp|P50897-2|PPT1_HUMAN(pre=R,post=G);tr|Q5T0S4|Q5T0S4_HUMAN(pre=R,post=G);tr|E9PMG2|E9PMG2_HUMAN(pre=R,post=G)	567.961	3	16.058
TIGVMTMVHGDNMGLVLPPR	sp|P07814|SYEP_HUMAN(pre=R,post=V)	761.403	3	26.2092	TPPRDLPT#IPGVTSPSSDEPPM^EASQSHLR	sp|Q13541|4EBP1_HUMAN(pre=K,post=N)	860.664	4	17.5014	FLN@DTMAVYEAK	sp|P29622|KAIN_HUMAN(pre=K,post=L)	845.935	2	15.9801
AKVDEFPLCGHMVSDEYEQLSSEALEAAR	sp|P27635|RL10_HUMAN(pre=K,post=I);tr|B8A6G2|B8A6G2_HUMAN(pre=K,post=I);tr|A6QRI9|A6QRI9_HUMAN(pre=K,post=I)	1190.58	3	26.1931	SLS#MDSQVPVYSPSIDLK	sp|Q9ULJ3|ZBT21_HUMAN(pre=R,post=S);sp|Q9ULJ3-2|ZBT21_HUMAN(pre=R,post=S)	778.724	3	17.4806	ALGFEN@ATQALGR	sp|Q08380|LG3BP_HUMAN(pre=R,post=A);tr|K7EKQ5|K7EKQ5_HUMAN(pre=R,post=A);tr|K7EJD3|K7EJD3_HUMAN(pre=R,post=A);tr|K7ERZ6|K7ERZ6_HUMAN(pre=R,post=A);tr|K7ES75|K7ES75_HUMAN(pre=R,post=A);tr|K7EN99|K7EN99_HUMAN(pre=R,post=A);tr|K7EP36|K7EP36_HUMAN(pre=R,post=	746.897	2	15.9768
VQLATSIGNPPVSLLQQCTNILSQGDK	sp|O60763-2|USO1_HUMAN(pre=R,post=I);tr|H0Y7C0|H0Y7C0_HUMAN(pre=R,post=I);tr|F5GYR8|F5GYR8_HUMAN(pre=R,post=I)	1057.24	3	26.1928	YVDEENS#DGETSNHR	sp|Q8N9T8|KRI1_HUMAN(pre=K,post=L);sp|Q8N9T8-2|KRI1_HUMAN(pre=K,post=L);tr|H0YH26|H0YH26_HUMAN(pre=K,post=L);tr|D3YTE0|D3YTE0_HUMAN(pre=K,post=L);tr|H0YFD2|H0YFD2_HUMAN(pre=K,post=L)	659.265	3	17.4745	LGSFEGLVN@LTFIHLQH	sp|P51884|LUM_HUMAN(pre=K,post=N)	690.71	3	15.9393
GSAGHWTSESSVSGSTGQWHSESGSFRPDSPGSGNAR	sp|P02671|FIBA_HUMAN(pre=R,post=P);sp|P02671-2|FIBA_HUMAN(pre=R,post=P)	970.187	4	26.1874	GGPTSHPSPVPPPASSPS#PLSGSALCGGK	sp|P49848|TAF6_HUMAN(pre=K,post=Q);sp|P49848-2|TAF6_HUMAN(pre=K,post=Q);sp|P49848-3|TAF6_HUMAN(pre=K,post=Q);tr|J3KR72|J3KR72_HUMAN(pre=K,post=Q);tr|G8JLM6|G8JLM6_HUMAN(pre=K,post=Q)	763.628	4	17.4604	KITDIEN@GSLANIPR	sp|Q9BXN1|ASPN_HUMAN(pre=N,post=V)	644.034	3	15.9282
IGYNPDTVAFVPISGWNGDNM^LEPSANMPWFK	sp|P68104|EF1A1_HUMAN(pre=K,post=G);sp|Q5VTE0|EF1A3_HUMAN(pre=K,post=G)	1291.3	3	26.1767	SEDGYHS#DGDYGEHDYR	sp|P52756|RBM5_HUMAN(pre=R,post=H);sp|P52756-2|RBM5_HUMAN(pre=R,post=H);sp|P52756-4|RBM5_HUMAN(pre=R,post=H);sp|P52756-5|RBM5_HUMAN(pre=R,post=H);tr|C9JR02|C9JR02_HUMAN(pre=R,post=H);tr|C9JFQ5|C9JFQ5_HUMAN(pre=R,post=H);tr|C9J9P7|C9J9P7_HUMAN(pre=R,post=H	742.611	3	17.4488	ILGGN@QSGEGCVITR	sp|Q13510|ASAH1_HUMAN(pre=F,post=D);sp|Q13510-2|ASAH1_HUMAN(pre=F,post=D);sp|Q13510-3|ASAH1_HUMAN(pre=F,post=D);tr|E7EMM4|E7EMM4_HUMAN(pre=F,post=D);tr|E7ERV9|E7ERV9_HUMAN(pre=F,post=D)	569.294	3	15.9022
AFPEHFTYEPNEADAAQGYR	sp|P13807|GYS1_HUMAN(pre=K,post=Y);sp|P13807-2|GYS1_HUMAN(pre=K,post=Y);tr|B7Z806|B7Z806_HUMAN(pre=K,post=Y);tr|F5H1N8|F5H1N8_HUMAN(pre=K,post=Y)	819.712	3	26.1553	AGSPLCNSNLQDS#EEDIEPSYSLFR	sp|Q9NRY4|RHG35_HUMAN(pre=R,post=E)	1018.11	3	17.4487	SISLDN@GTVIMDVK	sp|Q16363|LAMA4_HUMAN(pre=F,post=G);sp|Q16363-2|LAMA4_HUMAN(pre=F,post=G)	890.984	2	15.8963
LGQHVPTLHPTSEELTIAGMTFTTFDLGGHVQAR	sp|Q9Y6B6|SAR1B_HUMAN(pre=R,post=R);tr|D6RD69|D6RD69_HUMAN(pre=R,post=R);tr|D6RAA2|D6RAA2_HUMAN(pre=R,post=R);tr|D6RDB2|D6RDB2_HUMAN(pre=R,post=R)	761.995	5	26.1496	LLSVHDFDFEGDS#DDSTQPQGH	sp|Q9BV36|MELPH_HUMAN(pre=R,post=S);sp|Q9BV36-2|MELPH_HUMAN(pre=R,post=S);tr|G5E9G5|G5E9G5_HUMAN(pre=R,post=S);tr|B4DKW7|B4DKW7_HUMAN(pre=R,post=S)	890.709	3	17.4281	RGTFTDCALAN@M^TEQIR	sp|P12110|CO6A2_HUMAN(pre=R,post=Q);sp|P12110-2|CO6A2_HUMAN(pre=R,post=Q);sp|P12110-3|CO6A2_HUMAN(pre=R,post=Q);tr|C9JH44|C9JH44_HUMAN(pre=R,post=Q)	715.678	3	15.8676
FLHNPDAAQGFVGCALSSTIQR	sp|Q13228|SBP1_HUMAN(pre=R,post=F);sp|Q13228-2|SBP1_HUMAN(pre=R,post=F);sp|Q13228-3|SBP1_HUMAN(pre=R,post=F);tr|A6PVX1|A6PVX1_HUMAN(pre=R,post=F);tr|A6PVW9|A6PVW9_HUMAN(pre=R,post=F);tr|H0Y532|H0Y532_HUMAN(pre=R,post=F)	845.097	3	26.1336	GEEGS#DDDETENGPKPK	sp|Q6PD62|CTR9_HUMAN(pre=K,post=K)	579.762	4	17.4096	YDFN@SSM^LYSTAK	sp|P04114|APOB_HUMAN(pre=K,post=G)	611.294	3	15.8562
VYCNMETGETCISANPSSVPR	sp|P05997|CO5A2_HUMAN(pre=K,post=K)	839.382	3	26.1273	EVDQDDEENS#EEDEM^DSGTMVR	sp|Q13043|STK4_HUMAN(pre=R,post=A);sp|Q13043-2|STK4_HUMAN(pre=R,post=A);tr|F5H5B4|F5H5B4_HUMAN(pre=R,post=A)	933.681	3	17.4072	IN@VTTLKDDGDISK	sp|Q9NU53|GINM1_HUMAN(pre=R,post=Q)	651.371	3	15.7558
HFVTISSPLATQIPQAVGAAYAAK	sp|P12694|ODBA_HUMAN(pre=R,post=R);tr|F5H5P2|F5H5P2_HUMAN(pre=R,post=R);tr|B4DP47|B4DP47_HUMAN(pre=R,post=R);tr|F5GXU9|F5GXU9_HUMAN(pre=R,post=R);tr|H0YH31|H0YH31_HUMAN(pre=R,post=R)	910.514	3	26.1268	VAS#GVLSPPPAAPPPSSSSVPEAGGPPIK	sp|Q8IXM2|BAP18_HUMAN(pre=K,post=K);sp|Q8IXM2-2|BAP18_HUMAN(pre=K,post=K);tr|C9J4G0|C9J4G0_HUMAN(pre=K,post=K);tr|F8W1H0|F8W1H0_HUMAN(pre=K,post=K);tr|H0YIS7|H0YIS7_HUMAN(pre=K,post=K);tr|F8W038|F8W038_HUMAN(pre=K,post=K)	755.401	4	17.3971	TASN@LTVSVLEAEGVFEK	sp|Q6YHK3|CD109_HUMAN(pre=K,post=G);sp|Q6YHK3-2|CD109_HUMAN(pre=K,post=G);sp|Q6YHK3-3|CD109_HUMAN(pre=K,post=G);sp|Q6YHK3-4|CD109_HUMAN(pre=K,post=G)	728.395	3	15.7438
IGEWELIQESGVPLKPLFGPGYTGIR	sp|P45974|UBP5_HUMAN(pre=R,post=N);sp|P45974-2|UBP5_HUMAN(pre=R,post=N)	629.753	5	26.1267	KREEEEEEEGS#IMNGSTAEDEEQTR	sp|Q0ZGT2|NEXN_HUMAN(pre=K,post=S);sp|Q0ZGT2-2|NEXN_HUMAN(pre=K,post=S);sp|Q0ZGT2-3|NEXN_HUMAN(pre=K,post=S);sp|Q0ZGT2-4|NEXN_HUMAN(pre=K,post=S);tr|H7BXY5|H7BXY5_HUMAN(pre=K,post=S)	1094.14	3	17.376	FTPPVVN@VTWLR	sp|P01903|DRA_HUMAN(pre=K,post=N);tr|Q30118|Q30118_HUMAN(pre=K,post=N);tr|Q5SP06|Q5SP06_HUMAN(pre=K,post=N)	787.447	2	15.7035
VILQPDVHPGNCWAFQGPQGFAVVR	sp|Q9UH99|SUN2_HUMAN(pre=R,post=L);sp|Q9UH99-2|SUN2_HUMAN(pre=R,post=L);tr|J3KQE0|J3KQE0_HUMAN(pre=R,post=L);tr|B0QY60|B0QY60_HUMAN(pre=R,post=L)	979.509	3	26.1249	CGEASPPSAACGS#PASQLVATPSLELGPIPAGEEK	sp|Q66K74|MAP1S_HUMAN(pre=R,post=A);tr|B4DH53|B4DH53_HUMAN(pre=R,post=A)	951.709	4	17.3684	GMCYFTN@GTER	sp|P05538|DQB2_HUMAN(pre=K,post=V);sp|P05538-2|DQB2_HUMAN(pre=K,post=V);tr|Q5Y7D6|Q5Y7D6_HUMAN(pre=K,post=V);tr|A2ADX3|A2ADX3_HUMAN(pre=K,post=V);tr|Q5SR05|Q5SR05_HUMAN(pre=K,post=V);tr|Q5SQ90|Q5SQ90_HUMAN(pre=K,post=V);tr|Q5SQ91|Q5SQ91_HUMAN(pre=K,post=V	740.819	2	15.6585
SVELVQQVDEDDAIYHVTSPALGGH	sp|Q8WXI4|ACO11_HUMAN(pre=R,post=T);sp|Q8WXI4-2|ACO11_HUMAN(pre=R,post=T)	941.803	3	26.1183	QKS#DAEEDGGTVS#QEEEDRKPK	sp|P27824|CALX_HUMAN(pre=K,post=A);tr|B4DGP8|B4DGP8_HUMAN(pre=K,post=A);tr|B4E2T8|B4E2T8_HUMAN(pre=K,post=A)	1066.83	3	17.3676	VLDPDVCN@SSWK	sp|Q6UWY2|PRS57_HUMAN(pre=R,post=G)	854.926	2	15.621
NAFACFDEEASGFIHEDHLR	sp|P24844|MYL9_HUMAN(pre=R,post=E)	837.05	3	26.1023	TQT#PPVS#PAPQPTEER	sp|Q14247|SRC8_HUMAN(pre=K,post=L);sp|Q14247-2|SRC8_HUMAN(pre=K,post=L);sp|Q14247-3|SRC8_HUMAN(pre=K,post=L);tr|B4E358|B4E358_HUMAN(pre=K,post=L);tr|H0YCD9|H0YCD9_HUMAN(pre=K,post=L);tr|H0YEV2|H0YEV2_HUMAN(pre=K,post=L)	680.306	3	17.3632	ALHHSGHSPPISSQN@VTVLR	sp|P04216|THY1_HUMAN(pre=C,post=D);tr|E9PNQ8|E9PNQ8_HUMAN(pre=C,post=G);tr|J3QRJ3|J3QRJ3_HUMAN(pre=C,post=D);tr|E9PIM6|E9PIM6_HUMAN(pre=C,post=D)	761.41	3	15.6075
AVANETGAFFFLINGPEIMSK	sp|P55072|TERA_HUMAN(pre=R,post=L)	848.786	3	26.0981	GDLS#DVEEEEEEEM^DVDEATGAVK	sp|Q96ST3|SIN3A_HUMAN(pre=R,post=K)	1003.76	3	17.3607	QQYNALLSN@MSR	sp|P12821|ACE_HUMAN(pre=R,post=I);sp|P12821-2|ACE_HUMAN(pre=R,post=I);tr|F5H1K1|F5H1K1_HUMAN(pre=R,post=I);tr|J3KS28|J3KS28_HUMAN(pre=R,post=I)	785.394	2	15.5916
VIAINVDDPDAANYNDINDVK	sp|Q15181|IPYR_HUMAN(pre=K,post=R)	644.833	4	26.0854	AT#SPGAAAAPLPSPVWETHTDAGTGR	sp|Q6ZUM4|RHG27_HUMAN(pre=R,post=P);sp|Q6ZUM4-3|RHG27_HUMAN(pre=R,post=P);tr|E9PIR1|E9PIR1_HUMAN(pre=R,post=P);tr|E9PNX6|E9PNX6_HUMAN(pre=R,post=P);tr|E9PNT2|E9PNT2_HUMAN(pre=R,post=P)	914.772	3	17.3596	GVPVSN@FTYSPDTK	sp|P10253|LYAG_HUMAN(pre=N,post=V)	900.97	2	15.5326
LLVSNLDFGVSDADIQELFAEFGTLK	sp|Q86V81|THOC4_HUMAN(pre=K,post=K);tr|E9PB61|E9PB61_HUMAN(pre=K,post=K)	1043.89	3	26.0702	M^SSAISPT#PEISSETPGYIYSSNFHAVK	sp|Q9BX66-4|SRBS1_HUMAN(pre=K,post=R);sp|Q9BX66-7|SRBS1_HUMAN(pre=K,post=R);sp|Q9BX66-9|SRBS1_HUMAN(pre=K,post=R);sp|Q9BX66-10|SRBS1_HUMAN(pre=K,post=R)	1128.87	3	17.3394	RN@FTAADWGQSR	sp|P12109|CO6A1_HUMAN(pre=R,post=D)	518.592	3	15.5246
IVAFADAAVEPIDFPIAPVYAASM^VLK	sp|P24752|THIL_HUMAN(pre=R,post=D)	1041.58	3	26.065	DLPTIPGVTSPSSDEPPMEAS#QSHLRNSPEDK	sp|Q13541|4EBP1_HUMAN(pre=R,post=R)	947.451	4	17.3393	DCN@DSDESVYPGR	sp|P28039|AOAH_HUMAN(pre=R,post=R);sp|P28039-2|AOAH_HUMAN(pre=R,post=R);tr|C9J8T1|C9J8T1_HUMAN(pre=R,post=R)	553.562	3	15.5049
LEALASPQIVAAFTSQAVDQSK	sp|P83436|COG7_HUMAN(pre=R,post=V)	854.807	3	26.0608	DPSAS#PGDAGEQAIR	sp|P18206|VINC_HUMAN(pre=R,post=Q);sp|P18206-2|VINC_HUMAN(pre=R,post=Q)	847.88	2	17.3304	GLQPTLTNPGECRPN@FTCACR	sp|P04275|VWF_HUMAN(pre=R,post=K)	865.405	3	15.503
AQAALQAVSAVQSGSLALSGGPSNEGTVLPGQSPVLR	sp|O95758|PTBP3_HUMAN(pre=R,post=I);sp|O95758-1|PTBP3_HUMAN(pre=R,post=I);sp|O95758-2|PTBP3_HUMAN(pre=R,post=I);sp|O95758-4|PTBP3_HUMAN(pre=R,post=I);sp|O95758-5|PTBP3_HUMAN(pre=R,post=I);sp|O95758-6|PTBP3_HUMAN(pre=R,post=I);sp|O95758-7|PTBP3_HUMAN(pre=R	1221.33	3	26.0528	SSSS#GGYGGGYGGVLTASDGLLAGNEK	gi|1070608(pre=S,post=L);gi|417200(pre=S,post=L)	943.779	3	17.3205	MSQEQLAQVAAN@ATK	sp|Q96PD5|PGRP2_HUMAN(pre=C,post=E);sp|Q96PD5-2|PGRP2_HUMAN(pre=C,post=E)	627	3	15.4946
INVLAAQYQSLLNSYGEPVDDK	sp|O00429|DNM1L_HUMAN(pre=R,post=S);sp|O00429-2|DNM1L_HUMAN(pre=R,post=S);sp|O00429-3|DNM1L_HUMAN(pre=R,post=S);sp|O00429-4|DNM1L_HUMAN(pre=R,post=S);sp|O00429-5|DNM1L_HUMAN(pre=R,post=S);sp|O00429-6|DNM1L_HUMAN(pre=R,post=S);tr|B4DGC9|B4DGC9_HUMAN(pre=R,	909.149	3	26.039	CPAPGDTQHS#EEAEPEPS#QEAESGS#WER	sp|P98088|MUC5A_HUMAN(pre=R,post=G)	1161.1	3	17.3139	SWVQGN@LTACGR	sp|Q5JU69|TOR2A_HUMAN(pre=K,post=S);sp|Q5JU69-2|TOR2A_HUMAN(pre=K,post=S);sp|Q8N2E6|TOR2X_HUMAN(pre=K,post=S)	747.368	2	15.4748
EHNSMWASLSSPDAEAVEPDFSSIER	sp|Q27J81|INF2_HUMAN(pre=R,post=L);sp|Q27J81-2|INF2_HUMAN(pre=R,post=L);tr|H7BXE4|H7BXE4_HUMAN(pre=R,post=L)	1012.47	3	26.0319	IEDVGS#DEEDDSGK	sp|Q58FF8|H90B2_HUMAN(pre=K,post=D);sp|P08238|HS90B_HUMAN(pre=K,post=D)	931.893	2	17.3133	DAVITGNN@FTFR	sp|Q4LDE5|SVEP1_HUMAN(pre=K,post=N)	750.384	2	15.4718
VYKEEGDEPGSSLLANSPLMEDAPQR	sp|Q96HU1|SGSM3_HUMAN(pre=R,post=L);sp|Q96HU1-2|SGSM3_HUMAN(pre=R,post=L)	1040.85	3	26.0294	TPKDS#PGIPPSAGAHQLFR	sp|Q15418|KS6A1_HUMAN(pre=R,post=G);sp|Q15418-2|KS6A1_HUMAN(pre=R,post=G);sp|Q15418-3|KS6A1_HUMAN(pre=R,post=G);tr|E9PRI4|E9PRI4_HUMAN(pre=R,post=G);tr|E9PGT3|E9PGT3_HUMAN(pre=R,post=G);tr|Q5SVM6|Q5SVM6_HUMAN(pre=R,post=G)	586.807	4	17.304	IQGEEIVFHDLN@LTAH	sp|P98160|PGBM_HUMAN(pre=R,post=G)	661.01	3	15.4107
YASICQQNGIVPIVEPEILPDGDHDLK	sp|P04075|ALDOA_HUMAN(pre=R,post=R);sp|P09972|ALDOC_HUMAN(pre=R,post=R);tr|H3BQN4|H3BQN4_HUMAN(pre=R,post=R);tr|H3BPS8|H3BPS8_HUMAN(pre=R,post=R)	827.929	4	26.0203	S#EPDDELLFDFLNSSQK	sp|Q8TBA6|GOGA5_HUMAN(pre=K,post=E);sp|Q8TBA6-2|GOGA5_HUMAN(pre=K,post=E)	784.702	3	17.3008	N@STIEAANLAGLK	sp|P48723|HSP13_HUMAN(pre=R,post=I)	795.952	2	15.3901
VAEPELMGTPDGTCYPPPPVPR	sp|P27708|PYR1_HUMAN(pre=K,post=Q);tr|H7BZB3|H7BZB3_HUMAN(pre=K,post=Q);tr|F8VPD4|F8VPD4_HUMAN(pre=K,post=Q)	842.082	3	26.0066	EEPVSS#GPEEAVGK	sp|O00567|NOP56_HUMAN(pre=K,post=S)	891.925	2	17.2847	N@ATASLWSGPGLEDR	sp|Q13751|LAMB3_HUMAN(pre=R,post=G)	859.927	2	15.3216
LAVGELTENGLTLEEWLPSTWITDTIPR	sp|Q8WWQ0|PHIP_HUMAN(pre=R,post=R)	1100.25	3	25.9804	AGEPDGES#LDEQPSSSSSK	sp|Q9H3Q1|BORG4_HUMAN(pre=K,post=R);tr|J3KRZ9|J3KRZ9_HUMAN(pre=K,post=R)	1138	2	17.2821	CFILPN@DSIHCER	sp|Q8IWU6|SULF1_HUMAN(pre=K,post=E)	602.62	3	15.2922
AAAAATVVPPMVGGPPFVGPVGFGPGDR	sp|Q9BTD8|RBM42_HUMAN(pre=R,post=S);sp|Q9BTD8-2|RBM42_HUMAN(pre=R,post=S);sp|Q9BTD8-3|RBM42_HUMAN(pre=R,post=S);sp|Q9BTD8-4|RBM42_HUMAN(pre=R,post=S);tr|K7EP90|K7EP90_HUMAN(pre=R,post=S);tr|K7ER08|K7ER08_HUMAN(pre=R,post=S)	684.618	4	25.9703	HGS#GPNIILTGDSSPGFSK	sp|Q53ET0|CRTC2_HUMAN(pre=R,post=E);tr|Q5T4K5|Q5T4K5_HUMAN(pre=R,post=E)	747.039	3	17.2793	LEHLYLNN@NSIEK	sp|P51888|PRELP_HUMAN(pre=R,post=I)	626.007	3	15.2828
GAVNM^PFM^DFLTEDGFEKGPEELR	sp|Q16762|THTR_HUMAN(pre=R,post=A)	1017.16	3	25.9685	GPAFNM^AS#PESDFGINLK	sp|Q09666|AHNK_HUMAN(pre=K,post=G)	760.362	3	17.2685	IHPPVSYN@DTAPR	sp|Q15904|VAS1_HUMAN(pre=V,post=I);tr|A6NLC6|A6NLC6_HUMAN(pre=V,post=I)	537.947	3	15.2687
GLIPSSPQNEPTASVPPESDVYR	sp|Q53GG5-2|PDLI3_HUMAN(pre=R,post=M)	1292.66	2	25.9672	SEPSPAVTPVT#PTTLIAPR	sp|O60749|SNX2_HUMAN(pre=S,post=I);tr|D6RC15|D6RC15_HUMAN(pre=S,post=I)	720.048	3	17.212	KQNNGAFN@ETLFR	sp|P02786|TFR1_HUMAN(pre=R,post=N);tr|G3V0E5|G3V0E5_HUMAN(pre=R,post=N);tr|F5H6B1|F5H6B1_HUMAN(pre=R,post=N)	609.99	3	15.2631
WDNNYGDGVSPMSWIGSVDILR	sp|P21980|TGM2_HUMAN(pre=R,post=R);sp|P21980-2|TGM2_HUMAN(pre=R,post=R);sp|P21980-3|TGM2_HUMAN(pre=R,post=R);tr|B4DIT7|B4DIT7_HUMAN(pre=R,post=R);tr|A2A299|A2A299_HUMAN(pre=R,post=R);tr|F5H6P0|F5H6P0_HUMAN(pre=R,post=R)	875.756	3	25.9665	SS#DEENGPPSSPDLDR	sp|Q96B36|AKTS1_HUMAN(pre=R,post=I);sp|Q96B36-2|AKTS1_HUMAN(pre=R,post=I);tr|J3KPM3|J3KPM3_HUMAN(pre=R,post=I)	642.601	3	17.2018	MHYDQSQPPYYN@VTAM	sp|P07098|LIPG_HUMAN(pre=R,post=N);tr|Q5VXI8|Q5VXI8_HUMAN(pre=R,post=N);tr|F5H1P4|F5H1P4_HUMAN(pre=R,post=N)	1045.46	2	15.2355
VQIPGLENLQMFVPDTLAEEK	sp|Q9Y6R4|M3K4_HUMAN(pre=K,post=S);sp|Q9Y6R4-2|M3K4_HUMAN(pre=K,post=S);tr|F5H4R1|F5H4R1_HUMAN(pre=K,post=S);tr|J3KNB8|J3KNB8_HUMAN(pre=K,post=S);tr|F5H538|F5H538_HUMAN(pre=K,post=S)	887.15	3	25.9636	KEEAS#SPGAGEGPAEEGTR	sp|Q6ZRV2|FA83H_HUMAN(pre=K,post=D);tr|J3KPS2|J3KPS2_HUMAN(pre=K,post=D)	743.009	3	17.1962	N@VTVNILNDQTK	sp|Q92629|SGCD_HUMAN(pre=R,post=V);sp|Q92629-2|SGCD_HUMAN(pre=R,post=V);sp|Q92629-3|SGCD_HUMAN(pre=R,post=V)	549.977	3	15.2086
LCYVALDFENEMATAASSSSLEK	sp|P62736|ACTA_HUMAN(pre=K,post=S);sp|P68032|ACTC_HUMAN(pre=K,post=S);sp|P63267|ACTH_HUMAN(pre=K,post=S);sp|P63267-2|ACTH_HUMAN(pre=K,post=S);sp|P68133|ACTS_HUMAN(pre=K,post=S);tr|Q5T8M7|Q5T8M7_HUMAN(pre=K,post=S);tr|Q5T8M8|Q5T8M8_HUMAN(pre=K,post=S);tr|A	942.126	3	25.96	DELNEELIQEES#S#EDEGEYEEVR	sp|O60524|NEMF_HUMAN(pre=R,post=K);sp|O60524-3|NEMF_HUMAN(pre=R,post=K);sp|O60524-4|NEMF_HUMAN(pre=R,post=K);sp|O60524-5|NEMF_HUMAN(pre=R,post=K);tr|G3V5V3|G3V5V3_HUMAN(pre=R,post=K)	1025.41	3	17.1657	CAPVN@ISCYAK	sp|Q8WWI5|CTL1_HUMAN(pre=R,post=F);sp|Q8WWI5-2|CTL1_HUMAN(pre=R,post=F);sp|Q8WWI5-3|CTL1_HUMAN(pre=R,post=F)	524.599	3	15.1864
GVVPLAGTDGETTTQGLDGLSER	sp|P09972|ALDOC_HUMAN(pre=K,post=C);tr|J3KSV6|J3KSV6_HUMAN(pre=K,post=C);tr|C9J8F3|C9J8F3_HUMAN(pre=K,post=C);tr|J3QKP5|J3QKP5_HUMAN(pre=K,post=C);tr|K7EKH5|K7EKH5_HUMAN(pre=K,post=C);tr|A8MVZ9|A8MVZ9_HUMAN(pre=K,post=C)	806.412	3	25.9419	RPSFS#STPVISPAPNSTPANSNTNSNSSLITSQDAVER	sp|A3KN83|SBNO1_HUMAN(pre=K,post=A);sp|A3KN83-2|SBNO1_HUMAN(pre=K,post=A);sp|A3KN83-3|SBNO1_HUMAN(pre=K,post=A)	1039.5	4	17.1642	EDALN@ETRESETK	sp|P10909|CLUS_HUMAN(pre=K,post=L);sp|P10909-2|CLUS_HUMAN(pre=K,post=L);sp|P10909-4|CLUS_HUMAN(pre=K,post=L);sp|P10909-5|CLUS_HUMAN(pre=K,post=L);tr|E5RJZ5|E5RJZ5_HUMAN(pre=K,post=L);tr|E7ERK6|E7ERK6_HUMAN(pre=K,post=L);tr|E7ETB4|E7ETB4_HUMAN(pre=K,post=L	604.302	3	15.1771
VVDPIVSNFLQSFETAIEHNK	sp|O14802|RPC1_HUMAN(pre=K,post=E)	892.483	3	25.9372	DASS#PVPPPHVPPPVPPLRPR	sp|O94875|SRBS2_HUMAN(pre=K,post=D);sp|O94875-2|SRBS2_HUMAN(pre=K,post=D);sp|O94875-3|SRBS2_HUMAN(pre=K,post=D);sp|O94875-4|SRBS2_HUMAN(pre=K,post=D);sp|O94875-5|SRBS2_HUMAN(pre=K,post=D);sp|O94875-6|SRBS2_HUMAN(pre=K,post=D);sp|O94875-7|SRBS2_HUMAN(pre=K	609.079	4	17.1414	TMN@ASLAQQLCR	sp|Q9NY15|STAB1_HUMAN(pre=R,post=Q);sp|Q9NY15-2|STAB1_HUMAN(pre=R,post=Q)	769.382	2	15.1602
LGPTVNDMQLTDLVPNTEYAVTVQAVLHDLTSEPVTVR	sp|Q99715|COCA1_HUMAN(pre=R,post=E);sp|Q99715-2|COCA1_HUMAN(pre=R,post=E);sp|Q99715-4|COCA1_HUMAN(pre=R,post=E);tr|D6RGG3|D6RGG3_HUMAN(pre=R,post=E);tr|H0Y4P7|H0Y4P7_HUMAN(pre=R,post=E)	1070.81	4	25.9361	DVEDM^ELS#DVEDDGSK	sp|Q5VT52|RPRD2_HUMAN(pre=R,post=I);sp|Q5VT52-2|RPRD2_HUMAN(pre=R,post=I);sp|Q5VT52-3|RPRD2_HUMAN(pre=R,post=I);tr|B4E2Q6|B4E2Q6_HUMAN(pre=R,post=I)	722.968	3	17.1035	KLPPGLLAN@FTLLR	sp|P02750|A2GL_HUMAN(pre=R,post=T)	614.72	3	15.1448
LSPPVPSCSVVGAISSYYVQR	sp|O75191|XYLB_HUMAN(pre=K,post=Y);tr|B4DDT2|B4DDT2_HUMAN(pre=K,post=Y)	804.092	3	25.9308	SSISGS#LPSSGSLQAVSSR	sp|Q9BXF6|RFIP5_HUMAN(pre=R,post=F)	677.668	3	17.0869	GTFTIN@ESTIIDSPR	sp|P07686|HEXB_HUMAN(pre=Y,post=F)	898.464	2	15.1263
LSCQPMLSLDDFQLQPPVTFR	sp|O75607|NPM3_HUMAN(pre=K,post=L)	879.452	3	25.9243	HS#DNPS#EEGEVKDDGLEK	sp|O14647|CHD2_HUMAN(pre=R,post=S);sp|O14647-2|CHD2_HUMAN(pre=R,post=S)	859.71	3	17.0513	DTGELN@VTSILDR	sp|Q14126|DSG2_HUMAN(pre=K,post=E);tr|J3KSI6|J3KSI6_HUMAN(pre=K,post=E)	789.411	2	15.1103
YGDGGSTFQSTTGHCVHMR	sp|P31943|HNRH1_HUMAN(pre=R,post=G);tr|G8JLB6|G8JLB6_HUMAN(pre=R,post=G);tr|E9PCY7|E9PCY7_HUMAN(pre=R,post=G);tr|H0YBD7|H0YBD7_HUMAN(pre=R,post=G);tr|F5GZT4|F5GZT4_HUMAN(pre=R,post=G);tr|D6RIT2|D6RIT2_HUMAN(pre=R,post=G);tr|H0YB39|H0YB39_HUMAN(pre=R,post=	561.253	4	25.9206	TNTNVNCPIECFMPLDVQADREDS#RE	sp|P02751|FINC_HUMAN(pre=R,post=-);sp|P02751-3|FINC_HUMAN(pre=R,post=-);sp|P02751-5|FINC_HUMAN(pre=R,post=-);sp|P02751-6|FINC_HUMAN(pre=R,post=-);sp|P02751-7|FINC_HUMAN(pre=R,post=-);sp|P02751-8|FINC_HUMAN(pre=R,post=-);sp|P02751-9|FINC_HUMAN(pre=R,post=-	1112.15	3	17.0426	YN@HTGQVIIYR	sp|P56199|ITA1_HUMAN(pre=R,post=M)	754.902	2	15.0695
TTLEHSDCAFMVDNEAIYDICR	sp|Q71U36|TBA1A_HUMAN(pre=H,post=R);sp|P68363|TBA1B_HUMAN(pre=H,post=R);sp|Q9BQE3|TBA1C_HUMAN(pre=H,post=R);sp|Q13748|TBA3C_HUMAN(pre=H,post=R);sp|Q13748-2|TBA3C_HUMAN(pre=H,post=R);sp|Q6PEY2|TBA3E_HUMAN(pre=H,post=R);sp|P68366|TBA4A_HUMAN(pre=H,post=R);s	935.42	3	25.9024	MREDYDS#VEQDGDEPGPQR	sp|Q9Y5S9|RBM8A_HUMAN(pre=R,post=S);sp|Q9Y5S9-2|RBM8A_HUMAN(pre=R,post=S)	816.337	3	17.0397	IEVLHRPEN@CSK	sp|Q9Y680|FKBP7_HUMAN(pre=K,post=T);sp|Q9Y680-2|FKBP7_HUMAN(pre=K,post=T);sp|Q9Y680-3|FKBP7_HUMAN(pre=K,post=T);tr|F8WBF2|F8WBF2_HUMAN(pre=K,post=T);tr|F8WE12|F8WE12_HUMAN(pre=K,post=T);tr|F8WCU2|F8WCU2_HUMAN(pre=K,post=T)	443.491	4	15.0526
VMPYVDILFGNETEAATFAR	sp|P55263|ADK_HUMAN(pre=K,post=E);sp|P55263-2|ADK_HUMAN(pre=K,post=E);tr|B7Z800|B7Z800_HUMAN(pre=K,post=E)	796.739	3	25.902	LGGLRPES#PESLTSVSR	sp|Q9H6F5|CCD86_HUMAN(pre=R,post=T);tr|H0YG79|H0YG79_HUMAN(pre=R,post=T)	670.345	3	17.0061	YNIGN@YTQAVECAK	sp|Q32P28|P3H1_HUMAN(pre=Y,post=T);sp|Q32P28-2|P3H1_HUMAN(pre=Y,post=T);sp|Q32P28-3|P3H1_HUMAN(pre=Y,post=T)	640.652	3	15.0225
LKDDQDGAEPSANSVSAHNLLR	sp|Q8TB22|SPT20_HUMAN(pre=R,post=L);sp|Q8TB22-2|SPT20_HUMAN(pre=R,post=L);sp|Q8TB22-3|SPT20_HUMAN(pre=R,post=L)	657.091	4	25.8936	S#LNPALDGLTCGLTSHDK	sp|O94967|WDR47_HUMAN(pre=R,post=R);sp|O94967-2|WDR47_HUMAN(pre=R,post=R);sp|O94967-3|WDR47_HUMAN(pre=R,post=R);tr|A8MX09|A8MX09_HUMAN(pre=R,post=R)	756.372	3	17	TLTLFN@VTRN@DTASYK	sp|P06731|CEAM5_HUMAN(pre=R,post=C);tr|H9KVA7|H9KVA7_HUMAN(pre=R,post=C);tr|M0R3J1|M0R3J1_HUMAN(pre=R,post=C)	712.047	3	15.0086
SPNPSLLHLCGSLAQLACVEPVR	sp|Q5T4S7|UBR4_HUMAN(pre=K,post=L);sp|Q5T4S7-2|UBR4_HUMAN(pre=K,post=L);sp|Q5T4S7-3|UBR4_HUMAN(pre=K,post=L);sp|Q5T4S7-4|UBR4_HUMAN(pre=K,post=L);sp|Q5T4S7-5|UBR4_HUMAN(pre=K,post=L)	888.136	3	25.8787	SALPVSPS#ISSAPVPVEIENLPQSPGTDQHDR	sp|Q9HCM4|E41L5_HUMAN(pre=R,post=K);sp|Q9HCM4-2|E41L5_HUMAN(pre=R,post=K);sp|Q9HCM4-3|E41L5_HUMAN(pre=R,post=K);sp|Q9HCM4-4|E41L5_HUMAN(pre=R,post=K)	887.943	4	16.9941	N@M^TLFSDLVAEK	sp|P12110|CO6A2_HUMAN(pre=R,post=F);sp|P12110-2|CO6A2_HUMAN(pre=R,post=F);sp|P12110-3|CO6A2_HUMAN(pre=R,post=F)	836.94	2	15.0044
AGPAHAGHTAPMRPSYSAQEGLAGYQR	sp|Q9HBL0|TENS1_HUMAN(pre=R,post=E);tr|E9PF55|E9PF55_HUMAN(pre=R,post=E);tr|E9PGF5|E9PGF5_HUMAN(pre=R,post=E);tr|E7ERH1|E7ERH1_HUMAN(pre=R,post=E)	732.113	4	25.8709	SAS#SDTSEELNSQDSPPK	sp|O14745|NHRF1_HUMAN(pre=R,post=Q);tr|B3KY21|B3KY21_HUMAN(pre=R,post=Q);tr|J3QRP6|J3QRP6_HUMAN(pre=R,post=Q)	1124	2	16.9901	N@ASEIEVPFVTR	sp|P07093|GDN_HUMAN(pre=K,post=N);sp|P07093-2|GDN_HUMAN(pre=K,post=N);sp|P07093-3|GDN_HUMAN(pre=K,post=N);tr|C9JN98|C9JN98_HUMAN(pre=K,post=N)	502.937	3	14.9748
VQAQYPGVCINNEVVEPSAEQIAK	sp|P50135|HNMT_HUMAN(pre=K,post=Y)	733.633	4	25.8673	DEDDDDDEEDDS#EEEAMETTPAK	sp|P19338|NUCL_HUMAN(pre=D,post=G)	1000.04	3	16.9865	SPYYN@VSDEISFHCY	sp|P00751|CFAB_HUMAN(pre=R,post=D);sp|P00751-2|CFAB_HUMAN(pre=R,post=D);tr|B4E1Z4|B4E1Z4_HUMAN(pre=R,post=D);tr|B0UXW4|B0UXW4_HUMAN(pre=R,post=D);tr|C9JRT3|C9JRT3_HUMAN(pre=R,post=D);tr|E7ETN3|E7ETN3_HUMAN(pre=R,post=D)	1013.44	2	14.9514
HVEDVPAFQALGSLNDLQFFR	sp|P25311|ZA2G_HUMAN(pre=K,post=Y);tr|H7BZJ8|H7BZJ8_HUMAN(pre=K,post=Y);tr|C9JEV0|C9JEV0_HUMAN(pre=K,post=Y)	637.584	4	25.8374	EGNLENEGKPEDEVEPDDEGKS#DEEEKPDVEGK	sp|Q969E4|TCAL3_HUMAN(pre=N,post=T)	895.219	5	16.9623	ILMNEGGHYN@ASSGK	sp|Q9BXJ5|C1QT2_HUMAN(pre=K,post=F)	622.981	3	14.9313
IAENSVITSLPNIGPSLHLWEGSPR	sp|P18583-3|SON_HUMAN(pre=R,post=Y)	944.512	3	25.8096	T#PQLYVAHEIGTIK	sp|Q9HCH5-7|SYTL2_HUMAN(pre=R,post=T);sp|Q9HCH5-8|SYTL2_HUMAN(pre=R,post=T);sp|Q9HCH5-11|SYTL2_HUMAN(pre=R,post=T);sp|Q9HCH5-12|SYTL2_HUMAN(pre=R,post=T);tr|J3KP28|J3KP28_HUMAN(pre=R,post=T);tr|H0YE56|H0YE56_HUMAN(pre=R,post=T);tr|J3KPL9|J3KPL9_HUMAN(pre=	646.684	3	16.9266	IHQN@ITYQVCR	sp|Q14112|NID2_HUMAN(pre=R,post=H);sp|Q14112-2|NID2_HUMAN(pre=R,post=H);tr|H0YJV3|H0YJV3_HUMAN(pre=R,post=H)	788.905	2	14.9108
LTQAIAETPENDIPETEVEDDEGWMSHVLQFEDK	sp|Q6UX04|CWC27_HUMAN(pre=K,post=S)	1051.75	4	25.7711	S#GDEEFKGEDELCDSGR	sp|O43823|AKAP8_HUMAN(pre=R,post=Q);tr|M0QYL4|M0QYL4_HUMAN(pre=R,post=Q)	766.654	3	16.8893	SAPCHGPPLGAEN@FTVTVANEHR	sp|Q9Y6R7|FCGBP_HUMAN(pre=L,post=G)	869.424	3	14.9098
QPAIMPGQSYGLEDGSCSYK	sp|P14866|HNRPL_HUMAN(pre=K,post=D);sp|P14866-2|HNRPL_HUMAN(pre=K,post=D);tr|M0QYT0|M0QYT0_HUMAN(pre=K,post=D);tr|M0QXS5|M0QXS5_HUMAN(pre=K,post=D)	826.063	3	25.7646	S#SGLSTPVPPSAGHLAHVR	sp|Q63ZY3|KANK2_HUMAN(pre=R,post=E);sp|Q63ZY3-2|KANK2_HUMAN(pre=R,post=E);sp|Q63ZY3-3|KANK2_HUMAN(pre=R,post=E)	698.693	3	16.8845	AVLVNN@ITTGER	sp|Q8NBJ4|GOLM1_HUMAN(pre=K,post=L);sp|Q8NBJ4-2|GOLM1_HUMAN(pre=K,post=L);tr|C9JYM4|C9JYM4_HUMAN(pre=K,post=L)	716.4	2	14.8618
SFGLVIQQVFDNGSIYNPEVLDITEETLHSR	sp|P05388|RLA0_HUMAN(pre=F,post=F);tr|F8VU65|F8VU65_HUMAN(pre=F,post=F);tr|F8VZS0|F8VZS0_HUMAN(pre=F,post=F);tr|F8VW21|F8VW21_HUMAN(pre=F,post=F)	916.973	4	25.7531	QTENDALEPEDLS#QAAEQDEMR	sp|P61278|SMS_HUMAN(pre=N,post=L)	915.056	3	16.8761	GLN@LTEDTYKPR	sp|Q08380|LG3BP_HUMAN(pre=K,post=I)	565.978	3	14.7819
AALAGGTTM^IIDHVVPEPGTSLLAAFDQWR	sp|Q16555|DPYL2_HUMAN(pre=K,post=E);sp|Q16555-2|DPYL2_HUMAN(pre=K,post=E)	1099.91	3	25.7386	LHVGNIS#PTCTNK	sp|Q9BWF3|RBM4_HUMAN(pre=K,post=E);sp|Q9BWF3-2|RBM4_HUMAN(pre=K,post=E);sp|Q9BWF3-3|RBM4_HUMAN(pre=K,post=E);sp|Q9BWF3-4|RBM4_HUMAN(pre=K,post=E);tr|J3QRR5|J3QRR5_HUMAN(pre=K,post=E);tr|D6R9K7|D6R9K7_HUMAN(pre=K,post=E);tr|E9PB51|E9PB51_HUMAN(pre=K,post=E	603.638	3	16.8679	FLN@DTM^AVYEAK	sp|P29622|KAIN_HUMAN(pre=K,post=L)	569.624	3	14.7715
SPDVGLYGVIPECGETYHSDLAEAK	sp|P46940|IQGA1_HUMAN(pre=R,post=K);tr|H0YLE8|H0YLE8_HUMAN(pre=R,post=K)	999.159	3	25.738	AAESLTAIPEPAS#PQLLETPIHASQIQK	sp|Q14676|MDC1_HUMAN(pre=R,post=V);sp|Q14676-2|MDC1_HUMAN(pre=R,post=V);sp|Q14676-3|MDC1_HUMAN(pre=R,post=V)	827.94	4	16.844	N@GTVCLSPPCTLAR	sp|P09326|CD48_HUMAN(pre=K,post=S)	845.923	2	14.7414
QLHTAYSGLVSSLQGLPAELQQPVGR	sp|Q96Q06|PLIN4_HUMAN(pre=R,post=A);sp|Q96Q06-2|PLIN4_HUMAN(pre=R,post=A)	965.195	3	25.7358	EVVTS#EDGSDCPEAM^DLGTLSGIGTLDGFR	sp|P02671|FIBA_HUMAN(pre=K,post=H);sp|P02671-2|FIBA_HUMAN(pre=K,post=H)	1123.49	3	16.8425	SESIGYTN@FTLEK	sp|P12110|CO6A2_HUMAN(pre=S,post=N);sp|P12110-2|CO6A2_HUMAN(pre=S,post=N);sp|P12110-3|CO6A2_HUMAN(pre=S,post=N);tr|H7C0M5|H7C0M5_HUMAN(pre=S,post=N)	889.458	2	14.7393
GFGFVTFSSMAEVDAAMAAR	sp|P22626|ROA2_HUMAN(pre=R,post=P);sp|P22626-2|ROA2_HUMAN(pre=R,post=P)	737.024	3	25.7114	ALEQSQSLPLPAPTSTS#PSR	sp|O15068|MCF2L_HUMAN(pre=R,post=G);sp|O15068-2|MCF2L_HUMAN(pre=R,post=G);sp|O15068-3|MCF2L_HUMAN(pre=R,post=G);sp|O15068-4|MCF2L_HUMAN(pre=R,post=G);sp|O15068-5|MCF2L_HUMAN(pre=R,post=G);sp|O15068-6|MCF2L_HUMAN(pre=R,post=G);sp|O15068-9|MCF2L_HUMAN(pre=R	764.386	3	16.8402	YSVAN@DTGFVDIPK	sp|P07711|CATL1_HUMAN(pre=K,post=Q)	907.974	2	14.7323
QNVVPTVLALGSDVDMDVLTTLSLGDR	sp|P12110|CO6A2_HUMAN(pre=K,post=A)	991.531	3	25.7057	SPVDES#GDEVQYGDVPVENGMAPFFEMK	sp|Q8WX93|PALLD_HUMAN(pre=R,post=L);sp|Q8WX93-2|PALLD_HUMAN(pre=R,post=L);sp|Q8WX93-3|PALLD_HUMAN(pre=R,post=L);sp|Q8WX93-4|PALLD_HUMAN(pre=R,post=L);sp|Q8WX93-5|PALLD_HUMAN(pre=R,post=L);sp|Q8WX93-8|PALLD_HUMAN(pre=R,post=L);sp|Q8WX93-9|PALLD_HUMAN(pre=R	1147.84	3	16.8078	GSHFWEVAADGN@VSEPRPLQER	sp|Q9H239|MMP28_HUMAN(pre=K,post=W);tr|K7EMV8|K7EMV8_HUMAN(pre=K,post=W)	657.325	4	14.7253
LVEVNGVNVEGETHHQVVQR	sp|Q15599|NHRF2_HUMAN(pre=R,post=I);sp|Q15599-2|NHRF2_HUMAN(pre=R,post=I);tr|D3DU85|D3DU85_HUMAN(pre=R,post=I);tr|H3BSA4|H3BSA4_HUMAN(pre=R,post=I)	597.57	4	25.7046	RAS#EFPGPLSVTSHGRPEAPGTK	sp|Q5VUB5|F1711_HUMAN(pre=R,post=E)	550.085	5	16.7911	AFN@STLPTMAQMEK	sp|P16070|CD44_HUMAN(pre=K,post=A);sp|P16070-3|CD44_HUMAN(pre=K,post=A);sp|P16070-4|CD44_HUMAN(pre=K,post=A);sp|P16070-5|CD44_HUMAN(pre=K,post=A);sp|P16070-6|CD44_HUMAN(pre=K,post=A);sp|P16070-7|CD44_HUMAN(pre=K,post=A);sp|P16070-8|CD44_HUMAN(pre=K,post=A	619.983	3	14.7035
LANYTNLSQGVVEHEEDEESR	sp|Q9Y666|S12A7_HUMAN(pre=K,post=R);sp|Q9Y666-2|S12A7_HUMAN(pre=K,post=R)	855.072	3	25.6861	AS#PNLIGATGANSLGK	sp|Q02078|MEF2A_HUMAN(pre=R,post=V);sp|Q02078-2|MEF2A_HUMAN(pre=R,post=V);sp|Q02078-3|MEF2A_HUMAN(pre=R,post=V);sp|Q02078-4|MEF2A_HUMAN(pre=R,post=V);sp|Q02078-5|MEF2A_HUMAN(pre=R,post=V);sp|Q02078-6|MEF2A_HUMAN(pre=R,post=V);sp|Q02078-7|MEF2A_HUMAN(pre=R	613.66	3	16.7816	ALGTN@ISIHKDEIGK	sp|Q9Y6R7|FCGBP_HUMAN(pre=A,post=V)	508.047	4	14.6874
TCPPCPAPELLGGPSVFLFPPKPK	sp|P01857|IGHG1_HUMAN(pre=H,post=D)	760.421	4	25.6847	S#GPLPSSSGSSSSSSQLSVATLGR	sp|Q86UU1|PHLB1_HUMAN(pre=R,post=S);sp|Q86UU1-2|PHLB1_HUMAN(pre=R,post=S);sp|Q86UU1-3|PHLB1_HUMAN(pre=R,post=S);tr|E9PKC1|E9PKC1_HUMAN(pre=R,post=S);tr|E9PMZ5|E9PMZ5_HUMAN(pre=R,post=S)	820.73	3	16.7781	WTGHN@VTVVQR	sp|Q07954|LRP1_HUMAN(pre=K,post=T)	481.26	3	14.6755
TLYVHWTDAGQLTPALLHSR	sp|Q8IY67|RAVR1_HUMAN(pre=R,post=C);sp|Q8IY67-2|RAVR1_HUMAN(pre=R,post=C);tr|E9PAU2|E9PAU2_HUMAN(pre=R,post=C)	808.437	3	25.6771	TPLSQS#MSVLPTSKPEK	sp|Q6WKZ4|RFIP1_HUMAN(pre=K,post=V);sp|Q6WKZ4-3|RFIP1_HUMAN(pre=K,post=V);sp|Q6WKZ4-2|RFIP1_HUMAN(pre=K,post=V);tr|J3KNP0|J3KNP0_HUMAN(pre=K,post=V);tr|E7EX40|E7EX40_HUMAN(pre=K,post=V)	586.317	4	16.7753	FQTVDSSNIDGFVN@CTK	sp|P21860|ERBB3_HUMAN(pre=R,post=I);sp|P21860-4|ERBB3_HUMAN(pre=R,post=I);tr|B4DGQ7|B4DGQ7_HUMAN(pre=R,post=I)	741.03	3	14.6669
IHEQGDVIDSIEANVENAEVHVQQANQQLSR	sp|O15400|STX7_HUMAN(pre=M,post=A);sp|O15400-2|STX7_HUMAN(pre=M,post=A)	904.454	4	25.6745	GEETGIDVTLPTGEVTVPGVSGDVS#LPEIATGGLEGK	sp|Q09666|AHNK_HUMAN(pre=K,post=M)	988.002	4	16.7654	LHHSGHSPPISSQN@VTVLR	sp|P04216|THY1_HUMAN(pre=A,post=D);tr|E9PNQ8|E9PNQ8_HUMAN(pre=A,post=G);tr|J3QRJ3|J3QRJ3_HUMAN(pre=A,post=D);tr|E9PIM6|E9PIM6_HUMAN(pre=A,post=D)	737.731	3	14.6596
NLNYDTFGLAVPSTLPAGPEIGPSPAPPYGLFVGGR	sp|Q8IZ83|A16A1_HUMAN(pre=K,post=F);sp|Q8IZ83-3|A16A1_HUMAN(pre=K,post=F);tr|F5H4B6|F5H4B6_HUMAN(pre=K,post=F);tr|F8WBH3|F8WBH3_HUMAN(pre=K,post=F);tr|M0QY06|M0QY06_HUMAN(pre=K,post=F)	1262.66	3	25.6709	TDDDVIGQAPAEAS#PPPIAPKPVTIPASQVSTQNLK	sp|Q53SF7|COBL1_HUMAN(pre=K,post=T);sp|Q53SF7-2|COBL1_HUMAN(pre=K,post=T);sp|Q53SF7-3|COBL1_HUMAN(pre=K,post=T);sp|Q53SF7-4|COBL1_HUMAN(pre=K,post=T);tr|G8JL86|G8JL86_HUMAN(pre=K,post=T)	833.843	5	16.7429	YLN@FTASEN@TSR	sp|P11215|ITAM_HUMAN(pre=K,post=V)	774.871	2	14.6561
GDLLIDIGSGPTIYQLLSACESFK	sp|P40261|NNMT_HUMAN(pre=K,post=E)	962.513	3	25.6615	RAS#APLPGLSAPGR	sp|O14558|HSPB6_HUMAN(pre=R,post=L);tr|K7EP04|K7EP04_HUMAN(pre=R,post=L)	787.421	2	16.719	SFSGVLDCGN@CSR	sp|P54289|CA2D1_HUMAN(pre=K,post=I);sp|P54289-2|CA2D1_HUMAN(pre=K,post=I);sp|P54289-3|CA2D1_HUMAN(pre=K,post=I);sp|P54289-4|CA2D1_HUMAN(pre=K,post=I);sp|P54289-5|CA2D1_HUMAN(pre=K,post=I);tr|B7Z658|B7Z658_HUMAN(pre=K,post=I)	802.351	2	14.6265
AGILPLVTGSGHVSVPFPDTYEITK	sp|P61009|SPCS3_HUMAN(pre=N,post=S)	962.868	3	25.65	DQEPKPS#PEPAAVSR	sp|Q9H7S9|ZN703_HUMAN(pre=K,post=G)	659.332	3	16.7139	SCQDINECEHRN@HTCNLQQTCYNLQGGFK	sp|Q9UBX5|FBLN5_HUMAN(pre=R,post=C);tr|G3XA98|G3XA98_HUMAN(pre=R,post=C);tr|G3V4U0|G3V4U0_HUMAN(pre=R,post=C)	780.946	5	14.5463
EQSELDQDLDDVEEVEEEETGEETK	sp|P55209|NP1L1_HUMAN(pre=K,post=L);tr|B3KNT8|B3KNT8_HUMAN(pre=K,post=L);tr|F8W0J6|F8W0J6_HUMAN(pre=K,post=L);tr|F5H4R6|F5H4R6_HUMAN(pre=K,post=L);tr|F8VXI6|F8VXI6_HUMAN(pre=K,post=L);tr|F8VY35|F8VY35_HUMAN(pre=K,post=L);tr|F8VUX1|F8VUX1_HUMAN(pre=K,post=	1071.48	3	25.6487	S#SSSQTLTQFDSNIAPADPDTAIVHPVPIR	sp|Q96D71|REPS1_HUMAN(pre=R,post=M);sp|Q96D71-3|REPS1_HUMAN(pre=R,post=M);tr|H0YE73|H0YE73_HUMAN(pre=R,post=M)	847.92	4	16.6917	GGN@VTTDISVLINSLIK	sp|Q96RW7|HMCN1_HUMAN(pre=K,post=L);sp|Q96RW7-2|HMCN1_HUMAN(pre=K,post=L)	678.397	3	14.5078
ISGLVAAGVVPSPFEHCHVVTTTTHK	sp|P34896|GLYC_HUMAN(pre=H,post=T);sp|P34896-2|GLYC_HUMAN(pre=H,post=T);sp|P34896-3|GLYC_HUMAN(pre=H,post=T);tr|B4DPM9|B4DPM9_HUMAN(pre=H,post=T);tr|A8MYA6|A8MYA6_HUMAN(pre=H,post=T)	607.331	5	25.6413	EGQPSPADEKGNDS#DGEGESDDPEKKK	sp|O75351|VPS4B_HUMAN(pre=K,post=L);tr|K7EKZ3|K7EKZ3_HUMAN(pre=K,post=L)	912.181	4	16.6773	DAGVVCTN@ETR	sp|Q08380|LG3BP_HUMAN(pre=R,post=S);tr|K7EKQ5|K7EKQ5_HUMAN(pre=R,post=S);tr|K7EJY8|K7EJY8_HUMAN(pre=R,post=S);tr|K7EP36|K7EP36_HUMAN(pre=R,post=S)	683.824	2	14.457
GLFGQLFCDFGEEMILTDSNGEQPLSAMVSMVTK	sp|P22314|UBA1_HUMAN(pre=R,post=D);tr|Q5JRS0|Q5JRS0_HUMAN(pre=R,post=D);tr|Q5JRR9|Q5JRR9_HUMAN(pre=R,post=D)	1010.74	4	25.6406	AQS#PTPSLPASWK	sp|Q9UMS6|SYNP2_HUMAN(pre=R,post=Y);sp|Q9UMS6-2|SYNP2_HUMAN(pre=R,post=Y);sp|Q9UMS6-3|SYNP2_HUMAN(pre=R,post=Y);tr|H0Y9Y3|H0Y9Y3_HUMAN(pre=R,post=Y)	869.445	2	16.6671	LSLHRPALEDLLLGSEAN@LTC	sp|P01876|IGHA1_HUMAN(pre=R,post=T);sp|P01877|IGHA2_HUMAN(pre=R,post=T)	823.105	3	14.4374
ATLDVDEAGTEAAAATSFAIK	sp|P29622|KAIN_HUMAN(pre=K,post=F)	1170.61	2	25.6346	SSPSISPNTS#FTSDGSPSPLGGIK	sp|Q9H0D6|XRN2_HUMAN(pre=N,post=R);sp|Q9H0D6-2|XRN2_HUMAN(pre=N,post=R);tr|B4DZC3|B4DZC3_HUMAN(pre=N,post=R)	896.771	3	16.6596	SLHRPALEDLLLGSEAN@LTCTLTGLR	sp|P01876|IGHA1_HUMAN(pre=L,post=D);sp|P01877|IGHA2_HUMAN(pre=L,post=D)	999.208	3	14.4294
SAVTSLLDGLNQAFEEVSSQSGGAK	sp|Q8NF91|SYNE1_HUMAN(pre=K,post=R);sp|Q8NF91-2|SYNE1_HUMAN(pre=K,post=R);sp|Q8NF91-4|SYNE1_HUMAN(pre=K,post=R);sp|Q8NF91-8|SYNE1_HUMAN(pre=K,post=R);tr|E9PEL9|E9PEL9_HUMAN(pre=K,post=R);tr|E7ENN3|E7ENN3_HUMAN(pre=K,post=R)	928.484	3	25.6233	YPLCSADAAVST#TPPGS#PPPPPPLPEPPVLK	sp|Q9BTC0|DIDO1_HUMAN(pre=K,post=V)	900.195	4	16.6567	QTPEYQN@ESSR	sp|P11117|PPAL_HUMAN(pre=R,post=N);tr|B7Z7D2|B7Z7D2_HUMAN(pre=R,post=N);tr|E9PQY3|E9PQY3_HUMAN(pre=R,post=N)	742.344	2	14.389
TFMASEFLDWLVQEGEATTR	sp|Q8TB45|DPTOR_HUMAN(pre=R,post=K);tr|E7EV87|E7EV87_HUMAN(pre=R,post=K)	825.738	3	25.5994	DGSCTVEYIPFT#PGDYDVNITFGGR	sp|Q14315|FLNC_HUMAN(pre=K,post=P);sp|Q14315-2|FLNC_HUMAN(pre=K,post=P)	1002.11	3	16.6454	QLEEFLN@QSSPFYFWM^NGDR	sp|P10909|CLUS_HUMAN(pre=R,post=I);sp|P10909-2|CLUS_HUMAN(pre=R,post=I);sp|P10909-4|CLUS_HUMAN(pre=R,post=I);sp|P10909-5|CLUS_HUMAN(pre=R,post=I);tr|E7ERK6|E7ERK6_HUMAN(pre=R,post=I);tr|E7ETB4|E7ETB4_HUMAN(pre=R,post=I);tr|H0YLK8|H0YLK8_HUMAN(pre=R,post=I	890.408	3	14.374
IDPTVTMM^QVEEKPDVTYSDVGGCK	sp|P35998|PRS7_HUMAN(pre=K,post=E);tr|B7Z5E2|B7Z5E2_HUMAN(pre=K,post=E)	812.653	4	25.5949	S#LGGAVGSVASGAR	sp|Q8NHG8|ZNRF2_HUMAN(pre=R,post=A)	706.855	2	16.6197	LEN@LSSSEM^GYTATLTR	sp|P10253|LYAG_HUMAN(pre=K,post=T);tr|I3L3L3|I3L3L3_HUMAN(pre=K,post=T);tr|I3L0S5|I3L0S5_HUMAN(pre=K,post=T)	678.666	3	14.3669
VELNALM^TDETISNVPILILGNK	sp|Q9NR31|SAR1A_HUMAN(pre=K,post=I);tr|B4DQ19|B4DQ19_HUMAN(pre=K,post=I)	934.526	3	25.5919	RVESEES#GDEEGKK	sp|Q15435|PP1R7_HUMAN(pre=R,post=H);sp|Q15435-3|PP1R7_HUMAN(pre=R,post=H);tr|B5MBZ8|B5MBZ8_HUMAN(pre=R,post=H);tr|H7C118|H7C118_HUMAN(pre=R,post=H);tr|C9JRC4|C9JRC4_HUMAN(pre=R,post=H);tr|C9JD73|C9JD73_HUMAN(pre=R,post=H)	697.671	3	16.5983	SSESIGYTN@FTLEK	sp|P12110|CO6A2_HUMAN(pre=D,post=N);sp|P12110-2|CO6A2_HUMAN(pre=D,post=N);sp|P12110-3|CO6A2_HUMAN(pre=D,post=N);tr|H7C0M5|H7C0M5_HUMAN(pre=D,post=N)	932.977	2	14.3626
ADMVNEDLLSDGTSENESGFWDSFK	sp|Q9NYU2|UGGG1_HUMAN(pre=K,post=W);sp|Q9NYU2-2|UGGG1_HUMAN(pre=K,post=W)	1027.8	3	25.5896	REEDEPEERS#GDETPGSEVPGDK	sp|Q1KMD3|HNRL2_HUMAN(pre=K,post=A);tr|H3BQZ7|H3BQZ7_HUMAN(pre=K,post=A)	971.429	3	16.5955	SDPHWESMLN@ATTR	sp|Q9H0X4|ITFG3_HUMAN(pre=K,post=R);sp|Q9H0X4-2|ITFG3_HUMAN(pre=K,post=R);tr|B4DGG1|B4DGG1_HUMAN(pre=K,post=R)	597.283	3	14.3171
QTNNQNWGSQPIAQQPLQGGDHSGNYGYK	sp|O60506|HNRPQ_HUMAN(pre=R,post=S);sp|O60506-2|HNRPQ_HUMAN(pre=R,post=S)	869.669	4	25.5875	NDKS#EEEQSSSSVK	sp|P07910|HNRPC_HUMAN(pre=K,post=K);sp|P07910-2|HNRPC_HUMAN(pre=K,post=K);sp|P07910-3|HNRPC_HUMAN(pre=K,post=K);sp|P07910-4|HNRPC_HUMAN(pre=K,post=K);tr|B4DY08|B4DY08_HUMAN(pre=K,post=K);tr|G3V2Q1|G3V2Q1_HUMAN(pre=K,post=K);tr|G3V4C1|G3V4C1_HUMAN(pre=K,po	1033.49	2	16.5942	WNDSPCN@QSLPSICK	sp|Q9UBG0|MRC2_HUMAN(pre=R,post=K)	699.001	3	14.2247
YFDFLSSYSAVNQGHCHPK	sp|P04181|OAT_HUMAN(pre=K,post=I)	637.06	4	25.5868	DDSHSAEDS#EDEKEDHKNVR	sp|Q9H1E3|NUCKS_HUMAN(pre=K,post=Q);sp|Q9H1E3-2|NUCKS_HUMAN(pre=K,post=Q)	952.087	3	16.5605	KLN@YTLSQGHR	sp|P15144|AMPN_HUMAN(pre=K,post=V)	535.97	3	14.2166
VADALTNAVAHVDDMPNALSALSDLHAHK	sp|P69905|HBA_HUMAN(pre=K,post=L);tr|G3V1N2|G3V1N2_HUMAN(pre=K,post=L)	657.745	5	25.581	EPS#PALGPNLDGSGLLPR	sp|Q9BRZ2|TRI56_HUMAN(pre=R,post=P)	672.009	3	16.5364	EHEAQSN@ASLDVFLGHTNVEELM^K	sp|P00736|C1R_HUMAN(pre=K,post=L);tr|H0YFH3|H0YFH3_HUMAN(pre=K,post=L)	751.621	4	14.2096
YYALVCYGPGIPISTLHDGR	sp|Q12884|SEPR_HUMAN(pre=K,post=T);tr|B4DLR2|B4DLR2_HUMAN(pre=K,post=T)	799.411	3	25.5637	KVAS#GVLSPPPAAPPPSSSSVPEAGGPPIKK	sp|Q8IXM2|BAP18_HUMAN(pre=K,post=Q);sp|Q8IXM2-2|BAP18_HUMAN(pre=K,post=Q);tr|C9J4G0|C9J4G0_HUMAN(pre=K,post=Q);tr|F8W1H0|F8W1H0_HUMAN(pre=K,post=Q);tr|H0YIS7|H0YIS7_HUMAN(pre=K,post=Q);tr|F8W038|F8W038_HUMAN(pre=K,post=Q)	594.67	6	16.5277	GTN@FTHLVADR	sp|Q9C0C4|SEM4C_HUMAN(pre=K,post=V)	688.359	2	14.1864
GLFYFDNSFRPVPLEQTYVGITEK	sp|O75643|U520_HUMAN(pre=K,post=K)	1036.88	3	25.5466	CDSSPDS#AEDVRK	sp|P02765|FETUA_HUMAN(pre=K,post=V)	611.936	3	16.5261	DLN@ETIHYMYK	sp|Q99538|LGMN_HUMAN(pre=K,post=H);tr|Q86TV2|Q86TV2_HUMAN(pre=K,post=H);tr|Q86TV3|Q86TV3_HUMAN(pre=K,post=H);tr|G3V4E4|G3V4E4_HUMAN(pre=K,post=H)	858.433	2	14.1578
EAFQPQEPDFPPPPPDLEQLR	sp|P18206|VINC_HUMAN(pre=R,post=L);sp|P18206-2|VINC_HUMAN(pre=R,post=L);tr|Q5JQ13|Q5JQ13_HUMAN(pre=R,post=L)	864.435	3	25.5448	KQS#PPLS#LEIYQTLSPR	sp|Q9P246|STIM2_HUMAN(pre=R,post=K);tr|E9PGD0|E9PGD0_HUMAN(pre=R,post=K);tr|H0Y860|H0Y860_HUMAN(pre=R,post=K);tr|F5GXJ4|F5GXJ4_HUMAN(pre=R,post=K)	802.411	3	16.5254	TCALHHSGHSPPISSQN@VTVLR	sp|P04216|THY1_HUMAN(pre=Y,post=D);tr|E9PNQ8|E9PNQ8_HUMAN(pre=Y,post=G);tr|J3QRJ3|J3QRJ3_HUMAN(pre=Y,post=D);tr|E9PIM6|E9PIM6_HUMAN(pre=Y,post=D)	848.435	3	14.1486
LQSYVDAGTPMYLVIFPEGTR	sp|Q9NUQ2|PLCE_HUMAN(pre=K,post=Y)	834.434	3	25.538	QSTDPFATSS#TDPFSAANNSSITSVETLK	sp|P42566|EPS15_HUMAN(pre=R,post=H);sp|P42566-2|EPS15_HUMAN(pre=R,post=H);tr|H7BYP0|H7BYP0_HUMAN(pre=R,post=H);tr|B1AUU8|B1AUU8_HUMAN(pre=R,post=H)	1124.53	3	16.5093	CLIQELCQCRPGEGN@CSCCK	sp|Q9GZX9|TWSG1_HUMAN(pre=K,post=E);sp|Q9GZX9-2|TWSG1_HUMAN(pre=K,post=E);tr|J3QS03|J3QS03_HUMAN(pre=K,post=E)	705.308	4	14.1268
IGPPSSPSATDKEENPAVLAENCFR	sp|Q14156|EFR3A_HUMAN(pre=R,post=E);sp|Q14156-2|EFR3A_HUMAN(pre=R,post=E);sp|Q14156-3|EFR3A_HUMAN(pre=R,post=E);tr|H9KV44|H9KV44_HUMAN(pre=R,post=E)	992.167	3	25.5265	AQSVS#PVQAPPPGGSAQLLPGK	sp|Q96RK0|CIC_HUMAN(pre=K,post=V);tr|I3L2J0|I3L2J0_HUMAN(pre=K,post=V);tr|I3L190|I3L190_HUMAN(pre=K,post=V)	818.773	3	16.5076	GFLGN@TSEELCVR	sp|P10253|LYAG_HUMAN(pre=C,post=W)	813.9	2	14.1185
YDSGQDLDEEGMNMGDFDPNNIFK	sp|Q99615|DNJC7_HUMAN(pre=R,post=A);sp|Q99615-2|DNJC7_HUMAN(pre=R,post=A)	1013.78	3	25.5183	DLPTIPGVTSPSSDEPPMEAS#QSHLRNSPEDKR	sp|Q13541|4EBP1_HUMAN(pre=R,post=A)	986.476	4	16.4936	LSLHRPALEDLLLGSEAN@LTCTL	sp|P01876|IGHA1_HUMAN(pre=R,post=T);sp|P01877|IGHA2_HUMAN(pre=R,post=T)	894.482	3	14.0643
THIQDNHDGTYTVAYVPDVTGR	sp|P21333|FLNA_HUMAN(pre=K,post=Y);sp|P21333-2|FLNA_HUMAN(pre=K,post=Y);tr|Q5HY54|Q5HY54_HUMAN(pre=K,post=Y)	868.424	3	25.5158	GIQNIDPESDPYVTPGSVLGGTATS#PIVDTDHQLLR	sp|Q9UPQ9|TNR6B_HUMAN(pre=K,post=D);sp|Q9UPQ9-1|TNR6B_HUMAN(pre=K,post=D);sp|Q9UPQ9-2|TNR6B_HUMAN(pre=K,post=D);tr|H0Y720|H0Y720_HUMAN(pre=K,post=D)	997.495	4	16.4837	YRPENSVAN@DTGFTVVAPGK	sp|O60911|CATL2_HUMAN(pre=K,post=E)	804.42	3	14.0244
DLANQVTGWLDGSAIYGSSHSWSDALR	sp|Q9NRD8|DUOX2_HUMAN(pre=R,post=S)	1017.5	3	25.509	SS#AEAQTPEDTPNK	sp|O43493|TGON2_HUMAN(pre=K,post=S);sp|O43493-2|TGON2_HUMAN(pre=K,post=S);sp|O43493-3|TGON2_HUMAN(pre=K,post=S);sp|O43493-4|TGON2_HUMAN(pre=K,post=S);sp|O43493-5|TGON2_HUMAN(pre=K,post=S);tr|J3KQ45|J3KQ45_HUMAN(pre=K,post=S);tr|F8WBK2|F8WBK2_HUMAN(pre=K,p	614.951	3	16.4778	N@TTSVWYTSK	sp|P04066|FUCO_HUMAN(pre=K,post=G)	492.592	3	13.9238
GVDLDQLLDM^SYEQLMQLYSAR	sp|P62841|RS15_HUMAN(pre=R,post=Q);tr|K7ELC2|K7ELC2_HUMAN(pre=R,post=Q);tr|K7EQJ5|K7EQJ5_HUMAN(pre=R,post=Q);tr|K7EJ78|K7EJ78_HUMAN(pre=R,post=Q)	916.785	3	25.4713	SSGRNS#PSAASTSSNDSK	sp|Q9P2R6|RERE_HUMAN(pre=R,post=A);sp|Q9P2R6-2|RERE_HUMAN(pre=R,post=A);tr|B1AKN3|B1AKN3_HUMAN(pre=R,post=A);tr|D6RA28|D6RA28_HUMAN(pre=R,post=A)	703.321	3	16.4369	LSLHRPALEDLLLGSEAN@LTCTLT	sp|P01876|IGHA1_HUMAN(pre=R,post=G);sp|P01877|IGHA2_HUMAN(pre=R,post=G)	928.165	3	13.9043
TAFPSLPDTDDHKTDNTGTLPEDVAFR	sp|A8MXV4|NUD19_HUMAN(pre=R,post=I)	812.905	4	25.4601	KKLDDQS#EDEALELEGPLITPGSGSIYSSPGLYSK	sp|Q96AC1|FERM2_HUMAN(pre=K,post=T);sp|Q96AC1-2|FERM2_HUMAN(pre=K,post=T);sp|Q96AC1-3|FERM2_HUMAN(pre=K,post=T);tr|G3V3J0|G3V3J0_HUMAN(pre=K,post=T)	1095.81	4	16.4348	QVLTLAQN@HSR	sp|Q92911|SC5A5_HUMAN(pre=R,post=I)	471.264	3	13.904
TTGIVMDSGDGVTHTVPIYEGYALPHAILR	sp|P60709|ACTB_HUMAN(pre=R,post=L);sp|P63261|ACTG_HUMAN(pre=R,post=L);tr|I3L3I4|I3L3I4_HUMAN(pre=R,post=L);tr|I3L1U9|I3L1U9_HUMAN(pre=R,post=L);tr|I3L3I0|I3L3I0_HUMAN(pre=R,post=L);tr|I3L4N8|I3L4N8_HUMAN(pre=R,post=L)	1109.91	3	25.4598	DSPQS#LTDESCSEK	sp|Q9BV36|MELPH_HUMAN(pre=R,post=A);sp|Q9BV36-2|MELPH_HUMAN(pre=R,post=A);tr|B4DKW7|B4DKW7_HUMAN(pre=R,post=A)	975.917	2	16.4268	SDVEIN@YSLIEIK	sp|Q15155|NOMO1_HUMAN(pre=K,post=L);sp|Q5JPE7|NOMO2_HUMAN(pre=K,post=L);sp|Q5JPE7-2|NOMO2_HUMAN(pre=K,post=L);sp|P69849|NOMO3_HUMAN(pre=K,post=L);tr|J3KN36|J3KN36_HUMAN(pre=K,post=L);tr|I3L0Q6|I3L0Q6_HUMAN(pre=K,post=L);tr|H3BTW1|H3BTW1_HUMAN(pre=K,post=L	906.498	2	13.9
TALLDAAGVASLLTTAEVVVTEIPKEEK	sp|P10809|CH60_HUMAN(pre=R,post=D)	825.979	4	25.4591	VDS#EGDFS#ENDDAAGDFR	sp|O43823|AKAP8_HUMAN(pre=R,post=S);tr|M0QYL4|M0QYL4_HUMAN(pre=R,post=S)	750.606	3	16.4254	YLLPN@VTLLEELLSK	sp|Q9H0B8|CRLD2_HUMAN(pre=G,post=Y);sp|Q9H0B8-2|CRLD2_HUMAN(pre=G,post=Y);sp|Q9H0B8-3|CRLD2_HUMAN(pre=G,post=Y);sp|Q9H0B8-4|CRLD2_HUMAN(pre=G,post=Y);sp|Q9H0B8-5|CRLD2_HUMAN(pre=G,post=Y);tr|H3BTI0|H3BTI0_HUMAN(pre=G,post=Y)	678.739	3	13.8954
NLLEVSEVEQELACQNDHSSALQNIK	sp|Q9NRW7|VPS45_HUMAN(pre=R,post=R);tr|Q5T4Q0|Q5T4Q0_HUMAN(pre=R,post=R);tr|F5GYC3|F5GYC3_HUMAN(pre=R,post=R);tr|F5H8K1|F5H8K1_HUMAN(pre=R,post=R)	1086.22	3	25.4547	TGRDT#PENGETAIGAENSEK	sp|Q8N3X1|FNBP4_HUMAN(pre=K,post=I);sp|Q8N3X1-2|FNBP4_HUMAN(pre=K,post=I)	815.379	3	16.4172	FVN@WSSLLPER	sp|P22760|AAAD_HUMAN(pre=K,post=F)	746.9	2	13.8265
FQLQEVMMEFQGPMPAGMLIER	sp|Q13751|LAMB3_HUMAN(pre=R,post=S);tr|Q5THA1|Q5THA1_HUMAN(pre=R,post=S)	909.449	3	25.4531	ADS#DEDQHDAYLER	sp|Q08945|SSRP1_HUMAN(pre=Y,post=M)	944.38	2	16.4122	IHYLYLQNNFITELPVESFQN@ATGLR	sp|P51888|PRELP_HUMAN(pre=R,post=W)	1075.89	3	13.8239
DLYANTVLSGGTTMYPGIADR	sp|P60709|ACTB_HUMAN(pre=K,post=M);sp|P63261|ACTG_HUMAN(pre=K,post=M);tr|I3L3I4|I3L3I4_HUMAN(pre=K,post=M)	787.063	3	25.4522	DHS#PT#PSVFNSDEER	sp|Q6UN15|FIP1_HUMAN(pre=R,post=Y);sp|Q6UN15-3|FIP1_HUMAN(pre=R,post=Y);sp|Q6UN15-5|FIP1_HUMAN(pre=R,post=Y)	674.266	3	16.3971	AFN@STLPTM^AQM^EK	sp|P16070|CD44_HUMAN(pre=K,post=A);sp|P16070-3|CD44_HUMAN(pre=K,post=A);sp|P16070-4|CD44_HUMAN(pre=K,post=A);sp|P16070-5|CD44_HUMAN(pre=K,post=A);sp|P16070-6|CD44_HUMAN(pre=K,post=A);sp|P16070-7|CD44_HUMAN(pre=K,post=A);sp|P16070-8|CD44_HUMAN(pre=K,post=A	630.646	3	13.8201
TATFAQALQFVPETQVSLLDNGLR	sp|P31930|QCR1_HUMAN(pre=S,post=V)	921.832	3	25.4346	SNS#ISQIPSLEEMQQLR	sp|Q9NYJ8|TAB2_HUMAN(pre=R,post=S);tr|B4DIR9|B4DIR9_HUMAN(pre=R,post=S)	728.688	3	16.395	LGN@WSAM^PSCK	sp|P02749|APOH_HUMAN(pre=K,post=A);tr|J3KS17|J3KS17_HUMAN(pre=K,post=E)	519.255	3	13.8172
GSVLVNGHPVLLPFSQSGVLIQQSSSYTK	sp|P98088|MUC5A_HUMAN(pre=K,post=V);tr|E9PJ98|E9PJ98_HUMAN(pre=K,post=V)	1110.94	3	25.4077	NPVDYMDLPFSS#S#PSRSATASPQQPQAQQR	sp|Q9BX66-4|SRBS1_HUMAN(pre=K,post=R);sp|Q9BX66-5|SRBS1_HUMAN(pre=K,post=R);sp|Q9BX66-6|SRBS1_HUMAN(pre=K,post=R);sp|Q9BX66-8|SRBS1_HUMAN(pre=K,post=R);sp|Q9BX66-9|SRBS1_HUMAN(pre=K,post=R);sp|Q9BX66-10|SRBS1_HUMAN(pre=K,post=R);sp|Q9BX66-12|SRBS1_HUMAN(p	899.405	4	16.3711	GM^CYFTN@GTER	sp|P05538|DQB2_HUMAN(pre=K,post=V);sp|P05538-2|DQB2_HUMAN(pre=K,post=V);tr|Q5Y7D6|Q5Y7D6_HUMAN(pre=K,post=V);tr|A2ADX3|A2ADX3_HUMAN(pre=K,post=V);tr|Q5SR05|Q5SR05_HUMAN(pre=K,post=V);tr|Q5SQ90|Q5SQ90_HUMAN(pre=K,post=V);tr|Q5SQ91|Q5SQ91_HUMAN(pre=K,post=V	748.817	2	13.8105
SLQDIIAILGMDELSEEDKLTVSR	sp|P06576|ATPB_HUMAN(pre=K,post=A);tr|F8W079|F8W079_HUMAN(pre=K,post=A);tr|F8VQY0|F8VQY0_HUMAN(pre=K,post=A);tr|F8VPV9|F8VPV9_HUMAN(pre=K,post=A)	988.534	3	25.4063	M^DRT#PPPPTLSPAAITVGR	sp|Q8NDX5|PHC3_HUMAN(pre=R,post=G);sp|Q8NDX5-2|PHC3_HUMAN(pre=R,post=G);sp|Q8NDX5-7|PHC3_HUMAN(pre=R,post=G);tr|H7C4H9|H7C4H9_HUMAN(pre=R,post=G);tr|E7EX82|E7EX82_HUMAN(pre=R,post=G)	739.714	3	16.3674	ADTHDEILEGLNFN@LTEIPEAQIH	sp|P01009|A1AT_HUMAN(pre=K,post=E);sp|P01009-2|A1AT_HUMAN(pre=K,post=E);sp|P01009-3|A1AT_HUMAN(pre=K,post=E);tr|G3V2B9|G3V2B9_HUMAN(pre=K,post=E);tr|G3V544|G3V544_HUMAN(pre=K,post=E);tr|G3V387|G3V387_HUMAN(pre=K,post=-)	955.473	3	13.7851
HAEGTFTSDVSSYLEGQAAK	sp|P01275|GLUC_HUMAN(pre=R,post=E)	1193.59	2	25.4028	EREDES#EDESDILEESPCGR	sp|Q9NSY0|NRBP2_HUMAN(pre=R,post=W)	869.018	3	16.3161	DQVAAPFQLSN@HTGR	sp|Q14766|LTBP1_HUMAN(pre=Q,post=I);sp|Q14766-4|LTBP1_HUMAN(pre=Q,post=I)	595.971	3	13.7821
DSLSFEDFLDLLSVFSDTATPDIK	sp|Q99828|CIB1_HUMAN(pre=K,post=S)	988.505	3	25.3934	GPTSSSSAPEEEEEDDS#EEEDLADSVGTEDCR	sp|Q9UKN5|PRDM4_HUMAN(pre=K,post=I)	1228.14	3	16.3108	TLN@QSSDELQLSM^GNAM^FVK	sp|P01011|AACT_HUMAN(pre=R,post=E);sp|P01011-2|AACT_HUMAN(pre=R,post=E);tr|G3V5I3|G3V5I3_HUMAN(pre=R,post=E);tr|G3V595|G3V595_HUMAN(pre=R,post=E)	845.418	3	13.7439
GDVTSLTCTTSCVISSGLDDLISIWDR	sp|Q12770|SCAP_HUMAN(pre=R,post=S);sp|Q12770-2|SCAP_HUMAN(pre=R,post=S);sp|Q12770-3|SCAP_HUMAN(pre=R,post=S);sp|Q12770-4|SCAP_HUMAN(pre=R,post=S);tr|F8W921|F8W921_HUMAN(pre=R,post=S)	1039.18	3	25.3886	S#PTDSDVSLDSEDSGAK	sp|Q8N3V7-2|SYNPO_HUMAN(pre=R,post=S)	693.306	3	16.306	ADEGSLKN@ISIYTK	sp|P20061|TCO1_HUMAN(pre=K,post=S)	658.038	3	13.6792
MTEEPLMCAYCVTEPGAGSDVAGIK	sp|P11310|ACADM_HUMAN(pre=R,post=T);sp|P11310-2|ACADM_HUMAN(pre=R,post=T);tr|Q5T4U5|Q5T4U5_HUMAN(pre=R,post=T);tr|B7Z9I1|B7Z9I1_HUMAN(pre=R,post=T)	992.135	3	25.3816	RSS#SDLITLPATTPPCPTK	sp|Q5TCZ1|SPD2A_HUMAN(pre=R,post=K);sp|Q5TCZ1-2|SPD2A_HUMAN(pre=R,post=K);sp|Q5TCZ1-3|SPD2A_HUMAN(pre=R,post=K);tr|B7Z9C6|B7Z9C6_HUMAN(pre=R,post=K);tr|F5GZ35|F5GZ35_HUMAN(pre=R,post=K);tr|H0Y507|H0Y507_HUMAN(pre=R,post=K)	804.085	3	16.2832	LGAIN@STLSN@QSK	sp|Q86YB8|ERO1B_HUMAN(pre=K,post=E);tr|Q5T1H5|Q5T1H5_HUMAN(pre=K,post=E)	811.946	2	13.6684
SVHNGAPAPVSGEKDVVFLLDGSEGVR	sp|P12111|CO6A3_HUMAN(pre=K,post=S);sp|P12111-2|CO6A3_HUMAN(pre=K,post=S);sp|P12111-3|CO6A3_HUMAN(pre=K,post=S);sp|P12111-4|CO6A3_HUMAN(pre=K,post=S);tr|E9PGQ9|E9PGQ9_HUMAN(pre=K,post=S);tr|E7ENL6|E7ENL6_HUMAN(pre=K,post=S);tr|E9PCV6|E9PCV6_HUMAN(pre=K,po	1008.87	3	25.3678	DEYEYVS#DDGELK	sp|O75151|PHF2_HUMAN(pre=R,post=I)	643.947	3	16.2821	LSLHRPALEDLLLGSEAN@LTCT	sp|P01876|IGHA1_HUMAN(pre=R,post=L);sp|P01877|IGHA2_HUMAN(pre=R,post=L)	856.787	3	13.6438
ELLVIELSDNPGVHEPGEPEFK	sp|P16870|CBPE_HUMAN(pre=R,post=Y);sp|P16870-2|CBPE_HUMAN(pre=R,post=Y)	684.865	4	25.3473	LHVGNIS#PTCTNQELR	sp|Q9BQ04|RBM4B_HUMAN(pre=K,post=A);tr|E9PLB0|E9PLB0_HUMAN(pre=K,post=A);tr|E9PM61|E9PM61_HUMAN(pre=K,post=A)	688.334	3	16.2712	NYEIIQQPM^SYDN@LTQR	sp|P08842|STS_HUMAN(pre=R,post=L)	758.7	3	13.6381
EADIDGDGQVNYEEFVQM^MTAK	sp|P62158|CALM_HUMAN(pre=R,post=-);tr|M0QZ52|M0QZ52_HUMAN(pre=R,post=-);tr|Q96HY3|Q96HY3_HUMAN(pre=R,post=-);tr|H0Y7A7|H0Y7A7_HUMAN(pre=R,post=-);tr|E7ETZ0|E7ETZ0_HUMAN(pre=R,post=-);tr|E7EMB3|E7EMB3_HUMAN(pre=R,post=-)	932.099	3	25.3309	SSS#ETILSSLAGSDIVK	sp|Q01850|CDR2_HUMAN(pre=R,post=G)	688.024	3	16.2677	VSLTN@VSISDEGR	sp|Q9BY67|CADM1_HUMAN(pre=K,post=Y);sp|Q9BY67-2|CADM1_HUMAN(pre=K,post=Y);tr|F5H0J4|F5H0J4_HUMAN(pre=K,post=Y);tr|H1ZZW1|H1ZZW1_HUMAN(pre=K,post=Y);tr|H0YG94|H0YG94_HUMAN(pre=K,post=Y);tr|H0YGA7|H0YGA7_HUMAN(pre=K,post=Y);tr|F5H125|F5H125_HUMAN(pre=K,post	761.399	2	13.6324
FVLDTSESVTMQSPTDILLFHMK	sp|P12110|CO6A2_HUMAN(pre=Y,post=Q);sp|P12110-2|CO6A2_HUMAN(pre=Y,post=Q);sp|P12110-3|CO6A2_HUMAN(pre=Y,post=Q);tr|C9JH44|C9JH44_HUMAN(pre=Y,post=Q)	976.511	3	25.3205	SPSWT#APPVIALQNGLSEDEALQR	sp|Q8WV99|ZFN2B_HUMAN(pre=R,post=A);tr|E9PFU9|E9PFU9_HUMAN(pre=R,post=A)	935.138	3	16.2559	LSLHRPALEDLLLGSEAN@LTCTLTGL	sp|P01876|IGHA1_HUMAN(pre=R,post=R);sp|P01877|IGHA2_HUMAN(pre=R,post=R)	984.867	3	13.6028
HYTNPSQDVTVPCPVPPPPPCCHPR	sp|P01877|IGHA2_HUMAN(pre=K,post=L)	1018.48	3	25.3186	DSNELS#DS#AGEEDSADLKR	sp|Q9Y6X9|MORC2_HUMAN(pre=K,post=A);sp|Q9Y6X9-2|MORC2_HUMAN(pre=K,post=A)	829.346	3	16.252	GEYFVN@VTTR	sp|P17301|ITA2_HUMAN(pre=K,post=I)	665.845	2	13.5965
FPAEDEFPDLSAHNNHMAK	sp|P12277|KCRB_HUMAN(pre=R,post=V);tr|G3V4N7|G3V4N7_HUMAN(pre=R,post=V)	820.062	3	25.3171	NQSLGQS#APSLTAGLK	sp|Q6P0Q8|MAST2_HUMAN(pre=R,post=E);sp|Q6P0Q8-2|MAST2_HUMAN(pre=R,post=E);tr|E7ERL6|E7ERL6_HUMAN(pre=R,post=E)	647.342	3	16.239	MHYDQSQPPYYN@VTAM^	sp|P07098|LIPG_HUMAN(pre=R,post=N);tr|Q5VXI8|Q5VXI8_HUMAN(pre=R,post=N);tr|F5H1P4|F5H1P4_HUMAN(pre=R,post=N)	1053.46	2	13.5831
AQVEIVTDGEEPAEMIQVLGPK	sp|P40121|CAPG_HUMAN(pre=K,post=P);tr|E7ENU9|E7ENU9_HUMAN(pre=K,post=P);tr|B4DU58|B4DU58_HUMAN(pre=K,post=P)	881.139	3	25.3136	EKLQEEGGGS#DEEETGSPSEDGM^QSAR	sp|Q13610|PWP1_HUMAN(pre=K,post=T);tr|Q7Z3X9|Q7Z3X9_HUMAN(pre=K,post=T);tr|J3KN15|J3KN15_HUMAN(pre=K,post=T)	1075.12	3	16.2384	LHN@LTTGTPAR	sp|Q9UQP3|TENN_HUMAN(pre=K,post=Y)	442.581	3	13.583
FNGNTLDNDIMLIRLSSPATLNSR	Trypa5|PromTArt5(pre=N,post=-)	936.163	3	25.294	M^LSVQCATPS#PPT#SPASPAPPANPLSSESPR	sp|Q9Y2H5|PKHA6_HUMAN(pre=R,post=G);tr|Q5VTI5|Q5VTI5_HUMAN(pre=R,post=G)	1151.19	3	16.2052	N@FTAADWGQSR	sp|P12109|CO6A1_HUMAN(pre=R,post=D)	699.333	2	13.5735
GEDEELLTVNPESNSLALVYR	sp|Q8N543|OGFD1_HUMAN(pre=K,post=D);sp|Q8N543-2|OGFD1_HUMAN(pre=K,post=D);tr|H3BUQ2|H3BUQ2_HUMAN(pre=K,post=D)	831.429	3	25.2816	VS#ENDFEDLLSNQGFSSR	sp|O14976|GAK_HUMAN(pre=K,post=S);tr|E9PGR2|E9PGR2_HUMAN(pre=K,post=S);tr|H0Y8H5|H0Y8H5_HUMAN(pre=K,post=S)	756.67	3	16.2033	IKLDN@YSTQELGK	sp|P21589|5NTD_HUMAN(pre=R,post=T);sp|P21589-2|5NTD_HUMAN(pre=R,post=T);tr|H0Y7R7|H0Y7R7_HUMAN(pre=R,post=T);tr|H0Y3X5|H0Y3X5_HUMAN(pre=R,post=T)	648.033	3	13.5682
DCPVSSYNEWDPLEEVIVGR	sp|P50440|GATM_HUMAN(pre=K,post=A);sp|P50440-2|GATM_HUMAN(pre=K,post=A);sp|P50440-3|GATM_HUMAN(pre=K,post=A);tr|H0YKW9|H0YKW9_HUMAN(pre=K,post=A)	836.734	3	25.2787	S#FSMHDLTTIQGDEPVGQRPYQPLPEAK	sp|Q6NUK4|REEP3_HUMAN(pre=R,post=K)	878.182	4	16.194	M^CPAVN@TSEYK	sp|P35555|FBN1_HUMAN(pre=E,post=I);tr|H0YND0|H0YND0_HUMAN(pre=E,post=I)	802.88	2	13.4961
TEDMVSQLHTNLLGSMLTCK	sp|Q8N4T8|CBR4_HUMAN(pre=K,post=A);sp|Q8N4T8-2|CBR4_HUMAN(pre=K,post=A);tr|H0Y962|H0Y962_HUMAN(pre=K,post=A)	856.104	3	25.2784	TTSS#YQNLVWSDHSQELHSPTLK	sp|Q8WVV4|POF1B_HUMAN(pre=K,post=I);sp|Q8WVV4-1|POF1B_HUMAN(pre=K,post=I);sp|Q8WVV4-3|POF1B_HUMAN(pre=K,post=I);tr|F2Z2D5|F2Z2D5_HUMAN(pre=K,post=I)	757.37	4	16.1889	SIYN@WTEEYGR	sp|Q9NX78|TM260_HUMAN(pre=K,post=F);tr|B3KN73|B3KN73_HUMAN(pre=K,post=F)	781.866	2	13.4939
TFPNLLVACDVCLCPYTSHGHCGLLSENGAFR	sp|P13716|HEM2_HUMAN(pre=K,post=A);sp|P13716-2|HEM2_HUMAN(pre=K,post=A);tr|B7Z3I9|B7Z3I9_HUMAN(pre=K,post=A)	953.201	4	25.277	KS#PGDEDDKDCKEEENK	sp|Q9Y3E1|HDGR3_HUMAN(pre=R,post=S);tr|H3BPM9|H3BPM9_HUMAN(pre=R,post=S)	706.588	4	16.1826	IEVANLN@GTSR	sp|O75197|LRP5_HUMAN(pre=R,post=K);tr|E9PHY1|E9PHY1_HUMAN(pre=R,post=K)	659.859	2	13.4519
TIESILEPVAQQISHLVIM^HEEGEVDGK	sp|P18206|VINC_HUMAN(pre=R,post=A);sp|P18206-2|VINC_HUMAN(pre=R,post=A);tr|B4DTM7|B4DTM7_HUMAN(pre=R,post=A)	852.203	4	25.2694	AEDGATPS#PSNETPK	sp|P29966|MARCS_HUMAN(pre=K,post=K)	934.929	2	16.1796	VQPFN@VTQGK	sp|P13473|LAMP2_HUMAN(pre=R,post=Y);sp|P13473-2|LAMP2_HUMAN(pre=R,post=Y);sp|P13473-3|LAMP2_HUMAN(pre=R,post=Y);tr|B7Z2R9|B7Z2R9_HUMAN(pre=R,post=Y);tr|B4E2S7|B4E2S7_HUMAN(pre=R,post=Y);tr|H0YCG2|H0YCG2_HUMAN(pre=R,post=Y)	703.898	2	13.4363
IVSLFAEHNDLQYAAPGGLIGVGTK	sp|Q2VIR3|IF2GL_HUMAN(pre=K,post=I);sp|Q2VIR3-2|IF2GL_HUMAN(pre=K,post=I);sp|P41091|IF2G_HUMAN(pre=K,post=I);tr|F8W810|F8W810_HUMAN(pre=K,post=I)	953.528	3	25.2657	QVPVM^QGTGMQGASIQGGSQPGGFS#PGQNQVTPQDHEK	sp|P33240|CSTF2_HUMAN(pre=R,post=A);sp|P33240-2|CSTF2_HUMAN(pre=R,post=A);tr|E7EWR4|E7EWR4_HUMAN(pre=R,post=A)	1063	4	16.1769	DMEERN@CTDIDECR	sp|P35556|FBN2_HUMAN(pre=L,post=I);sp|P35556-2|FBN2_HUMAN(pre=L,post=I);tr|D6RJI3|D6RJI3_HUMAN(pre=L,post=I)	663.27	3	13.4216
TAPATMSTPTILVATAVHAYR	sp|Q5T1M5|FKB15_HUMAN(pre=K,post=Y);sp|Q5T1M5-2|FKB15_HUMAN(pre=K,post=Y);sp|Q5T1M5-3|FKB15_HUMAN(pre=K,post=Y)	772.755	3	25.2655	EHLNQGS#SQETDK	sp|P13521|SCG2_HUMAN(pre=K,post=L)	920.919	2	16.1735	GQFESVAPSQN@FSDSSESDTHPF	sp|P13611|CSPG2_HUMAN(pre=R,post=V);sp|P13611-2|CSPG2_HUMAN(pre=R,post=V);sp|P13611-5|CSPG2_HUMAN(pre=R,post=V);tr|D6RGZ6|D6RGZ6_HUMAN(pre=R,post=V)	882.385	3	13.3983
FDCSSAPDICSNLYVFQPSLAVFK	sp|Q8IXB1|DJC10_HUMAN(pre=R,post=G);sp|Q8IXB1-2|DJC10_HUMAN(pre=R,post=G)	1018.51	3	25.2394	TPAVSIS#CLELSNNLEK	sp|Q9Y6M5|ZNT1_HUMAN(pre=K,post=K)	748.378	3	16.1708	AN@FTIYDCSR	sp|Q9Y4D7|PLXD1_HUMAN(pre=K,post=T);sp|Q9Y4D7-2|PLXD1_HUMAN(pre=K,post=T)	696.324	2	13.3741
MVLQNLSPEADLSPENMITMFPLLVEK	sp|Q8IY21|DDX60_HUMAN(pre=R,post=L)	1116.59	3	25.22	TRDDGDEEGLLTHS#EEELEHSQDTDADDGALQ	sp|Q9UKM9|RALY_HUMAN(pre=R,post=-);sp|Q9UKM9-2|RALY_HUMAN(pre=R,post=-)	1251.19	3	16.1557	ITN@ETGQPLIGK	sp|P10253|LYAG_HUMAN(pre=F,post=V)	780.448	2	13.3332
TTPMTTQPPNPTFSLLQIGQR	sp|A8K7I4|CLCA1_HUMAN(pre=K,post=I)	824.773	3	25.2172	QSHFPETLGPPSASSPES#PVLAASPEPWGPSPAASPESR	sp|Q96JM3|CHAP1_HUMAN(pre=K,post=K)	1041.49	4	16.1555	VSN@FSLGDSGQPVQR	sp|Q04912|RON_HUMAN(pre=Y,post=D);sp|Q04912-2|RON_HUMAN(pre=Y,post=D);sp|Q04912-5|RON_HUMAN(pre=Y,post=D);sp|Q04912-6|RON_HUMAN(pre=Y,post=D);tr|J3KQS7|J3KQS7_HUMAN(pre=Y,post=D)	868.441	2	13.3094
IVEGSDAEIGMSPWQVMLFR	sp|P00734|THRB_HUMAN(pre=R,post=K);tr|E9PIT3|E9PIT3_HUMAN(pre=R,post=K)	803.741	3	25.1941	LHSS#NPNLCADIEFQTPPSHLTDPLESSTDYTK	sp|Q9BZF3|OSBL6_HUMAN(pre=R,post=L);sp|Q9BZF3-2|OSBL6_HUMAN(pre=R,post=L);sp|Q9BZF3-3|OSBL6_HUMAN(pre=R,post=L);sp|Q9BZF3-4|OSBL6_HUMAN(pre=R,post=L);sp|Q9BZF3-5|OSBL6_HUMAN(pre=R,post=L);tr|Q86V84|Q86V84_HUMAN(pre=R,post=L)	1021.48	4	16.1545	LTAEN@ITSATR	sp|Q96K78|GP128_HUMAN(pre=K,post=V)	661.358	2	13.2905
NLTFLYLDHNALESVPLNLPESLR	sp|P20774|MIME_HUMAN(pre=N,post=V)	971.528	3	25.1746	KMS#DDEDDDEEEYGKEEHEK	sp|Q7KZ85|SPT6H_HUMAN(pre=K,post=E);sp|Q7KZ85-3|SPT6H_HUMAN(pre=K,post=E)	1038.45	3	16.1381	RGQFESVAPSQN@FSDSSESDTHPFVIAK	sp|P13611|CSPG2_HUMAN(pre=R,post=T);sp|P13611-2|CSPG2_HUMAN(pre=R,post=T);sp|P13611-5|CSPG2_HUMAN(pre=R,post=T);tr|D6RGZ6|D6RGZ6_HUMAN(pre=R,post=T)	839.913	4	13.2437
SLVQANPEVAMDSIIHMTQHISPTQR	sp|Q13085|ACACA_HUMAN(pre=R,post=A);sp|Q13085-2|ACACA_HUMAN(pre=R,post=A);sp|Q13085-3|ACACA_HUMAN(pre=R,post=A);sp|Q13085-4|ACACA_HUMAN(pre=R,post=A);tr|Q59FY4|Q59FY4_HUMAN(pre=R,post=A);tr|K4DID9|K4DID9_HUMAN(pre=R,post=A);tr|K7EMF7|K7EMF7_HUMAN(pre=R,po	762.645	4	25.1665	SLS#CLSDLDGGVALEPR	sp|O95685|PPR3D_HUMAN(pre=R,post=A)	671.655	3	16.1263	GLN@VTLSSTGR	sp|P0C0L4|CO4A_HUMAN(pre=R,post=N);sp|P0C0L4-2|CO4A_HUMAN(pre=R,post=N);sp|P0C0L5|CO4B_HUMAN(pre=R,post=N);tr|F5GXS0|F5GXS0_HUMAN(pre=R,post=N);tr|B0UZ83|B0UZ83_HUMAN(pre=R,post=N)	625.348	2	13.2341
GALVLGYEGWLAGYQM^NFETAK	sp|P21796|VDAC1_HUMAN(pre=R,post=S);tr|C9JI87|C9JI87_HUMAN(pre=R,post=S)	908.133	3	25.1658	M^LPHAPGVQM^QAIPEDAVHEDS#GDEDGEDPDKR	sp|Q92769|HDAC2_HUMAN(pre=R,post=I);tr|B3KRS5|B3KRS5_HUMAN(pre=R,post=I);tr|J3KPW7|J3KPW7_HUMAN(pre=R,post=I)	797.956	5	16.0929	VYSGILN@QSEIK	sp|P03951|FA11_HUMAN(pre=R,post=E);sp|P03951-2|FA11_HUMAN(pre=R,post=E);tr|E9PGP2|E9PGP2_HUMAN(pre=R,post=E)	820.461	2	13.233
LCYVALDFEQEMATAASSSSLEK	sp|P60709|ACTB_HUMAN(pre=K,post=S);sp|P63261|ACTG_HUMAN(pre=K,post=S);sp|Q6S8J3|POTEE_HUMAN(pre=K,post=S);tr|I3L3I4|I3L3I4_HUMAN(pre=K,post=S);tr|I3L4N8|I3L4N8_HUMAN(pre=K,post=S)	946.798	3	25.1632	TCS#FGGFDLTNR	sp|O94885|SASH1_HUMAN(pre=R,post=S)	533.565	3	16.0886	DAPTNLQFVN@ETDSTVLVR	sp|P02751|FINC_HUMAN(pre=L,post=W);sp|P02751-3|FINC_HUMAN(pre=L,post=W);sp|P02751-4|FINC_HUMAN(pre=L,post=W);sp|P02751-5|FINC_HUMAN(pre=L,post=W);sp|P02751-6|FINC_HUMAN(pre=L,post=W);sp|P02751-7|FINC_HUMAN(pre=L,post=W);sp|P02751-8|FINC_HUMAN(pre=L,post=W	755.39	3	13.1481
VEAPSLDVHM^DSPDINIEGPDVK	sp|Q09666|AHNK_HUMAN(pre=K,post=I)	927.8	3	25.1524	VLS#PTAAKPSPFEGK	sp|Q96QC0|PP1RA_HUMAN(pre=K,post=T)	681.042	3	16.0761	IVDVN@LTSEGK	sp|Q9HD45|TM9S3_HUMAN(pre=R,post=V);tr|Q5TB53|Q5TB53_HUMAN(pre=R,post=V)	732.414	2	13.1447
AAHDNMDIDKVDELMQDIADQQELAEEISTAISK	sp|Q9H444|CHM4B_HUMAN(pre=K,post=P)	1055.52	4	25.1343	AS#EEEPEYGEEIK	sp|P05060|SCG1_HUMAN(pre=R,post=G)	939.418	2	16.0707	FANEYPN@ITR	sp|O75976|CBPD_HUMAN(pre=R,post=L);sp|O75976-2|CBPD_HUMAN(pre=R,post=L)	685.348	2	13.1424
AGAIAPCEVTVPAQNTGLGPEK	sp|Q8NHW5|RLA0L_HUMAN(pre=R,post=T);sp|P05388|RLA0_HUMAN(pre=R,post=T);tr|Q3B7A4|Q3B7A4_HUMAN(pre=R,post=T);tr|G3V210|G3V210_HUMAN(pre=R,post=T);tr|F8VQY6|F8VQY6_HUMAN(pre=R,post=T);tr|F8VRK7|F8VRK7_HUMAN(pre=R,post=T);tr|F8VWS0|F8VWS0_HUMAN(pre=R,post=T)	823.441	3	25.1303	S#SSSGSDDYAYTQALLLHQR	sp|Q8N5C8|TAB3_HUMAN(pre=R,post=A);sp|Q8N5C8-2|TAB3_HUMAN(pre=R,post=A);tr|F6SS63|F6SS63_HUMAN(pre=R,post=A)	808.372	3	16.0613	FNPPSN@VTVR	sp|P15509|CSF2R_HUMAN(pre=R,post=C);sp|P15509-2|CSF2R_HUMAN(pre=R,post=C);sp|P15509-3|CSF2R_HUMAN(pre=R,post=C);sp|P15509-4|CSF2R_HUMAN(pre=R,post=C);sp|P15509-5|CSF2R_HUMAN(pre=R,post=C);sp|P15509-7|CSF2R_HUMAN(pre=R,post=C);sp|P15509-8|CSF2R_HUMAN(pre=R	638.345	2	13.1283
MPCAEDYLSVVLNQLCVLHEK	sp|P02768|ALBU_HUMAN(pre=R,post=T);sp|P02768-2|ALBU_HUMAN(pre=R,post=T);tr|C9JKR2|C9JKR2_HUMAN(pre=R,post=T);tr|H0YA55|H0YA55_HUMAN(pre=R,post=T);tr|B7WNR0|B7WNR0_HUMAN(pre=R,post=T);tr|D6RHD5|D6RHD5_HUMAN(pre=R,post=T);gi|113576(pre=R,post=T)	702.361	4	25.1151	S#PQAQEAPVNIDEGLTGCTIQLLPAQDK	sp|P78559|MAP1A_HUMAN(pre=R,post=A);sp|P78559-2|MAP1A_HUMAN(pre=R,post=A);tr|E9PGC8|E9PGC8_HUMAN(pre=R,post=A);tr|J3KPX8|J3KPX8_HUMAN(pre=R,post=A)	1121.23	3	16.0338	N@FSQVLENTSK	sp|Q16819|MEP1A_HUMAN(pre=R,post=G)	778.41	2	13.1267
AIASASASASGPCVHQQPPGQPPPPQLSSHR	sp|P78381|S35A2_HUMAN(pre=K,post=G);sp|P78381-2|S35A2_HUMAN(pre=K,post=G);tr|B4DE11|B4DE11_HUMAN(pre=K,post=G);tr|E7EW45|E7EW45_HUMAN(pre=K,post=G)	816.162	4	25.1059	GIS#QTNLITTVTPEKK	sp|Q9Y2J2|E41L3_HUMAN(pre=K,post=A);sp|Q9Y2J2-2|E41L3_HUMAN(pre=K,post=A);sp|Q9Y2J2-3|E41L3_HUMAN(pre=K,post=A);tr|F5GX05|F5GX05_HUMAN(pre=K,post=A)	561.318	4	16.0321	DLN@ETIHYM^YK	sp|Q99538|LGMN_HUMAN(pre=K,post=H);tr|Q86TV2|Q86TV2_HUMAN(pre=K,post=H);tr|Q86TV3|Q86TV3_HUMAN(pre=K,post=H);tr|G3V4E4|G3V4E4_HUMAN(pre=K,post=H)	577.955	3	13.1211
KFDLGQDVIDFTGHALALYR	sp|P50395|GDIB_HUMAN(pre=K,post=T);sp|P50395-2|GDIB_HUMAN(pre=K,post=T);tr|E7EU23|E7EU23_HUMAN(pre=K,post=T);tr|Q5SX87|Q5SX87_HUMAN(pre=K,post=T);tr|Q5SX91|Q5SX91_HUMAN(pre=K,post=T)	642.603	4	25.095	ESEDDLNKES#EEEVGPTK	sp|O43719|HTSF1_HUMAN(pre=K,post=E)	849.73	3	16.0144	LRVDLEDFEN@NTAYAK	sp|P55083|MFAP4_HUMAN(pre=E,post=Y);sp|P55083-2|MFAP4_HUMAN(pre=E,post=Y);tr|K7ES70|K7ES70_HUMAN(pre=E,post=Y)	729.711	3	13.1112
TVTYEDPQAVGGLASALDNR	sp|Q6ZVM7|TM1L2_HUMAN(pre=K,post=K);sp|Q6ZVM7-2|TM1L2_HUMAN(pre=K,post=K);sp|Q6ZVM7-3|TM1L2_HUMAN(pre=K,post=K);sp|Q6ZVM7-4|TM1L2_HUMAN(pre=K,post=K);tr|B7Z2U2|B7Z2U2_HUMAN(pre=K,post=K);tr|B7Z2L7|B7Z2L7_HUMAN(pre=K,post=K);tr|F5H3S6|F5H3S6_HUMAN(pre=K,po	741.046	3	25.0716	TCVADES#AENCDK	sp|P02768|ALBU_HUMAN(pre=K,post=S);tr|H7C013|H7C013_HUMAN(pre=K,post=S);gi|113576(pre=K,post=S)	933.878	2	16.012	DM^SDGFISN@LTIQR	sp|P13674|P4HA1_HUMAN(pre=K,post=Q);sp|P13674-2|P4HA1_HUMAN(pre=K,post=Q);sp|P13674-3|P4HA1_HUMAN(pre=K,post=Q)	879.429	2	13.0791
TAYPVISCPPLTPDWGVQDVWSSLR	sp|P22234|PUR6_HUMAN(pre=N,post=L);sp|P22234-2|PUR6_HUMAN(pre=N,post=L);tr|D6RF62|D6RF62_HUMAN(pre=N,post=L);tr|E9PBS1|E9PBS1_HUMAN(pre=N,post=L)	996.84	3	25.0645	QVPVMQGTGMQGASIQGGSQPGGFS#PGQNQVTPQDHEK	sp|P33240|CSTF2_HUMAN(pre=R,post=A);sp|P33240-2|CSTF2_HUMAN(pre=R,post=A);tr|E7EWR4|E7EWR4_HUMAN(pre=R,post=A)	1059	4	16.0055	FYLEN@LTLGIR	sp|Q13291|SLAF1_HUMAN(pre=K,post=E);sp|Q13291-2|SLAF1_HUMAN(pre=K,post=E);sp|Q13291-3|SLAF1_HUMAN(pre=K,post=E);tr|B4E2E4|B4E2E4_HUMAN(pre=K,post=E);tr|E7ET99|E7ET99_HUMAN(pre=K,post=E)	742.418	2	13.071
DVLKEEGVSFLINTFEGGGCGQPSGILAQPTLLYLR	sp|P78527|PRKDC_HUMAN(pre=K,post=G);sp|P78527-2|PRKDC_HUMAN(pre=K,post=G)	1042.56	4	25.0515	KM^S#DDEDDDEEEYGKEEHEK	sp|Q7KZ85|SPT6H_HUMAN(pre=K,post=E);sp|Q7KZ85-3|SPT6H_HUMAN(pre=K,post=E)	626.67	5	15.978	AIKLN@ETLGTR	sp|P24043|LAMA2_HUMAN(pre=K,post=D)	502.303	3	13.0654
QEELGDLVDKEMAATSAAIETATAR	sp|O00291|HIP1_HUMAN(pre=K,post=I);sp|O00291-3|HIP1_HUMAN(pre=K,post=I)	970.166	3	25.0443	EFDEDS#DEKEEEEDTYEK	sp|O43719|HTSF1_HUMAN(pre=R,post=V)	926.721	3	15.9732	AN@HSGAVVLLK	sp|P23229|ITA6_HUMAN(pre=R,post=R);sp|P23229-2|ITA6_HUMAN(pre=R,post=R);sp|P23229-3|ITA6_HUMAN(pre=R,post=R);sp|P23229-4|ITA6_HUMAN(pre=R,post=R);sp|P23229-5|ITA6_HUMAN(pre=R,post=R);sp|P23229-6|ITA6_HUMAN(pre=R,post=R);sp|P23229-7|ITA6_HUMAN(pre=R,post=R	466.617	3	13.0611
SFCSLQTPDGVHCLVGFTLTHR	sp|P18440|ARY1_HUMAN(pre=K,post=R);tr|F5H5R8|F5H5R8_HUMAN(pre=K,post=R)	669.835	4	25.0423	APSVATVGS#ICDLNLK	sp|O75369|FLNB_HUMAN(pre=R,post=I);sp|O75369-2|FLNB_HUMAN(pre=R,post=I);sp|O75369-7|FLNB_HUMAN(pre=R,post=I);sp|O75369-4|FLNB_HUMAN(pre=R,post=I);sp|O75369-5|FLNB_HUMAN(pre=R,post=I);sp|O75369-8|FLNB_HUMAN(pre=R,post=I);sp|O75369-9|FLNB_HUMAN(pre=R,post=I	671.684	3	15.9406	KTMFN@STDIK	sp|Q96K49|TM87B_HUMAN(pre=R,post=L);sp|Q96K49-2|TM87B_HUMAN(pre=R,post=L);tr|H7C0B3|H7C0B3_HUMAN(pre=R,post=L);tr|H7C1G1|H7C1G1_HUMAN(pre=R,post=L)	539.968	3	13.0375
LSCIGGQAPAPVCAAPMVFFDCR	sp|P98088|MUC5A_HUMAN(pre=K,post=N)	890.093	3	25.0399	RSS#MSSCGSSGYFS#SSPTLSSSPPVLCNPK	sp|Q8TB45|DPTOR_HUMAN(pre=R,post=S);tr|E7EV87|E7EV87_HUMAN(pre=R,post=S)	900.644	4	15.9344	QLFFN@GTEPLRPQDPLPWPA	sp|P36269|GGT5_HUMAN(pre=R,post=L);sp|P36269-2|GGT5_HUMAN(pre=R,post=L);sp|P36269-3|GGT5_HUMAN(pre=R,post=L)	1234.64	2	13.0365
QAPEENQPTNESLQEEWIPFR	sp|Q99487|PAFA2_HUMAN(pre=K,post=R);tr|Q5SY00|Q5SY00_HUMAN(pre=K,post=R)	896.1	3	25.0389	AS#PEPPGPESSSR	sp|Q9C0C2|TB182_HUMAN(pre=R,post=W);sp|Q9C0C2-2|TB182_HUMAN(pre=R,post=W)	761.34	2	15.9213	TQELFISN@ITEK	sp|P06731|CEAM5_HUMAN(pre=H,post=N);tr|H9KVA7|H9KVA7_HUMAN(pre=H,post=N)	856.471	2	13.0326
SAEPSPTVMSTSLGSNLSELDR	sp|P49023|PAXI_HUMAN(pre=K,post=L);sp|P49023-2|PAXI_HUMAN(pre=K,post=L);sp|P49023-3|PAXI_HUMAN(pre=K,post=L);tr|F5GZ78|F5GZ78_HUMAN(pre=K,post=L);tr|F5H836|F5H836_HUMAN(pre=K,post=L)	1211.6	2	25.0237	ATS#PLCTSTASM^VSSSPSTPSNIPQKPSQPAAK	sp|P30622|CLIP1_HUMAN(pre=R,post=E);sp|P30622-1|CLIP1_HUMAN(pre=R,post=E);sp|P30622-2|CLIP1_HUMAN(pre=R,post=E);tr|J3KP58|J3KP58_HUMAN(pre=R,post=E);tr|F5H6A0|F5H6A0_HUMAN(pre=R,post=E);tr|F5H1T5|F5H1T5_HUMAN(pre=R,post=E);tr|F6VGP8|F6VGP8_HUMAN(pre=R,pos	961.729	4	15.9185	SPYYN@VSDEISFH	sp|P00751|CFAB_HUMAN(pre=R,post=C);sp|P00751-2|CFAB_HUMAN(pre=R,post=C);tr|B4E1Z4|B4E1Z4_HUMAN(pre=R,post=C);tr|B0UXW4|B0UXW4_HUMAN(pre=R,post=C);tr|C9JRT3|C9JRT3_HUMAN(pre=R,post=C);tr|E7ETN3|E7ETN3_HUMAN(pre=R,post=C)	851.889	2	13.0214
ATFSSVPLAASISAVSLEVAQPGPSNR	sp|P98160|PGBM_HUMAN(pre=R,post=P)	934.171	3	25.0029	GWRPS#SREDS#LEAGLPLQVR	sp|P10645|CMGA_HUMAN(pre=R,post=G);tr|G5E968|G5E968_HUMAN(pre=R,post=G)	853.074	3	15.894	QGQQIGYLPLN@GTR	sp|Q14112|NID2_HUMAN(pre=T,post=L);sp|Q14112-2|NID2_HUMAN(pre=T,post=L);tr|H0YJV3|H0YJV3_HUMAN(pre=T,post=L)	845.454	2	13.0204
EQQIVIQSSGGLSKDDIENMVK	sp|P38646|GRP75_HUMAN(pre=R,post=N);tr|H0Y8S0|H0Y8S0_HUMAN(pre=R,post=N)	950.846	3	24.9729	SHS#TEPNLSSFLNDPNPMK	sp|Q9UPQ0|LIMC1_HUMAN(pre=R,post=Y);sp|Q9UPQ0-2|LIMC1_HUMAN(pre=R,post=Y);sp|Q9UPQ0-3|LIMC1_HUMAN(pre=R,post=Y);sp|Q9UPQ0-4|LIMC1_HUMAN(pre=R,post=Y);sp|Q9UPQ0-5|LIMC1_HUMAN(pre=R,post=Y);sp|Q9UPQ0-6|LIMC1_HUMAN(pre=R,post=Y);sp|Q9UPQ0-8|LIMC1_HUMAN(pre=R	828.39	3	15.882	EMLTN@GTFEYIR	sp|Q09327|MGAT3_HUMAN(pre=R,post=H)	809.9	2	13.0059
AAVDAGFVPNDMQVGQTGK	sp|P13804|ETFA_HUMAN(pre=R,post=I);sp|P13804-2|ETFA_HUMAN(pre=R,post=I);tr|H0YLU7|H0YLU7_HUMAN(pre=R,post=I);tr|H0YK49|H0YK49_HUMAN(pre=R,post=I);tr|H0YNX6|H0YNX6_HUMAN(pre=R,post=I);tr|H0YL12|H0YL12_HUMAN(pre=R,post=I)	1097.07	2	24.9569	EDGEEPPGTS#QTSPEEFTDAK	sp|Q68CQ4|DIEXF_HUMAN(pre=K,post=H)	873.714	3	15.8639	INHNN@LTESVGPLPK	sp|P51884|LUM_HUMAN(pre=H,post=S)	641.358	3	12.9718
LSSTSSSGQQDFENELGCCPWLTAIFR	sp|O94886|TM63A_HUMAN(pre=R,post=L)	1078.84	3	24.9561	LLESQEPAHAQPAS#PQNVLPVK	sp|Q7Z3V4|UBE3B_HUMAN(pre=K,post=S);sp|Q7Z3V4-2|UBE3B_HUMAN(pre=K,post=S);tr|F5H5T5|F5H5T5_HUMAN(pre=K,post=S)	907.813	3	15.8537	IYEDEVPFGTNCN@LTITSR	sp|O60449|LY75_HUMAN(pre=K,post=F);sp|O60449-2|LY75_HUMAN(pre=K,post=F);sp|O60449-3|LY75_HUMAN(pre=K,post=F)	1187.57	2	12.9486
MDRDPLGGLADMFGQMPGSGIGTGPGVIQDR	sp|P78344|IF4G2_HUMAN(pre=K,post=F);sp|P78344-2|IF4G2_HUMAN(pre=K,post=F);tr|D3DQV9|D3DQV9_HUMAN(pre=K,post=F);tr|H0Y3P2|H0Y3P2_HUMAN(pre=K,post=F);tr|H0YCH5|H0YCH5_HUMAN(pre=K,post=F)	1097.2	3	24.9528	S#PRPAS#PASNVVVLPSGSTVYVK	sp|Q7Z589|EMSY_HUMAN(pre=K,post=S);sp|Q7Z589-2|EMSY_HUMAN(pre=K,post=S);tr|B7ZKU0|B7ZKU0_HUMAN(pre=K,post=S);tr|B7ZKT8|B7ZKT8_HUMAN(pre=K,post=S);tr|B7ZKU2|B7ZKU2_HUMAN(pre=K,post=S);tr|Q17RM7|Q17RM7_HUMAN(pre=K,post=S);tr|E9PMC9|E9PMC9_HUMAN(pre=K,post=S	920.806	3	15.8508	GISYQM^FGN@HSK	sp|Q14517|FAT1_HUMAN(pre=R,post=S)	558.612	3	12.9335
YGGQEHLDAPPAELLLAQTEDYVEYSR	sp|O95391|SLU7_HUMAN(pre=K,post=H)	1070.19	3	24.9513	ESEDKPEIEDVGS#DEEEEK	sp|P07900|HS90A_HUMAN(pre=K,post=K);sp|P07900-2|HS90A_HUMAN(pre=K,post=K);tr|Q86U12|Q86U12_HUMAN(pre=K,post=K)	902.404	3	15.8498	KGLN@LTEDTYKPR	sp|Q08380|LG3BP_HUMAN(pre=Y,post=I)	492.784	4	12.9195
NQDETEDTELQGMNEYLSSFK	sp|Q14839|CHD4_HUMAN(pre=R,post=V);sp|Q14839-2|CHD4_HUMAN(pre=R,post=V);tr|F5GWX5|F5GWX5_HUMAN(pre=R,post=V)	922.761	3	24.9365	AEEGDADEKLFEES#DDKEDEDADGK	sp|O43719|HTSF1_HUMAN(pre=K,post=E)	861.382	4	15.8287	TM^N@ASLAQQLCR	sp|Q9NY15|STAB1_HUMAN(pre=R,post=Q);sp|Q9NY15-2|STAB1_HUMAN(pre=R,post=Q)	777.38	2	12.9193
LCPGGQLPFLLYGTEVHTDTNK	sp|O00299|CLIC1_HUMAN(pre=K,post=I)	687.863	4	24.9316	QQS#EEAFPQEQQK	sp|O94923|GLCE_HUMAN(pre=K,post=A);tr|H0YNP1|H0YNP1_HUMAN(pre=K,post=A)	648.971	3	15.8251	TLN@STSPFPSK	sp|O95477|ABCA1_HUMAN(pre=R,post=E)	734.4	2	12.9127
EIQDDMQTLYVNTAADSFEFK	sp|A6NHR9|SMHD1_HUMAN(pre=R,post=A);sp|A6NHR9-2|SMHD1_HUMAN(pre=R,post=A)	918.446	3	24.925	VPS#EGAYDIILPR	sp|Q9NQ84|GPC5C_HUMAN(pre=K,post=A);sp|Q9NQ84-2|GPC5C_HUMAN(pre=K,post=A);tr|A8MXZ4|A8MXZ4_HUMAN(pre=K,post=A);tr|J9JIE0|J9JIE0_HUMAN(pre=K,post=A)	827.423	2	15.8127	GTEWLVN@SSR	sp|Q12860|CNTN1_HUMAN(pre=K,post=I);sp|Q12860-2|CNTN1_HUMAN(pre=K,post=I);sp|Q12860-3|CNTN1_HUMAN(pre=K,post=I)	647.332	2	12.9112
M^PCAEDYLSVVLNQLCVLHEK	sp|P02768|ALBU_HUMAN(pre=R,post=T);sp|P02768-2|ALBU_HUMAN(pre=R,post=T);tr|C9JKR2|C9JKR2_HUMAN(pre=R,post=T);tr|H0YA55|H0YA55_HUMAN(pre=R,post=T);tr|B7WNR0|B7WNR0_HUMAN(pre=R,post=T);tr|D6RHD5|D6RHD5_HUMAN(pre=R,post=T);gi|113576(pre=R,post=T)	706.359	4	24.9244	ASLVALPEQTASEEET#PPPLLTK	sp|Q9UKV3|ACINU_HUMAN(pre=K,post=E);sp|Q9UKV3-5|ACINU_HUMAN(pre=K,post=E);tr|E7EQT4|E7EQT4_HUMAN(pre=K,post=E)	930.485	3	15.8084	MLEAYN@LTEK	sp|Q99715|COCA1_HUMAN(pre=K,post=N);sp|Q99715-2|COCA1_HUMAN(pre=K,post=N);sp|Q99715-4|COCA1_HUMAN(pre=K,post=N);tr|H0Y991|H0Y991_HUMAN(pre=K,post=N);tr|D6RGG3|D6RGG3_HUMAN(pre=K,post=N);tr|H0Y5N9|H0Y5N9_HUMAN(pre=K,post=N)	500.934	3	12.9099
FQPALLDLSTVEDHNTQYFNFVELPAAALR	sp|Q8NAT1|GTDC2_HUMAN(pre=R,post=F)	1188.62	3	24.919	KKS#EPDDELLFDFLNSSQK	sp|Q8TBA6|GOGA5_HUMAN(pre=R,post=E);sp|Q8TBA6-2|GOGA5_HUMAN(pre=R,post=E)	966.167	3	15.7971	DVAN@ITIYDEEAM^VEAVALYNPVSFAFEVTQDFMM^YR	sp|P09668|CATH_HUMAN(pre=K,post=T)	1118.02	4	12.902
IIAEGANGPTTPEADKIFLER	sp|P00367|DHE3_HUMAN(pre=K,post=N);sp|P49448|DHE4_HUMAN(pre=K,post=N);tr|B3KV55|B3KV55_HUMAN(pre=K,post=N);tr|B4DGN5|B4DGN5_HUMAN(pre=K,post=N)	633.346	4	24.9187	S#PM^M^PENAENEGDALLQFTAEFSSR	sp|Q9UNN5|FAF1_HUMAN(pre=K,post=Y);tr|B4DEJ6|B4DEJ6_HUMAN(pre=K,post=Y);tr|B3KT28|B3KT28_HUMAN(pre=K,post=Y)	1009.77	3	15.7926	RN@FSVEVLVPPSIENEDLEEVIK	sp|Q8NDA2|HMCN2_HUMAN(pre=R,post=V);sp|Q8NDA2-2|HMCN2_HUMAN(pre=R,post=V);sp|Q8NDA2-3|HMCN2_HUMAN(pre=R,post=V)	736.901	4	12.8921
DFIATLEAEAFDDVVGETVGK	sp|P27816|MAP4_HUMAN(pre=R,post=T);sp|P27816-2|MAP4_HUMAN(pre=R,post=T);sp|P27816-5|MAP4_HUMAN(pre=R,post=T);sp|P27816-6|MAP4_HUMAN(pre=R,post=T);sp|P27816-7|MAP4_HUMAN(pre=R,post=T);tr|B9ZVR1|B9ZVR1_HUMAN(pre=R,post=T);tr|E7EVA0|E7EVA0_HUMAN(pre=R,post=T	838.767	3	24.9186	T#ASESNVYLNSFHYPDHSYK	sp|Q86SQ0|PHLB2_HUMAN(pre=R,post=D);sp|Q86SQ0-2|PHLB2_HUMAN(pre=R,post=D);sp|Q86SQ0-3|PHLB2_HUMAN(pre=R,post=D);tr|E9PGF6|E9PGF6_HUMAN(pre=R,post=D);tr|E9PFQ4|E9PFQ4_HUMAN(pre=R,post=D)	682.565	4	15.7864	M^LEAYN@LTEK	sp|Q99715|COCA1_HUMAN(pre=K,post=N);sp|Q99715-2|COCA1_HUMAN(pre=K,post=N);sp|Q99715-4|COCA1_HUMAN(pre=K,post=N);tr|H0Y991|H0Y991_HUMAN(pre=K,post=N);tr|D6RGG3|D6RGG3_HUMAN(pre=K,post=N);tr|H0Y5N9|H0Y5N9_HUMAN(pre=K,post=N)	758.893	2	12.8582
KVVLDGEEVQIDILDTAGQEDYAAIR	sp|P11233|RALA_HUMAN(pre=K,post=D);sp|P11234|RALB_HUMAN(pre=K,post=D);tr|B4E040|B4E040_HUMAN(pre=K,post=D);tr|Q6ZS74|Q6ZS74_HUMAN(pre=K,post=D);tr|C9J6B1|C9J6B1_HUMAN(pre=K,post=D);tr|C9JYR1|C9JYR1_HUMAN(pre=K,post=D);tr|C9JPE8|C9JPE8_HUMAN(pre=K,post=D);	787.923	4	24.9148	FYPESS#Y#KSTPVPEVVQELPLTSPVDDFR	sp|Q16625|OCLN_HUMAN(pre=R,post=Q);sp|Q16625-2|OCLN_HUMAN(pre=R,post=Q);sp|Q16625-3|OCLN_HUMAN(pre=R,post=Q);sp|Q16625-4|OCLN_HUMAN(pre=R,post=Q);sp|Q16625-5|OCLN_HUMAN(pre=R,post=Q)	944.452	4	15.7859	MAAALN@ATGR	sp|P17050|NAGAB_HUMAN(pre=K,post=P)	560.799	2	12.8504
GHDGTPESDCFAFTESHYNAELFR	sp|Q9Y3P9|RBGP1_HUMAN(pre=R,post=I);sp|Q9Y3P9-2|RBGP1_HUMAN(pre=R,post=I);sp|Q9Y3P9-3|RBGP1_HUMAN(pre=R,post=I);sp|Q9Y3P9-4|RBGP1_HUMAN(pre=R,post=I);tr|C9JGR5|C9JGR5_HUMAN(pre=R,post=I)	733.575	4	24.8713	VAS#GVLSPPPAAPPPSSSSVPEAGGPPIKK	sp|Q8IXM2|BAP18_HUMAN(pre=K,post=Q);sp|Q8IXM2-2|BAP18_HUMAN(pre=K,post=Q);tr|C9J4G0|C9J4G0_HUMAN(pre=K,post=Q);tr|F8W1H0|F8W1H0_HUMAN(pre=K,post=Q);tr|H0YIS7|H0YIS7_HUMAN(pre=K,post=Q);tr|F8W038|F8W038_HUMAN(pre=K,post=Q)	823.45	4	15.7727	TYN@ASVLPVR	sp|Q96S52|PIGS_HUMAN(pre=K,post=V);sp|Q96S52-2|PIGS_HUMAN(pre=K,post=V);tr|F5H019|F5H019_HUMAN(pre=K,post=V)	632.855	2	12.833
QFGFIVLTTSAGIMDHEEAR	sp|P62244|RS15A_HUMAN(pre=R,post=R)	789.403	3	24.8612	NGSLDSPGKQDT#EEDEEEDEKDKGK	sp|Q9Y266|NUDC_HUMAN(pre=K,post=L)	716.739	5	15.7676	KVVN@VSDLYK	sp|P49961|ENTP1_HUMAN(pre=K,post=T);sp|P49961-2|ENTP1_HUMAN(pre=K,post=T);sp|P49961-4|ENTP1_HUMAN(pre=K,post=T);sp|P49961-5|ENTP1_HUMAN(pre=K,post=T);sp|P49961-6|ENTP1_HUMAN(pre=K,post=T)	533.323	3	12.8294
TDALQPPHEYVPWVTVNGKPLEDQTQLLTLVCQLYQGK	sp|P13284|GILT_HUMAN(pre=R,post=K)	1203.64	4	24.8561	SIS#ADDDLQESSR	sp|P18615|NELFE_HUMAN(pre=R,post=R);tr|B4DYX9|B4DYX9_HUMAN(pre=R,post=R);tr|B4DUN1|B4DUN1_HUMAN(pre=R,post=R);tr|E9PD43|E9PD43_HUMAN(pre=R,post=R);tr|A2ABK2|A2ABK2_HUMAN(pre=R,post=R);tr|A2ABK1|A2ABK1_HUMAN(pre=R,post=R);tr|A2ABK4|A2ABK4_HUMAN(pre=R,post=	823.856	2	15.7643	LHEITN@ETFR	sp|Q6EMK4|VASN_HUMAN(pre=R,post=G)	468.913	3	12.8152
ISNIEDLPPLYTLNKPLLSGISNAEAR	sp|P78563|RED1_HUMAN(pre=R,post=Q);sp|P78563-2|RED1_HUMAN(pre=R,post=Q);sp|P78563-3|RED1_HUMAN(pre=R,post=Q);sp|P78563-4|RED1_HUMAN(pre=R,post=Q);tr|G5E9B4|G5E9B4_HUMAN(pre=R,post=Q)	807.456	4	24.8554	YLLGDAPVS#PSSQK	sp|Q9NYB0|TE2IP_HUMAN(pre=K,post=L);tr|H3BMI8|H3BMI8_HUMAN(pre=K,post=L)	915.469	2	15.7623	N@LTEVPTDLPAYVR	sp|Q13641|TPBG_HUMAN(pre=R,post=N)	866.968	2	12.7751
SVIHVLPDEVEHCQSILFSMLPR	sp|P46019|KPB2_HUMAN(pre=K,post=A)	713.375	4	24.8529	S#FTSSYAISAANHVK	sp|Q14432|PDE3A_HUMAN(pre=R,post=A)	650.991	3	15.7163	MLYGLEN@M^TQELK	sp|P24043|LAMA2_HUMAN(pre=K,post=H)	625.655	3	12.7409
AAFSEDGALMDGGMDLNMEQGMAEHLK	sp|Q9BTX3|TM208_HUMAN(pre=R,post=D);tr|J3KRY7|J3KRY7_HUMAN(pre=R,post=D);tr|H3BMW4|H3BMW4_HUMAN(pre=R,post=D)	1052.82	3	24.8502	TAPTSTIAPGVVMAS#SPALPTQPAEEAAR	sp|P16220|CREB1_HUMAN(pre=R,post=K);sp|P16220-2|CREB1_HUMAN(pre=R,post=K);tr|H7C1R5|H7C1R5_HUMAN(pre=R,post=K);tr|C9J896|C9J896_HUMAN(pre=R,post=K);tr|C9JBT4|C9JBT4_HUMAN(pre=R,post=K)	1015.84	3	15.7163	TSKDEGTYTCALHHSGHSPPISSQN@VTVLR	sp|P04216|THY1_HUMAN(pre=F,post=D);tr|E9PNQ8|E9PNQ8_HUMAN(pre=F,post=G);tr|J3QRJ3|J3QRJ3_HUMAN(pre=F,post=D);tr|E9PIM6|E9PIM6_HUMAN(pre=F,post=D)	714.559	5	12.6884
M^ETTHSFGNPSISVSTQQPPKK	sp|Q93052|LPP_HUMAN(pre=R,post=F);tr|C9JUT4|C9JUT4_HUMAN(pre=R,post=F);tr|C9JIY7|C9JIY7_HUMAN(pre=R,post=F);tr|C9J2R5|C9J2R5_HUMAN(pre=R,post=F);tr|C9J5C8|C9J5C8_HUMAN(pre=R,post=F);tr|C9J4E3|C9J4E3_HUMAN(pre=R,post=F);tr|C9JE51|C9JE51_HUMAN(pre=R,post=F)	713.127	4	24.8247	GPSQEEEDNHS#DEEDRAS#EPKSQDQDSEVNELSR	sp|Q86VM9|ZCH18_HUMAN(pre=R,post=G);sp|Q86VM9-2|ZCH18_HUMAN(pre=R,post=G);tr|E7ERS3|E7ERS3_HUMAN(pre=R,post=G)	864.958	5	15.6766	KKN@ITLDCAR	sp|Q13683|ITA7_HUMAN(pre=K,post=G);sp|Q13683-3|ITA7_HUMAN(pre=K,post=G);sp|Q13683-7|ITA7_HUMAN(pre=K,post=G);sp|Q13683-9|ITA7_HUMAN(pre=K,post=G);sp|Q13683-10|ITA7_HUMAN(pre=K,post=G);sp|Q13683-13|ITA7_HUMAN(pre=K,post=G);tr|H2N331|H2N331_HUMAN(pre=K,post	551.323	3	12.6792
AYPVSGSPEYLTEDLPDSIQVGGR	sp|Q92576|PHF3_HUMAN(pre=K,post=I);sp|Q92576-2|PHF3_HUMAN(pre=K,post=I);tr|E7ER40|E7ER40_HUMAN(pre=K,post=I);tr|E7EVH3|E7EVH3_HUMAN(pre=K,post=I);tr|H0Y8L0|H0Y8L0_HUMAN(pre=K,post=I)	898.785	3	24.8237	SNS#VEKPVSSILSR	sp|Q9UI08|EVL_HUMAN(pre=R,post=T);sp|Q9UI08-2|EVL_HUMAN(pre=R,post=T);tr|B7Z3I5|B7Z3I5_HUMAN(pre=R,post=T);tr|H0YJN0|H0YJN0_HUMAN(pre=R,post=M)	624.334	3	15.6469	NPN@ATSSSSQDPESLQDR	sp|P05155|IC1_HUMAN(pre=S,post=G);tr|B4E1F0|B4E1F0_HUMAN(pre=S,post=G);tr|E9PGN7|E9PGN7_HUMAN(pre=S,post=G);tr|B5MCB9|B5MCB9_HUMAN(pre=S,post=G);tr|H9KV48|H9KV48_HUMAN(pre=S,post=G);tr|C9JZJ9|C9JZJ9_HUMAN(pre=S,post=G)	693.318	3	12.6584
GHVEIPNLSDENSVDEVEISVSLAK	sp|O95433|AHSA1_HUMAN(pre=K,post=D);tr|B4DUR9|B4DUR9_HUMAN(pre=K,post=D);tr|H0YJG7|H0YJG7_HUMAN(pre=K,post=D);tr|H0YJU2|H0YJU2_HUMAN(pre=K,post=D)	990.183	3	24.8216	GVS#QEKEAQISSAIVSSVQSK	sp|Q12872|SFSWA_HUMAN(pre=R,post=I);sp|Q12872-2|SFSWA_HUMAN(pre=R,post=I)	892.139	3	15.6458	KTM^FN@STDIK	sp|Q96K49|TM87B_HUMAN(pre=R,post=L);sp|Q96K49-2|TM87B_HUMAN(pre=R,post=L);tr|H7C0B3|H7C0B3_HUMAN(pre=R,post=L);tr|H7C1G1|H7C1G1_HUMAN(pre=R,post=L)	545.3	3	12.6202
DLAQAVLSDSESGVQLSGSER	sp|Q5TZA2|CROCC_HUMAN(pre=R,post=T);tr|B1AKD8|B1AKD8_HUMAN(pre=R,post=T)	764.721	3	24.8043	SATAS#PQQPQAQQR	sp|Q9BX66-4|SRBS1_HUMAN(pre=R,post=R);sp|Q9BX66-5|SRBS1_HUMAN(pre=R,post=R);sp|Q9BX66-6|SRBS1_HUMAN(pre=R,post=R);sp|Q9BX66-8|SRBS1_HUMAN(pre=R,post=R);sp|Q9BX66-9|SRBS1_HUMAN(pre=R,post=R);sp|Q9BX66-10|SRBS1_HUMAN(pre=R,post=R);sp|Q9BX66-12|SRBS1_HUMAN(p	861.408	2	15.6389	IYLRN@ESEFR	sp|P08648|ITA5_HUMAN(pre=K,post=D)	491.26	3	12.5992
AVLASMDNENM^HTPDIGGQGTTSEAIQDVIR	sp|P51553|IDH3G_HUMAN(pre=K,post=H);tr|H7C1R3|H7C1R3_HUMAN(pre=K,post=H)	1144.22	3	24.7734	AEGDSAGT#AGTPGGTPAGDK	sp|Q92925|SMRD2_HUMAN(pre=K,post=V);sp|Q92925-2|SMRD2_HUMAN(pre=K,post=V);sp|Q92925-3|SMRD2_HUMAN(pre=K,post=V);tr|J3KMX2|J3KMX2_HUMAN(pre=K,post=V)	695.651	3	15.6385	DVAN@ITIYDEEAM^VEAVALYNPVSFAFEVTQDFMMYR	sp|P09668|CATH_HUMAN(pre=K,post=T)	1114.03	4	12.5703
NELM^YQLEQDHDLQAILQER	sp|Q08211|DHX9_HUMAN(pre=K,post=E)	882.771	3	24.7724	AGDTS#DQEGHSLEEK	sp|Q99607|ELF4_HUMAN(pre=R,post=A)	985.933	2	15.6355	FVN@QSATCVSLAHETPPTAL	sp|Q16787|LAMA3_HUMAN(pre=R,post=I);sp|Q16787-3|LAMA3_HUMAN(pre=R,post=I)	763.384	3	12.5609
TQTVCNFTDGALVQHQEWDGK	sp|Q01469|FABP5_HUMAN(pre=K,post=E);tr|I6L8B7|I6L8B7_HUMAN(pre=K,post=E)	908.11	3	24.7723	S#TPVSQLGSADFPEAPDPFQPLGADSGDPFQSK	sp|Q9UBC2|EP15R_HUMAN(pre=K,post=K);sp|Q9UBC2-2|EP15R_HUMAN(pre=K,post=K)	1253.26	3	15.6283	DIN@VTGVWER	sp|Q16549|PCSK7_HUMAN(pre=R,post=N);tr|E9PMC0|E9PMC0_HUMAN(pre=R,post=N)	667.348	2	12.53
ELHAQLQSSDGTGQSRPPLPSEDLLK	sp|Q99996|AKAP9_HUMAN(pre=R,post=E);sp|Q99996-2|AKAP9_HUMAN(pre=R,post=E);sp|Q99996-3|AKAP9_HUMAN(pre=R,post=E);sp|Q99996-5|AKAP9_HUMAN(pre=R,post=E);sp|Q99996-6|AKAP9_HUMAN(pre=R,post=E);tr|H7BYL6|H7BYL6_HUMAN(pre=R,post=E)	773.663	4	24.7708	EMLAS#DDEEDVSSK	sp|Q0ZGT2|NEXN_HUMAN(pre=K,post=V);sp|Q0ZGT2-2|NEXN_HUMAN(pre=K,post=V);sp|Q0ZGT2-3|NEXN_HUMAN(pre=K,post=V);sp|Q0ZGT2-4|NEXN_HUMAN(pre=K,post=V);tr|E7EQF0|E7EQF0_HUMAN(pre=K,post=V);tr|E7ETM8|E7ETM8_HUMAN(pre=K,post=V);tr|E7EUA0|E7EUA0_HUMAN(pre=K,post=V	961.915	2	15.6246	VPIQAN@ETLVGAVINN@VSEAMETLTR	sp|P43003|EAA1_HUMAN(pre=K,post=I);sp|P43003-2|EAA1_HUMAN(pre=K,post=I);tr|B4DF14|B4DF14_HUMAN(pre=K,post=I)	972.512	3	12.5136
QEKPSSPSPMPSSTPSPSLNLGNTEEAIR	sp|O95810|SDPR_HUMAN(pre=R,post=D)	1109.56	3	24.7562	RNS#IEVAGLSHGLEGLR	sp|Q16825|PTN21_HUMAN(pre=K,post=L)	678.021	3	15.6206	RPYVSYVN@NSIAR	sp|Q9Y2E5|MA2B2_HUMAN(pre=R,post=N);sp|Q9Y2E5-2|MA2B2_HUMAN(pre=R,post=N);tr|E9PCD7|E9PCD7_HUMAN(pre=R,post=N);tr|H0YA68|H0YA68_HUMAN(pre=R,post=N)	561.969	3	12.5016
LIPDTLYSVNLVALYSDGEGNPSPAQGR	sp|Q99715|COCA1_HUMAN(pre=R,post=T);sp|Q99715-2|COCA1_HUMAN(pre=R,post=T);sp|Q99715-4|COCA1_HUMAN(pre=R,post=T);tr|D6RGG3|D6RGG3_HUMAN(pre=R,post=T)	1030.87	3	24.7516	NLHQSGFSLS#GAQIDDNIPR	sp|Q16555|DPYL2_HUMAN(pre=R,post=R);sp|Q16555-2|DPYL2_HUMAN(pre=R,post=R)	798.385	3	15.6028	N@GTSFDIHYGSGSLSGY	sp|P07339|CATD_HUMAN(pre=K,post=L);tr|H7C469|H7C469_HUMAN(pre=K,post=L);tr|F8WD96|F8WD96_HUMAN(pre=K,post=L);tr|F8W787|F8W787_HUMAN(pre=K,post=L);tr|C9JH19|C9JH19_HUMAN(pre=K,post=L)	953.933	2	12.463
EEPQDIYWLAQCLYLTAQYHR	sp|Q13042|CDC16_HUMAN(pre=R,post=A)	947.799	3	24.7236	VVKS#TQDLSDVSM^DEVGIPLR	sp|Q9BX66|SRBS1_HUMAN(pre=R,post=N);sp|Q9BX66-2|SRBS1_HUMAN(pre=R,post=N);sp|Q9BX66-3|SRBS1_HUMAN(pre=R,post=N);sp|Q9BX66-4|SRBS1_HUMAN(pre=R,post=N);sp|Q9BX66-5|SRBS1_HUMAN(pre=R,post=N);sp|Q9BX66-6|SRBS1_HUMAN(pre=R,post=N);sp|Q9BX66-7|SRBS1_HUMAN(pre=R	891.455	3	15.5898	ESIGYTN@FTLEK	sp|P12110|CO6A2_HUMAN(pre=S,post=N);sp|P12110-2|CO6A2_HUMAN(pre=S,post=N);sp|P12110-3|CO6A2_HUMAN(pre=S,post=N);tr|H7C0M5|H7C0M5_HUMAN(pre=S,post=N)	845.944	2	12.4559
TGVHHYSGNNIELGTACGK	sp|P62888|RL30_HUMAN(pre=K,post=Y);tr|E5RI99|E5RI99_HUMAN(pre=K,post=Y)	1152.08	2	24.7218	S#FVPEEEKHEER	sp|O94880|PHF14_HUMAN(pre=R,post=V);sp|O94880-2|PHF14_HUMAN(pre=R,post=V)	628.632	3	15.5722	M^AAALN@ATGR	sp|P17050|NAGAB_HUMAN(pre=K,post=P)	568.796	2	12.4304
NTWLSGVNLLVHQTDSSYK	sp|O94822|LTN1_HUMAN(pre=K,post=E);sp|O94822-3|LTN1_HUMAN(pre=K,post=E)	817.436	3	24.7211	M^KPAGS#VNDMALDAFDLDR	sp|Q9UI08|EVL_HUMAN(pre=R,post=M);sp|Q9UI08-2|EVL_HUMAN(pre=R,post=M);tr|H0YJN0|H0YJN0_HUMAN(pre=R,post=M)	817.383	3	15.5708	LSLHRPALEDLLLGSEAN@LTCTLTG	sp|P01876|IGHA1_HUMAN(pre=R,post=L);sp|P01877|IGHA2_HUMAN(pre=R,post=L)	947.172	3	12.4069
LAEQFVLLNLVYETTDKHLSPDGQYVPR	sp|O95994|AGR2_HUMAN(pre=K,post=I);tr|Q4JM47|Q4JM47_HUMAN(pre=K,post=I);tr|B5MC07|B5MC07_HUMAN(pre=K,post=I);tr|C9J3E2|C9J3E2_HUMAN(pre=K,post=I);tr|H7C3Z9|H7C3Z9_HUMAN(pre=K,post=I)	707.585	5	24.706	YVDS#EGHLYTVPIR	sp|Q03135|CAV1_HUMAN(pre=K,post=E)	936.956	2	15.5599	QN@VTEFPIIK	sp|Q9P2K2|TXD16_HUMAN(pre=K,post=M);tr|H0YJI6|H0YJI6_HUMAN(pre=K,post=M)	739.43	2	12.3974
DVHEDSLTVVFENNWQPER	sp|P51114|FXR1_HUMAN(pre=K,post=Q);sp|P51114-2|FXR1_HUMAN(pre=K,post=Q);tr|B4DXZ6|B4DXZ6_HUMAN(pre=K,post=Q);tr|C9JAJ4|C9JAJ4_HUMAN(pre=K,post=Q)	820.063	3	24.7024	YDGES#DKEQFDDDQK	sp|Q08AD1|CAMP2_HUMAN(pre=K,post=V);sp|Q08AD1-2|CAMP2_HUMAN(pre=K,post=V);sp|Q08AD1-3|CAMP2_HUMAN(pre=K,post=V)	777.674	3	15.5459	EEQYN@STYR	sp|P01857|IGHG1_HUMAN(pre=R,post=V)	667.803	2	12.3774
DLAM^MIHDQGDLIDSIEANVESSEVHVER	sp|Q86Y82|STX12_HUMAN(pre=K,post=A)	853.909	4	24.7003	S#QLDLFDDVGTFASGPPK	sp|Q8N6H7|ARFG2_HUMAN(pre=R,post=Y);tr|G5E9L0|G5E9L0_HUMAN(pre=R,post=Y);tr|B7Z9M7|B7Z9M7_HUMAN(pre=R,post=Y);tr|B4DX29|B4DX29_HUMAN(pre=R,post=Y);tr|E9PQP3|E9PQP3_HUMAN(pre=R,post=Y);tr|H0YDN9|H0YDN9_HUMAN(pre=R,post=Y)	754.705	3	15.5313	QLFFN@GTEPLRPQDPLPWPALAT	sp|P36269|GGT5_HUMAN(pre=R,post=T);sp|P36269-2|GGT5_HUMAN(pre=R,post=T);sp|P36269-3|GGT5_HUMAN(pre=R,post=T)	918.485	3	12.3542
QLLGHMEDLEGDAQSVLDAR	sp|Q9NX46|ARHL2_HUMAN(pre=K,post=E)	781.057	3	24.6901	SS#SSLLASPGHISVK	sp|A0FGR8|ESYT2_HUMAN(pre=R,post=E);sp|A0FGR8-2|ESYT2_HUMAN(pre=R,post=E);sp|A0FGR8-5|ESYT2_HUMAN(pre=R,post=E);sp|A0FGR8-6|ESYT2_HUMAN(pre=R,post=E);tr|F2Z3K9|F2Z3K9_HUMAN(pre=R,post=E);tr|H7BXI1|H7BXI1_HUMAN(pre=R,post=E)	613.328	3	15.5001	LLN@CTAPGPDAAAR	sp|Q8N697|S15A4_HUMAN(pre=R,post=C);tr|H7BYB7|H7BYB7_HUMAN(pre=R,post=C)	786.403	2	12.3454
NTGDADQWCPLLETLTDAEMEKK	sp|Q12824|SNF5_HUMAN(pre=R,post=I);sp|Q12824-2|SNF5_HUMAN(pre=R,post=I);tr|G5E975|G5E975_HUMAN(pre=R,post=I);tr|B5MCL5|B5MCL5_HUMAN(pre=R,post=I)	775.134	4	24.6722	SFS#LASSSNSPISQR	sp|Q9BXB4|OSB11_HUMAN(pre=R,post=R)	597.952	3	15.4905	N@YSYVIHAK	sp|Q6FHJ7|SFRP4_HUMAN(pre=K,post=I);tr|C9JMJ2|C9JMJ2_HUMAN(pre=K,post=I)	692.379	2	12.3159
LNDHFPLVVWQTGSGTQTNMNVNEVISNR	sp|P07954|FUMH_HUMAN(pre=K,post=A);sp|P07954-2|FUMH_HUMAN(pre=K,post=A)	854.43	4	24.6513	TLSS#PSLQTDGIAATPVPPPPPPK	sp|Q9H7D0|DOCK5_HUMAN(pre=R,post=S)	912.821	3	15.48	DSSGVIHVM^LN@GSEPTGAYPIK	sp|Q10588|BST1_HUMAN(pre=K,post=G);tr|H0Y8G4|H0Y8G4_HUMAN(pre=K,post=G);tr|A6NC48|A6NC48_HUMAN(pre=K,post=G);tr|H0Y984|H0Y984_HUMAN(pre=K,post=G)	645.082	4	12.2978
GVDLDQLLDMSYEQLM^QLYSAR	sp|P62841|RS15_HUMAN(pre=R,post=Q);tr|K7ELC2|K7ELC2_HUMAN(pre=R,post=Q);tr|K7EQJ5|K7EQJ5_HUMAN(pre=R,post=Q);tr|K7EJ78|K7EJ78_HUMAN(pre=R,post=Q)	916.784	3	24.6493	M^ES#EGGADDSAEEGDLLDDDDNEDR	sp|P07910|HNRPC_HUMAN(pre=K,post=G);sp|P07910-2|HNRPC_HUMAN(pre=K,post=G);sp|P07910-3|HNRPC_HUMAN(pre=K,post=G);sp|P07910-4|HNRPC_HUMAN(pre=K,post=G);tr|B4DY08|B4DY08_HUMAN(pre=K,post=G);tr|G3V2Q1|G3V2Q1_HUMAN(pre=K,post=G);tr|G3V4C1|G3V4C1_HUMAN(pre=K,po	980.37	3	15.4672	LAGKPTHVN@VSVVM^AEVDGTC	sp|P01876|IGHA1_HUMAN(pre=R,post=Y)	830.426	3	12.2348
LMNESLM^LVTALNPHIGYDK	sp|P07954|FUMH_HUMAN(pre=K,post=A);sp|P07954-2|FUMH_HUMAN(pre=K,post=A)	641.594	4	24.6491	EDLPAENGETKTEES#PASDEAGEK	sp|P05114|HMGN1_HUMAN(pre=K,post=E);tr|A6NL93|A6NL93_HUMAN(pre=K,post=E);tr|A6NEL0|A6NEL0_HUMAN(pre=K,post=E)	1015.8	3	15.4154	DALN@VSQAWR	sp|Q8NCG5|CHST4_HUMAN(pre=R,post=W)	652.84	2	12.2261
HTDVQFYTEVGEITTDLGK	sp|Q9Y5B9|SP16H_HUMAN(pre=R,post=H)	1221.13	2	24.618	S#FSM^HDLTTIQGDEPVGQRPYQPLPEAK	sp|Q6NUK4|REEP3_HUMAN(pre=R,post=K)	882.18	4	15.4097	SN@ETALHYFK	sp|Q9UBV2|SE1L1_HUMAN(pre=Q,post=K)	749.894	2	12.2189
VDYILSVMNVPDFDFPPEFYEHAK	sp|Q5JWF2|GNAS1_HUMAN(pre=R,post=A);sp|Q5JWF2-2|GNAS1_HUMAN(pre=R,post=A);sp|P63092|GNAS2_HUMAN(pre=R,post=A);sp|P63092-2|GNAS2_HUMAN(pre=R,post=A);sp|P63092-3|GNAS2_HUMAN(pre=R,post=A);tr|H0Y7F4|H0Y7F4_HUMAN(pre=R,post=A);tr|A6NI00|A6NI00_HUMAN(pre=R,pos	790.895	4	24.597	ADGAT#SDDLDLHDDR	sp|Q07157|ZO1_HUMAN(pre=K,post=L);sp|Q07157-2|ZO1_HUMAN(pre=K,post=L);tr|G5E9E7|G5E9E7_HUMAN(pre=K,post=L);tr|G3V1L9|G3V1L9_HUMAN(pre=K,post=L)	613.923	3	15.3997	LSLHRPALEDLLLGSEAN@LT	sp|P01876|IGHA1_HUMAN(pre=R,post=C);sp|P01877|IGHA2_HUMAN(pre=R,post=C)	769.761	3	12.213
GYWAGLDASAQTTSHELTIPNDLIGCIIGR	sp|Q15366-2|PCBP2_HUMAN(pre=K,post=Q);sp|Q15366-3|PCBP2_HUMAN(pre=K,post=Q);sp|Q15366-4|PCBP2_HUMAN(pre=K,post=Q);sp|Q15366-5|PCBP2_HUMAN(pre=K,post=Q);tr|F8VWQ4|F8VWQ4_HUMAN(pre=K,post=Q);tr|F8VZX2|F8VZX2_HUMAN(pre=K,post=Q);tr|F8VRH0|F8VRH0_HUMAN(pre=K,	844.181	4	24.5917	TPT#PEPAEVETR	sp|Q9UHY1|NRBP_HUMAN(pre=K,post=K);tr|F8W6G1|F8W6G1_HUMAN(pre=K,post=K)	775.866	2	15.3925	GILSNLEN@TTK	sp|P25391|LAMA1_HUMAN(pre=Y,post=Y)	739.921	2	12.2125
AVFYNSVNGIIFVHDLTNK	sp|Q5HYI8|RABL3_HUMAN(pre=R,post=K);tr|C9JXM3|C9JXM3_HUMAN(pre=R,post=K);tr|F8WDC7|F8WDC7_HUMAN(pre=R,post=K);tr|F8WF50|F8WF50_HUMAN(pre=R,post=K)	813.781	3	24.5839	SNS#LVSTFTMEK	sp|Q9HB21|PKHA1_HUMAN(pre=R,post=R)	856.416	2	15.3872	GLDGN@GTGN@STR	sp|Q5VUB5|F1711_HUMAN(pre=R,post=H)	647.804	2	12.1694
CPIGYSGLSCESCDAHFTR	sp|P98160|PGBM_HUMAN(pre=R,post=V)	787.678	3	24.5814	AS#PGLLPVANGNSLNK	sp|Q14814|MEF2D_HUMAN(pre=R,post=V);sp|Q14814-2|MEF2D_HUMAN(pre=R,post=V);sp|Q14814-3|MEF2D_HUMAN(pre=R,post=V);sp|Q14814-4|MEF2D_HUMAN(pre=R,post=V);sp|Q14814-5|MEF2D_HUMAN(pre=R,post=V);sp|Q14814-6|MEF2D_HUMAN(pre=R,post=V);tr|Q5T9U4|Q5T9U4_HUMAN(pre=R,	640.68	3	15.3686	IPLVN@ISLLPK	sp|Q3T906|GNPTA_HUMAN(pre=K,post=D)	748.49	2	12.1474
GFDPLLVEEALEMHQCSEEK	sp|Q9NZ09|UBAP1_HUMAN(pre=K,post=M);sp|Q9NZ09-2|UBAP1_HUMAN(pre=K,post=M);tr|F5GXE2|F5GXE2_HUMAN(pre=K,post=M);tr|F5H0J8|F5H0J8_HUMAN(pre=K,post=M)	663.075	4	24.5493	TRPGS#FQSLSDALSDTPAK	sp|Q9H9C1|SPE39_HUMAN(pre=R,post=S);sp|Q9H9C1-2|SPE39_HUMAN(pre=R,post=S);tr|G3V4K3|G3V4K3_HUMAN(pre=R,post=S)	782.725	3	15.3626	QLFFN@GTEPLRPQDPLPWPALATTLETVATEGVEVF	sp|P36269|GGT5_HUMAN(pre=R,post=Y);sp|P36269-2|GGT5_HUMAN(pre=R,post=Y);sp|P36269-3|GGT5_HUMAN(pre=R,post=Y)	1033.04	4	12.1103
TDPHLCDFLETHFLDEEVK	sp|P02792|FRIL_HUMAN(pre=R,post=L)	878.432	3	24.5489	DYDEEEQGYDS#EKEKK	sp|Q05519|SRS11_HUMAN(pre=R,post=E);sp|Q05519-2|SRS11_HUMAN(pre=R,post=E);tr|Q5T757|Q5T757_HUMAN(pre=R,post=E)	883.409	3	15.3357	KIDN@ISLTVNDVR	sp|Q13201|MMRN1_HUMAN(pre=K,post=N);sp|Q13201-2|MMRN1_HUMAN(pre=K,post=N);tr|E7EPG1|E7EPG1_HUMAN(pre=K,post=N)	592.676	3	12.0633
SEQEEYEAEGIAWEPVQYFNNK	sp|O00159|MYO1C_HUMAN(pre=K,post=I);sp|O00159-2|MYO1C_HUMAN(pre=K,post=I);sp|O00159-3|MYO1C_HUMAN(pre=K,post=I);tr|F5H6E2|F5H6E2_HUMAN(pre=K,post=I)	983.466	3	24.5472	SLGS#SFGSGAGSSSFSR	sp|P05787|K2C8_HUMAN(pre=Y,post=T);sp|P05787-2|K2C8_HUMAN(pre=Y,post=T);gi|181400(pre=Y,post=T);gi|87303(pre=Y,post=T);gi|307083(pre=Y,post=T);gi|30313(pre=Y,post=T);gi|2119212(pre=Y,post=T);gi|105815(pre=Y,post=T);gi|1419564(pre=Y,post=T);gi|2506774(pre=	601.269	3	15.3354	SPYYN@VSDEISFHCYDGY	sp|P00751|CFAB_HUMAN(pre=R,post=T);sp|P00751-2|CFAB_HUMAN(pre=R,post=T);tr|B4E1Z4|B4E1Z4_HUMAN(pre=R,post=T);tr|B0UXW4|B0UXW4_HUMAN(pre=R,post=T);tr|C9JRT3|C9JRT3_HUMAN(pre=R,post=T);tr|E7ETN3|E7ETN3_HUMAN(pre=R,post=T)	1180.99	2	11.9939
QQNDELTTLADEAQSLKDEIDVLR	sp|Q86VS8|HOOK3_HUMAN(pre=R,post=H)	758.897	4	24.536	LSS#GFDDIDLPSAVK	sp|Q9Y446|PKP3_HUMAN(pre=R,post=Y);tr|E9PKC4|E9PKC4_HUMAN(pre=R,post=Y)	966.485	2	15.3231	N@CTDIDECR	sp|P35555|FBN1_HUMAN(pre=R,post=I);sp|P35556|FBN2_HUMAN(pre=R,post=I);sp|P35556-2|FBN2_HUMAN(pre=R,post=I);sp|Q75N90|FBN3_HUMAN(pre=R,post=I);tr|D6RJI3|D6RJI3_HUMAN(pre=R,post=I)	664.273	2	11.9878
RLEASDGGLDSAELAAELGMEHQAVVGAVK	sp|Q9Y285|SYFA_HUMAN(pre=R,post=S);tr|B4E363|B4E363_HUMAN(pre=R,post=S);tr|K7EK06|K7EK06_HUMAN(pre=R,post=S);tr|K7ER16|K7ER16_HUMAN(pre=R,post=S);tr|K7ER00|K7ER00_HUMAN(pre=R,post=S);tr|K7EPH2|K7EPH2_HUMAN(pre=R,post=S)	828.684	4	24.5332	KGDVEGS#QSQDEGEGSGESER	sp|Q9UQE7|SMC3_HUMAN(pre=K,post=G)	845.696	3	15.3151	DVAN@ITIYDEEAMVEAVALYNPVSF	sp|P09668|CATH_HUMAN(pre=K,post=A)	973.478	3	11.9151
KPEAQLPAVYPFAAAMYQNELFNLQK	sp|Q13576|IQGA2_HUMAN(pre=K,post=Q);tr|E7EWC2|E7EWC2_HUMAN(pre=K,post=Q);tr|D6R939|D6R939_HUMAN(pre=K,post=Q)	1138.62	3	24.5215	QPPVSPLTLS#PGPEAHQGFSR	sp|Q6UUV7|CRTC3_HUMAN(pre=R,post=Q);sp|Q6UUV7-3|CRTC3_HUMAN(pre=R,post=Q)	809.406	3	15.3033	NFN@ASWNSIPNTNDPCADNYR	sp|P15088|CBPA3_HUMAN(pre=R,post=G)	1308.07	2	11.9108
FTGYWWCPTASWEGSEGLK	sp|Q86TI2|DPP9_HUMAN(pre=R,post=T);sp|Q86TI2-2|DPP9_HUMAN(pre=R,post=T);sp|Q86TI2-4|DPP9_HUMAN(pre=R,post=T);tr|M0R162|M0R162_HUMAN(pre=R,post=T);tr|M0R2A8|M0R2A8_HUMAN(pre=R,post=T)	850.738	3	24.5075	LCQPQSTGSLLGDPAAS#SPPGER	sp|P55199|ELL_HUMAN(pre=K,post=G)	850.401	3	15.2789	AYIQEFQEFSKN@ISVMLGR	sp|Q6UWY5|OLFL1_HUMAN(pre=R,post=C)	850.449	3	11.886
TQQFFDEMADPDLLEESSSLLEPSEMGR	sp|Q93050|VPP1_HUMAN(pre=K,post=G);sp|Q93050-1|VPP1_HUMAN(pre=K,post=G);tr|K7EPG4|K7EPG4_HUMAN(pre=K,post=G);tr|K7EN36|K7EN36_HUMAN(pre=K,post=G);tr|F5H569|F5H569_HUMAN(pre=K,post=G)	1115.85	3	24.4927	IPEISIQDM^TAQVTS#PSGK	sp|P21333|FLNA_HUMAN(pre=K,post=T);sp|P21333-2|FLNA_HUMAN(pre=K,post=T);tr|Q5HY54|Q5HY54_HUMAN(pre=K,post=T);tr|E9PHF0|E9PHF0_HUMAN(pre=K,post=T)	796.066	3	15.2699	KDYGSQEDFTQVWN@TTM^K	sp|O60635|TSN1_HUMAN(pre=K,post=G)	657.575	4	11.8754
TFESYFPTPAALCEGLWSHSYK	sp|P14207|FOLR2_HUMAN(pre=R,post=V);tr|J3KR13|J3KR13_HUMAN(pre=R,post=V);tr|E7EU04|E7EU04_HUMAN(pre=R,post=V)	960.471	3	24.4825	RLS#VEESGLGLGLGPGR	sp|Q2M3V2|SWAHA_HUMAN(pre=R,post=S)	641.006	3	15.2572	ELLLHLIDYLVTSDGKDPEITNLIN@STR	sp|P14384|CBPM_HUMAN(pre=R,post=I);tr|F8W111|F8W111_HUMAN(pre=R,post=I);tr|F8VVI6|F8VVI6_HUMAN(pre=R,post=I)	695.183	5	11.8695
VPAPVTMDSFFFGCELSGHTR	sp|O75607|NPM3_HUMAN(pre=R,post=S)	833.736	3	24.4799	EPAPPS#PESHSPR	sp|Q8NC06|ACBD4_HUMAN(pre=K,post=D);sp|Q8NC06-2|ACBD4_HUMAN(pre=K,post=D);tr|K7EM05|K7EM05_HUMAN(pre=K,post=D)	537.915	3	15.2493	GHDLNEDGLVSWEEYKN@ATY	sp|O43852|CALU_HUMAN(pre=K,post=G);sp|O43852-3|CALU_HUMAN(pre=K,post=G);sp|O43852-5|CALU_HUMAN(pre=K,post=G);sp|O43852-6|CALU_HUMAN(pre=K,post=G);sp|O43852-10|CALU_HUMAN(pre=K,post=G);sp|O43852-11|CALU_HUMAN(pre=K,post=G);sp|O43852-13|CALU_HUMAN(pre=K,pos	877.082	3	11.8525
TLDPDDMVYCGIYDNALDNDNYNLAK	sp|P35573|GDE_HUMAN(pre=K,post=G);sp|P35573-2|GDE_HUMAN(pre=K,post=G);sp|P35573-3|GDE_HUMAN(pre=K,post=G)	1104.18	3	24.456	TLS#TSDDVEDRENEK	sp|Q96A65|EXOC4_HUMAN(pre=R,post=G);tr|E9PED2|E9PED2_HUMAN(pre=R,post=G)	702.655	3	15.2274	CECPPGHQLSPN@ISAC	sp|P35555|FBN1_HUMAN(pre=R,post=I)	986.428	2	11.8512
QVFGQTTIHQHIPFNWDSEFVQLHFGK	sp|Q9UJS0|CMC2_HUMAN(pre=K,post=E);sp|Q9UJS0-2|CMC2_HUMAN(pre=K,post=E);tr|F5GX33|F5GX33_HUMAN(pre=K,post=E)	706.567	5	24.4476	S#PVIGSEVFLPNSNHVASGAGEAGR	sp|P29590-4|PML_HUMAN(pre=R,post=E);tr|H3BUJ5|H3BUJ5_HUMAN(pre=R,post=E);tr|H3BT57|H3BT57_HUMAN(pre=R,post=E);tr|H3BRN3|H3BRN3_HUMAN(pre=R,post=E)	892.769	3	15.2049	YGHGDHLIDQGLDVGN@LTQQR	sp|Q7Z7M9|GALT5_HUMAN(pre=F,post=E)	827.747	3	11.7594
EIPDLPEEPSQTAEEVVTVALR	sp|O00124|UBXN8_HUMAN(pre=K,post=C);sp|O00124-2|UBXN8_HUMAN(pre=K,post=C);sp|O00124-3|UBXN8_HUMAN(pre=K,post=C)	856.118	3	24.4407	LGGST#SDPPSSQSFSFHR	sp|Q13884|SNTB1_HUMAN(pre=R,post=D);sp|Q13884-2|SNTB1_HUMAN(pre=R,post=D);tr|H0YBJ3|H0YBJ3_HUMAN(pre=R,post=D)	706.652	3	15.161	M^YSEGSDIVPQSN@ETALHYFK	sp|Q9UBV2|SE1L1_HUMAN(pre=K,post=K)	907.768	3	11.7273
VEEQEPELTSTPNFVVEVIK	sp|Q07021|C1QBP_HUMAN(pre=K,post=N);tr|I3L3B0|I3L3B0_HUMAN(pre=K,post=N);tr|I3L3Q7|I3L3Q7_HUMAN(pre=K,post=N)	859.13	3	24.4292	MKPAGS#VNDM^ALDAFDLDR	sp|Q9UI08|EVL_HUMAN(pre=R,post=M);sp|Q9UI08-2|EVL_HUMAN(pre=R,post=M);tr|H0YJN0|H0YJN0_HUMAN(pre=R,post=M)	817.384	3	15.1491	N@ITIVTGAPR	sp|P26006|ITA3_HUMAN(pre=K,post=H);sp|P26006-1|ITA3_HUMAN(pre=K,post=H);tr|B4DDT0|B4DDT0_HUMAN(pre=K,post=H)	593.85	2	11.689
IECM^LLCEGAAAVLDMVRPK	sp|Q27J81|INF2_HUMAN(pre=R,post=A);sp|Q27J81-2|INF2_HUMAN(pre=R,post=A);tr|H7BXE4|H7BXE4_HUMAN(pre=R,post=A)	860.781	3	24.4251	S#APPS#PPPPGTR	sp|Q9Y4H4|GPSM3_HUMAN(pre=R,post=H);tr|E9PIE9|E9PIE9_HUMAN(pre=R,post=H);tr|E9PIP3|E9PIP3_HUMAN(pre=R,post=H)	732.824	2	15.1406	N@VTLHVPSK	sp|Q02487|DSC2_HUMAN(pre=K,post=L);sp|Q02487-2|DSC2_HUMAN(pre=K,post=L)	428.591	3	11.6793
LDDYLNTPLLDEIDPDSAEEPPVSR	sp|O15247|CLIC2_HUMAN(pre=R,post=R);tr|A6PVS0|A6PVS0_HUMAN(pre=R,post=R)	986.485	3	24.4245	ESEDKPEIEDVGS#DEEEEKKDG	sp|P07900|HS90A_HUMAN(pre=K,post=D);sp|P07900-2|HS90A_HUMAN(pre=K,post=D);tr|Q86U12|Q86U12_HUMAN(pre=K,post=D)	788.117	4	15.1399	WEYCN@LTR	sp|P08519|APOA_HUMAN(pre=R,post=C);sp|Q16609|LPAL2_HUMAN(pre=R,post=C)	643.803	2	11.6713
LATAMQEGEYDAERPPSKPPPVELR	sp|Q14203|DCTN1_HUMAN(pre=K,post=A);sp|Q14203-2|DCTN1_HUMAN(pre=K,post=A);sp|Q14203-3|DCTN1_HUMAN(pre=K,post=A);sp|Q14203-4|DCTN1_HUMAN(pre=K,post=A);sp|Q14203-5|DCTN1_HUMAN(pre=K,post=A);tr|E7EX90|E7EX90_HUMAN(pre=K,post=A);tr|A8MY36|A8MY36_HUMAN(pre=K,p	614.724	5	24.4241	VAGEAAET#DS#EPEPEPEPTAAPR	sp|Q6QNY0|BL1S3_HUMAN(pre=R,post=D)	1327.56	2	15.1184	IASITDDTFCKAN@DTSYIR	sp|P20774|MIME_HUMAN(pre=N,post=D)	827.413	3	11.6068
DNPGVPGNAGPPSHIIGDEEIPENCLEQLEMGFPR	sp|Q15345|LRC41_HUMAN(pre=R,post=G);sp|Q15345-3|LRC41_HUMAN(pre=R,post=G)	983.22	4	24.4233	SS#SPVQVEEEPVR	sp|Q8IZ21|PHAR4_HUMAN(pre=R,post=L);sp|Q8IZ21-2|PHAR4_HUMAN(pre=R,post=L);sp|Q8IZ21-3|PHAR4_HUMAN(pre=R,post=L)	556.266	3	15.1078	DEIGN@VSTSHLL	sp|P04843|RPN1_HUMAN(pre=R,post=I);tr|B7Z4L4|B7Z4L4_HUMAN(pre=R,post=I)	715.369	2	11.5852
IEAYNICHLNYFTFSPIYDK	sp|O00462|MANBA_HUMAN(pre=R,post=S);tr|E9PFW2|E9PFW2_HUMAN(pre=R,post=S)	932.803	3	24.4203	QAEMLQNLT#PPPSYAATIASK	sp|Q13887|KLF5_HUMAN(pre=R,post=L);tr|A2TJX0|A2TJX0_HUMAN(pre=R,post=L)	867.11	3	15.0704	DSLMPLWWN@GSEPLWVTLTK	sp|Q6UWR7|ENPP6_HUMAN(pre=K,post=A);tr|D6R9P1|D6R9P1_HUMAN(pre=K,post=A)	888.133	3	11.5675
EAYNLFAVNGILFNHESPR	sp|O60547|GMDS_HUMAN(pre=R,post=R);tr|E9PI88|E9PI88_HUMAN(pre=R,post=R)	779.071	3	24.4139	EEAPAS#PLRPLYPQIS#PLK	sp|P85037|FOXK1_HUMAN(pre=K,post=I);sp|P85037-2|FOXK1_HUMAN(pre=K,post=I)	852.104	3	15.0689	VVN@VSDLYK	sp|P49961|ENTP1_HUMAN(pre=K,post=T);sp|P49961-2|ENTP1_HUMAN(pre=K,post=T);sp|P49961-4|ENTP1_HUMAN(pre=K,post=T);sp|P49961-5|ENTP1_HUMAN(pre=K,post=T);sp|P49961-6|ENTP1_HUMAN(pre=K,post=T)	663.382	2	11.5051
QNFEVAFSSAETHADCPQLLDTEDMVR	sp|P53814-5|SMTN_HUMAN(pre=R,post=L);sp|P53814-6|SMTN_HUMAN(pre=R,post=L);tr|B5MCI0|B5MCI0_HUMAN(pre=R,post=L)	1085.5	3	24.4119	QSFDDNDS#EELEDKDSK	sp|O60841|IF2P_HUMAN(pre=K,post=S)	838.364	3	15.0521	QLFFN@GTEPLRPQDPLPWPALA	sp|P36269|GGT5_HUMAN(pre=R,post=T);sp|P36269-2|GGT5_HUMAN(pre=R,post=T);sp|P36269-3|GGT5_HUMAN(pre=R,post=T)	884.803	3	11.4814
HATAFELDTDGNPFDQDIYGR	sp|P50454|SERPH_HUMAN(pre=F,post=E);tr|E9PKH2|E9PKH2_HUMAN(pre=F,post=E)	842.726	3	24.4032	YSISLS#PPEQQKK	sp|Q15057|ACAP2_HUMAN(pre=K,post=F);tr|H7C3K3|H7C3K3_HUMAN(pre=K,post=F)	673.031	3	15.0467	LSN@ESALPHVHTVSYGDDEDSLSSAYIQR	sp|O14773|TPP1_HUMAN(pre=L,post=V);sp|O14773-2|TPP1_HUMAN(pre=L,post=V)	1112.53	3	11.4768
MDIDAPDVDVHGPDWHLK	sp|Q09666|AHNK_HUMAN(pre=K,post=M)	470.438	5	24.3995	QT#SPDPCPQLPLVPR	sp|Q5D1E8|ZC12A_HUMAN(pre=R,post=G)	643.654	3	15.0455	EQQLESCACN@ETDNSCK	sp|P78536|ADA17_HUMAN(pre=R,post=V);sp|P78536-2|ADA17_HUMAN(pre=R,post=V)	787.998	3	11.4709
AAVGEPAFLSEEFQNSPEPDLEIVVCSGHGK	sp|Q10570|CPSF1_HUMAN(pre=N,post=N)	901.2	4	24.3906	SKLS#S#EDEEEDEAEDDQSEASGK	sp|Q8NEJ9|NGDN_HUMAN(pre=M,post=K);sp|Q8NEJ9-2|NGDN_HUMAN(pre=M,post=K);tr|G3V4G1|G3V4G1_HUMAN(pre=M,post=K)	1036.09	3	15.0314	RN@VTAAAQGFGYK	sp|Q9NY15|STAB1_HUMAN(pre=R,post=I)	557.974	3	11.3871
EGAMACTVAVEESIAHHYNNQIR	sp|Q99807|COQ7_HUMAN(pre=K,post=T);sp|Q99807-2|COQ7_HUMAN(pre=K,post=T);tr|H3BP28|H3BP28_HUMAN(pre=K,post=T);tr|H3BTN8|H3BTN8_HUMAN(pre=K,post=T)	686.831	4	24.3791	QKNS#PLLSVSSQTITK	sp|Q8ND24|RN214_HUMAN(pre=K,post=E);tr|E9PRE9|E9PRE9_HUMAN(pre=K,post=E)	748.418	3	15.027	LDN@VTVAHM^GTM^DGR	sp|Q04912|RON_HUMAN(pre=R,post=I);sp|Q04912-2|RON_HUMAN(pre=R,post=I);sp|Q04912-3|RON_HUMAN(pre=R,post=I);sp|Q04912-5|RON_HUMAN(pre=R,post=I);sp|Q04912-6|RON_HUMAN(pre=R,post=I);tr|J3KQS7|J3KQS7_HUMAN(pre=R,post=I)	598.615	3	11.3714
MTVDESGQLISCSMDDTVR	sp|O75083|WDR1_HUMAN(pre=R,post=Y);sp|O75083-3|WDR1_HUMAN(pre=R,post=Y)	763.349	3	24.3676	AS#APLPGLSAPGR	sp|O14558|HSPB6_HUMAN(pre=R,post=L);tr|K7EP04|K7EP04_HUMAN(pre=R,post=L)	473.25	3	15.0045	VLNN@ITNDLR	sp|P21757|MSRE_HUMAN(pre=K,post=L);sp|P21757-2|MSRE_HUMAN(pre=K,post=L);sp|P21757-3|MSRE_HUMAN(pre=K,post=L);tr|B4DDJ5|B4DDJ5_HUMAN(pre=K,post=L);tr|F5GZJ2|F5GZJ2_HUMAN(pre=K,post=L);tr|H0YBY2|H0YBY2_HUMAN(pre=K,post=L)	658.868	2	11.3627
ILHQEAMNASTPTIIESWLR	sp|P16885|PLCG2_HUMAN(pre=K,post=K);tr|H3BQV5|H3BQV5_HUMAN(pre=K,post=K)	614.329	4	24.3256	SPQIS#MSDIDLNLK	sp|Q09666|AHNK_HUMAN(pre=K,post=G)	964.988	2	14.9979	DIVGN@LTELESEDIQIEALLM^R	sp|Q92896|GSLG1_HUMAN(pre=R,post=A);sp|Q92896-2|GSLG1_HUMAN(pre=R,post=A);sp|Q92896-3|GSLG1_HUMAN(pre=R,post=A)	888.126	3	11.3589
LIFPYVELDLHSYDLGIENR	sp|O75874|IDHC_HUMAN(pre=K,post=D);tr|C9JJE5|C9JJE5_HUMAN(pre=K,post=D);tr|C9JLU6|C9JLU6_HUMAN(pre=K,post=D);tr|C9J4N6|C9J4N6_HUMAN(pre=K,post=D)	638.34	4	24.3174	SRESAS#PTIPNLDLLEAHTK	sp|O75151|PHF2_HUMAN(pre=K,post=E)	637.582	4	14.987	LYAN@HTSLPASAR	sp|Q9NRB3|CHSTC_HUMAN(pre=R,post=E)	515.944	3	11.3331
VFQPSPLASQFELPGDFFNLTAEEIKR	sp|Q9BZV1|UBXN6_HUMAN(pre=R,post=E);sp|Q9BZV1-2|UBXN6_HUMAN(pre=R,post=E);tr|K7EP32|K7EP32_HUMAN(pre=R,post=E)	842.951	4	24.3145	ST#EPSVTPDLLNFK	sp|Q6WCQ1|MPRIP_HUMAN(pre=R,post=K);sp|Q6WCQ1-2|MPRIP_HUMAN(pre=R,post=K)	639.328	3	14.9785	QSIN@ETPLGSLSK	sp|Q7Z7M9|GALT5_HUMAN(pre=K,post=D)	831.963	2	11.2601
NWSAAGNAFCQAAQLHLQLQSK	sp|P54920|SNAA_HUMAN(pre=K,post=H);tr|M0R058|M0R058_HUMAN(pre=K,post=H)	683.605	4	24.2998	DGQDAIAQS#PEKESK	sp|Q9NWH9|SLTM_HUMAN(pre=K,post=D);tr|H0YL55|H0YL55_HUMAN(pre=K,post=D);tr|H7BXE3|H7BXE3_HUMAN(pre=K,post=D)	705.683	3	14.9746	GSLSYLN@VTR	sp|P07339|CATD_HUMAN(pre=K,post=K);tr|H7C469|H7C469_HUMAN(pre=K,post=K);tr|F8WD96|F8WD96_HUMAN(pre=K,post=K);tr|C9JH19|C9JH19_HUMAN(pre=K,post=K)	627.844	2	11.2505
NVLTTFSQEMSQLILNEMPK	sp|Q8IY21|DDX60_HUMAN(pre=R,post=A);tr|D6R944|D6R944_HUMAN(pre=R,post=A)	871.13	3	24.298	GFS#FVATGLM^EDDGKPR	sp|Q15418|KS6A1_HUMAN(pre=R,post=A);sp|Q15418-2|KS6A1_HUMAN(pre=R,post=A);sp|Q15418-3|KS6A1_HUMAN(pre=R,post=A);tr|E9PRI4|E9PRI4_HUMAN(pre=R,post=A);tr|E9PGT3|E9PGT3_HUMAN(pre=R,post=A);tr|Q5SVM6|Q5SVM6_HUMAN(pre=R,post=A)	737.686	3	14.9679	QTN@ESLLILR	sp|P25391|LAMA1_HUMAN(pre=R,post=A)	666.389	2	11.2418
IKGDVPSVGLEGPDVDLQGPEAK	sp|Q09666|AHNK_HUMAN(pre=K,post=I)	918.175	3	24.283	S#VSEINS#DDELSGK	sp|P82094|TMF1_HUMAN(pre=R,post=G);sp|P82094-2|TMF1_HUMAN(pre=R,post=G);tr|F8WF45|F8WF45_HUMAN(pre=R,post=G)	964.412	2	14.9644	LTVN@LTNDR	sp|P40189|IL6RB_HUMAN(pre=K,post=Y);sp|P40189-3|IL6RB_HUMAN(pre=K,post=Y)	595.829	2	11.2284
IATPFQVYSWTAPQAEHAMDCVR	sp|O75153|CLU_HUMAN(pre=R,post=A);tr|K7EIG1|K7EIG1_HUMAN(pre=R,post=A);tr|I3L2B0|I3L2B0_HUMAN(pre=R,post=A)	941.456	3	24.2674	SRS#APPNLWAAQR	sp|Q92934|BAD_HUMAN(pre=R,post=Y);tr|F5H3B1|F5H3B1_HUMAN(pre=R,post=Y);tr|F5H1R6|F5H1R6_HUMAN(pre=R,post=Y)	559.95	3	14.958	LDN@VTVAHMGTMDGR	sp|Q04912|RON_HUMAN(pre=R,post=I);sp|Q04912-2|RON_HUMAN(pre=R,post=I);sp|Q04912-3|RON_HUMAN(pre=R,post=I);sp|Q04912-5|RON_HUMAN(pre=R,post=I);sp|Q04912-6|RON_HUMAN(pre=R,post=I);tr|J3KQS7|J3KQS7_HUMAN(pre=R,post=I)	587.951	3	11.2003
LDETGNLM^ISEGHFASETIR	sp|Q13813|SPTN1_HUMAN(pre=K,post=T);sp|Q13813-2|SPTN1_HUMAN(pre=K,post=T);sp|Q13813-3|SPTN1_HUMAN(pre=K,post=T);tr|A6NG51|A6NG51_HUMAN(pre=K,post=T)	794.057	3	24.2635	SEPHS#PGIPEIFR	sp|Q8ND82|Z280C_HUMAN(pre=K,post=T);tr|Q9UJJ2|Q9UJJ2_HUMAN(pre=K,post=T)	563.942	3	14.9553	GSFVGN@ISK	sp|Q9Y5G5|PCDG8_HUMAN(pre=K,post=D);sp|Q9Y5G5-2|PCDG8_HUMAN(pre=K,post=D);sp|Q9Y5H3|PCDGA_HUMAN(pre=K,post=D);sp|Q9Y5H3-2|PCDGA_HUMAN(pre=K,post=D);sp|Q9Y5H2|PCDGB_HUMAN(pre=K,post=D);sp|Q9Y5H2-2|PCDGB_HUMAN(pre=K,post=D);sp|Q9Y5H2-3|PCDGB_HUMAN(pre=K,pos	599.338	2	11.1646
TNYSSVLTNVGAALHGFHDVMK	sp|Q6ZMI0|PPR21_HUMAN(pre=R,post=D);sp|Q6ZMI0-2|PPR21_HUMAN(pre=R,post=D);sp|Q6ZMI0-5|PPR21_HUMAN(pre=R,post=D);sp|Q6ZMI0-3|PPR21_HUMAN(pre=R,post=D)	663.099	4	24.2578	RYEDDGIS#DDEIEGKR	sp|Q9Y2K7|KDM2A_HUMAN(pre=R,post=T);sp|Q9Y2K7-3|KDM2A_HUMAN(pre=R,post=T)	567.013	4	14.9405	YM^QN@LTVEQPIEVK	sp|P24043|LAMA2_HUMAN(pre=R,post=K)	666.357	3	11.1636
AIALCHNVTPVYESNGVTDQAEAEK	sp|O75110|ATP9A_HUMAN(pre=K,post=Q);sp|O75110-2|ATP9A_HUMAN(pre=K,post=Q)	751.876	4	24.2577	LDNVPHT#PSSYIETLPK	sp|Q99733|NP1L4_HUMAN(pre=R,post=A);tr|F5HFY4|F5HFY4_HUMAN(pre=R,post=A);tr|E9PJJ2|E9PJJ2_HUMAN(pre=R,post=A);tr|E9PS34|E9PS34_HUMAN(pre=R,post=A);tr|E9PNJ7|E9PNJ7_HUMAN(pre=R,post=A);tr|E9PNW0|E9PNW0_HUMAN(pre=R,post=A);tr|C9J6D1|C9J6D1_HUMAN(pre=R,post=	760.392	3	14.9233	LSISFPN@MTSNGYPVLYPTGL	sp|P56199|ITA1_HUMAN(pre=K,post=S)	806.08	3	11.1615
FCVSDTENNLGFALGPMFVK	sp|P42892|ECE1_HUMAN(pre=K,post=A);sp|P42892-2|ECE1_HUMAN(pre=K,post=A);sp|P42892-3|ECE1_HUMAN(pre=K,post=A);sp|P42892-4|ECE1_HUMAN(pre=K,post=A);tr|B4DKB2|B4DKB2_HUMAN(pre=K,post=A)	845.427	3	24.2464	ASIGQS#PGLPSTTFK	sp|Q5VT52|RPRD2_HUMAN(pre=K,post=L);sp|Q5VT52-2|RPRD2_HUMAN(pre=K,post=L);sp|Q5VT52-3|RPRD2_HUMAN(pre=K,post=L);tr|B4E2Q6|B4E2Q6_HUMAN(pre=K,post=L)	620.324	3	14.8854	N@NSDISSTR	sp|P01871|IGHM_HUMAN(pre=K,post=G);sp|P01871-2|IGHM_HUMAN(pre=K,post=G)	569.777	2	11.1248
GLVVLGFPCNQFGHQENAK	sp|P07203|GPX1_HUMAN(pre=R,post=N)	601.568	4	24.2386	HRS#IHEVDISNLEAALR	sp|Q9Y2H5|PKHA6_HUMAN(pre=R,post=A);tr|Q5VTI5|Q5VTI5_HUMAN(pre=R,post=A)	728.707	3	14.8774	YVAFN@GTK	sp|O94856|NFASC_HUMAN(pre=K,post=V);sp|O94856-3|NFASC_HUMAN(pre=K,post=V);sp|O94856-4|NFASC_HUMAN(pre=K,post=V);sp|O94856-5|NFASC_HUMAN(pre=K,post=V);sp|O94856-6|NFASC_HUMAN(pre=K,post=V);sp|O94856-7|NFASC_HUMAN(pre=K,post=V);sp|O94856-8|NFASC_HUMAN(pre=K	594.832	2	11.1194
VFGCDLGEHLLNSGFEVPQVLQSCTAFIER	sp|A7KAX9|RHG32_HUMAN(pre=R,post=Y);sp|A7KAX9-2|RHG32_HUMAN(pre=R,post=Y);sp|A7KAX9-3|RHG32_HUMAN(pre=R,post=Y);tr|G3V174|G3V174_HUMAN(pre=R,post=Y)	892.446	4	24.2369	SSRS#QLDLFDDVGTFASGPPK	sp|Q8N6H7|ARFG2_HUMAN(pre=K,post=Y);tr|G5E9L0|G5E9L0_HUMAN(pre=K,post=Y);tr|B7Z9M7|B7Z9M7_HUMAN(pre=K,post=Y);tr|B4DX29|B4DX29_HUMAN(pre=K,post=Y);tr|E9PQP3|E9PQP3_HUMAN(pre=K,post=Y);tr|H0YDN9|H0YDN9_HUMAN(pre=K,post=Y)	864.759	3	14.8686	TPLTAN@ITK	sp|P01877|IGHA2_HUMAN(pre=K,post=S)	624.376	2	11.1073
VPVAVQGEDTVQSLTQGDGVAK	sp|P01024|CO3_HUMAN(pre=R,post=L)	829.449	3	24.2327	GAAEEAELEDS#DDEEKPVK	sp|Q9UBB9|TFP11_HUMAN(pre=K,post=Q);tr|F6XM96|F6XM96_HUMAN(pre=K,post=Q)	644.053	4	14.8628	DEGSPAAGEVLN@HSDHHPILF	sp|Q8IZA0|K319L_HUMAN(pre=R,post=L);sp|Q8IZA0-2|K319L_HUMAN(pre=R,post=L);sp|Q8IZA0-3|K319L_HUMAN(pre=R,post=L);tr|C9J519|C9J519_HUMAN(pre=R,post=L);tr|E7EN73|E7EN73_HUMAN(pre=R,post=L)	796.385	3	11.0955
GGPTATSVTQGTHTTLVTR	sp|P98088|MUC5A_HUMAN(pre=R,post=N)	677.031	3	24.232	YQQPFEDFRIS#QEHLADHFDSR	sp|P19174|PLCG1_HUMAN(pre=R,post=E);sp|P19174-2|PLCG1_HUMAN(pre=R,post=E)	748.092	4	14.8521	NLMSEEVTGQFSVHPETPKPSISSN@NSNPVEDK	sp|P31997|CEAM8_HUMAN(pre=L,post=D)	1008.75	4	11.0941
FVLNADVCSDFPLSAMLEAHR	sp|Q96IJ6|GMPPA_HUMAN(pre=F,post=R);sp|Q96IJ6-2|GMPPA_HUMAN(pre=F,post=R);tr|F8WD54|F8WD54_HUMAN(pre=F,post=R);tr|C9J255|C9J255_HUMAN(pre=F,post=R);tr|C9JAH0|C9JAH0_HUMAN(pre=F,post=R)	846.086	3	24.2253	ASS#LNVLNVGGK	sp|Q07866-4|KLC1_HUMAN(pre=R,post=A);sp|Q07866-6|KLC1_HUMAN(pre=R,post=A);sp|Q07866-7|KLC1_HUMAN(pre=R,post=A);sp|Q07866-9|KLC1_HUMAN(pre=R,post=A);tr|H0YJK1|H0YJK1_HUMAN(pre=R,post=A);tr|G3V5R9|G3V5R9_HUMAN(pre=R,post=A);tr|H0YG16|H0YG16_HUMAN(pre=R,post	763.914	2	14.8372	GELN@TSIFSSR	sp|Q9UHG3|PCYOX_HUMAN(pre=K,post=P);tr|B7Z9P8|B7Z9P8_HUMAN(pre=K,post=P);tr|B7Z3Y2|B7Z3Y2_HUMAN(pre=K,post=P)	678.351	2	11.0809
AQELGVLQDYLLALTTDDHLLR	sp|O43149|ZZEF1_HUMAN(pre=R,post=C)	881.151	3	24.2243	S#PMMPENAENEGDALLQFTAEFSSR	sp|Q9UNN5|FAF1_HUMAN(pre=K,post=Y);tr|B4DEJ6|B4DEJ6_HUMAN(pre=K,post=Y);tr|B3KT28|B3KT28_HUMAN(pre=K,post=Y)	999.105	3	14.8352	M^VLWN@DSVVR	sp|Q9Y487|VPP2_HUMAN(pre=K,post=H)	690.361	2	11.0798
TTLEHSDCAFM^VDNEAIYDICR	sp|Q71U36|TBA1A_HUMAN(pre=H,post=R);sp|P68363|TBA1B_HUMAN(pre=H,post=R);sp|Q9BQE3|TBA1C_HUMAN(pre=H,post=R);sp|Q13748|TBA3C_HUMAN(pre=H,post=R);sp|Q13748-2|TBA3C_HUMAN(pre=H,post=R);sp|Q6PEY2|TBA3E_HUMAN(pre=H,post=R);sp|P68366|TBA4A_HUMAN(pre=H,post=R);s	940.751	3	24.2198	LSSQIS#AGEEKWNSVSPASAGK	sp|Q86UE4|LYRIC_HUMAN(pre=K,post=R);tr|H0YB56|H0YB56_HUMAN(pre=K,post=R);tr|E5RJU9|E5RJU9_HUMAN(pre=K,post=R)	915.799	3	14.8289	N@ISDISENLKR	sp|Q6P179|ERAP2_HUMAN(pre=R,post=Y);sp|Q6P179-3|ERAP2_HUMAN(pre=R,post=Y)	526.63	3	11.0615
LHWPTSLPSGDAFSSVGTHR	sp|Q9Y5P4|C43BP_HUMAN(pre=R,post=F);sp|Q9Y5P4-2|C43BP_HUMAN(pre=R,post=F);sp|Q9Y5P4-3|C43BP_HUMAN(pre=R,post=F)	766.059	3	24.2183	S#PPKVPIVIQDDSLPAGPPPQIR	sp|Q7Z422|SZRD1_HUMAN(pre=K,post=I);sp|Q7Z422-2|SZRD1_HUMAN(pre=K,post=I);sp|Q7Z422-3|SZRD1_HUMAN(pre=K,post=I);sp|Q7Z422-4|SZRD1_HUMAN(pre=K,post=I);tr|C9K0U0|C9K0U0_HUMAN(pre=K,post=I);tr|F8WEE8|F8WEE8_HUMAN(pre=K,post=I)	698.138	4	14.8288	SEAN@LTCTLTGLR	sp|P01876|IGHA1_HUMAN(pre=G,post=D);sp|P01877|IGHA2_HUMAN(pre=G,post=D)	790.907	2	11.0264
QGAIVAVTGDGVNDSPALKK	sp|P05023|AT1A1_HUMAN(pre=R,post=A);sp|P05023-3|AT1A1_HUMAN(pre=R,post=A);sp|P50993|AT1A2_HUMAN(pre=R,post=A);sp|P13637|AT1A3_HUMAN(pre=R,post=A);tr|B7Z2T0|B7Z2T0_HUMAN(pre=R,post=A);tr|F5H3A1|F5H3A1_HUMAN(pre=R,post=A);tr|H0Y7C1|H0Y7C1_HUMAN(pre=R,post=A	593.843	4	24.2084	VRAS#LSDLSSLDDVEGMSVR	sp|Q969K3|RNF34_HUMAN(pre=R,post=Q);sp|Q969K3-2|RNF34_HUMAN(pre=R,post=Q);tr|H7BYJ1|H7BYJ1_HUMAN(pre=R,post=Q)	787.382	3	14.8285	N@VTLILDCK	sp|P20908|CO5A1_HUMAN(pre=K,post=K)	682.888	2	11.0228
AGELWLPHGTVATPVFMPVGTQATMK	sp|Q9BXR0|TGT_HUMAN(pre=R,post=G);tr|B4DFM7|B4DFM7_HUMAN(pre=R,post=G);tr|K7ESP6|K7ESP6_HUMAN(pre=R,post=G);tr|K7EJ21|K7EJ21_HUMAN(pre=R,post=G)	757.657	4	24.2027	TGSRPS#SHGGGGPAAAEEEVR	sp|O75907|DGAT1_HUMAN(pre=R,post=D);tr|E9PS80|E9PS80_HUMAN(pre=R,post=D);tr|E9PNR5|E9PNR5_HUMAN(pre=R,post=D)	745.008	3	14.8245	AYSWN@ISR	sp|P16109|LYAM3_HUMAN(pre=K,post=K);tr|Q5R342|Q5R342_HUMAN(pre=K,post=K);tr|Q5R343|Q5R343_HUMAN(pre=K,post=K);tr|Q5R341|Q5R341_HUMAN(pre=K,post=K);tr|Q5R345|Q5R345_HUMAN(pre=K,post=K);tr|Q5R349|Q5R349_HUMAN(pre=K,post=K);tr|Q5R348|Q5R348_HUMAN(pre=K,post=	571.292	2	10.9134
AGAYDFPSPEWDTVTPEAK	sp|Q9UQM7|KCC2A_HUMAN(pre=K,post=D);sp|Q9UQM7-2|KCC2A_HUMAN(pre=K,post=D);sp|Q13554|KCC2B_HUMAN(pre=K,post=N);sp|Q13554-2|KCC2B_HUMAN(pre=K,post=N);sp|Q13554-3|KCC2B_HUMAN(pre=K,post=N);sp|Q13554-4|KCC2B_HUMAN(pre=K,post=N);sp|Q13554-5|KCC2B_HUMAN(pre=K,p	790.39	3	24.2024	APRPQS#EES#WDEEDKR	sp|P05060|SCG1_HUMAN(pre=R,post=N)	803.012	3	14.8164	LFN@QTGSCK	sp|P02788|TRFL_HUMAN(pre=L,post=F);sp|P02788-2|TRFL_HUMAN(pre=L,post=F);tr|E7EQB2|E7EQB2_HUMAN(pre=L,post=F);tr|E7ER44|E7ER44_HUMAN(pre=L,post=F)	672.346	2	10.9101
AAEEAASTLASSIHPEQCIK	sp|Q7Z460|CLAP1_HUMAN(pre=R,post=V);sp|Q7Z460-2|CLAP1_HUMAN(pre=R,post=V);sp|Q7Z460-3|CLAP1_HUMAN(pre=R,post=V);tr|B7ZLX3|B7ZLX3_HUMAN(pre=R,post=V);tr|F5GWS0|F5GWS0_HUMAN(pre=R,post=V);tr|F5H2E2|F5H2E2_HUMAN(pre=R,post=V);tr|F5GWM7|F5GWM7_HUMAN(pre=R,pos	601.062	4	24.2023	SEACPCQPDSGS#PLPAEEEK	sp|Q14160|SCRIB_HUMAN(pre=R,post=R);sp|Q14160-2|SCRIB_HUMAN(pre=R,post=R);sp|Q14160-3|SCRIB_HUMAN(pre=R,post=R)	852.703	3	14.8136	VTDEAGHPVPSQIQN@STETPSAY	sp|Q9Y2E5|MA2B2_HUMAN(pre=R,post=D);sp|Q9Y2E5-2|MA2B2_HUMAN(pre=R,post=D);tr|E9PCD7|E9PCD7_HUMAN(pre=R,post=D);tr|H0YA68|H0YA68_HUMAN(pre=R,post=D)	858.41	3	10.9085
ANYGLVEPIPFEFPPTSVQWTPETLAAFDLTK	sp|Q5VW32|BROX_HUMAN(pre=K,post=R);tr|B7Z9G5|B7Z9G5_HUMAN(pre=K,post=R)	967.513	4	24.2014	S#FLNYYADLETSAR	sp|Q92870|APBB2_HUMAN(pre=K,post=E);sp|Q92870-2|APBB2_HUMAN(pre=K,post=E);sp|Q92870-4|APBB2_HUMAN(pre=K,post=E);tr|G5E9Y1|G5E9Y1_HUMAN(pre=K,post=E);tr|H0YAJ5|H0YAJ5_HUMAN(pre=K,post=E)	937.428	2	14.7928	ILM^NEGGHYN@ASSGK	sp|Q9BXJ5|C1QT2_HUMAN(pre=K,post=F)	628.312	3	10.8976
VQLGGLGTAPLNQWVSEAGPLWGGPDK	sp|O75420|PERQ1_HUMAN(pre=R,post=S)	1012.55	3	24.1746	KIPIPET#PPQTPPQVLDSPHQR	sp|Q969H4|CNKR1_HUMAN(pre=K,post=S);sp|Q969H4-2|CNKR1_HUMAN(pre=K,post=S);tr|G3V160|G3V160_HUMAN(pre=K,post=S)	711.633	4	14.7863	N@ETIWYVR	sp|Q8NHE4|VA0E2_HUMAN(pre=K,post=F);sp|Q8NHE4-4|VA0E2_HUMAN(pre=K,post=F)	613.321	2	10.8935
AFLDFHALPYQVVEVNPVR	sp|Q9H7Z7|PGES2_HUMAN(pre=R,post=R);tr|H7C5L1|H7C5L1_HUMAN(pre=R,post=R)	786.763	3	24.1692	GS#GFSLDVIDGPISQR	sp|O43166|SI1L1_HUMAN(pre=K,post=E);sp|O43166-2|SI1L1_HUMAN(pre=K,post=E);tr|J3KP19|J3KP19_HUMAN(pre=K,post=E)	624.64	3	14.7821	VKLN@HSLDK	sp|Q6P4A8|PLBL1_HUMAN(pre=K,post=G)	743.951	2	10.8714
GELLHSLEGFLDCSLVLPPTDAPSEQALLSLVPVQR	sp|P02730|B3AT_HUMAN(pre=R,post=E)	1012.04	4	24.1683	LVT#SPQSEPPAPFPPPR	sp|Q9H792|PEAK1_HUMAN(pre=K,post=S);tr|H0YN99|H0YN99_HUMAN(pre=K,post=S)	681.015	3	14.777	QNNGAFN@ETLFR	sp|P02786|TFR1_HUMAN(pre=K,post=N);tr|G3V0E5|G3V0E5_HUMAN(pre=K,post=N);tr|F5H6B1|F5H6B1_HUMAN(pre=K,post=N)	778.386	2	10.8634
HFLQATGCSMESALEAASLHPAQLLGLEK	sp|Q9Y303|NAGA_HUMAN(pre=R,post=S);sp|Q9Y303-2|NAGA_HUMAN(pre=R,post=S);sp|Q9Y303-3|NAGA_HUMAN(pre=R,post=S);tr|H3BTE3|H3BTE3_HUMAN(pre=R,post=S)	850.193	4	24.1548	SYSLGSS#FGSGAGSSSFSR	sp|P05787|K2C8_HUMAN(pre=L,post=T);sp|P05787-2|K2C8_HUMAN(pre=L,post=T);gi|181400(pre=L,post=T);gi|87303(pre=L,post=T);gi|307083(pre=L,post=T);gi|30313(pre=L,post=T);gi|2119212(pre=L,post=T);gi|105815(pre=L,post=T);gi|1419564(pre=L,post=T);gi|2506774(pre=	684.634	3	14.7767	GVNFN@VSK	sp|P03952|KLKB1_HUMAN(pre=R,post=V);tr|C9IYG8|C9IYG8_HUMAN(pre=R,post=V);tr|C9JCT1|C9JCT1_HUMAN(pre=R,post=V);tr|H0YAC1|H0YAC1_HUMAN(pre=R,post=V);tr|E9PBC5|E9PBC5_HUMAN(pre=R,post=V);tr|C9J075|C9J075_HUMAN(pre=R,post=V)	577.327	2	10.8558
IEEIMPNGDPLLAGQNTVDEVYVSR	sp|P52630|STAT2_HUMAN(pre=K,post=P);tr|G3V2M6|G3V2M6_HUMAN(pre=K,post=P)	968.486	3	24.1548	ESESALMEDRDES#EVS#DEGGSPISSEGQEPR	sp|O14976|GAK_HUMAN(pre=K,post=A);tr|E9PGR2|E9PGR2_HUMAN(pre=K,post=A)	1214.82	3	14.7591	N@TSVEHTR	sp|Q96JJ7|TMX3_HUMAN(pre=K,post=L)	544.775	2	10.8251
SVELVQQVDEDDAIYHVTSPALGGHTK	sp|Q8WXI4|ACO11_HUMAN(pre=R,post=P);sp|Q8WXI4-2|ACO11_HUMAN(pre=R,post=P)	799.916	4	24.1528	GGPGSAVS#PYPTFNPSSDVAALHK	sp|P04083|ANXA1_HUMAN(pre=K,post=A);tr|Q5T3N1|Q5T3N1_HUMAN(pre=K,post=A);tr|Q5T3N0|Q5T3N0_HUMAN(pre=K,post=A)	908.782	3	14.7581	DIVGN@LTELESEDIQIEALLMR	sp|Q92896|GSLG1_HUMAN(pre=R,post=A);sp|Q92896-2|GSLG1_HUMAN(pre=R,post=A);sp|Q92896-3|GSLG1_HUMAN(pre=R,post=A)	882.796	3	10.7605
IAEVENDEM^PADLPSLAADFVESK	sp|P02768|ALBU_HUMAN(pre=C,post=D);sp|P02768-2|ALBU_HUMAN(pre=C,post=D);tr|C9JKR2|C9JKR2_HUMAN(pre=C,post=D);tr|H0YA55|H0YA55_HUMAN(pre=C,post=D);tr|B7WNR0|B7WNR0_HUMAN(pre=C,post=D);tr|D6RHD5|D6RHD5_HUMAN(pre=C,post=D);gi|113576(pre=C,post=D)	965.48	3	24.1511	YS#PPAISPLVSEK	sp|Q14694|UBP10_HUMAN(pre=K,post=Q);sp|Q14694-2|UBP10_HUMAN(pre=K,post=Q);sp|Q14694-3|UBP10_HUMAN(pre=K,post=Q)	585.979	3	14.7485	LAGKPTHVN@VSVVM^AEVDGTCY	sp|P01876|IGHA1_HUMAN(pre=R,post=-)	884.782	3	10.7114
EVEPEPTEDKDLEADEEDTRK	sp|P20042|IF2B_HUMAN(pre=K,post=K)	727.358	4	24.1507	S#KSDATASISLSSNLK	sp|Q9UBF8|PI4KB_HUMAN(pre=R,post=R);sp|Q9UBF8-2|PI4KB_HUMAN(pre=R,post=R)	707.713	3	14.7478	ELFN@ITNGAR	sp|P11215|ITAM_HUMAN(pre=R,post=K)	640.342	2	10.6937
AQLQQVEAALSGNGENEDLLK	sp|O75940|SPF30_HUMAN(pre=K,post=L)	839.11	3	24.1485	ESEVCPVPT#NSPSPPPLPPPPPLPK	sp|Q9ULJ3|ZBT21_HUMAN(pre=K,post=I);sp|Q9ULJ3-2|ZBT21_HUMAN(pre=K,post=I)	1000.18	3	14.7375	TM^FPN@LTDVR	sp|P06681|CO2_HUMAN(pre=K,post=E);sp|P06681-2|CO2_HUMAN(pre=K,post=E);sp|P06681-3|CO2_HUMAN(pre=K,post=E);tr|B4E1Z4|B4E1Z4_HUMAN(pre=K,post=E);tr|B4DQI1|B4DQI1_HUMAN(pre=K,post=E);tr|E7ETN3|E7ETN3_HUMAN(pre=K,post=E);tr|E9PDZ0|E9PDZ0_HUMAN(pre=K,post=E);t	677.844	2	10.6892
GQTCGLCGNFNSIQADDFR	sp|P98088|MUC5A_HUMAN(pre=R,post=T);tr|E9PGF7|E9PGF7_HUMAN(pre=R,post=T);tr|E9PJ98|E9PJ98_HUMAN(pre=R,post=T)	1152.52	2	24.1263	S#SEVSLTSSVTSLDSSPVDLTPR	sp|Q13131|AAPK1_HUMAN(pre=K,post=P);sp|Q13131-2|AAPK1_HUMAN(pre=K,post=P)	863.42	3	14.7369	LN@FTGPGDPDSIR	sp|P05107|ITB2_HUMAN(pre=K,post=C);tr|A8MYE6|A8MYE6_HUMAN(pre=K,post=C);tr|E5RK25|E5RK25_HUMAN(pre=K,post=C);tr|J3KNI6|J3KNI6_HUMAN(pre=K,post=C);tr|E5RIG7|E5RIG7_HUMAN(pre=K,post=C);tr|E5RFI0|E5RFI0_HUMAN(pre=K,post=C);tr|E7EVZ9|E7EVZ9_HUMAN(pre=K,post=C	511.927	3	10.6888
EEYQPATPGLGM^FVEVKDPEDK	sp|Q9BVK6|TMED9_HUMAN(pre=R,post=V)	732.624	4	24.1248	VTFSVS#PIEATEK	sp|Q9ULD2|MTUS1_HUMAN(pre=K,post=C);sp|Q9ULD2-2|MTUS1_HUMAN(pre=K,post=C);sp|Q9ULD2-5|MTUS1_HUMAN(pre=K,post=C);tr|H0YC63|H0YC63_HUMAN(pre=K,post=C)	888.459	2	14.7359	FN@STQIAAM^APEHEEPR	sp|Q4G148|GXLT1_HUMAN(pre=K,post=I);sp|Q4G148-2|GXLT1_HUMAN(pre=K,post=I)	696.998	3	10.6777
VNIVDLQQVINVDLIHIENR	sp|O94874|UFL1_HUMAN(pre=R,post=I);sp|O94874-2|UFL1_HUMAN(pre=R,post=I);sp|O94874-3|UFL1_HUMAN(pre=R,post=I)	830.138	3	24.1216	SRPT#S#EGSDIESTEPQK	sp|Q4G0J3|LARP7_HUMAN(pre=R,post=Q);tr|D6RFF0|D6RFF0_HUMAN(pre=R,post=Q);tr|H0YA82|H0YA82_HUMAN(pre=R,post=Q)	766.006	3	14.7182	HTDDLTSLN@NTLANIR	sp|Q5KU26|COL12_HUMAN(pre=K,post=L)	648.336	3	10.6123
VDINAPDVDVHGPDWHLK	sp|Q09666|AHNK_HUMAN(pre=K,post=M)	579.551	4	24.0857	SGAVAGGPDT#PSAQPLGPPALQPGPGLSTK	sp|O94887|FARP2_HUMAN(pre=R,post=S);sp|O94887-2|FARP2_HUMAN(pre=R,post=S);tr|F5GZ84|F5GZ84_HUMAN(pre=R,post=S)	774.153	4	14.6949	N@LTVPGSLR	sp|P24821|TENA_HUMAN(pre=R,post=A);sp|P24821-4|TENA_HUMAN(pre=R,post=A);tr|H0YGZ3|H0YGZ3_HUMAN(pre=R,post=A);tr|E9PC84|E9PC84_HUMAN(pre=R,post=A);tr|J3QSU6|J3QSU6_HUMAN(pre=R,post=A)	551.324	2	10.6039
VHNESILDQVWNIFSEASNSEPVNK	sp|Q9NX58|LYAR_HUMAN(pre=K,post=E)	1048.87	3	24.0814	ESVAS#GDDRAEEDMDEAIEK	sp|P46821|MAP1B_HUMAN(pre=R,post=G)	855.37	3	14.6768	HEN@TSSSPIQY	sp|P04216|THY1_HUMAN(pre=R,post=E);tr|E9PNQ8|E9PNQ8_HUMAN(pre=R,post=E);tr|J3QRJ3|J3QRJ3_HUMAN(pre=R,post=E);tr|E9PIM6|E9PIM6_HUMAN(pre=R,post=E)	704.329	2	10.5701
AIFTGHSAVVEDVAWHLLHESLFGSVADDQK	sp|Q16576|RBBP7_HUMAN(pre=K,post=L);sp|Q16576-2|RBBP7_HUMAN(pre=K,post=L);tr|Q5JP01|Q5JP01_HUMAN(pre=K,post=L);tr|Q5JP02|Q5JP02_HUMAN(pre=K,post=L);tr|E9PC52|E9PC52_HUMAN(pre=K,post=L)	734.183	5	24.0786	EPLENS#AS#ESS#DTELPEKER	sp|P78337|PITX1_HUMAN(pre=R,post=G);tr|D6R9U1|D6R9U1_HUMAN(pre=R,post=G);tr|D6R955|D6R955_HUMAN(pre=R,post=G)	925.715	3	14.6755	GFN@ASYIR	sp|Q86SQ4|GP126_HUMAN(pre=K,post=V);sp|Q86SQ4-2|GP126_HUMAN(pre=K,post=V);sp|Q86SQ4-3|GP126_HUMAN(pre=K,post=V);sp|Q86SQ4-4|GP126_HUMAN(pre=K,post=V);tr|F5H2L1|F5H2L1_HUMAN(pre=K,post=V)	536.781	2	10.5599
LMGMTPWEQELAQLEAWVGR	sp|Q92888|ARHG1_HUMAN(pre=R,post=D);sp|Q92888-2|ARHG1_HUMAN(pre=R,post=D);sp|Q92888-3|ARHG1_HUMAN(pre=R,post=D);tr|Q6NX52|Q6NX52_HUMAN(pre=R,post=D);tr|M0R3H5|M0R3H5_HUMAN(pre=R,post=D);tr|M0QZR4|M0QZR4_HUMAN(pre=R,post=D)	830.42	3	24.0679	ESEDKPEIEDVGS#DEEEEKKD	sp|P07900|HS90A_HUMAN(pre=K,post=G);sp|P07900-2|HS90A_HUMAN(pre=K,post=G);tr|Q86U12|Q86U12_HUMAN(pre=K,post=G)	773.86	4	14.6751	SNVIVTGAN@FTR	sp|O60486|PLXC1_HUMAN(pre=K,post=A)	712.386	2	10.5582
SAAFQIQSFDIVCSPVWTSR	sp|Q99715|COCA1_HUMAN(pre=K,post=D);sp|Q99715-2|COCA1_HUMAN(pre=K,post=D);tr|D6RGG3|D6RGG3_HUMAN(pre=K,post=D);tr|H0Y5N9|H0Y5N9_HUMAN(pre=K,post=D)	815.078	3	24.0672	RPLSIQDS#FVEVSPVCPR	sp|Q9NPR2|SEM4B_HUMAN(pre=K,post=P);tr|J3KNP4|J3KNP4_HUMAN(pre=K,post=P)	770.72	3	14.671	LKEVN@DTLLVNELK	sp|Q15063|POSTN_HUMAN(pre=F,post=S);sp|Q15063-2|POSTN_HUMAN(pre=F,post=S);sp|Q15063-3|POSTN_HUMAN(pre=F,post=S);sp|Q15063-4|POSTN_HUMAN(pre=F,post=S);tr|B1ALD8|B1ALD8_HUMAN(pre=F,post=S);tr|F5H628|F5H628_HUMAN(pre=F,post=S);tr|B1ALD9|B1ALD9_HUMAN(pre=F,po	687.744	3	10.5459
IITHPNFNGNTLDNDIMLIRLSSPATLN	Trypa5|PromTArt5(pre=R,post=S)	1080.25	3	24.0533	EET#NEIQVVNEEPQR	sp|Q8NBJ4|GOLM1_HUMAN(pre=K,post=D);sp|Q8NBJ4-2|GOLM1_HUMAN(pre=K,post=D)	679.981	3	14.6652	N@VTAEQAR	sp|P00748|FA12_HUMAN(pre=R,post=N)	517.274	2	10.5268
LVSDCTEFTETECLPCGESEFLDTWNR	sp|P25942|TNR5_HUMAN(pre=K,post=E);sp|P25942-2|TNR5_HUMAN(pre=K,post=E);tr|H0YE23|H0YE23_HUMAN(pre=K,post=E)	1147.17	3	24.0434	SNGHAS#TDQLSEEK	sp|P51159|RB27A_HUMAN(pre=R,post=E);sp|P51159-2|RB27A_HUMAN(pre=R,post=E)	935.926	2	14.665	SCLSCPEN@TSTVK	sp|Q4LDE5|SVEP1_HUMAN(pre=R,post=R);sp|Q4LDE5-4|SVEP1_HUMAN(pre=R,post=R);tr|E9PBN8|E9PBN8_HUMAN(pre=R,post=R)	886.42	2	10.5037
DGETSGSQEDQLCTALVNQLNK	sp|Q5T4S7|UBR4_HUMAN(pre=K,post=F);sp|Q5T4S7-2|UBR4_HUMAN(pre=K,post=F);sp|Q5T4S7-3|UBR4_HUMAN(pre=K,post=F);sp|Q5T4S7-4|UBR4_HUMAN(pre=K,post=F)	899.107	3	24.0374	ALAQAPAPAPGPAQGPLPM^KS#PAPGNVAASK	sp|Q9BW04|SARG_HUMAN(pre=K,post=S);sp|Q9BW04-2|SARG_HUMAN(pre=K,post=S)	848.456	4	14.6543	ELQGN@CSR	sp|Q07954|LRP1_HUMAN(pre=R,post=L);tr|Q6PJ72|Q6PJ72_HUMAN(pre=R,post=L);tr|Q7Z7K9|Q7Z7K9_HUMAN(pre=R,post=L);tr|Q86SW0|Q86SW0_HUMAN(pre=R,post=L)	554.763	2	10.4938
GGHSGQLGPSSVAPSFRPEDELEHLTK	sp|Q93052|LPP_HUMAN(pre=K,post=K);tr|C9JUT4|C9JUT4_HUMAN(pre=K,post=K);tr|C9JXK9|C9JXK9_HUMAN(pre=K,post=K)	1040.87	3	24.0374	S#APPNLWAAQR	sp|Q92934|BAD_HUMAN(pre=R,post=Y);tr|F5H3B1|F5H3B1_HUMAN(pre=R,post=Y);tr|F5H1R6|F5H1R6_HUMAN(pre=R,post=Y)	717.855	2	14.6526	KN@ITDLVEGAK	sp|Q8IWA5|CTL2_HUMAN(pre=R,post=K);sp|Q8IWA5-2|CTL2_HUMAN(pre=R,post=K);sp|Q8IWA5-3|CTL2_HUMAN(pre=R,post=K);tr|K7ESF5|K7ESF5_HUMAN(pre=R,post=K)	540.99	3	10.481
LHAGPEPQALPAFSDLEALSLSTLYSLQK	sp|Q9C0B0|UNK_HUMAN(pre=R,post=Q);tr|K7EQ93|K7EQ93_HUMAN(pre=R,post=Q)	846.965	4	24.0367	RRGS#SGS#VDETLFALPAASEPVIR	sp|Q9NQC3|RTN4_HUMAN(pre=K,post=S);sp|Q9NQC3-5|RTN4_HUMAN(pre=K,post=S)	940.46	3	14.64	TVTCQLN@CSDHGHCDSFTK	sp|Q8IZA0|K319L_HUMAN(pre=N,post=R);sp|Q8IZA0-2|K319L_HUMAN(pre=N,post=R);sp|Q8IZA0-3|K319L_HUMAN(pre=N,post=R);tr|C9J519|C9J519_HUMAN(pre=N,post=R);tr|E7EN73|E7EN73_HUMAN(pre=N,post=R)	639.785	4	10.4479
LYDMQHTPTPIGDETEPTIIER	sp|Q9NXC5|MIO_HUMAN(pre=R,post=S);sp|Q9NXC5-2|MIO_HUMAN(pre=R,post=S)	900.78	3	24.0313	NS#PGLLVSPGNLNK	sp|Q06413|MEF2C_HUMAN(pre=R,post=N);sp|Q06413-2|MEF2C_HUMAN(pre=R,post=N);sp|Q06413-3|MEF2C_HUMAN(pre=R,post=N);sp|Q06413-4|MEF2C_HUMAN(pre=R,post=N);sp|Q06413-5|MEF2C_HUMAN(pre=R,post=N);sp|Q06413-6|MEF2C_HUMAN(pre=R,post=N);tr|D6RJG6|D6RJG6_HUMAN(pre=R,	593.321	3	14.6246	N@GTLVAFR	sp|Q92954|PRG4_HUMAN(pre=R,post=G);sp|Q92954-2|PRG4_HUMAN(pre=R,post=G);sp|Q92954-3|PRG4_HUMAN(pre=R,post=G);sp|Q92954-4|PRG4_HUMAN(pre=R,post=G);sp|Q92954-5|PRG4_HUMAN(pre=R,post=G);sp|Q92954-6|PRG4_HUMAN(pre=R,post=G);tr|E7EQ48|E7EQ48_HUMAN(pre=R,post=G	511.792	2	10.3874
HQDVFNQPTLNSFMGLGQAAWK	sp|P16930|FAAA_HUMAN(pre=K,post=E);tr|H0YLC7|H0YLC7_HUMAN(pre=K,post=E)	926.476	3	24.028	CTS#HSETPTVDDEEKVDER	sp|O95425|SVIL_HUMAN(pre=R,post=A);sp|O95425-2|SVIL_HUMAN(pre=R,post=A)	868.045	3	14.6194	AGN@TTESK	sp|Q8WWY8|LIPH_HUMAN(pre=K,post=I);tr|A2IBA6|A2IBA6_HUMAN(pre=K,post=I);tr|H7BZL3|H7BZL3_HUMAN(pre=K,post=I)	548.79	2	10.3549
GIASLTAASTPLNPLSFQCEFVK	sp|Q9NVH2|INT7_HUMAN(pre=K,post=L);sp|Q9NVH2-2|INT7_HUMAN(pre=K,post=L);sp|Q9NVH2-3|INT7_HUMAN(pre=K,post=L);sp|Q9NVH2-4|INT7_HUMAN(pre=K,post=L)	913.826	3	24.0095	AS#QEANLLTLAQK	sp|Q6PJG2|EMSA1_HUMAN(pre=R,post=A);tr|H7C1L3|H7C1L3_HUMAN(pre=R,post=A);tr|F6RU81|F6RU81_HUMAN(pre=R,post=A)	585.649	3	14.6086	GM^N@FTWK	sp|Q9P2C4|TM181_HUMAN(pre=K,post=T)	594.802	2	10.3092
ESMDTINHASQLVEQAHDMR	sp|Q16363|LAMA4_HUMAN(pre=K,post=D);sp|Q16363-2|LAMA4_HUMAN(pre=K,post=D)	819.386	3	24.0023	DLPTIPGVTSPSSDEPPM^EASQSHLRNS#PEDKR	sp|Q13541|4EBP1_HUMAN(pre=R,post=A)	792.581	5	14.6053	SPPISSQN@VTVLR	sp|P04216|THY1_HUMAN(pre=H,post=D);tr|E9PNQ8|E9PNQ8_HUMAN(pre=H,post=G);tr|J3QRJ3|J3QRJ3_HUMAN(pre=H,post=D);tr|E9PIM6|E9PIM6_HUMAN(pre=H,post=D)	771.935	2	10.2899
HSLEISSALNMFNIAPHGPDISK	sp|O75592|MYCB2_HUMAN(pre=R,post=M);sp|O75592-2|MYCB2_HUMAN(pre=R,post=M);tr|J3KPZ3|J3KPZ3_HUMAN(pre=R,post=M)	692.369	4	24.0019	QPSS#PYEDKDK	sp|Q9UQ35|SRRM2_HUMAN(pre=K,post=D);sp|Q9UQ35-2|SRRM2_HUMAN(pre=K,post=D);sp|Q9UQ35-3|SRRM2_HUMAN(pre=K,post=D);tr|I3L1I8|I3L1I8_HUMAN(pre=K,post=D);tr|I3L2L6|I3L2L6_HUMAN(pre=K,post=D);tr|I3L182|I3L182_HUMAN(pre=K,post=D);tr|I3L4D8|I3L4D8_HUMAN(pre=K,pos	602.628	3	14.5908	N@MTLLVEK	sp|Q6UX06|OLFM4_HUMAN(pre=R,post=L)	618.858	2	10.2467
DVHQCQGTAATNNISATPTFLFFR	sp|O43396|TXNL1_HUMAN(pre=V,post=N);tr|K7EML9|K7EML9_HUMAN(pre=V,post=N);tr|K7ER96|K7ER96_HUMAN(pre=V,post=N)	947.469	3	23.9972	SS#SPTSSLTQPIEM^PT#LSSSPTEERPTVGPGQQDNPLLK	sp|Q7LBC6|KDM3B_HUMAN(pre=R,post=T);sp|Q7LBC6-2|KDM3B_HUMAN(pre=R,post=T)	1140.3	4	14.5701	KASQDQTMCMDVDECERHPCGN@GTCK	sp|P35556|FBN2_HUMAN(pre=F,post=N)	1183.18	3	10.2434
FEDFLEDSQESQVFSGSDITQLEK	sp|Q03001|DYST_HUMAN(pre=R,post=E);sp|Q03001-8|DYST_HUMAN(pre=R,post=E);sp|Q03001-3|DYST_HUMAN(pre=R,post=E);sp|Q03001-9|DYST_HUMAN(pre=R,post=E);tr|Q6P0N6|Q6P0N6_HUMAN(pre=R,post=E);tr|J3QTQ0|J3QTQ0_HUMAN(pre=R,post=E);tr|F8W9J4|F8W9J4_HUMAN(pre=R,post=E	1022.83	3	23.993	AET#PPLPIPPPPPDIQPLER	sp|Q8IX15|HOMEZ_HUMAN(pre=R,post=Y);tr|F8WCA3|F8WCA3_HUMAN(pre=R,post=Y)	800.091	3	14.561	SN@LSDLLEK	sp|Q6UW63|KDEL1_HUMAN(pre=K,post=L)	654.369	2	10.143
VLGPYTFSICDTSNFSDYIR	sp|P22314|UBA1_HUMAN(pre=K,post=G)	833.736	3	23.9912	EGS#QGELTPANSQSR	sp|Q13098|CSN1_HUMAN(pre=R,post=M);sp|Q13098-5|CSN1_HUMAN(pre=R,post=M);sp|Q13098-7|CSN1_HUMAN(pre=R,post=M);tr|C9JFE4|C9JFE4_HUMAN(pre=R,post=M);tr|J3QQX0|J3QQX0_HUMAN(pre=R,post=M)	892.901	2	14.5476	SLN@LSYNK	sp|Q96JA1|LRIG1_HUMAN(pre=R,post=L);sp|Q96JA1-2|LRIG1_HUMAN(pre=R,post=L)	614.345	2	10.1342
M^DIDAPDVDVHGPDWHLK	sp|Q09666|AHNK_HUMAN(pre=K,post=M)	591.795	4	23.9795	RAS#AGPAPGPVVT#AEGLHPSLPSPTGNSTPLGSSK	sp|Q4KMP7|TB10B_HUMAN(pre=R,post=E);sp|Q4KMP7-2|TB10B_HUMAN(pre=R,post=E)	749.376	5	14.5461	SLNFHNCN@NSVPGK	sp|Q9NPR9|GP108_HUMAN(pre=Y,post=E);tr|M0R1G1|M0R1G1_HUMAN(pre=Y,post=E);tr|M0QYF6|M0QYF6_HUMAN(pre=Y,post=E)	626.312	3	10.1325
WLPAEYEDGLSLPFGWTPSR	sp|P11678|PERE_HUMAN(pre=R,post=R)	822.414	3	23.9613	RES#LTSFGNGPLSAGGPGKPGGGGGGSGSSSM^SR	sp|Q14643|ITPR1_HUMAN(pre=R,post=G);sp|Q14643-2|ITPR1_HUMAN(pre=R,post=G);sp|Q14643-3|ITPR1_HUMAN(pre=R,post=G);sp|Q14643-4|ITPR1_HUMAN(pre=R,post=G);sp|Q14643-5|ITPR1_HUMAN(pre=R,post=G);sp|Q14643-6|ITPR1_HUMAN(pre=R,post=G);sp|Q14643-7|ITPR1_HUMAN(pre=R	859.403	4	14.4907	TLEQQDSAN@VTWQIPTAK	sp|Q4LDE5|SVEP1_HUMAN(pre=K,post=D);sp|Q4LDE5-2|SVEP1_HUMAN(pre=K,post=D);sp|Q4LDE5-4|SVEP1_HUMAN(pre=K,post=D);tr|E9PBN8|E9PBN8_HUMAN(pre=K,post=D)	773.743	3	10.1112
EILDEAYVMASVDNPHVCR	sp|P00533|EGFR_HUMAN(pre=K,post=L);tr|Q504U8|Q504U8_HUMAN(pre=K,post=L);tr|E9PFD7|E9PFD7_HUMAN(pre=K,post=L)	788.048	3	23.9603	EDKPEIEDVGS#DEEEEKKDGDK	sp|P07900|HS90A_HUMAN(pre=S,post=K);sp|P07900-2|HS90A_HUMAN(pre=S,post=K);tr|Q86U12|Q86U12_HUMAN(pre=S,post=K)	664.924	5	14.4891	AEN@QTAPGEVPALSNLRPPSR	sp|P28300|LYOX_HUMAN(pre=R,post=V)	783.748	3	10.083
VDIDAPDVDVHGPDWHLK	sp|Q09666|AHNK_HUMAN(pre=K,post=M)	579.802	4	23.9602	EGNTTEDDFPSS#PGNGNK	sp|Q15007|FL2D_HUMAN(pre=R,post=S)	745.317	3	14.4777	AIPTYQEGACCPVQN@CSWTVC	sp|P98088|MUC5A_HUMAN(pre=R,post=S)	1323.56	2	10.0721
MDIDAPDVEVQGPDWHLK	sp|Q09666|AHNK_HUMAN(pre=K,post=M)	785.063	3	23.956	QQTEKPES#EDEWER	sp|O60231|DHX16_HUMAN(pre=K,post=T);tr|A2AB15|A2AB15_HUMAN(pre=K,post=T);tr|B0V0F8|B0V0F8_HUMAN(pre=K,post=T)	1079.98	2	14.4563	YN@M^SLDVNR	sp|P13612|ITA4_HUMAN(pre=F,post=K);tr|E7EP60|E7EP60_HUMAN(pre=F,post=K)	636.806	2	10.0549
YAHWVVSQPPDTYLKPLMTELLK	sp|Q92973|TNPO1_HUMAN(pre=R,post=R);sp|Q92973-2|TNPO1_HUMAN(pre=R,post=R);sp|Q92973-3|TNPO1_HUMAN(pre=R,post=R)	791.192	4	23.9547	GLTSPS#QLLTSESIQTK	sp|Q9P212|PLCE1_HUMAN(pre=R,post=E);sp|Q9P212-2|PLCE1_HUMAN(pre=R,post=E)	720.048	3	14.4494	LEN@ITTGTYTIHAQK	sp|Q15155|NOMO1_HUMAN(pre=R,post=E);sp|Q5JPE7|NOMO2_HUMAN(pre=R,post=E);sp|Q5JPE7-2|NOMO2_HUMAN(pre=R,post=E);sp|P69849|NOMO3_HUMAN(pre=R,post=E);tr|Q4G177|Q4G177_HUMAN(pre=R,post=E);tr|F5H826|F5H826_HUMAN(pre=R,post=E);tr|J3KN36|J3KN36_HUMAN(pre=R,post=E	495.523	4	9.94001
HTAMVSWGGVSIPNSPFR	sp|P21333|FLNA_HUMAN(pre=K,post=V);sp|P21333-2|FLNA_HUMAN(pre=K,post=V);tr|Q5HY54|Q5HY54_HUMAN(pre=K,post=V)	696.359	3	23.9496	S#TTQASSHNPGEPGR	sp|Q9BW04|SARG_HUMAN(pre=K,post=L)	875.387	2	14.4425	QLEEFLN@QSSPFY	sp|P10909|CLUS_HUMAN(pre=R,post=F);sp|P10909-2|CLUS_HUMAN(pre=R,post=F);sp|P10909-4|CLUS_HUMAN(pre=R,post=F);sp|P10909-5|CLUS_HUMAN(pre=R,post=F);tr|E7ERK6|E7ERK6_HUMAN(pre=R,post=F);tr|E7ETB4|E7ETB4_HUMAN(pre=R,post=F);tr|H0YLK8|H0YLK8_HUMAN(pre=R,post=F	873.921	2	9.90834
HIDSAHLYNNEEQVGLAIR	sp|Q04828|AK1C1_HUMAN(pre=R,post=S);sp|P42330|AK1C3_HUMAN(pre=R,post=S);tr|A6NHU4|A6NHU4_HUMAN(pre=R,post=S)	775.069	3	23.948	SSATSGDIWPGLSAYDNS#PR	sp|Q9NYF8|BCLF1_HUMAN(pre=K,post=S);sp|Q9NYF8-2|BCLF1_HUMAN(pre=K,post=S);sp|Q9NYF8-3|BCLF1_HUMAN(pre=K,post=S);sp|Q9NYF8-4|BCLF1_HUMAN(pre=K,post=S);tr|E9PKI6|E9PKI6_HUMAN(pre=K,post=S);tr|E9PJA7|E9PJA7_HUMAN(pre=K,post=S);tr|E9PK91|E9PK91_HUMAN(pre=K,po	769.014	3	14.4372	DLQAN@DTGR	sp|P32004|L1CAM_HUMAN(pre=R,post=Y);sp|P32004-2|L1CAM_HUMAN(pre=R,post=Y);sp|P32004-3|L1CAM_HUMAN(pre=R,post=Y);tr|F5H025|F5H025_HUMAN(pre=R,post=Y);tr|F5H1H0|F5H1H0_HUMAN(pre=R,post=Y)	567.78	2	9.90291
ILHVDNHIGISIAGLTADAR	sp|P25786|PSA1_HUMAN(pre=K,post=L);sp|P25786-2|PSA1_HUMAN(pre=K,post=L);tr|B4DEV8|B4DEV8_HUMAN(pre=K,post=L);tr|F5GX11|F5GX11_HUMAN(pre=K,post=L)	744.087	3	23.9355	KQDAET#PPPPDPPAPETLLAPPPLPSTPDPPR	sp|Q86WR7|PRSR2_HUMAN(pre=R,post=R);sp|Q86WR7-2|PRSR2_HUMAN(pre=R,post=R)	926.728	4	14.4359	DAFLN@LTK	sp|Q9NYK1|TLR7_HUMAN(pre=K,post=L)	605.849	2	9.90091
MEIIELANHPYFVGVQFHPEFSSR	sp|Q9NRF8|PYRG2_HUMAN(pre=R,post=P)	748.63	4	23.9354	S#LPLGVEELGQLPPVEGPGGR	sp|O43566|RGS14_HUMAN(pre=K,post=P);sp|O43566-4|RGS14_HUMAN(pre=K,post=P);sp|O43566-5|RGS14_HUMAN(pre=K,post=P);tr|H0Y8W3|H0Y8W3_HUMAN(pre=K,post=P)	775.738	3	14.4176	EDALN@ETR	sp|P10909|CLUS_HUMAN(pre=K,post=E);sp|P10909-2|CLUS_HUMAN(pre=K,post=E);sp|P10909-4|CLUS_HUMAN(pre=K,post=E);sp|P10909-5|CLUS_HUMAN(pre=K,post=E);tr|E5RJZ5|E5RJZ5_HUMAN(pre=K,post=E);tr|E7ERK6|E7ERK6_HUMAN(pre=K,post=E);tr|E7ETB4|E7ETB4_HUMAN(pre=K,post=E	546.769	2	9.89741
SEIPSPQSQLLEDAEANLVGR	sp|Q9ULJ8|NEB1_HUMAN(pre=K,post=E);sp|Q9ULJ8-3|NEB1_HUMAN(pre=K,post=E);sp|Q9ULJ8-4|NEB1_HUMAN(pre=K,post=E);tr|F8W7J9|F8W7J9_HUMAN(pre=K,post=E)	799.751	3	23.9253	RAS#MQPIQIAEGTGITTR	sp|Q14980|NUMA1_HUMAN(pre=R,post=Q);sp|Q14980-2|NUMA1_HUMAN(pre=R,post=Q);tr|Q9BTE9|Q9BTE9_HUMAN(pre=R,post=Q);tr|H0YFY6|H0YFY6_HUMAN(pre=R,post=Q)	718.702	3	14.4166	FVN@QSATCVSLAHETPPTALILDVLSGR	sp|Q16787|LAMA3_HUMAN(pre=R,post=P);sp|Q16787-3|LAMA3_HUMAN(pre=R,post=P)	1047.88	3	9.86574
VKDINDNPPTCPSPVTVFEVQENER	sp|Q12864|CAD17_HUMAN(pre=K,post=L)	1058.2	3	23.9115	SSS#EDKITVHFINR	sp|P10109|ADX_HUMAN(pre=R,post=D)	667.673	3	14.4136	GN@ESLPER	sp|Q8NFZ8|CADM4_HUMAN(pre=R,post=A)	523.766	2	9.86011
FQSAAIGALQEASEAYLVGLFEDTNLCAIH	sp|P84243|H33_HUMAN(pre=R,post=A);tr|K7EK07|K7EK07_HUMAN(pre=R,post=A)	1128.23	3	23.9061	SKS#DATASISLSSNLK	sp|Q9UBF8|PI4KB_HUMAN(pre=R,post=R);sp|Q9UBF8-2|PI4KB_HUMAN(pre=R,post=R)	707.713	3	14.403	QLFFN@GTEPLRPQD	sp|P36269|GGT5_HUMAN(pre=R,post=P);sp|P36269-2|GGT5_HUMAN(pre=R,post=P);sp|P36269-3|GGT5_HUMAN(pre=R,post=P)	903.962	2	9.84067
EHLEGLMLSLFEQSLSCQAQGGCSR	sp|Q96F46|I17RA_HUMAN(pre=R,post=P)	994.475	3	23.899	AIPTESITDS#PISAQDLLSR	sp|Q9UDV7|ZN282_HUMAN(pre=R,post=I);tr|B4DRI5|B4DRI5_HUMAN(pre=R,post=I)	780.063	3	14.3932	CGALDVVFVIDSSESIGYTN@FTLEK	sp|P12110|CO6A2_HUMAN(pre=R,post=N);sp|P12110-2|CO6A2_HUMAN(pre=R,post=N);sp|P12110-3|CO6A2_HUMAN(pre=R,post=N);tr|H7C0M5|H7C0M5_HUMAN(pre=R,post=N)	1018.52	3	9.83852
TATQTGHTLLEDYQIVDNSQR	sp|Q8N0X7|SPG20_HUMAN(pre=K,post=E)	845.425	3	23.8899	DDDDEEDDS#EEEAMETTPAK	sp|P19338|NUCL_HUMAN(pre=D,post=G)	880.337	3	14.3814	N@M^TLLVEK	sp|Q6UX06|OLFM4_HUMAN(pre=R,post=L)	626.856	2	9.8267
AHFDKVEICNLTPDALEEDAIHK	sp|O14815|CAN9_HUMAN(pre=K,post=W);sp|O14815-2|CAN9_HUMAN(pre=K,post=W);tr|E7ESS6|E7ESS6_HUMAN(pre=K,post=W)	620.327	5	23.8855	VESEES#GDEEGKK	sp|Q15435|PP1R7_HUMAN(pre=R,post=H);sp|Q15435-3|PP1R7_HUMAN(pre=R,post=H);tr|B5MBZ8|B5MBZ8_HUMAN(pre=R,post=H);tr|H7C118|H7C118_HUMAN(pre=R,post=H);tr|C9JRC4|C9JRC4_HUMAN(pre=R,post=H);tr|H7C003|H7C003_HUMAN(pre=R,post=H);tr|C9JD73|C9JD73_HUMAN(pre=R,post	645.637	3	14.3789	STLQVLDSATGNWFSACFDN@FTEALAETACR	sp|Q9NRS4|TMPS4_HUMAN(pre=R,post=Q);sp|Q9NRS4-2|TMPS4_HUMAN(pre=R,post=Q);sp|Q9NRS4-3|TMPS4_HUMAN(pre=R,post=Q);tr|G3V124|G3V124_HUMAN(pre=R,post=Q);tr|E7ERX8|E7ERX8_HUMAN(pre=R,post=Q);tr|H0YBM5|H0YBM5_HUMAN(pre=R,post=Q);tr|E5RIH1|E5RIH1_HUMAN(pre=R,pos	1209.89	3	9.81531
AQNLPQSPENTDLQVIPGSQTR	sp|Q8NE01|CNNM3_HUMAN(pre=R,post=L);sp|Q8NE01-2|CNNM3_HUMAN(pre=R,post=L);sp|Q8NE01-3|CNNM3_HUMAN(pre=R,post=L)	846.441	3	23.8814	FNFESFPES#PGEK	sp|Q96Q05|TPPC9_HUMAN(pre=K,post=G);sp|Q96Q05-2|TPPC9_HUMAN(pre=K,post=G);sp|Q96Q05-3|TPPC9_HUMAN(pre=K,post=G);tr|H0YBR0|H0YBR0_HUMAN(pre=K,post=G)	628.289	3	14.3733	QLFFN@GTEPLRPQDPLPWPALATTLETVATEGVEVFY	sp|P36269|GGT5_HUMAN(pre=R,post=T);sp|P36269-2|GGT5_HUMAN(pre=R,post=T);sp|P36269-3|GGT5_HUMAN(pre=R,post=T)	1073.81	4	9.80243
THSAVTLGDWSDPLDPDAEAQTVYR	sp|O95294|RASL1_HUMAN(pre=R,post=Q);sp|O95294-2|RASL1_HUMAN(pre=R,post=Q);tr|F8VQX1|F8VQX1_HUMAN(pre=R,post=Q);tr|F8VRH9|F8VRH9_HUMAN(pre=R,post=Q)	963.47	3	23.8751	S#SGSNQPFPIKPLSESK	sp|Q5W0Z9|ZDH20_HUMAN(pre=R,post=N);tr|B4DRN8|B4DRN8_HUMAN(pre=R,post=N)	579.557	4	14.3665	LN@LTTDPK	sp|Q92896|GSLG1_HUMAN(pre=K,post=F);sp|Q92896-2|GSLG1_HUMAN(pre=K,post=F);sp|Q92896-3|GSLG1_HUMAN(pre=K,post=F);tr|H3BM42|H3BM42_HUMAN(pre=K,post=F);tr|H3BQU9|H3BQU9_HUMAN(pre=K,post=F);tr|H3BRD8|H3BRD8_HUMAN(pre=K,post=F)	595.848	2	9.75949
DYELQLASYTSGLETLLNIPIK	sp|P15924|DESP_HUMAN(pre=K,post=R);sp|P15924-2|DESP_HUMAN(pre=K,post=R)	923.846	3	23.8672	S#PMM^PENAENEGDALLQFTAEFSSR	sp|Q9UNN5|FAF1_HUMAN(pre=K,post=Y);tr|B4DEJ6|B4DEJ6_HUMAN(pre=K,post=Y);tr|B3KT28|B3KT28_HUMAN(pre=K,post=Y)	1004.44	3	14.3644	N@WSLPNR	sp|P55058|PLTP_HUMAN(pre=R,post=A);sp|P55058-2|PLTP_HUMAN(pre=R,post=A);sp|P55058-3|PLTP_HUMAN(pre=R,post=A);tr|B3KUE5|B3KUE5_HUMAN(pre=R,post=A)	516.273	2	9.73886
DLEEEFVYEDMEALCSVLR	sp|Q12894|IFRD2_HUMAN(pre=R,post=T);tr|Q9UJ88|Q9UJ88_HUMAN(pre=R,post=T)	831.056	3	23.8551	DSMNATSTPAALS#PSVLTTPSK	sp|P54198|HIRA_HUMAN(pre=K,post=I);sp|P54198-2|HIRA_HUMAN(pre=K,post=I);tr|F5H4M2|F5H4M2_HUMAN(pre=K,post=I);tr|L7N2F8|L7N2F8_HUMAN(pre=K,post=I)	848.755	3	14.3575	IN@ITEM^YK	sp|Q6ZMP0|THSD4_HUMAN(pre=K,post=S);sp|Q6ZMP0-2|THSD4_HUMAN(pre=K,post=S);sp|Q6ZMP0-3|THSD4_HUMAN(pre=K,post=S);tr|B4DR13|B4DR13_HUMAN(pre=K,post=S)	658.855	2	9.72437
VQEAPIDEHWIIECNDGVFQR	sp|Q14353|GAMT_HUMAN(pre=K,post=L);sp|Q14353-2|GAMT_HUMAN(pre=K,post=L)	900.439	3	23.8506	CPAPGDTQHSEEAEPEPS#QEAES#GS#WER	sp|P98088|MUC5A_HUMAN(pre=R,post=G)	1161.1	3	14.3555	N@ISQVLEK	sp|O14672|ADA10_HUMAN(pre=R,post=K);tr|B4DU28|B4DU28_HUMAN(pre=R,post=K);tr|H0YNC5|H0YNC5_HUMAN(pre=R,post=K)	610.361	2	9.71588
LLEVNQQSLLGLTHGEAVQLLR	sp|Q14160|SCRIB_HUMAN(pre=R,post=S);sp|Q14160-2|SCRIB_HUMAN(pre=R,post=S);sp|Q14160-3|SCRIB_HUMAN(pre=R,post=S);tr|H0YCG0|H0YCG0_HUMAN(pre=R,post=S)	859.16	3	23.8423	IPS#FFPSPEEPPS#PSAPSIAK	sp|Q12802|AKP13_HUMAN(pre=R,post=S);sp|Q12802-2|AKP13_HUMAN(pre=R,post=S);sp|Q12802-4|AKP13_HUMAN(pre=R,post=S);tr|A8MYJ1|A8MYJ1_HUMAN(pre=R,post=S)	877.421	3	14.3416	LPADCIDCTTN@FSCTY	sp|Q9BRN9|TM2D3_HUMAN(pre=R,post=G);sp|Q9BRN9-2|TM2D3_HUMAN(pre=R,post=G);tr|B3KT51|B3KT51_HUMAN(pre=R,post=G);tr|H0YNS4|H0YNS4_HUMAN(pre=R,post=G);tr|H0YNF6|H0YNF6_HUMAN(pre=R,post=G);tr|E7EPS7|E7EPS7_HUMAN(pre=R,post=G)	1041.93	2	9.67779
CPEALFQPSFLGMESCGIHETTFNSIMK	sp|P60709|ACTB_HUMAN(pre=R,post=C);sp|P63261|ACTG_HUMAN(pre=R,post=C);tr|I3L3I4|I3L3I4_HUMAN(pre=R,post=C)	1173.89	3	23.8364	GTSDSSSGNVS#EGESPPDSQEDSFQGR	sp|Q8WUB8|PHF10_HUMAN(pre=K,post=Q);sp|Q8WUB8-2|PHF10_HUMAN(pre=K,post=Q);sp|Q8WUB8-3|PHF10_HUMAN(pre=K,post=Q)	989.735	3	14.3318	VYKPSAGN@NSLY	sp|P02749|APOH_HUMAN(pre=R,post=R);tr|J3QRN2|J3QRN2_HUMAN(pre=R,post=R);tr|J3QLI0|J3QLI0_HUMAN(pre=R,post=R)	534.619	3	9.6765
EHGGPEGM^DPDGVIESNWNEIVDNFDDMNLK	sp|Q14240|IF4A2_HUMAN(pre=R,post=E);sp|Q14240-2|IF4A2_HUMAN(pre=R,post=E);tr|E9PBH4|E9PBH4_HUMAN(pre=R,post=E);tr|E7EQG2|E7EQG2_HUMAN(pre=R,post=E);tr|F8WE11|F8WE11_HUMAN(pre=R,post=E);tr|E7EMV8|E7EMV8_HUMAN(pre=R,post=E);tr|C9JUF0|C9JUF0_HUMAN(pre=R,post	945.178	4	23.8349	AEDGHEEAMETEAST#SGEVAEVAEEAMETESSEK	sp|Q63HN8|RN213_HUMAN(pre=R,post=V);sp|Q63HN8-4|RN213_HUMAN(pre=R,post=V);tr|H3BLU6|H3BLU6_HUMAN(pre=R,post=V)	992.667	4	14.3318	DKN@CTSR	sp|P01019|ANGT_HUMAN(pre=K,post=L)	585.295	2	9.58055
WYIPLADLVFPSPEESEASPQVHPFPDHELEDMK	sp|Q12979|ABR_HUMAN(pre=K,post=M);sp|Q12979-2|ABR_HUMAN(pre=K,post=M);sp|Q12979-4|ABR_HUMAN(pre=K,post=M);tr|B7Z683|B7Z683_HUMAN(pre=K,post=M);tr|I3L0R7|I3L0R7_HUMAN(pre=K,post=M)	1060.27	4	23.8264	FADQHVPGS#PFSVK	sp|P21333|FLNA_HUMAN(pre=K,post=V);sp|P21333-2|FLNA_HUMAN(pre=K,post=V);tr|Q5HY54|Q5HY54_HUMAN(pre=K,post=V);tr|E9PHF0|E9PHF0_HUMAN(pre=K,post=V)	628.649	3	14.3291	YISHSPN@STAGPSCTLLEEAFR	sp|P07686|HEXB_HUMAN(pre=F,post=R)	646.314	4	9.55514
FVNDLGVDEAGIDQDGVFK	sp|Q7Z3V4|UBE3B_HUMAN(pre=K,post=E);tr|F5H2J2|F5H2J2_HUMAN(pre=K,post=E);tr|F5H5T5|F5H5T5_HUMAN(pre=K,post=E);tr|F5H734|F5H734_HUMAN(pre=K,post=E)	776.066	3	23.8223	KLPEPEPQPLS#LPSLQNASSLDATSSSK	sp|Q8IV53|DEN1C_HUMAN(pre=K,post=D);sp|Q8IV53-2|DEN1C_HUMAN(pre=K,post=D)	859.202	4	14.319	IILN@QTAR	sp|Q6P5S2|CF058_HUMAN(pre=K,post=Y)	537.327	2	9.54623
INDGGRPPLEGIVSLPVTFCSCVEGSCFR	sp|Q12864|CAD17_HUMAN(pre=R,post=P)	842.666	4	23.8208	SNS#DESNFSEK	sp|O95999|BCL10_HUMAN(pre=R,post=L)	806.344	2	14.3153	EM^CPAVN@TSEYK	sp|P35555|FBN1_HUMAN(pre=C,post=I);tr|H0YND0|H0YND0_HUMAN(pre=C,post=I)	867.4	2	9.53093
TVLSANADHM^AQIEGLMDDVDFK	sp|Q9Y4L1|HYOU1_HUMAN(pre=K,post=A);tr|B7Z909|B7Z909_HUMAN(pre=K,post=A);tr|E9PL22|E9PL22_HUMAN(pre=K,post=A);tr|E9PJ21|E9PJ21_HUMAN(pre=K,post=A)	942.13	3	23.8181	DESCYDNAEAAFS#DDEEDLNSK	sp|Q68E01|INT3_HUMAN(pre=K,post=G);sp|Q68E01-2|INT3_HUMAN(pre=K,post=G);sp|Q68E01-3|INT3_HUMAN(pre=K,post=G);sp|Q68E01-4|INT3_HUMAN(pre=K,post=G)	964.717	3	14.2702	N@VSDIIPR	sp|Q9BYF1|ACE2_HUMAN(pre=K,post=T)	529.802	2	9.52926
YLLDLPNPVIPAAVYSEMISLAPEVQSSEEYIQLLK	sp|P27986|P85A_HUMAN(pre=R,post=K);sp|P27986-4|P85A_HUMAN(pre=R,post=K);tr|H0YB27|H0YB27_HUMAN(pre=R,post=K)	1081.09	4	23.814	DS#SLTCLAGNVSACDAPILSSSR	sp|P16871|IL7RA_HUMAN(pre=R,post=S);tr|H0Y8G3|H0Y8G3_HUMAN(pre=R,post=S)	869.064	3	14.2691	APVN@ISCYAK	sp|Q8WWI5|CTL1_HUMAN(pre=C,post=F);sp|Q8WWI5-2|CTL1_HUMAN(pre=C,post=F);sp|Q8WWI5-3|CTL1_HUMAN(pre=C,post=F)	706.38	2	9.51358
TFIFSDLDYMGMSSGFYK	sp|P23381|SYWC_HUMAN(pre=K,post=N);sp|P23381-2|SYWC_HUMAN(pre=K,post=N);tr|G3V3H8|G3V3H8_HUMAN(pre=K,post=N);tr|G3V3Y5|G3V3Y5_HUMAN(pre=K,post=N)	799.719	3	23.7973	S#EDEDS#LEEAGSPAPGPCPR	sp|Q8TBB5|KLDC4_HUMAN(pre=R,post=S);sp|Q8TBB5-2|KLDC4_HUMAN(pre=R,post=S);sp|Q8TBB5-3|KLDC4_HUMAN(pre=R,post=S)	801.979	3	14.262	NHPLN@LTK	sp|Q8IZY2|ABCA7_HUMAN(pre=L,post=E);sp|Q8IZY2-2|ABCA7_HUMAN(pre=L,post=E)	613.361	2	9.50862
VPDITECKEEDIMCMYEAEMQWK	sp|O96000|NDUBA_HUMAN(pre=R,post=R);tr|Q96II6|Q96II6_HUMAN(pre=R,post=R);tr|H3BV16|H3BV16_HUMAN(pre=R,post=R)	1123.18	3	23.7926	LFGHSS#TSALSAILR	sp|Q7Z6Z7|HUWE1_HUMAN(pre=R,post=S);sp|Q7Z6Z7-2|HUWE1_HUMAN(pre=R,post=S);sp|Q7Z6Z7-3|HUWE1_HUMAN(pre=R,post=S);tr|H0Y5W0|H0Y5W0_HUMAN(pre=R,post=S)	595.313	3	14.2571	SLGNVN@FTVSAEALESQELCGTEVPSVPEHGR	sp|P01023|A2MG_HUMAN(pre=K,post=K);tr|H0YGH6|H0YGH6_HUMAN(pre=K,post=K)	1186.91	3	36.667
TPIQVESSPQPGLPAGEQLEGLK	sp|Q99618|CDCA3_HUMAN(pre=R,post=H);tr|F8WDL1|F8WDL1_HUMAN(pre=R,post=H);tr|J3KMY0|J3KMY0_HUMAN(pre=R,post=H);tr|F5GX58|F5GX58_HUMAN(pre=R,post=H)	888.489	3	23.7909	DS#EEEAMETTPAK	sp|P19338|NUCL_HUMAN(pre=D,post=G)	903.391	2	14.2112	DTAVFECLPQHAMFGN@DTITCTTHGN@WTK	sp|P02749|APOH_HUMAN(pre=R,post=L);tr|J3QLI0|J3QLI0_HUMAN(pre=R,post=L)	911.418	4	32.9568
LVFVHSAEGNEFWSALLEK	sp|P07384|CAN1_HUMAN(pre=K,post=A);tr|E9PL37|E9PL37_HUMAN(pre=K,post=A);tr|E9PRM1|E9PRM1_HUMAN(pre=K,post=A)	822.109	3	23.7831	DQPLQVFTGSSSS#SDLISGTK	sp|Q96RT1|LAP2_HUMAN(pre=Y,post=A);sp|Q96RT1-2|LAP2_HUMAN(pre=Y,post=A);sp|Q96RT1-3|LAP2_HUMAN(pre=Y,post=A);sp|Q96RT1-4|LAP2_HUMAN(pre=Y,post=A);sp|Q96RT1-5|LAP2_HUMAN(pre=Y,post=A);sp|Q96RT1-6|LAP2_HUMAN(pre=Y,post=A);sp|Q96RT1-7|LAP2_HUMAN(pre=Y,post=A	841.415	3	14.2064	GCALGGAETCEDCLLIGPQCAWCAQEN@FTHPSGVGER	sp|P18564|ITB6_HUMAN(pre=G,post=C);tr|C9JA97|C9JA97_HUMAN(pre=G,post=C);tr|F8WBJ8|F8WBJ8_HUMAN(pre=G,post=W)	1063.97	4	32.7377
EDGSLQGPIGNQHIYQPVGKPDPAAPPK	sp|Q05397|FAK1_HUMAN(pre=R,post=K);sp|Q05397-6|FAK1_HUMAN(pre=R,post=K);tr|E7ESA6|E7ESA6_HUMAN(pre=R,post=K);tr|B4DWJ1|B4DWJ1_HUMAN(pre=R,post=K);tr|Q8N9D7|Q8N9D7_HUMAN(pre=R,post=K);tr|Q8IYN9|Q8IYN9_HUMAN(pre=R,post=K);tr|E9PEI4|E9PEI4_HUMAN(pre=R,post=K	836.451	4	23.7648	GS#GSLEGEAAGCGR	sp|Q7Z6I6|RHG30_HUMAN(pre=K,post=Q);sp|Q7Z6I6-2|RHG30_HUMAN(pre=K,post=Q);sp|Q7Z6I6-3|RHG30_HUMAN(pre=K,post=Q)	766.321	2	14.1908	EN@GTDTVQEEEESPAEGSKDEPGEQVELK	sp|Q9Y4L1|HYOU1_HUMAN(pre=K,post=E);tr|E9PJ21|E9PJ21_HUMAN(pre=K,post=E)	1198.57	3	29.7597
ELEETSEETGHWQSMFQK	sp|Q9P2M7|CING_HUMAN(pre=R,post=N);sp|Q9P2M7-2|CING_HUMAN(pre=R,post=N)	828.725	3	23.7571	LLYGCAGS#DSECSAGR	sp|Q96B18|DACT3_HUMAN(pre=R,post=L)	642.934	3	14.166	YIASDPDDKHFFN@VTDEAALKDIVDALGDR	sp|Q9UKX5|ITA11_HUMAN(pre=K,post=I);tr|J3KQM2|J3KQM2_HUMAN(pre=K,post=I)	757.588	5	28.9726
ADDICDHTLEQQQMQPLCFNCPICDK	sp|Q13137|CACO2_HUMAN(pre=K,post=I);sp|Q13137-2|CACO2_HUMAN(pre=K,post=I);tr|E9PBE5|E9PBE5_HUMAN(pre=K,post=I);tr|B4DP36|B4DP36_HUMAN(pre=K,post=I);tr|E7ENK0|E7ENK0_HUMAN(pre=K,post=I)	881.896	4	23.7488	SSSSS#GGYGGGYGGVLTASDGLLAGNEK	gi|1070608(pre=V,post=L);gi|417200(pre=V,post=L)	972.788	3	14.1588	CECPPGHQLSPN@ISACIDINECELSAHLCPNGR	sp|P35555|FBN1_HUMAN(pre=R,post=C)	988.442	4	28.4683
CANCFDCPGCMHTLSTR	sp|Q9UJW0|DCTN4_HUMAN(pre=R,post=A);sp|Q9UJW0-2|DCTN4_HUMAN(pre=R,post=A);sp|Q9UJW0-3|DCTN4_HUMAN(pre=R,post=A);tr|E5RGG1|E5RGG1_HUMAN(pre=R,post=A);tr|H9KVE0|H9KVE0_HUMAN(pre=R,post=A)	744.306	3	23.738	ATSET#LAADPTPAATIVHFK	sp|Q9HBL0|TENS1_HUMAN(pre=K,post=V);tr|Q59G71|Q59G71_HUMAN(pre=K,post=V);tr|E9PF55|E9PF55_HUMAN(pre=K,post=V);tr|E9PGF5|E9PGF5_HUMAN(pre=K,post=V)	803.75	3	14.1579	DSITGSGLEN@ATISVAGINHN@ITTGR	sp|O75976|CBPD_HUMAN(pre=K,post=F);sp|O75976-2|CBPD_HUMAN(pre=K,post=F)	915.467	3	28.1729
IQNIGEQGHMALLGHSLGAYISTLDK	sp|Q6P996|PDXD1_HUMAN(pre=R,post=E);sp|Q6P996-2|PDXD1_HUMAN(pre=R,post=E);tr|Q86XE2|Q86XE2_HUMAN(pre=R,post=E);tr|J3KNK7|J3KNK7_HUMAN(pre=R,post=E);tr|H3BNZ1|H3BNZ1_HUMAN(pre=R,post=E);tr|E7EPL4|E7EPL4_HUMAN(pre=R,post=E);tr|H3BND4|H3BND4_HUMAN(pre=R,post	764.413	4	23.7374	S#SSPTSSLTQPIEM^PT#LSSSPTEERPTVGPGQQDNPLLK	sp|Q7LBC6|KDM3B_HUMAN(pre=R,post=T);sp|Q7LBC6-2|KDM3B_HUMAN(pre=R,post=T)	1140.3	4	14.1578	DTAVFECLPQHAM^FGNDTITCTTHGN@WTK	sp|P02749|APOH_HUMAN(pre=R,post=L);tr|J3QLI0|J3QLI0_HUMAN(pre=R,post=L)	1219.89	3	27.977
EVSDGIIAPGYEEEALTILSK	sp|P31939|PUR9_HUMAN(pre=R,post=K);tr|H7C084|H7C084_HUMAN(pre=R,post=K);tr|E9PBU3|E9PBU3_HUMAN(pre=R,post=K);tr|F5GWY2|F5GWY2_HUMAN(pre=R,post=K)	841.455	3	23.7363	ASAAFS#SVGSVITK	sp|P55327|TPD52_HUMAN(pre=K,post=K);sp|P55327-2|TPD52_HUMAN(pre=K,post=K);sp|P55327-3|TPD52_HUMAN(pre=K,post=K);sp|P55327-4|TPD52_HUMAN(pre=K,post=K);tr|D0UFD3|D0UFD3_HUMAN(pre=K,post=K);tr|C9J502|C9J502_HUMAN(pre=K,post=K);tr|D0UFD1|D0UFD1_HUMAN(pre=K,po	564.966	3	14.1422	ELPGVCN@ETMMALWEECKPCLK	sp|P10909|CLUS_HUMAN(pre=K,post=Q);sp|P10909-2|CLUS_HUMAN(pre=K,post=Q);sp|P10909-4|CLUS_HUMAN(pre=K,post=Q);sp|P10909-5|CLUS_HUMAN(pre=K,post=Q);tr|E5RJZ5|E5RJZ5_HUMAN(pre=K,post=Q);tr|E7ERK6|E7ERK6_HUMAN(pre=K,post=Q);tr|E7ETB4|E7ETB4_HUMAN(pre=K,post=Q	1043.5	3	27.0767
NSQWICSNEECPGECLVTGQSHFK	sp|P04275|VWF_HUMAN(pre=R,post=S)	1052.48	3	23.7327	LSSS#SATLLNSPDR	sp|Q14244|MAP7_HUMAN(pre=R,post=A);sp|Q14244-3|MAP7_HUMAN(pre=R,post=A);sp|Q14244-5|MAP7_HUMAN(pre=R,post=A);tr|E9PCP3|E9PCP3_HUMAN(pre=R,post=A);tr|F5H1E2|F5H1E2_HUMAN(pre=R,post=A)	836.409	2	14.1193	GN@ESFLWDCHAKPWGQSDCGHK	sp|Q9NR16|C163B_HUMAN(pre=K,post=E);sp|Q9NR16-2|C163B_HUMAN(pre=K,post=E);tr|E7EVK4|E7EVK4_HUMAN(pre=K,post=E)	610.688	5	27.0263
FPHHDNELAQSEAYFENDCWVR	sp|P49589|SYCC_HUMAN(pre=R,post=Y);sp|P49589-2|SYCC_HUMAN(pre=R,post=Y);sp|P49589-3|SYCC_HUMAN(pre=R,post=Y);tr|B4DKY1|B4DKY1_HUMAN(pre=R,post=Y);tr|A8MVQ3|A8MVQ3_HUMAN(pre=R,post=Y)	970.1	3	23.7317	AYLGYQAVPSGS#SGSLSTSSSSSPPGTPSPADAK	sp|P17676|CEBPB_HUMAN(pre=R,post=A)	892.426	4	14.1089	VFVNCN@TSITWVEGTVGTLLSDITR	sp|P04234|CD3D_HUMAN(pre=R,post=L);sp|P04234-2|CD3D_HUMAN(pre=R,post=L);tr|H0YE18|H0YE18_HUMAN(pre=R,post=L)	976.503	3	26.8845
QDFGLVEEACFPYTGTDSPCK	sp|P53634|CATC_HUMAN(pre=A,post=M)	903.752	3	23.7316	SFS#ADNFIGIQR	sp|Q8N7R7|CCYL1_HUMAN(pre=R,post=S);sp|Q8N7R7-2|CCYL1_HUMAN(pre=R,post=S);sp|Q8N7R7-3|CCYL1_HUMAN(pre=R,post=S)	789.876	2	14.1004	VVM^DIPYELWN@ETSAEVADLKK	sp|Q9BT09|CNPY3_HUMAN(pre=K,post=Q)	1000.53	3	26.5704
MTEEEVEMLVAGHEDSNGCINYEAFVR	sp|P60660|MYL6_HUMAN(pre=K,post=H);tr|G3V1Y7|G3V1Y7_HUMAN(pre=K,post=H);tr|J3KND3|J3KND3_HUMAN(pre=K,post=H)	819.117	4	23.7275	KREEEEEEEGSIMNGS#TAEDEEQTR	sp|Q0ZGT2|NEXN_HUMAN(pre=K,post=S);sp|Q0ZGT2-2|NEXN_HUMAN(pre=K,post=S);sp|Q0ZGT2-3|NEXN_HUMAN(pre=K,post=S);sp|Q0ZGT2-4|NEXN_HUMAN(pre=K,post=S);tr|H7BXY5|H7BXY5_HUMAN(pre=K,post=S)	1094.13	3	14.0956	MYSEGSDIVPQSN@ETALHYFK	sp|Q9UBV2|SE1L1_HUMAN(pre=K,post=K)	677.081	4	25.8142
NINADEAAAM^GAVYQAAALSK	sp|Q9Y4L1|HYOU1_HUMAN(pre=K,post=A);tr|B7Z909|B7Z909_HUMAN(pre=K,post=A);tr|E9PL22|E9PL22_HUMAN(pre=K,post=A);tr|E9PJ21|E9PJ21_HUMAN(pre=K,post=A)	1192.11	2	23.727	CSPVPGLSS#SPSGSPLHGK	sp|Q9H6U6|BCAS3_HUMAN(pre=R,post=L);sp|Q9H6U6-2|BCAS3_HUMAN(pre=R,post=L);sp|Q9H6U6-3|BCAS3_HUMAN(pre=R,post=L);sp|Q9H6U6-8|BCAS3_HUMAN(pre=R,post=L);sp|Q9H6U6-7|BCAS3_HUMAN(pre=R,post=L);sp|Q9H6U6-6|BCAS3_HUMAN(pre=R,post=L);tr|K7ESE9|K7ESE9_HUMAN(pre=R,	740.364	3	14.0914	NQELEDNVHISPN@GSIITIVGTRPSNHGTYR	sp|P98160|PGBM_HUMAN(pre=R,post=C)	713.566	5	25.802
GESLSLPGPSPPPDGTEQVIISR	sp|Q9BZQ8|NIBAN_HUMAN(pre=K,post=V)	826.439	3	23.7062	S#LHGPCPVTTFGPK	sp|O95544|NADK_HUMAN(pre=R,post=A);tr|Q5QPS4|Q5QPS4_HUMAN(pre=R,post=A)	622.647	3	14.0738	NPPM^GGNVVIFDTVITNQEEPYQN@HSGR	sp|P02745|C1QA_HUMAN(pre=R,post=F)	1092.19	3	25.6484
IYPEEMIQTGISAIDGMNSIAR	sp|P21281|VATB2_HUMAN(pre=R,post=G);tr|H0YC04|H0YC04_HUMAN(pre=R,post=G)	851.765	3	23.6994	SSSS#QTLTQFDSNIAPADPDTAIVHPVPIR	sp|Q96D71|REPS1_HUMAN(pre=R,post=M);sp|Q96D71-3|REPS1_HUMAN(pre=R,post=M);tr|H0YE73|H0YE73_HUMAN(pre=R,post=M)	1130.22	3	14.0592	DTAVFECLPQHAMFGN@DTITCTTH	sp|P02749|APOH_HUMAN(pre=R,post=G);tr|J3QLI0|J3QLI0_HUMAN(pre=R,post=G)	971.1	3	25.6044
AYTNFDAERDALNIETAIK	sp|P07355|ANXA2_HUMAN(pre=K,post=T);sp|P07355-2|ANXA2_HUMAN(pre=K,post=T);sp|A6NMY6|AXA2L_HUMAN(pre=K,post=T);tr|H0YKZ7|H0YKZ7_HUMAN(pre=K,post=T);tr|H0YKS4|H0YKS4_HUMAN(pre=K,post=T);tr|H0YMD0|H0YMD0_HUMAN(pre=K,post=T);tr|H0YMT9|H0YMT9_HUMAN(pre=K,post=	815.096	3	23.6827	GLTPESPIVPPPMS#PSSK	sp|Q13409-2|DC1I2_HUMAN(pre=M,post=S);sp|Q13409-3|DC1I2_HUMAN(pre=M,post=S);sp|Q13409-6|DC1I2_HUMAN(pre=M,post=S);tr|E9PGG1|E9PGG1_HUMAN(pre=M,post=S);tr|E7EV09|E7EV09_HUMAN(pre=M,post=S);tr|E7EQU2|E7EQU2_HUMAN(pre=M,post=S);tr|E7ETL8|E7ETL8_HUMAN(pre=M,p	730.377	3	14.052	M^DPPCTN@TTAASTYLNNPYVR	sp|P10619|PPGB_HUMAN(pre=R,post=K);tr|Q5JZH0|Q5JZH0_HUMAN(pre=R,post=K)	849.726	3	25.4866
VFHYFESNSEPTTWASIIR	sp|Q05397|FAK1_HUMAN(pre=K,post=H);sp|Q05397-5|FAK1_HUMAN(pre=K,post=H);tr|E7ESA6|E7ESA6_HUMAN(pre=K,post=H);tr|E5RFW9|E5RFW9_HUMAN(pre=K,post=H);tr|E5RG54|E5RG54_HUMAN(pre=K,post=H);tr|E5RH01|E5RH01_HUMAN(pre=K,post=H);tr|Q8IYN9|Q8IYN9_HUMAN(pre=K,post=H	810.074	3	23.6779	AVSEDVSNGSSGS#PSPGDTLPWNLGK	sp|Q15149-2|PLEC_HUMAN(pre=R,post=T);sp|Q15149-3|PLEC_HUMAN(pre=R,post=T);tr|E9PMV1|E9PMV1_HUMAN(pre=R,post=T)	976.123	3	14.0449	ALQWNAGSGGLPEN@ETTFAR	sp|P51689|ARSD_HUMAN(pre=R,post=I);sp|P51689-2|ARSD_HUMAN(pre=R,post=I);sp|P51689-3|ARSD_HUMAN(pre=R,post=I)	755.374	3	25.2015
SMGGKEDLIWELLNQAQEHFGK	sp|P02787|TRFE_HUMAN(pre=R,post=D);tr|J3KN47|J3KN47_HUMAN(pre=R,post=D)	741.393	4	23.6747	SRS#VPVSFYEIR	tr|I3L1I5|I3L1I5_HUMAN(pre=R,post=S)	555.283	3	14.0378	TITVSAELPKPSISSN@NSKPVEDK	sp|P06731|CEAM5_HUMAN(pre=K,post=D);tr|H9KVA7|H9KVA7_HUMAN(pre=K,post=D)	780.438	4	25.0469
YHTSQSGDEMTSLSEYVSR	sp|P08238|HS90B_HUMAN(pre=R,post=M);tr|H0Y5S7|H0Y5S7_HUMAN(pre=R,post=M);tr|H0Y598|H0Y598_HUMAN(pre=R,post=M);tr|H0Y6E4|H0Y6E4_HUMAN(pre=R,post=M)	1161.03	2	23.6664	EEKESEDKPEIEDVGS#DEEEEKK	sp|P07900|HS90A_HUMAN(pre=K,post=D);sp|P07900-2|HS90A_HUMAN(pre=K,post=D);tr|Q86U12|Q86U12_HUMAN(pre=K,post=D)	1169.9	3	14.0296	MDPPCTN@TTAASTYLNNPYVR	sp|P10619|PPGB_HUMAN(pre=R,post=K);tr|Q5JZH0|Q5JZH0_HUMAN(pre=R,post=K)	844.395	3	24.9146
FCPGSQCCVEDGPESIDSIIDMDAVCK	sp|Q9NXJ5|PGPI_HUMAN(pre=R,post=R);tr|Q8IVT1|Q8IVT1_HUMAN(pre=R,post=R);tr|M0R3H3|M0R3H3_HUMAN(pre=R,post=R)	845.124	4	23.6605	KSPSGPVKS#PPLSPVGTTPVK	sp|Q9BVC5|ASHWN_HUMAN(pre=R,post=L);tr|B4E2G9|B4E2G9_HUMAN(pre=R,post=L);tr|C9J4K0|C9J4K0_HUMAN(pre=R,post=L)	679.893	4	14.0235	VYPELPKPSISSN@NSKPVEDK	sp|P06731|CEAM5_HUMAN(pre=R,post=D);tr|H9KVA7|H9KVA7_HUMAN(pre=R,post=D);tr|M0QX98|M0QX98_HUMAN(pre=R,post=D);tr|M0R3J1|M0R3J1_HUMAN(pre=R,post=D)	581.926	5	24.8436
ALDPQWPWAEEAAAALANLSR	sp|Q9BTY7|F203A_HUMAN(pre=R,post=E);sp|P0CB43|F203B_HUMAN(pre=R,post=E)	808.754	3	23.6541	ELAGDPEAVPES#DEEPPPGEQAQK	sp|Q8WYB5|KAT6B_HUMAN(pre=K,post=Q);sp|Q8WYB5-2|KAT6B_HUMAN(pre=K,post=Q);sp|Q8WYB5-3|KAT6B_HUMAN(pre=K,post=Q)	963.11	3	14.0152	SAAGLPIAPCGAIANSLFN@DSFSLWHQR	sp|Q3MIR4|CC50B_HUMAN(pre=R,post=Q)	1049.19	3	24.4202
IVSSSDVGHDEYSTQSLVK	sp|Q01082|SPTB2_HUMAN(pre=K,post=K);sp|Q01082-2|SPTB2_HUMAN(pre=K,post=K);sp|Q01082-3|SPTB2_HUMAN(pre=K,post=K)	780.404	3	23.6488	M^LAES#DES#GDEESVSQTDK	sp|P22059|OSBP1_HUMAN(pre=K,post=T)	841	3	14.0048	ALDASNVYENIVNYVSEAN@ETAEFALN@TTDR	sp|Q16363|LAMA4_HUMAN(pre=K,post=I);sp|Q16363-2|LAMA4_HUMAN(pre=K,post=I);tr|H0YAP9|H0YAP9_HUMAN(pre=K,post=I)	1193.9	3	24.1519
EQLLEALQDLGLLQSGSISGLK	sp|Q96DE0|NUD16_HUMAN(pre=R,post=I)	867.498	3	23.633	RSS#GREEDDEELLR	sp|O14639|ABLM1_HUMAN(pre=R,post=R);sp|O14639-2|ABLM1_HUMAN(pre=R,post=R);sp|O14639-3|ABLM1_HUMAN(pre=R,post=R);sp|O14639-4|ABLM1_HUMAN(pre=R,post=R);sp|O14639-5|ABLM1_HUMAN(pre=R,post=R);tr|F8W8M4|F8W8M4_HUMAN(pre=R,post=R);tr|Q5T6N2|Q5T6N2_HUMAN(pre=R,p	638.961	3	14.0003	YSWQCVN@QSVLCGPAENK	sp|O15496|PA2GX_HUMAN(pre=R,post=C)	810.388	3	23.9782
QYLSGELEVELTPQGTLAER	sp|P55809|SCOT1_HUMAN(pre=R,post=I)	793.085	3	23.6303	ESES#DQEQEEEIDMTSEK	sp|Q01484|ANK2_HUMAN(pre=K,post=N);sp|Q01484-2|ANK2_HUMAN(pre=K,post=N);sp|Q01484-5|ANK2_HUMAN(pre=K,post=N);sp|Q01484-7|ANK2_HUMAN(pre=K,post=N);tr|E9PCH6|E9PCH6_HUMAN(pre=K,post=N);tr|I6L894|I6L894_HUMAN(pre=K,post=N);tr|E9PHW9|E9PHW9_HUMAN(pre=K,post=N	837.681	3	13.9919	GHEVEDVDLELFN@TSVQLQPPTTAPGPETAAFIER	sp|Q5UCC4|EMC10_HUMAN(pre=R,post=L);sp|Q5UCC4-2|EMC10_HUMAN(pre=R,post=L);tr|M0R2A0|M0R2A0_HUMAN(pre=R,post=L)	1318.33	3	23.7332
EIYCPAPPQIDNGIIQGER	sp|P08174|DAF_HUMAN(pre=R,post=D);sp|P08174-2|DAF_HUMAN(pre=R,post=D);tr|B1AP15|B1AP15_HUMAN(pre=R,post=D);tr|Q14UF5|Q14UF5_HUMAN(pre=R,post=D);tr|Q14UF4|Q14UF4_HUMAN(pre=R,post=D);tr|Q14UF6|Q14UF6_HUMAN(pre=R,post=D);tr|B1AP13|B1AP13_HUMAN(pre=R,post=D);	772.058	3	23.6296	LGSLTPEIVSTPSS#PEEEDK	sp|Q14CS0|UBX2B_HUMAN(pre=K,post=S)	828.407	3	13.9776	DEIGN@VSTSHLLILDDSVEMEIRPR	sp|P04843|RPN1_HUMAN(pre=R,post=F);tr|B7Z4L4|B7Z4L4_HUMAN(pre=R,post=F)	746.635	4	23.6998
DLGEELEALKTELEDTLDSTAAQQELR	sp|P35579|MYH9_HUMAN(pre=R,post=S)	827.175	4	23.6269	DGGSEDQVEDPALSEPGEEPQRPS#PSEPGT	sp|Q9UD71|PPR1B_HUMAN(pre=R,post=-);sp|Q9UD71-2|PPR1B_HUMAN(pre=R,post=-);tr|E7ENN5|E7ENN5_HUMAN(pre=R,post=-);tr|J3KT77|J3KT77_HUMAN(pre=R,post=-)	1106.47	3	13.9736	GTWSTAESGAECTNWN@SSALAQKPYSGR	sp|P00750|TPA_HUMAN(pre=R,post=R);sp|P00750-2|TPA_HUMAN(pre=R,post=R);sp|P00750-3|TPA_HUMAN(pre=R,post=R);tr|K4DI88|K4DI88_HUMAN(pre=R,post=R);tr|H0YBH9|H0YBH9_HUMAN(pre=R,post=R);tr|E5RGA1|E5RGA1_HUMAN(pre=R,post=R)	1102.52	3	23.6546
QQVAPTDDETGKELVLALYDYQEK	sp|Q13813|SPTN1_HUMAN(pre=R,post=S);sp|Q13813-2|SPTN1_HUMAN(pre=R,post=S);sp|Q13813-3|SPTN1_HUMAN(pre=R,post=S);tr|A6NG51|A6NG51_HUMAN(pre=R,post=S)	1062.56	3	23.6231	LILTDSGSAPT#FCSDDEDVAPLSAK	sp|P78312|F193A_HUMAN(pre=R,post=F);sp|P78312-2|F193A_HUMAN(pre=R,post=F);sp|P78312-3|F193A_HUMAN(pre=R,post=F);sp|P78312-4|F193A_HUMAN(pre=R,post=F);tr|B9EGR0|B9EGR0_HUMAN(pre=R,post=F);tr|D6RFZ4|D6RFZ4_HUMAN(pre=R,post=F);tr|E7EUR8|E7EUR8_HUMAN(pre=R,po	993.14	3	13.9715	YGN@MTEDHVM^HLLQNADPLK	sp|P04233|HG2A_HUMAN(pre=K,post=V);sp|P04233-2|HG2A_HUMAN(pre=K,post=V);tr|H0YBZ2|H0YBZ2_HUMAN(pre=K,post=V)	877.765	3	23.6193
STNGDTFLGGEDFDQALLR	sp|P38646|GRP75_HUMAN(pre=K,post=H)	734.026	3	23.6002	ESEDKPEIEDVGS#DEEEEKKDGD	sp|P07900|HS90A_HUMAN(pre=K,post=K);sp|P07900-2|HS90A_HUMAN(pre=K,post=K);tr|Q86U12|Q86U12_HUMAN(pre=K,post=K)	816.874	4	13.9602	EGYSN@ISYIVVNHQGISSR	sp|P49908|SEPP1_HUMAN(pre=K,post=L);tr|D6REX5|D6REX5_HUMAN(pre=K,post=L);tr|D6RIS9|D6RIS9_HUMAN(pre=K,post=L)	756.718	3	23.5857
FM^CAQLPNQVLESISIIDTPGILSGAK	sp|Q9NZN4|EHD2_HUMAN(pre=R,post=Q)	1069.57	3	23.5983	GS#VSDEEMM^ELR	sp|P13796|PLSL_HUMAN(pre=R,post=E);tr|Q5TBN5|Q5TBN5_HUMAN(pre=R,post=E);tr|Q5TBN3|Q5TBN3_HUMAN(pre=R,post=E)	811.832	2	13.9552	ELHHLQEQN@VSNAFLDKGEFYIGSK	sp|P00450|CERU_HUMAN(pre=K,post=Y);tr|E9PFZ2|E9PFZ2_HUMAN(pre=K,post=Y);tr|H7C5R1|H7C5R1_HUMAN(pre=K,post=Y)	834.937	4	23.5174
TEDQACGGSLPFYPFAEDEPVDQGHR	sp|Q8NBJ9|SIDT2_HUMAN(pre=K,post=Q);sp|Q8NBJ9-2|SIDT2_HUMAN(pre=K,post=Q);tr|C9JBG5|C9JBG5_HUMAN(pre=K,post=Q);tr|F5H8L4|F5H8L4_HUMAN(pre=K,post=Q);tr|E9PPN9|E9PPN9_HUMAN(pre=K,post=Q)	1022.8	3	23.5962	LSEGS#QPAEEEEDQETPSR	sp|Q9UKV3|ACINU_HUMAN(pre=K,post=N);sp|Q9UKV3-5|ACINU_HUMAN(pre=K,post=N);tr|E7EQT4|E7EQT4_HUMAN(pre=K,post=N)	781.332	3	13.9488	VDIPQQPM^GIIAVAN@DTNSCELSPCR	sp|Q07954|LRP1_HUMAN(pre=R,post=I)	1016.15	3	23.4367
TTGTPPDSSLVTYELHSRPEQDKFSQAAK	sp|Q13561|DCTN2_HUMAN(pre=K,post=V);sp|Q13561-2|DCTN2_HUMAN(pre=K,post=V);sp|Q13561-3|DCTN2_HUMAN(pre=K,post=V);tr|F8VW18|F8VW18_HUMAN(pre=K,post=V);tr|H0YI98|H0YI98_HUMAN(pre=K,post=V);tr|F8W1I6|F8W1I6_HUMAN(pre=K,post=V);tr|F5H2S7|F5H2S7_HUMAN(pre=K,pos	725.379	5	23.5912	QPS#PSPSPTER	sp|P29590|PML_HUMAN(pre=R,post=A);sp|P29590-8|PML_HUMAN(pre=R,post=A);sp|P29590-9|PML_HUMAN(pre=R,post=A);sp|P29590-5|PML_HUMAN(pre=R,post=A);sp|P29590-2|PML_HUMAN(pre=R,post=A);sp|P29590-4|PML_HUMAN(pre=R,post=A);sp|P29590-10|PML_HUMAN(pre=R,post=A);sp|P	703.826	2	13.941	LDAPTNLQFVN@ETDSTVLVR	sp|P02751|FINC_HUMAN(pre=K,post=W);sp|P02751-3|FINC_HUMAN(pre=K,post=W);sp|P02751-4|FINC_HUMAN(pre=K,post=W);sp|P02751-5|FINC_HUMAN(pre=K,post=W);sp|P02751-6|FINC_HUMAN(pre=K,post=W);sp|P02751-7|FINC_HUMAN(pre=K,post=W);sp|P02751-8|FINC_HUMAN(pre=K,post=W	793.084	3	23.3753
IVETQNEEYPHTFQVSGK	sp|Q96M96|FGD4_HUMAN(pre=K,post=E);sp|Q96M96-2|FGD4_HUMAN(pre=K,post=E);tr|G3XA97|G3XA97_HUMAN(pre=K,post=E);tr|B7Z493|B7Z493_HUMAN(pre=K,post=E);tr|F8W1R0|F8W1R0_HUMAN(pre=K,post=E);tr|E9PJX4|E9PJX4_HUMAN(pre=K,post=E);tr|F8VWL3|F8VWL3_HUMAN(pre=K,post=E	798.744	3	23.5609	QDSNRS#EKEAT#PVVHETEPESGSQPR	sp|Q9Y520|PRC2C_HUMAN(pre=R,post=P);sp|Q9Y520-2|PRC2C_HUMAN(pre=R,post=P);sp|Q9Y520-3|PRC2C_HUMAN(pre=R,post=P);sp|Q9Y520-4|PRC2C_HUMAN(pre=R,post=P);sp|Q9Y520-5|PRC2C_HUMAN(pre=R,post=P);sp|Q9Y520-6|PRC2C_HUMAN(pre=R,post=P);sp|Q9Y520-7|PRC2C_HUMAN(pre=R	1114.84	3	13.896	GYYN@QSEAGSHTLQWM^HGCELGPDGR	tr|Q6DU44|Q6DU44_HUMAN(pre=R,post=F)	778.592	4	23.1574
VDYLTPDFPSLSYPNYYTLMTGR	sp|Q6UWR7|ENPP6_HUMAN(pre=K,post=H)	953.135	3	23.5591	RES#LTSFGNGPLSAGGPGK	sp|Q14643|ITPR1_HUMAN(pre=R,post=P);sp|Q14643-2|ITPR1_HUMAN(pre=R,post=P);sp|Q14643-3|ITPR1_HUMAN(pre=R,post=P);sp|Q14643-4|ITPR1_HUMAN(pre=R,post=P);sp|Q14643-5|ITPR1_HUMAN(pre=R,post=P);sp|Q14643-6|ITPR1_HUMAN(pre=R,post=P);sp|Q14643-7|ITPR1_HUMAN(pre=R	734.04	3	13.8927	TLYETEVFSTDFSN@ISAAK	sp|P05543|THBG_HUMAN(pre=K,post=Q)	804.741	3	22.9588
VQHQDALQISDVVMASLLR	sp|Q14974|IMB1_HUMAN(pre=K,post=M);tr|B7ZAV6|B7ZAV6_HUMAN(pre=K,post=M);tr|F5H4R7|F5H4R7_HUMAN(pre=K,post=M);tr|J3KTM9|J3KTM9_HUMAN(pre=K,post=M)	756.415	3	23.5499	TLS#ADASVNTLPVVVSR	sp|Q92615|LAR4B_HUMAN(pre=R,post=E);tr|H0Y641|H0Y641_HUMAN(pre=R,post=E);tr|H0Y4V9|H0Y4V9_HUMAN(pre=R,post=E)	651.678	3	13.8914	HLYTTTGGETDFTN@VTSLR	sp|Q99523|SORT_HUMAN(pre=R,post=G);sp|Q99523-2|SORT_HUMAN(pre=R,post=G)	753.374	3	22.9122
PLEDQTQLLTLVCQLYQGK	sp|P13284|GILT_HUMAN(pre=K,post=K)	1268.19	2	23.5357	TTS#FAESCKPVQQPSAFGSMK	sp|P49841|GSK3B_HUMAN(pre=R,post=V);sp|P49841-2|GSK3B_HUMAN(pre=R,post=V)	700.843	4	13.8866	GNVISSHGNPILLN@SSIPEDPSIK	sp|P21589|5NTD_HUMAN(pre=R,post=A);sp|P21589-2|5NTD_HUMAN(pre=R,post=A);tr|H0Y7R7|H0Y7R7_HUMAN(pre=R,post=A)	926.503	3	22.8236
ASVPDGFLSELTQQLAQATGK	sp|P14174|MIF_HUMAN(pre=R,post=P)	817.112	3	23.5309	SSS#DLITLPATTPPCPTK	sp|Q5TCZ1|SPD2A_HUMAN(pre=R,post=K);sp|Q5TCZ1-2|SPD2A_HUMAN(pre=R,post=K);sp|Q5TCZ1-3|SPD2A_HUMAN(pre=R,post=K);tr|B7Z9C6|B7Z9C6_HUMAN(pre=R,post=K);tr|F5GZ35|F5GZ35_HUMAN(pre=R,post=K);tr|H0Y507|H0Y507_HUMAN(pre=R,post=K)	752.048	3	13.8851	GFEESEPVSGSFTTALDGPSGLVTAN@ITDSEALAR	sp|P24821|TENA_HUMAN(pre=K,post=W);sp|P24821-2|TENA_HUMAN(pre=K,post=W);sp|P24821-3|TENA_HUMAN(pre=K,post=W);sp|P24821-4|TENA_HUMAN(pre=K,post=W);sp|P24821-5|TENA_HUMAN(pre=K,post=W);sp|P24821-6|TENA_HUMAN(pre=K,post=W);tr|H0YGZ3|H0YGZ3_HUMAN(pre=K,post=W	918.449	4	22.6511
LVYQHDDSETTEDDIPFVATR	sp|Q6UVK1|CSPG4_HUMAN(pre=R,post=Q)	865.75	3	23.5229	AAIPPPVY#EEQDRPRSPTGPSNSFLANM^GGTVAHK	sp|Q96I25|SPF45_HUMAN(pre=K,post=I);tr|Q5W012|Q5W012_HUMAN(pre=K,post=I);tr|H0Y6J6|H0Y6J6_HUMAN(pre=K,post=I)	816.006	5	13.8834	YAAVN@ITTNQAAPSEVPTLR	sp|P54753|EPHB3_HUMAN(pre=R,post=L)	754.403	3	22.6362
DSSTWTVDHQLLWGEALLITPVLQAGK	sp|P10253|LYAG_HUMAN(pre=K,post=A)	1089.6	3	23.5216	TTSSYQNLVWS#DHSQELHSPTLK	sp|Q8WVV4|POF1B_HUMAN(pre=K,post=I);sp|Q8WVV4-1|POF1B_HUMAN(pre=K,post=I);sp|Q8WVV4-3|POF1B_HUMAN(pre=K,post=I);tr|F2Z2D5|F2Z2D5_HUMAN(pre=K,post=I)	757.369	4	13.8713	CNMIN@GTDGDSFHPLITK	sp|Q14108|SCRB2_HUMAN(pre=K,post=D);sp|Q14108-2|SCRB2_HUMAN(pre=K,post=D)	770.377	3	22.6283
GPNQPVESDESLGGLSAALR	sp|P51617|IRAK1_HUMAN(pre=R,post=S);sp|P51617-2|IRAK1_HUMAN(pre=R,post=S);sp|P51617-3|IRAK1_HUMAN(pre=R,post=S);sp|P51617-4|IRAK1_HUMAN(pre=R,post=S);tr|D3YTB5|D3YTB5_HUMAN(pre=R,post=S);tr|H7C2I6|H7C2I6_HUMAN(pre=R,post=S);tr|H7C3C1|H7C3C1_HUMAN(pre=R,po	1071.05	2	23.5176	GIPTS#PKQESASSSYFVAPR	sp|Q9UMS6|SYNP2_HUMAN(pre=V,post=P);sp|Q9UMS6-2|SYNP2_HUMAN(pre=V,post=P);sp|Q9UMS6-3|SYNP2_HUMAN(pre=V,post=P)	826.416	3	13.8613	VTWKPQGAPVEWEEETVTN@HTLR	sp|O00533|CHL1_HUMAN(pre=R,post=V);sp|O00533-2|CHL1_HUMAN(pre=R,post=V)	749.89	4	22.2378
HPVTGQFSPENSEFILQEEPNPHMSK	sp|Q6IQ23|PKHA7_HUMAN(pre=R,post=Q);sp|Q6IQ23-2|PKHA7_HUMAN(pre=R,post=Q);tr|E9PKC0|E9PKC0_HUMAN(pre=R,post=Q)	817.655	4	23.505	DLCPS#EGESDAEAES#KEEHGPEACDAAK	sp|O15119|TBX3_HUMAN(pre=K,post=I);sp|O15119-2|TBX3_HUMAN(pre=K,post=I);sp|O15119-3|TBX3_HUMAN(pre=K,post=I)	903.372	4	13.8567	GYYN@QSEAGSHTLQWMHGCELGPDGR	tr|Q6DU44|Q6DU44_HUMAN(pre=R,post=F)	1032.46	3	22.2069
KVPELSSVFLPPCAQLLHER	sp|O75843|AP1G2_HUMAN(pre=R,post=H);tr|G3V532|G3V532_HUMAN(pre=R,post=H)	652.869	4	23.5001	EQDRVHS#PCPTSGSEK	sp|Q96LT9|RBM40_HUMAN(pre=K,post=K);tr|A8K1C9|A8K1C9_HUMAN(pre=K,post=K)	728	3	13.8496	MLN@TSSLLEQLNEQFNWVSR	sp|P10909|CLUS_HUMAN(pre=K,post=L);sp|P10909-2|CLUS_HUMAN(pre=K,post=L);sp|P10909-3|CLUS_HUMAN(pre=K,post=L);sp|P10909-4|CLUS_HUMAN(pre=K,post=L);sp|P10909-5|CLUS_HUMAN(pre=K,post=L);tr|H0YC35|H0YC35_HUMAN(pre=K,post=L);tr|E7ETA7|E7ETA7_HUMAN(pre=K,post=L	852.097	3	22.1873
FLWGSEQGWEDPPIGAEQSFHLALLR	sp|Q9NY64|GTR8_HUMAN(pre=R,post=Q);tr|Q5VVV9|Q5VVV9_HUMAN(pre=R,post=Q);tr|Q5VVV4|Q5VVV4_HUMAN(pre=R,post=Q);tr|Q5VVW0|Q5VVW0_HUMAN(pre=R,post=Q);tr|Q5VVV5|Q5VVV5_HUMAN(pre=R,post=Q);tr|Q5VVV3|Q5VVV3_HUMAN(pre=R,post=Q)	1043.2	3	23.4994	KRPS#LPSSPSPGLPK	sp|O43294|TGFI1_HUMAN(pre=K,post=A);sp|O43294-2|TGFI1_HUMAN(pre=K,post=A);tr|H3BSN4|H3BSN4_HUMAN(pre=K,post=A);tr|H3BQC4|H3BQC4_HUMAN(pre=K,post=A)	687.393	3	13.848	KLHINHNN@LTESVGPLPK	sp|P51884|LUM_HUMAN(pre=K,post=S)	815.467	3	22.1438
ADRDESSPYAAMLAAQDVAQR	sp|P62263|RS14_HUMAN(pre=K,post=C);tr|H0YB22|H0YB22_HUMAN(pre=K,post=C);tr|E5RH77|E5RH77_HUMAN(pre=K,post=C)	803.725	3	23.4897	QLS#ESESSLEM^DDER	sp|Q16204|CCDC6_HUMAN(pre=R,post=Y)	665.607	3	13.8405	DWMPNN@HSVILIDDFESPQK	sp|Q495W5|FUT11_HUMAN(pre=R,post=L);sp|Q495W5-2|FUT11_HUMAN(pre=R,post=L)	892.107	3	22.1274
MDLSHPVHADNCVLDPDTGECWR	sp|Q8IVL6|P3H3_HUMAN(pre=R,post=E);sp|Q8IVL6-2|P3H3_HUMAN(pre=R,post=E);tr|G8JLI6|G8JLI6_HUMAN(pre=R,post=E)	717.821	4	23.4896	MS#LPDVDLDLK	sp|Q09666|AHNK_HUMAN(pre=K,post=G)	807.411	2	13.8381	NLLAPGYTETYYN@STGK	sp|Q9UKQ2|ADA28_HUMAN(pre=K,post=E);sp|Q9UKQ2-2|ADA28_HUMAN(pre=K,post=E);tr|E5RGY1|E5RGY1_HUMAN(pre=K,post=E)	1091.05	2	21.8899
QFNKPLFSASGLPTMFPMTDCCFSPDDK	sp|Q9NW82|WDR70_HUMAN(pre=R,post=L)	918.442	4	23.4841	TQT#PPLGQTPQLGLK	sp|P78344|IF4G2_HUMAN(pre=R,post=T);sp|P78344-2|IF4G2_HUMAN(pre=R,post=T);tr|D3DQV9|D3DQV9_HUMAN(pre=R,post=T);tr|H0Y3P2|H0Y3P2_HUMAN(pre=R,post=T);tr|E9PKF8|E9PKF8_HUMAN(pre=R,post=T)	649.692	3	13.8138	M^HIFQN@GSLVIHDVAPEDSGR	sp|Q13308|PTK7_HUMAN(pre=R,post=Y);sp|Q13308-2|PTK7_HUMAN(pre=R,post=Y);sp|Q13308-3|PTK7_HUMAN(pre=R,post=Y);sp|Q13308-5|PTK7_HUMAN(pre=R,post=Y);sp|Q13308-6|PTK7_HUMAN(pre=R,post=Y)	621.559	4	21.8685
VQCCTPLPCSTSSSPAQTTPPTTSK	sp|P98088|MUC5A_HUMAN(pre=R,post=T)	994.48	3	23.4837	GRKDDDS#DDESQSSHTGK	sp|O94874|UFL1_HUMAN(pre=K,post=K);sp|O94874-2|UFL1_HUMAN(pre=K,post=K);sp|O94874-3|UFL1_HUMAN(pre=K,post=K)	826.037	3	13.8128	LLEFDSTN@VSDTAAKPLGR	sp|Q8WWB7|NCUG1_HUMAN(pre=R,post=P);sp|Q8WWB7-2|NCUG1_HUMAN(pre=R,post=P)	775.085	3	21.8627
VHVSEEGTEPEAM^LQVLGPKPALPAGTEDTAKEDAANRK	sp|P06396|GELS_HUMAN(pre=R,post=L);sp|P06396-2|GELS_HUMAN(pre=R,post=L);sp|P06396-3|GELS_HUMAN(pre=R,post=L);tr|Q5T0I0|Q5T0I0_HUMAN(pre=R,post=L);tr|F5H1A8|F5H1A8_HUMAN(pre=R,post=L)	780.58	6	23.4716	KRS#VAVS#DEEEVEEEAER	sp|Q9Y6X9|MORC2_HUMAN(pre=R,post=R);sp|Q9Y6X9-2|MORC2_HUMAN(pre=R,post=R)	847.046	3	13.8122	TVAQN@YSSVTHLHSIGK	sp|P14384|CBPM_HUMAN(pre=K,post=S);tr|F8VR29|F8VR29_HUMAN(pre=K,post=S);tr|F8VU13|F8VU13_HUMAN(pre=K,post=S);tr|F8W111|F8W111_HUMAN(pre=K,post=S);tr|F8VVI6|F8VVI6_HUMAN(pre=K,post=S)	533.541	4	21.5798
QPPGTQQSHSSPGEITSSPQGLDNPALLR	sp|Q5TDH0|DDI2_HUMAN(pre=R,post=D);sp|Q5TDH0-2|DDI2_HUMAN(pre=R,post=D);sp|Q5TDH0-3|DDI2_HUMAN(pre=R,post=D)	1048.53	3	23.4351	IET#DEEESCDNAHGDANQPAR	sp|Q96T23|RSF1_HUMAN(pre=R,post=D);sp|Q96T23-2|RSF1_HUMAN(pre=R,post=D);sp|Q96T23-3|RSF1_HUMAN(pre=R,post=D)	861.347	3	13.8082	LETTVN@YTDSQRPICLPSK	sp|P03951|FA11_HUMAN(pre=K,post=G);sp|P03951-2|FA11_HUMAN(pre=K,post=G);tr|E9PGP2|E9PGP2_HUMAN(pre=K,post=G)	628.581	4	21.4662
LTIQQLLEQTVSASDADQQALR	sp|Q14624|ITIH4_HUMAN(pre=Y,post=N);sp|Q14624-2|ITIH4_HUMAN(pre=Y,post=N);sp|Q14624-3|ITIH4_HUMAN(pre=Y,post=N);sp|Q14624-4|ITIH4_HUMAN(pre=Y,post=N);tr|B7ZKJ8|B7ZKJ8_HUMAN(pre=Y,post=N);tr|F5GXQ1|F5GXQ1_HUMAN(pre=Y,post=N);tr|H7C0L5|H7C0L5_HUMAN(pre=Y,po	858.132	3	23.4295	TLVLSSSPTS#PTQEPLPGGK	sp|Q96QF0|RAB3I_HUMAN(pre=K,post=T);sp|Q96QF0-2|RAB3I_HUMAN(pre=K,post=T);sp|Q96QF0-3|RAB3I_HUMAN(pre=K,post=T);sp|Q96QF0-4|RAB3I_HUMAN(pre=K,post=T);sp|Q96QF0-5|RAB3I_HUMAN(pre=K,post=T);sp|Q96QF0-6|RAB3I_HUMAN(pre=K,post=T);sp|Q96QF0-7|RAB3I_HUMAN(pre=K	788.749	3	13.8053	YQTLN@CSVNVNCVNIR	sp|P23229|ITA6_HUMAN(pre=K,post=C);sp|P23229-2|ITA6_HUMAN(pre=K,post=C);sp|P23229-3|ITA6_HUMAN(pre=K,post=C);sp|P23229-4|ITA6_HUMAN(pre=K,post=C);sp|P23229-5|ITA6_HUMAN(pre=K,post=C);sp|P23229-6|ITA6_HUMAN(pre=K,post=C);sp|P23229-7|ITA6_HUMAN(pre=K,post=C	700.343	3	21.4159
NVM^SAFGLTDDQVSGPPSAPAEDR	sp|Q92734|TFG_HUMAN(pre=K,post=S);tr|G5E9V1|G5E9V1_HUMAN(pre=K,post=S)	874.414	3	23.4289	ALPAAHIPAPPHEGS#PR	sp|P17029|ZKSC1_HUMAN(pre=R,post=D);tr|E9PC66|E9PC66_HUMAN(pre=R,post=D)	648	3	13.8004	CTDLDECSN@GTHM^CSQHADCK	sp|P35555|FBN1_HUMAN(pre=K,post=N)	708.532	4	21.4008
SHM^M^DVQGSTQDSAIKDFVLK	sp|P13667|PDIA4_HUMAN(pre=R,post=Y)	701.111	4	23.4274	S#PQISMSDIDLNLK	sp|Q09666|AHNK_HUMAN(pre=K,post=G)	643.661	3	13.7981	SIN@GTLYQPGAVVSSSLCETCR	sp|P98088|MUC5A_HUMAN(pre=C,post=C)	848.746	3	21.3786
STYSPLPDDYNCNVELALTSDGR	sp|Q9Y6G3|RM42_HUMAN(pre=K,post=T);tr|A6NCI0|A6NCI0_HUMAN(pre=K,post=T);tr|J3KPP0|J3KPP0_HUMAN(pre=K,post=T)	911.093	3	23.416	TAPTSTIAPGVVM^AS#SPALPTQPAEEAAR	sp|P16220|CREB1_HUMAN(pre=R,post=K);sp|P16220-2|CREB1_HUMAN(pre=R,post=K);tr|H7C1R5|H7C1R5_HUMAN(pre=R,post=K);tr|C9J896|C9J896_HUMAN(pre=R,post=K);tr|C9JBT4|C9JBT4_HUMAN(pre=R,post=K)	1021.17	3	13.7926	CVPTLDGPTCYCN@SSFQLQADGK	sp|Q07954|LRP1_HUMAN(pre=H,post=T);tr|Q6PJ72|Q6PJ72_HUMAN(pre=H,post=T);tr|Q7Z7K9|Q7Z7K9_HUMAN(pre=H,post=T);tr|Q86SW0|Q86SW0_HUMAN(pre=H,post=T)	969.78	3	21.1893
DATNVGDEGGFAPNILENSEALELVK	sp|P09104|ENOG_HUMAN(pre=K,post=E);tr|B7Z2X9|B7Z2X9_HUMAN(pre=K,post=E)	997.513	3	23.415	T#WCGSPPYAAPELFEGK	sp|Q9Y2K2|SIK3_HUMAN(pre=K,post=E);sp|Q9Y2K2-3|SIK3_HUMAN(pre=K,post=E);tr|A1A5A8|A1A5A8_HUMAN(pre=K,post=E);tr|A1A5A9|A1A5A9_HUMAN(pre=K,post=E);tr|H0Y494|H0Y494_HUMAN(pre=K,post=E);tr|J3KPC8|J3KPC8_HUMAN(pre=K,post=E);tr|H7C3X8|H7C3X8_HUMAN(pre=K,post=E	760.022	3	13.7894	EPQPSPTDQPSFSN@LTAFPGGAK	sp|Q99941|ATF6B_HUMAN(pre=K,post=E);sp|Q99941-2|ATF6B_HUMAN(pre=K,post=E)	888.114	3	20.9866
VDVSAPDVEAHGPEWNLK	sp|Q09666|AHNK_HUMAN(pre=K,post=M)	563.546	4	23.4059	AAAT#PESQEPQAK	sp|P49006|MRP_HUMAN(pre=K,post=G)	848.413	2	13.7858	ISNLQFN@SSLEDPSTDYYQELQR	sp|P15941|MUC1_HUMAN(pre=H,post=D);sp|P15941-2|MUC1_HUMAN(pre=H,post=D);sp|P15941-3|MUC1_HUMAN(pre=H,post=D);sp|P15941-4|MUC1_HUMAN(pre=H,post=D);sp|P15941-5|MUC1_HUMAN(pre=H,post=D);sp|P15941-8|MUC1_HUMAN(pre=H,post=D);sp|P15941-9|MUC1_HUMAN(pre=H,post=D	964.795	3	20.811
DFITALPEQGLDHIAENILSYLDAR	sp|Q9UKB1|FBW1B_HUMAN(pre=R,post=S);sp|Q9UKB1-2|FBW1B_HUMAN(pre=R,post=S);sp|Q9UKB1-3|FBW1B_HUMAN(pre=R,post=S);tr|B4DH70|B4DH70_HUMAN(pre=R,post=S);tr|E5RGC1|E5RGC1_HUMAN(pre=R,post=S)	986.851	3	23.4025	WGQPPSPTPVPRPPDADPNTPS#PKPLEGRPER	sp|Q14839|CHD4_HUMAN(pre=K,post=Q);sp|Q14839-2|CHD4_HUMAN(pre=K,post=Q);tr|F5GWX5|F5GWX5_HUMAN(pre=K,post=Q)	768.394	5	13.7842	N@ETQHEPYPLM^LPGCSPSCPLER	sp|P15309|PPAP_HUMAN(pre=R,post=F);sp|P15309-2|PPAP_HUMAN(pre=R,post=F);tr|Q5FBY0|Q5FBY0_HUMAN(pre=R,post=F);tr|H0Y8T3|H0Y8T3_HUMAN(pre=R,post=F)	958.442	3	20.6619
IYPEEM^IQTGISAIDGMNSIAR	sp|P21281|VATB2_HUMAN(pre=R,post=G);tr|H0YC04|H0YC04_HUMAN(pre=R,post=G)	857.098	3	23.402	RSS#DGS#LSHEEDLAK	sp|Q13136|LIPA1_HUMAN(pre=K,post=V);sp|Q13136-2|LIPA1_HUMAN(pre=K,post=V);tr|H0YEF9|H0YEF9_HUMAN(pre=K,post=V);tr|E9PJZ7|E9PJZ7_HUMAN(pre=K,post=V)	693.641	3	13.7692	SFNSISAVDN@GSLANTPHLR	sp|P07585|PGS2_HUMAN(pre=L,post=E);sp|P07585-2|PGS2_HUMAN(pre=L,post=E);sp|P07585-3|PGS2_HUMAN(pre=L,post=E);tr|F8VNV6|F8VNV6_HUMAN(pre=L,post=E);tr|H0YIH3|H0YIH3_HUMAN(pre=L,post=E)	749.05	3	20.5094
DGTVLCELINALYPEGQAPVK	sp|P37802|TAGL2_HUMAN(pre=K,post=K)	859.13	3	23.4018	GEDSTSTGELQPMPTSPGVDLQS#PAAQDVLFSSPPQMH	sp|P33991|MCM4_HUMAN(pre=R,post=S);tr|J3KPV4|J3KPV4_HUMAN(pre=R,post=S);tr|E5RFR3|E5RFR3_HUMAN(pre=R,post=S);tr|E5RG53|E5RG53_HUMAN(pre=R,post=S)	1041.47	4	13.7685	LEN@LSSSEMGYTATLTR	sp|P10253|LYAG_HUMAN(pre=K,post=T);tr|I3L3L3|I3L3L3_HUMAN(pre=K,post=T);tr|I3L0S5|I3L0S5_HUMAN(pre=K,post=T)	673.335	3	20.4375
MDAEQDPNVQVDHLNLLK	sp|Q02818|NUCB1_HUMAN(pre=K,post=Q);tr|C9JKZ2|C9JKZ2_HUMAN(pre=K,post=Q)	1184.11	2	23.3969	SGKNSQEDS#EDSEDKDVK	sp|Q9H1E3|NUCKS_HUMAN(pre=R,post=T)	885.079	3	13.7643	AASPIITLVALDEALDN@YTITFLIR	sp|Q8TEM1|PO210_HUMAN(pre=R,post=G)	960.205	3	20.3487
ELDILLQDTTKEPLDLPDNPR	sp|Q8WUX9|CHMP7_HUMAN(pre=K,post=N)	908.495	3	23.3925	ASPSS#PGRQDS#DEDDGPQRVEEVDQGR	sp|O95049|ZO3_HUMAN(pre=K,post=G);sp|O95049-2|ZO3_HUMAN(pre=K,post=G);sp|O95049-3|ZO3_HUMAN(pre=K,post=G);tr|F5H4S9|F5H4S9_HUMAN(pre=K,post=G);tr|K7EK22|K7EK22_HUMAN(pre=K,post=G);tr|F5H2X0|F5H2X0_HUMAN(pre=K,post=G)	1073.11	3	13.7567	DFEDLYTPVN@GSIVIVR	sp|P02786|TFR1_HUMAN(pre=K,post=A);tr|G3V0E5|G3V0E5_HUMAN(pre=K,post=A)	694.701	3	20.3129
TTVPCVTHAGFCCPLVVTMRPIPK	sp|Q7Z3D6-2|CN159_HUMAN(pre=K,post=D);sp|Q7Z3D6-3|CN159_HUMAN(pre=K,post=D);sp|Q7Z3D6-4|CN159_HUMAN(pre=K,post=D);tr|G8JLP2|G8JLP2_HUMAN(pre=K,post=D);tr|E5RIU5|E5RIU5_HUMAN(pre=K,post=D);tr|H0YB62|H0YB62_HUMAN(pre=K,post=D);tr|H0YB09|H0YB09_HUMAN(pre=K,p	758.151	4	23.392	HEDEQALLDQNS#QTPPPSPFSVQAFNK	sp|O75592|MYCB2_HUMAN(pre=R,post=G);sp|O75592-2|MYCB2_HUMAN(pre=R,post=G);tr|F8WA13|F8WA13_HUMAN(pre=R,post=G);tr|J3KPZ3|J3KPZ3_HUMAN(pre=R,post=G)	848.907	4	13.7477	TCDWLPKPN@MSASCK	sp|P07602|SAP_HUMAN(pre=K,post=E);sp|P07602-2|SAP_HUMAN(pre=K,post=E);sp|P07602-3|SAP_HUMAN(pre=K,post=E);tr|B1AVU8|B1AVU8_HUMAN(pre=K,post=E);tr|C9JIZ6|C9JIZ6_HUMAN(pre=K,post=E)	743.366	3	20.2861
YNTAADALAALVDAAASAPQMDVSK	sp|O75376|NCOR1_HUMAN(pre=R,post=T);sp|O75376-2|NCOR1_HUMAN(pre=R,post=T);tr|B4DJ25|B4DJ25_HUMAN(pre=R,post=T);tr|E7EVK1|E7EVK1_HUMAN(pre=R,post=T)	918.141	3	23.3813	LEEGVAS#DEEAEEAQPGS#GPSPEPEGSPPAHPQ	sp|Q7Z406|MYH14_HUMAN(pre=R,post=-);sp|Q7Z406-2|MYH14_HUMAN(pre=R,post=-);sp|Q7Z406-4|MYH14_HUMAN(pre=R,post=-);sp|Q7Z406-6|MYH14_HUMAN(pre=R,post=-);tr|G8JLL9|G8JLL9_HUMAN(pre=R,post=-);tr|F2Z2U8|F2Z2U8_HUMAN(pre=R,post=-)	1205.83	3	13.7431	LPSVVIPLHYDLFVHPN@LTSLDFVASEK	sp|Q6P179|ERAP2_HUMAN(pre=R,post=I);sp|Q6P179-2|ERAP2_HUMAN(pre=R,post=I);sp|Q6P179-3|ERAP2_HUMAN(pre=R,post=I);sp|Q6P179-4|ERAP2_HUMAN(pre=R,post=I);tr|D6RGW0|D6RGW0_HUMAN(pre=R,post=I)	860.725	4	20.2725
FPLMTIEEFAAGPAQSGILSDR	sp|Q9H0C5|BTBD1_HUMAN(pre=R,post=E);tr|A6NMI8|A6NMI8_HUMAN(pre=R,post=E)	832.097	3	23.3621	GS#VHS#LDAGLLLPSGDPFSK	sp|Q15276|RABE1_HUMAN(pre=R,post=S);sp|Q15276-2|RABE1_HUMAN(pre=R,post=S);tr|F5H355|F5H355_HUMAN(pre=R,post=S);tr|I3L456|I3L456_HUMAN(pre=R,post=S)	815.73	3	13.7406	KEEEPSSSSVFNQNDPWAPTVDFSDFINN@ETIAGK	sp|Q16853|AOC3_HUMAN(pre=R,post=D);tr|K7ESB3|K7ESB3_HUMAN(pre=R,post=D);tr|K7EL47|K7EL47_HUMAN(pre=R,post=D)	1084.03	4	20.2564
VIPLEYLEAIHHLHEEWLIK	sp|O00142|KITM_HUMAN(pre=K,post=G);sp|O00142-2|KITM_HUMAN(pre=K,post=G);sp|O00142-3|KITM_HUMAN(pre=K,post=G);sp|O00142-4|KITM_HUMAN(pre=K,post=G);tr|B4DZK7|B4DZK7_HUMAN(pre=K,post=G);tr|E5KNQ5|E5KNQ5_HUMAN(pre=K,post=G);tr|F5GYK4|F5GYK4_HUMAN(pre=K,post=G	693.394	4	23.3575	ISS#LLEEQFQQGK	sp|P62241|RS8_HUMAN(pre=K,post=L);tr|Q5JR95|Q5JR95_HUMAN(pre=K,post=L)	625.656	3	13.7287	SCGECIQAGPNCGWCTN@STFLQEGM^PTSAR	sp|P05556|ITB1_HUMAN(pre=K,post=C);sp|P05556-2|ITB1_HUMAN(pre=K,post=C);sp|P05556-3|ITB1_HUMAN(pre=K,post=C);sp|P05556-4|ITB1_HUMAN(pre=K,post=C);sp|P05556-5|ITB1_HUMAN(pre=K,post=C);tr|Q5T3E5|Q5T3E5_HUMAN(pre=K,post=C);tr|Q5T3E6|Q5T3E6_HUMAN(pre=K,post=C	1179.84	3	20.236
TPPDTTFPEPTCLSASPPNAPPR	sp|A1A4S6|RHG10_HUMAN(pre=R,post=Q);tr|E7EUW5|E7EUW5_HUMAN(pre=R,post=Q);tr|H0Y8W5|H0Y8W5_HUMAN(pre=R,post=Q)	865.428	3	23.3546	ASGSLS#PPILAPLS#PGAEISPHDLSLESCR	sp|Q9NRF2|SH2B1_HUMAN(pre=R,post=V);sp|Q9NRF2-2|SH2B1_HUMAN(pre=R,post=V);sp|Q9NRF2-3|SH2B1_HUMAN(pre=R,post=V)	1121.54	3	13.7284	SFM^VN@WTHAPGNVEK	sp|Q05707|COEA1_HUMAN(pre=R,post=Y);sp|Q05707-2|COEA1_HUMAN(pre=R,post=Y);sp|Q05707-3|COEA1_HUMAN(pre=R,post=Y);tr|Q4G0W3|Q4G0W3_HUMAN(pre=R,post=Y);tr|H0YBB2|H0YBB2_HUMAN(pre=R,post=Y);tr|J3QT83|J3QT83_HUMAN(pre=R,post=Y)	674.672	3	20.1537
LDNLQQEIDFLTALYQAELSQMQTQISETNVILSMDNNR	sp|P04264|K2C1_HUMAN(pre=K,post=S);gi|1346343(pre=K,post=S);gi|71536(pre=K,post=Q);gi|88054(pre=K,post=Q)	1168.58	4	23.3518	DDDEEDDS#EEEAMETTPAK	sp|P19338|NUCL_HUMAN(pre=D,post=G)	841.995	3	13.7257	DGSDEPGTAACPN@GSFHCTNTGYKPL	sp|P14314|GLU2B_HUMAN(pre=K,post=Y);sp|P14314-2|GLU2B_HUMAN(pre=K,post=Y);tr|K7ELL7|K7ELL7_HUMAN(pre=K,post=Y);tr|K7EPW7|K7EPW7_HUMAN(pre=K,post=Y);tr|K7EJ70|K7EJ70_HUMAN(pre=K,post=Y);tr|K7EKX1|K7EKX1_HUMAN(pre=K,post=Y)	761.342	4	20.1469
EGCVCDAGFVLSGDTCVPVGQCGCLHDGR	sp|Q9Y6R7|FCGBP_HUMAN(pre=R,post=Y)	1109.48	3	23.3501	DQST#S#MSHINLLFSR	sp|Q5VUB5|F1711_HUMAN(pre=R,post=R)	680.631	3	13.7256	VLDANDNAPVFN@QSLYR	sp|Q9UN70|PCDGK_HUMAN(pre=K,post=A);sp|Q9UN70-2|PCDGK_HUMAN(pre=K,post=A);sp|Q9UN70-3|PCDGK_HUMAN(pre=K,post=A);sp|Q9UN70-4|PCDGK_HUMAN(pre=K,post=A)	694.354	3	19.8594
SELSGNFEQVIVGM^MTPTVLYDVQELR	sp|P09525|ANXA4_HUMAN(pre=K,post=R)	1072.54	3	23.3466	TPS#PNSNEQQK	sp|Q9H4E7|DEFI6_HUMAN(pre=R,post=S);tr|F5H853|F5H853_HUMAN(pre=R,post=S)	799.377	2	13.7222	FLEYSTSECHFFN@GTER	sp|P01912|2B13_HUMAN(pre=R,post=V);sp|P20039|2B1B_HUMAN(pre=R,post=V);sp|Q5Y7A7|2B1D_HUMAN(pre=R,post=V);sp|Q9GIY3|2B1E_HUMAN(pre=R,post=V)	757.005	3	19.8181
ANIVIDPLELQSTAMDDLDEDEEPAPAMAQR	sp|Q5XPI4|RN123_HUMAN(pre=K,post=P);sp|Q5XPI4-2|RN123_HUMAN(pre=K,post=P);tr|C9J266|C9J266_HUMAN(pre=K,post=P);tr|C9JS59|C9JS59_HUMAN(pre=K,post=P)	1181.23	3	23.3445	RAAS#DGQYENQSPEATSPR	sp|Q9HBL0|TENS1_HUMAN(pre=R,post=S);tr|Q59G71|Q59G71_HUMAN(pre=R,post=S);tr|E9PF55|E9PF55_HUMAN(pre=R,post=S);tr|E9PGF5|E9PGF5_HUMAN(pre=R,post=S)	763.337	3	13.7176	QLGCGEAIN@ATGSAHFGEGTGPIWLDEMK	sp|Q86VB7|C163A_HUMAN(pre=R,post=C);sp|Q86VB7-2|C163A_HUMAN(pre=R,post=C);sp|Q86VB7-3|C163A_HUMAN(pre=R,post=C);sp|Q86VB7-4|C163A_HUMAN(pre=R,post=C);tr|F5GZZ9|F5GZZ9_HUMAN(pre=R,post=C);tr|C9JHR8|C9JHR8_HUMAN(pre=R,post=C)	834.655	4	19.7569
ALMLQGVDLLADAVAVTM^GPK	sp|P10809|CH60_HUMAN(pre=R,post=G);tr|B7Z712|B7Z712_HUMAN(pre=R,post=G);tr|C9J0S9|C9J0S9_HUMAN(pre=R,post=-);tr|E7EXB4|E7EXB4_HUMAN(pre=R,post=G);tr|E7ESH4|E7ESH4_HUMAN(pre=R,post=G);tr|C9JCQ4|C9JCQ4_HUMAN(pre=R,post=G);tr|C9JL19|C9JL19_HUMAN(pre=R,post=G	806.452	3	23.3418	TS#SIADEGTYTLDSILR	sp|Q9Y4I1|MYO5A_HUMAN(pre=R,post=Q);sp|Q9Y4I1-2|MYO5A_HUMAN(pre=R,post=Q);sp|Q9Y4I1-3|MYO5A_HUMAN(pre=R,post=Q);tr|E7ERV5|E7ERV5_HUMAN(pre=R,post=Q);tr|F8W6H6|F8W6H6_HUMAN(pre=R,post=Q);tr|G3V394|G3V394_HUMAN(pre=R,post=Q);tr|F8WE88|F8WE88_HUMAN(pre=R,pos	689.332	3	13.7159	VN@GSCEDVDECATGGR	sp|Q8N2S1|LTBP4_HUMAN(pre=R,post=C);sp|Q8N2S1-2|LTBP4_HUMAN(pre=R,post=C);sp|Q8N2S1-3|LTBP4_HUMAN(pre=R,post=C);tr|E7EUU1|E7EUU1_HUMAN(pre=R,post=C);tr|E7ENG9|E7ENG9_HUMAN(pre=R,post=C)	935.887	2	19.6619
DVASLSSQLQDTQELLQEETR	sp|P35749|MYH11_HUMAN(pre=K,post=Q);sp|P35749-2|MYH11_HUMAN(pre=K,post=Q);sp|P35749-3|MYH11_HUMAN(pre=K,post=Q);sp|P35749-4|MYH11_HUMAN(pre=K,post=Q)	845.429	3	23.3354	DHTVS#GDEDYCPR	sp|Q9UIG0|BAZ1B_HUMAN(pre=K,post=S);sp|Q9UIG0-2|BAZ1B_HUMAN(pre=K,post=S)	887.847	2	13.7121	IAGLDLEQVTAILN@SSVSLPCDVHAHPNPEVTWYK	sp|Q8NDA2|HMCN2_HUMAN(pre=R,post=D);sp|Q8NDA2-2|HMCN2_HUMAN(pre=R,post=D);sp|Q8NDA2-3|HMCN2_HUMAN(pre=R,post=D)	1041.54	4	19.6582
DPSQVENLASSLQLITECFR	sp|Q9UBB4|ATX10_HUMAN(pre=R,post=C)	817.749	3	23.3245	VTEPQEES#EEEVEEPEER	sp|Q13283|G3BP1_HUMAN(pre=F,post=Q)	800.004	3	13.711	N@ETQHEPYPLMLPGCSPSCPLER	sp|P15309|PPAP_HUMAN(pre=R,post=F);sp|P15309-2|PPAP_HUMAN(pre=R,post=F);tr|Q5FBY0|Q5FBY0_HUMAN(pre=R,post=F);tr|H0Y8T3|H0Y8T3_HUMAN(pre=R,post=F)	953.109	3	19.6373
CLPAASGPGADVSLWNILR	sp|Q9BZF2|OSBL7_HUMAN(pre=R,post=N)	714.38	3	23.3244	KFS#PSQVPVQTR	sp|Q9P1Y5|CAMP3_HUMAN(pre=R,post=S);sp|Q9P1Y5-2|CAMP3_HUMAN(pre=R,post=S)	581.314	3	13.6913	ALAYGEKN@LTFEGPLPEK	sp|Q9HAT2|SIAE_HUMAN(pre=R,post=I);sp|Q9HAT2-2|SIAE_HUMAN(pre=R,post=I)	804.113	3	19.5007
DVQETLMPQVLTTLEEDSK	sp|Q86Y56|HEAT2_HUMAN(pre=R,post=M);sp|Q86Y56-2|HEAT2_HUMAN(pre=R,post=M);sp|Q86Y56-3|HEAT2_HUMAN(pre=R,post=M);tr|E9PGY2|E9PGY2_HUMAN(pre=R,post=M);tr|H0Y650|H0Y650_HUMAN(pre=R,post=M)	822.097	3	23.3083	YLSPSGNS#SPPGSPTLQK	sp|P55327|TPD52_HUMAN(pre=L,post=F);tr|D0UFD3|D0UFD3_HUMAN(pre=L,post=F);tr|D0UFD5|D0UFD5_HUMAN(pre=L,post=F);tr|C9J502|C9J502_HUMAN(pre=L,post=F);tr|D0UFD1|D0UFD1_HUMAN(pre=L,post=F);tr|F5H0B0|F5H0B0_HUMAN(pre=L,post=F)	729.031	3	13.6787	AYFTTIPEDAPTGTDVLLVN@ASDADASK	sp|Q6V0I7|FAT4_HUMAN(pre=K,post=N);sp|Q6V0I7-2|FAT4_HUMAN(pre=K,post=N);sp|Q6V0I7-3|FAT4_HUMAN(pre=K,post=N)	1057.87	3	19.4962
ETYGLPNTLPTAWHNLVYR	sp|P17405|ASM_HUMAN(pre=R,post=M);sp|P17405-2|ASM_HUMAN(pre=R,post=M);sp|P17405-3|ASM_HUMAN(pre=R,post=M);tr|G3XAB5|G3XAB5_HUMAN(pre=R,post=M);tr|E7EWE2|E7EWE2_HUMAN(pre=R,post=M);tr|E9PKS3|E9PKS3_HUMAN(pre=R,post=M);tr|H0YEP5|H0YEP5_HUMAN(pre=R,post=M)	797.086	3	23.2977	DASS#GEEEEGKEKK	sp|Q969E3|UCN3_HUMAN(pre=R,post=T)	727.024	3	13.6737	IN@NTHALVSLLQNLNK	sp|P55290|CAD13_HUMAN(pre=K,post=A);tr|B7Z590|B7Z590_HUMAN(pre=K,post=A);tr|J3KN62|J3KN62_HUMAN(pre=K,post=A)	694.404	3	19.4082
LIHPTENITFHAVSSVVNNSR	sp|Q96FZ2|CC037_HUMAN(pre=K,post=N);tr|D6R9T3|D6R9T3_HUMAN(pre=K,post=N);tr|D6RGK7|D6RGK7_HUMAN(pre=K,post=N);tr|E7EMP6|E7EMP6_HUMAN(pre=K,post=N)	620.584	4	23.2924	NLS#STTDDEAPR	sp|O00515|LAD1_HUMAN(pre=R,post=L);tr|E9PDI4|E9PDI4_HUMAN(pre=R,post=L)	765.334	2	13.6655	AACAVKPQEVQMVN@GTITNPINGK	sp|P11717|MPRI_HUMAN(pre=R,post=S)	991.868	3	19.4067
DTSCVNPPTVQNAYIVSR	sp|P08603|CFAH_HUMAN(pre=R,post=Q)	722.364	3	23.2912	IDHLSSSAPGS#PPDLLESVPK	sp|Q5TC82|RC3H1_HUMAN(pre=K,post=S);sp|Q5TC82-2|RC3H1_HUMAN(pre=K,post=S)	838.764	3	13.6618	ELPGVCN@ETMM^ALWEECKPC	sp|P10909|CLUS_HUMAN(pre=K,post=L);sp|P10909-2|CLUS_HUMAN(pre=K,post=L);sp|P10909-4|CLUS_HUMAN(pre=K,post=L);sp|P10909-5|CLUS_HUMAN(pre=K,post=L);tr|E5RJZ5|E5RJZ5_HUMAN(pre=K,post=L);tr|E7ERK6|E7ERK6_HUMAN(pre=K,post=L);tr|E7ETB4|E7ETB4_HUMAN(pre=K,post=L	920.408	3	19.4052
DECSFHIFYQLLGGAGEQLK	sp|Q7Z406|MYH14_HUMAN(pre=K,post=A);sp|Q7Z406-2|MYH14_HUMAN(pre=K,post=A);sp|Q7Z406-4|MYH14_HUMAN(pre=K,post=A);sp|Q7Z406-5|MYH14_HUMAN(pre=K,post=A);sp|Q7Z406-6|MYH14_HUMAN(pre=K,post=A);tr|G8JLL9|G8JLL9_HUMAN(pre=K,post=A);tr|F2Z2U8|F2Z2U8_HUMAN(pre=K,p	867.443	3	23.2891	S#LEPEPQQS#LEDGSPAK	sp|Q8IV36|HID1_HUMAN(pre=R,post=G);sp|Q8IV36-2|HID1_HUMAN(pre=R,post=G);sp|Q8IV36-3|HID1_HUMAN(pre=R,post=G)	754.008	3	13.6548	PPCTN@TTAASTYLNNPYVR	sp|P10619|PPGB_HUMAN(pre=D,post=K);tr|Q5JZH0|Q5JZH0_HUMAN(pre=D,post=K)	762.373	3	19.3719
GCVAGDEESYEVFKDLFDPIIEDR	sp|P12277|KCRB_HUMAN(pre=V,post=H);tr|G3V4N7|G3V4N7_HUMAN(pre=V,post=H);tr|G3V461|G3V461_HUMAN(pre=V,post=H)	1031.16	3	23.2758	AGS#LQLSSMSAGNSSLR	sp|Q53SF7|COBL1_HUMAN(pre=R,post=R);sp|Q53SF7-2|COBL1_HUMAN(pre=R,post=R);sp|Q53SF7-3|COBL1_HUMAN(pre=R,post=R);sp|Q53SF7-4|COBL1_HUMAN(pre=R,post=R);tr|G8JL86|G8JL86_HUMAN(pre=R,post=R)	630.636	3	13.6537	LVLDGSDSIGASN@FTGAK	sp|P00751|CFAB_HUMAN(pre=Y,post=K);sp|P00751-2|CFAB_HUMAN(pre=Y,post=K);tr|B4E1Z4|B4E1Z4_HUMAN(pre=Y,post=K);tr|B0UXW4|B0UXW4_HUMAN(pre=Y,post=K);tr|E7ETN3|E7ETN3_HUMAN(pre=Y,post=K)	1021.04	2	19.3593
VEVFEHAVNNTAGDDLAK	sp|P42345|MTOR_HUMAN(pre=K,post=L);tr|B1AKP8|B1AKP8_HUMAN(pre=K,post=L)	739.718	3	23.2599	SHNVAAGSYEAPLPPGS#FHGDFAYGTYR	sp|O15027|SC16A_HUMAN(pre=R,post=S);sp|O15027-2|SC16A_HUMAN(pre=R,post=S);sp|O15027-3|SC16A_HUMAN(pre=R,post=S);sp|O15027-4|SC16A_HUMAN(pre=R,post=S);sp|O15027-5|SC16A_HUMAN(pre=R,post=S);tr|H0Y5S1|H0Y5S1_HUMAN(pre=R,post=S);tr|J3KNL6|J3KNL6_HUMAN(pre=R,p	798.865	4	13.6523	N@M^SFVNDLTVTQDGR	sp|Q9HDC9|APMAP_HUMAN(pre=K,post=K);sp|Q9HDC9-2|APMAP_HUMAN(pre=K,post=K);tr|H0Y512|H0Y512_HUMAN(pre=K,post=K)	929.443	2	19.1588
VSVVANTPSGPVEAFDFDEYQPEMLEK	sp|P12111|CO6A3_HUMAN(pre=R,post=F);sp|P12111-2|CO6A3_HUMAN(pre=R,post=F);sp|P12111-4|CO6A3_HUMAN(pre=R,post=F);tr|E7ENL6|E7ENL6_HUMAN(pre=R,post=F);tr|E9PCV6|E9PCV6_HUMAN(pre=R,post=F)	1096.2	3	23.2557	QEPAEEYETPES#PVPPARS#PS#PPPK	sp|P54259|ATN1_HUMAN(pre=K,post=V)	811.861	4	13.65	LDLPVN@TSIPN@VTEVK	sp|P56199|ITA1_HUMAN(pre=K,post=E)	1015.07	2	19.1345
MLQQSTNPAPGILGPPPPSFHLGGPAVGPR	sp|P43243|MATR3_HUMAN(pre=F,post=G);sp|P43243-2|MATR3_HUMAN(pre=F,post=G);tr|A8MXP9|A8MXP9_HUMAN(pre=F,post=G);tr|B3KM87|B3KM87_HUMAN(pre=F,post=G);tr|D6RE02|D6RE02_HUMAN(pre=F,post=G);tr|D6RAM9|D6RAM9_HUMAN(pre=F,post=G);tr|D6RAY2|D6RAY2_HUMAN(pre=F,post	1045.56	3	23.2445	S#PVPAQIAITVPK	sp|O43432|IF4G3_HUMAN(pre=R,post=T);sp|O43432-3|IF4G3_HUMAN(pre=R,post=T);tr|F5H564|F5H564_HUMAN(pre=R,post=T)	563.659	3	13.6383	LSALDNLLN@HSSMFLK	sp|Q9Y4L1|HYOU1_HUMAN(pre=R,post=G);tr|E9PL22|E9PL22_HUMAN(pre=R,post=G)	698.051	3	19.1016
LGCEVLGVSVDSQFTHLAWINTPR	sp|P32119|PRDX2_HUMAN(pre=K,post=K);tr|A6NIW5|A6NIW5_HUMAN(pre=K,post=K)	948.493	3	23.2402	NLHQSGFS#LSGAQIDDNIPR	sp|Q16555|DPYL2_HUMAN(pre=R,post=R);sp|Q16555-2|DPYL2_HUMAN(pre=R,post=R)	798.385	3	13.6334	LSDLSIN@STECLHVHCR	sp|P05156|CFAI_HUMAN(pre=K,post=G);tr|G3XAM2|G3XAM2_HUMAN(pre=K,post=G);tr|E7ETH0|E7ETH0_HUMAN(pre=K,post=G)	729.355	3	19.0467
SSTGSPTSPLNAEKLESEEDVSQAFLEAVAEEKPHVKPY	sp|Q15746|MYLK_HUMAN(pre=K,post=F);sp|Q15746-2|MYLK_HUMAN(pre=K,post=F);sp|Q15746-3|MYLK_HUMAN(pre=K,post=F);sp|Q15746-4|MYLK_HUMAN(pre=K,post=F);sp|Q15746-5|MYLK_HUMAN(pre=K,post=F);sp|Q15746-7|MYLK_HUMAN(pre=K,post=F);sp|Q15746-8|MYLK_HUMAN(pre=K,post=F	956.298	5	23.2358	YQEDS#DPERS#DYEEQQLQKEEEAR	sp|Q6P6C2|ALKB5_HUMAN(pre=K,post=K);sp|Q6P6C2-1|ALKB5_HUMAN(pre=K,post=K);sp|Q6P6C2-3|ALKB5_HUMAN(pre=K,post=K)	863.115	4	13.6326	NLQVYN@ATSNSLTVK	sp|Q99715|COCA1_HUMAN(pre=R,post=W);sp|Q99715-2|COCA1_HUMAN(pre=R,post=W);sp|Q99715-4|COCA1_HUMAN(pre=R,post=W);tr|D6RGG3|D6RGG3_HUMAN(pre=R,post=W);tr|H0Y4P7|H0Y4P7_HUMAN(pre=R,post=W)	971.031	2	19.027
VVAAPQRPGTEPQPEMPDTVLQSETLK	sp|O95202|LETM1_HUMAN(pre=R,post=D)	1069.57	3	23.232	SKSFDY#GNLSHAPVSGAAASTVSPSR	sp|P31629|ZEP2_HUMAN(pre=R,post=E)	741.116	4	13.6301	LWLPVN@LTWADLEDR	sp|Q96G23|CERS2_HUMAN(pre=R,post=D);tr|Q5SZE3|Q5SZE3_HUMAN(pre=R,post=D);tr|Q5SZE1|Q5SZE1_HUMAN(pre=R,post=D);tr|Q5SZE4|Q5SZE4_HUMAN(pre=R,post=D);tr|Q5SZE2|Q5SZE2_HUMAN(pre=R,post=D);tr|H0YKH6|H0YKH6_HUMAN(pre=R,post=D);tr|H0YNU7|H0YNU7_HUMAN(pre=R,post=	993.527	2	18.9788
SADAGSFSPTPGQIGGAVK	sp|O00443|P3C2A_HUMAN(pre=R,post=L);tr|F5H2B0|F5H2B0_HUMAN(pre=R,post=L)	679.029	3	23.231	ILATPPQEDAPS#VDIANIR	sp|P29401|TKT_HUMAN(pre=K,post=M);sp|P29401-2|TKT_HUMAN(pre=K,post=M);tr|B4E022|B4E022_HUMAN(pre=K,post=M);tr|E9PFF2|E9PFF2_HUMAN(pre=K,post=M)	748.719	3	13.6295	N@LSTCFSSGDLFTAHN@FSEQSR	sp|Q15043|S39AE_HUMAN(pre=R,post=I);sp|Q15043-2|S39AE_HUMAN(pre=R,post=I);sp|Q15043-3|S39AE_HUMAN(pre=R,post=I);tr|E5RIP4|E5RIP4_HUMAN(pre=R,post=I);tr|E5RJG5|E5RJG5_HUMAN(pre=R,post=I)	884.398	3	18.9733
TSGTLISFIYPAQNPELLNK	sp|Q13423|NNTM_HUMAN(pre=K,post=L);tr|E9PCX7|E9PCX7_HUMAN(pre=K,post=L);tr|D6RHU2|D6RHU2_HUMAN(pre=K,post=L);tr|D6RAI5|D6RAI5_HUMAN(pre=K,post=L);tr|D6RCR6|D6RCR6_HUMAN(pre=K,post=L)	1247.7	2	23.2291	FLSHS#TDSLNK	sp|Q12802|AKP13_HUMAN(pre=K,post=I);sp|Q12802-2|AKP13_HUMAN(pre=K,post=I);sp|Q12802-4|AKP13_HUMAN(pre=K,post=I);tr|A8MYJ1|A8MYJ1_HUMAN(pre=K,post=I)	808.901	2	13.6207	KDYGSQEDFTQVWN@TTMK	sp|O60635|TSN1_HUMAN(pre=K,post=G)	871.097	3	18.9728
YM^GSHIPESPLQFYVNYPNSGSVSAYGPGLVYGVANK	sp|O75369|FLNB_HUMAN(pre=K,post=T);sp|O75369-2|FLNB_HUMAN(pre=K,post=T);sp|O75369-3|FLNB_HUMAN(pre=K,post=T);sp|O75369-7|FLNB_HUMAN(pre=K,post=T);sp|O75369-4|FLNB_HUMAN(pre=K,post=T);sp|O75369-5|FLNB_HUMAN(pre=K,post=T);sp|O75369-6|FLNB_HUMAN(pre=K,post=T	1067.53	4	23.2255	YLS#FTPPEKDGFPS#GTPALNAK	sp|Q13177|PAK2_HUMAN(pre=K,post=G)	733.111	4	13.6054	ELQNSVLETTLM^PHN@YSR	sp|P09326|CD48_HUMAN(pre=K,post=C)	765.047	3	18.9408
SLLDGEGPQAVGGQDVAFSR	sp|A1X283|SPD2B_HUMAN(pre=K,post=S)	716.367	3	23.2237	CPAPGDTQHSEEAEPEPSQEAES#GS#WER	sp|P98088|MUC5A_HUMAN(pre=R,post=G)	1134.44	3	13.5853	NYFHYN@QSYPPTYNVK	sp|P38571|LICH_HUMAN(pre=K,post=D);sp|P38571-2|LICH_HUMAN(pre=K,post=D);tr|E7EUT7|E7EUT7_HUMAN(pre=K,post=D)	775.379	3	18.8752
CQEVISWLDANTLAEKDEFEHK	sp|P08107|HSP71_HUMAN(pre=K,post=R);sp|P08107-2|HSP71_HUMAN(pre=K,post=R);tr|E7EP94|E7EP94_HUMAN(pre=K,post=R);tr|Q5SP16|Q5SP16_HUMAN(pre=K,post=R)	774.389	4	23.223	NAPHPDDDDSCS#INSDPEAK	sp|Q92870|APBB2_HUMAN(pre=R,post=C);sp|Q92870-2|APBB2_HUMAN(pre=R,post=C);sp|Q92870-4|APBB2_HUMAN(pre=R,post=C);tr|G5E9Y1|G5E9Y1_HUMAN(pre=R,post=C);tr|H0YAJ5|H0YAJ5_HUMAN(pre=R,post=C)	851.353	3	13.581	ALDSEERN@CTDIDECR	sp|P35555|FBN1_HUMAN(pre=F,post=I)	709.973	3	18.8682
SPASSSLPAFLPTTHSPPGPQQPPASLPGLTAQPLLSPK	sp|Q9HBL0|TENS1_HUMAN(pre=K,post=E);tr|E9PF55|E9PF55_HUMAN(pre=K,post=E);tr|E9PGF5|E9PGF5_HUMAN(pre=K,post=E)	1040.82	4	23.2225	TNTNVNCPIECFM^PLDVQADREDS#RE	sp|P02751|FINC_HUMAN(pre=R,post=-);sp|P02751-3|FINC_HUMAN(pre=R,post=-);sp|P02751-5|FINC_HUMAN(pre=R,post=-);sp|P02751-6|FINC_HUMAN(pre=R,post=-);sp|P02751-7|FINC_HUMAN(pre=R,post=-);sp|P02751-8|FINC_HUMAN(pre=R,post=-);sp|P02751-9|FINC_HUMAN(pre=R,post=-	1117.48	3	13.5784	GFYLDGSDTIVCDSN@STWDPPVPK	sp|P15529|MCP_HUMAN(pre=K,post=C);sp|P15529-2|MCP_HUMAN(pre=K,post=C);sp|P15529-11|MCP_HUMAN(pre=K,post=C);sp|P15529-3|MCP_HUMAN(pre=K,post=C);sp|P15529-12|MCP_HUMAN(pre=K,post=C);sp|P15529-4|MCP_HUMAN(pre=K,post=C);sp|P15529-13|MCP_HUMAN(pre=K,post=C);sp	987.134	3	18.7021
SLPLQDELAFAEDLVLDEEGAR	sp|P11474|ERR1_HUMAN(pre=R,post=A);sp|P11474-2|ERR1_HUMAN(pre=R,post=A);tr|H0YGT3|H0YGT3_HUMAN(pre=R,post=A);tr|F5H0E9|F5H0E9_HUMAN(pre=R,post=A)	858.774	3	23.2166	EPEM^PGPREES#EEEEDEDDEEEEEEEKEK	sp|P35659|DEK_HUMAN(pre=K,post=S);tr|B4DFG0|B4DFG0_HUMAN(pre=K,post=S);tr|D6R9L5|D6R9L5_HUMAN(pre=K,post=S)	1016.92	4	13.5641	FVN@VTVTPEDQCRPN	sp|P20160|CAP7_HUMAN(pre=R,post=N)	640.98	3	18.699
NFQCVDASVLNYDCDVQK	sp|Q13443|ADAM9_HUMAN(pre=R,post=K);sp|Q13443-2|ADAM9_HUMAN(pre=R,post=K);tr|A0AVL1|A0AVL1_HUMAN(pre=R,post=K)	821.723	3	23.2162	DFPDSFQAGS#PGHLGVIR	sp|A1YPR0|ZBT7C_HUMAN(pre=R,post=D)	708.673	3	13.5635	MEACMLN@GTVIGPGK	sp|P04275|VWF_HUMAN(pre=R,post=T)	933.973	2	18.6957
VVAVTPTTLELGWLRPQAEVDR	sp|P22105|TENX_HUMAN(pre=R,post=F);sp|P22105-3|TENX_HUMAN(pre=R,post=F);tr|B0UYX3|B0UYX3_HUMAN(pre=R,post=F);tr|E7EPZ9|E7EPZ9_HUMAN(pre=R,post=F);tr|B0V046|B0V046_HUMAN(pre=R,post=F);tr|B0UYQ5|B0UYQ5_HUMAN(pre=R,post=F)	649.367	4	23.2081	FVAES#AEVLLPR	sp|Q13421|MSLN_HUMAN(pre=R,post=L);sp|Q13421-3|MSLN_HUMAN(pre=R,post=L);sp|Q13421-2|MSLN_HUMAN(pre=R,post=L);sp|Q13421-4|MSLN_HUMAN(pre=R,post=L);tr|H3BR90|H3BR90_HUMAN(pre=R,post=L);tr|H3BMA1|H3BMA1_HUMAN(pre=R,post=L)	777.908	2	13.5594	MPNHLHHSTQENAILAIEQYEELVDVN@CSAVLR	sp|Q6FHJ7|SFRP4_HUMAN(pre=R,post=F)	795.995	5	18.676
FIGMPESLLYCSLHDPVSPCPAGYVTNK	sp|Q9H974|QTRD1_HUMAN(pre=K,post=S);tr|J3KR78|J3KR78_HUMAN(pre=K,post=S);tr|C9K0B6|C9K0B6_HUMAN(pre=K,post=V);tr|C9JJ71|C9JJ71_HUMAN(pre=K,post=S)	860.929	4	23.2054	TPS#PKEEDEEPES#PPEKK	sp|Q9H1E3|NUCKS_HUMAN(pre=K,post=T);sp|Q9H1E3-2|NUCKS_HUMAN(pre=K,post=T)	698.082	4	13.5511	YTGN@ASALFILPDQDK	sp|P01011|AACT_HUMAN(pre=K,post=M);tr|G3V3A0|G3V3A0_HUMAN(pre=K,post=M);tr|G3V5I3|G3V5I3_HUMAN(pre=K,post=M);tr|G3V595|G3V595_HUMAN(pre=K,post=M)	681.362	3	18.6053
DLVEISPNPAVTLENFLHWR	sp|Q13444|ADA15_HUMAN(pre=R,post=R);sp|Q13444-2|ADA15_HUMAN(pre=R,post=R);sp|Q13444-3|ADA15_HUMAN(pre=R,post=R);sp|Q13444-4|ADA15_HUMAN(pre=R,post=R);sp|Q13444-5|ADA15_HUMAN(pre=R,post=R);sp|Q13444-6|ADA15_HUMAN(pre=R,post=R);sp|Q13444-7|ADA15_HUMAN(pre=R	832.113	3	23.2043	GISEDSHLES#LQDVGQSAAPTFM^ISPETVTGTGK	sp|P27816|MAP4_HUMAN(pre=K,post=K);sp|P27816-6|MAP4_HUMAN(pre=K,post=K);tr|E7EVA0|E7EVA0_HUMAN(pre=K,post=K)	969.216	4	13.5501	ASQDQTM^CM^DVDECERHPCGN@GTCK	sp|P35556|FBN2_HUMAN(pre=K,post=N)	827.583	4	18.5887
SHNLDMIQFTESCSM^DQSAK	sp|P14091|CATE_HUMAN(pre=K,post=E);sp|P14091-1|CATE_HUMAN(pre=K,post=E);sp|P14091-2|CATE_HUMAN(pre=K,post=E);tr|J3KP48|J3KP48_HUMAN(pre=K,post=E)	878.402	3	23.2011	TGS#TSSSSSGK	sp|O00423|EMAL1_HUMAN(pre=R,post=K);sp|O00423-3|EMAL1_HUMAN(pre=R,post=K);tr|F8W717|F8W717_HUMAN(pre=R,post=K);tr|H0YJS9|H0YJS9_HUMAN(pre=R,post=K);tr|G3V3N9|G3V3N9_HUMAN(pre=R,post=K);tr|G3V500|G3V500_HUMAN(pre=R,post=K)	677.311	2	13.5476	DGSDEPGTAACPN@GSFHCTNTGYKPLYIPSNR	sp|P14314|GLU2B_HUMAN(pre=K,post=V);sp|P14314-2|GLU2B_HUMAN(pre=K,post=V);tr|K7ELL7|K7ELL7_HUMAN(pre=K,post=V);tr|K7EPW7|K7EPW7_HUMAN(pre=K,post=V);tr|K7EJ70|K7EJ70_HUMAN(pre=K,post=V);tr|K7EKX1|K7EKX1_HUMAN(pre=K,post=V)	1258.25	3	18.585
LSDAGQYLCQAGDDSNSNKK	sp|P01833|PIGR_HUMAN(pre=R,post=N)	651.573	4	23.2008	RSLELS#SLAGPGEDPLSADSLGKPTR	sp|Q13615|MTMR3_HUMAN(pre=R,post=V);sp|Q13615-2|MTMR3_HUMAN(pre=R,post=V);sp|Q13615-3|MTMR3_HUMAN(pre=R,post=V);tr|G5E953|G5E953_HUMAN(pre=R,post=V)	1007.86	3	13.5401	ELYEPIWQN@FTDPQLR	sp|P12821|ACE_HUMAN(pre=K,post=R);sp|P12821-2|ACE_HUMAN(pre=K,post=R);tr|J3KTH9|J3KTH9_HUMAN(pre=K,post=R);tr|F5H1K1|F5H1K1_HUMAN(pre=K,post=R);tr|J3KS28|J3KS28_HUMAN(pre=K,post=R)	732.036	3	18.5478
TCFYAEQGGQIYDEGYLVK	sp|P49588|SYAC_HUMAN(pre=K,post=V)	843.745	3	23.1984	S#FEEEGEHLGSR	sp|Q9BXW6|OSBL1_HUMAN(pre=R,post=K);sp|Q9BXW6-4|OSBL1_HUMAN(pre=R,post=K)	800.842	2	13.5382	ENYAELLEDAFLKN@VTAQ	sp|P12109|CO6A1_HUMAN(pre=K,post=I)	786.41	3	18.4716
LWYENPGVFSPAQLTQIK	sp|Q92626|PXDN_HUMAN(pre=R,post=Q)	793.77	3	23.1962	SNS#EVEDVGPTSHNR	sp|Q13206|DDX10_HUMAN(pre=R,post=K)	617.939	3	13.5304	CGWCTN@STFLQEGMPTSAR	sp|P05556|ITB1_HUMAN(pre=N,post=C);sp|P05556-2|ITB1_HUMAN(pre=N,post=C);sp|P05556-3|ITB1_HUMAN(pre=N,post=C);sp|P05556-4|ITB1_HUMAN(pre=N,post=C);sp|P05556-5|ITB1_HUMAN(pre=N,post=C);tr|Q5T3E5|Q5T3E5_HUMAN(pre=N,post=C);tr|Q5T3E6|Q5T3E6_HUMAN(pre=N,post=C	783.345	3	18.2754
SMQPGSDQNHFCQPTDVAVDPGTGAIYVSDGYCNSR	sp|P19021|AMD_HUMAN(pre=R,post=I);sp|P19021-2|AMD_HUMAN(pre=R,post=I);sp|P19021-3|AMD_HUMAN(pre=R,post=I);sp|P19021-4|AMD_HUMAN(pre=R,post=I);sp|P19021-5|AMD_HUMAN(pre=R,post=I);sp|P19021-6|AMD_HUMAN(pre=R,post=I);tr|F8WE90|F8WE90_HUMAN(pre=R,post=I);tr|H	1019.45	4	23.1952	KQS#FDDNDS#EELEDKDSK	sp|O60841|IF2P_HUMAN(pre=K,post=S)	955.753	3	13.5266	EQLN@ETTVLAPHETIFR	sp|A4D0V7|CPED1_HUMAN(pre=R,post=A);sp|A4D0V7-2|CPED1_HUMAN(pre=R,post=A);tr|G5E9U2|G5E9U2_HUMAN(pre=R,post=A);tr|E9PCC8|E9PCC8_HUMAN(pre=R,post=A);tr|E7ENG7|E7ENG7_HUMAN(pre=R,post=A)	715.047	3	18.2475
YTVFQTTGSVPIATVIINEASGSR	sp|P50053|KHK_HUMAN(pre=R,post=T);tr|C9JDL1|C9JDL1_HUMAN(pre=R,post=T)	885.808	3	23.1932	EEDEPEERS#GDETPGSEVPGDK	sp|Q1KMD3|HNRL2_HUMAN(pre=R,post=A);tr|H3BQZ7|H3BQZ7_HUMAN(pre=R,post=A)	919.394	3	13.5156	QIN@SSISGNLWDKDQR	sp|Q01459|DIAC_HUMAN(pre=K,post=A)	717.374	3	18.2197
VLGAFSDGLAHLDNLKGTFATLSELHCDK	sp|P68871|HBB_HUMAN(pre=K,post=L)	713.177	5	23.1902	GSAPHS#ESDLPEQEEEILGS#DDDEQEDPNDYCK	sp|Q96SB4|SRPK1_HUMAN(pre=R,post=G);sp|Q96SB4-3|SRPK1_HUMAN(pre=R,post=G);tr|B4DS61|B4DS61_HUMAN(pre=R,post=G);tr|H3BLV9|H3BLV9_HUMAN(pre=R,post=G);tr|D6RBM8|D6RBM8_HUMAN(pre=R,post=G)	1046.42	4	13.5107	FVQGN@STEVACHPGYGLPK	sp|Q02985|FHR3_HUMAN(pre=K,post=A);sp|Q02985-2|FHR3_HUMAN(pre=K,post=A);tr|Q6NSD3|Q6NSD3_HUMAN(pre=K,post=A)	784.06	3	18.1439
DVPNETLQVEEDDRPELPWWK	sp|O95373|IPO7_HUMAN(pre=R,post=C)	961.819	3	23.1848	SLS#DSESDDSK	sp|Q13185|CBX3_HUMAN(pre=K,post=S)	769.33	2	13.5048	AEGWEEGPPTVLSDSPWTN@ISGSCK	sp|Q13822|ENPP2_HUMAN(pre=R,post=G);sp|Q13822-2|ENPP2_HUMAN(pre=R,post=G);sp|Q13822-3|ENPP2_HUMAN(pre=R,post=G);tr|E5RJ49|E5RJ49_HUMAN(pre=R,post=G);tr|E7EUF1|E7EUF1_HUMAN(pre=R,post=G);tr|E9PHP7|E9PHP7_HUMAN(pre=R,post=G);tr|E5RIB9|E5RIB9_HUMAN(pre=R,pos	998.473	3	18.0617
VENGEGTIPVESSDIVPTWDGIR	sp|P55265|DSRAD_HUMAN(pre=K,post=L);sp|P55265-2|DSRAD_HUMAN(pre=K,post=L);sp|P55265-3|DSRAD_HUMAN(pre=K,post=L);sp|P55265-4|DSRAD_HUMAN(pre=K,post=L);sp|P55265-5|DSRAD_HUMAN(pre=K,post=L);tr|H0YCK3|H0YCK3_HUMAN(pre=K,post=L);tr|E7ENU4|E7ENU4_HUMAN(pre=K,p	872.11	3	23.1823	RLS#NVS#LTGVSTIR	sp|Q15139|KPCD1_HUMAN(pre=R,post=T);tr|F8WBA3|F8WBA3_HUMAN(pre=R,post=T)	602.972	3	13.4942	GFN@FSTESMARPEGR	sp|P36269|GGT5_HUMAN(pre=R,post=V);sp|P36269-2|GGT5_HUMAN(pre=R,post=V);sp|P36269-3|GGT5_HUMAN(pre=R,post=V);tr|E7EUG3|E7EUG3_HUMAN(pre=R,post=V)	610.957	3	18.0254
SILSSASATVATVGQGISNVIEK	sp|Q9NRY5|F1142_HUMAN(pre=K,post=A);tr|E5RFK2|E5RFK2_HUMAN(pre=K,post=A);tr|E5RHI8|E5RHI8_HUMAN(pre=K,post=A);tr|E5RGF9|E5RGF9_HUMAN(pre=K,post=A)	840.809	3	23.1777	GSETGS#ETHESDLAPSDK	sp|P48634|PRC2A_HUMAN(pre=R,post=E)	738.994	3	13.4889	VN@YSLLADICNLWR	sp|P17050|NAGAB_HUMAN(pre=R,post=N)	627.995	3	18.0205
VICVNYLVGFCPEGPSCK	sp|O95639|CPSF4_HUMAN(pre=R,post=F);sp|O95639-2|CPSF4_HUMAN(pre=R,post=F);sp|O95639-3|CPSF4_HUMAN(pre=R,post=F);tr|B7Z7B0|B7Z7B0_HUMAN(pre=R,post=F);tr|C9JEV9|C9JEV9_HUMAN(pre=R,post=F);tr|C9K0K2|C9K0K2_HUMAN(pre=R,post=F);tr|H7C419|H7C419_HUMAN(pre=R,pos	796.399	3	23.1625	VSSPLPS#PSAMTDAANSQAAAK	sp|Q8WXI9|P66B_HUMAN(pre=R,post=L)	823.738	3	13.4833	CHEGN@GTFECGACR	sp|P05556|ITB1_HUMAN(pre=K,post=C);sp|P05556-2|ITB1_HUMAN(pre=K,post=C);sp|P05556-3|ITB1_HUMAN(pre=K,post=C);sp|P05556-4|ITB1_HUMAN(pre=K,post=C);sp|P05556-5|ITB1_HUMAN(pre=K,post=C)	600.573	3	17.8171
KQDTISPEFEPVFSLFAFTNK	sp|Q6IA86|ELP2_HUMAN(pre=K,post=I);sp|Q6IA86-2|ELP2_HUMAN(pre=K,post=I);sp|Q6IA86-3|ELP2_HUMAN(pre=K,post=I);sp|Q6IA86-5|ELP2_HUMAN(pre=K,post=I);sp|Q6IA86-6|ELP2_HUMAN(pre=K,post=I);sp|Q6IA86-7|ELP2_HUMAN(pre=K,post=I)	959.852	3	23.1537	RGS#M^NNELLSPEFGPVRDPLADGVEGLGR	sp|O00562|PITM1_HUMAN(pre=R,post=G);sp|O00562-2|PITM1_HUMAN(pre=R,post=G)	831.408	4	13.4824	AFN@STLPTMAQM^EK	sp|P16070|CD44_HUMAN(pre=K,post=A);sp|P16070-3|CD44_HUMAN(pre=K,post=A);sp|P16070-4|CD44_HUMAN(pre=K,post=A);sp|P16070-5|CD44_HUMAN(pre=K,post=A);sp|P16070-6|CD44_HUMAN(pre=K,post=A);sp|P16070-7|CD44_HUMAN(pre=K,post=A);sp|P16070-8|CD44_HUMAN(pre=K,post=A	625.315	3	17.8143
VLLDAGFTNELVQNYWSK	sp|P54289|CA2D1_HUMAN(pre=R,post=Q);sp|P54289-2|CA2D1_HUMAN(pre=R,post=Q);sp|P54289-3|CA2D1_HUMAN(pre=R,post=Q);sp|P54289-4|CA2D1_HUMAN(pre=R,post=Q);sp|P54289-5|CA2D1_HUMAN(pre=R,post=Q);tr|H0Y715|H0Y715_HUMAN(pre=R,post=Q)	795.762	3	23.151	GS#ETGSET#HESDLAPSDK	sp|P48634|PRC2A_HUMAN(pre=R,post=E)	765.648	3	13.4811	M^EM^PSTPQQLQN@LTEDIR	sp|P07942|LAMB1_HUMAN(pre=K,post=E);tr|G3XAI2|G3XAI2_HUMAN(pre=K,post=E)	1154.55	2	17.8
GFDNFEQLLSGAHWMDQHFR	sp|P06744|G6PI_HUMAN(pre=V,post=T);sp|P06744-2|G6PI_HUMAN(pre=V,post=T)	645.556	4	23.1351	SGPPAPEEEEEEERQS#GNTEQK	sp|Q9NTI5|PDS5B_HUMAN(pre=K,post=S);sp|Q9NTI5-2|PDS5B_HUMAN(pre=K,post=S);sp|Q9NTI5-5|PDS5B_HUMAN(pre=K,post=S);tr|A9IYQ1|A9IYQ1_HUMAN(pre=K,post=S)	942.418	3	13.4747	YRPMDEYSNQNNFVHDCVN@ITIK	sp|P04156|PRIO_HUMAN(pre=Y,post=Q);sp|P04156-2|PRIO_HUMAN(pre=Y,post=Q);tr|A2A2V1|A2A2V1_HUMAN(pre=Y,post=Q)	787.379	4	17.7644
VADALTNAVAHVDDM^PNALSALSDLHAHK	sp|P69905|HBA_HUMAN(pre=K,post=L);tr|G3V1N2|G3V1N2_HUMAN(pre=K,post=L)	660.944	5	23.131	TRDDGDEEGLLT#HS#EEELEHSQDTDADDGALQ	sp|Q9UKM9|RALY_HUMAN(pre=R,post=-);sp|Q9UKM9-2|RALY_HUMAN(pre=R,post=-)	1277.84	3	13.459	GDLNIN@MTSPMGTK	sp|P16519|NEC2_HUMAN(pre=R,post=S);sp|P16519-2|NEC2_HUMAN(pre=R,post=S);sp|P16519-3|NEC2_HUMAN(pre=R,post=S)	589.967	3	17.7441
SLPLCLQLYAPGLSPDTIMECAMGDR	sp|P13284|GILT_HUMAN(pre=R,post=G)	1018.16	3	23.1218	RAS#LSDIGFGK	sp|Q07002|CDK18_HUMAN(pre=R,post=L);sp|Q07002-2|CDK18_HUMAN(pre=R,post=L);sp|Q07002-3|CDK18_HUMAN(pre=R,post=L);tr|E9PMF2|E9PMF2_HUMAN(pre=R,post=L);tr|D6RA44|D6RA44_HUMAN(pre=R,post=L);tr|D6R9B0|D6R9B0_HUMAN(pre=R,post=L)	506.936	3	13.4453	VYCN@LSAAHTFEDLK	sp|Q92626|PXDN_HUMAN(pre=R,post=N)	1029.02	2	17.7317
WINAGHEEDELKPFVEPELDISDQKR	sp|P27448|MARK3_HUMAN(pre=R,post=I);sp|P27448-2|MARK3_HUMAN(pre=R,post=I);sp|P27448-3|MARK3_HUMAN(pre=R,post=I);sp|P27448-4|MARK3_HUMAN(pre=R,post=I);sp|P27448-6|MARK3_HUMAN(pre=R,post=I);sp|P27448-7|MARK3_HUMAN(pre=R,post=I);sp|P27448-8|MARK3_HUMAN(pre=R	706.17	5	23.1214	S#NSPLPSIQLQPQSPSASK	sp|Q08174|PCDH1_HUMAN(pre=R,post=K);sp|Q08174-2|PCDH1_HUMAN(pre=R,post=K);sp|Q08174-3|PCDH1_HUMAN(pre=R,post=K);tr|F5H3L5|F5H3L5_HUMAN(pre=R,post=K);tr|H0Y2Z9|H0Y2Z9_HUMAN(pre=R,post=K)	778.737	3	13.4438	KFVQGN@STEVACHPGYGLPK	sp|Q02985|FHR3_HUMAN(pre=R,post=A);sp|Q02985-2|FHR3_HUMAN(pre=R,post=A);tr|Q6NSD3|Q6NSD3_HUMAN(pre=R,post=A)	656.348	4	17.7272
SGEYWIDPNQGCNLDAIK	sp|P02452|CO1A1_HUMAN(pre=K,post=V)	790.055	3	23.1048	ST#VLGLPQHVQK	sp|Q9P206|K1522_HUMAN(pre=R,post=E);sp|Q9P206-2|K1522_HUMAN(pre=R,post=E);sp|Q9P206-3|K1522_HUMAN(pre=R,post=E)	837.965	2	13.439	HFQESGN@SSWEILR	sp|Q8NDA2|HMCN2_HUMAN(pre=R,post=A);sp|Q8NDA2-2|HMCN2_HUMAN(pre=R,post=A);sp|Q8NDA2-3|HMCN2_HUMAN(pre=R,post=A);tr|A2A3K3|A2A3K3_HUMAN(pre=R,post=A)	612.301	3	17.7208
ALVDPGPDFVVCDEGHILK	sp|P46100|ATRX_HUMAN(pre=K,post=N);sp|P46100-2|ATRX_HUMAN(pre=K,post=N);sp|P46100-3|ATRX_HUMAN(pre=K,post=N);sp|P46100-4|ATRX_HUMAN(pre=K,post=N);sp|P46100-5|ATRX_HUMAN(pre=K,post=N)	593.066	4	23.0982	S#SPFKVS#PLTFGR	sp|O95810|SDPR_HUMAN(pre=K,post=K)	624.31	3	13.4342	HTLLEYLLGEGN@LSR	sp|Q96RQ9|OXLA_HUMAN(pre=R,post=P);sp|Q96RQ9-2|OXLA_HUMAN(pre=R,post=P)	620.676	3	17.6737
ASFNHFDKDHGGALGPEEFK	sp|O43707|ACTN4_HUMAN(pre=R,post=A);tr|D6PXK4|D6PXK4_HUMAN(pre=R,post=A);tr|F5GXS2|F5GXS2_HUMAN(pre=R,post=A)	879.114	3	23.0785	S#PQPDPVGTPTIFKPQSK	sp|P46013|KI67_HUMAN(pre=R,post=R);sp|P46013-2|KI67_HUMAN(pre=R,post=R)	812.769	3	13.4225	TAHCN@ESFYFLCK	sp|P22897|MRC1_HUMAN(pre=K,post=R)	655.975	3	17.6046
GSLEQLSEEEMHAEICYAECLLQK	sp|Q5VTQ0|TT39B_HUMAN(pre=R,post=A);sp|Q5VTQ0-2|TT39B_HUMAN(pre=R,post=A);sp|Q5VTQ0-3|TT39B_HUMAN(pre=R,post=A);sp|Q5VTQ0-4|TT39B_HUMAN(pre=R,post=A);sp|Q5VTQ0-5|TT39B_HUMAN(pre=R,post=A);sp|Q5VTQ0-6|TT39B_HUMAN(pre=R,post=A);tr|B4DVQ6|B4DVQ6_HUMAN(pre=R,	1052.5	3	23.074	SSMSSCGSS#GYFS#SSPTLSSSPPVLCNPK	sp|Q8TB45|DPTOR_HUMAN(pre=R,post=S);tr|E7EV87|E7EV87_HUMAN(pre=R,post=S)	1148.49	3	13.4223	IN@ITVSDVNDHTPK	sp|Q6V0I7|FAT4_HUMAN(pre=R,post=F);sp|Q6V0I7-2|FAT4_HUMAN(pre=R,post=F);sp|Q6V0I7-3|FAT4_HUMAN(pre=R,post=F)	614.667	3	17.3862
SGVYQHVTGEM^MGGHAIR	sp|P07858|CATB_HUMAN(pre=K,post=I)	697.341	3	23.0713	RAS#AGPAPGPVVTAEGLHPSLPS#PTGNSTPLGSSK	sp|Q4KMP7|TB10B_HUMAN(pre=R,post=E);sp|Q4KMP7-2|TB10B_HUMAN(pre=R,post=E)	936.468	4	13.4193	CANLVPVPITN@ATLDR	sp|P19652|A1AG2_HUMAN(pre=L,post=I);tr|F5H794|F5H794_HUMAN(pre=L,post=V);tr|C9JYM6|C9JYM6_HUMAN(pre=L,post=V)	633.677	3	17.3819
QADLEKEELAEELASSLSGR	sp|P35749|MYH11_HUMAN(pre=K,post=N);sp|P35749-2|MYH11_HUMAN(pre=K,post=N);sp|P35749-3|MYH11_HUMAN(pre=K,post=N);sp|P35749-4|MYH11_HUMAN(pre=K,post=N)	1232.14	2	23.0675	M^S#LPDVDLDLK	sp|Q09666|AHNK_HUMAN(pre=K,post=G)	815.408	2	13.4181	SVCLEN@GTWTSPPICR	sp|Q4LDE5|SVEP1_HUMAN(pre=R,post=A);sp|Q4LDE5-3|SVEP1_HUMAN(pre=R,post=A)	674.657	3	17.3428
RIITHPNFNGNTLDNDIMLIRLSSPATLNSR	Trypa5|PromTArt5(pre=A,post=-)	728.4	5	23.0624	EREREDES#EDESDILEESPCGR	sp|Q9NSY0|NRBP2_HUMAN(pre=R,post=W)	964.067	3	13.4082	N@MSFVNDLTVTQDGR	sp|Q9HDC9|APMAP_HUMAN(pre=K,post=K);sp|Q9HDC9-2|APMAP_HUMAN(pre=K,post=K);tr|H0Y512|H0Y512_HUMAN(pre=K,post=K)	921.447	2	17.322
TALYDLLGVPSTATQAQIK	sp|Q96LL9|DJC30_HUMAN(pre=R,post=A)	760.101	3	23.0611	RLS#EQLAHTPTAFK	sp|Q9UBF8|PI4KB_HUMAN(pre=R,post=R);sp|Q9UBF8-2|PI4KB_HUMAN(pre=R,post=R);sp|Q9UBF8-3|PI4KB_HUMAN(pre=R,post=R);tr|F8W860|F8W860_HUMAN(pre=R,post=R)	656.351	3	13.3977	TILPAAAQDVYYRDEIGN@VSTSH	sp|P04843|RPN1_HUMAN(pre=K,post=L);tr|B7Z4L4|B7Z4L4_HUMAN(pre=K,post=L)	889.113	3	17.2928
EHGGPEGMDPDGVIESNWNEIVDNFDDM^NLK	sp|Q14240|IF4A2_HUMAN(pre=R,post=E);sp|Q14240-2|IF4A2_HUMAN(pre=R,post=E);tr|E9PBH4|E9PBH4_HUMAN(pre=R,post=E);tr|E7EQG2|E7EQG2_HUMAN(pre=R,post=E);tr|F8WE11|F8WE11_HUMAN(pre=R,post=E);tr|E7EMV8|E7EMV8_HUMAN(pre=R,post=E);tr|C9JUF0|C9JUF0_HUMAN(pre=R,post	945.178	4	23.0602	RRS#PS#PTPTPGPSR	sp|P49450|CENPA_HUMAN(pre=R,post=R);sp|P49450-2|CENPA_HUMAN(pre=R,post=R);tr|F8WD88|F8WD88_HUMAN(pre=R,post=R)	599.616	3	13.3865	GN@YSVIIQENKPVGF	sp|Q14517|FAT1_HUMAN(pre=R,post=S)	652.023	3	17.2154
FKDDVMPATYCEIDLDKEKR	sp|Q9HD45|TM9S3_HUMAN(pre=K,post=D);tr|Q5TB53|Q5TB53_HUMAN(pre=K,post=D)	763.152	4	23.0597	AGPDLPSLPSHALEDEGWAAAAPSPGS#AR	sp|Q9H3Q1|BORG4_HUMAN(pre=K,post=S);tr|B3KUS7|B3KUS7_HUMAN(pre=K,post=S)	1017.82	3	13.3859	GDQLILNLNN@ISSDR	sp|Q8TDL5|BPIB1_HUMAN(pre=K,post=I)	908.981	2	17.1751
SAPGNAQFGQGSGPIVLDDVR	sp|Q9UGM3|DMBT1_HUMAN(pre=M,post=C);sp|Q9UGM3-2|DMBT1_HUMAN(pre=M,post=C);sp|Q9UGM3-3|DMBT1_HUMAN(pre=M,post=C);sp|Q9UGM3-4|DMBT1_HUMAN(pre=M,post=C);sp|Q9UGM3-6|DMBT1_HUMAN(pre=M,post=C);sp|Q9UGM3-7|DMBT1_HUMAN(pre=M,post=C);sp|Q9UGM3-8|DMBT1_HUMAN(pre=M	1115.07	2	23.0516	DFY#DS#EEPVSTHQEAENEKDR	sp|P05060|SCG1_HUMAN(pre=P,post=A)	991.74	3	13.3745	SGIEHLFN@LTLTYR	sp|Q9Y231|FUT9_HUMAN(pre=K,post=R)	603.661	3	17.1282
EYIIEGFENMPAAFMGMLK	sp|Q14914|PTGR1_HUMAN(pre=K,post=G)	827.084	3	23.0496	TGVTS#TSDSEEEGDDQEGEK	sp|O75475|PSIP1_HUMAN(pre=K,post=K);sp|O75475-2|PSIP1_HUMAN(pre=K,post=K);sp|O75475-3|PSIP1_HUMAN(pre=K,post=K)	823.341	3	13.3707	DCSMPPPFSYN@GTYRPV	sp|P19801|ABP1_HUMAN(pre=R,post=-);sp|P19801-2|ABP1_HUMAN(pre=R,post=-);tr|C9J690|C9J690_HUMAN(pre=R,post=-)	1066.98	2	17.0239
EHAPSIIFM^DEIDSIGSSR	sp|P62195|PRS8_HUMAN(pre=R,post=L);sp|P62195-2|PRS8_HUMAN(pre=R,post=L);tr|J3QSA9|J3QSA9_HUMAN(pre=R,post=L);tr|J3QQM1|J3QQM1_HUMAN(pre=R,post=L)	755.371	3	23.0493	EQDLPLAEAVRPKT#PPVVIK	sp|Q96A49|SYAP1_HUMAN(pre=R,post=S)	678.892	4	13.3557	IDSSESIGYTN@FTLEK	sp|P12110|CO6A2_HUMAN(pre=V,post=N);sp|P12110-2|CO6A2_HUMAN(pre=V,post=N);sp|P12110-3|CO6A2_HUMAN(pre=V,post=N);tr|H7C0M5|H7C0M5_HUMAN(pre=V,post=N)	698.357	3	17.0074
VQGAWPLIDNNYLNVQVTNTPVLPGSAATATSK	sp|Q96B86|RGMA_HUMAN(pre=K,post=L);sp|Q96B86-2|RGMA_HUMAN(pre=K,post=L);tr|F5GZU6|F5GZU6_HUMAN(pre=K,post=L);tr|F5H7G2|F5H7G2_HUMAN(pre=K,post=L);tr|G3V518|G3V518_HUMAN(pre=K,post=L);tr|H3BQ68|H3BQ68_HUMAN(pre=K,post=V)	932.755	4	23.0429	RAS#QEANLLTLAQK	sp|Q6PJG2|EMSA1_HUMAN(pre=R,post=A);tr|H7C1L3|H7C1L3_HUMAN(pre=R,post=A);tr|F6RU81|F6RU81_HUMAN(pre=R,post=A)	637.683	3	13.3553	QSVPAHFVALN@GSK	sp|P06681|CO2_HUMAN(pre=K,post=L);sp|P06681-2|CO2_HUMAN(pre=K,post=L);sp|P06681-3|CO2_HUMAN(pre=K,post=L);tr|B4E1Z4|B4E1Z4_HUMAN(pre=K,post=L);tr|B4DQI1|B4DQI1_HUMAN(pre=K,post=L);tr|E7ETN3|E7ETN3_HUMAN(pre=K,post=L);tr|E9PDZ0|E9PDZ0_HUMAN(pre=K,post=L);t	581.993	3	16.9737
ERESLNASIVDAINQAADCWGIR	sp|Q9UJZ1|STML2_HUMAN(pre=R,post=C)	911.457	3	23.0404	GS#DNEEEDKEAAQLR	tr|H0YE58|H0YE58_HUMAN(pre=-,post=E)	686.98	3	13.3534	EN@ATVPENEEEIIR	sp|Q8IWB1|IPRI_HUMAN(pre=R,post=K)	596.632	3	16.8933
IGYNPDTVAFVPISGWNGDNM^LEPSANM^PWFK	sp|P68104|EF1A1_HUMAN(pre=K,post=G);sp|Q5VTE0|EF1A3_HUMAN(pre=K,post=G)	972.721	4	23.0399	AEGAATEEEGT#PKESEPQAAAEPAEAK	sp|P80723|BASP1_HUMAN(pre=K,post=E);sp|P80723-2|BASP1_HUMAN(pre=K,post=E)	642.908	5	13.3405	N@ATPGDTGAGCQK	sp|P98088|MUC5A_HUMAN(pre=R,post=S)	783.379	2	16.8112
VHAELADVLTEAVVDSILAIK	sp|P40227|TCPZ_HUMAN(pre=K,post=K);sp|P40227-2|TCPZ_HUMAN(pre=K,post=K);tr|B4DPJ8|B4DPJ8_HUMAN(pre=K,post=K)	832.152	3	23.0374	AVSYHAS#GHSVAYKPGGFK	sp|P56856|CLD18_HUMAN(pre=K,post=A);sp|P56856-2|CLD18_HUMAN(pre=K,post=A)	619.57	4	13.3326	DCSM^PPPFSYN@GTYRPV	sp|P19801|ABP1_HUMAN(pre=R,post=-);sp|P19801-2|ABP1_HUMAN(pre=R,post=-);tr|C9J690|C9J690_HUMAN(pre=R,post=-)	716.988	3	16.7739
SHPQGLGPPAPEAPELGGPGLK	sp|Q9NRD8|DUOX2_HUMAN(pre=R,post=K)	798.772	3	23.0367	SSHSSDS#GGS#DVDLDPTDGK	sp|P78545|ELF3_HUMAN(pre=R,post=L);sp|P78545-2|ELF3_HUMAN(pre=R,post=L);tr|Q5SR36|Q5SR36_HUMAN(pre=R,post=L)	804.324	3	13.3302	LWLPVN@LTWADLEDRDGR	sp|Q96G23|CERS2_HUMAN(pre=R,post=V);tr|Q5SZE3|Q5SZE3_HUMAN(pre=R,post=V);tr|Q5SZE1|Q5SZE1_HUMAN(pre=R,post=V);tr|Q5SZE4|Q5SZE4_HUMAN(pre=R,post=V);tr|Q5SZE2|Q5SZE2_HUMAN(pre=R,post=V);tr|H0YKH6|H0YKH6_HUMAN(pre=R,post=V);tr|H0YNU7|H0YNU7_HUMAN(pre=R,post=	772.07	3	16.7401
TTIVICCSPSSYNESETK	sp|P33176|KINH_HUMAN(pre=R,post=S)	788.715	3	23.0365	NSLS#PVQATQKPLVSK	sp|O00515|LAD1_HUMAN(pre=R,post=K);tr|E9PDI4|E9PDI4_HUMAN(pre=R,post=K)	737.083	3	13.3209	AFN@STLPTM^AQMEK	sp|P16070|CD44_HUMAN(pre=K,post=A);sp|P16070-3|CD44_HUMAN(pre=K,post=A);sp|P16070-4|CD44_HUMAN(pre=K,post=A);sp|P16070-5|CD44_HUMAN(pre=K,post=A);sp|P16070-6|CD44_HUMAN(pre=K,post=A);sp|P16070-7|CD44_HUMAN(pre=K,post=A);sp|P16070-8|CD44_HUMAN(pre=K,post=A	625.315	3	16.7078
AHIANPSGASTECFVTDNADGTYQVEYTPFEK	sp|O75369|FLNB_HUMAN(pre=K,post=G);sp|O75369-2|FLNB_HUMAN(pre=K,post=G);sp|O75369-3|FLNB_HUMAN(pre=K,post=G);sp|O75369-7|FLNB_HUMAN(pre=K,post=G);sp|O75369-4|FLNB_HUMAN(pre=K,post=G);sp|O75369-5|FLNB_HUMAN(pre=K,post=G);sp|O75369-6|FLNB_HUMAN(pre=K,post=G	952.698	4	23.0328	VASGVLS#PPPAAPPPSSSSVPEAGGPPIKK	sp|Q8IXM2|BAP18_HUMAN(pre=K,post=Q);sp|Q8IXM2-2|BAP18_HUMAN(pre=K,post=Q);tr|C9J4G0|C9J4G0_HUMAN(pre=K,post=Q);tr|F8W1H0|F8W1H0_HUMAN(pre=K,post=Q);tr|H0YIS7|H0YIS7_HUMAN(pre=K,post=Q);tr|F8W038|F8W038_HUMAN(pre=K,post=Q)	823.452	4	13.3191	LGN@NTAAWDQLGK	sp|Q6ZN80|MGAL1_HUMAN(pre=R,post=S);tr|C9JNC2|C9JNC2_HUMAN(pre=R,post=S)	838.946	2	16.5768
RLEASDGGLDSAELAAELGM^EHQAVVGAVK	sp|Q9Y285|SYFA_HUMAN(pre=R,post=S);tr|B4E363|B4E363_HUMAN(pre=R,post=S);tr|K7EK06|K7EK06_HUMAN(pre=R,post=S);tr|K7ER16|K7ER16_HUMAN(pre=R,post=S);tr|K7ER00|K7ER00_HUMAN(pre=R,post=S);tr|K7EPH2|K7EPH2_HUMAN(pre=R,post=S)	832.683	4	23.0276	SYIEVSHGLGHVPQQNGFSGT#SETANIQR	sp|Q9UMS6|SYNP2_HUMAN(pre=K,post=M);sp|Q9UMS6-2|SYNP2_HUMAN(pre=K,post=M);sp|Q9UMS6-3|SYNP2_HUMAN(pre=K,post=M);tr|H0Y9Y3|H0Y9Y3_HUMAN(pre=K,post=M)	835.145	4	13.3134	RGDLNIN@MTSPM^GTK	sp|P16519|NEC2_HUMAN(pre=R,post=S);sp|P16519-2|NEC2_HUMAN(pre=R,post=S);sp|P16519-3|NEC2_HUMAN(pre=R,post=S)	647.334	3	16.3945
DLVVPEKWEESGPQFITNSEEVR	sp|Q13257|MD2L1_HUMAN(pre=K,post=L)	992.846	3	23.0118	EM^DESLANLS#EDEYYSEEER	sp|O60341|KDM1A_HUMAN(pre=R,post=N);sp|O60341-2|KDM1A_HUMAN(pre=R,post=N);tr|F6S0T5|F6S0T5_HUMAN(pre=R,post=N)	893.354	3	13.3095	LHINHNN@LTESVGPLPK	sp|P51884|LUM_HUMAN(pre=K,post=S)	724.741	3	16.3133
ETLFTLDDQALGPELTAPAPEPPAEEPR	sp|Q96MW5|COG8_HUMAN(pre=R,post=L)	1050.2	3	23.0028	TEFLDLDNSPLSPPS#PR	sp|Q8NCF5|NF2IP_HUMAN(pre=K,post=T)	1055.01	2	13.3032	DVECGEGHFCHDN@QTCCR	sp|P28799|GRN_HUMAN(pre=K,post=D);tr|K7EQ05|K7EQ05_HUMAN(pre=K,post=D);tr|K7EKL3|K7EKL3_HUMAN(pre=K,post=D);tr|K7EQI0|K7EQI0_HUMAN(pre=K,post=D)	809.31	3	16.2886
IVPEGEWGQFMDALREPLPATLR	sp|Q08J23|NSUN2_HUMAN(pre=K,post=I);sp|Q08J23-2|NSUN2_HUMAN(pre=K,post=I);tr|D6RAS3|D6RAS3_HUMAN(pre=K,post=I)	693.12	4	23.0024	LEGDS#DVDSELEDR	sp|Q92614|MY18A_HUMAN(pre=K,post=V);sp|Q92614-2|MY18A_HUMAN(pre=K,post=V);tr|J3KNX9|J3KNX9_HUMAN(pre=K,post=V)	901.873	2	13.2701	ISAM^VNN@GSLSYDHER	sp|Q9H0V9|LMA2L_HUMAN(pre=Y,post=D);sp|Q9H0V9-2|LMA2L_HUMAN(pre=Y,post=D);tr|B4DSH3|B4DSH3_HUMAN(pre=Y,post=D);tr|B4DVH1|B4DVH1_HUMAN(pre=Y,post=D);tr|F5GWW9|F5GWW9_HUMAN(pre=Y,post=D)	651.975	3	16.2826
IEPEEPITFCEEAFVSHYR	sp|Q8TEH3|DEN1A_HUMAN(pre=K,post=S);sp|Q8TEH3-2|DEN1A_HUMAN(pre=K,post=S);sp|Q8TEH3-3|DEN1A_HUMAN(pre=K,post=S);sp|Q8TEH3-4|DEN1A_HUMAN(pre=K,post=S);sp|Q8TEH3-5|DEN1A_HUMAN(pre=K,post=S);sp|Q8TEH3-6|DEN1A_HUMAN(pre=K,post=S)	833.067	3	22.9924	LEEGVAS#DEEAEEAQPGSGPS#PEPEGSPPAHPQ	sp|Q7Z406|MYH14_HUMAN(pre=R,post=-);sp|Q7Z406-2|MYH14_HUMAN(pre=R,post=-);sp|Q7Z406-4|MYH14_HUMAN(pre=R,post=-);sp|Q7Z406-6|MYH14_HUMAN(pre=R,post=-);tr|G8JLL9|G8JLL9_HUMAN(pre=R,post=-);tr|F2Z2U8|F2Z2U8_HUMAN(pre=R,post=-)	904.627	4	13.2627	FQIN@YTEYDCNR	sp|Q96GX1|TECT2_HUMAN(pre=R,post=N);sp|Q96GX1-2|TECT2_HUMAN(pre=R,post=N)	884.394	2	16.203
CFQEMLEEEEEHEWFIPAR	sp|Q9BPZ3|PAIP2_HUMAN(pre=R,post=D);tr|D6RA77|D6RA77_HUMAN(pre=R,post=D)	885.065	3	22.9895	DLPTIPGVTSPSSDEPPM^EAS#QSHLRNSPEDKR	sp|Q13541|4EBP1_HUMAN(pre=R,post=A)	792.582	5	13.2608	GIASVLQELN@VTVVTSLCR	sp|P08246|ELNE_HUMAN(pre=R,post=R)	735.408	3	16.1618
ALFQPSFLGMESCGIHETTFNSIMK	sp|P60709|ACTB_HUMAN(pre=E,post=C);sp|P63261|ACTG_HUMAN(pre=E,post=C);tr|I3L3I4|I3L3I4_HUMAN(pre=E,post=C)	784.141	4	22.986	SGPKPFSAPKPQT#SPSPK	sp|Q01518|CAP1_HUMAN(pre=R,post=R);sp|Q01518-2|CAP1_HUMAN(pre=R,post=R)	624.345	4	13.2581	TGYSGPN@CTIPGLWTWLR	sp|P23219|PGH1_HUMAN(pre=R,post=N);sp|P23219-2|PGH1_HUMAN(pre=R,post=N);tr|B4DHQ2|B4DHQ2_HUMAN(pre=R,post=N)	742.039	3	16.1503
KDPFSQVMTEMVCLHSLGK	sp|Q6ZN28|MACC1_HUMAN(pre=R,post=E)	660.599	4	22.9823	INSSPNVNTTAS#GVEDLNIIQVTIPDDDNER	sp|P78347|GTF2I_HUMAN(pre=K,post=L);sp|P78347-2|GTF2I_HUMAN(pre=K,post=L);sp|P78347-3|GTF2I_HUMAN(pre=K,post=L);sp|P78347-4|GTF2I_HUMAN(pre=K,post=L)	1188.9	3	13.2577	VIDSSESIGYTN@FTLEK	sp|P12110|CO6A2_HUMAN(pre=F,post=N);sp|P12110-2|CO6A2_HUMAN(pre=F,post=N);sp|P12110-3|CO6A2_HUMAN(pre=F,post=N);tr|H7C0M5|H7C0M5_HUMAN(pre=F,post=N)	731.38	3	16.1147
QHLHVPEQDIESYVLAADGLGPAEAPAAEASGR	sp|Q92766|RREB1_HUMAN(pre=K,post=G);sp|Q92766-2|RREB1_HUMAN(pre=K,post=G);sp|Q92766-3|RREB1_HUMAN(pre=K,post=G)	886.447	4	22.9785	NS#PQS#SPTSTPK	sp|Q9Y6Y0|NS1BP_HUMAN(pre=R,post=L);tr|A8MVR0|A8MVR0_HUMAN(pre=R,post=L)	839.87	2	13.2483	QYLSYETLYAN@GSR	sp|O95084|PRS23_HUMAN(pre=K,post=T);tr|B4E2J3|B4E2J3_HUMAN(pre=K,post=T);tr|E9PRR2|E9PRR2_HUMAN(pre=K,post=T)	905.442	2	16.1122
SHCIAEVENDEM^PADLPSLAADFVESK	sp|P02768|ALBU_HUMAN(pre=K,post=D);sp|P02768-2|ALBU_HUMAN(pre=K,post=D);tr|C9JKR2|C9JKR2_HUMAN(pre=K,post=D);tr|H0YA55|H0YA55_HUMAN(pre=K,post=D);tr|B7WNR0|B7WNR0_HUMAN(pre=K,post=D);tr|D6RHD5|D6RHD5_HUMAN(pre=K,post=D);gi|113576(pre=K,post=D)	1093.52	3	22.9771	LGGSTSDPPSS#QSFSFHR	sp|Q13884|SNTB1_HUMAN(pre=R,post=D);sp|Q13884-2|SNTB1_HUMAN(pre=R,post=D);tr|H0YBJ3|H0YBJ3_HUMAN(pre=R,post=D)	706.653	3	13.2481	FLEPYN@DSIQAQK	sp|P14415|AT1B2_HUMAN(pre=K,post=N);tr|I3L1V9|I3L1V9_HUMAN(pre=K,post=N)	921.482	2	16.067
LDDPGEICTFQDIPSTHVR	sp|Q6W4X9|MUC6_HUMAN(pre=K,post=Q)	782.051	3	22.9656	DS#DGVDGFEAEGK	sp|Q96KR1|ZFR_HUMAN(pre=R,post=K)	847.363	2	13.2466	RGDLNIN@MTSPMGTK	sp|P16519|NEC2_HUMAN(pre=R,post=S);sp|P16519-2|NEC2_HUMAN(pre=R,post=S);sp|P16519-3|NEC2_HUMAN(pre=R,post=S)	642.002	3	16.0665
TMADSSYNLEVQNILSFLK	sp|Q96AC1|FERM2_HUMAN(pre=K,post=M);sp|Q96AC1-2|FERM2_HUMAN(pre=K,post=M);sp|Q96AC1-3|FERM2_HUMAN(pre=K,post=M);tr|H0YJ34|H0YJ34_HUMAN(pre=K,post=M)	1231.15	2	22.9638	VSVGAPDLSLEASEGS#IKLPK	sp|Q09666|AHNK_HUMAN(pre=K,post=M)	870.478	3	13.2347	GDLNIN@MTSPM^GTK	sp|P16519|NEC2_HUMAN(pre=R,post=S);sp|P16519-2|NEC2_HUMAN(pre=R,post=S);sp|P16519-3|NEC2_HUMAN(pre=R,post=S)	595.3	3	16.0472
QQAPEKPGEATLSCGLLQTEHCLTSGEEASTSALR	sp|O95359|TACC2_HUMAN(pre=K,post=E);sp|O95359-3|TACC2_HUMAN(pre=K,post=E);tr|E9PBC6|E9PBC6_HUMAN(pre=K,post=E);tr|E7EMZ9|E7EMZ9_HUMAN(pre=K,post=E)	809.803	5	22.9613	IS#M^PDFDLHLK	sp|Q09666|AHNK_HUMAN(pre=K,post=G)	567.285	3	13.2202	DTAVFECLPQHAM^FGN@DTITCTTH	sp|P02749|APOH_HUMAN(pre=R,post=G);tr|J3QLI0|J3QLI0_HUMAN(pre=R,post=G)	976.431	3	15.9113
ASAFNSWFENAEEDLTDPVR	sp|Q13813|SPTN1_HUMAN(pre=K,post=C);sp|Q13813-2|SPTN1_HUMAN(pre=K,post=C);sp|Q13813-3|SPTN1_HUMAN(pre=K,post=C);tr|A6NG51|A6NG51_HUMAN(pre=K,post=C)	1221.56	2	22.9574	RAS#M^QPIQIAEGTGITTR	sp|Q14980|NUMA1_HUMAN(pre=R,post=Q);sp|Q14980-2|NUMA1_HUMAN(pre=R,post=Q);tr|Q9BTE9|Q9BTE9_HUMAN(pre=R,post=Q);tr|H0YFY6|H0YFY6_HUMAN(pre=R,post=Q)	724.033	3	13.22	ATDGDLGDN@GTVR	sp|Q6V0I7|FAT4_HUMAN(pre=R,post=F);sp|Q6V0I7-3|FAT4_HUMAN(pre=R,post=F)	718.343	2	15.8007
EIWDM^FGVFFANHPDLR	sp|O75489|NDUS3_HUMAN(pre=R,post=R)	752.035	3	22.953	EVSSRPST#PGLSVVSGISATSEDIPNKIEDLR	sp|Q14C86|GAPD1_HUMAN(pre=R,post=S);sp|Q14C86-2|GAPD1_HUMAN(pre=R,post=S);sp|Q14C86-3|GAPD1_HUMAN(pre=R,post=S);sp|Q14C86-4|GAPD1_HUMAN(pre=R,post=S);sp|Q14C86-5|GAPD1_HUMAN(pre=R,post=S);sp|Q14C86-6|GAPD1_HUMAN(pre=R,post=S);tr|F8W9S7|F8W9S7_HUMAN(pre=R,	927.98	4	13.2188	GHTN@GTKPLDGFDVWK	sp|P15848|ARSB_HUMAN(pre=R,post=T);sp|P15848-2|ARSB_HUMAN(pre=R,post=T)	735.727	3	15.7707
NTGDADQWCPLLETLTDAEMEK	sp|Q12824|SNF5_HUMAN(pre=R,post=K);sp|Q12824-2|SNF5_HUMAN(pre=R,post=K);tr|G5E975|G5E975_HUMAN(pre=R,post=K);tr|B5MCL5|B5MCL5_HUMAN(pre=R,post=K)	942.449	3	22.94	GIS#QTNLITTVTPEK	sp|Q9Y2J2|E41L3_HUMAN(pre=K,post=K);sp|Q9Y2J2-2|E41L3_HUMAN(pre=K,post=K);sp|Q9Y2J2-3|E41L3_HUMAN(pre=K,post=K);tr|F5GX05|F5GX05_HUMAN(pre=K,post=K);tr|J3KT37|J3KT37_HUMAN(pre=K,post=-)	985.528	2	13.2104	ISAMVNN@GSLSYDHER	sp|Q9H0V9|LMA2L_HUMAN(pre=Y,post=D);sp|Q9H0V9-2|LMA2L_HUMAN(pre=Y,post=D);tr|B4DSH3|B4DSH3_HUMAN(pre=Y,post=D);tr|B4DVH1|B4DVH1_HUMAN(pre=Y,post=D);tr|F5GWW9|F5GWW9_HUMAN(pre=Y,post=D)	646.644	3	15.7533
YFAEALGPLQSFQARPDDLLISTYPK	sp|P50225|ST1A1_HUMAN(pre=K,post=S);sp|P50226|ST1A2_HUMAN(pre=K,post=S);tr|E9PM76|E9PM76_HUMAN(pre=K,post=S);tr|H3BQX5|H3BQX5_HUMAN(pre=K,post=S);tr|E9PKR8|E9PKR8_HUMAN(pre=K,post=S);tr|E9PKW4|E9PKW4_HUMAN(pre=K,post=S);tr|H3BRY5|H3BRY5_HUMAN(pre=K,post=S	807.935	4	22.9399	GPS#GLLVYQGK	sp|P00387|NB5R3_HUMAN(pre=R,post=G);sp|P00387-2|NB5R3_HUMAN(pre=R,post=G);sp|P00387-3|NB5R3_HUMAN(pre=R,post=G);tr|B1AHF3|B1AHF3_HUMAN(pre=R,post=G)	743.9	2	13.2081	CNMIN@GTDGDSFHPL	sp|Q14108|SCRB2_HUMAN(pre=K,post=I);sp|Q14108-2|SCRB2_HUMAN(pre=K,post=I)	911.897	2	15.5625
VSVAIEDLEPENGILELETK	sp|Q02952|AKA12_HUMAN(pre=K,post=S);sp|Q02952-2|AKA12_HUMAN(pre=K,post=S);sp|Q02952-3|AKA12_HUMAN(pre=K,post=S)	829.455	3	22.9309	TTSSYQNLVWSDHS#QELHSPTLK	sp|Q8WVV4|POF1B_HUMAN(pre=K,post=I);sp|Q8WVV4-1|POF1B_HUMAN(pre=K,post=I);sp|Q8WVV4-3|POF1B_HUMAN(pre=K,post=I);tr|F2Z2D5|F2Z2D5_HUMAN(pre=K,post=I)	757.369	4	13.1997	RGDLNIN@M^TSPMGTK	sp|P16519|NEC2_HUMAN(pre=R,post=S);sp|P16519-2|NEC2_HUMAN(pre=R,post=S);sp|P16519-3|NEC2_HUMAN(pre=R,post=S)	647.334	3	15.5153
AVESSKPLSNAQPSGPLKPVGNAK	sp|Q15746|MYLK_HUMAN(pre=K,post=P);sp|Q15746-2|MYLK_HUMAN(pre=K,post=P);sp|Q15746-3|MYLK_HUMAN(pre=K,post=P);sp|Q15746-4|MYLK_HUMAN(pre=K,post=P);sp|Q15746-5|MYLK_HUMAN(pre=K,post=P);sp|Q15746-6|MYLK_HUMAN(pre=K,post=P);sp|Q15746-7|MYLK_HUMAN(pre=K,post=P	738.926	4	22.9289	HGIST#VS#LPNSLQEVVDPLGK	sp|Q5VZ89|DEN4C_HUMAN(pre=F,post=R);sp|Q5VZ89-2|DEN4C_HUMAN(pre=F,post=R);sp|Q5VZ89-3|DEN4C_HUMAN(pre=F,post=R);sp|Q5VZ89-4|DEN4C_HUMAN(pre=F,post=R);sp|Q5VZ89-6|DEN4C_HUMAN(pre=F,post=R);tr|B7Z660|B7Z660_HUMAN(pre=F,post=R)	880.111	3	13.1992	YFFN@VSDEAALLEK	sp|P17301|ITA2_HUMAN(pre=R,post=A);tr|E9PB77|E9PB77_HUMAN(pre=R,post=A);tr|E7EMF1|E7EMF1_HUMAN(pre=R,post=A);tr|E7ESP4|E7ESP4_HUMAN(pre=R,post=A)	968.004	2	15.4624
LTEDVDVSDEAGLDYLLSK	sp|O15061|SYNEM_HUMAN(pre=K,post=D);sp|O15061-2|SYNEM_HUMAN(pre=K,post=D);tr|C9JIE4|C9JIE4_HUMAN(pre=K,post=D);tr|H0YL34|H0YL34_HUMAN(pre=K,post=D)	790.745	3	22.9227	MVSISSEPFGHLVDDDDIS#DQEDHRSEEK	sp|Q53HC9|TSSC1_HUMAN(pre=N,post=S);tr|A8MUM1|A8MUM1_HUMAN(pre=N,post=S)	921.913	4	13.1958	ITYSIVQTN@CSK	sp|P01042|KNG1_HUMAN(pre=R,post=E);sp|P01042-2|KNG1_HUMAN(pre=R,post=E)	568.303	3	15.4203
ENPGFDFSGAEISGNYTK	sp|Q8WVJ2|NUDC2_HUMAN(pre=K,post=G);tr|E5RFP0|E5RFP0_HUMAN(pre=K,post=G)	741.026	3	22.9207	GSLDS#DNDDS#DCPYSEK	sp|Q9Y6R1|S4A4_HUMAN(pre=K,post=V);sp|Q9Y6R1-2|S4A4_HUMAN(pre=K,post=V);sp|Q9Y6R1-4|S4A4_HUMAN(pre=K,post=V)	784.624	3	13.1812	N@LSM^PLLPADFHK	sp|P05546|HEP2_HUMAN(pre=K,post=E)	596.659	3	15.362
QAQLAQTLQQQEQASQGLR	sp|Q14980|NUMA1_HUMAN(pre=K,post=H);sp|Q14980-2|NUMA1_HUMAN(pre=K,post=H);sp|Q14980-3|NUMA1_HUMAN(pre=K,post=H);sp|Q14980-4|NUMA1_HUMAN(pre=K,post=H);tr|F5H4J1|F5H4J1_HUMAN(pre=K,post=H);tr|F5H6Y5|F5H6Y5_HUMAN(pre=K,post=H)	757.403	3	22.9197	KRT#SS#EDNLYLAVLR	sp|Q15149-4|PLEC_HUMAN(pre=R,post=A)	738.372	3	13.1696	QPQPN@VSELVVGPLPHPS	sp|Q16853|AOC3_HUMAN(pre=R,post=Y)	1020.55	2	15.3397
AGVCAALEAWPALQIAVENGFGGVHSQEK	sp|Q969E8|TSR2_HUMAN(pre=R,post=A)	825.18	4	22.9176	RRGS#DIDNPTLTVMDISPPSR	sp|Q9Y2U5|M3K2_HUMAN(pre=R,post=S)	851.094	3	13.1605	YLWSEPQN@CSATK	sp|P09668|CATH_HUMAN(pre=K,post=S);tr|E9PKT6|E9PKT6_HUMAN(pre=K,post=S)	936.957	2	15.3125
ECHGLVDALVTSINHALDAGK	sp|Q9Y446|PKP3_HUMAN(pre=R,post=C)	627.835	4	22.9142	EVAENQQNQSSDPEEEKGSQPPPAAESQS#SLR	sp|O43491|E41L2_HUMAN(pre=K,post=R);sp|O43491-2|E41L2_HUMAN(pre=K,post=R);sp|O43491-3|E41L2_HUMAN(pre=K,post=R);tr|E9PHY5|E9PHY5_HUMAN(pre=K,post=R);tr|E9PK52|E9PK52_HUMAN(pre=K,post=R);tr|E9PII3|E9PII3_HUMAN(pre=K,post=R);tr|E9PPD9|E9PPD9_HUMAN(pre=K,pos	956.188	4	13.1573	GNVN@GTFIIHPDSGN@LTVAR	sp|Q9HBB8|CDHR5_HUMAN(pre=R,post=S);sp|Q9HBB8-2|CDHR5_HUMAN(pre=R,post=S);sp|Q9HBB8-4|CDHR5_HUMAN(pre=R,post=S)	743.387	3	15.3051
DFVMNLVNSLDIGNDNIR	sp|P12111|CO6A3_HUMAN(pre=R,post=V);sp|P12111-2|CO6A3_HUMAN(pre=R,post=V);sp|P12111-3|CO6A3_HUMAN(pre=R,post=V);tr|E9PGQ9|E9PGQ9_HUMAN(pre=R,post=V);tr|E7ENL6|E7ENL6_HUMAN(pre=R,post=V)	731.708	3	22.9107	RVS#GPDPKPGSNCSPAQSVLSEVPSVPTNGM^AK	sp|P22314|UBA1_HUMAN(pre=R,post=N);tr|Q5JRS0|Q5JRS0_HUMAN(pre=R,post=N);tr|Q5JRS1|Q5JRS1_HUMAN(pre=R,post=N);tr|Q5JRS2|Q5JRS2_HUMAN(pre=R,post=N);tr|Q5JRR9|Q5JRR9_HUMAN(pre=R,post=N);tr|Q5JRS3|Q5JRS3_HUMAN(pre=R,post=N)	776.586	5	13.1537	LPNN@HSTASPLGMPH	sp|Q14573|ITPR3_HUMAN(pre=R,post=G)	573.287	3	15.2321
ATFAQALQFVPETQVSLLDNGLR	sp|P31930|QCR1_HUMAN(pre=T,post=V)	888.15	3	22.903	DDEEDDS#EEEAMETTPAK	sp|P19338|NUCL_HUMAN(pre=D,post=G)	803.652	3	13.1498	IGTFCSN@GTVSR	sp|Q9H5V8|CDCP1_HUMAN(pre=R,post=I);sp|Q9H5V8-3|CDCP1_HUMAN(pre=R,post=I)	722.355	2	15.1781
DLEFTIYDDDDVSPFLEGLEERPQR	sp|P25786|PSA1_HUMAN(pre=K,post=K);sp|P25786-2|PSA1_HUMAN(pre=K,post=K);tr|F5GX11|F5GX11_HUMAN(pre=K,post=K)	786.381	4	22.8995	ELGLVDDSPTPGSPGS#PPSGFLLNSK	sp|Q9BZE0|GLIS2_HUMAN(pre=R,post=F)	979.491	3	13.148	LPPGLLAN@FTLLR	sp|P02750|A2GL_HUMAN(pre=K,post=T)	785.479	2	14.9537
ETIEDVEEM^LNNLPGVTSVHSR	sp|Q9UNM6|PSD13_HUMAN(pre=K,post=F);sp|Q9UNM6-2|PSD13_HUMAN(pre=K,post=F);tr|J3KNQ3|J3KNQ3_HUMAN(pre=K,post=F);tr|E9PL38|E9PL38_HUMAN(pre=K,post=F);tr|H0YD73|H0YD73_HUMAN(pre=K,post=F)	877.1	3	22.8978	SS#FSHYSGLK	sp|Q8NC51|PAIRB_HUMAN(pre=R,post=H);sp|Q8NC51-3|PAIRB_HUMAN(pre=R,post=H)	740.859	2	13.1436	N@ATALYHVEAFK	sp|Q9UNW1|MINP1_HUMAN(pre=K,post=T);sp|Q9UNW1-2|MINP1_HUMAN(pre=K,post=T);sp|Q9UNW1-3|MINP1_HUMAN(pre=K,post=T);sp|Q9UNW1-4|MINP1_HUMAN(pre=K,post=T)	551.636	3	14.926
KAEALAQISAAFEDLEQALQQR	sp|O75382|TRIM3_HUMAN(pre=R,post=K);sp|O75382-2|TRIM3_HUMAN(pre=R,post=K);sp|O75382-3|TRIM3_HUMAN(pre=R,post=K);sp|O75382-4|TRIM3_HUMAN(pre=R,post=K);tr|E9PKS6|E9PKS6_HUMAN(pre=R,post=K);tr|F5GX85|F5GX85_HUMAN(pre=R,post=K);tr|E9PMK8|E9PMK8_HUMAN(pre=R,po	906.829	3	22.896	KET#ES#EAEDNLDDLEK	sp|Q8IYB3|SRRM1_HUMAN(pre=K,post=H);sp|Q8IYB3-2|SRRM1_HUMAN(pre=K,post=H);tr|A9Z1X7|A9Z1X7_HUMAN(pre=K,post=H);tr|E9PCT1|E9PCT1_HUMAN(pre=K,post=H)	819.695	3	13.1404	YHQPGHEAVTSAVDQLQQEFHCCGSN@NSQDWR	sp|P48509|CD151_HUMAN(pre=R,post=D);tr|K4DIB7|K4DIB7_HUMAN(pre=R,post=D);tr|E9PMR4|E9PMR4_HUMAN(pre=R,post=D);tr|E9PRJ3|E9PRJ3_HUMAN(pre=R,post=D);tr|E9PLZ6|E9PLZ6_HUMAN(pre=R,post=D);tr|E9PJC8|E9PJC8_HUMAN(pre=R,post=D)	786.947	5	14.8015
GMGYSTHAAQQILLSNPQMWWLNDSNPETDNR	sp|Q9Y5A7-2|NUB1_HUMAN(pre=K,post=Q);tr|H3BM14|H3BM14_HUMAN(pre=K,post=Q)	955.451	4	22.8959	GRES#DEDTEDASETDLAK	sp|Q9H7L9|SDS3_HUMAN(pre=R,post=H);tr|J3KPW1|J3KPW1_HUMAN(pre=R,post=H)	779.34	3	13.1354	ELGVVMYN@CSCLAR	sp|Q8IV08|PLD3_HUMAN(pre=K,post=D)	908.93	2	14.7866
SPWVESEIGYTALSETESPR	sp|Q06520|ST2A1_HUMAN(pre=R,post=L)	794.724	3	22.8938	T#RTPAS#INATPANINLADLTR	sp|Q7KZ85|SPT6H_HUMAN(pre=R,post=A);sp|Q7KZ85-2|SPT6H_HUMAN(pre=R,post=A)	838.746	3	13.1306	WGHN@ITEFQQR	sp|Q96HE7|ERO1A_HUMAN(pre=K,post=F)	780.888	2	14.7796
NVLSDSRPAM^APGSSHLGAPASTTTAADATPSGSLAR	sp|Q9BR76|COR1B_HUMAN(pre=R,post=A)	921.461	4	22.8853	LS#KSNIDISSGLEDEEPKRPLPR	sp|Q9BZ71|PITM3_HUMAN(pre=R,post=K);sp|Q9BZ71-3|PITM3_HUMAN(pre=R,post=K)	619.334	5	13.1264	LNAENN@ATFYFK	sp|P01042|KNG1_HUMAN(pre=K,post=I);sp|P01042-2|KNG1_HUMAN(pre=K,post=I);tr|C9JEX1|C9JEX1_HUMAN(pre=K,post=I)	574.298	3	14.7451
QAHLCVLASNCDEPMYVK	sp|P25398|RS12_HUMAN(pre=R,post=L)	808.394	3	22.8816	FPEFCSSPS#PPVEVK	sp|Q68E01|INT3_HUMAN(pre=K,post=I);sp|Q68E01-2|INT3_HUMAN(pre=K,post=I);sp|Q68E01-3|INT3_HUMAN(pre=K,post=I);sp|Q68E01-4|INT3_HUMAN(pre=K,post=I)	692.334	3	13.1236	LPENVVAM^SN@LSEAVQDADLLVFVIPHQFIHR	sp|Q8N335|GPD1L_HUMAN(pre=K,post=I);tr|C9K0P5|C9K0P5_HUMAN(pre=K,post=I);tr|C9JFA7|C9JFA7_HUMAN(pre=K,post=I)	753.403	5	14.7441
ATAELIWLNEKEEEELAYDWSDNNSNISAK	sp|Q9UPN3|MACF1_HUMAN(pre=R,post=R);sp|Q9UPN3-2|MACF1_HUMAN(pre=R,post=R);sp|Q9UPN3-3|MACF1_HUMAN(pre=R,post=R);sp|Q9UPN3-4|MACF1_HUMAN(pre=R,post=R);tr|F5GZL7|F5GZL7_HUMAN(pre=R,post=R);tr|H3BQK9|H3BQK9_HUMAN(pre=R,post=R);tr|H3BPE1|H3BPE1_HUMAN(pre=R,po	979.488	4	22.8813	EEKESEDKPEIEDVGS#DEEEEK	sp|P07900|HS90A_HUMAN(pre=K,post=K);sp|P07900-2|HS90A_HUMAN(pre=K,post=K);tr|Q86U12|Q86U12_HUMAN(pre=K,post=K)	1079.16	3	13.1103	MYSEGSDIVPQSN@ETALHY	sp|Q9UBV2|SE1L1_HUMAN(pre=K,post=F)	1143.52	2	14.6805
VNFSPPGDTNSLFPGTWYLER	sp|P54868|HMCS2_HUMAN(pre=K,post=V);sp|P54868-2|HMCS2_HUMAN(pre=K,post=V)	847.757	3	22.8793	TSS#DDES#EEDEDDLLQR	sp|Q9Y5J1|UTP18_HUMAN(pre=K,post=T)	762.949	3	13.1053	GFN@FSTESM^ARPEGR	sp|P36269|GGT5_HUMAN(pre=R,post=V);sp|P36269-2|GGT5_HUMAN(pre=R,post=V);sp|P36269-3|GGT5_HUMAN(pre=R,post=V);tr|E7EUG3|E7EUG3_HUMAN(pre=R,post=V)	616.289	3	14.6716
EVEQFDVATHLQTAPELVDR	sp|Q9Y3A2|UTP11_HUMAN(pre=K,post=V)	814.419	3	22.8751	TS#SESIYSRPGSSIPGSPGHTIYAK	sp|O14639|ABLM1_HUMAN(pre=R,post=V);sp|O14639-2|ABLM1_HUMAN(pre=R,post=V);sp|O14639-3|ABLM1_HUMAN(pre=R,post=V);sp|O14639-5|ABLM1_HUMAN(pre=R,post=V);tr|F8W8M4|F8W8M4_HUMAN(pre=R,post=V);tr|Q5T6N2|Q5T6N2_HUMAN(pre=R,post=V);tr|J3QSX6|J3QSX6_HUMAN(pre=R,po	737.619	4	13.0893	FGPN@CTHVCGCGQGAACDPVTGTCLCPPGR	sp|O75095|MEGF6_HUMAN(pre=R,post=A);sp|O75095-2|MEGF6_HUMAN(pre=R,post=A);tr|H7C5N9|H7C5N9_HUMAN(pre=R,post=A)	1136.81	3	14.5832
SVISHSVTSDMQTIEQESPIMAK	sp|Q9NP61|ARFG3_HUMAN(pre=R,post=P);tr|E9PB03|E9PB03_HUMAN(pre=R,post=P);tr|C9JZR4|C9JZR4_HUMAN(pre=R,post=P);tr|H0Y6A0|H0Y6A0_HUMAN(pre=R,post=P)	936.147	3	22.8682	GSPSSYSPS#TGVGFSPTQALK	sp|Q9Y2K2|SIK3_HUMAN(pre=R,post=V);sp|Q9Y2K2-3|SIK3_HUMAN(pre=R,post=V);tr|J3KPC8|J3KPC8_HUMAN(pre=R,post=V);tr|H0Y4E8|H0Y4E8_HUMAN(pre=R,post=V)	808.395	3	13.0875	WNN@NTISEINVK	sp|Q96GX1|TECT2_HUMAN(pre=K,post=I);sp|Q96GX1-2|TECT2_HUMAN(pre=K,post=I)	860.96	2	14.5577
FSMVLPEVEAALAEIPGVR	sp|Q96CN7|ISOC1_HUMAN(pre=K,post=S);tr|E7ENF9|E7ENF9_HUMAN(pre=K,post=S)	724.734	3	22.8601	SFS#TGSDLGHWVTT#PPDIPGSR	sp|Q96AG3|S2546_HUMAN(pre=R,post=N);tr|B4DTA3|B4DTA3_HUMAN(pre=R,post=N)	873.387	3	13.0865	EGYYADN@STGR	sp|Q92824|PCSK5_HUMAN(pre=R,post=C);tr|Q5JSG7|Q5JSG7_HUMAN(pre=R,post=C)	689.307	2	14.5172
DLGEELEALRGELEDTLDSTNAQQELR	sp|Q7Z406|MYH14_HUMAN(pre=R,post=S);sp|Q7Z406-2|MYH14_HUMAN(pre=R,post=S);sp|Q7Z406-4|MYH14_HUMAN(pre=R,post=S);sp|Q7Z406-5|MYH14_HUMAN(pre=R,post=S);sp|Q7Z406-6|MYH14_HUMAN(pre=R,post=S);tr|G8JLL9|G8JLL9_HUMAN(pre=R,post=S);tr|F2Z2U8|F2Z2U8_HUMAN(pre=R,p	1063.53	3	22.857	KESET#QCQTENK	sp|Q9NZJ5|E2AK3_HUMAN(pre=R,post=Y);tr|E7ER02|E7ER02_HUMAN(pre=R,post=Y);tr|C9J185|C9J185_HUMAN(pre=R,post=Y)	665.319	3	13.0859	YLYLASN@HSNK	sp|Q16853|AOC3_HUMAN(pre=R,post=W);tr|K7ESB3|K7ESB3_HUMAN(pre=R,post=W);tr|K7EQZ5|K7EQZ5_HUMAN(pre=R,post=W);tr|K7EL47|K7EL47_HUMAN(pre=R,post=W)	533.619	3	14.4626
DSAWGTSDHSVSQPIMVQR	sp|Q14671|PUM1_HUMAN(pre=R,post=R);sp|Q14671-2|PUM1_HUMAN(pre=R,post=R);sp|Q14671-3|PUM1_HUMAN(pre=R,post=R);tr|Q5T1Z4|Q5T1Z4_HUMAN(pre=R,post=R);tr|Q5T1Z8|Q5T1Z8_HUMAN(pre=R,post=R);tr|H0YEH2|H0YEH2_HUMAN(pre=R,post=R)	749.031	3	22.8562	KKS#DPEGPALLFPESELSIR	sp|Q8N1S5|S39AB_HUMAN(pre=K,post=I);sp|Q8N1S5-2|S39AB_HUMAN(pre=K,post=I);tr|J3KRX2|J3KRX2_HUMAN(pre=K,post=I);tr|J3QRN3|J3QRN3_HUMAN(pre=K,post=I);tr|J3QLB2|J3QLB2_HUMAN(pre=K,post=I);tr|J3QS49|J3QS49_HUMAN(pre=K,post=I);tr|J3QLA9|J3QLA9_HUMAN(pre=K,post	682.12	4	13.0798	TYN@GTNPDAASR	sp|O60637|TSN3_HUMAN(pre=K,post=A);sp|O60637-2|TSN3_HUMAN(pre=K,post=A);sp|O60637-3|TSN3_HUMAN(pre=K,post=A);tr|H0YKJ9|H0YKJ9_HUMAN(pre=K,post=A)	706.334	2	14.4495
APVGSVVSVPSQSSASSDK	sp|P52594|AGFG1_HUMAN(pre=K,post=Y);sp|P52594-2|AGFG1_HUMAN(pre=K,post=Y);sp|P52594-3|AGFG1_HUMAN(pre=K,post=Y);sp|P52594-4|AGFG1_HUMAN(pre=K,post=Y)	1039.06	2	22.8451	AAS#EDEEEEEEALEAMQSR	sp|Q9Y3E7|CHMP3_HUMAN(pre=M,post=L);sp|Q9Y3E7-2|CHMP3_HUMAN(pre=M,post=L);sp|Q9Y3E7-3|CHMP3_HUMAN(pre=M,post=L);sp|Q9Y3E7-4|CHMP3_HUMAN(pre=M,post=L)	792.989	3	13.0692	CSMLIASN@ETWK	sp|O60449|LY75_HUMAN(pre=R,post=K);sp|O60449-2|LY75_HUMAN(pre=R,post=K)	864.931	2	14.4397
SFDPFTEVIVDGIVANALR	sp|Q01970|PLCB3_HUMAN(pre=K,post=V);sp|Q01970-2|PLCB3_HUMAN(pre=K,post=V)	736.4	3	22.8386	SSS#LDGEHHDGYHR	sp|Q9C0J8|WDR33_HUMAN(pre=R,post=D)	910.878	2	13.064	IN@YTVPQSGTFK	sp|Q6YHK3|CD109_HUMAN(pre=K,post=I);sp|Q6YHK3-2|CD109_HUMAN(pre=K,post=I);sp|Q6YHK3-3|CD109_HUMAN(pre=K,post=I);sp|Q6YHK3-4|CD109_HUMAN(pre=K,post=I)	822.449	2	14.2729
QETEFFQQNQTGNIMSR	sp|Q03518|TAP1_HUMAN(pre=R,post=V);tr|F5H648|F5H648_HUMAN(pre=R,post=V);tr|B1AZV3|B1AZV3_HUMAN(pre=R,post=V)	1101.52	2	22.8351	KFS#AACNFS#NILVNQER	sp|Q7L9B9|EEPD1_HUMAN(pre=R,post=L)	816.047	3	13.0534	ELHHLQEQN@VSNAFLDKGEF	sp|P00450|CERU_HUMAN(pre=K,post=Y);tr|E9PFZ2|E9PFZ2_HUMAN(pre=K,post=Y);tr|H7C5R1|H7C5R1_HUMAN(pre=K,post=Y)	882.114	3	14.2617
LNWGEPMHWHLDMYNR	sp|O95169|NDUB8_HUMAN(pre=R,post=N);tr|Q5W145|Q5W145_HUMAN(pre=R,post=N);tr|Q5W143|Q5W143_HUMAN(pre=R,post=N);tr|E9PQ68|E9PQ68_HUMAN(pre=R,post=N)	561.516	4	22.8295	EGLGPGDTTST#FCGTPNYIAPEILR	sp|Q05513|KPCZ_HUMAN(pre=K,post=G);sp|Q05513-2|KPCZ_HUMAN(pre=K,post=G);sp|Q05513-3|KPCZ_HUMAN(pre=K,post=G);tr|E9PBE1|E9PBE1_HUMAN(pre=K,post=G)	964.121	3	13.0513	ISVM^VNN@GSLSYDHSK	sp|Q12907|LMAN2_HUMAN(pre=Y,post=D);tr|D6RDX1|D6RDX1_HUMAN(pre=Y,post=D);tr|D6RIU4|D6RIU4_HUMAN(pre=Y,post=D);tr|D6RBV2|D6RBV2_HUMAN(pre=Y,post=D)	686.014	3	14.2393
KVAEPELMGTPDGTCYPPPPVPR	sp|P27708|PYR1_HUMAN(pre=R,post=Q);tr|H7BZB3|H7BZB3_HUMAN(pre=R,post=Q);tr|F8VPD4|F8VPD4_HUMAN(pre=R,post=Q)	932.815	3	22.8206	NGS#ETHTGNTGSEAAFSPSFSAVISTSEK	sp|P49441|INPP_HUMAN(pre=R,post=E)	1090.16	3	13.0413	EWDN@TTTECR	sp|P20851|C4BPB_HUMAN(pre=K,post=L);sp|P20851-2|C4BPB_HUMAN(pre=K,post=L);tr|Q5VVQ7|Q5VVQ7_HUMAN(pre=K,post=L);tr|E7EQT9|E7EQT9_HUMAN(pre=K,post=L)	728.81	2	14.2353
IGYNPDTVAFVPISGWNGDNMLEPSANM^PWFK	sp|P68104|EF1A1_HUMAN(pre=K,post=G);sp|Q5VTE0|EF1A3_HUMAN(pre=K,post=G)	968.723	4	22.8075	QKS#PAQSDSTTQR	sp|Q9UHB7|AFF4_HUMAN(pre=R,post=R);sp|Q9UHB7-2|AFF4_HUMAN(pre=R,post=R)	601.294	3	13.0388	LELN@LTDSENATCLYAK	sp|P13473|LAMP2_HUMAN(pre=A,post=W);sp|P13473-2|LAMP2_HUMAN(pre=A,post=W);sp|P13473-3|LAMP2_HUMAN(pre=A,post=W)	748.716	3	14.1983
GGCNITAIQDVTGAHIDVDK	sp|Q8IWZ3|ANKH1_HUMAN(pre=R,post=Q);sp|Q8IWZ3-4|ANKH1_HUMAN(pre=R,post=Q);sp|Q8IWZ3-6|ANKH1_HUMAN(pre=R,post=Q);tr|F6WFL0|F6WFL0_HUMAN(pre=R,post=Q);tr|H0Y785|H0Y785_HUMAN(pre=R,post=Q);tr|H0Y7Y3|H0Y7Y3_HUMAN(pre=R,post=Q);tr|H0Y4P6|H0Y4P6_HUMAN(pre=R,pos	791.41	3	22.802	GIPGT#PISVAYTPSLPDDR	sp|Q9Y6D6|BIG1_HUMAN(pre=N,post=L)	727.365	3	13.0355	VN@STELFHVDR	sp|Q7Z7M0|MEGF8_HUMAN(pre=R,post=H);sp|Q7Z7M0-2|MEGF8_HUMAN(pre=R,post=H)	487.92	3	14.1518
AGLLTEQAPGDTLTAVESK	sp|Q9H267|VP33B_HUMAN(pre=R,post=V);tr|B3KQF6|B3KQF6_HUMAN(pre=R,post=V);tr|F5H008|F5H008_HUMAN(pre=R,post=V)	730.402	3	22.7888	TLHS#PPLQLQQR	sp|Q6PFW1|VIP1_HUMAN(pre=R,post=S);sp|Q6PFW1-2|VIP1_HUMAN(pre=R,post=S);sp|Q6PFW1-3|VIP1_HUMAN(pre=R,post=S);sp|Q6PFW1-4|VIP1_HUMAN(pre=R,post=S);sp|Q6PFW1-7|VIP1_HUMAN(pre=R,post=S);tr|B7WPL9|B7WPL9_HUMAN(pre=R,post=S);tr|F8W9A8|F8W9A8_HUMAN(pre=R,post=S	547.959	3	13.0165	GETASLLCN@ISVR	sp|Q969P0|IGSF8_HUMAN(pre=R,post=G);sp|Q969P0-2|IGSF8_HUMAN(pre=R,post=G);sp|Q969P0-3|IGSF8_HUMAN(pre=R,post=G)	782.911	2	14.1486
AAEALHGEADSSGVLAAVDATVNK	sp|Q14554|PDIA5_HUMAN(pre=K,post=A)	862.121	3	22.778	EKRES#VAS#GDDRAEEDMDEAIEK	sp|P46821|MAP1B_HUMAN(pre=R,post=G)	801.107	4	13.0162	TLTEDEAVN@ASR	sp|P14410|SUIS_HUMAN(pre=K,post=A)	725.861	2	14.0714
YEQETLENQNLYLVGASK	sp|Q9NW15|ANO10_HUMAN(pre=K,post=I);sp|Q9NW15-2|ANO10_HUMAN(pre=K,post=I);sp|Q9NW15-5|ANO10_HUMAN(pre=K,post=I);tr|C9J670|C9J670_HUMAN(pre=K,post=I);tr|C9IZD0|C9IZD0_HUMAN(pre=K,post=I);tr|C9IYD3|C9IYD3_HUMAN(pre=K,post=I);tr|C9JQC9|C9JQC9_HUMAN(pre=K,pos	1194.12	2	22.756	CPAPGDTQHSEEAEPEPS#QEAES#GSWER	sp|P98088|MUC5A_HUMAN(pre=R,post=G)	1134.44	3	13.001	GTFTDCALAN@MTEQIRQDR	sp|P12110|CO6A2_HUMAN(pre=R,post=S);sp|P12110-2|CO6A2_HUMAN(pre=R,post=S);sp|P12110-3|CO6A2_HUMAN(pre=R,post=S);tr|C9JH44|C9JH44_HUMAN(pre=R,post=S)	791.377	3	14.0681
M^SASQLEALCPQVINAALALAAK	sp|P35221|CTNA1_HUMAN(pre=R,post=P);sp|P35221-2|CTNA1_HUMAN(pre=R,post=P);tr|G3XAM7|G3XAM7_HUMAN(pre=R,post=P);tr|Q8N1C0|Q8N1C0_HUMAN(pre=R,post=P);tr|F8W845|F8W845_HUMAN(pre=R,post=P);tr|E5RJP7|E5RJP7_HUMAN(pre=R,post=P);tr|E5RGD2|E5RGD2_HUMAN(pre=R,post	892.157	3	22.7536	SFS#MQDLTTIR	sp|Q9H902|REEP1_HUMAN(pre=R,post=G);sp|Q9H902-2|REEP1_HUMAN(pre=R,post=G);sp|Q9H902-3|REEP1_HUMAN(pre=R,post=G);tr|F8W897|F8W897_HUMAN(pre=R,post=G);tr|F5H7Z9|F5H7Z9_HUMAN(pre=R,post=G);tr|E7EUF7|E7EUF7_HUMAN(pre=R,post=G)	761.86	2	12.9643	NN@CTFFSCVK	sp|Q02817|MUC2_HUMAN(pre=K,post=I);tr|E7EUV1|E7EUV1_HUMAN(pre=K,post=I)	783.372	2	14.0651
APISNPGMSEAGNFGGNSFMPANGLTVAQNQVLNLIK	sp|P15927|RFA2_HUMAN(pre=R,post=A);sp|P15927-2|RFA2_HUMAN(pre=R,post=A);sp|P15927-3|RFA2_HUMAN(pre=R,post=A);tr|Q5TEJ0|Q5TEJ0_HUMAN(pre=R,post=A)	1012.52	4	22.7519	KAPPPPISPTQLSDVSS#PR	sp|Q9P0K7|RAI14_HUMAN(pre=R,post=S);sp|Q9P0K7-2|RAI14_HUMAN(pre=R,post=S);sp|Q9P0K7-3|RAI14_HUMAN(pre=R,post=S);tr|E7EMX7|E7EMX7_HUMAN(pre=R,post=S)	586.316	4	12.9432	THN@LTDLSPHLR	sp|P32004|L1CAM_HUMAN(pre=R,post=Y);sp|P32004-2|L1CAM_HUMAN(pre=R,post=Y);sp|P32004-3|L1CAM_HUMAN(pre=R,post=Y);tr|F5H025|F5H025_HUMAN(pre=R,post=Y);tr|F5H1H0|F5H1H0_HUMAN(pre=R,post=Y)	516.948	3	14.0297
ENNAVYAFLGLTAPPGSK	sp|O75368|SH3L1_HUMAN(pre=R,post=E)	1069.08	2	22.745	QNVDHS#QEAAK	sp|O00391|QSOX1_HUMAN(pre=R,post=A);sp|O00391-2|QSOX1_HUMAN(pre=R,post=A)	797.878	2	12.9358	GMPMDIVN@TSGR	sp|Q9Y639|NPTN_HUMAN(pre=N,post=F);sp|Q9Y639-1|NPTN_HUMAN(pre=N,post=F);sp|Q9Y639-3|NPTN_HUMAN(pre=N,post=F);sp|Q9Y639-4|NPTN_HUMAN(pre=N,post=F);sp|Q9Y639-5|NPTN_HUMAN(pre=N,post=F);tr|Q9UFM8|Q9UFM8_HUMAN(pre=N,post=F);tr|F5GZD0|F5GZD0_HUMAN(pre=N,post=F	711.847	2	14.0105
AYYNGISLFNNPVPYWEVQPATFR	sp|P21810|PGS1_HUMAN(pre=R,post=C);tr|A6NLG9|A6NLG9_HUMAN(pre=R,post=C)	748.375	4	22.7259	M^AHGYGEES#EEER	sp|P05060|SCG1_HUMAN(pre=K,post=G)	882.338	2	12.9326	RGDLNIN@M^TSPM^GTK	sp|P16519|NEC2_HUMAN(pre=R,post=S);sp|P16519-2|NEC2_HUMAN(pre=R,post=S);sp|P16519-3|NEC2_HUMAN(pre=R,post=S)	652.665	3	13.9791
EISPDTTLLDLQNNDISELR	sp|P21810|PGS1_HUMAN(pre=K,post=K);tr|A6NLG9|A6NLG9_HUMAN(pre=K,post=K);tr|C9JKG1|C9JKG1_HUMAN(pre=K,post=K)	810.754	3	22.7236	LFPADTS#PSTATK	sp|Q6NZY4|ZCHC8_HUMAN(pre=K,post=I);sp|Q6NZY4-2|ZCHC8_HUMAN(pre=K,post=I);tr|F5GXQ6|F5GXQ6_HUMAN(pre=K,post=I)	568.622	3	12.9192	GFN@FSTESMAR	sp|P36269|GGT5_HUMAN(pre=R,post=P);sp|P36269-2|GGT5_HUMAN(pre=R,post=P);sp|P36269-3|GGT5_HUMAN(pre=R,post=P);tr|E7EUG3|E7EUG3_HUMAN(pre=R,post=P)	696.323	2	13.9755
YLLSEEEDHFSEEQYLAAVR	sp|O15228|GNPAT_HUMAN(pre=K,post=K);tr|B4DNM9|B4DNM9_HUMAN(pre=K,post=K)	858.082	3	22.7165	AEAPS#S#PDVAPAGKEDS#PSASGR	sp|Q9P1Y6|PHRF1_HUMAN(pre=K,post=V);sp|Q9P1Y6-2|PHRF1_HUMAN(pre=K,post=V);sp|Q9P1Y6-3|PHRF1_HUMAN(pre=K,post=V);tr|E9PJ24|E9PJ24_HUMAN(pre=K,post=V);tr|F8WEF5|F8WEF5_HUMAN(pre=K,post=V)	904.381	3	12.9065	QTQVGIVQYGEN@VTHEF	sp|P56199|ITA1_HUMAN(pre=K,post=N)	1047.52	2	13.925
SVGQPLCLDVGENNQGGK	sp|Q14435|GALT3_HUMAN(pre=K,post=P);tr|E7EUL0|E7EUL0_HUMAN(pre=K,post=P)	720.705	3	22.7148	LSSS#TVAISYSPDR	sp|Q96T17|MA7D2_HUMAN(pre=R,post=V);sp|Q96T17-2|MA7D2_HUMAN(pre=R,post=A);sp|Q96T17-5|MA7D2_HUMAN(pre=R,post=A);tr|F5GYC2|F5GYC2_HUMAN(pre=R,post=A);tr|H0YJ61|H0YJ61_HUMAN(pre=R,post=A)	853.911	2	12.9058	KPSPCEFIN@TTAR	sp|P22079|PERL_HUMAN(pre=K,post=V);sp|P22079-2|PERL_HUMAN(pre=K,post=V);tr|F5H386|F5H386_HUMAN(pre=K,post=V);tr|H0Y3I2|H0Y3I2_HUMAN(pre=K,post=V)	603.987	3	13.9047
RPVLFQEYLDIDQMIFNR	sp|Q16853|AOC3_HUMAN(pre=R,post=E)	814.431	3	22.7055	YDPSLKPLSVS#YDQATSLR	sp|P00918|CAH2_HUMAN(pre=K,post=I);tr|E5RID5|E5RID5_HUMAN(pre=K,post=I);tr|E5RK37|E5RK37_HUMAN(pre=K,post=I)	836.761	3	12.9047	FLQQDKYECHFFN@GTER	sp|Q30154|DRB5_HUMAN(pre=R,post=V)	627.802	4	13.7932
IPFTDIYIGGAPPEILQSR	sp|Q16363|LAMA4_HUMAN(pre=K,post=A);sp|Q16363-2|LAMA4_HUMAN(pre=K,post=A)	1116.11	2	22.7028	EAPAEGEAAEPGSPTAAEGEAASAAS#S#TSSPK	sp|P29966|MARCS_HUMAN(pre=K,post=A)	1121.82	3	12.8888	GRDCN@DSDESVYPGR	sp|P28039|AOAH_HUMAN(pre=R,post=R);sp|P28039-2|AOAH_HUMAN(pre=R,post=R);tr|C9J8T1|C9J8T1_HUMAN(pre=R,post=R)	624.603	3	13.7163
VVIEDEQLVLGASQEPVGR	sp|Q6IBS0|TWF2_HUMAN(pre=K,post=W);tr|D6RG15|D6RG15_HUMAN(pre=K,post=W)	728.067	3	22.7023	APVPEPGLDLSLSPRPDS#PQPR	sp|Q8TAP8|PPR35_HUMAN(pre=R,post=H)	850.435	3	12.8873	LSDLSIN@STECLHVH	sp|P05156|CFAI_HUMAN(pre=K,post=C);tr|G3XAM2|G3XAM2_HUMAN(pre=K,post=C);tr|E7ETH0|E7ETH0_HUMAN(pre=K,post=C)	623.977	3	13.6879
DGTVLCELINALYPEGQAPVKK	sp|P37802|TAGL2_HUMAN(pre=K,post=I)	712.648	4	22.6937	NFDFEGS#LSPVIAPK	sp|Q9H1A4|APC1_HUMAN(pre=R,post=K);tr|H0Y564|H0Y564_HUMAN(pre=R,post=K)	663.672	3	12.8863	TGEQFSFN@TTAAQPQYFK	sp|Q8NBJ9|SIDT2_HUMAN(pre=R,post=Y);sp|Q8NBJ9-2|SIDT2_HUMAN(pre=R,post=Y);tr|C9JBG5|C9JBG5_HUMAN(pre=R,post=Y);tr|F5H8L4|F5H8L4_HUMAN(pre=R,post=Y);tr|E9PPN9|E9PPN9_HUMAN(pre=R,post=Y);tr|E9PME7|E9PME7_HUMAN(pre=R,post=Y)	785.393	3	13.6729
SMMGGGLAEIPGLSINFAK	sp|P51659|DHB4_HUMAN(pre=K,post=V);sp|P51659-2|DHB4_HUMAN(pre=K,post=V);sp|P51659-3|DHB4_HUMAN(pre=K,post=V);tr|G5E9S2|G5E9S2_HUMAN(pre=K,post=V);tr|E7EPL9|E7EPL9_HUMAN(pre=K,post=V);tr|E7EWE5|E7EWE5_HUMAN(pre=K,post=V);tr|E7ET17|E7ET17_HUMAN(pre=K,post=V	727.727	3	22.6905	Y#SDHAGPAIPSVVAYPK	sp|P27448|MARK3_HUMAN(pre=R,post=R);sp|P27448-2|MARK3_HUMAN(pre=R,post=R);sp|P27448-3|MARK3_HUMAN(pre=R,post=R);sp|P27448-4|MARK3_HUMAN(pre=R,post=R);sp|P27448-6|MARK3_HUMAN(pre=R,post=R);sp|P27448-7|MARK3_HUMAN(pre=R,post=R);sp|P27448-8|MARK3_HUMAN(pre=R	714.03	3	12.8859	GVVTDEQGIPIAN@ATISVSGINHGVK	sp|Q8IUX7|AEBP1_HUMAN(pre=K,post=T);sp|Q8IUX7-2|AEBP1_HUMAN(pre=K,post=T)	955.859	3	13.6234
TLPLTGSTFHDQIAMLSHR	sp|P55265|DSRAD_HUMAN(pre=K,post=C);sp|P55265-4|DSRAD_HUMAN(pre=K,post=C);sp|P55265-5|DSRAD_HUMAN(pre=K,post=C);tr|E7ENU4|E7ENU4_HUMAN(pre=K,post=C)	757.068	3	22.6899	IPGTPGAGGRLS#PENNQVLTK	sp|Q16514|TAF12_HUMAN(pre=K,post=K);sp|Q16514-2|TAF12_HUMAN(pre=K,post=K)	825.439	3	12.8714	SAEFFN@YTVR	sp|O60568|PLOD3_HUMAN(pre=R,post=T);tr|C9JIX5|C9JIX5_HUMAN(pre=R,post=T);tr|C9JU11|C9JU11_HUMAN(pre=R,post=T)	689.842	2	13.607
ACYLSINPQKDETLETEK	sp|P61163|ACTZ_HUMAN(pre=R,post=A);tr|B4DXP9|B4DXP9_HUMAN(pre=R,post=A);tr|F5H3I4|F5H3I4_HUMAN(pre=R,post=A)	643.59	4	22.6881	SNS#KPADGPSDSK	sp|Q68DA7-3|FMN1_HUMAN(pre=R,post=S);sp|Q68DA7-5|FMN1_HUMAN(pre=R,post=S)	601.297	3	12.8679	ELCTISHIFIPAM^GN@ITYDFSFK	sp|P04114|APOB_HUMAN(pre=K,post=S)	1003.84	3	13.5953
DIVINANPASPPLSLLVLHR	sp|Q13155|AIMP2_HUMAN(pre=K,post=L);tr|A8MU58|A8MU58_HUMAN(pre=K,post=L);tr|F8W950|F8W950_HUMAN(pre=K,post=L)	761.783	3	22.6874	GADDAADADT#AIINAEGGQNNSEEK	sp|Q9BY67|CADM1_HUMAN(pre=K,post=K);tr|F5H0J4|F5H0J4_HUMAN(pre=K,post=K);tr|H1ZZW1|H1ZZW1_HUMAN(pre=K,post=K);tr|H0YGA7|H0YGA7_HUMAN(pre=K,post=K)	948.755	3	12.8537	GDLNIN@M^TSPM^GTK	sp|P16519|NEC2_HUMAN(pre=R,post=S);sp|P16519-2|NEC2_HUMAN(pre=R,post=S);sp|P16519-3|NEC2_HUMAN(pre=R,post=S)	600.631	3	13.5756
FVFLPDGDILTGDSEGNILTWGR	sp|Q32P44|EMAL3_HUMAN(pre=C,post=S);sp|Q32P44-2|EMAL3_HUMAN(pre=C,post=S);tr|B7WPE2|B7WPE2_HUMAN(pre=C,post=S);tr|G3V195|G3V195_HUMAN(pre=C,post=S);tr|G3V1D0|G3V1D0_HUMAN(pre=C,post=S);tr|H0Y3M3|H0Y3M3_HUMAN(pre=C,post=S)	889.459	3	22.6848	LDDGHLNNSLS#SPVQADVYFPR	sp|Q3ZCW2|LEGL_HUMAN(pre=K,post=L);tr|B9A055|B9A055_HUMAN(pre=K,post=L);tr|F8WF17|F8WF17_HUMAN(pre=K,post=L)	667.82	4	12.8462	TILVDNNTWN@NTH	sp|P46977|STT3A_HUMAN(pre=R,post=I);tr|E9PNQ1|E9PNQ1_HUMAN(pre=R,post=I)	843.915	2	13.5639
SALDSTNVEAAFQTILTEIYR	sp|P62491|RB11A_HUMAN(pre=T,post=I);tr|B4DQU5|B4DQU5_HUMAN(pre=T,post=I);tr|H3BN38|H3BN38_HUMAN(pre=T,post=I)	829.434	3	22.6808	EYVSNDAAQS#DDEEKLQSQPTDTDGGR	sp|Q5JSH3|WDR44_HUMAN(pre=K,post=L);sp|Q5JSH3-2|WDR44_HUMAN(pre=K,post=L);tr|F8W913|F8W913_HUMAN(pre=K,post=L);tr|H7BY83|H7BY83_HUMAN(pre=K,post=L)	1108.48	3	12.8437	LPKPSISSN@NSNPVEDK	sp|P13688|CEAM1_HUMAN(pre=E,post=D);sp|P13688-2|CEAM1_HUMAN(pre=E,post=D);sp|P13688-3|CEAM1_HUMAN(pre=E,post=D);sp|P13688-4|CEAM1_HUMAN(pre=E,post=D);sp|P13688-5|CEAM1_HUMAN(pre=E,post=D);sp|P13688-6|CEAM1_HUMAN(pre=E,post=D);sp|P13688-8|CEAM1_HUMAN(pre=E	753.744	3	13.53
ELFTDCGPLESSSLCDYR	sp|P51790|CLCN3_HUMAN(pre=K,post=N);sp|P51790-2|CLCN3_HUMAN(pre=K,post=N);sp|P51790-4|CLCN3_HUMAN(pre=K,post=N);tr|B9EGJ9|B9EGJ9_HUMAN(pre=K,post=N);tr|E9PE15|E9PE15_HUMAN(pre=K,post=N);tr|H0Y8Z8|H0Y8Z8_HUMAN(pre=K,post=N)	765.013	3	22.6758	EAAS#SPAGEPLR	sp|Q96EB6|SIR1_HUMAN(pre=R,post=K);sp|Q96EB6-2|SIR1_HUMAN(pre=R,post=K)	704.835	2	12.8398	VEAAQN@LTLPGSLR	sp|P24821|TENA_HUMAN(pre=K,post=A);sp|P24821-4|TENA_HUMAN(pre=K,post=A);tr|E9PC84|E9PC84_HUMAN(pre=K,post=A);tr|J3QSU6|J3QSU6_HUMAN(pre=K,post=A)	807.452	2	13.5016
GIVDQSQQAYQEAFEISK	sp|P63104|1433Z_HUMAN(pre=K,post=K);tr|B7Z2E6|B7Z2E6_HUMAN(pre=K,post=K);tr|B0AZS6|B0AZS6_HUMAN(pre=K,post=K);tr|E7EX24|E7EX24_HUMAN(pre=K,post=K);tr|H0YB80|H0YB80_HUMAN(pre=K,post=K)	1165.1	2	22.6661	ISTCAPSTLHITQNT#EQELHSPTVK	sp|Q8WVV4|POF1B_HUMAN(pre=K,post=L);sp|Q8WVV4-1|POF1B_HUMAN(pre=K,post=L);sp|Q8WVV4-3|POF1B_HUMAN(pre=K,post=L);tr|F2Z2D5|F2Z2D5_HUMAN(pre=K,post=L)	790.896	4	12.8251	GN@VTAVLGETLK	sp|P01833|PIGR_HUMAN(pre=P,post=V)	745.937	2	13.498
SAGWNIPIGLLYCDLPEPR	sp|P02787|TRFE_HUMAN(pre=R,post=K);tr|J3KN47|J3KN47_HUMAN(pre=R,post=K);tr|C9JVG0|C9JVG0_HUMAN(pre=R,post=K)	772.405	3	22.6659	LFPAPS#EKSHEETDSTK	sp|Q8WXD2|SCG3_HUMAN(pre=K,post=E);sp|Q8WXD2-2|SCG3_HUMAN(pre=K,post=E)	805.733	3	12.8241	HTNMN@LTQLK	sp|Q15165|PON2_HUMAN(pre=K,post=V);sp|Q15165-1|PON2_HUMAN(pre=K,post=V);sp|Q15165-3|PON2_HUMAN(pre=K,post=V);tr|G3V1K3|G3V1K3_HUMAN(pre=K,post=V);tr|J3QT77|J3QT77_HUMAN(pre=K,post=V)	744.908	2	13.4969
GEADLFDSGDIFSTGTGSQSVER	sp|Q641Q2|FA21A_HUMAN(pre=R,post=T);sp|Q641Q2-2|FA21A_HUMAN(pre=R,post=T);sp|Q5SNT6|FA21B_HUMAN(pre=R,post=T);sp|Q9Y4E1|FA21C_HUMAN(pre=R,post=T);sp|Q9Y4E1-2|FA21C_HUMAN(pre=R,post=T);sp|Q9Y4E1-3|FA21C_HUMAN(pre=R,post=T);sp|Q9Y4E1-4|FA21C_HUMAN(pre=R,pos	840.394	3	22.6555	KPPGTPPPSALPLGAPPPDALPPGPT#PEDS#PSLETGSR	sp|Q9BQQ3|GORS1_HUMAN(pre=K,post=Q);sp|Q9BQQ3-3|GORS1_HUMAN(pre=K,post=Q);tr|B3KPY8|B3KPY8_HUMAN(pre=K,post=Q);tr|B4E1H8|B4E1H8_HUMAN(pre=K,post=Q)	1036.52	4	12.8196	LSN@ISHLNYCEPDLR	sp|Q9NY97|B3GN2_HUMAN(pre=R,post=V);sp|Q9NY97-2|B3GN2_HUMAN(pre=R,post=V)	659.329	3	13.4707
VTCTVLTPDGTEAEADVIENEDGTYDIFYTAAK	sp|O75369|FLNB_HUMAN(pre=K,post=P);sp|O75369-2|FLNB_HUMAN(pre=K,post=P);sp|O75369-3|FLNB_HUMAN(pre=K,post=P);sp|O75369-7|FLNB_HUMAN(pre=K,post=P);sp|O75369-4|FLNB_HUMAN(pre=K,post=P);sp|O75369-5|FLNB_HUMAN(pre=K,post=P);sp|O75369-6|FLNB_HUMAN(pre=K,post=P	974.969	4	22.6457	S#PGGGS#EANGLALVSGFK	sp|O95049|ZO3_HUMAN(pre=R,post=R);sp|O95049-2|ZO3_HUMAN(pre=R,post=R);sp|O95049-3|ZO3_HUMAN(pre=R,post=R);tr|F5H4S9|F5H4S9_HUMAN(pre=R,post=R);tr|K7EK22|K7EK22_HUMAN(pre=R,post=R);tr|F5H2X0|F5H2X0_HUMAN(pre=R,post=R)	699.33	3	12.8128	WECKN@DTLLGIK	sp|P22897|MRC1_HUMAN(pre=K,post=G);sp|P22897-2|MRC1_HUMAN(pre=K,post=G)	637.354	3	13.449
EMGLPVGTAAIAPIIAAVK	sp|Q9BQ52|RNZ2_HUMAN(pre=K,post=D);sp|Q9BQ52-2|RNZ2_HUMAN(pre=K,post=D);sp|Q9BQ52-4|RNZ2_HUMAN(pre=K,post=D);tr|G5E9D5|G5E9D5_HUMAN(pre=K,post=D);tr|E7ES68|E7ES68_HUMAN(pre=K,post=D);tr|H7C2I4|H7C2I4_HUMAN(pre=K,post=D)	704.091	3	22.6421	LAEAPSPAPTPSPTPVEDLGPQT#STSPGRLPLSGK	sp|Q14160-3|SCRIB_HUMAN(pre=R,post=K)	955.998	4	12.8004	ALNYYPQN@ITM^K	sp|Q30201|HFE_HUMAN(pre=R,post=W);sp|Q30201-2|HFE_HUMAN(pre=R,post=W);sp|Q30201-3|HFE_HUMAN(pre=R,post=W);sp|Q30201-4|HFE_HUMAN(pre=R,post=W);sp|Q30201-5|HFE_HUMAN(pre=R,post=W);sp|Q30201-6|HFE_HUMAN(pre=R,post=W);sp|Q30201-7|HFE_HUMAN(pre=R,post=W);sp|Q3	880.96	2	13.4292
SLDQTDM^HGDSEYNIMFGPDICGPGTK	sp|P27797|CALR_HUMAN(pre=N,post=K)	823.124	4	22.6408	VQEHEDS#GDS#EVENEAK	sp|Q9Y5J1|UTP18_HUMAN(pre=R,post=G)	783.984	3	12.799	LAGKPTHVN@VSVVMAEVDGTC	sp|P01876|IGHA1_HUMAN(pre=R,post=Y)	825.093	3	13.3413
FQEHLQLQNLGINPANIGFSTLTMESDK	sp|Q00610|CLH1_HUMAN(pre=R,post=F);sp|Q00610-2|CLH1_HUMAN(pre=R,post=F);tr|J3QL20|J3QL20_HUMAN(pre=R,post=F);tr|J3KS13|J3KS13_HUMAN(pre=R,post=F);tr|J3KSQ2|J3KSQ2_HUMAN(pre=R,post=F)	859.199	4	22.6405	VHS#PPASLVPR	sp|Q9BTE3|MCMBP_HUMAN(pre=R,post=I);sp|Q9BTE3-2|MCMBP_HUMAN(pre=R,post=I);sp|Q9BTE3-3|MCMBP_HUMAN(pre=R,post=I)	461.914	3	12.7946	LFN@VTPQDEQK	sp|O75144|ICOSL_HUMAN(pre=R,post=F);sp|O75144-2|ICOSL_HUMAN(pre=R,post=F);tr|K4DIA0|K4DIA0_HUMAN(pre=R,post=F)	804.431	2	13.2837
LSEPWEGDFQEDHNANLWR	sp|Q8TF72|SHRM3_HUMAN(pre=R,post=R)	829.72	3	22.6402	HQAS#DS#ENEEPPKPR	sp|Q96ST2|IWS1_HUMAN(pre=R,post=M);tr|B4DJ84|B4DJ84_HUMAN(pre=R,post=M);tr|B8ZZB6|B8ZZB6_HUMAN(pre=R,post=M)	723.647	3	12.7861	VQVACVTN@TSK	sp|P98088|MUC5A_HUMAN(pre=C,post=S)	748.4	2	13.2289
QPTVLILDEATSALDAESER	sp|Q9NUT2|ABCB8_HUMAN(pre=K,post=V);sp|Q9NUT2-2|ABCB8_HUMAN(pre=K,post=V);tr|A5D8W3|A5D8W3_HUMAN(pre=K,post=V);tr|G3XAP3|G3XAP3_HUMAN(pre=K,post=V)	768.069	3	22.6371	SSGSSGCPS#PTPQSSDPDDTPPK	sp|O95503|CBX6_HUMAN(pre=R,post=L);tr|B0QXZ6|B0QXZ6_HUMAN(pre=R,post=L)	886.05	3	12.7828	GN@VTFTIPANR	sp|P01024|CO3_HUMAN(pre=M,post=E);tr|M0R1Q1|M0R1Q1_HUMAN(pre=M,post=E)	667.864	2	13.114
LQNEVESVTGM^LNEAEGK	sp|P35749|MYH11_HUMAN(pre=K,post=A);sp|P35749-2|MYH11_HUMAN(pre=K,post=A);sp|P35749-3|MYH11_HUMAN(pre=K,post=A);sp|P35749-4|MYH11_HUMAN(pre=K,post=A)	751.383	3	22.6371	VS#DSESEGPQK	sp|Q96ST2|IWS1_HUMAN(pre=R,post=G);sp|Q96ST2-3|IWS1_HUMAN(pre=R,post=G);tr|B4DJ84|B4DJ84_HUMAN(pre=R,post=G)	765.85	2	12.7695	GLLFN@QTGSCK	sp|P02788|TRFL_HUMAN(pre=M,post=F);sp|P02788-2|TRFL_HUMAN(pre=M,post=F);tr|E7EQB2|E7EQB2_HUMAN(pre=M,post=F);tr|E7ER44|E7ER44_HUMAN(pre=M,post=F)	757.4	2	13.0884
LQNEVESVTGMLNEAEGK	sp|P35749|MYH11_HUMAN(pre=K,post=A);sp|P35749-2|MYH11_HUMAN(pre=K,post=A);sp|P35749-3|MYH11_HUMAN(pre=K,post=A);sp|P35749-4|MYH11_HUMAN(pre=K,post=A)	1118.57	2	22.6371	SPVSFSPT#DHSLSTSSGSSIFTPEYDDSR	sp|Q9Y2U5|M3K2_HUMAN(pre=R,post=I)	1105.49	3	12.7645	HTNM^N@LTQLK	sp|Q15165|PON2_HUMAN(pre=K,post=V);sp|Q15165-1|PON2_HUMAN(pre=K,post=V);sp|Q15165-3|PON2_HUMAN(pre=K,post=V);tr|G3V1K3|G3V1K3_HUMAN(pre=K,post=V);tr|J3QT77|J3QT77_HUMAN(pre=K,post=V)	502.274	3	13.0769
IWSEPFYQETYLPYMIR	sp|P78527|PRKDC_HUMAN(pre=K,post=S);sp|P78527-2|PRKDC_HUMAN(pre=K,post=S);tr|E7EUY0|E7EUY0_HUMAN(pre=K,post=S)	794.066	3	22.6356	SLHINNIS#PGNTISR	sp|Q8IZ41|RASEF_HUMAN(pre=R,post=S)	616.316	3	12.748	ISN@FSMTVDGK	sp|P19823|ITIH2_HUMAN(pre=F,post=T);tr|Q5T985|Q5T985_HUMAN(pre=F,post=T);tr|Q5T987|Q5T987_HUMAN(pre=F,post=T)	744.386	2	13.0437
DDVAQTDLLQIDPNFGSK	sp|P08195|4F2_HUMAN(pre=K,post=E);sp|P08195-2|4F2_HUMAN(pre=K,post=E);sp|P08195-3|4F2_HUMAN(pre=K,post=E);sp|P08195-4|4F2_HUMAN(pre=K,post=E);tr|J3KPF3|J3KPF3_HUMAN(pre=K,post=E);tr|F5H0E2|F5H0E2_HUMAN(pre=K,post=E);tr|F5GZS6|F5GZS6_HUMAN(pre=K,post=E)	1132.59	2	22.6304	ERSDS#GGSSSEPFDR	sp|P48634|PRC2A_HUMAN(pre=R,post=H);sp|P48634-2|PRC2A_HUMAN(pre=R,post=H);sp|P48634-3|PRC2A_HUMAN(pre=R,post=H);sp|P48634-4|PRC2A_HUMAN(pre=R,post=H)	612.922	3	12.7365	SN@DTAASEYK	sp|Q12913|PTPRJ_HUMAN(pre=K,post=Y);sp|Q12913-2|PTPRJ_HUMAN(pre=K,post=Y);tr|E9PPH3|E9PPH3_HUMAN(pre=K,post=Y)	687.835	2	13.0307
VFQSSTSQEQVYNDCAK	sp|P33176|KINH_HUMAN(pre=R,post=K)	760.366	3	22.6233	SEAEEGEVRT#PTK	sp|Q9H4G0|E41L1_HUMAN(pre=R,post=I);sp|Q9H4G0-2|E41L1_HUMAN(pre=R,post=I);sp|Q9H4G0-3|E41L1_HUMAN(pre=R,post=I);sp|Q9H4G0-4|E41L1_HUMAN(pre=R,post=I);tr|H7C2K6|H7C2K6_HUMAN(pre=R,post=I)	900.936	2	12.7343	VN@VTDYCQLVR	sp|P35555|FBN1_HUMAN(pre=P,post=Y)	756.387	2	13.0226
NIPTVNENLENYYLEVNQLEK	sp|P51884|LUM_HUMAN(pre=K,post=F)	942.153	3	22.6231	TGQAGSLS#GS#PKPFSPQLSAPITTK	sp|Q9ULU4|PKCB1_HUMAN(pre=K,post=T);sp|Q9ULU4-3|PKCB1_HUMAN(pre=K,post=T);sp|Q9ULU4-4|PKCB1_HUMAN(pre=K,post=T);sp|Q9ULU4-5|PKCB1_HUMAN(pre=K,post=T);sp|Q9ULU4-6|PKCB1_HUMAN(pre=K,post=T);sp|Q9ULU4-7|PKCB1_HUMAN(pre=K,post=T);sp|Q9ULU4-8|PKCB1_HUMAN(pre=K	1017.19	3	12.7304	GEN@FTETDVK	sp|P04156|PRIO_HUMAN(pre=K,post=M);sp|P04156-2|PRIO_HUMAN(pre=K,post=M);tr|A2A2V1|A2A2V1_HUMAN(pre=K,post=M)	714.859	2	13.0101
AHDPLYGSWQGGVDWFATAIGMPVEK	sp|Q14728|MFS10_HUMAN(pre=R,post=R);tr|D6RE79|D6RE79_HUMAN(pre=R,post=R);tr|D6RHV1|D6RHV1_HUMAN(pre=R,post=R);tr|D6R9N3|D6R9N3_HUMAN(pre=R,post=R);tr|D6RIZ4|D6RIZ4_HUMAN(pre=R,post=R);tr|D6RA47|D6RA47_HUMAN(pre=R,post=R)	1040.85	3	22.623	Y#LPRPANPDEIGNFIDENLK	sp|P12830|CADH1_HUMAN(pre=R,post=A);tr|Q9UII8|Q9UII8_HUMAN(pre=R,post=A)	895.12	3	12.7304	LYLDHNN@LTR	sp|Q06828|FMOD_HUMAN(pre=R,post=M)	468.585	3	13.003
LVMGGPQQLYHLDAYIPLQINSHESK	sp|Q9NWS0|PIHD1_HUMAN(pre=R,post=A);tr|M0QYA2|M0QYA2_HUMAN(pre=R,post=A)	810.684	4	22.6138	GS#PPTQPS#PASDSGSGYVPGSVSAAFVTCPNEK	sp|O60888|CUTA_HUMAN(pre=S,post=V);sp|O60888-2|CUTA_HUMAN(pre=S,post=V);sp|O60888-3|CUTA_HUMAN(pre=S,post=V);tr|H0YDR4|H0YDR4_HUMAN(pre=S,post=V);tr|C9IZQ5|C9IZQ5_HUMAN(pre=S,post=V);tr|C9IZG4|C9IZG4_HUMAN(pre=S,post=V)	1228.54	3	12.7299	LN@YTLSQGHR	sp|P15144|AMPN_HUMAN(pre=K,post=V)	667.352	2	12.9746
VVDMFGCCLPVCAVNFK	sp|Q6GMV1|ALG1L_HUMAN(pre=K,post=C);sp|Q9BT22|ALG1_HUMAN(pre=K,post=C);tr|B4DP08|B4DP08_HUMAN(pre=K,post=C)	768.714	3	22.6041	LS#GDQITLPTTVDYSSVPK	sp|O00559|RCAS1_HUMAN(pre=K,post=Q);tr|Q5Y8C7|Q5Y8C7_HUMAN(pre=K,post=Q);tr|E9PND3|E9PND3_HUMAN(pre=K,post=Q);tr|E9PJ38|E9PJ38_HUMAN(pre=K,post=Q);tr|E9PN10|E9PN10_HUMAN(pre=K,post=Q)	797.077	3	12.7235	IQVQENFN@ISR	sp|P02760|AMBP_HUMAN(pre=N,post=I)	746.899	2	12.9446
DNPHFENGETSIVISDVLPGGPADGLLQENDR	sp|Q9UDY2|ZO2_HUMAN(pre=R,post=V);sp|Q9UDY2-2|ZO2_HUMAN(pre=R,post=V);sp|Q9UDY2-5|ZO2_HUMAN(pre=R,post=V);sp|Q9UDY2-3|ZO2_HUMAN(pre=R,post=V);sp|Q9UDY2-4|ZO2_HUMAN(pre=R,post=V);sp|Q9UDY2-6|ZO2_HUMAN(pre=R,post=V);sp|Q9UDY2-7|ZO2_HUMAN(pre=R,post=V);tr|B1	1183.91	3	22.5984	ERS#MSENAVR	sp|Q9GZY8|MFF_HUMAN(pre=R,post=Q);sp|Q9GZY8-2|MFF_HUMAN(pre=R,post=Q);sp|Q9GZY8-3|MFF_HUMAN(pre=R,post=Q);sp|Q9GZY8-4|MFF_HUMAN(pre=R,post=Q);sp|Q9GZY8-5|MFF_HUMAN(pre=R,post=Q);tr|C9JHF5|C9JHF5_HUMAN(pre=R,post=Q);tr|H7C433|H7C433_HUMAN(pre=R,post=Q)	701.817	2	12.7194	LVMEILN@VTLVPYGNAQEQN@VSGR	sp|P13284|GILT_HUMAN(pre=L,post=W)	930.821	3	12.8869
SSVGETVYGGSDELSDDITQQQLLPGVK	sp|O00267|SPT5H_HUMAN(pre=K,post=D);sp|O00267-2|SPT5H_HUMAN(pre=K,post=D);tr|M0QYL9|M0QYL9_HUMAN(pre=K,post=D)	1070.88	3	22.5961	QRGS#ETGSET#HESDLAPSDK	sp|P48634|PRC2A_HUMAN(pre=R,post=E)	860.368	3	12.7162	NAELFN@QSDIVAHLLSSSSSVIDALQYK	sp|P04114|APOB_HUMAN(pre=T,post=L)	835.441	4	12.8195
MYYSAVDPTKDIFTGLIGPMK	sp|P00450|CERU_HUMAN(pre=K,post=I)	927.165	3	22.5908	RHS#CAEALVALPPGASPQR	sp|Q13469|NFAC2_HUMAN(pre=R,post=S);sp|Q13469-2|NFAC2_HUMAN(pre=R,post=S);sp|Q13469-3|NFAC2_HUMAN(pre=R,post=S)	747.709	3	12.7158	LQLDCRPLEGN@STVTGQPR	sp|P58166|INHBE_HUMAN(pre=K,post=R);tr|F8VNP4|F8VNP4_HUMAN(pre=K,post=R)	762.73	3	12.8107
VLDHAMIGPEGTDNCHK	sp|Q8WYA6|CTBL1_HUMAN(pre=K,post=F);sp|Q8WYA6-2|CTBL1_HUMAN(pre=K,post=F);sp|Q8WYA6-3|CTBL1_HUMAN(pre=K,post=F);tr|B4DE16|B4DE16_HUMAN(pre=K,post=F)	728.026	3	22.5889	S#LGEISALTSK	sp|P18206|VINC_HUMAN(pre=R,post=L);sp|P18206-2|VINC_HUMAN(pre=R,post=L);tr|Q5JQ13|Q5JQ13_HUMAN(pre=R,post=L)	737.395	2	12.7107	GSEAN@LTCTLTGLR	sp|P01876|IGHA1_HUMAN(pre=L,post=D);sp|P01877|IGHA2_HUMAN(pre=L,post=D)	819.418	2	12.7251
VVLLSQEMDAGLQAWQLR	sp|Q86TS9|RM52_HUMAN(pre=R,post=Q);sp|Q86TS9-2|RM52_HUMAN(pre=R,post=Q);sp|Q86TS9-3|RM52_HUMAN(pre=R,post=Q);tr|G3V3U6|G3V3U6_HUMAN(pre=R,post=Q)	734.401	3	22.5851	TGVTST#S#DSEEEGDDQEGEK	sp|O75475|PSIP1_HUMAN(pre=K,post=K);sp|O75475-2|PSIP1_HUMAN(pre=K,post=K);sp|O75475-3|PSIP1_HUMAN(pre=K,post=K)	849.997	3	12.7101	DEIGN@VSTSHL	sp|P04843|RPN1_HUMAN(pre=R,post=L);tr|B7Z4L4|B7Z4L4_HUMAN(pre=R,post=L)	658.827	2	12.6682
LYLQPGALLEQPVSIPDDDLVQATFQQLQKPPSPAR	sp|Q99973|TEP1_HUMAN(pre=K,post=P);sp|Q99973-2|TEP1_HUMAN(pre=K,post=P);tr|G3V2A4|G3V2A4_HUMAN(pre=K,post=P);tr|G3V5X7|G3V5X7_HUMAN(pre=K,post=P);tr|G3V470|G3V470_HUMAN(pre=K,post=P)	1066.08	4	22.5827	DECEDAKTEAQGEEDDAEGQDQDKKS#PKPK	sp|O14617-5|AP3D1_HUMAN(pre=K,post=K)	721.18	6	12.7097	N@YTADYDKTLIFNK	sp|O75477|ERLN1_HUMAN(pre=R,post=I);tr|B0QZ43|B0QZ43_HUMAN(pre=R,post=I)	713.717	3	12.6581
EVADVLVDGYNVHYGAR	sp|Q9H078|CLPB_HUMAN(pre=R,post=S);sp|Q9H078-2|CLPB_HUMAN(pre=R,post=S);sp|Q9H078-3|CLPB_HUMAN(pre=R,post=S);sp|Q9H078-4|CLPB_HUMAN(pre=R,post=S);tr|B4DXW4|B4DXW4_HUMAN(pre=R,post=S);tr|Q7Z777|Q7Z777_HUMAN(pre=R,post=S);tr|H0YGM0|H0YGM0_HUMAN(pre=R,post=S	674.345	3	22.5822	ASS#IIDELFQDR	sp|P10909|CLUS_HUMAN(pre=R,post=F);sp|P10909-2|CLUS_HUMAN(pre=R,post=F);sp|P10909-3|CLUS_HUMAN(pre=R,post=F);sp|P10909-4|CLUS_HUMAN(pre=R,post=F);sp|P10909-5|CLUS_HUMAN(pre=R,post=F);tr|E7ERK6|E7ERK6_HUMAN(pre=R,post=F);tr|H0YC35|H0YC35_HUMAN(pre=R,post=F	809.385	2	12.6975	RPWGN@LTAELSR	sp|P22105|TENX_HUMAN(pre=R,post=F)	515.616	3	12.6469
SSPPSIAPLALDSADLSEEK	sp|P41214|EIF2D_HUMAN(pre=K,post=G);tr|Q5SY38|Q5SY38_HUMAN(pre=K,post=G)	1158.12	2	22.58	AHS#PASLSFASYR	sp|Q9UKK3|PARP4_HUMAN(pre=R,post=Q)	539.924	3	12.6975	DGTCIGN@SSR	sp|Q07954|LRP1_HUMAN(pre=R,post=C)	606.276	2	12.6336
TVYFAEEVQCEGNSFHK	sp|P21291|CSRP1_HUMAN(pre=K,post=S);tr|E9PS42|E9PS42_HUMAN(pre=K,post=S)	584.033	4	22.5795	VAVNALAVGEPGTAS#KPASPIGGPTQEEK	sp|Q96L91|EP400_HUMAN(pre=R,post=T);sp|Q96L91-2|EP400_HUMAN(pre=R,post=T);sp|Q96L91-3|EP400_HUMAN(pre=R,post=T);sp|Q96L91-4|EP400_HUMAN(pre=R,post=T);sp|Q96L91-5|EP400_HUMAN(pre=R,post=T);tr|A7E2D7|A7E2D7_HUMAN(pre=R,post=T)	822.688	4	12.6911	YQN@VTGFSNVNINR	sp|Q6V0I7|FAT4_HUMAN(pre=K,post=H);sp|Q6V0I7-2|FAT4_HUMAN(pre=K,post=H);sp|Q6V0I7-3|FAT4_HUMAN(pre=K,post=H)	885.949	2	12.6255
EELGGSPAQVSGASFSSLR	sp|Q9BX59|TPSNR_HUMAN(pre=R,post=Q)	675.012	3	22.5775	QHEAPSNRPLNELLTPQGPS#PR	sp|P10398|ARAF_HUMAN(pre=R,post=T)	888.113	3	12.6901	FLPSN@GSAPR	sp|P51164|ATP4B_HUMAN(pre=K,post=V)	595.818	2	12.6122
AVAFFLESIAM^HDIIAAEK	sp|P78527|PRKDC_HUMAN(pre=K,post=C);sp|P78527-2|PRKDC_HUMAN(pre=K,post=C);tr|E7EUY0|E7EUY0_HUMAN(pre=K,post=C)	794.099	3	22.5624	FDQLFDDES#DPFEVLK	sp|Q8NC51|PAIRB_HUMAN(pre=R,post=A);sp|Q8NC51-2|PAIRB_HUMAN(pre=R,post=A);sp|Q8NC51-3|PAIRB_HUMAN(pre=R,post=A);sp|Q8NC51-4|PAIRB_HUMAN(pre=R,post=A)	771.359	3	12.6804	YRDEIGN@VSTSHLLILDDSVEM^EIRPR	sp|P04843|RPN1_HUMAN(pre=Y,post=F);tr|B7Z4L4|B7Z4L4_HUMAN(pre=Y,post=F)	664.542	5	12.5783
SQEPLPDDDEEFELPEFVEPFLK	sp|Q6P2Q9|PRP8_HUMAN(pre=K,post=D);tr|I3L0J9|I3L0J9_HUMAN(pre=K,post=D)	1013.17	3	22.5554	SLS#VPAASTAKPPPLPR	sp|P49815|TSC2_HUMAN(pre=K,post=S);sp|P49815-2|TSC2_HUMAN(pre=K,post=S);sp|P49815-3|TSC2_HUMAN(pre=K,post=S);sp|P49815-4|TSC2_HUMAN(pre=K,post=S);sp|P49815-5|TSC2_HUMAN(pre=K,post=S);sp|P49815-6|TSC2_HUMAN(pre=K,post=S);tr|B4DIL8|B4DIL8_HUMAN(pre=K,post=S	686.386	3	12.6637	KGTN@FTHLVADR	sp|Q9C0C4|SEM4C_HUMAN(pre=K,post=V)	549.974	3	12.5593
QAWFIENEEQEYVQTVK	sp|P04083|ANXA1_HUMAN(pre=K,post=S);tr|Q5T3N1|Q5T3N1_HUMAN(pre=K,post=S);tr|Q5T3N0|Q5T3N0_HUMAN(pre=K,post=S)	1215.12	2	22.5532	SIPT#SPSHGSIAAYQGYSPQR	sp|Q9HAU0|PKHA5_HUMAN(pre=H,post=T);sp|Q9HAU0-2|PKHA5_HUMAN(pre=H,post=T);sp|Q9HAU0-3|PKHA5_HUMAN(pre=H,post=T);sp|Q9HAU0-4|PKHA5_HUMAN(pre=H,post=T);sp|Q9HAU0-5|PKHA5_HUMAN(pre=H,post=T);sp|Q9HAU0-6|PKHA5_HUMAN(pre=H,post=T);tr|A0JP02|A0JP02_HUMAN(pre=H,	810.053	3	12.659	SQNDKFN@VSLTVK	sp|P56199|ITA1_HUMAN(pre=R,post=N)	638.36	3	12.4802
DWQPHISPAGTEPAYIEYK	sp|Q9P265|DIP2B_HUMAN(pre=K,post=T)	830.756	3	22.5532	GGRS#PDEVTLTSIVPTR	sp|Q9UKS6|PACN3_HUMAN(pre=K,post=D);tr|H0YDM6|H0YDM6_HUMAN(pre=K,post=D)	670.345	3	12.6439	DLDMFIN@ASK	sp|O75882|ATRN_HUMAN(pre=R,post=N);sp|O75882-2|ATRN_HUMAN(pre=R,post=N);sp|O75882-3|ATRN_HUMAN(pre=R,post=N)	721.877	2	12.4479
DDVILNEPSADAPAALYQTIEENIK	sp|Q9Y287|ITM2B_HUMAN(pre=K,post=I)	1006.52	3	22.5511	SDVSDIGS#DNCS#LADEEQTPR	sp|Q5TH69|BIG3_HUMAN(pre=R,post=D)	867.007	3	12.6346	TGEIN@ITSIVDR	sp|Q02413|DSG1_HUMAN(pre=K,post=E)	731.898	2	12.3967
NVDLLSDMVQEHDEPILK	sp|P55209|NP1L1_HUMAN(pre=K,post=H);tr|B7Z9C2|B7Z9C2_HUMAN(pre=K,post=H);tr|B3KNT8|B3KNT8_HUMAN(pre=K,post=H);tr|B3KV44|B3KV44_HUMAN(pre=K,post=H);tr|F8W543|F8W543_HUMAN(pre=K,post=H);tr|F8W0J6|F8W0J6_HUMAN(pre=K,post=H);tr|F8VV59|F8VV59_HUMAN(pre=K,post=	795.086	3	22.547	VLDNYLTSPLPEEVDETS#AEDEGVSQR	sp|O00299|CLIC1_HUMAN(pre=K,post=K)	1072.83	3	12.6319	ELHHLQEQN@VSNAFLDKGEFY	sp|P00450|CERU_HUMAN(pre=K,post=I);tr|E9PFZ2|E9PFZ2_HUMAN(pre=K,post=I);tr|H7C5R1|H7C5R1_HUMAN(pre=K,post=I)	702.602	4	12.3235
LVTPLPVILGHEAAGIVESVGEGVTTVK	sp|P00325|ADH1B_HUMAN(pre=N,post=P);sp|P00326|ADH1G_HUMAN(pre=N,post=P);tr|A8MYN5|A8MYN5_HUMAN(pre=N,post=P)	769.201	4	22.5442	EEGPPPPSPDGAS#SDAEPEPPSGR	sp|Q9NTJ3|SMC4_HUMAN(pre=R,post=T);sp|Q9NTJ3-2|SMC4_HUMAN(pre=R,post=T);tr|C9IYK2|C9IYK2_HUMAN(pre=R,post=T);tr|E9PD53|E9PD53_HUMAN(pre=R,post=T);tr|C9JR83|C9JR83_HUMAN(pre=R,post=T);tr|C9JJ64|C9JJ64_HUMAN(pre=R,post=T);tr|C9JWF0|C9JWF0_HUMAN(pre=R,post=T	861.706	3	12.6301	YLETLPN@TSIIIPFHNEGWSSLLR	sp|Q86SR1|GLT10_HUMAN(pre=R,post=T);sp|Q86SR1-2|GLT10_HUMAN(pre=R,post=T);sp|Q86SR1-3|GLT10_HUMAN(pre=R,post=T);tr|F2Z2M7|F2Z2M7_HUMAN(pre=R,post=T)	982.518	3	12.2644
ALCELESGIPAAESQIVYAER	sp|Q5TDH0|DDI2_HUMAN(pre=R,post=P);sp|Q5TDH0-2|DDI2_HUMAN(pre=R,post=P);sp|Q5TDH0-3|DDI2_HUMAN(pre=R,post=P)	817.418	3	22.5326	TVS#TSST#SGNDFEETK	sp|Q8TF72|SHRM3_HUMAN(pre=R,post=A)	713.3	3	12.6142	VYGN@CSTHFTVK	sp|P04114|APOB_HUMAN(pre=T,post=T);tr|A8MUN2|A8MUN2_HUMAN(pre=T,post=T)	567.955	3	12.2588
LLVSNLDFGVSDADIQELFAEFGTLKK	sp|Q86V81|THOC4_HUMAN(pre=K,post=A);tr|E9PB61|E9PB61_HUMAN(pre=K,post=A)	851.222	4	22.5242	DHQEVETEGPESADT#GDKSESPDEANVGK	sp|Q8NFQ8|TOIP2_HUMAN(pre=K,post=H)	893.15	4	12.6113	CNM^IN@GTDGDSFHPL	sp|Q14108|SCRB2_HUMAN(pre=K,post=I);sp|Q14108-2|SCRB2_HUMAN(pre=K,post=I)	919.894	2	12.2441
CELENCQPFVVETLHGK	sp|Q06203|PUR1_HUMAN(pre=K,post=I);tr|D6RCC8|D6RCC8_HUMAN(pre=K,post=I)	783.393	3	22.5219	S#LPHLPGTPR	sp|Q14244|MAP7_HUMAN(pre=K,post=P);sp|Q14244-2|MAP7_HUMAN(pre=K,post=P);sp|Q14244-3|MAP7_HUMAN(pre=K,post=P);sp|Q14244-4|MAP7_HUMAN(pre=K,post=P);sp|Q14244-5|MAP7_HUMAN(pre=K,post=P);tr|E9PCP3|E9PCP3_HUMAN(pre=K,post=P);tr|F5H1E2|F5H1E2_HUMAN(pre=K,post=P	649.841	2	12.5945	VAVVQHAPSESVDN@ASM^PPVKVEF	sp|P12111|CO6A3_HUMAN(pre=R,post=S);sp|P12111-2|CO6A3_HUMAN(pre=R,post=S);sp|P12111-4|CO6A3_HUMAN(pre=R,post=S);tr|E7ENL6|E7ENL6_HUMAN(pre=R,post=S);tr|E9PCV6|E9PCV6_HUMAN(pre=R,post=S)	711.37	4	12.229
QVSVTNDGSQLGALVSPECGDLSEPTTLK	sp|Q6DN90|IQEC1_HUMAN(pre=K,post=S);sp|Q6DN90-2|IQEC1_HUMAN(pre=K,post=S);tr|H7C107|H7C107_HUMAN(pre=K,post=S);tr|C9JMG9|C9JMG9_HUMAN(pre=K,post=S)	1097.56	3	22.521	EDEYDDTYDGNQVGANDADS#DDELISR	sp|Q9H1I8|ASCC2_HUMAN(pre=Y,post=R);sp|Q9H1I8-3|ASCC2_HUMAN(pre=Y,post=R)	1082.43	3	12.591	AFN@TSVHAAIR	sp|P15848|ARSB_HUMAN(pre=S,post=H)	444.578	3	12.2267
NAFLESELDEKENLLESVQR	sp|Q9NXR1|NDE1_HUMAN(pre=R,post=L);sp|Q9NXR1-2|NDE1_HUMAN(pre=R,post=L);tr|I3L2R9|I3L2R9_HUMAN(pre=R,post=L);tr|I3L522|I3L522_HUMAN(pre=R,post=L)	663.6	4	22.5171	IVS#PGLTIHER	sp|Q9HCH5|SYTL2_HUMAN(pre=K,post=I);sp|Q9HCH5-6|SYTL2_HUMAN(pre=K,post=I);sp|Q9HCH5-13|SYTL2_HUMAN(pre=K,post=I);sp|Q9HCH5-14|SYTL2_HUMAN(pre=K,post=I);sp|Q9HCH5-15|SYTL2_HUMAN(pre=K,post=I)	482.594	3	12.5884	SN@ATVPDGECCPR	sp|P07996|TSP1_HUMAN(pre=C,post=C)	804.351	2	12.2246
ALESSFAQNPLPLDEELDR	sp|Q9H4I2|ZHX3_HUMAN(pre=R,post=L);tr|F5H820|F5H820_HUMAN(pre=R,post=L);tr|H0Y6F5|H0Y6F5_HUMAN(pre=R,post=L)	763.387	3	22.5156	EGNTTEDDFPS#SPGNGNK	sp|Q15007|FL2D_HUMAN(pre=R,post=S)	1117.47	2	12.5772	N@STTLVMHMK	sp|Q07954|LRP1_HUMAN(pre=R,post=V)	484.259	3	12.1754
TKVENGEGTIPVESSDIVPTWDGIR	sp|P55265|DSRAD_HUMAN(pre=R,post=L);sp|P55265-2|DSRAD_HUMAN(pre=R,post=L);sp|P55265-3|DSRAD_HUMAN(pre=R,post=L);sp|P55265-4|DSRAD_HUMAN(pre=R,post=L);sp|P55265-5|DSRAD_HUMAN(pre=R,post=L);tr|H0YCK3|H0YCK3_HUMAN(pre=R,post=L);tr|E7ENU4|E7ENU4_HUMAN(pre=R,p	996.524	3	22.5148	TLS#SPSLQTDGIAATPVPPPPPPK	sp|Q9H7D0|DOCK5_HUMAN(pre=R,post=S)	684.868	4	12.573	EEGDWN@SSK	sp|Q92478|CLC2B_HUMAN(pre=K,post=Y)	670.814	2	12.1162
LHDNQNGWSGDSAPVELILSDETLPAPEFSPEPESGR	sp|P04217|A1BG_HUMAN(pre=R,post=A);sp|P04217-2|A1BG_HUMAN(pre=R,post=A);tr|M0R009|M0R009_HUMAN(pre=R,post=A)	1034.49	4	22.5132	M^AHGY#GEESEEER	sp|P05060|SCG1_HUMAN(pre=K,post=G)	882.338	2	12.5727	LDN@VTVAHM^GTMDGR	sp|Q04912|RON_HUMAN(pre=R,post=I);sp|Q04912-2|RON_HUMAN(pre=R,post=I);sp|Q04912-3|RON_HUMAN(pre=R,post=I);sp|Q04912-5|RON_HUMAN(pre=R,post=I);sp|Q04912-6|RON_HUMAN(pre=R,post=I);tr|J3KQS7|J3KQS7_HUMAN(pre=R,post=I)	593.284	3	12.1117
DACGCDSGGDCECLCDAVAAYAQACLDK	sp|Q6W4X9|MUC6_HUMAN(pre=R,post=G)	1134.12	3	22.5127	ERGDES#PLGAEGAK	sp|A6NDB9|PALM3_HUMAN(pre=R,post=T)	892.428	2	12.5697	CGAN@GTIER	sp|P98088|MUC5A_HUMAN(pre=R,post=R)	561.771	2	12.0749
DLPVTEAVFSALVTGHAR	sp|P42704|LPPRC_HUMAN(pre=K,post=A);tr|C9JCA9|C9JCA9_HUMAN(pre=K,post=A);tr|B8ZZ38|B8ZZ38_HUMAN(pre=K,post=A)	676.373	3	22.5096	SLSM^DS#QVPVYSPSIDLK	sp|Q9ULJ3|ZBT21_HUMAN(pre=R,post=S);sp|Q9ULJ3-2|ZBT21_HUMAN(pre=R,post=S)	784.056	3	12.5662	LPKPSISSN@NSKPVEDK	sp|P06731|CEAM5_HUMAN(pre=E,post=D);tr|H9KVA7|H9KVA7_HUMAN(pre=E,post=D);tr|M0QX98|M0QX98_HUMAN(pre=E,post=D);tr|M0R3J1|M0R3J1_HUMAN(pre=E,post=D)	605.098	4	12.0638
YPCDVEDCEALGALVCR	sp|Q9BZ67|FRMD8_HUMAN(pre=R,post=V);sp|Q9BZ67-2|FRMD8_HUMAN(pre=R,post=V);tr|B4E2P1|B4E2P1_HUMAN(pre=R,post=V);tr|E9PRP1|E9PRP1_HUMAN(pre=R,post=V);tr|E9PS62|E9PS62_HUMAN(pre=R,post=V)	724.328	3	22.507	SVEST#SPEPSK	sp|P18583|SON_HUMAN(pre=K,post=I);sp|P18583-2|SON_HUMAN(pre=K,post=I);sp|P18583-3|SON_HUMAN(pre=K,post=I);sp|P18583-4|SON_HUMAN(pre=K,post=I);sp|P18583-5|SON_HUMAN(pre=K,post=I);sp|P18583-6|SON_HUMAN(pre=K,post=I);sp|P18583-7|SON_HUMAN(pre=K,post=I);sp|P1	758.363	2	12.5645	ELCTISHIFIPAMGN@ITYDFSFK	sp|P04114|APOB_HUMAN(pre=K,post=S)	998.502	3	12.0319
NLEEVEFCVEDKPGTHFTPVPPTPPDACR	sp|O00468|AGRIN_HUMAN(pre=R,post=G);sp|O00468-3|AGRIN_HUMAN(pre=R,post=G);sp|O00468-4|AGRIN_HUMAN(pre=R,post=G);sp|O00468-5|AGRIN_HUMAN(pre=R,post=G);sp|O00468-6|AGRIN_HUMAN(pre=R,post=G);sp|O00468-7|AGRIN_HUMAN(pre=R,post=G)	907.442	4	22.5046	SNS#KDIQNLSVGLPR	sp|O76039|CDKL5_HUMAN(pre=R,post=A);sp|O76039-2|CDKL5_HUMAN(pre=R,post=A)	666.022	3	12.5575	NN@ESLDEGLR	sp|Q86SQ4|GP126_HUMAN(pre=K,post=L);sp|Q86SQ4-2|GP126_HUMAN(pre=K,post=L);sp|Q86SQ4-3|GP126_HUMAN(pre=K,post=L);sp|Q86SQ4-4|GP126_HUMAN(pre=K,post=L);tr|H0YGP2|H0YGP2_HUMAN(pre=K,post=L)	646.318	2	12.0277
LTYQEIWTSLGSAMPEPESLR	sp|O75071|EFC14_HUMAN(pre=K,post=A)	851.43	3	22.5046	GSEDS#PPKHAGNNESHSSR	sp|P48651|PTSS1_HUMAN(pre=K,post=R);tr|Q9BUQ5|Q9BUQ5_HUMAN(pre=K,post=R)	787.687	3	12.5567	GYN@VTYWR	sp|P32004|L1CAM_HUMAN(pre=R,post=E);sp|P32004-2|L1CAM_HUMAN(pre=R,post=E);sp|P32004-3|L1CAM_HUMAN(pre=R,post=E);tr|F5H025|F5H025_HUMAN(pre=R,post=E);tr|F5H1H0|F5H1H0_HUMAN(pre=R,post=E)	602.302	2	12.0091
LPPEVANFMQLVELDVSR	sp|Q14160|SCRIB_HUMAN(pre=R,post=N);sp|Q14160-3|SCRIB_HUMAN(pre=R,post=N)	1101.09	2	22.503	PEIEDVGS#DEEEEKKDGDK	sp|Q14568|HS902_HUMAN(pre=K,post=K);sp|P07900|HS90A_HUMAN(pre=K,post=K);sp|P07900-2|HS90A_HUMAN(pre=K,post=K);tr|Q86U12|Q86U12_HUMAN(pre=K,post=K)	935.447	3	12.5426	LDN@VTVAHMGTM^DGR	sp|Q04912|RON_HUMAN(pre=R,post=I);sp|Q04912-2|RON_HUMAN(pre=R,post=I);sp|Q04912-3|RON_HUMAN(pre=R,post=I);sp|Q04912-5|RON_HUMAN(pre=R,post=I);sp|Q04912-6|RON_HUMAN(pre=R,post=I);tr|J3KQS7|J3KQS7_HUMAN(pre=R,post=I)	593.284	3	11.997
LQHVTISQLFAPGDLPELGLEHR	sp|Q63HN8|RN213_HUMAN(pre=R,post=A);sp|Q63HN8-4|RN213_HUMAN(pre=R,post=A);tr|H3BLU6|H3BLU6_HUMAN(pre=R,post=A)	679.375	4	22.491	T#PQGPVSATVEVSSPTGFAQSQVLEDVSQAAR	sp|O15061|SYNEM_HUMAN(pre=R,post=H);sp|O15061-2|SYNEM_HUMAN(pre=R,post=H);tr|C9JIE4|C9JIE4_HUMAN(pre=R,post=H);tr|H0YL34|H0YL34_HUMAN(pre=R,post=H)	1156.57	3	12.5383	DVN@FTLDGYVQR	sp|P78357|CNTP1_HUMAN(pre=R,post=F);tr|K7EMM9|K7EMM9_HUMAN(pre=R,post=F)	786.397	2	11.9907
QLDQCSAFVNEIETIESSLK	sp|P46939|UTRO_HUMAN(pre=R,post=N)	867.111	3	22.4862	RES#PS#PAPKPR	sp|Q8IYB3|SRRM1_HUMAN(pre=K,post=K);sp|Q8IYB3-2|SRRM1_HUMAN(pre=K,post=K);tr|A9Z1X7|A9Z1X7_HUMAN(pre=K,post=K);tr|E9PCT1|E9PCT1_HUMAN(pre=K,post=K);tr|M0R088|M0R088_HUMAN(pre=K,post=K)	557.274	3	12.5079	EAN@LTCTLTGLR	sp|P01876|IGHA1_HUMAN(pre=S,post=D);sp|P01877|IGHA2_HUMAN(pre=S,post=D)	747.393	2	11.9795
FTADELQILTYQLCHTYVR	sp|Q9UL18|AGO1_HUMAN(pre=R,post=C);tr|Q5TA58|Q5TA58_HUMAN(pre=R,post=C)	839.097	3	22.482	KADTTTPTPTAILAPGSPAS#PPGSLEPK	sp|P25440|BRD2_HUMAN(pre=R,post=A);sp|P25440-2|BRD2_HUMAN(pre=R,post=A);tr|Q658Y7|Q658Y7_HUMAN(pre=R,post=A);tr|B0S7P1|B0S7P1_HUMAN(pre=R,post=A);tr|H0YDJ7|H0YDJ7_HUMAN(pre=R,post=A);tr|B0V072|B0V072_HUMAN(pre=R,post=A);tr|E9PIQ3|E9PIQ3_HUMAN(pre=R,post=A	804.43	4	12.497	AVFN@QTVTVIER	sp|P43307|SSRA_HUMAN(pre=D,post=E);sp|P43307-2|SSRA_HUMAN(pre=D,post=E);tr|E9PAL7|E9PAL7_HUMAN(pre=D,post=E);tr|F5H5Y2|F5H5Y2_HUMAN(pre=D,post=E);tr|C9J5W0|C9J5W0_HUMAN(pre=D,post=E);tr|C9IZQ1|C9IZQ1_HUMAN(pre=D,post=E);tr|C9J3L8|C9J3L8_HUMAN(pre=D,post=E	761.424	2	11.9609
SPVYSHFNETLLGVSVIR	sp|P33527|MRP1_HUMAN(pre=R,post=A);sp|P33527-2|MRP1_HUMAN(pre=R,post=A);sp|P33527-3|MRP1_HUMAN(pre=R,post=A);sp|P33527-4|MRP1_HUMAN(pre=R,post=A);sp|P33527-5|MRP1_HUMAN(pre=R,post=A);sp|P33527-6|MRP1_HUMAN(pre=R,post=A);sp|P33527-7|MRP1_HUMAN(pre=R,post=A	721.396	3	22.4813	SQEPLDLVLVPDDCRPGT#PPSDLIEIQVVK	sp|Q8NCA9|ZN784_HUMAN(pre=R,post=V)	925.231	4	12.4927	ERFN@ISTPAFR	sp|Q16787|LAMA3_HUMAN(pre=R,post=G);sp|Q16787-1|LAMA3_HUMAN(pre=R,post=G);sp|Q16787-3|LAMA3_HUMAN(pre=R,post=G);tr|Q6VU69|Q6VU69_HUMAN(pre=R,post=G);tr|B0YJ33|B0YJ33_HUMAN(pre=R,post=G);tr|K7EIP4|K7EIP4_HUMAN(pre=R,post=G)	494.933	3	11.9381
TFYEPGEEITYSCKPGYVSR	sp|P02749|APOH_HUMAN(pre=K,post=G);tr|J3QRN2|J3QRN2_HUMAN(pre=K,post=G)	891.104	3	22.4694	TGS#GGPGNHPHGPDASAEGLNPYGLVAPR	sp|Q86UX7|URP2_HUMAN(pre=R,post=F);sp|Q86UX7-2|URP2_HUMAN(pre=R,post=F)	752.356	4	12.4897	AN@LSGGVWK	sp|P08581|MET_HUMAN(pre=K,post=D);sp|P08581-2|MET_HUMAN(pre=K,post=D);sp|P08581-3|MET_HUMAN(pre=K,post=D);tr|C9JKM5|C9JKM5_HUMAN(pre=K,post=D);tr|C9JVH4|C9JVH4_HUMAN(pre=K,post=D)	610.849	2	11.843
TQIVDCAAVANWIFSSELSR	sp|Q09161|NCBP1_HUMAN(pre=R,post=D)	804.411	3	22.4635	TQHSS#LDQSSPPQSGVSTSYNHPVLGMYDAK	sp|P56524|HDAC4_HUMAN(pre=K,post=D);tr|F5H5W4|F5H5W4_HUMAN(pre=K,post=D)	922.432	4	12.4872	TILN@QTIDICK	sp|P35556|FBN2_HUMAN(pre=L,post=H);sp|P35556-2|FBN2_HUMAN(pre=L,post=H);tr|D6RJI3|D6RJI3_HUMAN(pre=L,post=H)	804.448	2	11.8253
SCVEEPEPEPEAAEGDGDKK	sp|P51858|HDGF_HUMAN(pre=K,post=G);sp|P51858-2|HDGF_HUMAN(pre=K,post=G);tr|A8K8G0|A8K8G0_HUMAN(pre=K,post=G);tr|Q5SZ07|Q5SZ07_HUMAN(pre=K,post=G)	869.081	3	22.4592	MES#PIPILPLPTPDAETEK	sp|Q99719|SEPT5_HUMAN(pre=R,post=L);tr|B4DJ62|B4DJ62_HUMAN(pre=R,post=L);tr|C9JM82|C9JM82_HUMAN(pre=R,post=L);tr|G3XAH0|G3XAH0_HUMAN(pre=R,post=L)	816.087	3	12.4791	TQGQQIGYLPLN@GTR	sp|Q14112|NID2_HUMAN(pre=Y,post=L);sp|Q14112-2|NID2_HUMAN(pre=Y,post=L);tr|H0YJV3|H0YJV3_HUMAN(pre=Y,post=L)	895.981	2	11.8165
DLVILLYETALLSSGFSLEDPQTHANR	sp|P07900|HS90A_HUMAN(pre=K,post=I);sp|P07900-2|HS90A_HUMAN(pre=K,post=I)	787.42	4	22.4536	SS#INSVDGESPNGSSDR	sp|Q9NUY8|TBC23_HUMAN(pre=R,post=G);sp|Q9NUY8-2|TBC23_HUMAN(pre=R,post=G);tr|E9PGE5|E9PGE5_HUMAN(pre=R,post=G)	966.405	2	12.4773	ESRPPPGPGPGN@TTR	sp|Q3ZCQ3|F174B_HUMAN(pre=R,post=F)	555.621	3	11.7863
SLVLENVTDTAQDIPTTVDTK	sp|Q9Y4K1|AIM1_HUMAN(pre=K,post=D)	850.125	3	22.4455	NAPLPSLQNGPNT#PNKPSSPPPPQQFVVQH	sp|Q9ULH7|MKL2_HUMAN(pre=R,post=S);sp|Q9ULH7-4|MKL2_HUMAN(pre=R,post=S);tr|B4DGT8|B4DGT8_HUMAN(pre=R,post=S)	889.702	4	12.4707	M^YSEGSDIVPQSN@ETALHY	sp|Q9UBV2|SE1L1_HUMAN(pre=K,post=F)	1151.52	2	11.7777
QAFAVFSGELDQYHLYLPLIQER	sp|Q9Y3R5|DOP2_HUMAN(pre=R,post=L);sp|Q9Y3R5-2|DOP2_HUMAN(pre=R,post=L)	961.173	3	22.4434	KLGGLLPPGGEGGPEAT#VVSDEDEAAEMEDEAVR	sp|P51178|PLCD1_HUMAN(pre=K,post=S);sp|P51178-2|PLCD1_HUMAN(pre=K,post=S)	948.952	4	12.4698	ENQN@HSYSLK	sp|P06756|ITAV_HUMAN(pre=K,post=S);sp|P06756-2|ITAV_HUMAN(pre=K,post=S);sp|P06756-3|ITAV_HUMAN(pre=K,post=S);tr|H7BZG1|H7BZG1_HUMAN(pre=K,post=S)	503.591	3	11.7322
EEEAGGFIANLEPVSLADR	sp|Q13868|EXOS2_HUMAN(pre=K,post=E);tr|A3KFL4|A3KFL4_HUMAN(pre=K,post=E);tr|B4DKK6|B4DKK6_HUMAN(pre=K,post=E);tr|A3KFL2|A3KFL2_HUMAN(pre=K,post=E);tr|A3KFL5|A3KFL5_HUMAN(pre=K,post=E)	721.035	3	22.4405	ETSVSKEDT#DHEEK	sp|O75475|PSIP1_HUMAN(pre=K,post=A);sp|O75475-2|PSIP1_HUMAN(pre=K,post=A);sp|O75475-3|PSIP1_HUMAN(pre=K,post=A)	716.002	3	12.4661	VLLELAN@VSTHIVAFDAVLFEPSR	sp|Q9H0X4|ITFG3_HUMAN(pre=R,post=H);sp|Q9H0X4-2|ITFG3_HUMAN(pre=R,post=H);tr|H7C2U8|H7C2U8_HUMAN(pre=R,post=H)	929.182	3	11.7252
VVGYAFDQVDDHLQTPYHETVYSLLDTLSPAYR	sp|Q9P0R6|GSKIP_HUMAN(pre=K,post=E)	989.993	4	22.4399	LCLS#TVDLEVK	sp|Q8N370|LAT4_HUMAN(pre=K,post=C);sp|Q8N370-2|LAT4_HUMAN(pre=K,post=C);sp|Q8N370-3|LAT4_HUMAN(pre=K,post=C);tr|B7Z6X9|B7Z6X9_HUMAN(pre=K,post=C);tr|G8JLH5|G8JLH5_HUMAN(pre=K,post=C)	822.932	2	12.4617	N@ATVVWMK	sp|Q13740|CD166_HUMAN(pre=R,post=D);sp|Q13740-2|CD166_HUMAN(pre=R,post=D);tr|Q6ZS95|Q6ZS95_HUMAN(pre=R,post=D);tr|F5GXJ9|F5GXJ9_HUMAN(pre=R,post=D);tr|H7C543|H7C543_HUMAN(pre=R,post=D)	619.347	2	11.6954
NALVSHLDGTTPVCEDIGR	sp|P31930|QCR1_HUMAN(pre=R,post=S)	733.371	3	22.4373	GDS#VSDSGSDALR	sp|Q53EL6|PDCD4_HUMAN(pre=R,post=S);sp|Q53EL6-2|PDCD4_HUMAN(pre=R,post=S);tr|Q5VZS7|Q5VZS7_HUMAN(pre=R,post=S)	745.317	2	12.4605	N@TTAECWDEK	sp|Q13361|MFAP5_HUMAN(pre=K,post=F);tr|F5H2W4|F5H2W4_HUMAN(pre=K,post=F);tr|F5H1C0|F5H1C0_HUMAN(pre=K,post=F);tr|H0YG03|H0YG03_HUMAN(pre=K,post=F)	771.855	2	11.6028
IGEHTPSALAIMENANVLAR	sp|P04075|ALDOA_HUMAN(pre=K,post=Y);tr|J3KPS3|J3KPS3_HUMAN(pre=K,post=Y);tr|H3BQN4|H3BQN4_HUMAN(pre=K,post=Y);tr|H3BU78|H3BU78_HUMAN(pre=K,post=Y);tr|H3BPS8|H3BPS8_HUMAN(pre=K,post=Y);tr|H3BR04|H3BR04_HUMAN(pre=K,post=-)	751.07	3	22.4308	DKVS#PLQNLASINNK	sp|Q03112|EVI1_HUMAN(pre=K,post=K);sp|Q03112-3|EVI1_HUMAN(pre=K,post=K);sp|Q03112-4|EVI1_HUMAN(pre=K,post=K);sp|Q03112-5|EVI1_HUMAN(pre=K,post=K);sp|Q03112-6|EVI1_HUMAN(pre=K,post=K);tr|E7EQ57|E7EQ57_HUMAN(pre=K,post=K);tr|E7EUL6|E7EUL6_HUMAN(pre=K,post=K	718.395	3	12.4505	FYHN@NTFK	sp|Q8J025|APCD1_HUMAN(pre=R,post=A);tr|J3KTQ6|J3KTQ6_HUMAN(pre=R,post=A)	453.903	3	11.5646
YIDYLMTWVQDQLDDETLFPSK	sp|Q9H8S9|MOB1A_HUMAN(pre=K,post=I);sp|Q9H8S9-2|MOB1A_HUMAN(pre=K,post=I);sp|Q7L9L4|MOB1B_HUMAN(pre=K,post=I);sp|Q7L9L4-2|MOB1B_HUMAN(pre=K,post=I);tr|H7BZ12|H7BZ12_HUMAN(pre=K,post=I)	1003.5	3	22.4298	QPT#PPFFGR	sp|Q96PK6|RBM14_HUMAN(pre=R,post=D)	635.809	2	12.4486	N@KTDVEYESDEK	sp|P05186|PPBT_HUMAN(pre=K,post=A);sp|P05186-2|PPBT_HUMAN(pre=K,post=A);sp|P05186-3|PPBT_HUMAN(pre=K,post=A)	630.65	3	11.5578
M^KGEVDVSLANVEGDLKGPALDIK	sp|Q09666|AHNK_HUMAN(pre=K,post=G)	618.951	5	22.4253	AGTPIRDSHS#PDLQLPTPEVIPSSGSK	tr|H0Y4F5|H0Y4F5_HUMAN(pre=K,post=L);tr|H3BQK9|H3BQK9_HUMAN(pre=K,post=L);tr|H3BPE1|H3BPE1_HUMAN(pre=K,post=L);tr|H0Y6T5|H0Y6T5_HUMAN(pre=K,post=L)	789.407	4	12.4431	VLEVTN@SSLR	sp|P21854|CD72_HUMAN(pre=R,post=Q)	631.857	2	11.483
KWESPAQNTAHLDQFER	sp|P17612|KAPCA_HUMAN(pre=K,post=I);sp|P17612-2|KAPCA_HUMAN(pre=K,post=I);tr|Q15136|Q15136_HUMAN(pre=K,post=I)	782.402	3	22.3968	SSGDPEQIKEDS#LSEESADAR	sp|Q9BVS4|RIOK2_HUMAN(pre=R,post=S);sp|Q9BVS4-2|RIOK2_HUMAN(pre=R,post=S)	873.397	3	12.4418	REEQYN@STYR	sp|P01857|IGHG1_HUMAN(pre=P,post=V)	497.572	3	11.4494
EYFGGFGEVESIELPM^DNK	sp|Q14103|HNRPD_HUMAN(pre=R,post=T);sp|Q14103-2|HNRPD_HUMAN(pre=R,post=T);sp|Q14103-3|HNRPD_HUMAN(pre=R,post=T);sp|Q14103-4|HNRPD_HUMAN(pre=R,post=T);tr|B4DTC3|B4DTC3_HUMAN(pre=R,post=T);tr|F5H6R6|F5H6R6_HUMAN(pre=R,post=T);tr|D6RAF8|D6RAF8_HUMAN(pre=R,po	822.398	3	22.3965	ASLVALPEQT#ASEEETPPPLLTK	sp|Q9UKV3|ACINU_HUMAN(pre=K,post=E);sp|Q9UKV3-5|ACINU_HUMAN(pre=K,post=E);tr|E7EQT4|E7EQT4_HUMAN(pre=K,post=E)	930.488	3	12.4371	ALEVN@M^SLSGR	sp|Q9UBS9|SUCO_HUMAN(pre=K,post=Y);sp|Q9UBS9-2|SUCO_HUMAN(pre=K,post=Y);tr|Q5H945|Q5H945_HUMAN(pre=K,post=Y)	669.347	2	11.4206
YVEAAWYPWWEQQGFFKPEYGRPNVSAANPR	sp|P26640|SYVC_HUMAN(pre=R,post=G);tr|B4DZ61|B4DZ61_HUMAN(pre=R,post=G);tr|Q5SP20|Q5SP20_HUMAN(pre=R,post=G);tr|B0V043|B0V043_HUMAN(pre=R,post=G)	807.206	5	22.3901	TRS#PS#PDDILER	sp|Q13523|PRP4B_HUMAN(pre=R,post=V);tr|F5H2U2|F5H2U2_HUMAN(pre=R,post=V);tr|H0YEC8|H0YEC8_HUMAN(pre=R,post=V);tr|H0YDJ3|H0YDJ3_HUMAN(pre=R,post=V)	563.917	3	12.4343	IETILLN@GTDR	sp|Q07954|LRP1_HUMAN(pre=R,post=K)	695.39	2	11.4178
M^TVDESGQLISCSMDDTVR	sp|O75083|WDR1_HUMAN(pre=R,post=Y);sp|O75083-3|WDR1_HUMAN(pre=R,post=Y)	1152.52	2	22.388	LS#PISHGNTIALFFR	sp|Q9BQ70|TCF25_HUMAN(pre=R,post=S)	633.001	3	12.42	VYLHSNN@ITK	sp|P21810|PGS1_HUMAN(pre=V,post=V);tr|A6NLG9|A6NLG9_HUMAN(pre=V,post=V)	493.28	3	11.4169
ELPPHLGELTVAEETSSSLR	sp|P22105|TENX_HUMAN(pre=K,post=L);sp|P22105-3|TENX_HUMAN(pre=K,post=L);tr|B0UYX3|B0UYX3_HUMAN(pre=K,post=L);tr|E7EPZ9|E7EPZ9_HUMAN(pre=K,post=L);tr|B0V046|B0V046_HUMAN(pre=K,post=L)	770.41	3	22.3753	VPPAPVPCPPPSPGPSAVPSS#PK	sp|O95817|BAG3_HUMAN(pre=K,post=S)	863.113	3	12.4188	ILATDVCGVN@DSQPTFK	sp|Q6W4X9|MUC6_HUMAN(pre=Y,post=I)	718.706	3	11.3914
HTAM^VSWGGVSIPNSPFR	sp|P21333|FLNA_HUMAN(pre=K,post=V);sp|P21333-2|FLNA_HUMAN(pre=K,post=V);tr|Q5HY54|Q5HY54_HUMAN(pre=K,post=V)	701.69	3	22.3666	QGHDS#LEHDELR	sp|Q15545|TAF7_HUMAN(pre=R,post=E)	553.914	3	12.4117	AN@TSLPFPK	sp|Q7Z7M9|GALT5_HUMAN(pre=K,post=F)	632.364	2	11.344
VQENLLANGVDLVTYITR	sp|P21283|VATC1_HUMAN(pre=K,post=F);tr|E7EV59|E7EV59_HUMAN(pre=K,post=F)	721.403	3	22.3651	ISSVSSQFS#DGPIPSPSAR	sp|Q92932|PTPR2_HUMAN(pre=R,post=S);sp|Q92932-2|PTPR2_HUMAN(pre=R,post=S);sp|Q92932-3|PTPR2_HUMAN(pre=R,post=S);sp|Q92932-4|PTPR2_HUMAN(pre=R,post=S);tr|E7EM83|E7EM83_HUMAN(pre=R,post=S)	715.012	3	12.4101	LSALDNLLN@HS	sp|Q9Y4L1|HYOU1_HUMAN(pre=R,post=S);tr|E9PL22|E9PL22_HUMAN(pre=R,post=S)	671.361	2	11.3044
TAFDEAIAELDTLSEESYK	sp|P63104|1433Z_HUMAN(pre=K,post=D);tr|B7Z2E6|B7Z2E6_HUMAN(pre=K,post=D);tr|B0AZS6|B0AZS6_HUMAN(pre=K,post=D);tr|E7EX24|E7EX24_HUMAN(pre=K,post=D);tr|E7EX29|E7EX29_HUMAN(pre=K,post=D);tr|H0YB80|H0YB80_HUMAN(pre=K,post=D)	807.405	3	22.3578	RAS#EEEPEYGEEIK	sp|P05060|SCG1_HUMAN(pre=Y,post=G)	678.648	3	12.391	N@ASGDELVR	sp|Q16787|LAMA3_HUMAN(pre=R,post=C);sp|Q16787-1|LAMA3_HUMAN(pre=R,post=C);sp|Q16787-3|LAMA3_HUMAN(pre=R,post=C);tr|Q6VU69|Q6VU69_HUMAN(pre=R,post=C);tr|B0YJ33|B0YJ33_HUMAN(pre=R,post=C);tr|K7EIP4|K7EIP4_HUMAN(pre=R,post=C)	553.285	2	11.2132
IAAICAGPTALLAHEIGFGSK	sp|Q99497|PARK7_HUMAN(pre=L,post=V);tr|K7ELW0|K7ELW0_HUMAN(pre=L,post=V);tr|K7EN27|K7EN27_HUMAN(pre=L,post=V)	597.086	4	22.3544	RQEIESETT#SEEQIQEEK	sp|P13611|CSPG2_HUMAN(pre=V,post=S);sp|P13611-2|CSPG2_HUMAN(pre=V,post=S);sp|P13611-5|CSPG2_HUMAN(pre=V,post=S);tr|D6RGZ6|D6RGZ6_HUMAN(pre=V,post=S)	854.401	3	12.3839	EPDLPGTLLQEDILVVIN@VSPLEWGHVL	sp|Q6ZNW5|GDPP1_HUMAN(pre=R,post=L);tr|H0YN11|H0YN11_HUMAN(pre=R,post=L)	1080.93	3	11.1837
VLCPIIQTADYPINLAAIK	sp|Q7Z460|CLAP1_HUMAN(pre=K,post=M);sp|Q7Z460-2|CLAP1_HUMAN(pre=K,post=M);sp|Q7Z460-3|CLAP1_HUMAN(pre=K,post=M);sp|O75122|CLAP2_HUMAN(pre=K,post=M);tr|B7ZLX3|B7ZLX3_HUMAN(pre=K,post=M);tr|E9PBA6|E9PBA6_HUMAN(pre=K,post=M);tr|F5GWS0|F5GWS0_HUMAN(pre=K,post	801.131	3	22.3517	RFS#DGAASIQAFK	sp|Q9Y2K2|SIK3_HUMAN(pre=R,post=A);sp|Q9Y2K2-3|SIK3_HUMAN(pre=R,post=A);tr|A1A5A8|A1A5A8_HUMAN(pre=R,post=A);tr|A1A5A9|A1A5A9_HUMAN(pre=R,post=A);tr|H0Y494|H0Y494_HUMAN(pre=R,post=A);tr|J3KPC8|J3KPC8_HUMAN(pre=R,post=A);tr|H0Y4E8|H0Y4E8_HUMAN(pre=R,post=A	589.302	3	12.3821	LSALDNLLN@HSSM^F	sp|Q9Y4L1|HYOU1_HUMAN(pre=R,post=L);tr|E9PL22|E9PL22_HUMAN(pre=R,post=L)	861.928	2	11.1792
STACNTPLSNFESHQNYK	sp|P41252|SYIC_HUMAN(pre=F,post=D);tr|J3KR24|J3KR24_HUMAN(pre=F,post=D);tr|Q5TCD1|Q5TCD1_HUMAN(pre=F,post=D)	796.049	3	22.3483	YEDDGIS#DDEIEGK	sp|Q9Y2K7|KDM2A_HUMAN(pre=R,post=R);sp|Q9Y2K7-3|KDM2A_HUMAN(pre=R,post=R)	976.918	2	12.3637	DEIGN@VSTSH	sp|P04843|RPN1_HUMAN(pre=R,post=L);tr|B7Z4L4|B7Z4L4_HUMAN(pre=R,post=L)	602.285	2	11.1346
EEIPEEELAEDVEEIDHAER	sp|P20020|AT2B1_HUMAN(pre=K,post=E);sp|P20020-2|AT2B1_HUMAN(pre=K,post=E);sp|P20020-3|AT2B1_HUMAN(pre=K,post=E);sp|P20020-4|AT2B1_HUMAN(pre=K,post=E);sp|P20020-5|AT2B1_HUMAN(pre=K,post=E);sp|P20020-6|AT2B1_HUMAN(pre=K,post=E);tr|E7ERY9|E7ERY9_HUMAN(pre=K,	842.394	3	22.3451	SSATSGDIWPGLS#AYDNSPR	sp|Q9NYF8|BCLF1_HUMAN(pre=K,post=S);sp|Q9NYF8-2|BCLF1_HUMAN(pre=K,post=S);sp|Q9NYF8-3|BCLF1_HUMAN(pre=K,post=S);sp|Q9NYF8-4|BCLF1_HUMAN(pre=K,post=S);tr|E9PKI6|E9PKI6_HUMAN(pre=K,post=S);tr|E9PJA7|E9PJA7_HUMAN(pre=K,post=S);tr|E9PK91|E9PK91_HUMAN(pre=K,po	1153.02	2	12.3635	SSEVYN@WTVDEVVQWLITY	sp|Q13586|STIM1_HUMAN(pre=K,post=V);tr|E9PQJ4|E9PQJ4_HUMAN(pre=K,post=V);tr|E9PN27|E9PN27_HUMAN(pre=K,post=V);tr|E9PRZ7|E9PRZ7_HUMAN(pre=K,post=V);tr|E9PJ19|E9PJ19_HUMAN(pre=K,post=V);tr|E9PMB4|E9PMB4_HUMAN(pre=K,post=V);tr|E9PIQ8|E9PIQ8_HUMAN(pre=K,post=	1238.61	2	11.1128
GHAAFTSDPKPTIEVSGK	sp|P00390|GSHR_HUMAN(pre=R,post=K);sp|P00390-2|GSHR_HUMAN(pre=R,post=K);sp|P00390-3|GSHR_HUMAN(pre=R,post=K);sp|P00390-4|GSHR_HUMAN(pre=R,post=K);sp|P00390-5|GSHR_HUMAN(pre=R,post=K);tr|E5RI06|E5RI06_HUMAN(pre=R,post=K);tr|H0YBD4|H0YBD4_HUMAN(pre=R,post=K	1137.63	2	22.3449	EVEDKES#EGEEEDEDEDLSKY	sp|O95218|ZRAB2_HUMAN(pre=K,post=K);sp|O95218-2|ZRAB2_HUMAN(pre=K,post=K)	1005.76	3	12.3633	EQPALN@DSR	sp|P01850|TRBC1_HUMAN(pre=K,post=Y);sp|A0A5B9|TRBC2_HUMAN(pre=K,post=Y)	587.795	2	11.0809
TSLSACIITMPTHLIQNK	sp|Q96EB1|ELP4_HUMAN(pre=R,post=A);sp|Q96EB1-2|ELP4_HUMAN(pre=R,post=A);tr|G5E9D4|G5E9D4_HUMAN(pre=R,post=A);tr|B4E3W0|B4E3W0_HUMAN(pre=R,post=A)	772.761	3	22.3347	T#PSVSAPLALSCPR	sp|Q9UGP4|LIMD1_HUMAN(pre=R,post=Q);tr|C9JRJ5|C9JRJ5_HUMAN(pre=R,post=Q)	560.616	3	12.3623	GN@ITEYQCHQYITK	sp|Q92896|GSLG1_HUMAN(pre=R,post=M);sp|Q92896-2|GSLG1_HUMAN(pre=R,post=M);sp|Q92896-3|GSLG1_HUMAN(pre=R,post=M);tr|H3BM42|H3BM42_HUMAN(pre=R,post=M);tr|H3BQU9|H3BQU9_HUMAN(pre=R,post=M);tr|H3BQT1|H3BQT1_HUMAN(pre=R,post=M)	682.006	3	11.0685
IVVLMLTGEVPEQQLEEAQR	sp|P12111|CO6A3_HUMAN(pre=K,post=V);sp|P12111-2|CO6A3_HUMAN(pre=K,post=V);sp|P12111-4|CO6A3_HUMAN(pre=K,post=V);tr|E7ENL6|E7ENL6_HUMAN(pre=K,post=V);tr|E9PCV6|E9PCV6_HUMAN(pre=K,post=V)	809.442	3	22.3331	RIDFIPVS#PAPS#PTR	sp|Q96E09|F122A_HUMAN(pre=K,post=G)	652.988	3	12.3501	VFLTDGVTGN@DSLHESAHSMR	sp|P12110|CO6A2_HUMAN(pre=F,post=K)	806.721	3	11.0496
IPEFNMAAFTTTLQHHK	sp|Q9Y2Y0|AR2BP_HUMAN(pre=R,post=D);sp|Q9Y2Y0-2|AR2BP_HUMAN(pre=R,post=D);tr|H3BM52|H3BM52_HUMAN(pre=R,post=D);tr|H3BU49|H3BU49_HUMAN(pre=R,post=D)	569.304	4	22.3308	AEGS#PSEGKK	sp|Q9P2E9|RRBP1_HUMAN(pre=K,post=A);sp|Q9P2E9-2|RRBP1_HUMAN(pre=K,post=A)	751.386	2	12.3449	GYYN@QSEAGSHTI	sp|P04439|1A03_HUMAN(pre=R,post=Q);sp|P30512|1A29_HUMAN(pre=R,post=Q);sp|P16188|1A30_HUMAN(pre=R,post=Q);sp|P16189|1A31_HUMAN(pre=R,post=Q);sp|P16190|1A33_HUMAN(pre=R,post=Q);sp|P01891|1A68_HUMAN(pre=R,post=Q);sp|P30459|1A74_HUMAN(pre=R,post=Q);sp|Q95604|	786.358	2	10.9933
DVALVLTVLLEEETLGTSLGLK	sp|Q5JTV8|TOIP1_HUMAN(pre=K,post=E);sp|Q5JTV8-2|TOIP1_HUMAN(pre=K,post=E);tr|H0Y4R4|H0Y4R4_HUMAN(pre=K,post=E);tr|J3KN66|J3KN66_HUMAN(pre=K,post=E)	867.846	3	22.3283	LGPGGLDDRY#SLVSEQLEPAATSTYR	sp|Q9Y446|PKP3_HUMAN(pre=R,post=A);tr|E9PK71|E9PK71_HUMAN(pre=R,post=A);tr|E9PRW6|E9PRW6_HUMAN(pre=R,post=A);tr|E9PJR7|E9PJR7_HUMAN(pre=R,post=A);tr|E9PKC4|E9PKC4_HUMAN(pre=R,post=A);tr|E9PQ15|E9PQ15_HUMAN(pre=R,post=A)	1007.16	3	12.3402	GLQLN@ITQDK	sp|P13473|LAMP2_HUMAN(pre=M,post=V);sp|P13473-2|LAMP2_HUMAN(pre=M,post=V);sp|P13473-3|LAMP2_HUMAN(pre=M,post=V);tr|B7Z2R9|B7Z2R9_HUMAN(pre=M,post=V);tr|B4E2S7|B4E2S7_HUMAN(pre=M,post=V);tr|H0YCG2|H0YCG2_HUMAN(pre=M,post=V)	709.909	2	10.9912
DDVFGYPQQFEDKPALSK	sp|Q93008|USP9X_HUMAN(pre=R,post=T);sp|Q93008-1|USP9X_HUMAN(pre=R,post=T)	839.44	3	22.3177	S#GELEQEEER	sp|P10645|CMGA_HUMAN(pre=K,post=L);tr|G5E968|G5E968_HUMAN(pre=K,post=L)	715.302	2	12.3391	EPLINYLDM^EYFGTISIGSPPQN@FT	sp|P14091|CATE_HUMAN(pre=K,post=V);sp|P14091-1|CATE_HUMAN(pre=K,post=V);sp|P14091-2|CATE_HUMAN(pre=K,post=V);tr|J3KP48|J3KP48_HUMAN(pre=K,post=V)	1003.15	3	10.9898
GLWCVQFSPMDQVLATASADGTIK	sp|Q12788|TBL3_HUMAN(pre=R,post=L);tr|J3KNP2|J3KNP2_HUMAN(pre=R,post=L)	961.828	3	22.3138	T#GAGGDS#GPEEDYLSLGAEACNFMQSSSAK	sp|Q9UMS6|SYNP2_HUMAN(pre=G,post=Q);sp|Q9UMS6-2|SYNP2_HUMAN(pre=G,post=Q);sp|Q9UMS6-3|SYNP2_HUMAN(pre=G,post=Q);tr|H0Y9Y3|H0Y9Y3_HUMAN(pre=G,post=Q)	871.866	4	12.3246	IEVLVSN@ATQFIILH	sp|Q6P179|ERAP2_HUMAN(pre=K,post=S);sp|Q6P179-2|ERAP2_HUMAN(pre=K,post=S);sp|Q6P179-3|ERAP2_HUMAN(pre=K,post=S);sp|Q6P179-4|ERAP2_HUMAN(pre=K,post=S);tr|D6RGW0|D6RGW0_HUMAN(pre=K,post=S)	614.689	3	10.9448
LDDGWNQIQFNLLDFTR	sp|Q9Y6A4|CP080_HUMAN(pre=R,post=R)	747.047	3	22.3124	QAPSIATIGST#CDLNLK	sp|Q14315|FLNC_HUMAN(pre=R,post=I);sp|Q14315-2|FLNC_HUMAN(pre=R,post=I)	719.702	3	12.3232	IIPSN@NSGTFR	sp|O00533|CHL1_HUMAN(pre=R,post=I);sp|O00533-2|CHL1_HUMAN(pre=R,post=I);tr|C9JW79|C9JW79_HUMAN(pre=R,post=I);tr|C9J905|C9J905_HUMAN(pre=R,post=I)	675.861	2	10.874
MGVLDGVLM^ELQDCALPLLK	tr|C9JRL4|C9JRL4_HUMAN(pre=-,post=D)	840.456	3	22.3101	VEENPDADS#DFDAK	sp|Q9H0G5|NSRP1_HUMAN(pre=K,post=S)	640.612	3	12.3166	N@ETIWYLK	sp|O15342|VA0E1_HUMAN(pre=K,post=Y);tr|J3KN48|J3KN48_HUMAN(pre=K,post=Y)	678.377	2	10.8574
SGFHTVPGQPGCQDINECLR	sp|Q07954|LRP1_HUMAN(pre=R,post=F)	806.046	3	22.3081	ALVLELCCNDES#GEDVEVPYVR	sp|P22314|UBA1_HUMAN(pre=R,post=Y);tr|Q5JRR6|Q5JRR6_HUMAN(pre=R,post=Y)	930.757	3	12.3098	STFIN@M^TR	sp|P11215|ITAM_HUMAN(pre=K,post=V);tr|H3BMV4|H3BMV4_HUMAN(pre=K,post=V)	565.785	2	10.8268
QEESQAGIIPQLCEELFEK	sp|O60333|KIF1B_HUMAN(pre=K,post=I);sp|O60333-2|KIF1B_HUMAN(pre=K,post=I);sp|O60333-3|KIF1B_HUMAN(pre=K,post=I);sp|O60333-4|KIF1B_HUMAN(pre=K,post=I)	846.1	3	22.3066	KDS#LQNQLINIR	sp|Q9Y2H5|PKHA6_HUMAN(pre=K,post=V);tr|Q5VTI5|Q5VTI5_HUMAN(pre=K,post=V)	604	3	12.309	STFIN@MTR	sp|P11215|ITAM_HUMAN(pre=K,post=V);tr|H3BMV4|H3BMV4_HUMAN(pre=K,post=V)	557.788	2	10.8268
FQDTAEALAAFTALMEGK	sp|Q9Y2X3|NOP58_HUMAN(pre=K,post=I)	734.717	3	22.3044	SQGDEAGGHGEDRPEPLS#PK	sp|Q9NZT2|OGFR_HUMAN(pre=R,post=E);sp|Q9NZT2-2|OGFR_HUMAN(pre=R,post=E);tr|Q4VXW4|Q4VXW4_HUMAN(pre=R,post=E)	811.043	3	12.3073	N@ETQHEPYPL	sp|P15309|PPAP_HUMAN(pre=R,post=M);sp|P15309-2|PPAP_HUMAN(pre=R,post=M);tr|Q5FBY0|Q5FBY0_HUMAN(pre=R,post=M);tr|H0Y8T3|H0Y8T3_HUMAN(pre=R,post=M)	686.829	2	10.8249
CLQEIEIQAPPGVPIGYVIQTWHPCLPK	sp|O15162|PLS1_HUMAN(pre=C,post=F);tr|C9J7K9|C9J7K9_HUMAN(pre=C,post=F);tr|B4DTE8|B4DTE8_HUMAN(pre=C,post=F);tr|C9J0H3|C9J0H3_HUMAN(pre=C,post=F);tr|C9J9P4|C9J9P4_HUMAN(pre=C,post=F);tr|C9JE06|C9JE06_HUMAN(pre=C,post=F)	883.725	4	22.3032	VDEEDS#DEESHHDEMS#EQEEELEDDPTVVK	sp|Q9P0P8|CF203_HUMAN(pre=K,post=N);tr|J3KQ88|J3KQ88_HUMAN(pre=K,post=N)	995.391	4	12.3062	LSLLEEPGN@GTFTVILNQL	sp|P01833|PIGR_HUMAN(pre=R,post=T)	1102.1	2	10.7592
GEASEDLCEM^ALDPELLLLR	sp|Q8N163|K1967_HUMAN(pre=R,post=D);sp|Q8N163-2|K1967_HUMAN(pre=R,post=D);tr|G3V119|G3V119_HUMAN(pre=R,post=D);tr|H0YB24|H0YB24_HUMAN(pre=R,post=D)	812.071	3	22.3012	RCPAPGDTQHS#EEAEPEPSQE	sp|P98088|MUC5A_HUMAN(pre=R,post=A)	859.022	3	12.3012	NPCN@SSVPR	sp|O60503|ADCY9_HUMAN(pre=R,post=D)	588.284	2	10.7589
ISLGLPVGAVINCADNTGAK	sp|P62829|RL23_HUMAN(pre=R,post=N);tr|J3KT29|J3KT29_HUMAN(pre=R,post=N);tr|C9JD32|C9JD32_HUMAN(pre=R,post=N);tr|B9ZVP7|B9ZVP7_HUMAN(pre=R,post=N)	1129.62	2	22.29	SLS#LSLADS#GHLPDVHGFNSYGSHR	sp|Q9Y446|PKP3_HUMAN(pre=R,post=T);tr|E9PRW6|E9PRW6_HUMAN(pre=R,post=T);tr|E9PKC4|E9PKC4_HUMAN(pre=R,post=T)	740.083	4	12.3011	N@ESTGSLGTQGR	sp|P41221|WNT5A_HUMAN(pre=R,post=L);sp|P41221-2|WNT5A_HUMAN(pre=R,post=L);sp|Q9H1J7|WNT5B_HUMAN(pre=R,post=L)	676.331	2	10.7418
CAPGVVGPAEADIDFDIIK	sp|Q14315|FLNC_HUMAN(pre=K,post=N);sp|Q14315-2|FLNC_HUMAN(pre=K,post=N)	759.068	3	22.2783	S#PHEAGFCVYLK	sp|Q9NTZ6|RBM12_HUMAN(pre=R,post=G)	592.62	3	12.2842	FNPGAESVVLSN@STLK	sp|Q13201|MMRN1_HUMAN(pre=K,post=F);sp|Q13201-2|MMRN1_HUMAN(pre=K,post=F)	651.356	3	10.711
WENNFLIPGLASGPPDLR	sp|Q15042|RB3GP_HUMAN(pre=R,post=C);tr|A6H8Z3|A6H8Z3_HUMAN(pre=R,post=C);tr|C9J837|C9J837_HUMAN(pre=R,post=C)	714.049	3	22.2781	ESESALM^EDRDESEVS#DEGGSPISSEGQEPR	sp|O14976|GAK_HUMAN(pre=K,post=A);tr|E9PGR2|E9PGR2_HUMAN(pre=K,post=A)	895.374	4	12.2713	SN@SSM^HITDCR	sp|P07998|RNAS1_HUMAN(pre=K,post=L);tr|G3V357|G3V357_HUMAN(pre=K,post=L)	490.22	3	10.7002
ITSVVQQHQEALVPAQPQLNVCNWAVMNWAPPGCEK	sp|P34059|GALNS_HUMAN(pre=R,post=L);tr|F5H325|F5H325_HUMAN(pre=R,post=L)	1097.81	4	22.2766	VSGDYGHPVYIVQEM^PPQS#PANIYYK	sp|P98172|EFNB1_HUMAN(pre=K,post=V);sp|P52799|EFNB2_HUMAN(pre=K,post=V)	834.904	4	12.2677	RVESGEN@CSSPAPR	sp|Q14643|ITPR1_HUMAN(pre=C,post=E);sp|Q14643-2|ITPR1_HUMAN(pre=C,post=E);sp|Q14643-3|ITPR1_HUMAN(pre=C,post=E);sp|Q14643-4|ITPR1_HUMAN(pre=C,post=E);sp|Q14643-5|ITPR1_HUMAN(pre=C,post=E);sp|Q14643-6|ITPR1_HUMAN(pre=C,post=E);sp|Q14643-7|ITPR1_HUMAN(pre=C	564.27	3	10.5402
YHTSQSGDEM^TSLSEYVSR	sp|P08238|HS90B_HUMAN(pre=R,post=M);tr|H0Y5S7|H0Y5S7_HUMAN(pre=R,post=M);tr|H0Y598|H0Y598_HUMAN(pre=R,post=M);tr|H0Y6E4|H0Y6E4_HUMAN(pre=R,post=M)	779.685	3	22.2706	DAS#SPVPPPHVPPPVPPLRPR	sp|O94875|SRBS2_HUMAN(pre=K,post=D);sp|O94875-2|SRBS2_HUMAN(pre=K,post=D);sp|O94875-3|SRBS2_HUMAN(pre=K,post=D);sp|O94875-4|SRBS2_HUMAN(pre=K,post=D);sp|O94875-5|SRBS2_HUMAN(pre=K,post=D);sp|O94875-6|SRBS2_HUMAN(pre=K,post=D);sp|O94875-7|SRBS2_HUMAN(pre=K	811.77	3	12.2642	TFAN@GSLAFR	sp|Q8WWB7|NCUG1_HUMAN(pre=R,post=V);sp|Q8WWB7-2|NCUG1_HUMAN(pre=R,post=V)	614.827	2	10.518
DVYEELLTQAEIQGNINK	sp|P46940|IQGA1_HUMAN(pre=R,post=V)	789.089	3	22.2622	Y#SFCGT#IEYMAPEVVNR	sp|Q15349|KS6A2_HUMAN(pre=A,post=R);sp|Q15349-2|KS6A2_HUMAN(pre=A,post=R);sp|Q15349-3|KS6A2_HUMAN(pre=A,post=R);tr|B7Z3B5|B7Z3B5_HUMAN(pre=A,post=R);tr|F2Z2J1|F2Z2J1_HUMAN(pre=A,post=R);tr|Q5TI62|Q5TI62_HUMAN(pre=A,post=R)	780.664	3	12.257	ETFFN@LSK	sp|Q9UK55|ZPI_HUMAN(pre=K,post=R);tr|G3V2W1|G3V2W1_HUMAN(pre=K,post=R)	637.848	2	10.4909
DKEVSDDEAEEKEDKEEEKEKEEK	sp|P07900|HS90A_HUMAN(pre=R,post=E);sp|P07900-2|HS90A_HUMAN(pre=R,post=E);tr|Q86U12|Q86U12_HUMAN(pre=R,post=E)	787.409	5	22.2617	ARSMDSS#DLSDGAVTLQEYLELK	sp|Q9Y2X7|GIT1_HUMAN(pre=R,post=K);sp|Q9Y2X7-3|GIT1_HUMAN(pre=R,post=K);tr|J3QRU8|J3QRU8_HUMAN(pre=R,post=K);tr|J3QLH1|J3QLH1_HUMAN(pre=R,post=K)	966.136	3	12.2511	DLDM^FIN@ASK	sp|O75882|ATRN_HUMAN(pre=R,post=N);sp|O75882-2|ATRN_HUMAN(pre=R,post=N);sp|O75882-3|ATRN_HUMAN(pre=R,post=N)	729.872	2	10.4846
GQDGLQNDFLSISEDVPRPPDTVSTGK	sp|Q96PZ0|PUS7_HUMAN(pre=K,post=G);tr|E7EUH7|E7EUH7_HUMAN(pre=K,post=G)	790.905	4	22.239	HIS#TLNIQLSDSK	sp|P35749|MYH11_HUMAN(pre=R,post=K);sp|P35749-2|MYH11_HUMAN(pre=R,post=K);sp|P35749-3|MYH11_HUMAN(pre=R,post=K);sp|P35749-4|MYH11_HUMAN(pre=R,post=K)	608.656	3	12.2496	ALM^N@GSESR	sp|P35613|BASI_HUMAN(pre=K,post=F);sp|P35613-2|BASI_HUMAN(pre=K,post=F);sp|P35613-3|BASI_HUMAN(pre=K,post=F);sp|P35613-4|BASI_HUMAN(pre=K,post=F);tr|I3L4S8|I3L4S8_HUMAN(pre=K,post=F);tr|I3L192|I3L192_HUMAN(pre=K,post=F)	563.271	2	10.4449
LLPPPSEELALNELVTLTCLAR	sp|P01876|IGHA1_HUMAN(pre=H,post=G);sp|P01877|IGHA2_HUMAN(pre=H,post=G)	865.153	3	22.2376	SSISGSLPSS#GSLQAVSSR	sp|Q9BXF6|RFIP5_HUMAN(pre=R,post=F)	677.668	3	12.2416	APQN@LTNM^NK	sp|P19827|ITIH1_HUMAN(pre=F,post=N);sp|P19827-2|ITIH1_HUMAN(pre=F,post=N);tr|F5H7E1|F5H7E1_HUMAN(pre=F,post=N)	718.38	2	10.4246
TLENELDELDPDNALLPAGLR	sp|P28289|TMOD1_HUMAN(pre=R,post=Q)	818.096	3	22.233	FIYVDVLS#EDEEKPK	sp|O94885|SASH1_HUMAN(pre=K,post=R)	775.067	3	12.2261	LSALDNLLN@HSSMF	sp|Q9Y4L1|HYOU1_HUMAN(pre=R,post=L);tr|E9PL22|E9PL22_HUMAN(pre=R,post=L)	853.934	2	10.4231
DTQDHLAVFHLDSEASVR	sp|O15230|LAMA5_HUMAN(pre=R,post=L)	546.775	4	22.2287	EGAAS#PAPETPQPTS#PETSPK	sp|Q9Y3X0|CCDC9_HUMAN(pre=K,post=E)	843.047	3	12.226	TN@ITLVCK	sp|P11717|MPRI_HUMAN(pre=K,post=P)	619.357	2	10.3657
WDPDKAGDKPHMQTYEVDLNK	sp|P21912|DHSB_HUMAN(pre=R,post=C)	766.647	4	22.2204	S#CETSSQDLGFSYYPAENLIEYK	sp|Q8WUB8|PHF10_HUMAN(pre=R,post=W);sp|Q8WUB8-2|PHF10_HUMAN(pre=R,post=W);sp|Q8WUB8-3|PHF10_HUMAN(pre=R,post=W)	1023.8	3	12.226	N@FSSPILAR	sp|Q9NQ25|SLAF7_HUMAN(pre=R,post=K);sp|Q9NQ25-2|SLAF7_HUMAN(pre=R,post=K);sp|Q9NQ25-3|SLAF7_HUMAN(pre=R,post=K);tr|B4DVL7|B4DVL7_HUMAN(pre=R,post=K);tr|B4DWA3|B4DWA3_HUMAN(pre=R,post=K);tr|A8K3U1|A8K3U1_HUMAN(pre=R,post=K)	575.327	2	10.3641
VSETLQEIYSSEWDGHEELK	sp|Q9UBW5|BIN2_HUMAN(pre=R,post=A);sp|Q9UBW5-2|BIN2_HUMAN(pre=R,post=A);tr|F5H0W4|F5H0W4_HUMAN(pre=R,post=A)	889.773	3	22.2192	GGLQQPPHLPAGPHAHS#PVPPGIK	sp|Q96EV2|RBM33_HUMAN(pre=R,post=S);tr|H0Y3K4|H0Y3K4_HUMAN(pre=R,post=S)	690.122	4	12.2251	N@DTLQEAK	sp|Q92896|GSLG1_HUMAN(pre=R,post=E);sp|Q92896-2|GSLG1_HUMAN(pre=R,post=E);sp|Q92896-3|GSLG1_HUMAN(pre=R,post=E)	604.324	2	10.311
SEFLLTDYFEEDPNSAMDK	sp|Q8IVI9|NOSTN_HUMAN(pre=K,post=E);sp|Q8IVI9-2|NOSTN_HUMAN(pre=K,post=E);sp|Q8IVI9-3|NOSTN_HUMAN(pre=K,post=E);sp|Q8IVI9-4|NOSTN_HUMAN(pre=K,post=E)	847.064	3	22.2188	AVAGVMIT#ASHNR	sp|Q6PCE3|PGM2L_HUMAN(pre=K,post=K);tr|F5GWK0|F5GWK0_HUMAN(pre=K,post=K)	517.593	3	12.2167	EQYN@STYR	sp|P01857|IGHG1_HUMAN(pre=E,post=V)	603.281	2	10.2361
SSVPVSVVSDSYDIYNACEK	sp|P43490|NAMPT_HUMAN(pre=F,post=I)	836.412	3	22.2187	SPVDES#GDEVQYGDVPVENGM^APFFEMK	sp|Q8WX93|PALLD_HUMAN(pre=R,post=L);sp|Q8WX93-2|PALLD_HUMAN(pre=R,post=L);sp|Q8WX93-3|PALLD_HUMAN(pre=R,post=L);sp|Q8WX93-4|PALLD_HUMAN(pre=R,post=L);sp|Q8WX93-5|PALLD_HUMAN(pre=R,post=L);sp|Q8WX93-8|PALLD_HUMAN(pre=R,post=L);sp|Q8WX93-9|PALLD_HUMAN(pre=R	1153.18	3	12.2121	FVQTN@ISR	sp|P49771|FLT3L_HUMAN(pre=R,post=L);sp|P49771-2|FLT3L_HUMAN(pre=R,post=L);tr|Q05C96|Q05C96_HUMAN(pre=R,post=L);tr|M0R3A6|M0R3A6_HUMAN(pre=R,post=L)	555.308	2	10.2325
LSTPDVVSPFGTPFGSSVMNR	sp|Q9BTX1|NDC1_HUMAN(pre=K,post=M);sp|Q9BTX1-2|NDC1_HUMAN(pre=K,post=M);sp|Q9BTX1-4|NDC1_HUMAN(pre=K,post=M);tr|B4DZG6|B4DZG6_HUMAN(pre=K,post=M);tr|G3XA81|G3XA81_HUMAN(pre=K,post=M)	780.4	3	22.2093	GQT#PLT#EGSEDLDGHS#DPEESFAR	sp|Q86VR2|F134C_HUMAN(pre=R,post=D);tr|B3KR75|B3KR75_HUMAN(pre=R,post=D);tr|K7EQI9|K7EQI9_HUMAN(pre=R,post=D)	986.713	3	12.2052	KTPLTAN@ITK	sp|P01877|IGHA2_HUMAN(pre=L,post=S)	507.32	3	10.23
MGGGGAMNMGDPYGSGGQK	sp|P23246|SFPQ_HUMAN(pre=R,post=F);sp|P23246-2|SFPQ_HUMAN(pre=R,post=F);tr|H0Y9K7|H0Y9K7_HUMAN(pre=R,post=F);tr|H0Y9U2|H0Y9U2_HUMAN(pre=R,post=F)	687.313	3	22.2079	ETKS#EETLDEGPPK	sp|Q00688|FKBP3_HUMAN(pre=K,post=Y)	691.343	3	12.2049	VIYN@LTEK	sp|Q969V3|NCLN_HUMAN(pre=R,post=G);sp|Q969V3-2|NCLN_HUMAN(pre=R,post=G);tr|K7EMW4|K7EMW4_HUMAN(pre=R,post=G);tr|K7ELZ9|K7ELZ9_HUMAN(pre=R,post=G);tr|K7ENM2|K7ENM2_HUMAN(pre=R,post=G)	634.869	2	10.1685
INFDVTGYIVGANIETYLLEK	sp|P35580|MYH10_HUMAN(pre=R,post=S);sp|P35580-2|MYH10_HUMAN(pre=R,post=S);sp|P35580-3|MYH10_HUMAN(pre=R,post=S);sp|P35580-4|MYH10_HUMAN(pre=R,post=S);sp|P35749|MYH11_HUMAN(pre=R,post=S);sp|P35749-2|MYH11_HUMAN(pre=R,post=S);sp|P35749-3|MYH11_HUMAN(pre=R,p	887.488	3	22.206	S#CTPS#PDQISHR	sp|Q7Z2W4|ZCCHV_HUMAN(pre=R,post=A);sp|Q7Z2W4-2|ZCCHV_HUMAN(pre=R,post=A);sp|Q7Z2W4-3|ZCCHV_HUMAN(pre=R,post=A);tr|C9J6P4|C9J6P4_HUMAN(pre=R,post=A)	844.838	2	12.1974	RPWN@YSKPKETLR	sp|Q9H9J2|RM44_HUMAN(pre=R,post=A)	703.41	3	10.0815
QPGLMAQMATTAAGVAVGSAVGH	sp|Q9Y6H1|CHCH2_HUMAN(pre=R,post=T);sp|Q5T1J5|CHCH9_HUMAN(pre=R,post=T)	757.058	3	22.204	LHPPS#PVPQGVCPAHR	sp|Q96F44|TRI11_HUMAN(pre=R,post=E);sp|Q96F44-2|TRI11_HUMAN(pre=R,post=E);sp|Q96F44-3|TRI11_HUMAN(pre=R,post=E)	493.998	4	12.1877	QYN@STGDYR	sp|O43657|TSN6_HUMAN(pre=K,post=S)	624.785	2	10.0707
TLALLAFDSPEESPFGDLLHTMQR	sp|Q9NWU2|GID8_HUMAN(pre=R,post=Q)	944.819	3	22.2023	AATSEEPTGFSVDSNLLGSLS#PK	sp|Q96PE2|ARHGH_HUMAN(pre=R,post=T)	892.441	3	12.1875	EN@ETEIIK	sp|P06276|CHLE_HUMAN(pre=R,post=C);tr|F8WEX7|F8WEX7_HUMAN(pre=R,post=C);tr|F8WF14|F8WF14_HUMAN(pre=R,post=C)	632.848	2	10.0228
AAPAQSPAAPDPEASPLAEPPQEQSLAPWSPQTPAPPCSR	sp|P83111|LACTB_HUMAN(pre=G,post=C);sp|P83111-2|LACTB_HUMAN(pre=G,post=C)	850.019	5	22.1959	AELEEM^EEVHPS#DEEEEDATK	sp|P78559|MAP1A_HUMAN(pre=K,post=A);sp|P78559-2|MAP1A_HUMAN(pre=K,post=A);tr|E9PGC8|E9PGC8_HUMAN(pre=K,post=A);tr|J3KPX8|J3KPX8_HUMAN(pre=K,post=A)	944.065	3	12.1846	LQQDVLQFQKN@QTNLER	sp|Q8NBJ4|GOLM1_HUMAN(pre=R,post=K);sp|Q8NBJ4-2|GOLM1_HUMAN(pre=R,post=K)	797.768	3	9.99499
ELCVPLAVPYLDKPPTPLHFYR	sp|P0C870|JMJD7_HUMAN(pre=R,post=D);sp|P0C869-7|PA24B_HUMAN(pre=R,post=D);sp|P0C869-8|PA24B_HUMAN(pre=R,post=D);sp|P0C869-6|PA24B_HUMAN(pre=R,post=D)	729.154	4	22.1926	DSDKES#EDGEDEVSCETVK	sp|Q96TC7|RMD3_HUMAN(pre=R,post=M);sp|Q96TC7-2|RMD3_HUMAN(pre=R,post=M);tr|H0YLG5|H0YLG5_HUMAN(pre=R,post=M)	890.717	3	12.1787	AAPTEVKVRVM^N@STAISLQWNR	sp|O94856|NFASC_HUMAN(pre=R,post=V);sp|O94856-3|NFASC_HUMAN(pre=R,post=V);sp|O94856-5|NFASC_HUMAN(pre=R,post=V);sp|O94856-6|NFASC_HUMAN(pre=R,post=V);sp|O94856-7|NFASC_HUMAN(pre=R,post=V);sp|O94856-8|NFASC_HUMAN(pre=R,post=V);sp|O94856-10|NFASC_HUMAN(pre=	926.17	3	9.98027
CLEELVFGDVENDEDALLR	sp|Q9Y5J1|UTP18_HUMAN(pre=R,post=R)	794.054	3	22.1892	SISVPPS#PSDIPPPGPPR	sp|Q6IQ23|PKHA7_HUMAN(pre=R,post=V);sp|Q6IQ23-2|PKHA7_HUMAN(pre=R,post=V);sp|Q6IQ23-3|PKHA7_HUMAN(pre=R,post=V);tr|E9PKC0|E9PKC0_HUMAN(pre=R,post=V);tr|H0YDE2|H0YDE2_HUMAN(pre=R,post=V)	674.347	3	12.1786	ESCN@DTQYK	sp|P51168|SCNNB_HUMAN(pre=K,post=M);sp|P51168-2|SCNNB_HUMAN(pre=K,post=M);tr|H3BRM4|H3BRM4_HUMAN(pre=K,post=M);tr|H3BQ95|H3BQ95_HUMAN(pre=K,post=M)	717.33	2	9.9401
TVTVWELISSEYFTAEQR	sp|Q15149|PLEC_HUMAN(pre=R,post=Q);sp|Q15149-2|PLEC_HUMAN(pre=R,post=Q);sp|Q15149-3|PLEC_HUMAN(pre=R,post=Q);sp|Q15149-4|PLEC_HUMAN(pre=R,post=Q);sp|Q15149-5|PLEC_HUMAN(pre=R,post=Q);sp|Q15149-6|PLEC_HUMAN(pre=R,post=Q);sp|Q15149-7|PLEC_HUMAN(pre=R,post=Q	768.394	3	22.1838	VTPDHVQNTATLEITS#PTTESPHSYTSTAVIPNCGTPK	sp|Q4L180|FIL1L_HUMAN(pre=K,post=Q);sp|Q4L180-2|FIL1L_HUMAN(pre=K,post=Q);sp|Q4L180-3|FIL1L_HUMAN(pre=K,post=Q);sp|Q4L180-5|FIL1L_HUMAN(pre=K,post=Q);sp|Q4L180-6|FIL1L_HUMAN(pre=K,post=Q);sp|Q4L180-7|FIL1L_HUMAN(pre=K,post=Q);tr|C9JYJ6|C9JYJ6_HUMAN(pre=K,	1105.79	4	12.1733	N@ISDYLVK	sp|O95477|ABCA1_HUMAN(pre=R,post=T)	620.856	2	9.91021
LLDEYNVTPSPPGTVLTSALSPVICGPNR	sp|Q04721|NOTC2_HUMAN(pre=R,post=S)	1071.23	3	22.1838	SSEPAEPPGT#PPASHSHLDAAPLPTVVYSK	sp|Q8N398|VW5B2_HUMAN(pre=C,post=G);sp|Q8N398-2|VW5B2_HUMAN(pre=C,post=G);tr|E9PF42|E9PF42_HUMAN(pre=C,post=G)	852.674	4	12.1684	N@HTCNLQQTCY	sp|Q9UBX5|FBLN5_HUMAN(pre=R,post=N);tr|G3XA98|G3XA98_HUMAN(pre=R,post=N);tr|G3V4U0|G3V4U0_HUMAN(pre=R,post=N)	528.561	3	9.8815
STHEFLHEVPAASEEIFK	sp|Q9H269|VPS16_HUMAN(pre=R,post=I);tr|Q5JUB0|Q5JUB0_HUMAN(pre=R,post=I)	787.077	3	22.1778	ILIPS#DIESSK	sp|P30414|NKTR_HUMAN(pre=R,post=S)	785.423	2	12.1657	EVPFGTNCN@LTITSR	sp|O60449|LY75_HUMAN(pre=D,post=F);sp|O60449-2|LY75_HUMAN(pre=D,post=F);sp|O60449-3|LY75_HUMAN(pre=D,post=F)	618.651	3	9.85168
LPEACSIGDGKPFVMNLQDLYMAVTTQEVQVGQK	sp|Q9H9Q4|NHEJ1_HUMAN(pre=K,post=H);sp|Q9H9Q4-2|NHEJ1_HUMAN(pre=K,post=H);tr|H7C0G7|H7C0G7_HUMAN(pre=K,post=H)	1050.55	4	22.1757	EKPSFIDLET#FNAGS#DVGSDSEYESPFMGGAR	sp|Q9BRY0|S39A3_HUMAN(pre=K,post=G);tr|F5H385|F5H385_HUMAN(pre=K,post=G)	972.671	4	12.1585	N@STTLVMHM^K	sp|Q07954|LRP1_HUMAN(pre=R,post=V)	489.592	3	9.84674
DMNLTLEPEIMPAATDNR	sp|Q03154|ACY1_HUMAN(pre=K,post=Y);tr|B4DNW0|B4DNW0_HUMAN(pre=K,post=Y);tr|C9JMV9|C9JMV9_HUMAN(pre=K,post=Y);tr|C9J6I6|C9J6I6_HUMAN(pre=K,post=Y);tr|C9J9D8|C9J9D8_HUMAN(pre=K,post=Y);tr|C9JWD4|C9JWD4_HUMAN(pre=K,post=Y)	725.691	3	22.173	KPGLTPSPS#ATTPLTK	sp|Q9P2B4|CT2NL_HUMAN(pre=K,post=T)	703.397	3	12.1574	LPAAN@FTR	sp|O15455|TLR3_HUMAN(pre=R,post=Y);tr|D6RA51|D6RA51_HUMAN(pre=R,post=Y)	517.792	2	9.84544
GTLGLQPGDSALFINGLHM^DLDTQDIFSLFDVLR	sp|Q9NYU2|UGGG1_HUMAN(pre=K,post=N);sp|Q9NYU2-2|UGGG1_HUMAN(pre=K,post=N)	970.494	4	22.1696	NLLHADSNGYTNLPDVVQPS#HSPTENSK	sp|Q8N4C8|MINK1_HUMAN(pre=R,post=G);sp|Q8N4C8-2|MINK1_HUMAN(pre=R,post=G);sp|Q8N4C8-3|MINK1_HUMAN(pre=R,post=G);sp|Q8N4C8-4|MINK1_HUMAN(pre=R,post=G);sp|Q8N4C8-5|MINK1_HUMAN(pre=R,post=G)	851.411	4	12.1414	LAGKPTHVN@VSVV	sp|P01876|IGHA1_HUMAN(pre=R,post=M)	537.323	3	9.83727
IWSTVPTDEEDEMEESTNRPR	sp|Q9GZL7|WDR12_HUMAN(pre=K,post=K)	889.077	3	22.1674	LGAGSGLDPGS#AGSLSPQDPVALGSSAR	sp|Q9P260|K1468_HUMAN(pre=R,post=P);sp|Q9P260-2|K1468_HUMAN(pre=R,post=P)	916.784	3	12.1349	TEVDNN@VTR	sp|Q5H8A4|PIGG_HUMAN(pre=Y,post=H);sp|Q5H8A4-2|PIGG_HUMAN(pre=Y,post=H);sp|Q5H8A4-4|PIGG_HUMAN(pre=Y,post=H);sp|Q5H8A4-5|PIGG_HUMAN(pre=Y,post=H);tr|B4DKC7|B4DKC7_HUMAN(pre=Y,post=H);tr|E7EWV1|E7EWV1_HUMAN(pre=Y,post=H);tr|D6RFE8|D6RFE8_HUMAN(pre=Y,post=H	596.8	2	9.82599
TMVELCSEDDTLPAFSVEAK	sp|Q9Y6R7|FCGBP_HUMAN(pre=Y,post=N)	1265.62	2	22.1588	TGEDEDEEDNDALLKENES#PDVR	sp|Q96FV9|THOC1_HUMAN(pre=K,post=R)	996.435	3	12.1247	QVVEN@M^TR	sp|P10253|LYAG_HUMAN(pre=R,post=A)	569.289	2	9.77804
SIEEQLGTEIKPIPSNIDK	sp|P26196|DDX6_HUMAN(pre=K,post=S)	636.613	4	22.1408	IDFIPVS#PAPSPT#R	sp|Q96E09|F122A_HUMAN(pre=R,post=G)	900.928	2	12.1166	N@TSEPATTK	sp|P23467|PTPRB_HUMAN(pre=R,post=Q);sp|P23467-2|PTPRB_HUMAN(pre=R,post=Q);sp|P23467-3|PTPRB_HUMAN(pre=R,post=Q);tr|Q6ZR19|Q6ZR19_HUMAN(pre=R,post=Q);tr|J3QT52|J3QT52_HUMAN(pre=R,post=Q);tr|F8VU56|F8VU56_HUMAN(pre=R,post=Q);tr|F8VSD5|F8VSD5_HUMAN(pre=R,pos	619.328	2	9.7383
FPGVGVLPGVPTGAGVKPK	sp|P15502|ELN_HUMAN(pre=R,post=A);sp|P15502-1|ELN_HUMAN(pre=R,post=A);sp|P15502-2|ELN_HUMAN(pre=R,post=A);sp|P15502-4|ELN_HUMAN(pre=R,post=A);sp|P15502-5|ELN_HUMAN(pre=R,post=A);sp|P15502-6|ELN_HUMAN(pre=R,post=A);sp|P15502-7|ELN_HUMAN(pre=R,post=A);sp|P1	553.091	4	22.1377	AGS#SPAQGAQNEPPR	sp|Q9UGU0|TCF20_HUMAN(pre=K,post=L);sp|Q9UGU0-2|TCF20_HUMAN(pre=K,post=L)	564.261	3	12.1153	IHQN@ITYQ	sp|Q14112|NID2_HUMAN(pre=R,post=V);sp|Q14112-2|NID2_HUMAN(pre=R,post=V);tr|H0YJV3|H0YJV3_HUMAN(pre=R,post=V)	581.306	2	9.69484
GAAQCYLLQTAMNLLDVEK	sp|Q13395|TARB1_HUMAN(pre=R,post=V)	809.428	3	22.1373	RKDS#AQDDQAK	sp|Q13045|FLII_HUMAN(pre=R,post=Q);sp|Q13045-2|FLII_HUMAN(pre=R,post=Q);tr|J3KS54|J3KS54_HUMAN(pre=R,post=Q);tr|J3QLG3|J3QLG3_HUMAN(pre=R,post=Q)	591.967	3	12.1137	NDMN@ASK	sp|P51790|CLCN3_HUMAN(pre=R,post=I);sp|P51790-2|CLCN3_HUMAN(pre=R,post=I);sp|P51790-4|CLCN3_HUMAN(pre=R,post=I);tr|B9EGJ9|B9EGJ9_HUMAN(pre=R,post=I);tr|E9PE15|E9PE15_HUMAN(pre=R,post=I);tr|H0Y8Z8|H0Y8Z8_HUMAN(pre=R,post=I)	534.766	2	9.67278
VNVHGIFSVSSASLVEVHK	sp|P34932|HSP74_HUMAN(pre=R,post=S)	575.078	4	22.1361	DSMNATS#TPAALSPSVLTTPSK	sp|P54198|HIRA_HUMAN(pre=K,post=I);sp|P54198-2|HIRA_HUMAN(pre=K,post=I);tr|F5H4M2|F5H4M2_HUMAN(pre=K,post=I);tr|L7N2F8|L7N2F8_HUMAN(pre=K,post=I)	848.756	3	12.1037	AINQGNYGWQAGN@HSAF	sp|Q9GZM7|TINAL_HUMAN(pre=K,post=W)	660.643	3	9.6648
SLPDCTPHPNSISIDAGPR	sp|Q9Y2H0|DLGP4_HUMAN(pre=R,post=Q);sp|Q9Y2H0-1|DLGP4_HUMAN(pre=R,post=Q);sp|Q9Y2H0-3|DLGP4_HUMAN(pre=R,post=Q);tr|F8WF49|F8WF49_HUMAN(pre=R,post=Q)	726.696	3	22.1346	NSSTDQGS#DEEGSLQK	sp|Q12789|TF3C1_HUMAN(pre=K,post=E);sp|Q12789-3|TF3C1_HUMAN(pre=K,post=E)	683.966	3	12.0943	GIN@ASSMAWAR	sp|O15230|LAMA5_HUMAN(pre=R,post=L)	654.828	2	9.66465
STQDLSDVSMDEVGIPLR	sp|Q9BX66|SRBS1_HUMAN(pre=K,post=N);sp|Q9BX66-2|SRBS1_HUMAN(pre=K,post=N);sp|Q9BX66-3|SRBS1_HUMAN(pre=K,post=N);sp|Q9BX66-4|SRBS1_HUMAN(pre=K,post=N);sp|Q9BX66-5|SRBS1_HUMAN(pre=K,post=N);sp|Q9BX66-6|SRBS1_HUMAN(pre=K,post=N);sp|Q9BX66-7|SRBS1_HUMAN(pre=K	702.689	3	22.13	LVSFHDDS#DEDLLHI	sp|P11717|MPRI_HUMAN(pre=K,post=-)	660.302	3	12.0942	IDTN@LTTLR	sp|Q16787|LAMA3_HUMAN(pre=V,post=D);sp|Q16787-1|LAMA3_HUMAN(pre=V,post=D);sp|Q16787-3|LAMA3_HUMAN(pre=V,post=D);tr|Q6VU69|Q6VU69_HUMAN(pre=V,post=D);tr|B0YJ33|B0YJ33_HUMAN(pre=V,post=D);tr|K7EIP4|K7EIP4_HUMAN(pre=V,post=D)	596.339	2	9.61104
[truncated: 15,520 more rows]
