# Supplementary material for: Integrated analysis of global proteome, phosphoproteome, and glycoproteome enables complementary interpretation of disease-related protein networks
Source: Sci Rep. 2015 Dec 11;5:18189. doi: 10.1038/srep18189 (PMC4676070; doi:10.1038/srep18189)
Supplement: Supplementary Table S7a [file srep18189-s5.xls]

## Sheet: SREP-15-19990-s05
Supplemental Table S7. List of protein groups identified from the 1st patient (N179 & T180). For each representative protein of each protein groups, the uniprot accession number, coverage, total peptide and peptide sequence are shown.
^ : methionine oxidation, @ : N-glycosylation, # : Phosphorylation
Global proteome				Phospho profiling				N-glyco profiling
Protein	Coverage	Total peptide	peptides	Protein	Coverage	Total peptide	peptides	Protein	Coverage	Total peptide	peptides
sp|Q6P4A7|SFXN4	30.27	8	EGNVLGH	sp|Q86UR5-11|RIMS1	7.76	1	RAS#QS#SLESSTGPPCIR	sp|Q13449|LSAMP	7.4	3	GTDN@ITVR
sp|Q6P4A7|SFXN4	30.27	8	FLQWTELLDPTNVFISVESIENSR	tr|C9JVR1|C9JVR1	16.44	18	AGS#ISPGSPPYPQSR	sp|Q13449|LSAMP	7.4	3	LGVTN@ASLVLFR
sp|Q6P4A7|SFXN4	30.27	8	FWITER	tr|C9JVR1|C9JVR1	16.44	18	AGSIS#PGSPPYPQSR	sp|Q13449|LSAMP	7.4	3	LGVTN@ASLVLFRPGSVR
sp|Q6P4A7|SFXN4	30.27	8	IQSPTEETEIFYHR	tr|C9JVR1|C9JVR1	16.44	18	GISHHVTFAPLLSDNVPQT#PEPPTQESQSNVK	sp|Q8N2E6|TOR2X	4.96	1	SWVQGN@LTACGR
sp|Q6P4A7|SFXN4	30.27	8	NPGSLWILK	tr|C9JVR1|C9JVR1	16.44	18	GPLDGS#PYAQVQRPPR	tr|F5GXS5|F5GXS5	10.06	2	N@VSVEALASALQLLAR
sp|Q6P4A7|SFXN4	30.27	8	QLLCTNEDVSSPASADQR	tr|C9JVR1|C9JVR1	16.44	18	GPLDGSPY#AQVQRPPR	tr|F5GXS5|F5GXS5	10.06	2	QGGVN@ATQVLIQHLR
sp|Q6P4A7|SFXN4	30.27	8	SLATVHPDSSNLIPK	tr|C9JVR1|C9JVR1	16.44	18	GYPS#PGAHSPR	sp|Q6AZY7-2|SCAR3	6.22	2	ALNN@CSFCHEAGQLGPEIR
sp|Q6P4A7|SFXN4	30.27	8	YGLTGPWIK	tr|C9JVR1|C9JVR1	16.44	18	GYPSPGAHS#PR	sp|Q6AZY7-2|SCAR3	6.22	2	IVTDWQN@YTR
sp|Q9Y6K0|CEPT1	8.41	3	LFQLPTPPLSR	tr|C9JVR1|C9JVR1	16.44	18	IPS#KDPLEETPEAPVPTNMSTAADLLR	tr|F8W7G1|F8W7G1	7.69	1	FSEDHLN@ITCSATAR
sp|Q9Y6K0|CEPT1	8.41	3	SAVQLFEK	tr|C9JVR1|C9JVR1	16.44	18	KLS#YEIPTEEGGDR	sp|Q9UBS9|SUCO	1.83	2	SALN@ASDNLK
sp|Q9Y6K0|CEPT1	8.41	3	SLLEPLMQGYWEWLVR	tr|C9JVR1|C9JVR1	16.44	18	KLS#YEIPTEEGGDRYPLPGHLASAGPLASAESLEPVSWR	sp|Q9UBS9|SUCO	1.83	2	SISEN@ATATAAPK
sp|P15291|B4GT1	39.45	11	DYDYTCFVFSDVDLIPMNDHNAYR	tr|C9JVR1|C9JVR1	16.44	18	LS#PGEALPPVSQAGTGK	sp|Q9NY47-4|CA2D2	5.76	4	AAEDWTENPEPFN@ASFYR
sp|P15291|B4GT1	39.45	11	EPLLSGSAAMPGASLQR	tr|C9JVR1|C9JVR1	16.44	18	LVASPEPPQSSPTPAFPLAASYDT#NGLSQPPLPEK	sp|Q9NY47-4|CA2D2	5.76	4	DLN@ASDNNTEFLK
sp|P15291|B4GT1	39.45	11	GMSISRPNAVVGR	tr|C9JVR1|C9JVR1	16.44	18	S#PVPTTLPGLR	sp|Q9NY47-4|CA2D2	5.76	4	GSTVILNELN@WTEALENVFM^ENR
sp|P15291|B4GT1	39.45	11	INQAGDTIFNR	tr|C9JVR1|C9JVR1	16.44	18	SFS#LDPLMER	sp|Q9NY47-4|CA2D2	5.76	4	N@YTWVPIR
sp|P15291|B4GT1	39.45	11	LIEFNMPVDLELVAK	tr|C9JVR1|C9JVR1	16.44	18	SFS#LDPLM^ER	tr|J3QT77|J3QT77	12.87	3	HTNMN@LTQLK
sp|P15291|B4GT1	39.45	11	LLNVGFQEALK	tr|C9JVR1|C9JVR1	16.44	18	SLS#EGLYPYPPEMGK	tr|J3QT77|J3QT77	12.87	3	HTNM^N@LTQLK
sp|P15291|B4GT1	39.45	11	LPQLVGVSTPLQGGSNSAAAIGQSSGELR	tr|C9JVR1|C9JVR1	16.44	18	SLS#EGLYPYPPEMGKPA	tr|J3QT77|J3QT77	12.87	3	IQNILSEKPTVTTVYANN@GSVLQGSSVASVYDGK
sp|P15291|B4GT1	39.45	11	LREPLLSGSAAMPGASLQR	tr|C9JVR1|C9JVR1	16.44	18	SLS#EGLYPYPPEM^GK	sp|Q9Y251-3|HPSE	1.92	1	AINLHN@VTK
sp|P15291|B4GT1	39.45	11	NMPVDLELVAK	sp|Q9UJX6-2|ANC2	4.27	2	S#SDIISLLVSIYGSK	sp|Q9H7M9|GI24	5.14	1	SLYVCPEGQN@VTLTCR
sp|P15291|B4GT1	39.45	11	QQFLTINGFPNNYWGWGGEDDDIFNR	sp|Q9UJX6-2|ANC2	4.27	2	VFLQDGPARPAS#PEAGNTLR	tr|C9JN98|C9JN98	12.68	2	N@ASEIEVPFVTR
sp|P15291|B4GT1	39.45	11	QQLDYGIYVINQAGDTIFNR	sp|Q6ZW31|SYDE1	9.25	3	AGYLSDGDS#PERPAGPPS#PTSFRPYEVGPAAR	tr|C9JN98|C9JN98	12.68	2	NVNFEDPASACDSINAWVKN@ETR
sp|P42025|ACTY	57.45	26	ACYLSINPQK	sp|Q6ZW31|SYDE1	9.25	3	AGYLSDGDS#PERPAGPPSPTSFRPYEVGPAAR	tr|B0UYY6|B0UYY6	13.98	2	DHPN@ATVWR
sp|P42025|ACTY	57.45	26	ACYLSINPQKDEALETEK	sp|Q6ZW31|SYDE1	9.25	3	GHPAQRPEPSPPEPEPQAPEGSQAGAEGPSS#PEASR	tr|B0UYY6|B0UYY6	13.98	2	HLLEYIN@ETHPGTVVTVLDLFDGR
sp|P42025|ACTY	57.45	26	AGFAGDQIPK	tr|H0YDJ4|H0YDJ4	1.82	2	HVLS#DLEDDEVR	sp|O94856-9|NFASC	4.76	5	EAWNN@VTVWGSR
sp|P42025|ACTY	57.45	26	APELLFQPDLVGDESEGLHEVVAF	tr|H0YDJ4|H0YDJ4	1.82	2	NEITTLNEEDSIS#NLK	sp|O94856-9|NFASC	4.76	5	HNFGPGTDFVVEYIDSN@HTK
sp|P42025|ACTY	57.45	26	APELLFQPDLVGDESEGLHEVVAFAIHK	tr|F5H7X3|F5H7X3	1.81	1	PPTM^VPPSIS#GHS#R	sp|O94856-9|NFASC	4.76	5	QIVENFSPN@QTK
sp|P42025|ACTY	57.45	26	DEALETEK	sp|Q9UKX7-2|NUP50	3.41	1	VAAETQS#PSLFGSTK	sp|O94856-9|NFASC	4.76	5	WAN@ITWK
sp|P42025|ACTY	57.45	26	DQLQTFSEEHPVLLTEAPLNPSK	sp|Q9UPP1-4|PHF8	7.81	3	DAEYIYPSLES#DDDDPALK	sp|O94856-9|NFASC	4.76	5	YVAFN@GTK
sp|P42025|ACTY	57.45	26	DWNDMER	sp|Q9UPP1-4|PHF8	7.81	3	EVEQPRPQDSNLSLTVPAPT#VAATPQLVTSSSPLPPPEPK	tr|B0QY60|B0QY60	6.57	1	ALSPN@STISSAPK
sp|P42025|ACTY	57.45	26	IWQYVY	sp|Q9UPP1-4|PHF8	7.81	3	RPS#VGSQSNQAGQGK	sp|P05164-2|PERM	8.15	6	DFVN@CSTLPALN
sp|P42025|ACTY	57.45	26	IWQYVYSK	tr|H7BYF0|H7BYF0	20.79	1	ESS#ITSCCSTSSCDADDEGVR	sp|P05164-2|PERM	8.15	6	DFVN@CSTLPALNLASWR
sp|P42025|ACTY	57.45	26	KEYEEDGSR	sp|Q9Y6M1-5|IF2B2	3.45	3	ISYIPDEEVS#SPSPPQR	sp|P05164-2|PERM	8.15	6	N@MSNQLGLLAVNQR
sp|P42025|ACTY	57.45	26	LYSTWIGGSILASLDTFK	sp|Q9Y6M1-5|IF2B2	3.45	3	ISYIPDEEVSS#PSPPQR	sp|P05164-2|PERM	8.15	6	N@M^SNQLGLLAVNQR
sp|P42025|ACTY	57.45	26	STWIGGSILASLDTFK	sp|Q9Y6M1-5|IF2B2	3.45	3	ISYIPDEEVSSPS#PPQR	sp|P05164-2|PERM	8.15	6	SCPACPGSN@ITIR
sp|P42025|ACTY	57.45	26	STWIGGSILASLDTFKK	sp|Q9UQ35|SRRM2	35.25	156	AGMSSNQS#ISS#PVLDAVPR	sp|P05164-2|PERM	8.15	6	SYN@DSVDPR
sp|P42025|ACTY	57.45	26	TLFANIVLSGGSTLFK	sp|Q9UQ35|SRRM2	35.25	156	AGMSSNQSIS#SPVLDAVPR	tr|H0YF20|H0YF20	42.31	1	TDCDSSTTSLCSFPVAN@VSLTK
sp|P42025|ACTY	57.45	26	TLPDGSTLDVGPAR	sp|Q9UQ35|SRRM2	35.25	156	AGMSSNQSISS#PVLDAVPRT#PSR	sp|Q7Z7G0|TARSH	11.44	11	APLGGVILVHLIIPGLN@ETTVK
sp|P42025|ACTY	57.45	26	TTGVVLDSGDGVTH	sp|Q9UQ35|SRRM2	35.25	156	AGM^SSNQS#IS#SPVLDAVPR	sp|Q7Z7G0|TARSH	11.44	11	EN@GSFSGK
sp|P42025|ACTY	57.45	26	TTGVVLDSGDGVTHAVPIYEGF	sp|Q9UQ35|SRRM2	35.25	156	AGM^SSNQSIS#SPVLDAVPR	sp|Q7Z7G0|TARSH	11.44	11	KPLPPNN@VTGK
sp|P42025|ACTY	57.45	26	TTGVVLDSGDGVTHAVPIYEGFAMPH	sp|Q9UQ35|SRRM2	35.25	156	AGM^SSNQSISS#PVLDAVPR	sp|Q7Z7G0|TARSH	11.44	11	KQVIQN@VTHK
sp|P42025|ACTY	57.45	26	TTGVVLDSGDGVTHAVPIYEGFAM^PH	sp|Q9UQ35|SRRM2	35.25	156	ALPQT#PR	sp|Q7Z7G0|TARSH	11.44	11	N@ETLALPAESK
sp|P42025|ACTY	57.45	26	VMAGALEGDLFIGPK	sp|Q9UQ35|SRRM2	35.25	156	ALPQT#PRPR	sp|Q7Z7G0|TARSH	11.44	11	N@VSVDSTHPTK
sp|P42025|ACTY	57.45	26	VM^AGALEGDLFIGPK	sp|Q9UQ35|SRRM2	35.25	156	AQT#PPGPSLSGS#KSPCPQEK	sp|Q7Z7G0|TARSH	11.44	11	QVIQN@VTHK
sp|P42025|ACTY	57.45	26	VQYTLPDGSTLDVGPAR	sp|Q9UQ35|SRRM2	35.25	156	AQT#PPGPSLSGSK	sp|Q7Z7G0|TARSH	11.44	11	QVIQN@VTHKDSAK
sp|P42025|ACTY	57.45	26	YCFPNYVGR	sp|Q9UQ35|SRRM2	35.25	156	AQTPPGPSLSGS#KSPCPQEK	sp|Q7Z7G0|TARSH	11.44	11	SIQMTN@QTFSTVENLKPN@TSYEFQVKPK
sp|P42025|ACTY	57.45	26	YCFPNYVGRPK	sp|Q9UQ35|SRRM2	35.25	156	ARS#RT#PPSAPSQSR	sp|Q7Z7G0|TARSH	11.44	11	TQLAKN@ETLALPAESK
sp|P42025|ACTY	57.45	26	YPMEHGVVR	sp|Q9UQ35|SRRM2	35.25	156	CRS#PGMLEPLGSSR	sp|Q7Z7G0|TARSH	11.44	11	VHIN@TTSDSILLK
sp|Q13200|PSMD2	71.15	73	AELATEEFLPVTPILEGF	sp|Q9UQ35|SRRM2	35.25	156	CRS#PGM^LEPLGSSR	sp|Q93033|IGSF2	1.08	1	VYWTEN@VTEHR
sp|Q13200|PSMD2	71.15	73	AELATEEFLPVTPILEGFVILR	sp|Q9UQ35|SRRM2	35.25	156	DGLPRT#PSR	tr|E9PBJ4|E9PBJ4	5.76	1	N@SSYFVEWIPNNVK
sp|Q13200|PSMD2	71.15	73	AGSGNVLK	sp|Q9UQ35|SRRM2	35.25	156	DIPRT#PSR	sp|Q9Y287|ITM2B	5.64	2	CYVIPLN@TSIVMPPR
sp|Q13200|PSMD2	71.15	73	APVQPQQSPAAAPGGTDEKPSGK	sp|Q9UQ35|SRRM2	35.25	156	DRS#PPKS#PEK	sp|Q9Y287|ITM2B	5.64	2	CYVIPLN@TSIVM^PPR
sp|Q13200|PSMD2	71.15	73	AVPLALALISVSNPR	sp|Q9UQ35|SRRM2	35.25	156	DRS#PPKS#PEKLPQSSSSESSPPS#PQPTK	sp|Q9H3Q3|G3ST2	5.78	2	FAETHN@LSVALPAGSR
sp|Q13200|PSMD2	71.15	73	CALGVFR	sp|Q9UQ35|SRRM2	35.25	156	EIS#S#SPTSK	sp|Q9H3Q3|G3ST2	5.78	2	TFYN@DSR
sp|Q13200|PSMD2	71.15	73	DAGDKDKEQELSEEDKQLQDELEMLVER	sp|Q9UQ35|SRRM2	35.25	156	EIS#SSPTSK	tr|F8W1K4|F8W1K4	34.85	1	FWLPEN@VSWADLEGPADGYGYPR
sp|Q13200|PSMD2	71.15	73	DAGDKDKEQELSEEDKQLQDELEM^LVER	sp|Q9UQ35|SRRM2	35.25	156	ELS#NS#PLRENSFGSPLEFR	sp|Q9NR16-2|C163B	10.91	12	CKGN@ESFLWDCHAK
sp|Q13200|PSMD2	71.15	73	DGGLTQIDK	sp|Q9UQ35|SRRM2	35.25	156	ELS#NSPLRENSFGS#PLEFR	sp|Q9NR16-2|C163B	10.91	12	EASGPIWLDDVSCIGN@ESNIWDCEHSGWGK
sp|Q13200|PSMD2	71.15	73	DIDENAYAK	sp|Q9UQ35|SRRM2	35.25	156	ELSNS#PLRENS#FGSPLEFR	sp|Q9NR16-2|C163B	10.91	12	FN@GTDLELR
sp|Q13200|PSMD2	71.15	73	DKAPVQPQQSPAAAPGGTDEKPSGK	sp|Q9UQ35|SRRM2	35.25	156	EMSTSNFES#SPEVEER	sp|Q9NR16-2|C163B	10.91	12	FQGQWGTVCDDGWN@TTASTVVCK
sp|Q13200|PSMD2	71.15	73	DPNNLFMVR	sp|Q9UQ35|SRRM2	35.25	156	ENS#FGSPLEFR	sp|Q9NR16-2|C163B	10.91	12	GN@ESFLWDCH
sp|Q13200|PSMD2	71.15	73	DPNNLFM^VR	sp|Q9UQ35|SRRM2	35.25	156	ENSFGS#PLEFR	sp|Q9NR16-2|C163B	10.91	12	GN@ESFLWDCHAK
sp|Q13200|PSMD2	71.15	73	DTSLYRPALEELR	sp|Q9UQ35|SRRM2	35.25	156	EQNSALPTSS#QDEELMEVVEK	sp|Q9NR16-2|C163B	10.91	12	GN@ESFLWDCHAKPWGQSDCGHK
sp|Q13200|PSMD2	71.15	73	DTSLYRPALEELRR	sp|Q9UQ35|SRRM2	35.25	156	FQSDSSSYPTVDS#NSLLGQSR	sp|Q9NR16-2|C163B	10.91	12	IWLDDVSCYGN@ESALWECQHR
sp|Q13200|PSMD2	71.15	73	EAPADMGAHQGVAVLGIALIAMGEEIGAEMALR	sp|Q9UQ35|SRRM2	35.25	156	FSPFPVQDRPES#SLVFK	sp|Q9NR16-2|C163B	10.91	12	LADGSNN@CSGR
sp|Q13200|PSMD2	71.15	73	EAPADMGAHQGVAVLGIALIAMGEEIGAEM^ALR	sp|Q9UQ35|SRRM2	35.25	156	GEFS#ASPMLK	sp|Q9NR16-2|C163B	10.91	12	LEVFYN@GTWGSVGR
sp|Q13200|PSMD2	71.15	73	EDVLTLLLPVMGDSK	sp|Q9UQ35|SRRM2	35.25	156	GEFS#ASPM^LK	sp|Q9NR16-2|C163B	10.91	12	LVDGN@NSCSGR
sp|Q13200|PSMD2	71.15	73	EDVLTLLLPVM^GDSK	sp|Q9UQ35|SRRM2	35.25	156	GEFSAS#PMLK	sp|Q9NR16-2|C163B	10.91	12	N@ITTAIAGIVCR
sp|Q13200|PSMD2	71.15	73	EIYENMAPGENK	sp|Q9UQ35|SRRM2	35.25	156	GEFSAS#PM^LK	tr|Q9UGQ1|Q9UGQ1	4.67	1	MSISPN@TTYPSLLEDGR
sp|Q13200|PSMD2	71.15	73	EIYENMAPGENKR	sp|Q9UQ35|SRRM2	35.25	156	GEGDAPFS#EPGTTS#TQRPSSPETATK	tr|H9KVA7|H9KVA7	33.95	47	AELPKPSISSN@NSKPVEDK
sp|Q13200|PSMD2	71.15	73	EKEEDKDKK	sp|Q9UQ35|SRRM2	35.25	156	GEGDAPFSEPGT#TS#TQRPSSPETATK	tr|H9KVA7|H9KVA7	33.95	47	DAVAFTCEPEAQN@TTY
sp|Q13200|PSMD2	71.15	73	ELDIMEPK	sp|Q9UQ35|SRRM2	35.25	156	GEGDAPFSEPGTT#STQRPSS#PETATK	tr|H9KVA7|H9KVA7	33.95	47	DAVAFTCEPEAQN@TTYLWWVNGQSLPVSPR
sp|Q13200|PSMD2	71.15	73	ELDIM^EPK	sp|Q9UQ35|SRRM2	35.25	156	GEGDAPFSEPGTTST#QRPSSPETATK	tr|H9KVA7|H9KVA7	33.95	47	DAVAFTCEPETQDATYLWWVNN@QSLPVSPR
sp|Q13200|PSMD2	71.15	73	EPLLTLVK	sp|Q9UQ35|SRRM2	35.25	156	GEGDAPFSEPGTTSTQRPSS#PETATK	tr|H9KVA7|H9KVA7	33.95	47	EIIYPN@ASLLIQNIIQN@DTGFY
sp|Q13200|PSMD2	71.15	73	EQELSEEDKQLQDELEMLVER	sp|Q9UQ35|SRRM2	35.25	156	GQSQT#SPDHRSDT#S#SPEVR	tr|H9KVA7|H9KVA7	33.95	47	EIIYPN@ASLLIQNIIQN@DTGFYTL
sp|Q13200|PSMD2	71.15	73	EWQELDDAEK	sp|Q9UQ35|SRRM2	35.25	156	GRS#RT#PPTSR	tr|H9KVA7|H9KVA7	33.95	47	EIIYPN@ASLLIQNIIQN@DTGFYTLH
sp|Q13200|PSMD2	71.15	73	FAADIISVLAM	sp|Q9UQ35|SRRM2	35.25	156	HASSS#PESPKPAPAPGSHR	tr|H9KVA7|H9KVA7	33.95	47	EIIYPN@ASLLIQNIIQN@DTGFYTLHVIK
sp|Q13200|PSMD2	71.15	73	FAADIISVLAMTMSGER	sp|Q9UQ35|SRRM2	35.25	156	HGGS#PQPLAT#TPLSQEPVNPPSEAS#PTR	tr|H9KVA7|H9KVA7	33.95	47	EIIYPN@ASLLIQNIIQNDTGFYTLH
sp|Q13200|PSMD2	71.15	73	FAADIISVLAMTM^SGER	sp|Q9UQ35|SRRM2	35.25	156	HGGS#PQPLATTPLS#QEPVNPPSEAS#PTR	tr|H9KVA7|H9KVA7	33.95	47	EIIYPN@ASLLIQNIIQNDTGFYTLHVIK
sp|Q13200|PSMD2	71.15	73	FAADIISVLAM^TMSGER	sp|Q9UQ35|SRRM2	35.25	156	HGGS#PQPLATTPLSQEPVNPPSEAS#PTR	tr|H9KVA7|H9KVA7	33.95	47	ELFISN@ITEK
sp|Q13200|PSMD2	71.15	73	FGGSGSQVDSAR	sp|Q9UQ35|SRRM2	35.25	156	HGGS#PQPLATTPLSQEPVNPPSEASPTR	tr|H9KVA7|H9KVA7	33.95	47	ELPKPSISSN@NSKPVEDK
sp|Q13200|PSMD2	71.15	73	GEAIEAILAALEVVSEPFR	sp|Q9UQ35|SRRM2	35.25	156	HGGSPQPLATTPLSQEPVNPPSEAS#PTR	tr|H9KVA7|H9KVA7	33.95	47	HTQELFISN@ITEK
sp|Q13200|PSMD2	71.15	73	GLAYAGSNR	sp|Q9UQ35|SRRM2	35.25	156	HSLS#GSSPGMK	tr|H9KVA7|H9KVA7	33.95	47	IQQHTQELFISN@ITEK
sp|Q13200|PSMD2	71.15	73	GM^VGSGTNNAR	sp|Q9UQ35|SRRM2	35.25	156	MALPPQEDATAS#PPR	tr|H9KVA7|H9KVA7	33.95	47	ISSN@NSKPVEDK
sp|Q13200|PSMD2	71.15	73	IAVGSCNGDVTSTILQTIMEK	sp|Q9UQ35|SRRM2	35.25	156	MAPALSGANLTS#PR	tr|H9KVA7|H9KVA7	33.95	47	ITPNNN@GTY
sp|Q13200|PSMD2	71.15	73	ILLWDVDGGLTQIDK	sp|Q9UQ35|SRRM2	35.25	156	MGQAPSQSLLPPAQDQPRS#PVPSAFSDQSR	tr|H9KVA7|H9KVA7	33.95	47	ITPNNN@GTYACF
sp|Q13200|PSMD2	71.15	73	LALMLNDMELVEDIFTSCK	sp|Q9UQ35|SRRM2	35.25	156	M^ALPPQEDAT#ASPPR	tr|H9KVA7|H9KVA7	33.95	47	ITPNNN@GTYACFVSNLATGR
sp|Q13200|PSMD2	71.15	73	LALMLNDM^ELVEDIFTSCK	sp|Q9UQ35|SRRM2	35.25	156	M^ALPPQEDATAS#PPR	tr|H9KVA7|H9KVA7	33.95	47	LPKPSISSN@NSK
sp|Q13200|PSMD2	71.15	73	LALM^LNDMELVEDIFTSCK	sp|Q9UQ35|SRRM2	35.25	156	M^GQAPSQSLLPPAQDQPRS#PVPSAFSDQSR	tr|H9KVA7|H9KVA7	33.95	47	LPKPSISSN@NSKPVEDK
sp|Q13200|PSMD2	71.15	73	LAQGLTHLGK	sp|Q9UQ35|SRRM2	35.25	156	NHS#GS#RT#PPVALNSSR	tr|H9KVA7|H9KVA7	33.95	47	LYGPDAPTISPLN@TSYR
sp|Q13200|PSMD2	71.15	73	LGSIFGLGLAYAGSNR	sp|Q9UQ35|SRRM2	35.25	156	NHS#GSRT#PPVALNSSR	tr|H9KVA7|H9KVA7	33.95	47	N@DTASYK
sp|Q13200|PSMD2	71.15	73	LKEIYENMAPGENK	sp|Q9UQ35|SRRM2	35.25	156	NHSGS#RTPPVALNSSR	tr|H9KVA7|H9KVA7	33.95	47	NSGLYTCQAN@NSASGH
sp|Q13200|PSMD2	71.15	73	LLTDDGNK	sp|Q9UQ35|SRRM2	35.25	156	QGSIT#SPQANEQSVT#PQRR	tr|H9KVA7|H9KVA7	33.95	47	NSGLYTCQAN@NSASGHSR
sp|Q13200|PSMD2	71.15	73	LNILDTLSK	sp|Q9UQ35|SRRM2	35.25	156	QGSITS#PQANEQSVT#PQR	tr|H9KVA7|H9KVA7	33.95	47	PSISSN@NSK
sp|Q13200|PSMD2	71.15	73	LVGSQEELASWGHEYVR	sp|Q9UQ35|SRRM2	35.25	156	QGSITS#PQANEQSVTPQR	tr|H9KVA7|H9KVA7	33.95	47	PSISSN@NSKPVEDK
sp|Q13200|PSMD2	71.15	73	MLNDMELVEDIFTSCK	sp|Q9UQ35|SRRM2	35.25	156	QGSITSPQANEQSVT#PQR	tr|H9KVA7|H9KVA7	33.95	47	RSDSVILNVLYGPDAPTISPLN@TSYR
sp|Q13200|PSMD2	71.15	73	MLVTFDEELRPLPVSVR	sp|Q9UQ35|SRRM2	35.25	156	QGSITSPQANEQSVT#PQRR	tr|H9KVA7|H9KVA7	33.95	47	SAELPKPSISSN@NSK
sp|Q13200|PSMD2	71.15	73	MNLASSFVNGFVNAAFGQDK	sp|Q9UQ35|SRRM2	35.25	156	QPS#SPYEDKDK	tr|H9KVA7|H9KVA7	33.95	47	SAELPKPSISSN@NSKPVEDK
sp|Q13200|PSMD2	71.15	73	M^LVTFDEELRPLPVSVR	sp|Q9UQ35|SRRM2	35.25	156	QPSS#PYEDKDK	tr|H9KVA7|H9KVA7	33.95	47	SDSVILNVLYGPDAPTISPLN@TSYR
sp|Q13200|PSMD2	71.15	73	NAEHEACDLLMEIEQVDMLEK	sp|Q9UQ35|SRRM2	35.25	156	QPSS#PYEDKDKDK	tr|H9KVA7|H9KVA7	33.95	47	SKPVEDKDAVAFTCEPEAQN@TTYLWWVNGQSLPVSPR
sp|Q13200|PSMD2	71.15	73	NECDPALALLSDYVLHNSNTMR	sp|Q9UQ35|SRRM2	35.25	156	QPSS#PYEDKDKDKK	tr|H9KVA7|H9KVA7	33.95	47	SKPVEDKDAVAFTCEPETQDATYLWWVNN@QSLPVSPR
sp|Q13200|PSMD2	71.15	73	NECDPALALLSDYVLHNSNTM^R	sp|Q9UQ35|SRRM2	35.25	156	QSHS#ESPSLQSK	tr|H9KVA7|H9KVA7	33.95	47	SN@NSKPVEDK
sp|Q13200|PSMD2	71.15	73	NMAHNAEHEACDLLMEIEQVDMLEK	sp|Q9UQ35|SRRM2	35.25	156	QSHSES#PSLQSK	tr|H9KVA7|H9KVA7	33.95	47	TCEPEAQN@TTYLWWVNGQSLPVSPR
sp|Q13200|PSMD2	71.15	73	QLAQYHAK	sp|Q9UQ35|SRRM2	35.25	156	QSHSGS#IS#PYPK	tr|H9KVA7|H9KVA7	33.95	47	TCEPETQDATYLWWVNN@QSLPVSPR
sp|Q13200|PSMD2	71.15	73	QLQDELEMLVER	sp|Q9UQ35|SRRM2	35.25	156	QSHSGS#ISPYPK	tr|H9KVA7|H9KVA7	33.95	47	TITVSAELPKPSISSN@NSK
sp|Q13200|PSMD2	71.15	73	SETELKDTYAR	sp|Q9UQ35|SRRM2	35.25	156	QSHSGSIS#PYPK	tr|H9KVA7|H9KVA7	33.95	47	TITVSAELPKPSISSN@NSKPV
sp|Q13200|PSMD2	71.15	73	SFANTLVDVCAYAGSGNVLK	sp|Q9UQ35|SRRM2	35.25	156	QSIS#SPVLDAVPR	tr|H9KVA7|H9KVA7	33.95	47	TITVSAELPKPSISSN@NSKPVED
sp|Q13200|PSMD2	71.15	73	SSTTSMTSVPK	sp|Q9UQ35|SRRM2	35.25	156	RGEGDAPFS#EPGTTSTQRPSS#PETATK	tr|H9KVA7|H9KVA7	33.95	47	TITVSAELPKPSISSN@NSKPVEDK
sp|Q13200|PSMD2	71.15	73	SSTTSMTSVPKPLK	sp|Q9UQ35|SRRM2	35.25	156	RGEGDAPFSEPGTTS#TQRPSSPETATK	tr|H9KVA7|H9KVA7	33.95	47	TITVSAELPKPSISSN@NSKPVEDKDAVAF
sp|Q13200|PSMD2	71.15	73	TFDEELRPLPVSVR	sp|Q9UQ35|SRRM2	35.25	156	RGEGDAPFSEPGTTSTQRPSS#PETATK	tr|H9KVA7|H9KVA7	33.95	47	TLTLFN@VTR
sp|Q13200|PSMD2	71.15	73	TITGFQTH	sp|Q9UQ35|SRRM2	35.25	156	RPS#PQPSPR	tr|H9KVA7|H9KVA7	33.95	47	TLTLFN@VTRN@DTASYK
sp|Q13200|PSMD2	71.15	73	TITGFQTHTTPVLLAHGER	sp|Q9UQ35|SRRM2	35.25	156	RRPS#PQPSPR	tr|H9KVA7|H9KVA7	33.95	47	TQELFISN@ITEK
sp|Q13200|PSMD2	71.15	73	TTPVLLAHGER	sp|Q9UQ35|SRRM2	35.25	156	RSRS#RTSPVT#R	tr|H9KVA7|H9KVA7	33.95	47	VYPELPKPSISSN@NSK
sp|Q13200|PSMD2	71.15	73	VCLYLTSCVNYVPEPENSALLR	sp|Q9UQ35|SRRM2	35.25	156	RVPS#PTPAPK	tr|H9KVA7|H9KVA7	33.95	47	VYPELPKPSISSN@NSKPVEDK
sp|Q13200|PSMD2	71.15	73	VGQAVDVVGQAGK	sp|Q9UQ35|SRRM2	35.25	156	S#CFESS#PDPELK	tr|H9KVA7|H9KVA7	33.95	47	VYPELPKPSISSN@NSKPVEDKDAVAF
sp|Q13200|PSMD2	71.15	73	VGQAVDVVGQAGKPK	sp|Q9UQ35|SRRM2	35.25	156	S#LS#GSSPCPK	tr|H9KVA7|H9KVA7	33.95	47	YPELPKPSISSN@NSKPVEDK
sp|Q13200|PSMD2	71.15	73	VPDDIYK	sp|Q9UQ35|SRRM2	35.25	156	S#LS#YSPVER	sp|Q14766-4|LTBP1	3.72	3	GN@TTTLISENGHAADTLTATNFR
sp|Q13200|PSMD2	71.15	73	VQQLLHICSEHFDSK	sp|Q9UQ35|SRRM2	35.25	156	S#LSGSS#PCPK	sp|Q14766-4|LTBP1	3.72	3	KECYYNLNDASLCDNVLAPN@VTK
sp|Q13200|PSMD2	71.15	73	WLPLGLGLNHLGK	sp|Q9UQ35|SRRM2	35.25	156	S#LSGSSPCPK	sp|Q14766-4|LTBP1	3.72	3	YVQDQVAAPFQLSN@HTGR
sp|Q13200|PSMD2	71.15	73	YGEPTLR	sp|Q9UQ35|SRRM2	35.25	156	S#LSYS#PVER	tr|E7EP45|E7EP45	3.95	2	N@VTHHVSVTK
sp|Q13200|PSMD2	71.15	73	YLYSSEDYIK	sp|Q9UQ35|SRRM2	35.25	156	S#LT#RS#PPAIR	tr|E7EP45|E7EP45	3.95	2	TLSPTGN@ISSAPK
sp|Q13200|PSMD2	71.15	73	YVPEPENSALLR	sp|Q9UQ35|SRRM2	35.25	156	S#LT#RSPPAIR	sp|Q70SY1|CR3L2	1.54	1	LEGN@ETLK
sp|P05455|LA	65.2	38	AAQPGSGK	sp|Q9UQ35|SRRM2	35.25	156	S#PGMLEPLGSSR	tr|Q5JT02|Q5JT02	5.2	2	FVHVN@TSAVLK
sp|P05455|LA	65.2	38	AELMEISEDK	sp|Q9UQ35|SRRM2	35.25	156	S#PGM^LEPLGSSR	tr|Q5JT02|Q5JT02	5.2	2	N@LSFMAR
sp|P05455|LA	65.2	38	AELM^EISEDK	sp|Q9UQ35|SRRM2	35.25	156	S#PVPSAFSDQSR	tr|H3BSJ6|H3BSJ6	3.74	1	IN@ATVWK
sp|P05455|LA	65.2	38	AELM^EISEDKTK	sp|Q9UQ35|SRRM2	35.25	156	S#RAS#PVSR	sp|Q8IUN9-3|CLC10	12.5	1	TDFSN@FTSNTVAEIQALTSQGSSLEETIASLK
sp|P05455|LA	65.2	38	AKQEQEAK	sp|Q9UQ35|SRRM2	35.25	156	S#RPSM^SPTPLDR	sp|Q5JRA6-2|MIA3	2.16	6	IQQESLGSAPLMGDDHPN@ASR
sp|P05455|LA	65.2	38	AREETDKEEPASK	sp|Q9UQ35|SRRM2	35.25	156	S#RS#PATAK	sp|Q5JRA6-2|MIA3	2.16	6	IQQESLGSAPLM^GDDHPN@ASR
sp|P05455|LA	65.2	38	DANNGNLQLR	sp|Q9UQ35|SRRM2	35.25	156	S#RS#PLAIR	sp|Q5JRA6-2|MIA3	2.16	6	KIQQESLGSAPLMGDDHPN@ASR
sp|P05455|LA	65.2	38	DDYFAK	sp|Q9UQ35|SRRM2	35.25	156	S#RS#RS#PLAIR	sp|Q5JRA6-2|MIA3	2.16	6	KIQQESLGSAPLM^GDDHPN@ASR
sp|P05455|LA	65.2	38	EDLHILFSNHGEIK	sp|Q9UQ35|SRRM2	35.25	156	S#RS#RT#PPVTR	sp|Q5JRA6-2|MIA3	2.16	6	SAPLMGDDHPN@ASR
sp|P05455|LA	65.2	38	EQIKLDEGWVPLEIMIK	sp|Q9UQ35|SRRM2	35.25	156	S#RS#SS#PVTELASR	sp|Q5JRA6-2|MIA3	2.16	6	TSN@SSQVSNEQDKIDAYK
sp|P05455|LA	65.2	38	ETDLLILFK	sp|Q9UQ35|SRRM2	35.25	156	S#RS#SSPVTELASR	tr|E9PI73|E9PI73	9.42	1	AQHELN@CSLQDPR
sp|P05455|LA	65.2	38	EVTWEVLEGEVEK	sp|Q9UQ35|SRRM2	35.25	156	S#RSGSS#QELDVKPSASPQER	tr|C9J2C3|C9J2C3	9.7	2	IAEN@YTAVVSPDIASIDLNTFEFNKPSPYGSNHNR
sp|P05455|LA	65.2	38	EVTWEVLEGEVEKEALK	sp|Q9UQ35|SRRM2	35.25	156	S#RSPS#SPELNNK	tr|C9J2C3|C9J2C3	9.7	2	TTN@LSVEEQK
sp|P05455|LA	65.2	38	FSGDLDDQTCR	sp|Q9UQ35|SRRM2	35.25	156	S#RSVS#PCSNVESR	sp|Q9HAW9|UD18	4.53	4	LAN@NTILVK
sp|P05455|LA	65.2	38	FVETPGQK	sp|Q9UQ35|SRRM2	35.25	156	S#RT#PLISR	sp|Q9HAW9|UD18	4.53	4	PSNLAN@NTILVK
sp|P05455|LA	65.2	38	GFPTDATLDDIK	sp|Q9UQ35|SRRM2	35.25	156	S#RT#PLLPR	sp|Q9HAW9|UD18	4.53	4	SLN@CTVK
sp|P05455|LA	65.2	38	GFPTDATLDDIKEWLEDK	sp|Q9UQ35|SRRM2	35.25	156	S#RT#PPAIR	sp|Q9HAW9|UD18	4.53	4	YTGTRPSNLAN@NTILVK
sp|P05455|LA	65.2	38	GQVLNIQMR	sp|Q9UQ35|SRRM2	35.25	156	S#RT#PPTSR	sp|P01130-2|LDLR	7.04	2	DMSDEVGCVN@VTLCEGPNK
sp|P05455|LA	65.2	38	GQVLNIQM^R	sp|Q9UQ35|SRRM2	35.25	156	S#RT#SPAPWK	sp|P01130-2|LDLR	7.04	2	LTGSDVNLLAENLLSPEDMVLFHN@LTQPR
sp|P05455|LA	65.2	38	GSIFVVFDSIESAK	sp|Q9UQ35|SRRM2	35.25	156	S#RT#SPVSR	sp|P39059|COFA1	0.65	1	GPN@GSVGEK
sp|P05455|LA	65.2	38	ICHQIEYYFGDFNLPR	sp|Q9UQ35|SRRM2	35.25	156	S#RT#SVTR	sp|Q92637-2|FCGRB	5.8	1	ITSASVN@DSGEYR
sp|P05455|LA	65.2	38	IIEDQQESLNK	sp|Q9UQ35|SRRM2	35.25	156	S#SRS#SPELTR	sp|O75339|CILP1	2.79	2	EQRPGQN@CSNYTVR
sp|P05455|LA	65.2	38	KFVETPGQK	sp|Q9UQ35|SRRM2	35.25	156	S#SS#PVTELASR	sp|O75339|CILP1	2.79	2	LPHDCFQN@ATNSFYYDVGR
sp|P05455|LA	65.2	38	LDEGWVPLEIMIK	sp|Q9UQ35|SRRM2	35.25	156	S#STPPGESYFGVSSLQLK	tr|E7EW91|E7EW91	2.04	1	YHSQTYGN@GSK
sp|P05455|LA	65.2	38	LDEGWVPLEIM^IK	sp|Q9UQ35|SRRM2	35.25	156	S#VS#PCSNVESR	tr|E7ETN3|E7ETN3	6.73	10	IVLDPSGSMNIYLVLDGSDSIGASN@FTGAK
sp|P05455|LA	65.2	38	LEEDAEMK	sp|Q9UQ35|SRRM2	35.25	156	SAT#RPSPSPER	tr|E7ETN3|E7ETN3	6.73	10	LVLDGSDSIGASN@FTGAK
sp|P05455|LA	65.2	38	LTTDFNVIVEALSK	sp|Q9UQ35|SRRM2	35.25	156	SATRPS#PS#PERSST#GPEPPAPTPLLAER	tr|E7ETN3|E7ETN3	6.73	10	QSVPAHFVALN@GSK
sp|P05455|LA	65.2	38	MAALEAK	sp|Q9UQ35|SRRM2	35.25	156	SCFES#S#PDPELK	tr|E7ETN3|E7ETN3	6.73	10	SPYYN@VSDEISFH
sp|P05455|LA	65.2	38	M^AALEAK	sp|Q9UQ35|SRRM2	35.25	156	SCFESS#PDPELK	tr|E7ETN3|E7ETN3	6.73	10	SPYYN@VSDEISFHCY
sp|P05455|LA	65.2	38	QKLEEDAEMK	sp|Q9UQ35|SRRM2	35.25	156	SEEPAGQILS#HLSSELK	tr|E7ETN3|E7ETN3	6.73	10	SPYYN@VSDEISFHCYDGY
sp|P05455|LA	65.2	38	QKLEEDAEM^K	sp|Q9UQ35|SRRM2	35.25	156	SEPGTTSTQRPS#SPETATK	tr|E7ETN3|E7ETN3	6.73	10	SPYYN@VSDEISFHCYDGYTLR
sp|P05455|LA	65.2	38	RSPSKPLPEVTDEYK	sp|Q9UQ35|SRRM2	35.25	156	SGS#SQELDVKPSASPQER	tr|E7ETN3|E7ETN3	6.73	10	TMFPN@LTDVR
sp|P05455|LA	65.2	38	SKAELMEISEDK	sp|Q9UQ35|SRRM2	35.25	156	SGSS#QELDVKPS#ASPQER	tr|E7ETN3|E7ETN3	6.73	10	TM^FPN@LTDVR
sp|P05455|LA	65.2	38	SKAELMEISEDKTK	sp|Q9UQ35|SRRM2	35.25	156	SGSS#QELDVKPSASPQER	tr|E7ETN3|E7ETN3	6.73	10	VLDGSDSIGASN@FTGAK
sp|P05455|LA	65.2	38	SPSKPLPEVTDEYK	sp|Q9UQ35|SRRM2	35.25	156	SLS#YSPVER	tr|E7ESM2|E7ESM2	3.29	1	EN@STDYLYPEQLK
sp|P05455|LA	65.2	38	SPSKPLPEVTDEYKNDVK	sp|Q9UQ35|SRRM2	35.25	156	SLSGS#SPCPK	sp|Q6NUS6-4|TECT3	7.58	1	QFCVHVN@NSNLNYFQK
sp|P05455|LA	65.2	38	VQFQGK	sp|Q9UQ35|SRRM2	35.25	156	SLT#RS#PPAIR	sp|O15460-2|P4HA2	10.32	3	LNTDWPALEDLVLQDSAAGFIAN@LSVQR
sp|P05455|LA	65.2	38	WIDFVR	sp|Q9UQ35|SRRM2	35.25	156	SRPS#MS#PTPLDR	sp|O15460-2|P4HA2	10.32	3	TLTN@QTEAELATPEGIYER
sp|Q07002|CDK18	25.42	8	DLKPQNLLINER	sp|Q9UQ35|SRRM2	35.25	156	SRPS#MSPTPLDR	sp|O15460-2|P4HA2	10.32	3	TLTN@QTEAELATPEGIYERPVDYLPER
sp|Q07002|CDK18	25.42	8	LDTDGIHLLSSLLLYESK	sp|Q9UQ35|SRRM2	35.25	156	SRPS#M^S#PTPLDR	tr|A2AAT8|A2AAT8	13.86	2	SYLN@FTPEPSDIFSC
sp|Q07002|CDK18	25.42	8	LLGTPTEETWPGVTAFSEFR	sp|Q9UQ35|SRRM2	35.25	156	SRPSM^S#PTPLDR	tr|A2AAT8|A2AAT8	13.86	2	SYLN@FTPEPSDIFSCIVTHEIDR
sp|Q07002|CDK18	25.42	8	LPQEFLQK	sp|Q9UQ35|SRRM2	35.25	156	SRS#PS#S#PELNNK	tr|F8WDG3|F8WDG3	10.4	1	VN@LSCGGVSHPIR
sp|Q07002|CDK18	25.42	8	LTENLVALK	sp|Q9UQ35|SRRM2	35.25	156	SRS#PS#SPELNNK	sp|O60245|PCDH7	2.53	2	IDN@LTGELSTSER
sp|Q07002|CDK18	25.42	8	TETIEESLAEFTEQFNQLHNR	sp|Q9UQ35|SRRM2	35.25	156	SRT#PPSAPSQSR	sp|O60245|PCDH7	2.53	2	N@ISYTLLPPSSNVR
sp|Q07002|CDK18	25.42	8	TYSFPCYLPQPLINHAPR	sp|Q9UQ35|SRRM2	35.25	156	SRT#SPITR	sp|Q96AY3|FKB10	20.45	9	ITIPPHLAYGEN@GTGDK
sp|Q07002|CDK18	25.42	8	VHQLEDTASIFSLK	sp|Q9UQ35|SRRM2	35.25	156	SRTS#PAPWK	sp|Q96AY3|FKB10	20.45	9	N@HTYNTY
sp|P08670|VIME	87.98	121	ADAINTEFK	sp|Q9UQ35|SRRM2	35.25	156	SS#SPVTELASR	sp|Q96AY3|FKB10	20.45	9	TLSRPSETCN@ETTK
sp|P08670|VIME	87.98	121	ADLSEAANR	sp|Q9UQ35|SRRM2	35.25	156	SS#TPPGESYFGVSSLQLK	sp|Q96AY3|FKB10	20.45	9	YHYN@CSLLDGTQLFTSHDYGAPQEATLGANK
sp|P08670|VIME	87.98	121	ANYQDTIGR	sp|Q9UQ35|SRRM2	35.25	156	SSGHSSS#ELS#PDAVEK	sp|Q96AY3|FKB10	20.45	9	YHYN@GSLMDGTLFDSSYSR
sp|P08670|VIME	87.98	121	ASSPGGVYATR	sp|Q9UQ35|SRRM2	35.25	156	SSGHSSSELS#PDAVEK	sp|Q96AY3|FKB10	20.45	9	YHYN@GSLM^DGTLFDSSYSR
sp|P08670|VIME	87.98	121	DAINTEFK	sp|Q9UQ35|SRRM2	35.25	156	SSNQSISS#PVLDAVPR	sp|Q96AY3|FKB10	20.45	9	YHYN@GTFEDGK
sp|P08670|VIME	87.98	121	DGQVINETSQHHDDLE	sp|Q9UQ35|SRRM2	35.25	156	SSS#PVTELASR	sp|Q96AY3|FKB10	20.45	9	YHYN@GTFEDGKK
sp|P08670|VIME	87.98	121	DNLAEDIMR	sp|Q9UQ35|SRRM2	35.25	156	SSS#SPPPK	sp|Q96AY3|FKB10	20.45	9	YHYN@GTLLDGTSFDTSYSK
sp|P08670|VIME	87.98	121	DNLAEDIM^R	sp|Q9UQ35|SRRM2	35.25	156	SST#PPGESYFGVSSLQLK	sp|O95445-2|APOM	19.83	2	TELFSSSCPGGIMLN@ETGQGYQR
sp|P08670|VIME	87.98	121	DVDVSKPDLTAALR	sp|Q9UQ35|SRRM2	35.25	156	SSTGPEPPAPT#PLLAER	sp|O95445-2|APOM	19.83	2	TELFSSSCPGGIM^LN@ETGQGYQR
sp|P08670|VIME	87.98	121	DVSKPDLTAALR	sp|Q9UQ35|SRRM2	35.25	156	SVS#PCSNVESR	sp|Q99542-3|MMP19	8.56	1	VEKGYPRN@ISHNWM^HCRPR
sp|P08670|VIME	87.98	121	EAANYQDTIGR	sp|Q9UQ35|SRRM2	35.25	156	T#PPVALNSSR	sp|Q96BZ4|PLD4	9.29	3	ELGAVIYN@CSHLAQDLEK
sp|P08670|VIME	87.98	121	EEAENTLQSFR	sp|Q9UQ35|SRRM2	35.25	156	T#PTAPAVNLAGAR	sp|Q96BZ4|PLD4	9.29	3	SLQALSNPAAN@VSVDVK
sp|P08670|VIME	87.98	121	EEEIQELQAQIQEQHVQIDVDVSKPDLTAALR	sp|Q9UQ35|SRRM2	35.25	156	T#SPAPWK	sp|Q96BZ4|PLD4	9.29	3	TWPQN@FSSHFNR
sp|P08670|VIME	87.98	121	EIQELQAQIQEQHVQIDVDVSKPDLTAALR	sp|Q9UQ35|SRRM2	35.25	156	T#SPPLLDR	sp|Q9ULH0-3|KDIS	2.04	1	ALLQKYADIDIRGQDN@KTALY
sp|P08670|VIME	87.98	121	EKLQEEMLQR	sp|Q9UQ35|SRRM2	35.25	156	T#VARTPLGQR	tr|D6RD39|D6RD39	16.13	1	AEHGAEPPAPEPSAGASSN@WTTLPPPLFSK
sp|P08670|VIME	87.98	121	EKLQEEM^LQR	sp|Q9UQ35|SRRM2	35.25	156	TAVAPSAVNLADPRT#PTAPAVNLAGAR	tr|F5H7E1|F5H7E1	3.88	3	AHFFAPQN@LTNMNK
sp|P08670|VIME	87.98	121	EKVELQELNDR	sp|Q9UQ35|SRRM2	35.25	156	THT#TALAGRS#PSPASGR	tr|F5H7E1|F5H7E1	3.88	3	FFAPQN@LTNMNK
sp|P08670|VIME	87.98	121	EMEENFAVEAANYQDTIGR	sp|Q9UQ35|SRRM2	35.25	156	TPAAAAAMNLAS#PR	tr|F5H7E1|F5H7E1	3.88	3	ICDLLVANNHFAHFFAPQN@LTNMNK
sp|P08670|VIME	87.98	121	EM^EENFAVEAANYQDTIGR	sp|Q9UQ35|SRRM2	35.25	156	TPAAAAAM^NLAS#PR	tr|E9PFD9|E9PFD9	9.31	5	AAN@YTSSLNLPDK
sp|P08670|VIME	87.98	121	ESLQEEIAFLK	sp|Q9UQ35|SRRM2	35.25	156	TPAALAALSLT#GSGTPPTAANYPSSSR	tr|E9PFD9|E9PFD9	9.31	5	DVN@YTQIVVDR
sp|P08670|VIME	87.98	121	ETNLDSLPLVDTH	sp|Q9UQ35|SRRM2	35.25	156	VKAQT#PPGPS#LSGSKSPCPQEK	tr|E9PFD9|E9PFD9	9.31	5	EVHLVQFHEPDIYN@YSAL
sp|P08670|VIME	87.98	121	ETNLDSLPLVDTHSK	sp|Q9UQ35|SRRM2	35.25	156	VKAQT#PPGPSLSGSK	tr|E9PFD9|E9PFD9	9.31	5	KDVN@YTQIVVDR
sp|P08670|VIME	87.98	121	ETNLDSLPLVDTHSKR	sp|Q9UQ35|SRRM2	35.25	156	VKPET#PPR	tr|E9PFD9|E9PFD9	9.31	5	N@SSHSPLR
sp|P08670|VIME	87.98	121	FADLSEAANR	sp|Q9UQ35|SRRM2	35.25	156	VPS#PTPAPK	sp|Q6X4U4|SOSD1	10.19	1	SHVVKPVPAHPSSN@STLNQAR
sp|P08670|VIME	87.98	121	FANYIDK	sp|O75145-2|LIPA3	2.7	2	GEGPAIPGDT#PPPTPR	tr|Q5SQ12|Q5SQ12	20.63	3	SAGLASN@SSWLR
sp|P08670|VIME	87.98	121	FAVEAANYQDTIGR	sp|O75145-2|LIPA3	2.7	2	RGS#ALGPDEAGGELER	tr|Q5SQ12|Q5SQ12	20.63	3	SVVAPATDGGLN@LTSTFLR
sp|P08670|VIME	87.98	121	FLEQQNK	sp|Q63ZY6-4|NSN5C	11.97	1	QLEEPGAGTPS#PVR	tr|Q5SQ12|Q5SQ12	20.63	3	WFSAGLASN@SSWLR
sp|P08670|VIME	87.98	121	FSLADAINTEFK	tr|H0YI02|H0YI02	8.44	1	TLVLSSSPTSPT#QEPLPGGK	sp|P12821-2|ACE	5.15	9	FDVNQLQN@TTIK
sp|P08670|VIME	87.98	121	HVQIDVDVSKPDLTAALR	sp|Q9UHW9-2|S12A6	8.55	9	IQDSDEPDLSQNS#ITGEHSQLLDDGHK	sp|P12821-2|ACE	5.15	9	KFDVNQLQN@TTIK
sp|P08670|VIME	87.98	121	IDVDVSKPDLTAALR	sp|Q9UHW9-2|S12A6	8.55	9	IQDSDEPDLSQNS#ITGEHSQLLDDGHKK	sp|P12821-2|ACE	5.15	9	N@ETHFDAGAK
sp|P08670|VIME	87.98	121	ILLAELEQLK	sp|Q9UHW9-2|S12A6	8.55	9	LT#SIGS#DEDEETETYQEK	sp|P12821-2|ACE	5.15	9	NALLSN@MSR
sp|P08670|VIME	87.98	121	ILLAELEQLKGQGK	sp|Q9UHW9-2|S12A6	8.55	9	LTS#IGSDEDEETETYQEK	sp|P12821-2|ACE	5.15	9	NMQIAN@HTLK
sp|P08670|VIME	87.98	121	IQEQHVQIDVDVSKPDLTAALR	sp|Q9UHW9-2|S12A6	8.55	9	LTSIGS#DEDEETETYQEK	sp|P12821-2|ACE	5.15	9	NM^QIAN@HTLK
sp|P08670|VIME	87.98	121	ISLPLPNFSSL	sp|Q9UHW9-2|S12A6	8.55	9	S#MEGFQDLLNMRPDQSNVR	sp|P12821-2|ACE	5.15	9	QQYNALLSN@MSR
sp|P08670|VIME	87.98	121	ISLPLPNFSSLN	sp|Q9UHW9-2|S12A6	8.55	9	T#LMMEQR	sp|P12821-2|ACE	5.15	9	QQYNALLSN@M^SR
sp|P08670|VIME	87.98	121	ISLPLPNFSSLNLR	sp|Q9UHW9-2|S12A6	8.55	9	VEDPEEGAAAS#ISQEPSLADIK	sp|P12821-2|ACE	5.15	9	VTN@DTESDINYLLK
sp|P08670|VIME	87.98	121	KFADLSEAANR	sp|Q9UHW9-2|S12A6	8.55	9	VEDPEEGAAASISQEPS#LADIK	tr|H0Y430|H0Y430	7.39	1	QTMIDFLQN@HTEGSRPPACPR
sp|P08670|VIME	87.98	121	KILLAELEQLK	sp|Q9Y666|S12A7	5.36	7	DT#SLSGFK	tr|F5GXJ9|F5GXJ9	19.55	7	EGDN@ITLK
sp|P08670|VIME	87.98	121	KLHEEEIQELQAQIQEQHV	sp|Q9Y666|S12A7	5.36	7	ENS#PFLNNVEVEQESFFEGK	tr|F5GXJ9|F5GXJ9	19.55	7	IIISPEEN@VTLTCTAENQLER
sp|P08670|VIME	87.98	121	KLHEEEIQELQAQIQEQHVQIDV	sp|Q9Y666|S12A7	5.36	7	ENSPFLNNVEVEQES#FFEGK	tr|F5GXJ9|F5GXJ9	19.55	7	LGDCISEDSYPDGN@ITWYR
sp|P08670|VIME	87.98	121	KLHEEEIQELQAQIQEQHVQIDVDVSKPDLTAALR	sp|Q9Y666|S12A7	5.36	7	T#LMMEQR	tr|F5GXJ9|F5GXJ9	19.55	7	LNLSEN@YTLSISNAR
sp|P08670|VIME	87.98	121	KLLEGEESR	sp|Q9Y666|S12A7	5.36	7	TEAPGT#PEGPEPERPS#PGDGNPR	tr|F5GXJ9|F5GXJ9	19.55	7	N@ATGDYK
sp|P08670|VIME	87.98	121	KPDLTAALR	sp|Q9Y666|S12A7	5.36	7	TEAPGT#PEGPEPERPSPGDGNPR	tr|F5GXJ9|F5GXJ9	19.55	7	N@ATVVWMK
sp|P08670|VIME	87.98	121	KVELQELNDR	sp|Q9Y666|S12A7	5.36	7	TEAPGTPEGPEPERPS#PGDGNPR	tr|F5GXJ9|F5GXJ9	19.55	7	TVNSLN@VSAISIPEHDEADEISDENR
sp|P08670|VIME	87.98	121	KVESLQEEIAF	tr|B4DJ58|B4DJ58	15.56	6	AAESETPGKS#PEK	sp|P40199|CEAM6	23.26	5	DAVAFTCEPEVQN@TTYLWWVNGQSLPVSPR
sp|P08670|VIME	87.98	121	KVESLQEEIAFLK	tr|B4DJ58|B4DJ58	15.56	6	AAESETPGKS#PEKKPK	sp|P40199|CEAM6	23.26	5	LPKPSISSN@NSNPVEDK
sp|P08670|VIME	87.98	121	KVESLQEEIAFLKK	tr|B4DJ58|B4DJ58	15.56	6	ATNES#EDEIPQLVPIGK	sp|P40199|CEAM6	23.26	5	LQLSNGN@M^TLTLLSVK
sp|P08670|VIME	87.98	121	LGDLYEEEMR	tr|B4DJ58|B4DJ58	15.56	6	EKS#PSLGK	sp|P40199|CEAM6	23.26	5	SDLVNEEATGQFHVYPELPKPSISSN@NSNPVEDK
sp|P08670|VIME	87.98	121	LGDLYEEEM^R	tr|B4DJ58|B4DJ58	15.56	6	ES#EDEIPQLVPIGK	sp|P40199|CEAM6	23.26	5	YPELPKPSISSN@NSNPVEDK
sp|P08670|VIME	87.98	121	LHEEEIQELQAQIQEQH	tr|B4DJ58|B4DJ58	15.56	6	KATNES#EDEIPQLVPIGK	tr|F5H125|F5H125	13.74	2	FQLLN@FSSSELK
sp|P08670|VIME	87.98	121	LHEEEIQELQAQIQEQHV	sp|Q9BTA9-5|WAC	7.9	3	DAGDPS#PPNK	tr|F5H125|F5H125	13.74	2	VSLTN@VSISDEGR
sp|P08670|VIME	87.98	121	LHEEEIQELQAQIQEQHVQID	sp|Q9BTA9-5|WAC	7.9	3	ISTPQTNTVPIKPLIS#TPPVSSQPK	sp|Q30201-6|HFE	7.14	1	ALNYYPQN@ITMK
sp|P08670|VIME	87.98	121	LHEEEIQELQAQIQEQHVQIDV	sp|Q9BTA9-5|WAC	7.9	3	RSDS#PENK	sp|Q8NFP4|MDGA1	1.88	1	DSGYYN@CTATNNVGNPAK
sp|P08670|VIME	87.98	121	LHEEEIQELQAQIQEQHVQIDVDVSK	tr|Q32N00|Q32N00	6.94	3	QVS#ITGFFQR	sp|Q99102-17|MUC4	2.32	4	DVTALN@VSTLK
sp|P08670|VIME	87.98	121	LHEEEIQELQAQIQEQHVQIDVDVSKPDLTAALR	tr|Q32N00|Q32N00	6.94	3	VALS#DDETK	sp|Q99102-17|MUC4	2.32	4	RDVTALN@VSTLK
sp|P08670|VIME	87.98	121	LLAELEQLK	tr|Q32N00|Q32N00	6.94	3	VALS#DDETKETENMR	sp|Q99102-17|MUC4	2.32	4	TTSTPSFSPSVHN@VTGTVSQK
sp|P08670|VIME	87.98	121	LLQDSVDFSLADAINTEFK	tr|F8VSG3|F8VSG3	2.03	2	RS#PPPSLAK	sp|Q99102-17|MUC4	2.32	4	VGN@SSLEVAGCK
sp|P08670|VIME	87.98	121	LQDEIQNMK	tr|F8VSG3|F8VSG3	2.03	2	S#PPPSLAK	tr|B3KTR6|B3KTR6	4.85	1	GSPGN@GSSHSGAPGPDPTLAR
sp|P08670|VIME	87.98	121	LQDEIQNMKEEM	sp|Q9UHY1|NRBP	8.79	4	SVSPPVTSTTSAASPEEEEES#EDESEILEESPCGR	sp|O15118|NPC1	8.76	11	AAQLDN@YTR
sp|P08670|VIME	87.98	121	LQDEIQNMKEEMAR	sp|Q9UHY1|NRBP	8.79	4	T#PTPEPAEVETR	sp|O15118|NPC1	8.76	11	DADACN@ATNWIEYMFNK
sp|P08670|VIME	87.98	121	LQDEIQNMKEEM^AR	sp|Q9UHY1|NRBP	8.79	4	TPT#PEPAEVETR	sp|O15118|NPC1	8.76	11	GMEPMNN@ATK
sp|P08670|VIME	87.98	121	LQDEIQNM^K	sp|Q9UHY1|NRBP	8.79	4	VSPPVTSTTSAASPEEEEES#EDESEILEESPCGR	sp|O15118|NPC1	8.76	11	GMEPM^NN@ATK
sp|P08670|VIME	87.98	121	LQDEIQNM^KEEMAR	tr|K7EIP9|K7EIP9	36.84	2	IS#VGGLPVLASMTK	sp|O15118|NPC1	8.76	11	GM^EPMNN@ATK
sp|P08670|VIME	87.98	121	LQEAEEWYK	tr|K7EIP9|K7EIP9	36.84	2	IS#VGGLPVLASM^TK	sp|O15118|NPC1	8.76	11	NAAQLDN@YTR
sp|P08670|VIME	87.98	121	LQEEIAFLK	sp|Q9UHD8|SEPT9	11.77	8	AEVLGHKT#PEPAPR	sp|O15118|NPC1	8.76	11	NNYYN@DTEK
sp|P08670|VIME	87.98	121	LQEEMLQR	sp|Q9UHD8|SEPT9	11.77	8	LGDS#SGPALK	sp|O15118|NPC1	8.76	11	NPN@LTISFTAER
sp|P08670|VIME	87.98	121	LQEEM^LQR	sp|Q9UHD8|SEPT9	11.77	8	RAEVLGHKT#PEPAPR	sp|O15118|NPC1	8.76	11	QSQFLN@VTATEDYVDPVTN@QTK
sp|P08670|VIME	87.98	121	LTCEVDALK	sp|Q9UHD8|SEPT9	11.77	8	RS#FEVEEVETPNSTPPR	sp|O15118|NPC1	8.76	11	TITPVFSDFPVHGMEPMNN@ATK
sp|P08670|VIME	87.98	121	MALDIEIATYR	sp|Q9UHD8|SEPT9	11.77	8	RTEITIVKPQES#AHR	sp|O15118|NPC1	8.76	11	VDN@ITDQFCN@ASVVDPACVR
sp|P08670|VIME	87.98	121	MFGGPGTASR	sp|Q9UHD8|SEPT9	11.77	8	S#FEVEEVETPNSTPPR	sp|Q7KZI7-10|MARK2	2.92	1	VPVASPSAHN@ISSSGGAPDR
sp|P08670|VIME	87.98	121	M^ALDIEIATYR	sp|Q9UHD8|SEPT9	11.77	8	SFEVEEVET#PNSTPPR	sp|Q8ND94|LRN4L	3.78	1	GPPLN@ATVR
sp|P08670|VIME	87.98	121	M^FGGPGTASR	sp|Q9UHD8|SEPT9	11.77	8	SVQPTS#EERIPK	tr|M0R009|M0R009	11.11	3	EGDHEFLEVPEAQEDVEATFPVHQPGN@YSC
sp|P08670|VIME	87.98	121	NLQEAEEWYK	sp|Q02410|APBA1	9.32	4	AAEDMPEAEQDLERPPT#PAGGRPDS#PGLQAPAGQQR	tr|M0R009|M0R009	11.11	3	EGDHEFLEVPEAQEDVEATFPVHQPGN@YSCSYR
sp|P08670|VIME	87.98	121	NYQDTIGR	sp|Q02410|APBA1	9.32	4	MDS#YEQEEDIDQIVAEVK	tr|M0R009|M0R009	11.11	3	REGDHEFLEVPEAQEDVEATFPVHQPGN@YSCSYR
sp|P08670|VIME	87.98	121	PDLTAALR	sp|Q02410|APBA1	9.32	4	SAS#TESGFHNHTDTAEGDVIAAAR	sp|Q9NNX6-8|CD209	4.48	1	QDAIYQN@LTQLK
sp|P08670|VIME	87.98	121	QAQIQEQHVQIDVDVSKPDLTAALR	sp|Q02410|APBA1	9.32	4	SAST#ES#GFHNHTDTAEGDVIAAAR	sp|Q9UBX7-1|KLK11	11.6	2	CAN@ITIIEHQK
sp|P08670|VIME	87.98	121	QDSVDFSLADAINTEFK	tr|H0Y917|H0Y917	5.77	2	KRLS#QSDEDVIR	sp|Q9UBX7-1|KLK11	11.6	2	TATESFPHPGFN@NSLPNK
sp|P08670|VIME	87.98	121	QDVDNASLAR	tr|H0Y917|H0Y917	5.77	2	RLS#QSDEDVIR	sp|Q969N2-6|PIGT	9	6	ASFKPLGLAN@DTDHYFLR
sp|P08670|VIME	87.98	121	QEQHVQIDVDVSKPDLTAALR	tr|C9JQ17|C9JQ17	50	3	GDAEDGEEYDDPFAGPPDTIS#LASER	sp|Q969N2-6|PIGT	9	6	FIDSTNTVTPTASFKPLGLAN@DTDHYFLR
sp|P08670|VIME	87.98	121	QESTEYR	tr|C9JQ17|C9JQ17	50	3	SIYLQEFQDKGDAEDGEEYDDPFAGPPDTIS#LASER	sp|Q969N2-6|PIGT	9	6	GLAN@DTDHYFLR
sp|P08670|VIME	87.98	121	QESTEYRR	tr|C9JQ17|C9JQ17	50	3	YDKDDEAPS#DGAQFPPIAAQDLPFVLK	sp|Q969N2-6|PIGT	9	6	PLGLAN@DTDHYFLR
sp|P08670|VIME	87.98	121	QIDVDVSKPDLTAALR	sp|Q8IXJ6-2|SIR2	3.13	2	KS#PPPAK	sp|Q969N2-6|PIGT	9	6	TYAIYDLLDTAMIN@NSR
sp|P08670|VIME	87.98	121	QQYESVAAK	sp|Q8IXJ6-2|SIR2	3.13	2	KS#PPPAKDEAR	sp|Q969N2-6|PIGT	9	6	TYAIYDLLDTAM^IN@NSR
sp|P08670|VIME	87.98	121	QSLTCEVDALK	sp|P46087-2|NOP2	9.28	5	FSNSIPQSQTGNSETAT#PTNVDLPQVIPK	sp|Q5ZPR3-3|CD276	12.17	2	TALFPDLLAQGN@ASLR
sp|P08670|VIME	87.98	121	QVDQLTNDK	sp|P46087-2|NOP2	9.28	5	GPQPPT#VSPIR	sp|Q5ZPR3-3|CD276	12.17	2	VVLGAN@GTYSCLVR
sp|P08670|VIME	87.98	121	QVDQLTNDKAR	sp|P46087-2|NOP2	9.28	5	GTDTQTPAVLS#PSK	sp|Q6P179-3|ERAP2	12.9	11	DLEITN@ATLQSEEDSR
sp|P08670|VIME	87.98	121	QVQSLTCEV	sp|P46087-2|NOP2	9.28	5	LGS#VEAPK	sp|Q6P179-3|ERAP2	12.9	11	DSLN@SSRPISK
sp|P08670|VIME	87.98	121	QVQSLTCEVDALK	sp|P46087-2|NOP2	9.28	5	TNKS#PEAKPLPGK	sp|Q6P179-3|ERAP2	12.9	11	EGHGWDQLITQLNQN@HTLLRPK
sp|P08670|VIME	87.98	121	QVQSLTCEVDALKGTNESLER	tr|B1B0M1|B1B0M1	6.28	3	ES#SAVPAR	sp|Q6P179-3|ERAP2	12.9	11	IEVLVSN@ATQFIILH
sp|P08670|VIME	87.98	121	RETNLDSLPLVDTHSK	tr|B1B0M1|B1B0M1	6.28	3	S#LSSS#PQAQPPRPAELSDEEVAELFQR	sp|Q6P179-3|ERAP2	12.9	11	IEVLVSN@ATQFIILHSK
sp|P08670|VIME	87.98	121	REYQDLLNVK	tr|B1B0M1|B1B0M1	6.28	3	TQTGDS#SSISSFSYR	sp|Q6P179-3|ERAP2	12.9	11	LPSVVIPLHYDLFVHPN@LTSLDFVASEK
sp|P08670|VIME	87.98	121	RQDVDNASLAR	tr|H0YD35|H0YD35	19.27	1	AQQDKHS#LRNEEGTELQAIVR	sp|Q6P179-3|ERAP2	12.9	11	N@ISDISENLK
sp|P08670|VIME	87.98	121	RQQYESVAAK	sp|P53985|MOT1	4.2	6	EEET#SIDVAGKPNEVTK	sp|Q6P179-3|ERAP2	12.9	11	N@ISDISENLKR
sp|P08670|VIME	87.98	121	RQVDQLTNDK	sp|P53985|MOT1	4.2	6	ESKEEETS#IDVAGKPNEVTK	sp|Q6P179-3|ERAP2	12.9	11	N@QTHYALQASLK
sp|P08670|VIME	87.98	121	RQVQSLTCEVDALK	sp|P53985|MOT1	4.2	6	KES#KEEETS#IDVAGKPNEVTK	sp|Q6P179-3|ERAP2	12.9	11	RN@ISDISENLK
sp|P08670|VIME	87.98	121	SLADAINTEFK	sp|P53985|MOT1	4.2	6	KES#KEEETSIDVAGK	sp|Q6P179-3|ERAP2	12.9	11	VHPN@LTSLDFVASEK
sp|P08670|VIME	87.98	121	SLGSALRPSTSR	sp|P53985|MOT1	4.2	6	KES#KEEETSIDVAGKPNEVTK	tr|H0Y4L0|H0Y4L0	11.56	4	GYYN@QSEAGSH
sp|P08670|VIME	87.98	121	SLQEEIAFLK	sp|P53985|MOT1	4.2	6	KESKEEET#SIDVAGKPNEVTK	tr|H0Y4L0|H0Y4L0	11.56	4	GYYN@QSEAGSHTLQSMY
sp|P08670|VIME	87.98	121	SLTCEVDALK	sp|Q8IWZ3|ANKH1	2.71	2	TGGGGGAS#GSDEDEVSEVESFILDQEDLDNPVLK	tr|H0Y4L0|H0Y4L0	11.56	4	GYYN@QSEAGSHTLQSMYGCDVGPDGR
sp|P08670|VIME	87.98	121	SLYASSPGGVYATR	sp|Q8IWZ3|ANKH1	2.71	2	VSTS#PVGLPSIDPSGSSPSSSSAPLASFSGIPGTR	tr|H0Y4L0|H0Y4L0	11.56	4	GYYN@QSEAGSHTLQSM^YGCDVGPDGR
sp|P08670|VIME	87.98	121	SPGGVYATR	sp|Q9Y678|COPG1	2.97	2	DEES#GGGSNPFQHLEK	tr|Q6DU44|Q6DU44	7.26	3	GYYN@QSEAGSH
sp|P08670|VIME	87.98	121	SSPGGVYATR	sp|Q9Y678|COPG1	2.97	2	TES#TPITAVK	tr|Q6DU44|Q6DU44	7.26	3	GYYN@QSEAGSHTLQWMHGCELGPDGR
sp|P08670|VIME	87.98	121	SSVPGVR	sp|Q1HVG0|RTA	3.64	1	CS#IACPIVM^RY#VLDHLIVVTDR	tr|Q6DU44|Q6DU44	7.26	3	GYYN@QSEAGSHTLQWM^HGCELGPDGR
sp|P08670|VIME	87.98	121	SVSSSSYR	sp|Q9H330-2|TM245	4.89	5	GESAPTLSTSPS#PSSPS#PTSPSPTLGR	sp|P13747|HLAE	6.98	2	GYYN@QSEAGSH
sp|P08670|VIME	87.98	121	SYVTTSTR	sp|Q9H330-2|TM245	4.89	5	GESAPTLSTSPSPSSPS#PTSPSPTLGR	sp|P13747|HLAE	6.98	2	GYYN@QSEAGSHTLQWMHGCELGPDR
sp|P08670|VIME	87.98	121	TCEVDALK	sp|Q9H330-2|TM245	4.89	5	SPSPTSPS#PTLGR	sp|O00533-2|CHL1	6.13	4	HAN@DSSSSTEIGSK
sp|P08670|VIME	87.98	121	TNEKVELQELNDR	sp|Q9H330-2|TM245	4.89	5	SVPT#PNQTPWPAQPQR	sp|O00533-2|CHL1	6.13	4	IIPSN@NSGTFR
sp|P08670|VIME	87.98	121	TVETRDGQVINETSQHHDDLE	sp|Q9H330-2|TM245	4.89	5	TSPSPSSPSPTSPS#PTLGR	sp|O00533-2|CHL1	6.13	4	TLYSGEDYPDTAPVIHGVDVIN@STLVK
sp|P08670|VIME	87.98	121	TYSLGSALR	tr|E9PMN0|E9PMN0	13.1	1	SNELGDVGVHCVLQGLQT#PSCK	sp|O00533-2|CHL1	6.13	4	VTWKPQGAPVEWEEETVTN@HTLR
sp|P08670|VIME	87.98	121	TYSLGSALRPSTSR	tr|H3BMS0|H3BMS0	9.34	6	APS#PTKR	sp|Q6V0I7-3|FAT4	1.39	4	ATDGDLGDN@GTVR
sp|P08670|VIME	87.98	121	VDFSLADAINTEFK	tr|H3BMS0|H3BMS0	9.34	6	RRS#PS#PKPTK	sp|Q6V0I7-3|FAT4	1.39	4	AYFTTIPEDAPTGTDVLLVN@ASDADASK
sp|P08670|VIME	87.98	121	VDVSKPDLTAALR	tr|H3BMS0|H3BMS0	9.34	6	RS#PS#PKPTK	sp|Q6V0I7-3|FAT4	1.39	4	IN@ITVSDVNDHTPK
sp|P08670|VIME	87.98	121	VEAANYQDTIGR	tr|H3BMS0|H3BMS0	9.34	6	S#KS#KPPK	sp|Q6V0I7-3|FAT4	1.39	4	YQN@VTGFSNVNINR
sp|P08670|VIME	87.98	121	VELQELNDR	tr|H3BMS0|H3BMS0	9.34	6	S#PS#PKPTK	tr|I3L168|I3L168	17.16	1	VGVQDFVLLEN@FTSEAAFIENLR
sp|P08670|VIME	87.98	121	VESLQEEIAFLK	tr|H3BMS0|H3BMS0	9.34	6	S#PSPKPTK	sp|P49961|ENTP1	7.25	5	EN@DTGVVHQVEECR
sp|P08670|VIME	87.98	121	VESLQEEIAFLKK	sp|Q9BQQ3-3|GORS1	15.45	4	KPPGT#PPPSALPLGAPPPDALPPGPT#PEDSPSLETGSR	sp|P49961|ENTP1	7.25	5	FLN@LTSEK
sp|P08670|VIME	87.98	121	VEVERDNLAEDIMR	sp|Q9BQQ3-3|GORS1	15.45	4	KPPGT#PPPSALPLGAPPPDALPPGPTPEDSPSLETGSR	sp|P49961|ENTP1	7.25	5	KVVN@VSDLYK
sp|P08670|VIME	87.98	121	VEVERDNLAEDIM^R	sp|Q9BQQ3-3|GORS1	15.45	4	KPPGTPPPSALPLGAPPPDALPPGPT#PEDS#PSLETGSR	sp|P49961|ENTP1	7.25	5	VVN@VSDLYK
sp|P08670|VIME	87.98	121	VQIDVDVSKPDLTAALR	sp|Q9BQQ3-3|GORS1	15.45	4	KPPGTPPPSALPLGAPPPDALPPGPTPEDS#PSLETGSR	sp|P49961|ENTP1	7.25	5	WPAEKEN@DTGVVHQVEECR
sp|P08670|VIME	87.98	121	VSKPDLTAALR	sp|Q8N488|RYBP	27.19	3	DKEIS#PSVTK	tr|Q0VAC5|Q0VAC5	15.27	10	MVSHHN@LTTGATL
sp|P08670|VIME	87.98	121	YQDLLNVK	sp|Q8N488|RYBP	27.19	3	SDILKDPPSEANS#IQS#ANATTK	tr|Q0VAC5|Q0VAC5	15.27	10	MVSHHN@LTTGATLINEQWLL
sp|P17661|DESM	83.62	109	AALAAEVNR	sp|Q8N488|RYBP	27.19	3	SSSTSSST#VTSSAGSEQQNQSSSGSESTDK	tr|Q0VAC5|Q0VAC5	15.27	10	MVSHHN@LTTGATLINEQWLLTTAK
sp|P17661|DESM	83.62	109	ADVDAATLAR	tr|F8VW64|F8VW64	11.46	1	QTLPS#SPTTTK	tr|Q0VAC5|Q0VAC5	15.27	10	M^VSHHN@LTTGATLINEQWLLTTAK
sp|P17661|DESM	83.62	109	AELYEEELR	tr|E5RJM2|E5RJM2	18.52	4	GPLSS#APEIVHEDLK	tr|Q0VAC5|Q0VAC5	15.27	10	NLFLN@HSEN@ATAK
sp|P17661|DESM	83.62	109	AGELLDFSLADAVNQEFLTTR	tr|E5RJM2|E5RJM2	18.52	4	KIS#TEDINK	tr|Q0VAC5|Q0VAC5	15.27	10	NLFLN@HSENATAK
sp|P17661|DESM	83.62	109	ALAAEVNR	tr|E5RJM2|E5RJM2	18.52	4	RVS#LSEIGFGK	tr|Q0VAC5|Q0VAC5	15.27	10	NLFLNHSEN@ATAK
sp|P17661|DESM	83.62	109	AQYETIAAK	tr|E5RJM2|E5RJM2	18.52	4	VS#LSEIGFGK	tr|Q0VAC5|Q0VAC5	15.27	10	VLHPN@YSQVDIGLIK
sp|P17661|DESM	83.62	109	ASEASGYQDNIAR	sp|Q96RU3-4|FNBP1	9.07	4	QSGLYDSQNPPTVNNCAQDRES#PDGSYTEEQSQESEMK	tr|Q0VAC5|Q0VAC5	15.27	10	VVLHPN@YSQV
sp|P17661|DESM	83.62	109	DGEVVSEATQQQH	sp|Q96RU3-4|FNBP1	9.07	4	RQS#GLYDSQNPPTVNNCAQDR	tr|Q0VAC5|Q0VAC5	15.27	10	VVLHPN@YSQVDIGLIK
sp|P17661|DESM	83.62	109	DGEVVSEATQQQHE	sp|Q96RU3-4|FNBP1	9.07	4	T#VSDNS#LSNSR	tr|H0YGE9|H0YGE9	15.38	1	EAGN@HTSGAGLVQINK
sp|P17661|DESM	83.62	109	DGEVVSEATQQQHEV	sp|Q96RU3-4|FNBP1	9.07	4	TVS#DNSLSNSR	tr|F2Z3Q5|F2Z3Q5	25.71	2	IDVSLN@ISLPNLHCELVGLDIQDEMGR
sp|P17661|DESM	83.62	109	DGEVVSEATQQQHEVL	sp|P49792|RBP2	10.45	24	AVVS#PPK	tr|F2Z3Q5|F2Z3Q5	25.71	2	IDVSLN@ISLPNLHCELVGLDIQDEM^GR
sp|P17661|DESM	83.62	109	DNLLDDLQR	sp|P49792|RBP2	10.45	24	CVACQNPDKPS#PSTSVPAPASFK	sp|P01023|A2MG	9.97	9	GCVLLSYLN@ETVTVSASLESVR
sp|P17661|DESM	83.62	109	DVDAATLAR	sp|P49792|RBP2	10.45	24	EDALDDSVSSS#S#VHAS#PLASSPVR	sp|P01023|A2MG	9.97	9	GNEANYYSN@ATTDEHGLVQF
sp|P17661|DESM	83.62	109	EEAENNLAAFR	sp|P49792|RBP2	10.45	24	EDALDDSVSSSSVHASPLAS#SPVRK	sp|P01023|A2MG	9.97	9	IITILEEEMN@VSVCGLYTYGK
sp|P17661|DESM	83.62	109	EKVELQELNDR	sp|P49792|RBP2	10.45	24	EDALDDSVSSSSVHASPLASS#PVR	sp|P01023|A2MG	9.97	9	IYVLDYLN@ETQQLTPEIK
sp|P17661|DESM	83.62	109	ELEDRFASEASGYQDNIAR	sp|P49792|RBP2	10.45	24	ELVGPPLAETVFT#PKTS#PENVQDR	sp|P01023|A2MG	9.97	9	LDYLN@ETQQLTPEIK
sp|P17661|DESM	83.62	109	ELQAQLQEQQVQVEMDMSK	sp|P49792|RBP2	10.45	24	KKPEDS#PSDDDVLIVYELTPTAEQK	sp|P01023|A2MG	9.97	9	SIN@TTNVMGTSLTVR
sp|P17661|DESM	83.62	109	ELQAQLQEQQVQVEMDMSKPDLTAALR	sp|P49792|RBP2	10.45	24	KQS#LPATSIPTPASFK	sp|P01023|A2MG	9.97	9	SLGNVN@FTVSAEALESQELCGTEVPSVPEHGR
sp|P17661|DESM	83.62	109	ELQAQLQEQQVQVEMDM^SKPDLTAALR	sp|P49792|RBP2	10.45	24	LNQSGTSVGT#DEESDVTQEEER	sp|P01023|A2MG	9.97	9	VLDYLN@ETQQLTPEIK
sp|P17661|DESM	83.62	109	ELQAQLQEQQVQVEM^DMSK	sp|P49792|RBP2	10.45	24	LPPTFFCGVCSDT#DEDNGNGEDFQSELQK	sp|P01023|A2MG	9.97	9	VSN@QTLSLFFTVLQDVPVR
sp|P17661|DESM	83.62	109	ELQAQLQEQQVQVEM^DMSKPDLTAALR	sp|P49792|RBP2	10.45	24	NADSEIKHS#TPS#PTR	sp|P30443|1A01	7.12	2	GYYN@QSEDGSHTIQIM
sp|P17661|DESM	83.62	109	ELQAQLQEQQVQVEM^DM^SKPDLTAALR	sp|P49792|RBP2	10.45	24	NHETDGGS#AHGDDDDDGPHFEPVVPLPDK	sp|P30443|1A01	7.12	2	GYYN@QSEDGSHTIQIMYGCDVGPDGR
sp|P17661|DESM	83.62	109	ELYEEELR	sp|P49792|RBP2	10.45	24	NHETDGGS#AHGDDDDDGPHFEPVVPLPDKIEVK	tr|H0Y9H9|H0Y9H9	8.42	1	SLSN@LTEIHDQISGMAR
sp|P17661|DESM	83.62	109	EMDMSKPDLTAALR	sp|P49792|RBP2	10.45	24	NLFASFPTEESSINYTFKT#PEK	tr|B4DTY9|B4DTY9	5.86	5	DAVN@CTYK
sp|P17661|DESM	83.62	109	EQQNAALAAEVNR	sp|P49792|RBP2	10.45	24	NRPDYVS#EEEEDDEDFETAVK	tr|B4DTY9|B4DTY9	5.86	5	DAVN@CTYKNEDDCVVR
sp|P17661|DESM	83.62	109	ESLNEEIAFLK	sp|P49792|RBP2	10.45	24	SALS#PSKS#PAK	tr|B4DTY9|B4DTY9	5.86	5	DLPEELSLSFN@ATCLNNEVIPGLK
sp|P17661|DESM	83.62	109	ETSPEQR	sp|P49792|RBP2	10.45	24	SALS#PSKSPAK	tr|B4DTY9|B4DTY9	5.86	5	DTGKDAVN@CTYK
sp|P17661|DESM	83.62	109	FANYIEK	sp|P49792|RBP2	10.45	24	SALSPSKS#PAK	tr|B4DTY9|B4DTY9	5.86	5	DTGKDAVN@CTYKNEDDCVVR
sp|P17661|DESM	83.62	109	FASEASGYQDNIAR	sp|P49792|RBP2	10.45	24	SIS#SPSVSS#ETMDKPVDLSTR	sp|P14384|CBPM	11.29	4	ELLLHLIDYLVTSDGKDPEITNLIN@STR
sp|P17661|DESM	83.62	109	FLEQQNAALAAEVNR	sp|P49792|RBP2	10.45	24	SIS#SPSVSSETMDKPVDLSTR	sp|P14384|CBPM	11.29	4	NFPDAFEYNN@VSR
sp|P17661|DESM	83.62	109	FSLADAVNQEFLTTR	sp|P49792|RBP2	10.45	24	SIS#SPSVSSETM^DKPVDLSTR	sp|P14384|CBPM	11.29	4	SQN@FSALK
sp|P17661|DESM	83.62	109	GAGELLDFSLADAVNQEFLTTR	sp|P49792|RBP2	10.45	24	STS#GEGFQFGK	sp|P14384|CBPM	11.29	4	SQN@FSALKK
sp|P17661|DESM	83.62	109	GAPGFPLGSPLSSPVFPR	sp|P49792|RBP2	10.45	24	VGEDEDGS#DEEVVHNEDIHFEPIVSLPEVEVK	sp|Q7Z4R8|CF120	15.18	2	ADEEEVPEEWVLLHVVQGQIGAGN@YSYLR
sp|P17661|DESM	83.62	109	GELLDFSLADAVNQEFLTTR	sp|P49792|RBP2	10.45	24	VGEDEDGSDEEVVHNEDIHFEPIVS#LPEVEVK	sp|Q7Z4R8|CF120	15.18	2	IGAGN@YSYLR
sp|P17661|DESM	83.62	109	GGAPGFPLGSPLSSPVFPR	tr|K7ELX9|K7ELX9	21.35	1	RPAS#PSHNGSSGGGYGASK	sp|Q9UGM3-4|DMBT1	3.6	4	AEYYSSPSN@DSTNLLCLPNHMQASVSR
sp|P17661|DESM	83.62	109	GREPTRVAELYEEELR	tr|I3L1Z8|I3L1Z8	16.16	2	AQLYLPSTS#PPHEGLDGFAQELSR	sp|Q9UGM3-4|DMBT1	3.6	4	CSGN@ESYLWSCPHK
sp|P17661|DESM	83.62	109	GSEVHTK	tr|I3L1Z8|I3L1Z8	16.16	2	SLS#VGLEK	sp|Q9UGM3-4|DMBT1	3.6	4	LVNLN@SSY
sp|P17661|DESM	83.62	109	GSSSSVTSR	tr|E7EMX7|E7EMX7	8.02	13	DRLS#DSTTGADSLLDISSEADQQDLLSLLQAK	sp|Q9UGM3-4|DMBT1	3.6	4	LVNLN@SSYGLCAGR
sp|P17661|DESM	83.62	109	GTNDSLMR	tr|E7EMX7|E7EMX7	8.02	13	DRLSDSTT#GADSLLDISSEADQQDLLSLLQAK	sp|P04233|HG2A	27.7	25	ALPMGALPQGPMQN@ATK
sp|P17661|DESM	83.62	109	GTNDSLM^R	tr|E7EMX7|E7EMX7	8.02	13	ENKDRLSDST#TGADSLLDISSEADQQDLLSLLQAK	sp|P04233|HG2A	27.7	25	ALPM^GALPQGPMQN@ATK
sp|P17661|DESM	83.62	109	GTTRTPSSYGAGELLDFSLADAVNQEFLTTR	tr|E7EMX7|E7EMX7	8.02	13	KAPPPPIS#PTQLSDVSSPR	sp|P04233|HG2A	27.7	25	ALPQGPMQN@ATK
sp|P17661|DESM	83.62	109	HQIQSYTCEIDALK	tr|E7EMX7|E7EMX7	8.02	13	KAPPPPISPT#QLSDVSSPR	sp|P04233|HG2A	27.7	25	ALPQGPM^QN@ATK
sp|P17661|DESM	83.62	109	IESLNEEIAFLK	tr|E7EMX7|E7EMX7	8.02	13	KAPPPPISPTQLSDVSS#PR	sp|P04233|HG2A	27.7	25	CWCVFPN@GTEVPNTR
sp|P17661|DESM	83.62	109	IESLNEEIAFLKK	tr|E7EMX7|E7EMX7	8.02	13	LSDSTTGADS#LLDISSEADQQDLLSLLQAK	sp|P04233|HG2A	27.7	25	GALPQGPMQN@ATK
sp|P17661|DESM	83.62	109	INLPIQT	tr|E7EMX7|E7EMX7	8.02	13	LSDSTTGADSLLDIS#SEADQQDLLSLLQAK	sp|P04233|HG2A	27.7	25	GALPQGPM^QN@ATK
sp|P17661|DESM	83.62	109	INLPIQTY	tr|E7EMX7|E7EMX7	8.02	13	RKS#LEDVTAEYIHK	sp|P04233|HG2A	27.7	25	GHHN@CSESLELEDPSSGLGVTK
sp|P17661|DESM	83.62	109	INLPIQTYSALNFR	tr|E7EMX7|E7EMX7	8.02	13	S#ITST#PLSGK	sp|P04233|HG2A	27.7	25	LMQALPMGALPQGPMQN@ATK
sp|P17661|DESM	83.62	109	IQSYTCEIDALK	tr|E7EMX7|E7EMX7	8.02	13	S#ITSTPLSGK	sp|P04233|HG2A	27.7	25	MATPLLMQALPMGALPQGPMQN@ATK
sp|P17661|DESM	83.62	109	KEEAENNLAAFR	tr|E7EMX7|E7EMX7	8.02	13	S#LEDVTAEYIHK	sp|P04233|HG2A	27.7	25	QALPMGALPQGPMQN@ATK
sp|P17661|DESM	83.62	109	KLLEGEESR	tr|E7EMX7|E7EMX7	8.02	13	SITST#PLSGK	sp|P04233|HG2A	27.7	25	QALPM^GALPQGPMQN@ATK
sp|P17661|DESM	83.62	109	KPDLTAALR	sp|Q9BQ70|TCF25	4.59	2	LS#PISHGNTIALFFR	sp|P04233|HG2A	27.7	25	YGN@MTEDHVM
sp|P17661|DESM	83.62	109	KVELQELNDR	sp|Q9BQ70|TCF25	4.59	2	SS#TGEASENGLEDIDR	sp|P04233|HG2A	27.7	25	YGN@MTEDHVMH
sp|P17661|DESM	83.62	109	KVHEEEIR	sp|P49407-2|ARRB1	5.12	4	DDKEEEEDGT#GSPQLNNR	sp|P04233|HG2A	27.7	25	YGN@MTEDHVMHL
sp|P17661|DESM	83.62	109	LADAVNQEFLTTR	sp|P49407-2|ARRB1	5.12	4	GMKDDKEEEEDGT#GSPQLNNR	sp|P04233|HG2A	27.7	25	YGN@MTEDHVMHLL
sp|P17661|DESM	83.62	109	LEQQNAALAAEVNR	sp|P49407-2|ARRB1	5.12	4	GMKDDKEEEEDGTGS#PQLNNR	sp|P04233|HG2A	27.7	25	YGN@MTEDHVMHLLQN
sp|P17661|DESM	83.62	109	LKEEAENNLAAFR	sp|P49407-2|ARRB1	5.12	4	GM^KDDKEEEEDGTGS#PQLNNR	sp|P04233|HG2A	27.7	25	YGN@MTEDHVMHLLQNADPLK
sp|P17661|DESM	83.62	109	LLDFSLADAVNQEFLTTR	tr|E9PJV4|E9PJV4	25.53	1	FMS#SPVLSDLPR	sp|P04233|HG2A	27.7	25	YGN@MTEDHVM^HL
sp|P17661|DESM	83.62	109	LLNVKM^ALDVEIATYR	sp|P12931|SRC	11.19	8	LFGGFNS#SDTVTSPQR	sp|P04233|HG2A	27.7	25	YGN@MTEDHVM^HLL
sp|P17661|DESM	83.62	109	LNEEIAFLK	sp|P12931|SRC	11.19	8	LFGGFNSSDTVTS#PQR	sp|P04233|HG2A	27.7	25	YGN@MTEDHVM^HLLQNADPLK
sp|P17661|DESM	83.62	109	LQEEIQLK	sp|P12931|SRC	11.19	8	LIEDNEY#TAR	sp|P04233|HG2A	27.7	25	YGN@M^TEDHVMHL
sp|P17661|DESM	83.62	109	LQEEIQLKEEAENNLAAFR	sp|P12931|SRC	11.19	8	RRS#LEPAENVHGAGGGAFPASQTPSK	sp|P04233|HG2A	27.7	25	YGN@M^TEDHVMHLL
sp|P17661|DESM	83.62	109	LQEQQVQVEMDMSKPDLTAALR	sp|P12931|SRC	11.19	8	RRS#LEPAENVHGAGGGAFPASQTPSKPASADGHR	sp|P04233|HG2A	27.7	25	YGN@M^TEDHVMHLLQNADPLK
sp|P17661|DESM	83.62	109	MALDVEIATYR	sp|P12931|SRC	11.19	8	RS#LEPAENVHGAGGGAFPASQTPSKPASADGHR	sp|P04233|HG2A	27.7	25	YGN@M^TEDHVM^HLLQNADPLK
sp|P17661|DESM	83.62	109	M^ALDVEIATYR	sp|P12931|SRC	11.19	8	S#LEPAENVHGAGGGAFPASQTPSK	tr|E9PJC8|E9PJC8	18.82	3	CCGSN@NSQDWR
sp|P17661|DESM	83.62	109	NAALAAEVNR	sp|P12931|SRC	11.19	8	S#LEPAENVHGAGGGAFPASQTPSKPASADGHR	tr|E9PJC8|E9PJC8	18.82	3	SAVDQLQQEFHCCGSN@NSQDWR
sp|P17661|DESM	83.62	109	NEEIAFLK	tr|C9JKH7|C9JKH7	4.81	1	LNS#PPSSIYK	tr|E9PJC8|E9PJC8	18.82	3	YHQPGHEAVTSAVDQLQQEFHCCGSN@NSQDWR
sp|P17661|DESM	83.62	109	NISEAEEWYK	tr|A8MXP9|A8MXP9	17.32	15	ADDPNKDTSENADGQS#DENKDDYTIPDEYR	sp|P02751-11|FINC	6.58	24	CHFPFLYNNHN@YTDCTSEGR
sp|P17661|DESM	83.62	109	NQEFLTTR	tr|A8MXP9|A8MXP9	17.32	15	DTSENADGQS#DENKDDYTIPDEYR	sp|P02751-11|FINC	6.58	24	DAPTNLQFVN@ETDSTVLVR
sp|P17661|DESM	83.62	109	PDLTAALR	tr|A8MXP9|A8MXP9	17.32	15	RDS#FDDRGPSLNPVLDYDHGSR	sp|P02751-11|FINC	6.58	24	DQCIVDDITYNVN@DTFHK
sp|P17661|DESM	83.62	109	QEMMEYR	tr|A8MXP9|A8MXP9	17.32	15	RFPGSM^EGFVT#LDEVGDEEDSELQK	sp|P02751-11|FINC	6.58	24	EDVDYHLYPHGPGLNPN@ASTGQEAL
sp|P17661|DESM	83.62	109	QEMM^EYR	tr|A8MXP9|A8MXP9	17.32	15	S#VGDETDLANLGDVASDGK	sp|P02751-11|FINC	6.58	24	EDVDYHLYPHGPGLNPN@ASTGQEALSQT
sp|P17661|DESM	83.62	109	QEM^MEYR	tr|A8MXP9|A8MXP9	17.32	15	S#VGDETDLANLGDVASDGKK	sp|P02751-11|FINC	6.58	24	GGNSNGALCHFPFLYNNHN@YTDCTSEGR
sp|P17661|DESM	83.62	109	QEM^M^EYR	tr|A8MXP9|A8MXP9	17.32	15	S#YSPDGK	sp|P02751-11|FINC	6.58	24	HEEGHMLN@CTCF
sp|P17661|DESM	83.62	109	QVEVLTNQR	tr|A8MXP9|A8MXP9	17.32	15	SALSSAST#SSHNLQSIFNIGSR	sp|P02751-11|FINC	6.58	24	HEEGHMLN@CTCFGQGR
sp|P17661|DESM	83.62	109	QVQVEMDMSKPDLTAALR	tr|A8MXP9|A8MXP9	17.32	15	SLNQQGAHSALSSAS#TSSHNLQSIFNIGSR	sp|P02751-11|FINC	6.58	24	HEEGHM^LN@CTCF
sp|P17661|DESM	83.62	109	RADVDAATLAR	tr|A8MXP9|A8MXP9	17.32	15	SY#SPDGK	sp|P02751-11|FINC	6.58	24	HEEGHM^LN@CTCFGQGR
sp|P17661|DESM	83.62	109	REYQDLLNVK	tr|A8MXP9|A8MXP9	17.32	15	SYS#PDGKES#PSDK	sp|P02751-11|FINC	6.58	24	IVDDITYNVN@DTFHK
sp|P17661|DESM	83.62	109	RIESLNEEIAFLK	tr|A8MXP9|A8MXP9	17.32	15	SYS#PDGKES#PSDKK	sp|P02751-11|FINC	6.58	24	KLDAPTNLQFVN@ETDSTVLVR
sp|P17661|DESM	83.62	109	RQVEVLTNQR	tr|A8MXP9|A8MXP9	17.32	15	SYS#PDGKESPSDK	sp|P02751-11|FINC	6.58	24	LDAPTNLQFVN@ETDSTVLVR
sp|P17661|DESM	83.62	109	RVAELYEEELR	tr|A8MXP9|A8MXP9	17.32	15	SYS#PDGKESPSDKK	sp|P02751-11|FINC	6.58	24	LYNNHN@YTDCTSEGR
sp|P17661|DESM	83.62	109	SEAEEWYK	tr|A8MXP9|A8MXP9	17.32	15	TDGS#QKTESSTEGK	sp|P02751-11|FINC	6.58	24	MLN@CTCFGQGR
sp|P17661|DESM	83.62	109	SGYQDNIAR	sp|O95382-2|M3K6	4.77	2	CLS#YGGTSQLR	sp|P02751-11|FINC	6.58	24	N@ETDSTVLVR
sp|P17661|DESM	83.62	109	SKPDLTAALR	sp|O95382-2|M3K6	4.77	2	VPEEPAAEEPAS#PEESSGLSLLHQESK	sp|P02751-11|FINC	6.58	24	NNHN@YTDCTSEGR
sp|P17661|DESM	83.62	109	SLADAVNQEFLTTR	sp|Q15811-3|ITSN1	4.72	7	IT#PTEPPK	sp|P02751-11|FINC	6.58	24	NVN@DTFHK
sp|P17661|DESM	83.62	109	SLNEEIAFLK	sp|Q15811-3|ITSN1	4.72	7	QKS#MEAER	sp|P02751-11|FINC	6.58	24	RHEEGHMLN@CTCFGQGR
sp|P17661|DESM	83.62	109	SPLSSPVFPR	sp|Q15811-3|ITSN1	4.72	7	SAFTPATATGSS#PS#PVLGQGEK	sp|P02751-11|FINC	6.58	24	RHEEGHM^LN@CTCFGQGR
sp|P17661|DESM	83.62	109	SSYGAGELLDFSLADAVNQEFLTTR	sp|Q15811-3|ITSN1	4.72	7	SAFTPATATGSS#PSPVLGQGEK	sp|P02751-11|FINC	6.58	24	SLEEVVHADQSSCTFDNLSPGLEYN@VSVYTVK
sp|P17661|DESM	83.62	109	SYGAGELLDFSLADAVNQEFLTTR	sp|Q15811-3|ITSN1	4.72	7	SAFTPATATGSSPS#PVLGQGEK	sp|P02751-11|FINC	6.58	24	TYNVN@DTFHK
sp|P17661|DESM	83.62	109	SYTCEIDALK	sp|Q15811-3|ITSN1	4.72	7	STS#M^DSGSSESPASLK	sp|P02751-11|FINC	6.58	24	VDDITYNVN@DTFHK
sp|P17661|DESM	83.62	109	TCEIDALK	sp|Q15811-3|ITSN1	4.72	7	STSMDS#GSSESPASLK	sp|P02751-11|FINC	6.58	24	WTPLN@SSTIIGYR
sp|P17661|DESM	83.62	109	TFGGAPGFPLGSPL	sp|Q68CZ2|TENS3	12.18	10	ASEAAS#PLPDSPGDK	tr|H7C2T5|H7C2T5	7.17	1	HLN@STDDADRIPFQEDWMK
sp|P17661|DESM	83.62	109	TFGGAPGFPLGSPLSSPVFPR	sp|Q68CZ2|TENS3	12.18	10	ASEAASPLPDS#PGDK	tr|E9PKH0|E9PKH0	15.17	8	N@GSAAMCHFTTK
sp|P17661|DESM	83.62	109	TIETRDGEVVSEATQQQHEV	sp|Q68CZ2|TENS3	12.18	10	ASEAASPLPDS#PGDKLVIVK	tr|E9PKH0|E9PKH0	15.17	8	N@GSAAM^CHFTTK
sp|P17661|DESM	83.62	109	TIETRDGEVVSEATQQQHEVL	sp|Q68CZ2|TENS3	12.18	10	ESMCSTPAFPVS#PETPYVK	tr|E9PKH0|E9PKH0	15.17	8	NIETFTCDTQN@ITYR
sp|P17661|DESM	83.62	109	TNEKVELQELNDR	sp|Q68CZ2|TENS3	12.18	10	FPGDQVVNGAGPELST#GPSPGSPTLDIDQSIEQLNR	tr|E9PKH0|E9PKH0	15.17	8	SAPPSQVWN@MTVSMTSDNSMHVK
sp|P17661|DESM	83.62	109	TPSSYGAGELLDFSLADAVNQEFLTTR	sp|Q68CZ2|TENS3	12.18	10	FPGDQVVNGAGPELSTGPSPGS#PTLDIDQSIEQLNR	tr|E9PKH0|E9PKH0	15.17	8	SFHN@FTLCYIK
sp|P17661|DESM	83.62	109	TSGGAGGLGSLR	sp|Q68CZ2|TENS3	12.18	10	GVGSGPHPPDTQQPS#PSK	tr|E9PKH0|E9PKH0	15.17	8	TCDTQN@ITYR
sp|P17661|DESM	83.62	109	VAELYEEELR	sp|Q68CZ2|TENS3	12.18	10	KLS#LGQYDNDAGGQLPFSK	tr|E9PKH0|E9PKH0	15.17	8	YAN@ITVDYLYNK
sp|P17661|DESM	83.62	109	VDVERDNLLDDLQR	sp|Q68CZ2|TENS3	12.18	10	LILELDPTFEPIPTHMNALGSQANGSVS#PDSVGGGLR	tr|E9PKH0|E9PKH0	15.17	8	YHLEVEAGNTLVRN@ESHK
sp|P17661|DESM	83.62	109	VELQELNDR	sp|Q68CZ2|TENS3	12.18	10	WDSY#ENLSADGEVLHTQGPVDGSLYAK	sp|Q9C0H2-2|TTYH3	4.28	1	VWDTAVGLN@HTAEPSLQTLER
sp|P17661|DESM	83.62	109	VEM^DMSKPDLTAALR	sp|O60504|VINEX	6.56	3	AGLS#LDDFIPGHLQSHIGSSSR	sp|Q9H0X4-2|ITFG3	9.07	3	AAAVSGAN@GSTLWER
sp|P17661|DESM	83.62	109	VEVLTNQR	sp|O60504|VINEX	6.56	3	HPSS#PSALR	sp|Q9H0X4-2|ITFG3	9.07	3	NTN@SSNN@FSR
sp|P17661|DESM	83.62	109	VHEEEIR	sp|O60504|VINEX	6.56	3	LCDDGPQLPT#SPR	sp|Q9H0X4-2|ITFG3	9.07	3	VLLELAN@VSTHIVAFDAVLFEPSR
sp|P17661|DESM	83.62	109	VNQEFLTTR	sp|Q9HD20-3|AT131	3.2	1	DS#PTLSNSGIR	sp|Q6PJF5-2|RHDF2	1.69	1	SN@HTGFLHMDCEIK
sp|P17661|DESM	83.62	109	VSDLTQAANK	tr|Q5TBH0|Q5TBH0	11.44	1	FFSSETTAAHS#LVGTPYYMSPER	sp|P17301|ITA2	7.62	9	GEYFVN@VTTR
sp|P17661|DESM	83.62	109	VSDLTQAANKNNDALR	sp|Q96RT1-7|LAP2	10.98	13	QSS#VSSTASVNLGDPGSTR	sp|P17301|ITA2	7.62	9	LNLQTSTSIPN@VTEMK
sp|P17661|DESM	83.62	109	VTSRVYQVSR	sp|Q96RT1-7|LAP2	10.98	13	RYPT#PYPDELK	sp|P17301|ITA2	7.62	9	N@ITLDADGFSSR
sp|P17661|DESM	83.62	109	VYQVSR	sp|Q96RT1-7|LAP2	10.98	13	S#KSATLLYDQPLQVFTGSSSSSDLISGTK	sp|P17301|ITA2	7.62	9	NENGN@ITVIQAHR
sp|P17661|DESM	83.62	109	YQDLLNVK	sp|Q96RT1-7|LAP2	10.98	13	S#TEDLSPQK	sp|P17301|ITA2	7.62	9	SVNENGN@ITVIQAHR
sp|P08729|K2C7	61.62	47	AEAEAWYQTK	sp|Q96RT1-7|LAP2	10.98	13	SES#TENQSYAK	sp|P17301|ITA2	7.62	9	TASCSN@VTCWLK
sp|P08729|K2C7	61.62	47	AKLEAAIAEAEER	sp|Q96RT1-7|LAP2	10.98	13	SHS#ITNMEIGGLK	sp|P17301|ITA2	7.62	9	TN@MSLGLILTR
sp|P08729|K2C7	61.62	47	AKLEAAIAEAEERGELALK	sp|Q96RT1-7|LAP2	10.98	13	SHS#ITNM^EIGGLK	sp|P17301|ITA2	7.62	9	TN@M^SLGLILTR
sp|P08729|K2C7	61.62	47	AKQEELEAALQR	sp|Q96RT1-7|LAP2	10.98	13	SKS#ATLLYDQPLQVFTGSSS#SSDLISGTK	sp|P17301|ITA2	7.62	9	YFFN@VSDEAALLEK
sp|P08729|K2C7	61.62	47	ALDIEIATYR	sp|Q96RT1-7|LAP2	10.98	13	TEDVMFIS#DNESFNPSLWEEQR	tr|C9JNZ3|C9JNZ3	11	1	IHN@VTASDSGK
sp|P08729|K2C7	61.62	47	AQYEEMAK	sp|Q96RT1-7|LAP2	10.98	13	TEPHDS#DCSVDLGISK	sp|P07858|CATB	7.08	1	SIPPCEHHVN@GSRPPCTGEGDTPK
sp|P08729|K2C7	61.62	47	AQYEEM^AK	sp|Q96RT1-7|LAP2	10.98	13	TLLYDQPLQVFTGS#SSSSDLISGTK	tr|J3QR77|J3QR77	5.52	1	QIVSN@CSHGR
sp|P08729|K2C7	61.62	47	DAAYMSK	sp|Q96RT1-7|LAP2	10.98	13	VGS#EHSLLDPPGK	tr|D6REQ6|D6REQ6	8.26	1	QDQQLQN@CTEPGEQPSPK
sp|P08729|K2C7	61.62	47	DVDAAYMSK	sp|Q96RT1-7|LAP2	10.98	13	YPT#PYPDELK	sp|Q13936-17|CAC1C	0.52	1	IALN@DTTEINR
sp|P08729|K2C7	61.62	47	DVDAAYM^SK	tr|H7BZL0|H7BZL0	47.06	5	RKS#QVAELNDDDKDDEIVFK	sp|P35613-2|BASI	17.1	6	ALMN@GSESR
sp|P08729|K2C7	61.62	47	EVTINQSLLAPLR	tr|H7BZL0|H7BZL0	47.06	5	S#QVAELNDDDKDDEIVFK	sp|P35613-2|BASI	17.1	6	ALM^N@GSESR
sp|P08729|K2C7	61.62	47	EYQELMSVK	tr|H7BZL0|H7BZL0	47.06	5	TVDSQGPT#PVCT#PTFLER	sp|P35613-2|BASI	17.1	6	CN@GTSSK
sp|P08729|K2C7	61.62	47	EYQELM^SVK	tr|H7BZL0|H7BZL0	47.06	5	TVDSQGPT#PVCTPTFLER	sp|P35613-2|BASI	17.1	6	ILLTCSLN@DSATEVTGHR
sp|P08729|K2C7	61.62	47	FASFIDK	tr|H7BZL0|H7BZL0	47.06	5	VSGTLDT#PEKTVDSQGPTPVCTPTFLER	sp|P35613-2|BASI	17.1	6	SLN@DSATEVTGHR
sp|P08729|K2C7	61.62	47	FASFIDKVR	tr|B3KSY4|B3KSY4	3.26	3	RAPS#SAQYLEEK	sp|P35613-2|BASI	17.1	6	TVFTTVEDLGSKILLTCSLN@DSATEVTGHR
sp|P08729|K2C7	61.62	47	FETLQAQAGK	tr|B3KSY4|B3KSY4	3.26	3	S#LQSLLGPSSK	tr|E7ERV9|E7ERV9	27.54	10	GGN@QSGEGCVITR
sp|P08729|K2C7	61.62	47	FLEQQNK	tr|B3KSY4|B3KSY4	3.26	3	SLQS#LLGPSSK	tr|E7ERV9|E7ERV9	27.54	10	ILAPAYFILGGN@QSGEGCVITR
sp|P08729|K2C7	61.62	47	GQLEALQVDGGR	tr|Q5JSD2|Q5JSD2	11.28	4	LTFDT#TFSPNTGK	tr|E7ERV9|E7ERV9	27.54	10	ILGGN@QSGEGCVITR
sp|P08729|K2C7	61.62	47	ISDTSVVLSMDNSR	tr|Q5JSD2|Q5JSD2	11.28	4	LTFDTT#FSPNTGK	tr|E7ERV9|E7ERV9	27.54	10	LEN@STSYEEAK
sp|P08729|K2C7	61.62	47	ISDTSVVLSM^DNSR	tr|Q5JSD2|Q5JSD2	11.28	4	LTFDTTFS#PNTGKK	tr|E7ERV9|E7ERV9	27.54	10	LGWNINN@DTWVITEQLK
sp|P08729|K2C7	61.62	47	KLALDIEIATYR	tr|Q5JSD2|Q5JSD2	11.28	4	VT#GTLETK	tr|E7ERV9|E7ERV9	27.54	10	NMDFGVFLGWNINN@DTWVITEQLKPL
sp|P08729|K2C7	61.62	47	KLLEGEESR	tr|Q96EA0|Q96EA0	13.25	1	SLS#IEIGHEVK	tr|E7ERV9|E7ERV9	27.54	10	TSQEN@ISFETMYDVLSTK
sp|P08729|K2C7	61.62	47	LALDIEIATYR	tr|D6RD93|D6RD93	43.75	1	EIDLESIFSLNPDLVPDEEIEPSPET#PPPPASSAK	tr|E7ERV9|E7ERV9	27.54	10	TSQEN@ISFETMYDVLSTKPVLNK
sp|P08729|K2C7	61.62	47	LDADPSLQR	sp|P33241|LSP1	45.72	33	CQQPRT#PS#PLVLEGT#IEQSSPPLSPTTK	tr|E7ERV9|E7ERV9	27.54	10	TSQEN@ISFETM^YDVLSTKPVLNK
sp|P08729|K2C7	61.62	47	LEAAIAEAEER	sp|P33241|LSP1	45.72	33	CQQPRT#PSPLVLEGTIEQS#S#PPLSPTTK	tr|E7ERV9|E7ERV9	27.54	10	TVLEN@STSYEEAK
sp|P08729|K2C7	61.62	47	LEAAIAEAEERGELALK	sp|P33241|LSP1	45.72	33	EDS#DEVHLEELSLSK	tr|E9PB18|E9PB18	6.55	9	KMSVCTDN@VTDLR
sp|P08729|K2C7	61.62	47	LPDIFEAQIAGLR	sp|P33241|LSP1	45.72	33	EELLGPTAQWS#VEDEEEAVHEQCQHER	tr|E9PB18|E9PB18	6.55	9	KM^SVCTDN@VTDLR
sp|P08729|K2C7	61.62	47	LQAEIDNIK	sp|P33241|LSP1	45.72	33	EGTIEQS#SPPLS#PTTK	tr|E9PB18|E9PB18	6.55	9	MSVCTDN@VTDLR
sp|P08729|K2C7	61.62	47	LSMDNSR	sp|P33241|LSP1	45.72	33	EGTIEQS#SPPLSPTTK	tr|E9PB18|E9PB18	6.55	9	M^SVCTDN@VTDLR
sp|P08729|K2C7	61.62	47	NEISEMNR	sp|P33241|LSP1	45.72	33	EKEDS#DEVHLEELSLSK	tr|E9PB18|E9PB18	6.55	9	SVCTDN@VTDLR
sp|P08729|K2C7	61.62	47	NEISEM^NR	sp|P33241|LSP1	45.72	33	KS#QPDLPISK	tr|E9PB18|E9PB18	6.55	9	TFNYN@FSALANTVTLAGGPSFTSK
sp|P08729|K2C7	61.62	47	QEELEAALQR	sp|P33241|LSP1	45.72	33	LIDRT#ESLNR	tr|E9PB18|E9PB18	6.55	9	TN@NSTCQPCPYGSYSN@GSDCTR
sp|P08729|K2C7	61.62	47	QEESEQIK	sp|P33241|LSP1	45.72	33	PS#PLVLEGT#IEQSSPPLSPTTK	tr|E9PB18|E9PB18	6.55	9	TNN@STCQPCPY
sp|P08729|K2C7	61.62	47	SAYGGPVGAGIR	sp|P33241|LSP1	45.72	33	QAS#IELPSMAVASTK	tr|E9PB18|E9PB18	6.55	9	TNN@STCQPCPYGSYSN@GSDCTR
sp|P08729|K2C7	61.62	47	SLDLDGIIAEVK	sp|P33241|LSP1	45.72	33	QAS#IELPSM^AVASTK	tr|H0YJK9|H0YJK9	13.33	1	FSGVN@DTDFR
sp|P08729|K2C7	61.62	47	SMQDVVEDFK	sp|P33241|LSP1	45.72	33	QQHEGAQGALDSGEPPQCRS#PEGEQEDRPGLHAYEK	sp|Q9UNW1-3|MINP1	4.23	1	N@ATALYHVEAFK
sp|P08729|K2C7	61.62	47	SM^QDVVEDFK	sp|P33241|LSP1	45.72	33	S#PEGEQEDRPGLHAY	tr|H0Y4R4|H0Y4R4	10.47	2	HLN@SSHPR
sp|P08729|K2C7	61.62	47	SSSAGPGLLK	sp|P33241|LSP1	45.72	33	S#PEGEQEDRPGLHAY#EKEDSDEVHLEELSLSK	tr|H0Y4R4|H0Y4R4	10.47	2	SSSQYIESFWQSSQSQN@FTAHDK
sp|P08729|K2C7	61.62	47	SVVLSMDNSR	sp|P33241|LSP1	45.72	33	S#PEGEQEDRPGLHAYEK	sp|P61916|NPC2	29.8	4	GQSYSVN@VTFTSNIQSK
sp|P08729|K2C7	61.62	47	TAAENEFVVLK	sp|P33241|LSP1	45.72	33	S#PEGEQEDRPGLHAYEKEDSDEVHLEELSLSK	sp|P61916|NPC2	29.8	4	LVVEWQLQDDKN@QSLF
sp|P08729|K2C7	61.62	47	TLNETELTELQSQISDTSVVLSMDNSR	sp|P33241|LSP1	45.72	33	S#PLVLEGT#IEQSSPPLSPTTK	sp|P61916|NPC2	29.8	4	LVVEWQLQDDKN@QSLFCWEIPVQIVSH
sp|P08729|K2C7	61.62	47	TLNETELTELQSQISDTSVVLSM^DNSR	sp|P33241|LSP1	45.72	33	S#PLVLEGTIEQSSPPLSPTTK	sp|P61916|NPC2	29.8	4	LVVEWQLQDDKN@QSLFCWEIPVQIVSHL
sp|P08729|K2C7	61.62	47	VDALNDEINFLR	sp|P33241|LSP1	45.72	33	S#QPDLPISK	sp|Q13563-2|PKD2	7.87	4	MQPSN@QTEADNR
sp|P08729|K2C7	61.62	47	VLSMDNSR	sp|P33241|LSP1	45.72	33	SPEGEQEDRPGLHAY#EKEDSDEVHLEELSLSK	sp|Q13563-2|PKD2	7.87	4	N@GSCSIPQDLR
sp|P08729|K2C7	61.62	47	VLSM^DNSR	sp|P33241|LSP1	45.72	33	SS#PPLSPTTK	sp|Q13563-2|PKD2	7.87	4	N@GSCSIPQDLRDEIK
sp|P08729|K2C7	61.62	47	VRQEESEQIK	sp|P33241|LSP1	45.72	33	T#PS#PLVLEGT#IEQSSPPLSPTTK	sp|Q13563-2|PKD2	7.87	4	N@GTAWIYTSEK
sp|P08729|K2C7	61.62	47	WTLLQEQK	sp|P33241|LSP1	45.72	33	T#PS#PLVLEGTIEQSS#PPLSPTTK	sp|P23142-2|FBLN1	8.13	2	CATPHGDN@ASLEATFVK
sp|P35908|K22E	59	37	AAFGGSGGR	sp|P33241|LSP1	45.72	33	T#PS#PLVLEGTIEQSSPPLSPTTK	sp|P23142-2|FBLN1	8.13	2	NCQDIDECVTGIHN@CSIN@ETCFNIQGGFR
sp|P35908|K22E	59	37	AQYEEIAQR	sp|P33241|LSP1	45.72	33	T#PSPLVLEGTIEQSSPPLSPTTK	tr|E5RJA8|E5RJA8	6.99	3	IVVYNQPYIN@YSR
sp|P35908|K22E	59	37	DVDNAYMIK	sp|P33241|LSP1	45.72	33	TPS#CKDIVAGDMSK	tr|E5RJA8|E5RJA8	6.99	3	NQPYIN@YSR
sp|P35908|K22E	59	37	DYQELMNVK	sp|P33241|LSP1	45.72	33	TPS#PLVLEGTIEQSS#PPLSPTTK	tr|E5RJA8|E5RJA8	6.99	3	VYNQPYIN@YSR
sp|P35908|K22E	59	37	DYQELM^NVK	sp|P33241|LSP1	45.72	33	TPSPLVLEGT#IEQSSPPLS#PTTK	sp|Q15904|VAS1	6.6	4	IHPPVSYN@DTAPR
sp|P35908|K22E	59	37	FASFIDK	sp|P33241|LSP1	45.72	33	TPSPLVLEGTIEQSS#PPLS#PTTK	sp|Q15904|VAS1	6.6	4	LN@ASLPALLLIR
sp|P35908|K22E	59	37	FASFIDKVR	sp|P33241|LSP1	45.72	33	TPSPLVLEGTIEQSS#PPLSPTTK	sp|Q15904|VAS1	6.6	4	QPVSPVIHPPVSYN@DTAPR
sp|P35908|K22E	59	37	FLEQQNQVLQTK	sp|P33241|LSP1	45.72	33	VLEGTIEQS#SPPLS#PTTK	sp|Q15904|VAS1	6.6	4	SPVIHPPVSYN@DTAPR
sp|P35908|K22E	59	37	GGGFGGGSSFGGGSGFSGGGFGGGGFGGGR	sp|P33241|LSP1	45.72	33	VLEGTIEQS#SPPLSPTTK	tr|E7EUT2|E7EUT2	6.43	2	ELYN@GTADITLR
sp|P35908|K22E	59	37	GGSISGGGYGSGGGK	sp|Q13936-20|CAC1C	0.47	1	RAS#FHLECLK	tr|E7EUT2|E7EUT2	6.43	2	HMLALAPN@STAR
sp|P35908|K22E	59	37	GSSSGGGYSSGSSSYGSGGR	tr|H0YJ30|H0YJ30	18.57	11	ASHS#AVDITK	tr|B4DVL7|B4DVL7	19.46	2	ALGQAAN@ESHN@GSILPISWR
sp|P35908|K22E	59	37	HGGGGGGFGGGGFGSR	tr|H0YJ30|H0YJ30	18.57	11	CSS#KENILR	tr|B4DVL7|B4DVL7	19.46	2	N@FSSPILAR
sp|P35908|K22E	59	37	IEISELNR	tr|H0YJ30|H0YJ30	18.57	11	EVHDELEDLPS#PPPPLS#PPPT#TSPHK	sp|P98073|ENTK	1.08	1	SN@LTSPQTVPR
sp|P35908|K22E	59	37	KYEDEINKR	tr|H0YJ30|H0YJ30	18.57	11	EVHDELEDLPS#PPPPLS#PPPTTSPHK	tr|F5GY80|F5GY80	2.84	1	EYESYSDFERN@VTEK
sp|P35908|K22E	59	37	LALDVEIATYR	tr|H0YJ30|H0YJ30	18.57	11	EVHDELEDLPS#PPPPLSPPPTTSPHK	tr|B4E243|B4E243	3.59	1	LN@ITQEGPK
sp|P35908|K22E	59	37	LLEGEECR	tr|H0YJ30|H0YJ30	18.57	11	EVHDELEDLPSPPPPLS#PPPTTSPHK	tr|H3BUA3|H3BUA3	5.28	1	DASTAPPMCLQDVESMN@SSR
sp|P35908|K22E	59	37	LNDLEEALQQAK	tr|H0YJ30|H0YJ30	18.57	11	VKEVHDELEDLPS#PPPPLS#PPPT#TSPHKQTEDK	sp|P04062-2|GLCM	12.6	4	DLGPTLAN@STHHNV
sp|P35908|K22E	59	37	LQGEIAHVK	tr|H0YJ30|H0YJ30	18.57	11	VKEVHDELEDLPS#PPPPLS#PPPTT#SPHK	sp|P04062-2|GLCM	12.6	4	DLGPTLAN@STHHNVR
sp|P35908|K22E	59	37	NLDLDSIIAEVK	tr|H0YJ30|H0YJ30	18.57	11	VKEVHDELEDLPS#PPPPLS#PPPTTSPHK	sp|P04062-2|GLCM	12.6	4	MELSMGPIQAN@HTGTGLLLTLQPEQK
sp|P35908|K22E	59	37	NLDLDSIIAEVKAQYEEIAQR	tr|H0YJ30|H0YJ30	18.57	11	VKEVHDELEDLPS#PPPPLSPPPTT#SPHK	sp|P04062-2|GLCM	12.6	4	TYTYADTPDDFQLHN@FSLPEEDTK
sp|P35908|K22E	59	37	NVQDAIADAEQR	tr|H0YJ30|H0YJ30	18.57	11	VKEVHDELEDLPSPPPPLS#PPPTTSPHK	tr|M0QZH0|M0QZH0	14.2	3	N@ATYGHYAPGEEFHDVEDAETY
sp|P35908|K22E	59	37	PINLEPIFQGYIDSLK	sp|Q7LBC6-2|KDM3B	3.88	3	ESHS#PFGLDSFNSTAK	tr|M0QZH0|M0QZH0	14.2	3	N@ATYGHYAPGEEFHDVEDAETYK
sp|P35908|K22E	59	37	RDYQELMNVK	sp|Q7LBC6-2|KDM3B	3.88	3	S#SSPTSSLTQPIEMPT#LSSSPTEERPTVGPGQQDNPLLK	tr|M0QZH0|M0QZH0	14.2	3	N@ATYGHYAPGEEFHDVEDAETYKK
sp|P35908|K22E	59	37	SKEEAEALYHSK	sp|Q7LBC6-2|KDM3B	3.88	3	S#SSPTSSLTQPIEMPTLSSSPTEERPTVGPGQQDNPLLK	sp|Q9Y4L1|HYOU1	12.91	18	AEPPLN@ASASDQGEK
sp|P35908|K22E	59	37	SLVGLGGTK	tr|B7Z341|B7Z341	14.39	5	SVTSNQS#DGTQESCESPDVLDR	sp|Q9Y4L1|HYOU1	12.91	18	EN@GTDTVQEEEESPAEGSK
sp|P35908|K22E	59	37	STSSFSCLSR	tr|B7Z341|B7Z341	14.39	5	SVTSNQSDGTQESCES#PDVLDR	sp|Q9Y4L1|HYOU1	12.91	18	EN@GTDTVQEEEESPAEGSKDEPGEQVELK
sp|P35908|K22E	59	37	TAAENDFVTLK	tr|B7Z341|B7Z341	14.39	5	THS#TSSSLGSGESPFSR	sp|Q9Y4L1|HYOU1	12.91	18	ETWAWKN@ATLAEQAK
sp|P35908|K22E	59	37	TSQNSELNNMQDLVEDYKK	tr|B7Z341|B7Z341	14.39	5	THST#S#SSLGSGESPFSR	sp|Q9Y4L1|HYOU1	12.91	18	FGSQN@LTTVK
sp|P35908|K22E	59	37	VDLLNQEIEFLK	tr|B7Z341|B7Z341	14.39	5	THST#SSSLGSGESPFSR	sp|Q9Y4L1|HYOU1	12.91	18	ISSQLQFSPEEVLGMVLN@YSR
sp|P35908|K22E	59	37	VDPEIQNVK	sp|Q9Y520-2|PRC2C	4.56	6	AFGSGIDIKPGT#PPIAGR	sp|Q9Y4L1|HYOU1	12.91	18	LGNTISSLFGGGTTPDAKEN@GTDTVQEEEESPAEGSK
sp|P35908|K22E	59	37	VGTRPINLEPIFQGYIDSLK	sp|Q9Y520-2|PRC2C	4.56	6	LGPIS#PPQPPSVSAWNKPLTSFGSAPSSEGAK	sp|Q9Y4L1|HYOU1	12.91	18	LQFSPEEVLGMVLN@YSR
sp|P35908|K22E	59	37	VGTRPINLEPIFQGYIDSLKR	sp|Q9Y520-2|PRC2C	4.56	6	LPDLS#PVENK	sp|Q9Y4L1|HYOU1	12.91	18	LSALDNLLN@HSSMF
sp|P35908|K22E	59	37	VLYDAEISQIHQSVTDTNVILSMDNSR	sp|Q9Y520-2|PRC2C	4.56	6	QDS#NRSEKEAT#PVVHETEPESGSQPR	sp|Q9Y4L1|HYOU1	12.91	18	LSALDNLLN@HSSMFLK
sp|P35908|K22E	59	37	VLYDAEISQIHQSVTDTNVILSM^DNSR	sp|Q9Y520-2|PRC2C	4.56	6	S#VEDVRPHHTDANNQSACFEAPDQK	sp|Q9Y4L1|HYOU1	12.91	18	LSALDNLLN@HSSM^F
sp|P35908|K22E	59	37	WELLQQM^NVGTRPINLEPIFQGYIDSLK	sp|Q9Y520-2|PRC2C	4.56	6	SFS#SQRPVDR	sp|Q9Y4L1|HYOU1	12.91	18	LSALDNLLN@HSSM^FLK
sp|P35908|K22E	59	37	YEELQVTVGR	tr|H0YB74|H0YB74	7.69	2	RNS#LPQIPMLNLEAR	sp|Q9Y4L1|HYOU1	12.91	18	N@ATLAEQAK
sp|P35908|K22E	59	37	YLDGLTAER	tr|H0YB74|H0YB74	7.69	2	RNS#LPQIPM^LNLEAR	sp|Q9Y4L1|HYOU1	12.91	18	QISSQLQFSPEEVLGMVLN@YSR
tr|Q9H552|Q9H552	23.85	26	AEAESMYQIK	sp|Q9BPZ7-3|SIN1	6.53	4	KIDVYLPLHS#SQDR	sp|Q9Y4L1|HYOU1	12.91	18	QLQFSPEEVLGMVLN@YSR
tr|Q9H552|Q9H552	23.85	26	AEAESM^YQIK	sp|Q9BPZ7-3|SIN1	6.53	4	RT#SFSFQK	sp|Q9Y4L1|HYOU1	12.91	18	SQLQFSPEEVLGMVLN@YSR
tr|Q9H552|Q9H552	23.85	26	DEAYMNK	sp|Q9BPZ7-3|SIN1	6.53	4	TS#FSFQK	sp|Q9Y4L1|HYOU1	12.91	18	VFGSQN@LTTVK
tr|Q9H552|Q9H552	23.85	26	DEAYM^NK	sp|Q9BPZ7-3|SIN1	6.53	4	YS#SPGLTSK	sp|Q9Y4L1|HYOU1	12.91	18	VIN@ETWAWK
tr|Q9H552|Q9H552	23.85	26	DVDEAYMNK	tr|F6WYE2|F6WYE2	11.72	2	QALDYVELSPLTQAS#PQR	tr|E9PL22|E9PL22	10.14	16	AEPPLN@ASASDQGEK
tr|Q9H552|Q9H552	23.85	26	DVDEAYM^NK	tr|F6WYE2|F6WYE2	11.72	2	TVRPTS#APDVTK	tr|E9PL22|E9PL22	10.14	16	EN@GTDTVQKPSEK
tr|Q9H552|Q9H552	23.85	26	EGLTDEINFLR	tr|E9PDC2|E9PDC2	8.21	13	AS#DSVFQPK	tr|E9PL22|E9PL22	10.14	16	ETWAWKN@ATLAEQAK
tr|Q9H552|Q9H552	23.85	26	FASFIDK	tr|E9PDC2|E9PDC2	8.21	13	DSGQESES#IPEYTAEEER	tr|E9PL22|E9PL22	10.14	16	FGSQN@LTTVK
tr|Q9H552|Q9H552	23.85	26	GLTDEINFLR	tr|E9PDC2|E9PDC2	8.21	13	DSGQESES#IPEYTAEEEREDNR	tr|E9PL22|E9PL22	10.14	16	ISSQLQFSPEEVLGMVLN@YSR
tr|Q9H552|Q9H552	23.85	26	KDVDEAYMNK	tr|E9PDC2|E9PDC2	8.21	13	DTHS#PDAPAASGTSESEALISHLDK	tr|E9PL22|E9PL22	10.14	16	LQFSPEEVLGMVLN@YSR
tr|Q9H552|Q9H552	23.85	26	KDVDEAYM^NK	tr|E9PDC2|E9PDC2	8.21	13	EENSHSKPETCEERES#IAELELYVGSK	tr|E9PL22|E9PL22	10.14	16	LSALDNLLN@HSSMF
tr|Q9H552|Q9H552	23.85	26	KLLEGEESR	tr|E9PDC2|E9PDC2	8.21	13	GAS#PDMAPILEPVDR	tr|E9PL22|E9PL22	10.14	16	LSALDNLLN@HSSMFLK
tr|Q9H552|Q9H552	23.85	26	KLSELEAALQR	tr|E9PDC2|E9PDC2	8.21	13	LTLS#EGHPETPVDGDLGK	tr|E9PL22|E9PL22	10.14	16	LSALDNLLN@HSSM^F
tr|Q9H552|Q9H552	23.85	26	LSELEAALQR	tr|E9PDC2|E9PDC2	8.21	13	NLS#LTDFVGDESPSPER	tr|E9PL22|E9PL22	10.14	16	LSALDNLLN@HSSM^FLK
tr|Q9H552|Q9H552	23.85	26	NAKLSELEAALQR	tr|E9PDC2|E9PDC2	8.21	13	NLSLTDFVGDESPS#PER	tr|E9PL22|E9PL22	10.14	16	N@ATLAEQAK
tr|Q9H552|Q9H552	23.85	26	NKYEDEINK	tr|E9PDC2|E9PDC2	8.21	13	NSLVESS#PSTEEPASLYTEDMTQK	tr|E9PL22|E9PL22	10.14	16	QISSQLQFSPEEVLGMVLN@YSR
tr|Q9H552|Q9H552	23.85	26	QLETLGQEK	tr|E9PDC2|E9PDC2	8.21	13	QSLAPYTPPFDLS#YLTEPAQSAETIEEAGSPEDESLGCR	tr|E9PL22|E9PL22	10.14	16	QLQFSPEEVLGMVLN@YSR
tr|Q9H552|Q9H552	23.85	26	RQLETLGQEK	tr|E9PDC2|E9PDC2	8.21	13	RAS#DSVFQPK	tr|E9PL22|E9PL22	10.14	16	SQLQFSPEEVLGMVLN@YSR
tr|Q9H552|Q9H552	23.85	26	SNM^DNM^LESYINNLR	tr|E9PDC2|E9PDC2	8.21	13	T#PTFLEIWNDSVDGDSFSSLSSPETGK	tr|E9PL22|E9PL22	10.14	16	VFGSQN@LTTVK
tr|Q9H552|Q9H552	23.85	26	TDEINFLR	sp|Q9BQI5|SGIP1	8.82	9	LTRPFPTGT#PPPLPPK	tr|E9PL22|E9PL22	10.14	16	VIN@ETWAWK
tr|Q9H552|Q9H552	23.85	26	TEISEMNR	sp|Q9BQI5|SGIP1	8.82	9	NLS#SEEVARPR	tr|Q6PID9|Q6PID9	5.83	3	N@ITEGEAR
tr|Q9H552|Q9H552	23.85	26	TEISEM^NR	sp|Q9BQI5|SGIP1	8.82	9	RST#PT#PELISK	tr|Q6PID9|Q6PID9	5.83	3	TVYLYPN@QTGLPDPLSR
tr|Q9H552|Q9H552	23.85	26	TKTEISEMNR	sp|Q9BQI5|SGIP1	8.82	9	RST#PTPELISK	tr|Q6PID9|Q6PID9	5.83	3	TVYVHAN@QTGYPDPSSR
tr|Q9H552|Q9H552	23.85	26	TKTEISEM^NR	sp|Q9BQI5|SGIP1	8.82	9	STPT#PELISK	sp|P78324-4|SHPS1	7.55	3	AENQVN@VTCQVR
tr|Q9H552|Q9H552	23.85	26	VDEAYM^NKAELESLLEGLTDEINFLR	sp|Q9BQI5|SGIP1	8.82	9	STT#PPPPPPRPPS#RPK	sp|P78324-4|SHPS1	7.55	3	GTAN@LSETIR
tr|Q9H552|Q9H552	23.85	26	WSLLQQQK	sp|Q9BQI5|SGIP1	8.82	9	STT#PPPPPPRPPSR	sp|P78324-4|SHPS1	7.55	3	IGN@ITPADAGTYYCVK
sp|Q16352|AINX	30.06	14	ALEAELAALR	sp|Q9BQI5|SGIP1	8.82	9	T#GSPLTIGPGNDQSATEVK	sp|O14498|ISLR	10.05	3	FQAFAN@GSLLIPDFGK
sp|Q16352|AINX	30.06	14	AQLEEASSAR	sp|Q9BQI5|SGIP1	8.82	9	TGSPLT#IGPGNDQSATEVK	sp|O14498|ISLR	10.05	3	SLDLSHNLISDFAWSDLHN@LSAL
sp|Q16352|AINX	30.06	14	DGLAEEVQR	tr|H0YBG3|H0YBG3	7.61	1	KFELLPTPPLS#PSR	sp|O14498|ISLR	10.05	3	SLDLSHNLISDFAWSDLHN@LSALQLLK
sp|Q16352|AINX	30.06	14	EQLQGLNDR	sp|Q09666|AHNK	30.85	178	ADIDVS#GPKVDVDIPDVNIEGPDAK	tr|F5H1C0|F5H1C0	30.77	6	ADIAPSTDDLASLSEKN@TTAECWDEK
sp|Q16352|AINX	30.06	14	FANLNEQAAR	sp|Q09666|AHNK	30.85	178	ADIDVS#GPKVDVDVPDVNIEGPDAK	tr|F5H1C0|F5H1C0	30.77	6	DIAPSTDDLASLSEKN@TTAECWDEK
sp|Q16352|AINX	30.06	14	FSTSGLSISGLNPLPNPSYLLPPR	sp|Q09666|AHNK	30.85	178	ADIDVSGPS#VDTDAPDLDIEGPEGK	tr|F5H1C0|F5H1C0	30.77	6	LSEKN@TTAECWDEK
sp|Q16352|AINX	30.06	14	ILSATTSK	sp|Q09666|AHNK	30.85	178	ADIKS#PSLDVTVPEAELNLETPEISVGGK	tr|F5H1C0|F5H1C0	30.77	6	N@TTAECWDEK
sp|Q16352|AINX	30.06	14	QILELEER	sp|Q09666|AHNK	30.85	178	ADIKSPS#LDVTVPEAELNLETPEISVGGK	tr|F5H1C0|F5H1C0	30.77	6	SEKN@TTAECWDEK
sp|Q16352|AINX	30.06	14	REYQDLLNVK	sp|Q09666|AHNK	30.85	178	ADLDVS#GPKVDIDVPDVNIEGPDAK	tr|F5H1C0|F5H1C0	30.77	6	VLADIAPSTDDLASLSEKN@TTAECWDEK
sp|Q16352|AINX	30.06	14	RPPASDGLDLSQAAAR	sp|Q09666|AHNK	30.85	178	ADLDVS#GPKVDIDVPDVNIEGPEGK	sp|Q96GX1-2|TECT2	3.45	2	FQIN@YTEYDCNR
sp|Q16352|AINX	30.06	14	TSQIGESFEEILEETVISTK	sp|Q09666|AHNK	30.85	178	AEAPLPS#PK	sp|Q96GX1-2|TECT2	3.45	2	WNN@NTISEINVK
sp|Q16352|AINX	30.06	14	VGELFQR	sp|Q09666|AHNK	30.85	178	AGLRVS#APEVSVGHK	tr|E9PEH6|E9PEH6	3.03	2	AIN@ITSALDR
sp|Q16352|AINX	30.06	14	VSSTGLSLK	sp|Q09666|AHNK	30.85	178	APS#LDIKGPEVDVSGPK	tr|E9PEH6|E9PEH6	3.03	2	LNAIN@ITSALDR
sp|Q16352|AINX	30.06	14	YQDLLNVK	sp|Q09666|AHNK	30.85	178	AS#LGS#LEGEAEAEASS#PK	sp|P01008|ANT3	7.54	5	LGACN@DTLQQLMEVF
tr|K7EJU1|K7EJU1	20.56	8	ALDIEIATYR	sp|Q09666|AHNK	30.85	178	AS#LGS#LEGEAEAEASSPK	sp|P01008|ANT3	7.54	5	LGACN@DTLQQLMEVFK
tr|K7EJU1|K7EJU1	20.56	8	EIRFLRKIHEEEYQDLLNVKLALDIEIATYR	sp|Q09666|AHNK	30.85	178	AS#LGSLEGEAEAEASSPK	sp|P01008|ANT3	7.54	5	LGACN@DTLQQLM^EVFK
tr|K7EJU1|K7EJU1	20.56	8	FLEQQNK	sp|Q09666|AHNK	30.85	178	ASLGS#LEGEAEAEASS#PK	sp|P01008|ANT3	7.54	5	SLTFN@ETYQDISELVY
tr|K7EJU1|K7EJU1	20.56	8	KLALDIEIATYR	sp|Q09666|AHNK	30.85	178	ASLGS#LEGEAEAEASS#PKGK	sp|P01008|ANT3	7.54	5	SLTFN@ETYQDISELVYGAK
tr|K7EJU1|K7EJU1	20.56	8	LALDIEIATYR	sp|Q09666|AHNK	30.85	178	ASLGS#LEGEAEAEASSPK	tr|E7ES19|E7ES19	2.18	1	CN@DTIPEDFQEFQTQNFDR
tr|K7EJU1|K7EJU1	20.56	8	LLNVKLALDIEIATYR	sp|Q09666|AHNK	30.85	178	ASLGSLEGEAEAEAS#SPK	tr|E7ER45|E7ER45	3.74	6	DQDPASFGADSLLLN@SSR
tr|K7EJU1|K7EJU1	20.56	8	TVRQKLQDETNLR	sp|Q09666|AHNK	30.85	178	ASLGSLEGEAEAEASS#PKGK	tr|E7ER45|E7ER45	3.74	6	GGYIFPTQQPN@TTTLASR
tr|K7EJU1|K7EJU1	20.56	8	YQDLLNVK	sp|Q09666|AHNK	30.85	178	DIDIS#SPEFK	tr|E7ER45|E7ER45	3.74	6	ILGTEEPSN@VTVK
sp|P07196|NFL	20.44	12	AQLQDLNDR	sp|Q09666|AHNK	30.85	178	EFS#GPSTPTGTLEFEGGEVSLEGGK	tr|E7ER45|E7ER45	3.74	6	LEVN@ISQSTYKDPNNLAFNEIK
sp|P07196|NFL	20.44	12	EGLEETLR	sp|Q09666|AHNK	30.85	178	EFSGPS#TPT#GTLEFEGGEVSLEGGK	tr|E7ER45|E7ER45	3.74	6	N@VTAYFPR
sp|P07196|NFL	20.44	12	EYQDLLNVK	sp|Q09666|AHNK	30.85	178	EFSGPST#PTGTLEFEGGEVSLEGGK	tr|E7ER45|E7ER45	3.74	6	RQDPVSWDAAFVN@ISR
sp|P07196|NFL	20.44	12	FASFIER	sp|Q09666|AHNK	30.85	178	EFSGPSTPTGT#LEFEGGEVSLEGGK	sp|P10909-4|CLUS	24.04	23	EDALN@ETR
sp|P07196|NFL	20.44	12	FTVLTESAAK	sp|Q09666|AHNK	30.85	178	EFSGPSTPTGTLEFEGGEVS#LEGGK	sp|P10909-4|CLUS	24.04	23	EDALN@ETRESETK
sp|P07196|NFL	20.44	12	IDSLMDEISFLK	sp|Q09666|AHNK	30.85	178	EVFSSCS#SEVVLSGDDEEYQR	sp|P10909-4|CLUS	24.04	23	ELPGVCN@ETMMALWEECKPC
sp|P07196|NFL	20.44	12	LAAEDATNEK	sp|Q09666|AHNK	30.85	178	EVFSSCSS#EVVLSGDDEEYQR	sp|P10909-4|CLUS	24.04	23	ELPGVCN@ETMMALWEECKPCLK
sp|P07196|NFL	20.44	12	QLQELEDK	sp|Q09666|AHNK	30.85	178	EVFSSCSSEVVLS#GDDEEYQR	sp|P10909-4|CLUS	24.04	23	ELPGVCN@ETMM^AL
sp|P07196|NFL	20.44	12	QNADISAMQDTINKLENELR	sp|Q09666|AHNK	30.85	178	FGT#FGGLGSK	sp|P10909-4|CLUS	24.04	23	ELPGVCN@ETMM^ALWEECKPC
sp|P07196|NFL	20.44	12	VLEAELLVLR	sp|Q09666|AHNK	30.85	178	FKAEAPLPS#PK	sp|P10909-4|CLUS	24.04	23	ELPGVCN@ETMM^ALWEECKPCLK
sp|P07196|NFL	20.44	12	YEEEVLSR	sp|Q09666|AHNK	30.85	178	FNFS#GSKVQTPEVDVK	sp|P10909-4|CLUS	24.04	23	ELPGVCN@ETM^MALWEECKPCLK
sp|P07196|NFL	20.44	12	YQDLLNVK	sp|Q09666|AHNK	30.85	178	FNFSGS#KVQTPEVDVK	sp|P10909-4|CLUS	24.04	23	ELPGVCN@ETM^M^ALWEECKPC
sp|Q5XKE5|K2C79	13.83	11	AEAEAWYQTK	sp|Q09666|AHNK	30.85	178	FS#MPGFK	sp|P10909-4|CLUS	24.04	23	ELPGVCN@ETM^M^ALWEECKPCLK
sp|Q5XKE5|K2C79	13.83	11	DYQELMNVK	sp|Q09666|AHNK	30.85	178	FS#MPSLK	sp|P10909-4|CLUS	24.04	23	HN@STGCLR
sp|Q5XKE5|K2C79	13.83	11	DYQELM^NVK	sp|Q09666|AHNK	30.85	178	FS#M^PGFK	sp|P10909-4|CLUS	24.04	23	KEDALN@ETR
sp|Q5XKE5|K2C79	13.83	11	FASFIDK	sp|Q09666|AHNK	30.85	178	FS#VPGFK	sp|P10909-4|CLUS	24.04	23	KELPGVCN@ETMMALWEECKPCLK
sp|Q5XKE5|K2C79	13.83	11	FASFIDKVR	sp|Q09666|AHNK	30.85	178	FS#VSGAK	sp|P10909-4|CLUS	24.04	23	KKEDALN@ETR
sp|Q5XKE5|K2C79	13.83	11	FLEQQNK	sp|Q09666|AHNK	30.85	178	FSMPS#LKGEGPEFDVNLSK	sp|P10909-4|CLUS	24.04	23	KKEDALN@ETRESETK
sp|Q5XKE5|K2C79	13.83	11	HGDNLR	sp|Q09666|AHNK	30.85	178	FSMPS#LKGEGPEVDVNLPK	sp|P10909-4|CLUS	24.04	23	LAN@LTQGEDQYYLR
sp|Q5XKE5|K2C79	13.83	11	LALDVEIATYR	sp|Q09666|AHNK	30.85	178	GDLDAS#VPSMK	sp|P10909-4|CLUS	24.04	23	MLN@TSSLLEQLNEQF
sp|Q5XKE5|K2C79	13.83	11	NKYEDEINK	sp|Q09666|AHNK	30.85	178	GDLKS#SKAS#LGS#LEGEAEAEASSPK	sp|P10909-4|CLUS	24.04	23	MLN@TSSLLEQLNEQFNWVSR
sp|Q5XKE5|K2C79	13.83	11	NLDLDSIIAEVK	sp|Q09666|AHNK	30.85	178	GDLKSSKAS#LGS#LEGEAEAEASSPK	sp|P10909-4|CLUS	24.04	23	M^LN@TSSLLEQLNEQFNWVSR
sp|Q5XKE5|K2C79	13.83	11	RDYQELMNVK	sp|Q09666|AHNK	30.85	178	GDMDIS#VPKLEGDLK	sp|P10909-4|CLUS	24.04	23	QLEEFLN@QSSPFY
sp|Q8N1N4|K2C78	7.88	5	FLEQQNK	sp|Q09666|AHNK	30.85	178	GDRS#PEPGQTWTR	sp|P10909-4|CLUS	24.04	23	QLEEFLN@QSSPFYF
sp|Q8N1N4|K2C78	7.88	5	IEIDPQFQVVR	sp|Q09666|AHNK	30.85	178	GEETGIDVTLPTGEVTVPGVSGDVS#LPEIATGGLEGK	sp|P10909-4|CLUS	24.04	23	QLEEFLN@QSSPFYFWMNGDR
sp|Q8N1N4|K2C78	7.88	5	LDVEIATYR	sp|Q09666|AHNK	30.85	178	GGADVSGGVS#APDISLGEGHLSVK	sp|P10909-4|CLUS	24.04	23	QLEEFLN@QSSPFYFWM^NGDR
sp|Q8N1N4|K2C78	7.88	5	LSLDVEIATYR	sp|Q09666|AHNK	30.85	178	GGADVSGGVSAPDISLGEGHLS#VK	tr|C9JBF5|C9JBF5	37.61	2	SVHGGVPQN@VSLWAHR
sp|Q8N1N4|K2C78	7.88	5	YLDFSSIITEVR	sp|Q09666|AHNK	30.85	178	GGLKGS#EVGFHGAAPDISVK	tr|C9JBF5|C9JBF5	37.61	2	VPLDLNAFDVQASPNEGFVNQN@ITIFYR
sp|Q6KB66-3|K2C80	8.62	5	ALDIEIATYR	sp|Q09666|AHNK	30.85	178	GGVT#GSPEAS#ISGSK	sp|P35968-2|VGFR2	2.65	2	LVLN@CTAR
sp|Q6KB66-3|K2C80	8.62	5	KLALDIEIATYR	sp|Q09666|AHNK	30.85	178	GGVTGS#PEASISGS#KGDLK	sp|P35968-2|VGFR2	2.65	2	VIGN@DTGAYK
sp|Q6KB66-3|K2C80	8.62	5	KTIYEQELK	sp|Q09666|AHNK	30.85	178	GGVTGS#PEASISGSK	tr|E9PBC5|E9PBC5	14.31	6	GVNFN@VSK
sp|Q6KB66-3|K2C80	8.62	5	LALDIEIATYR	sp|Q09666|AHNK	30.85	178	GGVTGSPEAS#ISGSK	tr|E9PBC5|E9PBC5	14.31	6	IVGGTN@SSWGEWPWQVSLQVK
sp|Q6KB66-3|K2C80	8.62	5	PSFPPDILLSFM^PNQSPQRLK	sp|Q09666|AHNK	30.85	178	GGVTGSPEASIS#GSKGDLK	tr|E9PBC5|E9PBC5	14.31	6	IYPGVDFGGEELN@VTFVK
sp|Q9NSB2|KRT84	7.33	7	FASFIDK	sp|Q09666|AHNK	30.85	178	GGVTGSPEASISGS#KGDLK	tr|E9PBC5|E9PBC5	14.31	6	IYSGILN@LSDITK
sp|Q9NSB2|KRT84	7.33	7	FASFIDKVR	sp|Q09666|AHNK	30.85	178	GHYEVT#GSDDETGKLQGSGVSLASK	tr|E9PBC5|E9PBC5	14.31	6	LQAPLN@YTEFQK
sp|Q9NSB2|KRT84	7.33	7	FLEQQNK	sp|Q09666|AHNK	30.85	178	GHYEVTGS#DDETGK	tr|E9PBC5|E9PBC5	14.31	6	LQAPLN@YTEFQKPICLPSK
sp|Q9NSB2|KRT84	7.33	7	KDEKEQIK	sp|Q09666|AHNK	30.85	178	GHYEVTGS#DDETGKLQGSGVSLASK	tr|B5MCZ0|B5MCZ0	8.53	1	N@VTVGPPENIEVTPGEGSLIIR
sp|Q9NSB2|KRT84	7.33	7	LGLDIEIATYR	sp|Q09666|AHNK	30.85	178	GKGGVTGS#PEASISGSK	sp|Q8IUX7-2|AEBP1	6.68	3	GVVTDEQGIPIAN@ATISVSGINHGVK
sp|Q9NSB2|KRT84	7.33	7	LLEGEESR	sp|Q09666|AHNK	30.85	178	GPAFNMAS#PESDFGINLK	sp|Q8IUX7-2|AEBP1	6.68	3	IYPLTWN@GSLCMR
sp|Q9NSB2|KRT84	7.33	7	RLLEGEESR	sp|Q09666|AHNK	30.85	178	GPAFNM^AS#PESDFGINLK	sp|Q8IUX7-2|AEBP1	6.68	3	LN@ATTTLGPH
sp|Q9NUW8|TYDP1	15.13	8	DRPWIWNIPYVK	sp|Q09666|AHNK	30.85	178	GPHVDVS#GPDIDIEGPEGK	sp|O95490-3|LPHN2	2.85	2	GPDLSN@CTSHWVNQLAQK
sp|Q9NUW8|TYDP1	15.13	8	EWIDVIHK	sp|Q09666|AHNK	30.85	178	GPQITGPS#LEGDLGLK	sp|O95490-3|LPHN2	2.85	2	SLGQFLSTEN@ATIK
sp|Q9NUW8|TYDP1	15.13	8	GNPFQFYLTR	sp|Q09666|AHNK	30.85	178	GPQVALKGSRVDIET#PNLEGTLTGPR	sp|Q9HD43|PTPRH	4.93	4	N@ATTAHNPVR
sp|Q9NUW8|TYDP1	15.13	8	SSVPLYLIYPSVENVR	sp|Q09666|AHNK	30.85	178	GPS#LDIDTPDVNIEGPEGK	sp|Q9HD43|PTPRH	4.93	4	N@ATTAPNPVR
sp|Q9NUW8|TYDP1	15.13	8	SYELGVLFLPSAFGLDSFK	sp|Q09666|AHNK	30.85	178	GPSLDIDT#PDVNIEGPEGK	sp|Q9HD43|PTPRH	4.93	4	QN@VSISTVPNAVTSLSK
sp|Q9NUW8|TYDP1	15.13	8	TQGIWLSPLYPR	sp|Q09666|AHNK	30.85	178	GS#RVDIETPNLEGTLTGPR	sp|Q9HD43|PTPRH	4.93	4	VEALEPGTLYN@FTVWAER
sp|Q9NUW8|TYDP1	15.13	8	WLCSEFK	sp|Q09666|AHNK	30.85	178	HRS#NS#FSDER	sp|Q9UKQ2|ADA28	8.39	7	AN@DTMCGK
sp|Q9NUW8|TYDP1	15.13	8	YTCSEAQK	sp|Q09666|AHNK	30.85	178	HRS#NSFSDER	sp|Q9UKQ2|ADA28	8.39	7	ITPN@ASFTLENFSK
tr|F5H8B0|F5H8B0	12.59	3	FSLVSGWGQLLDR	sp|Q09666|AHNK	30.85	178	HRSNSFSDEREFSGPSTPT#GT#LEFEGGEVSLEGGK	sp|Q9UKQ2|ADA28	8.39	7	NLLAPGYTETYYN@STGK
tr|F5H8B0|F5H8B0	12.59	3	GATALELMVLNVPR	sp|Q09666|AHNK	30.85	178	IDVTAPDVS#IEEPEGK	sp|Q9UKQ2|ADA28	8.39	7	SQEIGMVAN@GTK
tr|F5H8B0|F5H8B0	12.59	3	VAQVIIPSTYVPGTTNHDIALLR	sp|Q09666|AHNK	30.85	178	IHM^S#GPK	sp|Q9UKQ2|ADA28	8.39	7	STN@CSSK
sp|P98194-4|AT2C1	25.03	17	AADIGVAMGQTGTDVCK	sp|Q09666|AHNK	30.85	178	IS#APNVDFNLEGPK	sp|Q9UKQ2|ADA28	8.39	7	TFDPEDTSQEIGMVAN@GTK
sp|P98194-4|AT2C1	25.03	17	AFHGWNEFDISEDEPLWK	sp|Q09666|AHNK	30.85	178	IS#IPDVDLDLK	sp|Q9UKQ2|ADA28	8.39	7	TFDPEDTSQEIGM^VAN@GTK
sp|P98194-4|AT2C1	25.03	17	ASELPVSEVASILQADLQNGLNK	sp|Q09666|AHNK	30.85	178	IS#IPDVDLDLKGPK	sp|Q96LC7-5|SIG10	4.32	1	GN@CSLVIR
sp|P98194-4|AT2C1	25.03	17	DLVPGDTVCLSVGDR	sp|Q09666|AHNK	30.85	178	IS#IPDVGLHLK	tr|F8VXS3|F8VXS3	39.22	1	DPFQVCPSAGSQPVPDAGPWGDYLCDSPWALIN@SSIYAMK
sp|P98194-4|AT2C1	25.03	17	DVYQQEK	sp|Q09666|AHNK	30.85	178	IS#MPDFDLHLK	sp|Q14624-4|ITIH4	5.33	5	AFITN@FSMIIDGMTYPGIIK
sp|P98194-4|AT2C1	25.03	17	EAVTTLIASGVSIK	sp|Q09666|AHNK	30.85	178	IS#MPDFDLNLK	sp|Q14624-4|ITIH4	5.33	5	AFITN@FSMIIDGM^TYPGIIK
sp|P98194-4|AT2C1	25.03	17	GIYNNIK	sp|Q09666|AHNK	30.85	178	IS#MPDIDFNLK	sp|Q14624-4|ITIH4	5.33	5	AFITN@FSM^IIDGMTYPGIIK
sp|P98194-4|AT2C1	25.03	17	GQTLTLTQQQR	sp|Q09666|AHNK	30.85	178	IS#MPDIDLNLK	sp|Q14624-4|ITIH4	5.33	5	AFITN@FSM^IIDGM^TYPGIIK
sp|P98194-4|AT2C1	25.03	17	GVVIGTGENSEFGEVFK	sp|Q09666|AHNK	30.85	178	IS#MPDIDLNLTGPK	sp|Q14624-4|ITIH4	5.33	5	LPTQN@ITFQTESSVAEQEAEFQSPK
sp|P98194-4|AT2C1	25.03	17	KASELPVSEVASILQADLQNGLNK	sp|Q09666|AHNK	30.85	178	IS#MPDLDLHLK	sp|Q7Z4H8|KDEL2	8.88	4	AVNSEGQN@LTR
sp|P98194-4|AT2C1	25.03	17	KLPIVETLGCCNVICSDK	sp|Q09666|AHNK	30.85	178	IS#MPDVDLHLK	sp|Q7Z4H8|KDEL2	8.88	4	KVN@GTPSPIPIISWCGSLDSR
sp|P98194-4|AT2C1	25.03	17	MGLDGLQQDYIR	sp|Q09666|AHNK	30.85	178	IS#MPDVGLNLK	sp|Q7Z4H8|KDEL2	8.88	4	N@LSDLLEK
sp|P98194-4|AT2C1	25.03	17	MIPVLTSK	sp|Q09666|AHNK	30.85	178	IS#MPDVNLNLK	sp|Q7Z4H8|KDEL2	8.88	4	YFYLQAVNSEGQN@LTR
sp|P98194-4|AT2C1	25.03	17	MITGDSQETAVAIASR	sp|Q09666|AHNK	30.85	178	IS#MPEIDLNLK	tr|E9PLT1|E9PLT1	15.4	4	DPFLSLVPYPVTTTVGLFYPYN@NTADGVYK
sp|P98194-4|AT2C1	25.03	17	SMDLLGK	sp|Q09666|AHNK	30.85	178	IS#MPEVDLNLK	tr|E9PLT1|E9PLT1	15.4	4	GLFYPYN@NTADGVYK
sp|P98194-4|AT2C1	25.03	17	SNIAFMGTLVR	sp|Q09666|AHNK	30.85	178	IS#MPGFK	tr|E9PLT1|E9PLT1	15.4	4	N@CTSYGVLDISK
sp|P98194-4|AT2C1	25.03	17	TSQSVSGEEIDAMDVQQLSQIVPK	sp|Q09666|AHNK	30.85	178	IS#MSEVDLNVAAPK	tr|E9PLT1|E9PLT1	15.4	4	NYIVPILWLN@ETGTIGDEK
sp|P10398|ARAF	32.34	15	AIAPLDGEELIVEVLEDVPLTMHNFVR	sp|Q09666|AHNK	30.85	178	IS#M^PDFDLHLK	sp|Q08431-2|MFGM	5.45	1	VAYSN@DSANWTEYQDPR
sp|P10398|ARAF	32.34	15	DQIIFMVGR	sp|Q09666|AHNK	30.85	178	IS#M^PDFDLNLK	sp|Q6HA08|ASTL	2.32	1	WN@LSASDITR
sp|P10398|ARAF	32.34	15	EERPLFPQILATIELLQR	sp|Q09666|AHNK	30.85	178	IS#M^PDLDLNLK	sp|O60568|PLOD3	2.71	2	EQYIHEN@YSR
sp|P10398|ARAF	32.34	15	FDMVQLIDVAR	sp|Q09666|AHNK	30.85	178	IS#M^PDVDLHLK	sp|O60568|PLOD3	2.71	2	SAEFFN@YTVR
sp|P10398|ARAF	32.34	15	GLNQDCCVVYR	sp|Q09666|AHNK	30.85	178	IS#M^SEVDLNVAAPK	sp|Q9BVA6|FICD	1.97	1	YIN@TTLVSR
sp|P10398|ARAF	32.34	15	GYLSPDLSK	sp|Q09666|AHNK	30.85	178	ISMPDLDLHLKS#PK	sp|Q9Y6M7-5|S4A7	1	1	N@LTVSECK
sp|P10398|ARAF	32.34	15	IGDFGLATVK	sp|Q09666|AHNK	30.85	178	ISMQDVDLSLGS#PK	tr|H0Y9K5|H0Y9K5	1.85	1	QSEENFNPN@CSFWSYSK
sp|P10398|ARAF	32.34	15	IGTGSFGTVFR	sp|Q09666|AHNK	30.85	178	ISM^PDLDLHLKS#PK	tr|M0R3C9|M0R3C9	1.17	1	CLHN@GTCVDLVGGFR
sp|P10398|ARAF	32.34	15	ISSNCPK	sp|Q09666|AHNK	30.85	178	ISM^QDVDLSLGS#PK	tr|B3KN73|B3KN73	4.56	1	SIYN@WTEEYGR
sp|P10398|ARAF	32.34	15	LLSDCLK	sp|Q09666|AHNK	30.85	178	ISM^S#EVDLNVAAPK	sp|Q6UVY6-2|MOXD1	1.83	1	N@LSFMDAMNK
sp|P10398|ARAF	32.34	15	SNNIFLHEGLTVK	sp|Q09666|AHNK	30.85	178	KGDRS#PEPGQTWTR	tr|Q5H936|Q5H936	10.85	1	ITAPTLAPGN@STAVVPTPTPPSK
sp|P10398|ARAF	32.34	15	TQADELPACLLSAAR	sp|Q09666|AHNK	30.85	178	KIS#IPDVGLHLK	tr|G3V226|G3V226	44.74	1	SLGQNPTEAELQDMINEVDADGN@GTIDFPEFLTM
sp|P10398|ARAF	32.34	15	VPTVCVDMSTNR	sp|Q09666|AHNK	30.85	178	KIS#MPDVGLNLK	sp|Q9GZN4|BSSP4	4.42	1	N@GTHHCAGSLLTSR
sp|P10398|ARAF	32.34	15	VSQPTAEQAQAFK	sp|Q09666|AHNK	30.85	178	LEGDLT#GPSVGVEVPDVELECPDAK	sp|P22413|ENPP1	4.43	4	MN@ASFSLK
sp|P10398|ARAF	32.34	15	WSGAQPLEQPSGSVLWMAAEVIR	sp|Q09666|AHNK	30.85	178	LEGDLTGPS#VDVEVPDVELECPDAK	sp|P22413|ENPP1	4.43	4	MYN@GSVPFEER
sp|P15056|BRAF	14.62	10	DERPLFPQILASIELLAR	sp|Q09666|AHNK	30.85	178	LEGELQAPDLELS#LPAIHVEGLDIK	sp|P22413|ENPP1	4.43	4	M^YN@GSVPFEER
sp|P15056|BRAF	14.62	10	DQIIFMVGR	sp|Q09666|AHNK	30.85	178	LEGPDVS#LKGPGVDLPSVNLSMPK	sp|P22413|ENPP1	4.43	4	TVDRN@DSFSTEDFSNCLYQDFR
sp|P15056|BRAF	14.62	10	GYLSPDLSK	sp|Q09666|AHNK	30.85	178	LKGEIDAS#VPELEGDLR	sp|P10747-5|CD28	16.36	1	SN@GTIIHVK
sp|P15056|BRAF	14.62	10	IGDFGLATVK	sp|Q09666|AHNK	30.85	178	LKS#EDGVEGDLGETQSR	tr|E7EX72|E7EX72	13.61	3	NILPGLN@ITCTFHK
sp|P15056|BRAF	14.62	10	IGSGSFGTVYK	sp|Q09666|AHNK	30.85	178	LPS#GSGAAS#PTGSAVDIR	tr|E7EX72|E7EX72	13.61	3	NNIDFPGHN@YTTR
sp|P15056|BRAF	14.62	10	LDALQQR	sp|Q09666|AHNK	30.85	178	LPS#GSGAASPTGSAVDIR	tr|E7EX72|E7EX72	13.61	3	TTN@VSLYPGYNFR
sp|P15056|BRAF	14.62	10	LTQEHIEALLDK	sp|Q09666|AHNK	30.85	178	LPSGS#GAASPTGSAVDIR	sp|P06213-2|INSR	6.42	5	ATSLAGN@GSWTEPTYFYVTDYLDVPSNIAK
sp|P15056|BRAF	14.62	10	MLNVTAPTPQQLQAFK	sp|Q09666|AHNK	30.85	178	LPSGSGAAS#PTGSAVDIR	sp|P06213-2|INSR	6.42	5	ELGLYNLMN@ITR
sp|P15056|BRAF	14.62	10	TFFTLAFCDFCR	sp|Q09666|AHNK	30.85	178	LQGS#GVSLASK	sp|P06213-2|INSR	6.42	5	GLSPGN@YSVR
sp|P15056|BRAF	14.62	10	WHGDVAVK	sp|Q09666|AHNK	30.85	178	LQGSGVS#LASKK	sp|P06213-2|INSR	6.42	5	HN@LTITQGK
sp|Q9NY93|DDX56	32.91	13	ANNPGIVLTFVLPTEQFHLGK	sp|Q09666|AHNK	30.85	178	LSS#SSSNDSGNK	sp|P06213-2|INSR	6.42	5	SHGCTAEGLCCHSECLGN@CSQPDDPTK
sp|Q9NY93|DDX56	32.91	13	ASDPEAGVAR	sp|Q09666|AHNK	30.85	178	LSSSS#SNDSGNK	tr|F5GZJ2|F5GZJ2	7.58	1	VLNN@ITNDLR
sp|Q9NY93|DDX56	32.91	13	ATGPVVEQAVR	sp|Q09666|AHNK	30.85	178	MEGGGAEVHAQLPS#LEGDLR	sp|P23229-7|ITA6	7.97	8	AN@HSGAVV
sp|Q9NY93|DDX56	32.91	13	EELLHSEK	sp|Q09666|AHNK	30.85	178	MEGGGAEVHAQLPS#LEGDLRGPDVK	sp|P23229-7|ITA6	7.97	8	AN@HSGAVVLLK
sp|Q9NY93|DDX56	32.91	13	ELILHNPVTLK	sp|Q09666|AHNK	30.85	178	MPEMSIKPQKIS#IPDVGLHLK	sp|P23229-7|ITA6	7.97	8	EINSLN@LTESHNSR
sp|Q9NY93|DDX56	32.91	13	GPILLPYQFR	sp|Q09666|AHNK	30.85	178	MPFLS#ISSPK	sp|P23229-7|ITA6	7.97	8	LWN@STFLEEYSK
sp|Q9NY93|DDX56	32.91	13	ILSHLQQDSLK	sp|Q09666|AHNK	30.85	178	MPFLSIS#SPK	sp|P23229-7|ITA6	7.97	8	QLSCVANQN@GSQADCELGNPFK
sp|Q9NY93|DDX56	32.91	13	LFLEQFSIPTCVLNGELPLR	sp|Q09666|AHNK	30.85	178	MPS#LEISAPK	sp|P23229-7|ITA6	7.97	8	QLSCVANQN@GSQADCELGNPFKR
sp|Q9NY93|DDX56	32.91	13	LLQAVTDLGWSR	sp|Q09666|AHNK	30.85	178	MS#LPDVDLDLK	sp|P23229-7|ITA6	7.97	8	VANQN@GSQADCELGNPFK
sp|Q9NY93|DDX56	32.91	13	LQESQLPGPDQLQQFQVVCETEEDKFLLLYALLK	sp|Q09666|AHNK	30.85	178	MYFPDVEFDIKS#PK	sp|P23229-7|ITA6	7.97	8	YQTLN@CSVNVNCVNIR
sp|Q9NY93|DDX56	32.91	13	MEEIEGFR	sp|Q09666|AHNK	30.85	178	M^PS#LEISAPK	tr|B4E2E4|B4E2E4	4.09	1	FYLEN@LTLGIR
sp|Q9NY93|DDX56	32.91	13	SLLFVNTLER	sp|Q09666|AHNK	30.85	178	M^S#LPDVDLDLK	sp|Q8IWA5-3|CTL2	6.11	5	GVLMVGN@ETTYEDGHGSR
sp|Q9NY93|DDX56	32.91	13	VANVSAAEDSVSQR	sp|Q09666|AHNK	30.85	178	M^YFPDVEFDIKS#PK	sp|Q8IWA5-3|CTL2	6.11	5	GVLM^VGN@ETTYEDGHGSR
sp|Q15819|UB2V2	64.14	11	GVGDGTVSWGLEDDEDMTLTR	sp|Q09666|AHNK	30.85	178	S#KGHYEVTGSDDETGK	sp|Q8IWA5-3|CTL2	6.11	5	KN@ITDLVEGAK
sp|Q15819|UB2V2	64.14	11	GVGDGTVSWGLEDDEDM^TLTR	sp|Q09666|AHNK	30.85	178	S#NS#FSDER	sp|Q8IWA5-3|CTL2	6.11	5	N@ITDLVEGAK
sp|Q15819|UB2V2	64.14	11	INMNGINNSSGMVDAR	sp|Q09666|AHNK	30.85	178	S#NSFSDER	sp|Q8IWA5-3|CTL2	6.11	5	TCNPETFPSSN@ESR
sp|Q15819|UB2V2	64.14	11	LLEELEEGQK	sp|Q09666|AHNK	30.85	178	S#PEPGQTWTR	tr|B4DVH1|B4DVH1	7.88	3	ISAMVNN@GSLSYDHER
sp|Q15819|UB2V2	64.14	11	TNYENR	sp|Q09666|AHNK	30.85	178	S#PQISMSDIDLNLK	tr|B4DVH1|B4DVH1	7.88	3	ISAM^VNN@GSLSYDHER
sp|Q15819|UB2V2	64.14	11	VECGPK	sp|Q09666|AHNK	30.85	178	S#PSLDVTVPEAELNLETPEISVGGK	tr|B4DVH1|B4DVH1	7.88	3	VNN@GSLSYDHER
sp|Q15819|UB2V2	64.14	11	VVLQELR	sp|Q09666|AHNK	30.85	178	SGGVS#APDISLGEGHLSVK	tr|D6RIS9|D6RIS9	29.67	7	CGN@CSLTTLK
sp|Q15819|UB2V2	64.14	11	WQNSYSIK	sp|Q09666|AHNK	30.85	178	SGPST#PTGTLEFEGGEVSLEGGK	tr|D6RIS9|D6RIS9	29.67	7	CGN@CSLTTLKDEDFCK
sp|Q15819|UB2V2	64.14	11	WTGMIIGPPR	sp|Q09666|AHNK	30.85	178	SGSGAAS#PTGSAVDIR	tr|D6RIS9|D6RIS9	29.67	7	CGN@CSLTTLKDEDFCKR
sp|Q15819|UB2V2	64.14	11	WTGM^IIGPPR	sp|Q09666|AHNK	30.85	178	SNS#FSDER	tr|D6RIS9|D6RIS9	29.67	7	EGYSN@ISYIVVNHQGISSR
sp|Q15819|UB2V2	64.14	11	YPEAPPSVR	sp|Q09666|AHNK	30.85	178	SNS#FSDEREFSGPSTPTGTLEFEGGEVSLEGGK	tr|D6RIS9|D6RIS9	29.67	7	KCGN@CSLTTLK
sp|Q9NVS2|RT18A	47.96	11	ESPNPPNPSGQCPICR	sp|Q09666|AHNK	30.85	178	SNSFS#DEREFSGPST#PTGTLEFEGGEVSLEGGK	tr|D6RIS9|D6RIS9	29.67	7	KCGN@CSLTTLKDEDFCK
sp|Q9NVS2|RT18A	47.96	11	EVVETQEGK	sp|Q09666|AHNK	30.85	178	SNSFS#DEREFSGPSTPTGTLEFEGGEVSLEGGK	tr|D6RIS9|D6RIS9	29.67	7	VSEHIPVYQQEEN@QTDVWTLLN@GSK
sp|Q9NVS2|RT18A	47.96	11	ITGLCQEEHR	sp|Q09666|AHNK	30.85	178	SNSFSDEREFSGPST#PTGTLEFEGGEVSLEGGK	sp|P01871|IGHM	19.03	15	GLTFQQN@ASSMCVPDQDTAIR
sp|Q9NVS2|RT18A	47.96	11	KIEECVK	sp|Q09666|AHNK	30.85	178	SPQIS#MSDIDLNLK	sp|P01871|IGHM	19.03	15	GLTFQQN@ASSM^CVPDQDTAIR
sp|Q9NVS2|RT18A	47.96	11	KITGLCQEEHR	sp|Q09666|AHNK	30.85	178	SPQIS#M^SDIDLNLK	sp|P01871|IGHM	19.03	15	N@NSDISSTR
sp|Q9NVS2|RT18A	47.96	11	LPEGVVPK	sp|Q09666|AHNK	30.85	178	SPS#LDVTVPEAELNLETPEISVGGK	sp|P01871|IGHM	19.03	15	QQN@ASSMCVPDQDTAIR
sp|Q9NVS2|RT18A	47.96	11	MPVGSPLLR	sp|Q09666|AHNK	30.85	178	SS#KAS#LGS#LEGEAEAEASSPK	sp|P01871|IGHM	19.03	15	STGKPTLYN@VSL
sp|Q9NVS2|RT18A	47.96	11	SKPQLNR	sp|Q09666|AHNK	30.85	178	SSKAS#LGS#LEGEAEAEASS#PK	sp|P01871|IGHM	19.03	15	STGKPTLYN@VSLVM
sp|Q9NVS2|RT18A	47.96	11	WAPGSVKPIYK	sp|Q09666|AHNK	30.85	178	SSKAS#LGS#LEGEAEAEASSPK	sp|P01871|IGHM	19.03	15	STGKPTLYN@VSLVMSDTAGTC
sp|Q9NVS2|RT18A	47.96	11	YNYDDVLLLSQFIR	sp|Q09666|AHNK	30.85	178	SSKAS#LGSLEGEAEAEASSPK	sp|P01871|IGHM	19.03	15	STGKPTLYN@VSLVMSDTAGTCY
sp|Q9NVS2|RT18A	47.96	11	YNYDDVLLLSQFIRPH	sp|Q09666|AHNK	30.85	178	TPS#FGISAPQVSIPDVNVNLK	sp|P01871|IGHM	19.03	15	STGKPTLYN@VSLVM^
sp|P62701|RS4X	62.74	26	DANGNSFATR	sp|Q09666|AHNK	30.85	178	TPSFGISAPQVS#IPDVNVNLK	sp|P01871|IGHM	19.03	15	STGKPTLYN@VSLVM^SDT
sp|P62701|RS4X	62.74	26	ECLPLIIFLR	sp|Q09666|AHNK	30.85	178	VDIDAPDVS#IEGPDAK	sp|P01871|IGHM	19.03	15	STGKPTLYN@VSLVM^SDTAGTC
sp|P62701|RS4X	62.74	26	ERHPGSFDVVHVK	sp|Q09666|AHNK	30.85	178	VDIDT#PDIDIHGPEGK	sp|P01871|IGHM	19.03	15	STGKPTLYN@VSLVM^SDTAGTCY
sp|P62701|RS4X	62.74	26	FDTGNLCMVTGGAN	sp|Q09666|AHNK	30.85	178	VDIDT#PDINIEGSEGK	sp|P01871|IGHM	19.03	15	THTN@ISESHPN@ATF
sp|P62701|RS4X	62.74	26	FDTGNLCMVTGGANLGR	sp|Q09666|AHNK	30.85	178	VDIDTPDINIEGS#EGKFK	sp|P01871|IGHM	19.03	15	THTN@ISESHPN@ATFSAVGEASICEDDWNSGER
sp|P62701|RS4X	62.74	26	FDTGNLCM^VTGGANLGR	sp|Q09666|AHNK	30.85	178	VDIEAPDVS#LEGPEGK	sp|P01871|IGHM	19.03	15	YKN@NSDISSTR
sp|P62701|RS4X	62.74	26	GIPHLVTHDA	sp|Q09666|AHNK	30.85	178	VDINT#PDVDVHGPDWHLK	sp|P04220|MUCB	14.58	10	GLTFQQN@ASSM^CGPDQDTAIR
sp|P62701|RS4X	62.74	26	GIPHLVTHDAR	sp|Q09666|AHNK	30.85	178	VDTNAPDLS#LEGPEGK	sp|P04220|MUCB	14.58	10	STGKPTLYN@VSL
sp|P62701|RS4X	62.74	26	HPGSFDVVHVK	sp|Q09666|AHNK	30.85	178	VDVEVPDVS#LEGPEGK	sp|P04220|MUCB	14.58	10	STGKPTLYN@VSLVM
sp|P62701|RS4X	62.74	26	HWMLDK	sp|Q09666|AHNK	30.85	178	VEAPS#LDVHMDSPDINIEGPDVK	sp|P04220|MUCB	14.58	10	STGKPTLYN@VSLVMSDTAGTC
sp|P62701|RS4X	62.74	26	HWM^LDK	sp|Q09666|AHNK	30.85	178	VEAPSLDVHMDS#PDINIEGPDVK	sp|P04220|MUCB	14.58	10	STGKPTLYN@VSLVMSDTAGTCY
sp|P62701|RS4X	62.74	26	IGVITNR	sp|Q09666|AHNK	30.85	178	VEAPSLDVHM^DS#PDINIEGPDVK	sp|P04220|MUCB	14.58	10	STGKPTLYN@VSLVM^
sp|P62701|RS4X	62.74	26	ITPEEAK	sp|Q09666|AHNK	30.85	178	VEGT#LKGPEVDLK	sp|P04220|MUCB	14.58	10	STGKPTLYN@VSLVM^SDT
sp|P62701|RS4X	62.74	26	KIFVGTK	sp|Q09666|AHNK	30.85	178	VES#DLKGPEVDIEGPEGK	sp|P04220|MUCB	14.58	10	STGKPTLYN@VSLVM^SDTAGTC
sp|P62701|RS4X	62.74	26	LSNIFVIGK	sp|Q09666|AHNK	30.85	178	VES#EIKVPDVELK	sp|P04220|MUCB	14.58	10	STGKPTLYN@VSLVM^SDTAGTCY
sp|P62701|RS4X	62.74	26	LTGVFAPR	sp|Q09666|AHNK	30.85	178	VGGS#GVNVNAK	sp|P04220|MUCB	14.58	10	THTN@ISESHPN@ATF
sp|P62701|RS4X	62.74	26	LTIAEER	sp|Q09666|AHNK	30.85	178	VGIDT#PDIDIHGPEGK	sp|P24821-4|TENA	12.65	27	ALDGPSGLVTAN@ITDSEALAR
sp|P62701|RS4X	62.74	26	MDVISIDK	sp|Q09666|AHNK	30.85	178	VHAPGLNLS#GVGGK	sp|P24821-4|TENA	12.65	27	CIN@GTCYCEEGFTGEDCGK
sp|P62701|RS4X	62.74	26	MVTGGANLGR	sp|Q09666|AHNK	30.85	178	VKT#PEMIIQKPK	sp|P24821-4|TENA	12.65	27	CIN@GTCYCEEGFTGEDCGKPTCPH
sp|P62701|RS4X	62.74	26	TDITYPAGFMDVISIDK	sp|Q09666|AHNK	30.85	178	VKT#PEM^IIQKPK	sp|P24821-4|TENA	12.65	27	CIN@GTCYCEEGFTGEDCGKPTCPHAC
sp|P62701|RS4X	62.74	26	TDITYPAGFM^DVISIDK	sp|Q09666|AHNK	30.85	178	VKTPS#FGISAPQVSIPDVNVNLK	sp|P24821-4|TENA	12.65	27	CIN@GTCYCEEGFTGEDCGKPTCPHACHTQGR
sp|P62701|RS4X	62.74	26	TGENFR	sp|Q09666|AHNK	30.85	178	VLS#GDDEEYQR	sp|P24821-4|TENA	12.65	27	GFEESEPVSGSFTTALDGPSGLVTAN@ITDSEALAR
sp|P62701|RS4X	62.74	26	VNDTIQIDLETGK	sp|Q09666|AHNK	30.85	178	VQT#PEVDVK	sp|P24821-4|TENA	12.65	27	GN@FSTEGCGCVCEPGWK
sp|P62701|RS4X	62.74	26	YALTGDEVK	sp|Q09666|AHNK	30.85	178	VS#APEVSVGHK	sp|P24821-4|TENA	12.65	27	GPN@CSEPECPGNCHL
sp|P62701|RS4X	62.74	26	YALTGDEVKK	sp|Q09666|AHNK	30.85	178	VS#GPDLDLNLK	sp|P24821-4|TENA	12.65	27	GPN@CSEPECPGNCHLR
sp|P62701|RS4X	62.74	26	YPDPLIK	sp|Q09666|AHNK	30.85	178	VS#VGAPDLSLEASEGSIK	sp|P24821-4|TENA	12.65	27	GPN@CSEPECPGNCHLRG
sp|Q07866-8|KLC1	47.91	26	DAANLLNDALAIR	sp|Q09666|AHNK	30.85	178	VSMPDVELNLKS#PK	sp|P24821-4|TENA	12.65	27	GPSGLVTAN@ITDSEALAR
sp|Q07866-8|KLC1	47.91	26	DDESNLVEEK	sp|Q09666|AHNK	30.85	178	VSM^PDVELNLKS#PK	sp|P24821-4|TENA	12.65	27	KVEAAQN@LTLPGSLR
sp|Q07866-8|KLC1	47.91	26	DELANTQQK	sp|Q09666|AHNK	30.85	178	VSVGAPDLS#LEASEGSIK	sp|P24821-4|TENA	12.65	27	LLETVEYN@ISGAER
sp|Q07866-8|KLC1	47.91	26	DHPAVAATLNNLAVLYGK	sp|Q09666|AHNK	30.85	178	VSVGAPDLSLEAS#EGSIK	sp|P24821-4|TENA	12.65	27	LN@WTAADNAYEHF
sp|Q07866-8|KLC1	47.91	26	DHPDVAK	sp|Q09666|AHNK	30.85	178	VSVGAPDLSLEASEGS#IKLPK	sp|P24821-4|TENA	12.65	27	LN@WTAADNAYEHFVIQVQEVNK
sp|Q07866-8|KLC1	47.91	26	EAEPLCK	sp|Q9Y385|UB2J1	4.72	3	LS#TSPDVIQGHQPR	sp|P24821-4|TENA	12.65	27	LN@WTAADQAYEHF
sp|Q07866-8|KLC1	47.91	26	FEAAETLEEAAMR	sp|Q9Y385|UB2J1	4.72	3	RLS#TSPDVIQGHQPR	sp|P24821-4|TENA	12.65	27	LN@WTAADQAYEHFIIQVQEANK
sp|Q07866-8|KLC1	47.91	26	HLEFMNQLK	sp|Q9Y385|UB2J1	4.72	3	RLST#SPDVIQGHQPR	sp|P24821-4|TENA	12.65	27	LN@YSLPTGQWVGVQLPR
sp|Q07866-8|KLC1	47.91	26	KDDESNLVEEK	tr|D6R925|D6R925	58.14	4	APESQSVT#PKPLETEPSR	sp|P24821-4|TENA	12.65	27	N@LTLPGSLR
sp|Q07866-8|KLC1	47.91	26	KQGLDNVHK	tr|D6R925|D6R925	58.14	4	LDSCGKPGELGLPHPLS#TGGLPVASEDGALR	sp|P24821-4|TENA	12.65	27	N@LTVPGSLR
sp|Q07866-8|KLC1	47.91	26	LCQENQWLR	tr|D6R925|D6R925	58.14	4	RLDS#CGKPGELGLPHPLS#TGGLPVASEDGALR	sp|P24821-4|TENA	12.65	27	N@TTSYVLR
sp|Q07866-8|KLC1	47.91	26	LTQDEIISK	tr|D6R925|D6R925	58.14	4	RLDS#CGKPGELGLPHPLSTGGLPVASEDGALR	sp|P24821-4|TENA	12.65	27	QTGLAPGQEYEISLHIVKN@NTR
sp|Q07866-8|KLC1	47.91	26	NEHNSILQSLLETLK	sp|Q53HC9|TSSC1	7.49	2	MVSISSEPFGHLVDDDDIS#DQEDHR	sp|P24821-4|TENA	12.65	27	TALDGPSGLVTAN@ITDSEALAR
sp|Q07866-8|KLC1	47.91	26	NNLASCYLK	sp|Q53HC9|TSSC1	7.49	2	MVSISSEPFGHLVDDDDIS#DQEDHRSEEK	sp|P24821-4|TENA	12.65	27	TIQVQEADQVEEAHN@LTVPGSLR
sp|Q07866-8|KLC1	47.91	26	QAETLYK	tr|H0Y8P7|H0Y8P7	9.45	2	ERDHS#PTPSVFNR	sp|P24821-4|TENA	12.65	27	TTALDGPSGLVTAN@ITDSEALAR
sp|Q07866-8|KLC1	47.91	26	QALEDLEK	tr|H0Y8P7|H0Y8P7	9.45	2	RHES#EEGDSHR	sp|P24821-4|TENA	12.65	27	VEAAQN@LTLPGSLR
sp|Q07866-8|KLC1	47.91	26	QGLDNVHK	tr|K7EMV3|K7EMV3	21.74	2	EIAQDFKT#DLR	sp|P24821-4|TENA	12.65	27	YGDNN@HSQGVNWFHWK
sp|Q07866-8|KLC1	47.91	26	QLNNLALLCQNQGK	tr|K7EMV3|K7EMV3	21.74	2	S#APSTGGVK	tr|K7ELM3|K7ELM3	9.23	1	CRPIN@ATLAVEK
sp|Q07866-8|KLC1	47.91	26	QVIQGLEALK	sp|Q02809|PLOD1	1.38	1	EKY#IHQNY#TK	sp|Q969P0-3|IGSF8	6.65	2	GETASLLCN@ISVR
sp|Q07866-8|KLC1	47.91	26	SEQSVAQLEEEKK	tr|H7C1X5|H7C1X5	6.56	4	ELDRYS#LDSEDLYSR	sp|Q969P0-3|IGSF8	6.65	2	IGPGEPLELLCN@VSGALPPAGR
sp|Q07866-8|KLC1	47.91	26	SSAAAAAQQGGYEIPAR	tr|H7C1X5|H7C1X5	6.56	4	NSPAFLST#DLGDEDVGLGPPAPR	sp|O75954|TSN9	3.35	1	N@ATTPLWR
sp|Q07866-8|KLC1	47.91	26	TLHNLVIQYASQGR	tr|H7C1X5|H7C1X5	6.56	4	RAPS#PVVSPTEMNK	tr|I3L4Z3|I3L4Z3	13.64	3	N@GSGAYAK
sp|Q07866-8|KLC1	47.91	26	TSGHDHPDVATMLNILALVYR	tr|H7C1X5|H7C1X5	6.56	4	SKS#MTSELEELDKPEEIVPASK	tr|I3L4Z3|I3L4Z3	13.64	3	SLLFVDNPVGTGFSYVN@GSGAYAK
sp|Q07866-8|KLC1	47.91	26	VDSPTVTTTLK	sp|Q9Y4F1|FARP1	6.32	7	KSPDEATAADQES#EDDLSASR	tr|I3L4Z3|I3L4Z3	13.64	3	SYVN@GSGAYAK
sp|Q07866-8|KLC1	47.91	26	YEVAVPLCK	sp|Q9Y4F1|FARP1	6.32	7	LGAPENS#GISTLER	tr|E9PFZ2|E9PFZ2	9.2	9	DVDKEFYLFPTVFDEN@ESLLLEDNIR
sp|Q07866-8|KLC1	47.91	26	YKDAANLLNDALAIR	sp|Q9Y4F1|FARP1	6.32	7	SPDEATAADQES#EDDLSASR	tr|E9PFZ2|E9PFZ2	9.2	9	EHEGAIYPDN@TTDFQR
sp|Q6P1X6-2|CH082	39.9	6	CEDRPVVFTHLLTADHGPPR	sp|Q9Y4F1|FARP1	6.32	7	SSS#PAPEFLASSPPDNK	tr|E9PFZ2|E9PFZ2	9.2	9	ELHHLQEQN@VSNAF
sp|Q6P1X6-2|CH082	39.9	6	LALTMDLAPLLLAAR	sp|Q9Y4F1|FARP1	6.32	7	SSSPAPEFLAS#SPPDNK	tr|E9PFZ2|E9PFZ2	9.2	9	ELHHLQEQN@VSNAFLDK
sp|Q6P1X6-2|CH082	39.9	6	LLPLAANGR	sp|Q9Y4F1|FARP1	6.32	7	VSAGEPGS#HPSPAPR	tr|E9PFZ2|E9PFZ2	9.2	9	ELHHLQEQN@VSNAFLDKGEF
sp|Q6P1X6-2|CH082	39.9	6	LSYCGGGEALAVPFEPAR	sp|Q9Y4F1|FARP1	6.32	7	VSAGEPGSHPS#PAPR	tr|E9PFZ2|E9PFZ2	9.2	9	ELHHLQEQN@VSNAFLDKGEFY
sp|Q6P1X6-2|CH082	39.9	6	LYHPAPER	sp|Q96HC4|PDLI5	20.97	9	ANLSADQS#PSALSAGK	tr|E9PFZ2|E9PFZ2	9.2	9	ELHHLQEQN@VSNAFLDKGEFYIGSK
sp|Q6P1X6-2|CH082	39.9	6	YEAAFPFLSPCGR	sp|Q96HC4|PDLI5	20.97	9	ANNSQEPS#PQLASSVASTR	tr|E9PFZ2|E9PFZ2	9.2	9	EN@LTAPGSDSAVFFEQGTTR
sp|Q99543|DNJC2	28.99	14	AFNSVDPTFDNSVPSK	sp|Q96HC4|PDLI5	20.97	9	EVVKPVPITS#PAVSK	tr|E9PFZ2|E9PFZ2	9.2	9	HLQEQN@VSNAFLDK
sp|Q99543|DNJC2	28.99	14	DNFFEVFTPVFER	sp|Q96HC4|PDLI5	20.97	9	GS#QGDSKQQNGPPR	sp|Q9HBB8-2|CDHR5	10.29	5	GNVN@GTFIIHPDSGN@LTVAR
sp|Q99543|DNJC2	28.99	14	EFSYLDEEEKEK	sp|Q96HC4|PDLI5	20.97	9	KANNSQEPS#PQLASSVASTR	sp|Q9HBB8-2|CDHR5	10.29	5	IQGNQLFLN@VTPDYEEK
sp|Q99543|DNJC2	28.99	14	EHGVVPQADNATPSER	sp|Q96HC4|PDLI5	20.97	9	QPTVTSVCS#ETSQELAEGQR	sp|Q9HBB8-2|CDHR5	10.29	5	ITN@HSHFR
sp|Q99543|DNJC2	28.99	14	EKEEEEVR	sp|Q96HC4|PDLI5	20.97	9	SMPES#LDSPTSGR	sp|Q9HBB8-2|CDHR5	10.29	5	VEEDTKVN@STVIPETQLQAEDR
sp|Q99543|DNJC2	28.99	14	FEGPYTDFTPWTTEEQK	sp|Q96HC4|PDLI5	20.97	9	SPS#WQRPNQGVPSTGR	sp|Q9HBB8-2|CDHR5	10.29	5	VN@STVIPETQLQAEDR
sp|Q99543|DNJC2	28.99	14	GTAITHALTSASTLCQVEPVGR	sp|Q96HC4|PDLI5	20.97	9	VTS#TNNMAYNK	tr|Q5JSG7|Q5JSG7	1.47	2	EGYYADN@STGR
sp|Q99543|DNJC2	28.99	14	IAEAVPGR	sp|Q6A1A2|PDPK2	4.8	1	ANS#FVGTAQYVSPELLTEK	tr|Q5JSG7|Q5JSG7	1.47	2	TCTEFHN@CTECR
sp|Q99543|DNJC2	28.99	14	NQDHYAVLGLGHVR	sp|Q969K3|RNF34	5.38	3	AS#LSDLSSLDDVEGMSVR	tr|E9PKC6|E9PKC6	29.49	5	AFN@STLPTMAQMEK
sp|Q99543|DNJC2	28.99	14	NWSEDDLQLLIK	sp|Q969K3|RNF34	5.38	3	VRAS#LSDLSSLDDVEGMSVR	tr|E9PKC6|E9PKC6	29.49	5	AFN@STLPTMAQM^EK
sp|Q99543|DNJC2	28.99	14	QAELEAAR	sp|Q969K3|RNF34	5.38	3	VRAS#LSDLSSLDDVEGM^SVR	tr|E9PKC6|E9PKC6	29.49	5	AFN@STLPTM^AQMEK
sp|Q99543|DNJC2	28.99	14	QIEEINEQIR	sp|Q8TF72|SHRM3	10.82	19	AQSAYLQPGPAALEGSGLASAS#SLSSLR	tr|E9PKC6|E9PKC6	29.49	5	AFN@STLPTM^AQM^EK
sp|Q99543|DNJC2	28.99	14	WEVIANYMNIHSSSGVK	sp|Q8TF72|SHRM3	10.82	19	DRPGS#PES#PLLDAPFSR	tr|E9PKC6|E9PKC6	29.49	5	QIDLN@ITCR
sp|Q99543|DNJC2	28.99	14	WFEAFVK	sp|Q8TF72|SHRM3	10.82	19	DRPGS#PESPLLDAPFSR	tr|H0YNF6|H0YNF6	22.98	6	LPADCIDCTTN@FSCTY
sp|P00738|HPT	77.09	40	ADQDQCIR	sp|Q8TF72|SHRM3	10.82	19	EDS#LPEESSAPDFANLK	tr|H0YNF6|H0YNF6	22.98	6	LPADCIDCTTN@FSCTYGK
sp|P00738|HPT	77.09	40	AVGDKLPECEADDGCPKPPEIAHGYVEHSVR	sp|Q8TF72|SHRM3	10.82	19	IS#ES#VLRDSPPPHEDYEDEVFVRDPHPK	tr|H0YNF6|H0YNF6	22.98	6	NFIIN@MTCR
sp|P00738|HPT	77.09	40	AVGDKLPECEAVCGKPK	sp|Q8TF72|SHRM3	10.82	19	IS#ESVLRDS#PPPHEDYEDEVFVR	tr|H0YNF6|H0YNF6	22.98	6	NFIIN@M^TCR
sp|P00738|HPT	77.09	40	AVHDLEEDTWYATGILSFDK	sp|Q8TF72|SHRM3	10.82	19	ISESVLRDS#PPPHEDYEDEVFVR	tr|H0YNF6|H0YNF6	22.98	6	QRYPAN@CTVR
sp|P00738|HPT	77.09	40	DIAPTLTLYVGK	sp|Q8TF72|SHRM3	10.82	19	QQS#LPSLCSTSDPDTPLGAPSTPGR	tr|H0YNF6|H0YNF6	22.98	6	YPAN@CTVR
sp|P00738|HPT	77.09	40	DYAEVGR	sp|Q8TF72|SHRM3	10.82	19	S#TGSIDQLSHFHNK	tr|D3YTA8|D3YTA8	4.24	1	AFGIVECVLCTCN@VTK
sp|P00738|HPT	77.09	40	GSFPWQAK	sp|Q8TF72|SHRM3	10.82	19	SMS#AEDLLER	sp|Q9H3R2|MUC13	8.81	3	ADDKFVN@VTIVTILAETTSDNEK
sp|P00738|HPT	77.09	40	HYEGSTVPEK	sp|Q8TF72|SHRM3	10.82	19	SM^S#AEDLLER	sp|Q9H3R2|MUC13	8.81	3	CDYYGCN@QTADDCLNGLACDCK
sp|P00738|HPT	77.09	40	HYEGSTVPEKK	sp|Q8TF72|SHRM3	10.82	19	SPENS#PPVKPK	sp|Q9H3R2|MUC13	8.81	3	FVN@VTIVTILAETTSDNEK
sp|P00738|HPT	77.09	40	ILGGHLDAK	sp|Q8TF72|SHRM3	10.82	19	SPFIEEQLHTVLEKS#PENS#PPVKPK	sp|Q9HCB6|SPON1	1.86	2	LTFYGN@WSEK
sp|P00738|HPT	77.09	40	KQLVEIEK	sp|Q8TF72|SHRM3	10.82	19	SRS#SPATADK	sp|Q9HCB6|SPON1	1.86	2	TAKYRLTFYGN@WSEK
sp|P00738|HPT	77.09	40	KQWINK	sp|Q8TF72|SHRM3	10.82	19	SYS#EPEK	tr|B4DTR1|B4DTR1	5.21	2	FPDEEGACQPCPIN@CTHSCVDLDDKGCPAEQR
sp|P00738|HPT	77.09	40	LPECEADDGCPKPPEIAHGYVEHSVR	sp|Q8TF72|SHRM3	10.82	19	SYS#EPEKMNEVGIVEEAEPAPLGPQR	tr|B4DTR1|B4DTR1	5.21	2	GHCWGPGPTQCVN@CSQFLR
sp|P00738|HPT	77.09	40	LPECEAVCGK	sp|Q8TF72|SHRM3	10.82	19	TVS#TSST#SGNDFEETK	sp|Q99715-2|COCA1	3.32	7	DSGLSVPLTDQGTTLYLN@VTDLK
sp|P00738|HPT	77.09	40	LPECEAVCGKPK	sp|Q8TF72|SHRM3	10.82	19	TVS#TSSTSGNDFEETK	sp|Q99715-2|COCA1	3.32	7	EAGN@ITTDGYEILGK
sp|P00738|HPT	77.09	40	LRTEGDGVYTLNDK	sp|Q8TF72|SHRM3	10.82	19	TVSTS#STSGNDFEETK	sp|Q99715-2|COCA1	3.32	7	MLEAYN@LTEK
sp|P00738|HPT	77.09	40	LRTEGDGVYTLNNEK	tr|H0YED0|H0YED0	2.25	1	STDVGFT#PPSS#PPTRPR	sp|Q99715-2|COCA1	3.32	7	M^LEAYN@LTEK
sp|P00738|HPT	77.09	40	MLPVADQDQCIR	sp|Q9BWG6-2|SCNM1	13.33	1	EPEPAAGPQAEESATVSAPAPMS#PTR	sp|Q99715-2|COCA1	3.32	7	N@ATSNSLTVK
sp|P00738|HPT	77.09	40	NPANPVQ	tr|E7EUT4|E7EUT4	17.75	6	GALQNIIPAS#TGAAK	sp|Q99715-2|COCA1	3.32	7	NLQVYN@ATSNSLTVK
sp|P00738|HPT	77.09	40	NPANPVQR	tr|E7EUT4|E7EUT4	17.75	6	IIPAS#TGAAK	sp|Q99715-2|COCA1	3.32	7	SVPLTDQGTTLYLN@VTDLK
sp|P00738|HPT	77.09	40	QLVEIEK	tr|E7EUT4|E7EUT4	17.75	6	IISNASCT#TNCLAPLAK	sp|Q9Y6N7-6|ROBO1	1.81	2	NYLGEAVSHN@ASLEVAILR
sp|P00738|HPT	77.09	40	SCAVAEYGVYVK	tr|E7EUT4|E7EUT4	17.75	6	IISNASCTT#NCLAPLAK	sp|Q9Y6N7-6|ROBO1	1.81	2	VWCLGN@ETR
sp|P00738|HPT	77.09	40	SPVGVQPILNEH	tr|E7EUT4|E7EUT4	17.75	6	LVINGNPIT#IFQERDPSK	sp|Q6P4Q7|CNNM4	1.55	1	DLVVQQLVN@VSR
sp|P00738|HPT	77.09	40	SPVGVQPILNEHTF	tr|E7EUT4|E7EUT4	17.75	6	LVINGNPITIFQERDPS#KIK	sp|Q6FHJ7|SFRP4	15.03	4	HMPWN@ITR
sp|P00738|HPT	77.09	40	SPVGVQPILNEHTFCAGM	sp|Q96CW5-2|GCP3	2.67	1	SAES#PQDAADLFTDLENAFQGK	sp|Q6FHJ7|SFRP4	15.03	4	MYN@HSWPESLACDELPVYDR
sp|P00738|HPT	77.09	40	SPVGVQPILNEHTFCAGMSK	sp|Q92619|HMHA1	7.92	10	AGS#PSPQPSGELPR	sp|Q6FHJ7|SFRP4	15.03	4	N@YSYVIHAK
sp|P00738|HPT	77.09	40	SPVGVQPILNEHTFCAGM^SK	sp|Q92619|HMHA1	7.92	10	ARKSSFNVS#DVARPEAAGS#PPEEGGCTEGTPAK	sp|Q6FHJ7|SFRP4	15.03	4	TQVPLITN@SSCQCPH
sp|P00738|HPT	77.09	40	TEGDGVYTLNDK	sp|Q92619|HMHA1	7.92	10	HAS#AAGFPLSGAASWTLGR	sp|P43307-2|SSRA	17.76	6	AVFN@QTVTVIER
sp|P00738|HPT	77.09	40	TEGDGVYTLNDKK	sp|Q92619|HMHA1	7.92	10	KSS#FNVSDVAR	sp|P43307-2|SSRA	17.76	6	DLNGNVFQDAVFN@QTVTVIER
sp|P00738|HPT	77.09	40	TEGDGVYTLNNEK	sp|Q92619|HMHA1	7.92	10	KSS#FNVSDVARPEAAGS#PPEEGGCTEGTPAK	sp|P43307-2|SSRA	17.76	6	IQN@FTALPLNTVVPPQR
sp|P00738|HPT	77.09	40	TLINEQWLLTTAK	sp|Q92619|HMHA1	7.92	10	KSSFNVS#DVARPEAAGSPPEEGGCTEGTPAK	sp|P43307-2|SSRA	17.76	6	VFN@QTVTVIER
sp|P00738|HPT	77.09	40	VDSGNDVTDIADDGCPKPPEIAHGYVEHSVR	sp|Q92619|HMHA1	7.92	10	S#WPLSISDSDSGLDPGPGAGDFK	sp|P43307-2|SSRA	17.76	6	YPQDYQFYIQN@FTALPL
sp|P00738|HPT	77.09	40	VGYVSGWGR	sp|Q92619|HMHA1	7.92	10	S#WPLSISDSDSGLDPGPGAGDFKK	sp|P43307-2|SSRA	17.76	6	YPQDYQFYIQN@FTALPLNTVVPPQR
sp|P00738|HPT	77.09	40	VMPICLPSK	sp|Q92619|HMHA1	7.92	10	SS#FNVSDVARPEAAGSPPEEGGCTEGTPAK	sp|P04035-2|HMDH	1.92	1	WIADPSPQN@STADTSK
sp|P00738|HPT	77.09	40	VM^PICLPSK	sp|Q92619|HMHA1	7.92	10	SWPLSIS#DSDSGLDPGPGAGDFK	sp|Q8N766-4|EMC1	1.03	1	FINYN@QTVSR
sp|P00738|HPT	77.09	40	VTSIQDWVQK	tr|K7ELW5|K7ELW5	10.3	1	GPAADPS#SPGTSGVGPAAGAGDSR	tr|C9J114|C9J114	8.09	1	LSGCQN@ITSTK
sp|P00738|HPT	77.09	40	YQEDTCYGDAGSAFAVHDLEEDTWYATGILSFDK	sp|P55081|MFAP1	25.28	9	IS#EDVEER	tr|Q8WV88|Q8WV88	2.59	1	FN@VSSVEK
sp|P00738|HPT	77.09	40	YSQVDIGLIK	sp|P55081|MFAP1	25.28	9	IVEPEVVGES#DS#EVEGDAWR	tr|F5GXC5|F5GXC5	3.45	1	LLENVPCNN@ASCEEAR
sp|P00738|HPT	77.09	40	YVMLPVADQDQCIR	sp|P55081|MFAP1	25.28	9	IVEPEVVGES#DSEVEGDAWR	sp|Q86SQ4-2|GP126	2.68	3	GFN@ASYIR
sp|P00738|HPT	77.09	40	YVM^LPVADQDQCIR	sp|P55081|MFAP1	25.28	9	MEREDS#S#EEEEEEIDDEEIER	sp|Q86SQ4-2|GP126	2.68	3	NN@ESLDEGLR
sp|Q5T013|HYI	62.09	13	AAGSSGFEAVEVAWPYAETPEALAR	sp|P55081|MFAP1	25.28	9	RPDYAPMES#S#DEEDEEFQFIK	sp|Q86SQ4-2|GP126	2.68	3	SFGGWN@TSGCVAHR
sp|Q5T013|HYI	62.09	13	AEMEAVFLENLR	sp|P55081|MFAP1	25.28	9	RPDYAPMES#SDEEDEEFQFIK	tr|K7ELK9|K7ELK9	6.96	1	VDTFN@ESR
sp|Q5T013|HYI	62.09	13	EFLPIVGH	sp|P55081|MFAP1	25.28	9	RPDYAPM^ES#S#DEEDEEFQFIK	sp|Q8NBJ4-2|GOLM1	7.42	2	AVLVNN@ITTGER
sp|Q5T013|HYI	62.09	13	EFLPIVGHVQVAQVPGR	sp|P55081|MFAP1	25.28	9	SLAALDALNT#DDENDEEEYEAWK	sp|Q8NBJ4-2|GOLM1	7.42	2	LQQDVLQFQKN@QTNLER
sp|Q5T013|HYI	62.09	13	EGLEQAVR	sp|P55081|MFAP1	25.28	9	Y#TLKIVEEET#KKELEENK	sp|Q9NPR2-2|SEM4B	3.66	3	FEAEHISN@YTALLLSR
sp|Q5T013|HYI	62.09	13	GDTVEGLSWLR	sp|Q96CB8|INT12	5.63	2	LEKPETQS#SPITVQSSK	sp|Q9NPR2-2|SEM4B	3.66	3	IN@SSLQLPDR
sp|Q5T013|HYI	62.09	13	GEMGLGAVPGR	sp|Q96CB8|INT12	5.63	2	SVS#CDNVSK	sp|Q9NPR2-2|SEM4B	3.66	3	KIN@SSLQLPDR
sp|Q5T013|HYI	62.09	13	GEPSSPGELNFPYLFQLLEDEGYK	sp|Q13574|DGKZ	4.74	3	LQQEPDGAGAKS#PTCQK	sp|Q5JPE7-2|NOMO2	5.07	5	ENVGIYN@LSK
sp|Q5T013|HYI	62.09	13	GFVGCEYQPR	sp|Q13574|DGKZ	4.74	3	RRS#S#AQLQGCLLSCGVR	sp|Q5JPE7-2|NOMO2	5.07	5	LEN@ITTGTYTIH
sp|Q5T013|HYI	62.09	13	HAAGVLAQEDLVGLLEPINT	sp|Q13574|DGKZ	4.74	3	S#LQGDAAPPQGEELIEAAK	sp|Q5JPE7-2|NOMO2	5.07	5	LEN@ITTGTYTIHAQK
sp|Q5T013|HYI	62.09	13	HAAGVLAQEDLVGLLEPINTR	sp|Q7Z3U7-2|MON2	2.63	4	DSDKPET#PPVVNVPVPVLIGPISGMSR	sp|Q5JPE7-2|NOMO2	5.07	5	SDVEIN@YSLIEIK
sp|Q5T013|HYI	62.09	13	ITDPQYFLDTPQQAAAILQK	sp|Q7Z3U7-2|MON2	2.63	4	DSDKPET#PPVVNVPVPVLIGPISGM^SR	sp|Q5JPE7-2|NOMO2	5.07	5	VTNSNANAASPLIVAGYN@VSGSVR
sp|Q5T013|HYI	62.09	13	LVLINTPPGDQEK	sp|Q7Z3U7-2|MON2	2.63	4	S#VSTLKPCAK	sp|Q7Z5K2|WAPL	1.01	1	ETN@DTWNSQFGK
sp|O60716-5|CTND1	56.48	49	AAALVLQTIWGYK	sp|Q7Z3U7-2|MON2	2.63	4	TDS#IGEK	sp|Q9ULF5|S39AA	2.29	1	DLNEDDHHHECLN@VTQLLK
sp|O60716-5|CTND1	56.48	49	ALSAIADLLTNEHER	tr|K7EMD6|K7EMD6	14.81	5	EMPQDLRS#PAR	sp|Q8TDX6-2|CGAT1	2.91	1	GILEN@TSK
sp|O60716-5|CTND1	56.48	49	DMDLTEVITGTLWNLSSHDSIK	tr|K7EMD6|K7EMD6	14.81	5	EMPQDLRS#PART#PPSEEDSAEAER	sp|Q6PCB0-2|VWA1	13.73	1	QQLPGN@ATDWIWAGLDPDTDYDVALVPESNVR
sp|O60716-5|CTND1	56.48	49	DM^DLTEVITGTLWNLSSHDSIK	tr|K7EMD6|K7EMD6	14.81	5	EM^PQDLRS#PART#PPSEEDSAEAER	tr|M0R1Q1|M0R1Q1	20.39	12	GN@VTFTIPANR
sp|O60716-5|CTND1	56.48	49	ECDGLVDALIFIVQAEIGQK	tr|K7EMD6|K7EMD6	14.81	5	S#PART#PPSEEDSAEAER	tr|M0R1Q1|M0R1Q1	20.39	12	HMGN@VTFTIPANR
sp|O60716-5|CTND1	56.48	49	EPNEDCKPR	tr|K7EMD6|K7EMD6	14.81	5	SPART#PPSEEDSAEAER	tr|M0R1Q1|M0R1Q1	20.39	12	HM^GN@VTFTIPANR
sp|O60716-5|CTND1	56.48	49	EQEAQFEK	tr|H0Y2P0|H0Y2P0	25.78	13	KPS#GLNGEAS#KSQEMVHLVNK	tr|M0R1Q1|M0R1Q1	20.39	12	MGN@VTFTIPANR
sp|O60716-5|CTND1	56.48	49	ETQGIEK	tr|H0Y2P0|H0Y2P0	25.78	13	KPS#GLNGEASK	tr|M0R1Q1|M0R1Q1	20.39	12	M^GN@VTFTIPANR
sp|O60716-5|CTND1	56.48	49	EVHLGACGALK	tr|H0Y2P0|H0Y2P0	25.78	13	KPS#GLNGEASKS#QEMVHLVNK	tr|M0R1Q1|M0R1Q1	20.39	12	TNHMGN@VTFTIPANR
sp|O60716-5|CTND1	56.48	49	FHPEPYGLEDDQR	tr|H0Y2P0|H0Y2P0	25.78	13	KPS#GLNGEASKS#QEM^VHLVNK	tr|M0R1Q1|M0R1Q1	20.39	12	TNHM^GN@VTFTIPANR
sp|O60716-5|CTND1	56.48	49	FSEDTVISILNTINEVIAENLEAAK	tr|H0Y2P0|H0Y2P0	25.78	13	KPSGLNGEAS#KSQEMVHLVNK	tr|M0R1Q1|M0R1Q1	20.39	12	TVLTPATNHMGN@VT
sp|O60716-5|CTND1	56.48	49	FVGDADLER	tr|H0Y2P0|H0Y2P0	25.78	13	KPSGLNGEAS#KSQEM^VHLVNK	tr|M0R1Q1|M0R1Q1	20.39	12	TVLTPATNHMGN@VTF
sp|O60716-5|CTND1	56.48	49	GGPPPPNWR	tr|H0Y2P0|H0Y2P0	25.78	13	KPSGLNGEASKS#QEMVHLVNK	tr|M0R1Q1|M0R1Q1	20.39	12	TVLTPATNHMGN@VTFTIPANR
sp|O60716-5|CTND1	56.48	49	GIPVLVGLLDHPK	tr|H0Y2P0|H0Y2P0	25.78	13	KPSGLNGEASKS#QEM^VHLVNK	tr|M0R1Q1|M0R1Q1	20.39	12	TVLTPATNHM^GN@VTF
sp|O60716-5|CTND1	56.48	49	GSLASLDSLR	tr|H0Y2P0|H0Y2P0	25.78	13	LVINS#GNGAVEDR	tr|M0R1Q1|M0R1Q1	20.39	12	TVLTPATNHM^GN@VTFTIPANR
sp|O60716-5|CTND1	56.48	49	GTTPLMQK	tr|H0Y2P0|H0Y2P0	25.78	13	S#QEMVHLVNK	tr|Q9UEL6|Q9UEL6	18.03	2	DASINIENMQFIHN@GTYICDVK
sp|O60716-5|CTND1	56.48	49	GYELLFQPEVVR	tr|H0Y2P0|H0Y2P0	25.78	13	S#QEM^VHLVNK	tr|Q9UEL6|Q9UEL6	18.03	2	EIFVAN@GTQGK
sp|O60716-5|CTND1	56.48	49	HIEWESVLTNTAGCLR	tr|H0Y2P0|H0Y2P0	25.78	13	SQEMVHLVNKESS#ETPDQFM^TADETR	sp|Q9H173|SIL1	2.39	1	FN@SSSSSLEEK
sp|O60716-5|CTND1	56.48	49	HLGACGALK	tr|H0Y2P0|H0Y2P0	25.78	13	TNPEDIYPSNPTDDDVSSGSS#SER	tr|F5H628|F5H628	1.87	5	EVN@DTLLVNELK
sp|O60716-5|CTND1	56.48	49	HYEDGYPGGSDNYGSLSR	tr|E9PPY3|E9PPY3	5.23	1	QSPGS#TSPKPPHTLSR	tr|F5H628|F5H628	1.87	5	KEVN@DTLLVNELK
sp|O60716-5|CTND1	56.48	49	KPIEDPANDTVDFPKR	tr|J3QSA1|J3QSA1	5.56	4	KNS#DNNLLSLDGLDNEVK	tr|F5H628|F5H628	1.87	5	LKEVN@DTLLVNELK
sp|O60716-5|CTND1	56.48	49	KSDFQVNLNNASR	tr|J3QSA1|J3QSA1	5.56	4	NS#DNNLLSLDGLDNEVK	tr|F5H628|F5H628	1.87	5	N@DTLLVNELK
sp|O60716-5|CTND1	56.48	49	LRECDGLVDALIFIVQAEIGQK	tr|J3QSA1|J3QSA1	5.56	4	NSIQNQESYEDGPCTITS#NKNSDNNLLSLDGLDNEVK	tr|F5H628|F5H628	1.87	5	VN@DTLLVNELK
sp|O60716-5|CTND1	56.48	49	LVENCVCLLR	tr|J3QSA1|J3QSA1	5.56	4	NSIQNQESYEDGPCTITSNKNS#DNNLLSLDGLDNEVK	tr|D6RF86|D6RF86	5.92	2	EDAQIN@TTIGSVTAQDPDAAR
sp|O60716-5|CTND1	56.48	49	MEIVDHALHALTDEV	sp|Q6ZUT6-4|CO052	15.24	5	GESVASTASS#VPCS#PQEPDLAPLDLSLGGAGIPGPR	tr|D6RF86|D6RF86	5.92	2	IFNIDSGN@GSIFTSK
sp|O60716-5|CTND1	56.48	49	MEIVDHALHALTDEVIIPH	sp|Q6ZUT6-4|CO052	15.24	5	GESVASTASSVPCS#PQEPDLAPLDLSLGGAGIPGPR	sp|Q9BXR6|FHR5	4.75	1	EQFCPPPPQIPNAQN@MTTTVNYQDGEK
sp|O60716-5|CTND1	56.48	49	M^EIVDHALHALTDEVIIPH	sp|Q6ZUT6-4|CO052	15.24	5	LGSAPAASPALAS#PEGPK	sp|P54855|UDB15	8.68	2	GHEVTVLTSSASTLVN@ASK
sp|O60716-5|CTND1	56.48	49	M^EIVDHALHALTDEVIIPHSGWER	sp|Q6ZUT6-4|CO052	15.24	5	S#PPTQVAISSDSAR	sp|P54855|UDB15	8.68	2	SLGSMISN@MSEESANMIASALAQIPQK
sp|O60716-5|CTND1	56.48	49	NCDGVPALVR	sp|Q6ZUT6-4|CO052	15.24	5	VT#RSPPTQVAISSDSAR	tr|E9PQ34|E9PQ34	5.63	1	SLSN@STAR
sp|O60716-5|CTND1	56.48	49	NLPGGQQNSSWNFSEDTVISILNTINEVIAENLEAAK	sp|O75140-3|DEPD5	3.53	4	KS#ASSCDVSSSPSLPSR	tr|C9JB68|C9JB68	16.07	2	GLNIALVN@GTTGAVLGQK
sp|O60716-5|CTND1	56.48	49	NLSYQVHR	sp|O75140-3|DEPD5	3.53	4	RNST#SSTNQNMFCEER	tr|C9JB68|C9JB68	16.07	2	IALVN@GTTGAVLGQK
sp|O60716-5|CTND1	56.48	49	QDVYGPQPQVR	sp|O75140-3|DEPD5	3.53	4	SAS#SCDVSSSPSLPSR	tr|H0YKJ9|H0YKJ9	15.24	4	ETKN@QSVPLSCCR
sp|O60716-5|CTND1	56.48	49	QPELPEVIAMLGFR	sp|O75140-3|DEPD5	3.53	4	TQKPNPAVPPPLSSS#PLYSR	tr|H0YKJ9|H0YKJ9	15.24	4	N@QSVPLSC
sp|O60716-5|CTND1	56.48	49	QPELPEVIAM^LGFR	sp|Q5T011-5|SZT2	2.64	4	AEGIEGETLTASPQAPGS#PEDSEGVPLISLPR	tr|H0YKJ9|H0YKJ9	15.24	4	N@QSVPLSCCR
sp|O60716-5|CTND1	56.48	49	SDFQVNLNNASR	sp|Q5T011-5|SZT2	2.64	4	AILASESS#IETEDLSEPEFQSTR	tr|H0YKJ9|H0YKJ9	15.24	4	TYN@GTNPDAASR
sp|O60716-5|CTND1	56.48	49	SGDLGDMEPLK	sp|Q5T011-5|SZT2	2.64	4	SQEPIYSEEASGPRS#PLDMVSSR	tr|D6RD48|D6RD48	23.6	2	SPVQEN@SSDLNK
sp|O60716-5|CTND1	56.48	49	SLDNNYSTPNER	sp|Q5T011-5|SZT2	2.64	4	STS#ESSASFPR	tr|D6RD48|D6RD48	23.6	2	YN@GTVGLWR
sp|O60716-5|CTND1	56.48	49	SNAAAYLQHLCYR	tr|H0YG62|H0YG62	16.93	1	AVQPPLPLPGFESPAGPAPS#PSAPPAPPWQGR	tr|H9KV50|H9KV50	4.5	2	ETVLESSPILTLLN@ESFISTW
sp|O60716-5|CTND1	56.48	49	SQSSHSYDDSTLPLIDR	sp|Q8IVH2-3|FOXP4	9.3	3	QFLLQQASGLSS#PGNNDSK	tr|H9KV50|H9KV50	4.5	2	ETVLESSPILTLLN@ESFISTWSLVK
sp|O60716-5|CTND1	56.48	49	SSWNFSEDTVISILNTINEVIAENLEAAK	sp|Q8IVH2-3|FOXP4	9.3	3	RDSSS#HEETPGSHPLYGHGECK	sp|Q14393-5|GAS6	4.49	1	GLYHLN@LTVGGIPFHEK
sp|O60716-5|CTND1	56.48	49	SYEDMIGEEVPSDQYYWAPLAQHER	sp|Q8IVH2-3|FOXP4	9.3	3	S#SDKFCSPISSELAQNHEFYK	tr|F8W1Q3|F8W1Q3	16.25	8	DVQIIVFPEDGIHGFN@FTR
sp|O60716-5|CTND1	56.48	49	SYEDM^IGEEVPSDQYYWAPLAQHER	sp|Q08AD1-2|CAMP2	4.65	5	EALS#PCPSTVSTK	tr|F8W1Q3|F8W1Q3	16.25	8	FN@DTEVLQR
sp|O60716-5|CTND1	56.48	49	TINEVIAENLEAAK	sp|Q08AD1-2|CAMP2	4.65	5	RFS#PSQVPIQTR	tr|F8W1Q3|F8W1Q3	16.25	8	IGAEN@ATGETDPSHSK
sp|O60716-5|CTND1	56.48	49	TPAILEASAGAIQNLCAGR	sp|Q08AD1-2|CAMP2	4.65	5	SES#VEGFLSPSR	tr|F8W1Q3|F8W1Q3	16.25	8	KNPVGLIGAEN@ATGETDPSHSK
sp|O60716-5|CTND1	56.48	49	TVQPVAMGPDGLPVDASSVSNNYIQTLGR	sp|Q08AD1-2|CAMP2	4.65	5	SIS#NEGLTLNNSHVSK	tr|F8W1Q3|F8W1Q3	16.25	8	NPVGLIGAEN@ATGETDPSHSK
sp|O60716-5|CTND1	56.48	49	TVQPVAM^GPDGLPVDASSVSNNYIQTLGR	sp|Q08AD1-2|CAMP2	4.65	5	YDGES#DKEQFDDDQK	tr|F8W1Q3|F8W1Q3	16.25	8	QIIVFPEDGIHGFN@FTR
sp|O60716-5|CTND1	56.48	49	VGQAGTATLPR	sp|Q06455-4|MTG8	2.82	1	QQS#PVNPDPVALDAHR	tr|F8W1Q3|F8W1Q3	16.25	8	WNPCLEPHRFN@DTEVLQR
sp|O60716-5|CTND1	56.48	49	YQEAAPNVANNTGPHAASCFGAK	sp|Q08AG5|ZN844	3.3	1	KPCECKQCGKALS#Y#LNFQRHMK	tr|F8W1Q3|F8W1Q3	16.25	8	WNVNAPPTFHSEMMYDN@FTLVPVWGK
sp|O60716-5|CTND1	56.48	49	YRPSMEGYR	tr|H0Y4E0|H0Y4E0	14.21	1	QLAEEEPMDTDQGNS#MLSAIQSEVAK	sp|P22897|MRC1	3.02	3	TAHCN@ESFYFLCK
sp|Q14005-3|IL16	46.91	22	ALPDGPVTIVIR	sp|P17544-2|ATF7	19.91	6	AAAGPLDMS#LPS#TPDIK	sp|P22897|MRC1	3.02	3	VWIALNSN@LTDNQYTWTDK
sp|Q14005-3|IL16	46.91	22	EYTEGLTEAK	sp|P17544-2|ATF7	19.91	6	AAAGPLDMSLPST#PDIK	sp|P22897|MRC1	3.02	3	WECKN@DTLLGIK
sp|Q14005-3|IL16	46.91	22	EYTEGLTEAKEDDDGDHSSLQSGQSVISLLSSEELKK	sp|P17544-2|ATF7	19.91	6	ESSEPTGS#PAPVIQHSSATAPSNGLSVR	tr|F8VTU4|F8VTU4	8.74	1	VCGLN@VSDR
sp|Q14005-3|IL16	46.91	22	FEAWNIIK	sp|P17544-2|ATF7	19.91	6	SMVPNIPGIPGPPVNSSGSIS#PSGHPIPSEAK	sp|P08571|CD14	12.8	5	ALNSLN@LSFAGLEQVPK
sp|Q14005-3|IL16	46.91	22	GAAPTLVPQQPEQVLSSGSPAASEAR	sp|P17544-2|ATF7	19.91	6	SM^VPNIPGIPGPPVNS#SGSISPSGHPIPSEAK	sp|P08571|CD14	12.8	5	CMWSSALNSLN@LSFAGLEQVPK
sp|Q14005-3|IL16	46.91	22	GAASEQSETVQPGDEILQLGGTAMQGLTR	sp|P17544-2|ATF7	19.91	6	TDSVIIADQTPT#PTR	sp|P08571|CD14	12.8	5	CVCN@FSEPQPDWSEAF
sp|Q14005-3|IL16	46.91	22	GLPDPALSTQPAPASR	sp|Q6PKG0|LARP1	22.81	27	AVT#PVPTK	sp|P08571|CD14	12.8	5	LRN@VSWATGR
sp|Q14005-3|IL16	46.91	22	GNEVLSINGK	sp|Q6PKG0|LARP1	22.81	27	AVT#PVPTKTEEVSNLK	sp|P08571|CD14	12.8	5	N@VSWATGR
sp|Q14005-3|IL16	46.91	22	GPPVAPK	sp|Q6PKG0|LARP1	22.81	27	EQEKGEGS#DSKESPK	tr|F5H627|F5H627	8.78	1	AGHFQN@TSSPSAR
sp|Q14005-3|IL16	46.91	22	GSLHGDKPLTINR	sp|Q6PKG0|LARP1	22.81	27	EQFDTLT#PEPPVDPNQEVPPGPPR	tr|K7EP71|K7EP71	9.01	1	YHVLHIN@TTK
sp|Q14005-3|IL16	46.91	22	GTTHHDALAILR	sp|Q6PKG0|LARP1	22.81	27	ES#PRPLQLPGAEGPAIS#DGEEGGGEPGAGGGAAGAAGAGR	sp|Q13433|S39A6	4.9	3	KTN@ESVSEPR
sp|Q14005-3|IL16	46.91	22	ISSFETFGSSQLPDK	sp|Q6PKG0|LARP1	22.81	27	ES#PRPLQLPGAEGPAISDGEEGGGEPGAGGGAAGAAGAGR	sp|Q13433|S39A6	4.9	3	NTNENPQECFN@ASK
sp|Q14005-3|IL16	46.91	22	KGPPVAPK	sp|Q6PKG0|LARP1	22.81	27	ESPRPLQLPGAEGPAIS#DGEEGGGEPGAGGGAAGAAGAGR	sp|Q13433|S39A6	4.9	3	YGEN@NSLSVEGFR
sp|Q14005-3|IL16	46.91	22	LLSTQAEESQGPVLK	sp|Q6PKG0|LARP1	22.81	27	FSHLTS#LPQQLPSQQLMSK	tr|G3V595|G3V595	23.28	8	FN@LTETSEAEIHQSFQHLLR
sp|Q14005-3|IL16	46.91	22	LSLQPSSGEAAKPLGK	sp|Q6PKG0|LARP1	22.81	27	FSHLTS#LPQQLPSQQLM^SK	tr|G3V595|G3V595	23.28	8	LSLGAHN@TTLTEILK
sp|Q14005-3|IL16	46.91	22	LYSISSQVSSAVMK	sp|Q6PKG0|LARP1	22.81	27	GLSAS#LPDLDSENWIEVK	tr|G3V595|G3V595	23.28	8	SLGAHN@TTLTEILK
sp|Q14005-3|IL16	46.91	22	QAVIVTR	sp|Q6PKG0|LARP1	22.81	27	HSS#NPPLESHVGWVMDSR	tr|G3V595|G3V595	23.28	8	TLN@QSSDELQLSMGNAMFVK
sp|Q14005-3|IL16	46.91	22	QLDGIHVTILHK	sp|Q6PKG0|LARP1	22.81	27	ILIVT#QTPHYM^R	tr|G3V595|G3V595	23.28	8	TLN@QSSDELQLSMGNAM^FVK
sp|Q14005-3|IL16	46.91	22	SADSSTVK	sp|Q6PKG0|LARP1	22.81	27	ILIVTQT#PHYMR	tr|G3V595|G3V595	23.28	8	TLN@QSSDELQLSM^GNAMFVK
sp|Q14005-3|IL16	46.91	22	SLLCLPSSISCAQTPCIPK	sp|Q6PKG0|LARP1	22.81	27	ILIVTQT#PHYM^R	tr|G3V595|G3V595	23.28	8	TLN@QSSDELQLSM^GNAM^FVK
sp|Q14005-3|IL16	46.91	22	TLPPGPDPLLR	sp|Q6PKG0|LARP1	22.81	27	NALPPVLTTVNGQS#PPEHSAPAK	tr|G3V595|G3V595	23.28	8	YTGN@ASALFILPDQDK
sp|Q14005-3|IL16	46.91	22	VLDEATLK	sp|Q6PKG0|LARP1	22.81	27	PLQLPGAEGPAIS#DGEEGGGEPGAGGGAAGAAGAGR	sp|P43121|MUC18	5.73	5	CGLSQSQGN@LSHVDWF
sp|Q14BN4-2|SLMAP	40.25	37	CFELQALLEEER	sp|Q6PKG0|LARP1	22.81	27	QLPGAEGPAIS#DGEEGGGEPGAGGGAAGAAGAGR	sp|P43121|MUC18	5.73	5	CGLSQSQGN@LSHVDWFSVHK
sp|Q14BN4-2|SLMAP	40.25	37	CFELQALLEEERK	sp|Q6PKG0|LARP1	22.81	27	RHS#VVAGGGGGEGR	sp|P43121|MUC18	5.73	5	CGLSQSQGN@LSHVDWFSVHKE
sp|Q14BN4-2|SLMAP	40.25	37	CQQCEDQQR	sp|Q6PKG0|LARP1	22.81	27	S#LPTTVPES#PNYR	sp|P43121|MUC18	5.73	5	ENMVLN@LSCEASGHPR
sp|Q14BN4-2|SLMAP	40.25	37	CQQCEDQQREEATR	sp|Q6PKG0|LARP1	22.81	27	S#LPTTVPESPNYR	sp|P43121|MUC18	5.73	5	ENM^VLN@LSCEASGHPR
sp|Q14BN4-2|SLMAP	40.25	37	DDLQGAQSEIEAK	sp|Q6PKG0|LARP1	22.81	27	SLPTT#VPESPNYR	tr|D6RIH7|D6RIH7	9.02	1	TIN@YSVILSTR
sp|Q14BN4-2|SLMAP	40.25	37	DEILLLHQAAAK	sp|Q6PKG0|LARP1	22.81	27	SLPTTVPES#PNYR	tr|C9JA97|C9JA97	6.61	2	EVEVN@SSK
sp|Q14BN4-2|SLMAP	40.25	37	DSEITSTR	sp|Q6PKG0|LARP1	22.81	27	T#PRT#PQLK	tr|C9JA97|C9JA97	6.61	2	GCALGGAETCEDCLLIGPQCAWCAQEN@FTHPSGVGER
sp|Q14BN4-2|SLMAP	40.25	37	DTDIASLQEELK	sp|Q6PKG0|LARP1	22.81	27	T#PRTPRT#PQLK	tr|F5H324|F5H324	6.07	2	N@HTITEQPMCFQR
sp|Q14BN4-2|SLMAP	40.25	37	EEKDSEITSTR	sp|Q6PKG0|LARP1	22.81	27	TAS#ISSSPSEGT#PTVGSYGCTPQSLPK	tr|F5H324|F5H324	6.07	2	VLQWTGASGGLPTN@ETTFAK
sp|Q14BN4-2|SLMAP	40.25	37	EITSLQNSFQLR	sp|Q6PKG0|LARP1	22.81	27	TAS#ISSSPSEGTPTVGSYGCTPQSLPK	sp|P35555|FBN1	6.79	29	ALDSEERN@CTDIDECR
sp|Q14BN4-2|SLMAP	40.25	37	EITSLQNSFQLRCQQCEDQQREEATR	sp|Q6PKG0|LARP1	22.81	27	TASISS#SPSEGTPTVGSYGCTPQSLPK	sp|P35555|FBN1	6.79	29	AWGTPCEMCPAVN@TSEY
sp|Q14BN4-2|SLMAP	40.25	37	ELENQVGSLK	sp|Q96F44-2|TRI11	4.16	1	LHPPS#PVPQGVCPAHR	sp|P35555|FBN1	6.79	29	AWGTPCEMCPAVN@TSEYK
sp|Q14BN4-2|SLMAP	40.25	37	ELIALQEDK	sp|Q13444-11|ADA15	4.04	1	CPS#GDLPGPGAGIPPLVVPSR	sp|P35555|FBN1	6.79	29	AWGTPCEM^CPAVN@TSEYK
sp|Q14BN4-2|SLMAP	40.25	37	ELIEAQELAR	sp|O15034|RIMB2	2.19	1	DRLS#PDFYEESETDPGAEELPAR	sp|P35555|FBN1	6.79	29	CDSGFALDSEERN@CTDIDECR
sp|Q14BN4-2|SLMAP	40.25	37	ENVLLSSELQR	tr|F5H246|F5H246	7.5	1	SYS#FDEIRK	sp|P35555|FBN1	6.79	29	CECPPGHQLSPN@ISAC
sp|Q14BN4-2|SLMAP	40.25	37	EQELQAK	tr|B3KX27|B3KX27	16.83	7	KLS#FLSWGTNK	sp|P35555|FBN1	6.79	29	CECPPGHQLSPN@ISACIDINECELSAH
sp|Q14BN4-2|SLMAP	40.25	37	EWNALETECHSLK	tr|B3KX27|B3KX27	16.83	7	SAS#TLCLPSVGAAR	sp|P35555|FBN1	6.79	29	CECPPGHQLSPN@ISACIDINECELSAHLCPNGR
sp|Q14BN4-2|SLMAP	40.25	37	FEMTEQEK	tr|B3KX27|B3KX27	16.83	7	SAST#LCLPSVGAARPQVK	sp|P35555|FBN1	6.79	29	CPAVN@TSEYK
sp|Q14BN4-2|SLMAP	40.25	37	FYLQDTK	tr|B3KX27|B3KX27	16.83	7	SAT#YSVGMQK	sp|P35555|FBN1	6.79	29	CTDLDECSN@GTHMC
sp|Q14BN4-2|SLMAP	40.25	37	KELENQVGSLK	tr|B3KX27|B3KX27	16.83	7	SAT#YSVGM^QK	sp|P35555|FBN1	6.79	29	CTDLDECSN@GTHMCSQ
sp|Q14BN4-2|SLMAP	40.25	37	KELIEAQELAR	tr|B3KX27|B3KX27	16.83	7	TY#SMICLAIDDDDKTDK	sp|P35555|FBN1	6.79	29	CTDLDECSN@GTHMCSQHADCK
sp|Q14BN4-2|SLMAP	40.25	37	KEWNALETECHSLK	tr|B3KX27|B3KX27	16.83	7	VVSLLDSTSS#MHNK	sp|P35555|FBN1	6.79	29	CTDLDECSN@GTHM^CSQHADCK
sp|Q14BN4-2|SLMAP	40.25	37	LFLPDGMEAR	sp|Q5T5P2|SKT	7.77	13	GDAPVDKVELSEDS#PNSEQDLEK	sp|P35555|FBN1	6.79	29	DACGN@GTCR
sp|Q14BN4-2|SLMAP	40.25	37	LHIDTENLR	sp|Q5T5P2|SKT	7.77	13	ISSLPVSRPIS#PSPSAILER	sp|P35555|FBN1	6.79	29	EMCPAVN@TSEYK
sp|Q14BN4-2|SLMAP	40.25	37	LIVEGHLTK	sp|Q5T5P2|SKT	7.77	13	KYPDSHLPTLGSKT#PPAS#PHR	sp|P35555|FBN1	6.79	29	EM^CPAVN@TSEYK
sp|Q14BN4-2|SLMAP	40.25	37	LKFEMTEQEK	sp|Q5T5P2|SKT	7.77	13	LGGKS#PPPPPPPPR	sp|P35555|FBN1	6.79	29	ILAGNECVDTDECSVGNPCGN@GTCK
sp|Q14BN4-2|SLMAP	40.25	37	NQTEDSLR	sp|Q5T5P2|SKT	7.77	13	PIS#PSPSAILER	sp|P35555|FBN1	6.79	29	M^CPAVN@TSEYK
sp|Q14BN4-2|SLMAP	40.25	37	NQVEESTK	sp|Q5T5P2|SKT	7.77	13	RLS#TIFEECDEELER	sp|P35555|FBN1	6.79	29	N@CTDIDECR
sp|Q14BN4-2|SLMAP	40.25	37	QEIQHLR	sp|Q5T5P2|SKT	7.77	13	RQEQPS#IESTSPISR	sp|P35555|FBN1	6.79	29	NYYADN@QTCDGELLFN@MTK
sp|Q14BN4-2|SLMAP	40.25	37	QIQVLQAQLQR	sp|Q5T5P2|SKT	7.77	13	S#AAGLSSLVDLGPPLMEK	sp|P35555|FBN1	6.79	29	NYYADN@QTCDGELLFN@M^TK
sp|Q14BN4-2|SLMAP	40.25	37	QSITDELK	sp|Q5T5P2|SKT	7.77	13	SAAGLSS#LVDLGPPLMEK	sp|P35555|FBN1	6.79	29	NYYADNQTCDGELLFN@MTK
sp|Q14BN4-2|SLMAP	40.25	37	QSLELTSDLSILQMSR	sp|Q5T5P2|SKT	7.77	13	SGGDFKPT#SPSLPASK	sp|P35555|FBN1	6.79	29	NYYADNQTCDGELLFN@M^TK
sp|Q14BN4-2|SLMAP	40.25	37	SDVIHAPLPSPVDK	sp|Q5T5P2|SKT	7.77	13	SGGDFKPTS#PSLPASK	sp|P35555|FBN1	6.79	29	SGGN@CTDVNECLDPTTC
sp|Q14BN4-2|SLMAP	40.25	37	TQTVLSELK	sp|Q5T5P2|SKT	7.77	13	TRAS#LPVVR	sp|P35555|FBN1	6.79	29	SGGN@CTDVNECLDPTTCISGN
sp|Q14BN4-2|SLMAP	40.25	37	VAANTPSMYSQELFQLSQYLQEALHR	sp|Q5T5P2|SKT	7.77	13	VELSEDS#PNSEQDLEK	sp|P35555|FBN1	6.79	29	SRN@HSKQECCCALK
sp|Q14BN4-2|SLMAP	40.25	37	VSLLKDDLQGAQSEIEAK	sp|Q9NWQ8|PHAG1	21.76	6	CRQS#VNVESILGNSCDPEEEAPPPVPVK	sp|P35555|FBN1	6.79	29	VLPVN@VTDY
sp|Q14BN4-2|SLMAP	40.25	37	VTHGCIVSTIK	sp|Q9NWQ8|PHAG1	21.76	6	DSSS#QENMVEDCLYETVK	sp|P35555|FBN1	6.79	29	VLPVN@VTDYCQLVR
sp|Q9UNZ2|NSF1C	56.22	22	AFTGEGQK	sp|Q9NWQ8|PHAG1	21.76	6	DSSS#QENM^VEDCLYETVK	sp|P35555|FBN1	6.79	29	VN@VTDYCQLVR
sp|Q9UNZ2|NSF1C	56.22	22	DEDFVKPK	sp|Q9NWQ8|PHAG1	21.76	6	EGGEAEESATDTTS#ETNKR	sp|P35556|FBN2	2.16	7	ASQDQTM^CMDVDECERHPCGN@GTCK
sp|Q9UNZ2|NSF1C	56.22	22	DLIHDQDEDEEEEEGQR	sp|Q9NWQ8|PHAG1	21.76	6	QHS#GDHENLMNVPSDK	sp|P35556|FBN2	2.16	7	DMEERN@CTDIDECR
sp|Q9UNZ2|NSF1C	56.22	22	EANLLNAVIVQR	sp|Q9NWQ8|PHAG1	21.76	6	SPSS#CNDLYATVK	sp|P35556|FBN2	2.16	7	ICHNGFKASQDQTM^CM^DVDECERHPCGN@GTCK
sp|Q9UNZ2|NSF1C	56.22	22	EFVAVTGAEEDR	sp|O94887|FARP2	13.66	15	APS#IVQDGPQPSSGLEGMVR	sp|P35556|FBN2	2.16	7	KASQDQTMCMDVDECERHPCGN@GTCK
sp|Q9UNZ2|NSF1C	56.22	22	EHGAVAVER	sp|O94887|FARP2	13.66	15	DSSS#SLTDPQVSYVK	sp|P35556|FBN2	2.16	7	N@CTDIDECR
sp|Q9UNZ2|NSF1C	56.22	22	ELADESQTLK	sp|O94887|FARP2	13.66	15	DSSSS#LTDPQVSYVK	sp|P35556|FBN2	2.16	7	SYN@GTTCENELPFN@VTK
sp|Q9UNZ2|NSF1C	56.22	22	ELVDDLFK	sp|O94887|FARP2	13.66	15	DSSSSLT#DPQVSYVKS#PAAER	sp|P35556|FBN2	2.16	7	SYN@GTTCENELPFNVTK
sp|Q9UNZ2|NSF1C	56.22	22	FNHSHR	sp|O94887|FARP2	13.66	15	DSSSSLTDPQVSYVKS#PAAER	sp|Q32P28|P3H1	4.21	4	AYYNIGN@YTQAVECAK
sp|Q9UNZ2|NSF1C	56.22	22	FYAGGSER	sp|O94887|FARP2	13.66	15	LGAQT#PVGVST#LEPGQTLLPR	sp|Q32P28|P3H1	4.21	4	LYYN@VTEK
sp|Q9UNZ2|NSF1C	56.22	22	GEVPAELR	sp|O94887|FARP2	13.66	15	LGAQT#PVGVSTLEPGQTLLPR	sp|Q32P28|P3H1	4.21	4	VPLQSAHLYYN@VTEK
sp|Q9UNZ2|NSF1C	56.22	22	KSPNELVDDLFK	sp|O94887|FARP2	13.66	15	LGAQTPVGVST#LEPGQTLLPR	sp|Q32P28|P3H1	4.21	4	YNIGN@YTQAVECAK
sp|Q9UNZ2|NSF1C	56.22	22	LAHGGQVNLDMEDHRDEDFVKPK	sp|O94887|FARP2	13.66	15	S#PNEVSLEQESEDDAR	tr|F5H3L5|F5H3L5	2.31	1	AN@DSDQGANAEIEYTFHQAPEVVR
sp|Q9UNZ2|NSF1C	56.22	22	LAHGGQVNLDM^EDHRDEDFVKPK	sp|O94887|FARP2	13.66	15	SGAVAGGPDT#PSAQPLGPPALQPGPGLSTK	tr|K7EMV8|K7EMV8	24.72	1	GSHFWEVAADGN@VSEPRPLQER
sp|Q9UNZ2|NSF1C	56.22	22	LFIVDAR	sp|O94887|FARP2	13.66	15	SLS#PSTLVPSGLPEFK	sp|Q8IV08|PLD3	11.63	4	DN@HTHSDIQVK
sp|Q9UNZ2|NSF1C	56.22	22	LGAAPEEESAYVAGEK	sp|O94887|FARP2	13.66	15	SPNEVSLEQES#EDDAR	sp|Q8IV08|PLD3	11.63	4	ELGVVMYN@CSCLAR
sp|Q9UNZ2|NSF1C	56.22	22	LGSTAPQVLSTSSPAQQAENEAK	sp|O94887|FARP2	13.66	15	TPAS#PSSANAFY#SLSPSTLVPSGLPEFK	sp|Q8IV08|PLD3	11.63	4	ELGVVM^YN@CSCLAR
sp|Q9UNZ2|NSF1C	56.22	22	RGEVPAELR	sp|O94887|FARP2	13.66	15	TPAS#PSSANAFYSLSPSTLVPSGLPEFK	sp|Q8IV08|PLD3	11.63	4	YNQETPMEICLN@GTPALAYLASAPPPLCPSGR
sp|Q9UNZ2|NSF1C	56.22	22	SGFSLDNGELR	sp|O94887|FARP2	13.66	15	TVCTRPPRS#PNEVSLEQESEDDAR	sp|Q9UKR0-3|KLK12	8.11	1	IFN@GTECGR
sp|Q9UNZ2|NSF1C	56.22	22	SGQQIVGPPR	sp|Q12959-5|DLG1	7.74	3	HVTSNAS#DSESSYR	tr|E9PEI6|E9PEI6	7.25	6	EMTANEN@TTLFPAEPTEHGER
sp|Q9UNZ2|NSF1C	56.22	22	SPNELVDDLFK	sp|Q12959-5|DLG1	7.74	3	SKPSEPIQPVNTWEISS#LPSSTVTSETLPSSLSPSVEK	tr|E9PEI6|E9PEI6	7.25	6	LSSITSEATGN@ESHPYLNK
sp|Q9UNZ2|NSF1C	56.22	22	SYQDPSNAQFLESIR	sp|Q12959-5|DLG1	7.74	3	TKDS#GLPSQGLNFK	tr|E9PEI6|E9PEI6	7.25	6	N@TTLTTETIK
sp|P14316-2|IRF2	14.7	4	GSYLLPGMASFVTSNKPDLQVTIK	sp|Q86TV6|TTC7B	4.98	3	LPISS#STSNLHVDREQDVITCYEK	tr|E9PEI6|E9PEI6	7.25	6	NTPVPEKPTENLGN@TTLTTETIK
sp|P14316-2|IRF2	14.7	4	MLPLSERPSK	sp|Q86TV6|TTC7B	4.98	3	LPISSS#TSNLHVDR	tr|E9PEI6|E9PEI6	7.25	6	TPLANEN@TTLSPAEPTENR
sp|P14316-2|IRF2	14.7	4	NWAIHTGK	sp|Q86TV6|TTC7B	4.98	3	VEQALSEVAS#SLQSSAPK	tr|E9PEI6|E9PEI6	7.25	6	TPLANEN@TTSSPAEPTENR
sp|P14316-2|IRF2	14.7	4	QYLSNMGTR	sp|Q9Y4E8|UBP15	4.49	2	GASAATGIPLESDEDS#NDNDNDIENENCMHTN	sp|Q92876-2|KLK6	11.68	1	DCSAN@TTSCHILGWGK
sp|Q9C0B1|FTO	54.26	22	AAYNVTLLNFMDPQK	sp|Q9Y4E8|UBP15	4.49	2	S#PGASNFSTLPK	tr|G3V4I0|G3V4I0	3.44	3	EMFN@STYK
sp|Q9C0B1|FTO	54.26	22	ANEDAVPLCMSADFPR	tr|F8W6T6|F8W6T6	5.61	3	DAPIS#PASIASSSSTPSSK	tr|G3V4I0|G3V4I0	3.44	3	GYLTSFEMFN@STYK
sp|Q9C0B1|FTO	54.26	22	CQLALQNVCDDVDNDDVSLK	tr|F8W6T6|F8W6T6	5.61	3	HRNS#ADYSSESK	tr|G3V4I0|G3V4I0	3.44	3	GYLTSFEM^FN@STYK
sp|Q9C0B1|FTO	54.26	22	CTDWWCQPMAQLEALWK	tr|F8W6T6|F8W6T6	5.61	3	SSS#VSPSASFR	sp|P05107|ITB2	11.31	7	DN@NSIICSGLGDCVCGQCLCHTSDVPGK
sp|Q9C0B1|FTO	54.26	22	DDASMPLPFDLTDIVSELR	sp|O43493-2|TGON2	15.56	6	DGSNKS#GAEEQGPIDGPSK	sp|P05107|ITB2	11.31	7	KDN@NSIICSGLGDCVCGQCL
sp|Q9C0B1|FTO	54.26	22	DDASM^PLPFDLTDIVSELR	sp|O43493-2|TGON2	15.56	6	DSPSKSS#AEAQTPEDTPNK	sp|P05107|ITB2	11.31	7	KDN@NSIICSGLGDCVCGQCLCHTSDVPGK
sp|Q9C0B1|FTO	54.26	22	DDEFYQQWQLK	sp|O43493-2|TGON2	15.56	6	KTES#GEETDLISPPQEEVK	sp|P05107|ITB2	11.31	7	LN@FTGPGDPDSIR
sp|Q9C0B1|FTO	54.26	22	DLLTPVSR	sp|O43493-2|TGON2	15.56	6	SS#AEAQTPEDTPNK	sp|P05107|ITB2	11.31	7	LRPGQAAAFN@VTFR
sp|Q9C0B1|FTO	54.26	22	DPDIWHVGFK	sp|O43493-2|TGON2	15.56	6	TES#GEETDLISPPQEEVK	sp|P05107|ITB2	11.31	7	LTN@NSNQFQTEVGK
sp|Q9C0B1|FTO	54.26	22	EEPYFGMGK	sp|O43493-2|TGON2	15.56	6	TES#GEETDLISPPQEEVKS#SEPTEDVEPK	sp|P05107|ITB2	11.31	7	N@CSAACPGLQLSNNPVK
sp|Q9C0B1|FTO	54.26	22	EVQEAFLTLHK	tr|D3YTE1|D3YTE1	2.14	1	VSS#PSPATDGK	sp|P36269|GGT5	12.46	12	GFN@FSTESMAR
sp|Q9C0B1|FTO	54.26	22	HTEAEIAAACETFLK	sp|Q86U70-3|LDB1	6.65	2	KMSGGST#M^SSGGGNTNNSNSK	sp|P36269|GGT5	12.46	12	GFN@FSTESMARPEGR
sp|Q9C0B1|FTO	54.26	22	ILIGNPGCTYK	sp|Q86U70-3|LDB1	6.65	2	KMSGGSTMS#SGGGNTNNSNSK	sp|P36269|GGT5	12.46	12	GFN@FSTESM^ARPEGR
sp|Q9C0B1|FTO	54.26	22	LFTVPWPVK	sp|P15408-3|FOSL2	21.95	8	DEQLS#PEEEEK	sp|P36269|GGT5	12.46	12	GQN@QTQRPF
sp|Q9C0B1|FTO	54.26	22	LNDYLQIETIQALEELAAK	sp|P15408-3|FOSL2	21.95	8	QEPLEEDS#PSSSSAGLDK	sp|P36269|GGT5	12.46	12	QLFFN@GTEPLRPQDPLPWPA
sp|Q9C0B1|FTO	54.26	22	MEGVTNAVLHEVK	sp|P15408-3|FOSL2	21.95	8	RRDEQLS#PEEEEK	sp|P36269|GGT5	12.46	12	QLFFN@GTEPLRPQDPLPWPALA
sp|Q9C0B1|FTO	54.26	22	NEILTAILASLTAR	sp|P15408-3|FOSL2	21.95	8	RS#PPAPGLQPMR	sp|P36269|GGT5	12.46	12	QLFFN@GTEPLRPQDPLPWPALAT
sp|Q9C0B1|FTO	54.26	22	QFWFQGNR	sp|P15408-3|FOSL2	21.95	8	RS#PPAPGLQPM^R	sp|P36269|GGT5	12.46	12	QLFFN@GTEPLRPQDPLPWPALATTL
sp|Q9C0B1|FTO	54.26	22	QGEEIHNEVEFEWLR	sp|P15408-3|FOSL2	21.95	8	S#PPAPGLQPMR	sp|P36269|GGT5	12.46	12	QLFFN@GTEPLRPQDPLPWPALATTLETVATEGVEVF
sp|Q9C0B1|FTO	54.26	22	SFEPAVLK	sp|P15408-3|FOSL2	21.95	8	S#PPAPGLQPM^R	sp|P36269|GGT5	12.46	12	QLFFN@GTEPLRPQDPLPWPALATTLETVATEGVEVFY
sp|Q9C0B1|FTO	54.26	22	TLPADQKPECR	sp|P15408-3|FOSL2	21.95	8	TYPSVLEQESPAS#PSESCSK	sp|P36269|GGT5	12.46	12	QLFFN@GTEPLRPQDPLPWPALATTLETVATEGVEVFYTGR
sp|Q9C0B1|FTO	54.26	22	VAECSTGTLDYILQR	tr|F5GXS6|F5GXS6	22.54	2	RSPS#KPTLAYPESNSR	sp|P36269|GGT5	12.46	12	TIYN@VTTGK
tr|B1AKV2|B1AKV2	17.19	4	DSPQPVEEK	tr|F5GXS6|F5GXS6	22.54	2	SPS#KPTLAYPESNSR	sp|A8TX70-2|CO6A5	6.02	12	AVFDSLLQVN@VSGPTHLNAQFLR
tr|B1AKV2|B1AKV2	17.19	4	IIEAMGFTGPLK	sp|O15551|CLD3	9.55	2	STGPGAS#LGTGYDR	sp|A8TX70-2|CO6A5	6.02	12	EAGLDALLVVSLN@TTAHHEFSSFEFGK
tr|B1AKV2|B1AKV2	17.19	4	MYTSCVEK	sp|O15551|CLD3	9.55	2	VVY#SAPR	sp|A8TX70-2|CO6A5	6.02	12	ELEGMAGNKN@NTIYVDNFDK
tr|B1AKV2|B1AKV2	17.19	4	TDFEEFFLR	sp|Q0JRZ9-3|FCHO2	16.09	12	DAESVECPDADS#LNIPDVDEEGYSIKPETNQNDTK	sp|A8TX70-2|CO6A5	6.02	12	N@LSIQVGK
tr|C9JZ81|C9JZ81	93.89	18	DEIALVLFGTDGTDNPLSGGDQYQNITVHR	sp|Q0JRZ9-3|FCHO2	16.09	12	EIPRPFS#PPVTSNT#SPPPAAPLAR	sp|A8TX70-2|CO6A5	6.02	12	N@NTIYVDNFDK
tr|C9JZ81|C9JZ81	93.89	18	GFTMSNSIPGIESPFEQAK	sp|Q0JRZ9-3|FCHO2	16.09	12	EIPRPFS#PPVTSNTSPPPAAPLAR	sp|A8TX70-2|CO6A5	6.02	12	QMLIVITDGESHDHDQLN@DTALELR
tr|C9JZ81|C9JZ81	93.89	18	GFTM^SNSIPGIESPFEQAK	sp|Q0JRZ9-3|FCHO2	16.09	12	EKDAES#VECPDADSLNIPDVDEEGYSIKPETNQNDTK	sp|A8TX70-2|CO6A5	6.02	12	QM^LIVITDGESHDHDQLN@DTALELR
tr|C9JZ81|C9JZ81	93.89	18	HIEIFTDLSSR	sp|Q0JRZ9-3|FCHO2	16.09	12	EKDAESVECPDADS#LNIPDVDEEGYSIKPETNQNDTK	sp|A8TX70-2|CO6A5	6.02	12	QYQDHMIN@LTIH
tr|C9JZ81|C9JZ81	93.89	18	HLMLPDFDLLEDIESK	sp|Q0JRZ9-3|FCHO2	16.09	12	GPS#PVSLGNQDTLPVAVALTESVNAYFK	sp|A8TX70-2|CO6A5	6.02	12	QYQDHMIN@LTIHLVK
tr|C9JZ81|C9JZ81	93.89	18	HLM^LPDFDLLEDIESK	sp|Q0JRZ9-3|FCHO2	16.09	12	HS#PVQM^NR	sp|A8TX70-2|CO6A5	6.02	12	QYQDHM^IN@LTIHLVK
tr|C9JZ81|C9JZ81	93.89	18	IQHETIGK	sp|Q0JRZ9-3|FCHO2	16.09	12	LSGINEIPRPFS#PPVT#SNTSPPPAAPLAR	sp|A8TX70-2|CO6A5	6.02	12	SIQGAN@NTQLEEIVSYPPEQTISTLK
tr|C9JZ81|C9JZ81	93.89	18	IQPGSQQADFLDALIVSMDVIQHETIGK	sp|Q0JRZ9-3|FCHO2	16.09	12	LSGINEIPRPFS#PPVTSNTSPPPAAPLAR	sp|A8TX70-2|CO6A5	6.02	12	TQIQN@VSK
tr|C9JZ81|C9JZ81	93.89	18	IQPGSQQADFLDALIVSM^DVIQHETIGK	sp|Q0JRZ9-3|FCHO2	16.09	12	LSGINEIPRPFSPPVT#SNTSPPPAAPLAR	sp|P55058|PLTP	12.98	5	EGHFYYN@ISEVK
tr|C9JZ81|C9JZ81	93.89	18	IQPGSQQADFLDALIVSM^DVIQHETIGKK	sp|Q0JRZ9-3|FCHO2	16.09	12	NLS#NEELTK	sp|P55058|PLTP	12.98	5	GKEGHFYYN@ISEVK
tr|C9JZ81|C9JZ81	93.89	18	KIQPGSQQADFLDALIVSMDVIQHETIGK	sp|Q0JRZ9-3|FCHO2	16.09	12	VSIGNIT#LSPAISR	sp|P55058|PLTP	12.98	5	N@WSLPNR
tr|C9JZ81|C9JZ81	93.89	18	MDVGFTMSNSIPGIESPFEQAK	tr|B4E0V0|B4E0V0	9.04	1	GLPTGDS#PLGPMTHR	sp|P55058|PLTP	12.98	5	VSN@VSCQASVSR
tr|C9JZ81|C9JZ81	93.89	18	MLPDFDLLEDIESK	tr|F5H065|F5H065	25.36	2	QATQFLHKDS#ADLLPLDSLKR	sp|P55058|PLTP	12.98	5	VTELQLTSSELDFQPQQELMLQITN@ASLGLR
tr|C9JZ81|C9JZ81	93.89	18	QVFAENK	tr|F5H065|F5H065	25.36	2	T#SRTEIPALLVNCK	tr|B1AQ11|B1AQ11	12.26	2	GVN@ESDIEK
tr|C9JZ81|C9JZ81	93.89	18	QVFAENKDEIALVLFGTDGTDNPLSGGDQYQNITVHR	tr|B1AUU8|B1AUU8	18.37	12	FHDT#SSPLLISGTSAAELPWAVKPEDK	tr|B1AQ11|B1AQ11	12.26	2	VSSN@ETEIMK
tr|C9JZ81|C9JZ81	93.89	18	SIPGIESPFEQAK	tr|B1AUU8|B1AUU8	18.37	12	FHDTSS#PLLISGTSAAELPWAVKPEDK	sp|O60911|CATL2	5.99	1	YRPENSVAN@DTGFTVVAPGK
tr|C9JZ81|C9JZ81	93.89	18	SNSIPGIESPFEQAK	tr|B1AUU8|B1AUU8	18.37	12	IGT#PTRPCPLPPGK	sp|Q5T4D3-2|TMTC4	1.31	1	GN@QTAAIR
tr|C9JZ81|C9JZ81	93.89	18	VITMFVQR	tr|B1AUU8|B1AUU8	18.37	12	LDS#PDPFK	sp|Q9Y639-3|NPTN	11.15	6	AN@ATIEVK
sp|P13010|XRCC5	80.46	86	AAVVLCMDVGFTMSNSIPGIESPFEQAK	tr|B1AUU8|B1AUU8	18.37	12	LNDPFQPFPGNDS#PK	sp|Q9Y639-3|NPTN	11.15	6	ENGMPMDIVN@TSGR
sp|P13010|XRCC5	80.46	86	ALDDLDMVAIVR	tr|B1AUU8|B1AUU8	18.37	12	LNDPFQPFPGNDS#PKEK	sp|Q9Y639-3|NPTN	11.15	6	GMPMDIVN@TSGR
sp|P13010|XRCC5	80.46	86	ANPQVGVAFPH	tr|B1AUU8|B1AUU8	18.37	12	LNDPFQPFPGNDS#PKEKDPEIFCDPFTSATTTTNK	sp|Q9Y639-3|NPTN	11.15	6	GM^PM^DIVN@TSGR
sp|P13010|XRCC5	80.46	86	ANPQVGVAFPHIK	tr|B1AUU8|B1AUU8	18.37	12	QSTDPFATSS#TDPFSAANNSSITSVETLK	sp|Q9Y639-3|NPTN	11.15	6	KN@ASNMEYR
sp|P13010|XRCC5	80.46	86	ASFEEASNQLINHIEQFLDT	tr|B1AUU8|B1AUU8	18.37	12	S#INKLDS#PDPFK	sp|Q9Y639-3|NPTN	11.15	6	N@ASNMEYR
sp|P13010|XRCC5	80.46	86	ASFEEASNQLINHIEQFLDTNETPY	tr|B1AUU8|B1AUU8	18.37	12	S#INKLDSPDPFK	sp|Q15661-2|TRYB1	10.53	2	VN@GTWLQAGVVSWGEGCAQPNRPGIY
sp|P13010|XRCC5	80.46	86	ASFEEASNQLINHIEQFLDTNETPYFMK	tr|B1AUU8|B1AUU8	18.37	12	S#SPELLPSGVTDENEVTTAVTEK	sp|Q15661-2|TRYB1	10.53	2	VN@GTWLQAGVVSWGEGCAQPNRPGIYTR
sp|P13010|XRCC5	80.46	86	ASFEEASNQLINHIEQFLDTNETPYFM^K	tr|B1AUU8|B1AUU8	18.37	12	SINKLDS#PDPFK	sp|Q9H3G5|CPVL	11.34	3	LLDGDLTSDPSYFQN@VTGCSNYYNFLR
sp|P13010|XRCC5	80.46	86	AVDALIDSMSLAK	tr|F5H3J2|F5H3J2	6.91	5	EEQMKEGEET#EGS#EEDDKENDKTEEMPNDSVLENK	sp|Q9H3G5|CPVL	11.34	3	QAIHVGN@QTFNDGTIVEK
sp|P13010|XRCC5	80.46	86	CDISLQFFLPFSLGK	tr|F5H3J2|F5H3J2	6.91	5	EGEETEGS#EEDDKENDKTEEMPNDSVLENK	sp|Q9H3G5|CPVL	11.34	3	VVTSN@MTLR
sp|P13010|XRCC5	80.46	86	CFSVLGFCK	tr|F5H3J2|F5H3J2	6.91	5	KPEEES#PRKDDAK	sp|Q05940|VMAT2	1.75	1	N@ATEIQTAR
sp|P13010|XRCC5	80.46	86	DDEAAAVALSSLIH	tr|F5H3J2|F5H3J2	6.91	5	KPEEES#PRKDDAKK	tr|F5H7K3|F5H7K3	2.39	1	VWIN@ITEMNK
sp|P13010|XRCC5	80.46	86	DDEAAAVALSSLIHALDDLDMVAIVR	tr|F5H3J2|F5H3J2	6.91	5	RKPEEES#PRKDDAK	tr|Q59FP8|Q59FP8	1.59	1	TLSDVPSAAPQN@LSLEVR
sp|P13010|XRCC5	80.46	86	DDEAAAVALSSLIHALDDLDM^VAIVR	sp|Q9UI36-2|DACH1	2.12	1	VPDS#PSPAPSLEEGR	tr|H7C1G1|H7C1G1	8.93	3	KTMFN@STDIK
sp|P13010|XRCC5	80.46	86	DEIALVLFGTDGTDNPLSGGDQYQNITVHR	sp|Q9Y4B6-3|VPRBP	3.02	2	HLPS#PPTLDSIITEYLR	tr|H7C1G1|H7C1G1	8.93	3	KTM^FN@STDIK
sp|P13010|XRCC5	80.46	86	DKPSGDTAAVFEEGGDVDDLLDM	sp|Q9Y4B6-3|VPRBP	3.02	2	QKS#DHGAYSQSPAIK	tr|H7C1G1|H7C1G1	8.93	3	TMFN@STDIK
sp|P13010|XRCC5	80.46	86	DKPSGDTAAVFEEGGDVDDLLDMI	tr|C9JMG9|C9JMG9	9.83	9	LQHS#TSILR	sp|Q8WTV0-3|SCRB1	4.65	2	SLFLDIHPVTGIPMN@CSVK
sp|P13010|XRCC5	80.46	86	DKPSGDTAAVFEEGGDVDDLLDM^I	tr|C9JMG9|C9JMG9	9.83	9	MQFS#FEGPEK	sp|Q8WTV0-3|SCRB1	4.65	2	TGIPMN@CSVK
sp|P13010|XRCC5	80.46	86	DQVTAQEIFQDNHEDGPTAK	tr|C9JMG9|C9JMG9	9.83	9	M^QFS#FEGPEK	tr|G3XAE6|G3XAE6	9.04	5	CYILEN@DTVQCDLDLYK
sp|P13010|XRCC5	80.46	86	EDGSGDRGDGPFR	tr|C9JMG9|C9JMG9	9.83	9	QVS#VTNDGSQLGALVSPECGDLSEPTTLK	tr|G3XAE6|G3XAE6	9.04	5	DYLTDLITN@DSVSFFR
sp|P13010|XRCC5	80.46	86	EDIIQGFR	tr|C9JMG9|C9JMG9	9.83	9	RSSAGS#LESNVEGSIISSPH	tr|G3XAE6|G3XAE6	9.04	5	FYN@YTLCR
sp|P13010|XRCC5	80.46	86	EEASGSSVTAEEAK	tr|C9JMG9|C9JMG9	9.83	9	S#LHTEEAPALDAAR	tr|G3XAE6|G3XAE6	9.04	5	LFPN@ASQHITPSYNYAPNPDK
sp|P13010|XRCC5	80.46	86	EEASGSSVTAEEAKK	tr|C9JMG9|C9JMG9	9.83	9	SALSSS#LRDLSEAGK	tr|G3XAE6|G3XAE6	9.04	5	YLNEYN@GSYVPPGWK
sp|P13010|XRCC5	80.46	86	EEASNQLINHIEQFLDTNETPYFMK	tr|C9JMG9|C9JMG9	9.83	9	SLS#ESYELSSDLQDK	sp|P09382|LEG1	19.26	1	EAVFPFQPGSVAEVCITFDQAN@LTVK
sp|P13010|XRCC5	80.46	86	EPLPPIQQH	tr|C9JMG9|C9JMG9	9.83	9	SRSLS#ESYELSSDLQDK	sp|P14625|ENPL	11.08	14	DGLN@ASQIR
sp|P13010|XRCC5	80.46	86	EPLPPIQQHIWNMLNPPAEVTTK	sp|O60716-6|CTND1	28.16	32	APS#RQDVYGPQPQVR	sp|P14625|ENPL	11.08	14	EEEAIQLDGLN@ASQIR
sp|P13010|XRCC5	80.46	86	EPLPPIQQHIWNM^LNPPAEVTTK	sp|O60716-6|CTND1	28.16	32	FHPEPY#GLEDDQRSM^GYDDLDYGMMSDYGTAR	sp|P14625|ENPL	11.08	14	EGSRTDDEVVQREEEAIQLDGLN@ASQIR
sp|P13010|XRCC5	80.46	86	ETVYCLNDDDETEVLK	sp|O60716-6|CTND1	28.16	32	GS#LAS#LDSLR	sp|P14625|ENPL	11.08	14	ELISN@ASDALDK
sp|P13010|XRCC5	80.46	86	ETVYCLNDDDETEVLKEDIIQGFR	sp|O60716-6|CTND1	28.16	32	GS#LAS#LDSLRK	sp|P14625|ENPL	11.08	14	GVVDSDDLPLN@VSR
sp|P13010|XRCC5	80.46	86	FFMGNQVLK	sp|O60716-6|CTND1	28.16	32	GS#LASLDSLR	sp|P14625|ENPL	11.08	14	HNN@DTQHIWESDSNEF
sp|P13010|XRCC5	80.46	86	FFM^GNQVLK	sp|O60716-6|CTND1	28.16	32	GS#LASLDSLRK	sp|P14625|ENPL	11.08	14	HNN@DTQHIWESDSNEFSVI
sp|P13010|XRCC5	80.46	86	GFTMSNSIPGIESPFEQAK	sp|O60716-6|CTND1	28.16	32	GTTPLMQDEGQES#LEEELDVLVLDDEGGQVSYPSMQK	sp|P14625|ENPL	11.08	14	HNN@DTQHIWESDSNEFSVIAD
sp|P13010|XRCC5	80.46	86	GFTM^SNSIPGIESPFEQAK	sp|O60716-6|CTND1	28.16	32	GTTPLM^QDEGQES#LEEELDVLVLDDEGGQVSYPSMQK	sp|P14625|ENPL	11.08	14	HNN@DTQHIWESDSNEFSVIADPR
sp|P13010|XRCC5	80.46	86	GITEQQK	sp|O60716-6|CTND1	28.16	32	HYEDGYPGGSDNYGS#LSR	sp|P14625|ENPL	11.08	14	IADDKYN@DTFWK
sp|P13010|XRCC5	80.46	86	HIEIFTDLSSR	sp|O60716-6|CTND1	28.16	32	LRS#YEDMIGEEVPSDQYYWAPLAQHER	sp|P14625|ENPL	11.08	14	IQLDGLN@ASQIR
sp|P13010|XRCC5	80.46	86	HLMLPDFDLLEDIESK	sp|O60716-6|CTND1	28.16	32	LRS#YEDM^IGEEVPSDQYYWAPLAQHER	sp|P14625|ENPL	11.08	14	LDGLN@ASQIR
sp|P13010|XRCC5	80.46	86	HLM^LPDFDLLEDIESK	sp|O60716-6|CTND1	28.16	32	S#DFQVNLNNASR	sp|P14625|ENPL	11.08	14	TDDEVVQREEEAIQLDGLN@AS
sp|P13010|XRCC5	80.46	86	HNYECLVYVQLPFMEDLR	sp|O60716-6|CTND1	28.16	32	S#GDLGDMEPLK	sp|P14625|ENPL	11.08	14	TDDEVVQREEEAIQLDGLN@ASQIR
sp|P13010|XRCC5	80.46	86	HSIHWPCR	sp|O60716-6|CTND1	28.16	32	S#GDLGDM^EPLK	tr|E9PFW2|E9PFW2	2.55	2	IVELFVN@ISK
sp|P13010|XRCC5	80.46	86	IQHETIGK	sp|O60716-6|CTND1	28.16	32	S#MGYDDLDYGMMSDYGTAR	tr|E9PFW2|E9PFW2	2.55	2	WVSLDN@WTYSK
sp|P13010|XRCC5	80.46	86	IQPGSQQADFLDALIVSMDVIQHETIGK	sp|O60716-6|CTND1	28.16	32	S#MGYDDLDYGMM^SDYGTAR	sp|P02790|HEMO	14.72	9	ALPQPQN@VTSL
sp|P13010|XRCC5	80.46	86	IQPGSQQADFLDALIVSM^DVIQHETIGK	sp|O60716-6|CTND1	28.16	32	S#MGYDDLDYGM^MSDYGTAR	sp|P02790|HEMO	14.72	9	ALPQPQN@VTSLLGCTH
sp|P13010|XRCC5	80.46	86	IQPGSQQADFLDALIVSM^DVIQHETIGKK	sp|O60716-6|CTND1	28.16	32	S#M^GYDDLDYGMMSDYGTAR	sp|P02790|HEMO	14.72	9	CSDGWSFDATTLDDN@GTMLF
sp|P13010|XRCC5	80.46	86	ISLEGEDGLDEIYSFSESLR	sp|O60716-6|CTND1	28.16	32	S#YEDMIGEEVPSDQYYWAPLAQHER	sp|P02790|HEMO	14.72	9	CSDGWSFDATTLDDN@GTMLFFK
sp|P13010|XRCC5	80.46	86	KASFEEASNQLINHIEQFLDT	sp|O60716-6|CTND1	28.16	32	SM^GY#DDLDYGMMSDYGTAR	sp|P02790|HEMO	14.72	9	CSDGWSFDATTLDDN@GTM^LFFK
sp|P13010|XRCC5	80.46	86	KASFEEASNQLINHIEQFLDTNETPYFMK	sp|O60716-6|CTND1	28.16	32	SQSS#HS#YDDSTLPLIDR	sp|P02790|HEMO	14.72	9	N@GTGHGN@STHHGPEYMR
sp|P13010|XRCC5	80.46	86	KEDIQKETVYCLNDDDETEVLK	sp|O60716-6|CTND1	28.16	32	SQSS#HSY#DDSTLPLIDR	sp|P02790|HEMO	14.72	9	N@VTSLLGCTH
sp|P13010|XRCC5	80.46	86	KIQPGSQQADFLDALIVSMDVIQHETIGK	sp|O60716-6|CTND1	28.16	32	SQSS#HSYDDSTLPLIDR	sp|P02790|HEMO	14.72	9	SFDATTLDDN@GTMLFFK
sp|P13010|XRCC5	80.46	86	KTWTVVDAK	sp|O60716-6|CTND1	28.16	32	SQSSHS#YDDSTLPLIDR	sp|P02790|HEMO	14.72	9	SWPAVGN@CSSALR
sp|P13010|XRCC5	80.46	86	LFQCLLHR	sp|O60716-6|CTND1	28.16	32	SQSSHSYDDS#TLPLIDR	sp|Q8N2S1-2|LTBP4	5.59	4	CVSN@ESQSLDDNLGVCWQEVGADLVCSHPR
sp|P13010|XRCC5	80.46	86	LGGHGPSFPLK	sp|O60716-6|CTND1	28.16	32	TEEDPEGAMSVVSVETS#DDGTTR	sp|Q8N2S1-2|LTBP4	5.59	4	N@ATSVDSGAPGGAAPGGPGFR
sp|P13010|XRCC5	80.46	86	LTIGSNLSIR	sp|O60716-6|CTND1	28.16	32	TLDRS#GDLGDMEPLK	sp|Q8N2S1-2|LTBP4	5.59	4	N@VTWQECCCTVGEGWGSGCR
sp|P13010|XRCC5	80.46	86	MLNPPAEVTTK	sp|O60716-6|CTND1	28.16	32	TLDRS#GDLGDM^EPLK	sp|Q8N2S1-2|LTBP4	5.59	4	VN@GSCEDVDECATGGR
sp|P13010|XRCC5	80.46	86	MLPDFDLLEDIESK	sp|O60716-6|CTND1	28.16	32	TVQPVAMGPDGLPVDASSVS#NNYIQTLGR	sp|P25445-7|TNR6	16.36	2	CKPNFFCN@STVCEHCDPCTK
sp|P13010|XRCC5	80.46	86	MVMISLEGEDGLDEIYSFSESLR	sp|O60716-6|CTND1	28.16	32	VGGS#SVDLHR	sp|P25445-7|TNR6	16.36	2	LCDEGHGLEVEIN@CTR
sp|P13010|XRCC5	80.46	86	MVM^ISLEGEDGLDEIYSFSESLR	sp|O60716-6|CTND1	28.16	32	VRVS#PQDANPLMANGTLTR	tr|F5GZ44|F5GZ44	5.45	1	SLTLIDALDTLLILGN@VSEFQR
sp|P13010|XRCC5	80.46	86	M^FSSLKNSKKYAPTEAQLNAVDALIDSMSLAK	sp|O60716-6|CTND1	28.16	32	VSPQDANPLMANGT#LTR	sp|Q05707-3|COEA1	4.17	11	AIIQGLMPDQN@YTVQ
sp|P13010|XRCC5	80.46	86	M^VMISLEGEDGLDEIYSFSESLR	sp|P25440|BRD2	12.61	9	ADTTTPTPTAILAPGS#PAS#PPGSLEPK	sp|Q05707-3|COEA1	4.17	11	AIIQGLMPDQN@YTVQIIAYNK
sp|P13010|XRCC5	80.46	86	QLNHFWEIVVQDGITLITK	sp|P25440|BRD2	12.61	9	ADTTTPTPTAILAPGS#PASPPGSLEPK	sp|Q05707-3|COEA1	4.17	11	AMN@ASAN@ITSDGVEVLGK
sp|P13010|XRCC5	80.46	86	QLPFMEDLR	sp|P25440|BRD2	12.61	9	KADTTTPTPTAILAPGS#PAS#PPGSLEPK	sp|Q05707-3|COEA1	4.17	11	AM^N@ASAN@ITSDGVEVLGK
sp|P13010|XRCC5	80.46	86	QVFAENK	sp|P25440|BRD2	12.61	9	KADTTTPTPTAILAPGS#PASPPGSLEPK	sp|Q05707-3|COEA1	4.17	11	AM^N@ASANITSDGVEVLGK
sp|P13010|XRCC5	80.46	86	QVFAENKDEIALVLFGTDGTDNPLSGGDQYQNITVHR	sp|P25440|BRD2	12.61	9	KADTTTPTPTAILAPGSPAS#PPGSLEPK	sp|Q05707-3|COEA1	4.17	11	GN@GSRPSSPEEVK
sp|P13010|XRCC5	80.46	86	QYMFSSLK	sp|P25440|BRD2	12.61	9	KPS#LLYEGFESPTMASVPALQLTPANPPPPEVSNPK	sp|Q05707-3|COEA1	4.17	11	MVN@WTHAPGNVEK
sp|P13010|XRCC5	80.46	86	QYM^FSSLK	sp|P25440|BRD2	12.61	9	RES#GRPIKPPR	sp|Q05707-3|COEA1	4.17	11	M^VN@WTHAPGNVEK
sp|P13010|XRCC5	80.46	86	SIPGIESPFEQAK	sp|P25440|BRD2	12.61	9	TAPPALPTGYDS#EEEEESRPMSYDEK	sp|Q05707-3|COEA1	4.17	11	SFMVN@WTHAPGNVEK
sp|P13010|XRCC5	80.46	86	SKVDEEQMK	sp|P25440|BRD2	12.61	9	TAPPALPTGYDS#EEEEESRPM^SYDEK	sp|Q05707-3|COEA1	4.17	11	SFM^VN@WTHAPGNVEK
sp|P13010|XRCC5	80.46	86	SLAEGSVTSVGSVNPAENFR	sp|Q7KZI7-14|MARK2	24.56	16	AS#TASASAAVSAAR	sp|Q05707-3|COEA1	4.17	11	VVDRGN@GSRPSSPEEVK
sp|P13010|XRCC5	80.46	86	SLQFFLPFSLGK	sp|Q7KZI7-14|MARK2	24.56	16	ASGLPPTESNCEVPRPS#TAPQR	sp|P78310-4|CXAR	11	1	SGDASIN@VTNLQLSDIGTYQCK
sp|P13010|XRCC5	80.46	86	SNSIPGIESPFEQAK	sp|Q7KZI7-14|MARK2	24.56	16	DQQNLPYGVTPAS#PSGHSQGR	sp|P35475|IDUA	4.9	6	FQVN@NTR
sp|P13010|XRCC5	80.46	86	SQLDIIIHSLK	sp|Q7KZI7-14|MARK2	24.56	16	FSDQAGPAIPTS#NSYSK	sp|P35475|IDUA	4.9	6	FQVN@NTRPPHVQ
sp|P13010|XRCC5	80.46	86	SQLDIIIHSLKK	sp|Q7KZI7-14|MARK2	24.56	16	KLDT#FCGSPPYAAPELFQGK	sp|P35475|IDUA	4.9	6	FQVN@NTRPPHVQLLR
sp|P13010|XRCC5	80.46	86	SSLAEGSVTSVGSVNPAENFR	sp|Q7KZI7-14|MARK2	24.56	16	KTT#PTPSTNSVLSTSTNR	sp|P35475|IDUA	4.9	6	GLSYN@FTHLDGYLDLLR
sp|P13010|XRCC5	80.46	86	TDTLEDLFPTTK	sp|Q7KZI7-14|MARK2	24.56	16	LDT#FCGSPPYAAPELFQGK	sp|P35475|IDUA	4.9	6	LSYN@FTHLDGYLDLLR
sp|P13010|XRCC5	80.46	86	TEQGGAHFSVSSLAEGSVTSVGSVNPAENFR	sp|Q7KZI7-14|MARK2	24.56	16	RFS#DQAGPAIPTSNS#YSK	sp|P35475|IDUA	4.9	6	SYN@FTHLDGYLDLLR
sp|P13010|XRCC5	80.46	86	TLFPLIEAK	sp|Q7KZI7-14|MARK2	24.56	16	RFS#DQAGPAIPTSNSYSK	tr|Q5T987|Q5T987	5.91	4	GAFISN@FSMTVDGK
sp|P13010|XRCC5	80.46	86	TWTVVDAK	sp|Q7KZI7-14|MARK2	24.56	16	S#SELEGDTITLKPR	tr|Q5T987|Q5T987	5.91	4	GAFISN@FSM^TVDGK
sp|P13010|XRCC5	80.46	86	VDEEQMK	sp|Q7KZI7-14|MARK2	24.56	16	SRNS#PLLER	tr|Q5T987|Q5T987	5.91	4	ISN@FSMTVDGK
sp|P13010|XRCC5	80.46	86	VDEEQM^K	sp|Q7KZI7-14|MARK2	24.56	16	ST#FHAGQLR	tr|Q5T987|Q5T987	5.91	4	ISN@FSM^TVDGK
sp|P13010|XRCC5	80.46	86	VITMFVQR	sp|Q7KZI7-14|MARK2	24.56	16	SVS#ANPK	tr|H3BMA1|H3BMA1	6.54	5	AGETGQEAAPLDGVLANPPN@ISSLSPR
sp|P13010|XRCC5	80.46	86	VQLPFMEDLR	sp|Q7KZI7-14|MARK2	24.56	16	VPAS#PLPGLER	tr|H3BMA1|H3BMA1	6.54	5	GETGQEAAPLDGVLANPPN@ISSLSPR
sp|P13010|XRCC5	80.46	86	VYCLNDDDETEVLKEDIIQGFR	sp|Q7KZI7-14|MARK2	24.56	16	VPVAS#PSAHNISSSGGAPDR	tr|H3BMA1|H3BMA1	6.54	5	KWN@VTSLETLK
sp|P13010|XRCC5	80.46	86	YAPTEAQLNAVDALIDSMSLAK	sp|Q7KZI7-14|MARK2	24.56	16	VPVASPS#AHNISSSGGAPDR	tr|H3BMA1|H3BMA1	6.54	5	TLAGETGQEAAPLDGVLANPPN@ISSLSPR
sp|P13010|XRCC5	80.46	86	YAPTEAQLNAVDALIDSM^SLAK	sp|Q9UPQ9-2|TNR6B	8.65	3	GGS#PYNQFDIIPGDTLGGHTGPAGDSWLPAK	tr|H3BMA1|H3BMA1	6.54	5	WN@VTSLETLK
sp|P13010|XRCC5	80.46	86	YAYDKR	sp|Q9UPQ9-2|TNR6B	8.65	3	GIQNIDPESDPYVTPGSVLGGTATS#PIVDTDHQLLR	tr|F5H4T5|F5H4T5	18.31	1	YIHPQN@NSICCTK
sp|P13010|XRCC5	80.46	86	YCLNDDDETEVLKEDIIQGFR	sp|Q9UPQ9-2|TNR6B	8.65	3	VEQEDFVMEGHGKT#PPPGEESK	sp|Q68CR1-3|SE1L3	9.5	6	EDFHYN@DTAGYFIIGGSR
sp|P13010|XRCC5	80.46	86	YGSDIVPFSK	tr|D6RF40|D6RF40	38.24	1	TSELLSGMGVSALEKEEPDSENIPQELLSNLGHPES#PPR	sp|Q68CR1-3|SE1L3	9.5	6	HILDFLEIDSTLHSNN@ISILQELYER
sp|Q86UV5-2|UBP48	19.33	16	APEFPSYK	tr|G5E9A7|G5E9A7	4.78	2	SNS#LPHPAGGGK	sp|Q68CR1-3|SE1L3	9.5	6	N@QTLAGEYFHK
sp|Q86UV5-2|UBP48	19.33	16	FNDEDIEK	tr|G5E9A7|G5E9A7	4.78	2	TRT#LPGTPGTTPPAASSSR	sp|Q68CR1-3|SE1L3	9.5	6	N@YTLLQTIPPFERPFK
sp|Q86UV5-2|UBP48	19.33	16	IEVGDVNPSETQYISEPK	sp|P08238|HS90B	6.49	29	DVGS#DEEDDSGKDKK	sp|Q68CR1-3|SE1L3	9.5	6	NQN@ESVSEIGGK
sp|Q86UV5-2|UBP48	19.33	16	ILSDDCATLGTLGVIPESVILLK	sp|P08238|HS90B	6.49	29	EDVGS#DEEDDSGKDKK	sp|Q68CR1-3|SE1L3	9.5	6	SYHN@QTISFR
sp|Q86UV5-2|UBP48	19.33	16	ISEYAADIFYSR	sp|P08238|HS90B	6.49	29	EEEDKDDEEKPKIEDVGS#DEEDDSGKDK	sp|P01009-3|A1AT	28.43	25	ADTHDEILEGLNFN@LT
sp|Q86UV5-2|UBP48	19.33	16	IWLEPCIR	sp|P08238|HS90B	6.49	29	EIS#DDEAEEEK	sp|P01009-3|A1AT	28.43	25	ADTHDEILEGLNFN@LTEIPEAQ
sp|Q86UV5-2|UBP48	19.33	16	LFMSLLEDTLSK	sp|P08238|HS90B	6.49	29	EIS#DDEAEEEKGEK	sp|P01009-3|A1AT	28.43	25	ADTHDEILEGLNFN@LTEIPEAQIH
sp|Q86UV5-2|UBP48	19.33	16	LFVVDHVIK	sp|P08238|HS90B	6.49	29	EIS#DDEAEEEKGEKEEEDK	sp|P01009-3|A1AT	28.43	25	ADTHDEILEGLNFN@LTEIPEAQIHEGF
sp|Q86UV5-2|UBP48	19.33	16	LLSLPCTLNLQLMR	sp|P08238|HS90B	6.49	29	EIS#DDEAEEEKGEKEEEDKDDEEKPK	sp|P01009-3|A1AT	28.43	25	ADTHDEILEGLNFN@LTEIPEAQIHEGFQEL
sp|Q86UV5-2|UBP48	19.33	16	LQQYFPK	sp|P08238|HS90B	6.49	29	EKEIS#DDEAEEEK	sp|P01009-3|A1AT	28.43	25	ADTHDEILEGLNFN@LTEIPEAQIHEGFQELL
sp|Q86UV5-2|UBP48	19.33	16	QLTDCISEFLK	sp|P08238|HS90B	6.49	29	EKEIS#DDEAEEEKG	sp|P01009-3|A1AT	28.43	25	ADTHDEILEGLNFN@LTEIPEAQIHEGFQELLR
sp|Q86UV5-2|UBP48	19.33	16	SVAPFDQNLSIDGK	sp|P08238|HS90B	6.49	29	EKEIS#DDEAEEEKGEK	sp|P01009-3|A1AT	28.43	25	EILEGLNFN@LTEIPEAQIHEGFQELLR
sp|Q86UV5-2|UBP48	19.33	16	TSLPNLFQDK	sp|P08238|HS90B	6.49	29	EKEIS#DDEAEEEKGEKEE	sp|P01009-3|A1AT	28.43	25	FN@LTEIPEAQIHEGFQELLR
sp|Q86UV5-2|UBP48	19.33	16	TVNNLLK	sp|P08238|HS90B	6.49	29	EKEIS#DDEAEEEKGEKEEEDK	sp|P01009-3|A1AT	28.43	25	GLNFN@LTEIPEAQIHEGFQELLR
sp|Q86UV5-2|UBP48	19.33	16	WAETVRPEEVSQEHIETAYR	sp|P08238|HS90B	6.49	29	EKEIS#DDEAEEEKGEKEEEDKD	sp|P01009-3|A1AT	28.43	25	GN@ATAIFFLPDEGK
sp|Q86UV5-2|UBP48	19.33	16	YIDPSGFVK	sp|P08238|HS90B	6.49	29	EKEIS#DDEAEEEKGEKEEEDKDDEE	sp|P01009-3|A1AT	28.43	25	HDEILEGLNFN@LTEIPEAQIHEGFQELLR
sp|O15294|OGT1	34.61	26	AATGEEVPR	sp|P08238|HS90B	6.49	29	EKEIS#DDEAEEEKGEKEEEDKDDEEK	sp|P01009-3|A1AT	28.43	25	KADTHDEILEGLNFN@LTEIPEAQIHEGFQELLR
sp|O15294|OGT1	34.61	26	AFLDSLPDVK	sp|P08238|HS90B	6.49	29	EKEIS#DDEAEEEKGEKEEEDKDDEEKPK	sp|P01009-3|A1AT	28.43	25	KYLGN@ATAIFFLPDEGK
sp|O15294|OGT1	34.61	26	AIQINPAFADAHSNLASIHK	sp|P08238|HS90B	6.49	29	EREKEIS#DDEAEEEK	sp|P01009-3|A1AT	28.43	25	LEGLNFN@LTEIPEAQIHEGFQELLR
sp|O15294|OGT1	34.61	26	ALEVFPEFAAAHSNLASVLQQQGK	sp|P08238|HS90B	6.49	29	EREKEIS#DDEAEEEKGEKEEEDKDDEEKPK	sp|P01009-3|A1AT	28.43	25	LGN@ATAIFFLPDEGK
sp|O15294|OGT1	34.61	26	AVTLDPNFLDAYINLGNVLK	sp|P08238|HS90B	6.49	29	GS#DEEDDSGKDKK	sp|P01009-3|A1AT	28.43	25	NFN@LTEIPEAQIHEGFQELLR
sp|O15294|OGT1	34.61	26	CLQIVCDWTDYDER	sp|P08238|HS90B	6.49	29	IEDVGS#DEEDDS#GKDKK	sp|P01009-3|A1AT	28.43	25	QLAHQSN@STNIF
sp|O15294|OGT1	34.61	26	DLYCVRSDLGNLLKALGR	sp|P08238|HS90B	6.49	29	IEDVGS#DEEDDSGK	sp|P01009-3|A1AT	28.43	25	QLAHQSN@STNIFFSPV
sp|O15294|OGT1	34.61	26	DSGNIPEAIASYR	sp|P08238|HS90B	6.49	29	IEDVGS#DEEDDSGKD	sp|P01009-3|A1AT	28.43	25	QLAHQSN@STNIFFSPVSIA
sp|O15294|OGT1	34.61	26	EQGNIEEAVR	sp|P08238|HS90B	6.49	29	IEDVGS#DEEDDSGKDK	sp|P01009-3|A1AT	28.43	25	QLAHQSN@STNIFFSPVSIATAF
sp|O15294|OGT1	34.61	26	EYQAGDFEAAER	sp|P08238|HS90B	6.49	29	IEDVGS#DEEDDSGKDKK	sp|P01009-3|A1AT	28.43	25	YLGN@ATAIFFLPDEGK
sp|O15294|OGT1	34.61	26	FPAVGEPNIQQYAQNMGLPQNR	sp|P08238|HS90B	6.49	29	KIEDVGS#DEEDDSGK	sp|P01009-3|A1AT	28.43	25	YLGN@ATAIFFLPDEGKL
sp|O15294|OGT1	34.61	26	GQLQEAIEHYR	sp|P08238|HS90B	6.49	29	KIEDVGS#DEEDDSGKDK	sp|P01009-3|A1AT	28.43	25	YLGN@ATAIFFLPDEGKLQHL
sp|O15294|OGT1	34.61	26	GSVAEAEDCYNTALR	sp|P08238|HS90B	6.49	29	KIEDVGS#DEEDDSGKDKK	sp|P01009-3|A1AT	28.43	25	YLGN@ATAIFFLPDEGKLQHLENELTHDIITK
sp|O15294|OGT1	34.61	26	IIFSPVAPK	sp|P08238|HS90B	6.49	29	PKIEDVGS#DEEDDSGKDKK	sp|P14151|LYAM1	3.23	1	DN@YTDLVAIQNK
sp|O15294|OGT1	34.61	26	ISPTFADAYSNMGNTLK	sp|P08238|HS90B	6.49	29	VGS#DEEDDSGKDK	tr|Q5FBY0|Q5FBY0	8.78	4	KFLN@ESYK
sp|O15294|OGT1	34.61	26	ISSPLFNTK	sp|Q58FF7|H90B3	4.86	5	EIS#DDEAEEEK	tr|Q5FBY0|Q5FBY0	8.78	4	N@ETQHEPYPL
sp|O15294|OGT1	34.61	26	LGTDLEYLK	sp|Q58FF7|H90B3	4.86	5	EIS#DDEAEEEKGEK	tr|Q5FBY0|Q5FBY0	8.78	4	N@ETQHEPYPLMLPGCSPSCPLER
sp|O15294|OGT1	34.61	26	LKPDFPDAYCNLAH	sp|Q58FF7|H90B3	4.86	5	EIS#DDEAEEEKGEKEEEDK	tr|Q5FBY0|Q5FBY0	8.78	4	N@ETQHEPYPLM^LPGCSPSCPLER
sp|O15294|OGT1	34.61	26	LQEALMHYK	sp|Q58FF7|H90B3	4.86	5	EIS#DDEAEEEKGEKEEEDKDDEEKPK	sp|A8MVW5-2|HECA2	3.11	1	VNIQGN@GTLSASQK
sp|O15294|OGT1	34.61	26	LVSIVADQLEK	sp|Q58FF7|H90B3	4.86	5	QDKEIS#DDEAEEEKGEKEEEDKDDEEKPK	sp|Q9Y5Y7|LYVE1	3.73	1	KANQQLN@FTEAK
sp|O15294|OGT1	34.61	26	MLSFQGLAELAHR	tr|H7C1V4|H7C1V4	2.09	1	LQIGPPS#PGEAQGPLLPSPAR	tr|A8K8G0|A8K8G0	18.27	1	EAENPEGEEKEAATLEVERPLPMEVEKN@STPSEPGSGR
sp|O15294|OGT1	34.61	26	NRQEYEDIAVK	sp|Q76I76|SSH2	1.69	2	DITTS#ADQIAEVK	tr|Q5T7F1|Q5T7F1	7.72	4	EGFSAN@YSVLQSSVSEDFK
sp|O15294|OGT1	34.61	26	QEPDNTGVLLLLSSIHFQCR	sp|Q76I76|SSH2	1.69	2	LPHSS#SSENIK	tr|Q5T7F1|Q5T7F1	7.72	4	GPECSQN@YTTPSGVIK
sp|O15294|OGT1	34.61	26	QNPLLAEAYSNLGNVYK	sp|A1L390-3|PKHG3	12.21	13	DGKS#PTVPCLQEEAGEPLGGK	tr|Q5T7F1|Q5T7F1	7.72	4	IGYSNN@GSDWK
sp|O15294|OGT1	34.61	26	QYTMELER	sp|A1L390-3|PKHG3	12.21	13	GPLPS#PTAGLEES#SGQGPSSPVALLGQVQDFQQSAECQPK	tr|Q5T7F1|Q5T7F1	7.72	4	RGPECSQN@YTTPSGVIK
sp|O15294|OGT1	34.61	26	VAASQLTCLGCLELIAK	sp|A1L390-3|PKHG3	12.21	13	GPLPS#PTAGLEESSGQGPS#SPVALLGQVQDFQQSAECQPK	sp|Q92611|EDEM1	4.72	2	SN@DTGLLGNVVNIQTGHWVGK
sp|Q68CJ6|SLIP	3.02	2	KGMQEFLLRASPSK	sp|A1L390-3|PKHG3	12.21	13	GPLPSPTAGLEESSGQGPSS#PVALLGQVQDFQQSAECQPK	sp|Q92611|EDEM1	4.72	2	VIN@SSSNCNR
sp|Q68CJ6|SLIP	3.02	2	KRRKSDRDQR	sp|A1L390-3|PKHG3	12.21	13	GPLS#PFNSR	tr|J3JS74|J3JS74	8.4	2	FNPPSN@VTVR
sp|O14896|IRF6	33.83	12	DNIVAQLK	sp|A1L390-3|PKHG3	12.21	13	KPVLSLFDYEQLMAQEHS#PPKPSSAGEMSPQR	tr|J3JS74|J3JS74	8.4	2	NYFLVN@GTSR
sp|O14896|IRF6	33.83	12	EYGQTMTVSNPQGCR	sp|A1L390-3|PKHG3	12.21	13	KPVLSLFDYEQLMAQEHSPPKPS#SAGEMSPQR	sp|Q04609-3|FOLH1	7.27	1	N@FTEIASK
sp|O14896|IRF6	33.83	12	FPGPEHITNEK	sp|A1L390-3|PKHG3	12.21	13	RPS#GRS#PTSTEK	sp|Q14002-2|CEAM7	8.72	1	N@ISQENAPGPAHNGR
sp|O14896|IRF6	33.83	12	LFCLETFLSDLIAHQK	sp|A1L390-3|PKHG3	12.21	13	SHS#VPENMVEPPLSGR	tr|K7EKC8|K7EKC8	25.81	1	CATVTEN@ATGDLATSR
sp|O14896|IRF6	33.83	12	LFYGDLGPMPDQEELFGPVSLEQVK	sp|A1L390-3|PKHG3	12.21	13	SHS#VPENM^VEPPLSGR	sp|P45877|PPIC	15.57	3	SIELQATDGHDRPLTN@CSIINSGK
sp|O14896|IRF6	33.83	12	LILVQVIPVVAR	sp|A1L390-3|PKHG3	12.21	13	SS#SVLS#LEGSEK	sp|P45877|PPIC	15.57	3	VIDGMTVVHSIELQATDGHDRPLTN@CSIINSGK
sp|O14896|IRF6	33.83	12	LLDVMDR	sp|A1L390-3|PKHG3	12.21	13	SSS#VLSLEGSEK	sp|P45877|PPIC	15.57	3	VIDGM^TVVHSIELQATDGHDRPLTN@CSIINSGK
sp|O14896|IRF6	33.83	12	LQISTPDIK	sp|A1L390-3|PKHG3	12.21	13	SSSVLS#LEGSEK	sp|O75629|CREG1	11.82	3	LN@ITNIWVLDYFGGPK
sp|O14896|IRF6	33.83	12	SFDSGSVR	tr|E5RJY1|E5RJY1	57.28	16	RSHTS#EGAHLDITPNSGAAGNSAGPK	sp|O75629|CREG1	11.82	3	VN@ETEMDIAK
sp|O14896|IRF6	33.83	12	TEPLEMEVPQAPIQPF	tr|E5RJY1|E5RJY1	57.28	16	S#RTAS#GSSVTSLDGTR	sp|O75629|CREG1	11.82	3	VN@ETEM^DIAK
sp|O14896|IRF6	33.83	12	VYWSGPCAPSLVAPNLIER	tr|E5RJY1|E5RJY1	57.28	16	SHT#SEGAHLDITPNSGAAGNSAGPK	tr|H3BTS9|H3BTS9	27.03	1	SLYVN@MTSGPGGPAAAAGGR
sp|O14896|IRF6	33.83	12	YQEGVDDPDPAK	tr|E5RJY1|E5RJY1	57.28	16	SHTS#EGAHLDITPNSGAAGNSAGPK	sp|P11215|ITAM	11.63	16	AEILFN@DSVFTLLPGQGAFVR
sp|P50570|DYN2	68.85	68	AALAAER	tr|E5RJY1|E5RJY1	57.28	16	SRS#HT#SEGAHLDITPNSGAAGNSAGPK	sp|P11215|ITAM	11.63	16	AN@VTSENNMPR
sp|P50570|DYN2	68.85	68	AFIHHELLAYLY	tr|E5RJY1|E5RJY1	57.28	16	SRT#ASGS#S#VTSLDGTR	sp|P11215|ITAM	11.63	16	AN@VTSENNM^PR
sp|P50570|DYN2	68.85	68	AFIHHELLAYLYSSADQSSLMEESADQAQR	tr|E5RJY1|E5RJY1	57.28	16	SRT#ASGSSVTSLDGTR	sp|P11215|ITAM	11.63	16	APVVN@CSIAVCQR
sp|P50570|DYN2	68.85	68	AGVYPEK	tr|E5RJY1|E5RJY1	57.28	16	SRTAS#GS#SVTSLDGTR	sp|P11215|ITAM	11.63	16	AVFN@ETK
sp|P50570|DYN2	68.85	68	AGVYPEKDQAENEDGAQENTFSMDPQLER	tr|E5RJY1|E5RJY1	57.28	16	SRTASGS#SVTSLDGTR	sp|P11215|ITAM	11.63	16	EFN@VTVTVR
sp|P50570|DYN2	68.85	68	AIPNQGEILVIR	tr|E5RJY1|E5RJY1	57.28	16	T#AS#GSSVTSLDGTR	sp|P11215|ITAM	11.63	16	ELFN@ITNGAR
sp|P50570|DYN2	68.85	68	ALLQMVQQFGVDFEK	tr|E5RJY1|E5RJY1	57.28	16	T#ASGS#SVTSLDGTR	sp|P11215|ITAM	11.63	16	GN@LSFDWYIK
sp|P50570|DYN2	68.85	68	ALLQM^VQQFGVDFEK	tr|E5RJY1|E5RJY1	57.28	16	T#ASGSS#VTSLDGTR	sp|P11215|ITAM	11.63	16	IQCDIPFFGIQEEFN@ATLK
sp|P50570|DYN2	68.85	68	CVDLVIQELINTVR	tr|E5RJY1|E5RJY1	57.28	16	TAS#GSSVTSLDGTR	sp|P11215|ITAM	11.63	16	KAPVVN@CSIAVC
sp|P50570|DYN2	68.85	68	DMILQFISR	tr|E5RJY1|E5RJY1	57.28	16	TASGS#SVT#SLDGTR	sp|P11215|ITAM	11.63	16	KAPVVN@CSIAVCQR
sp|P50570|DYN2	68.85	68	DM^ILQFISR	tr|E5RJY1|E5RJY1	57.28	16	TASGSS#VTSLDGTR	sp|P11215|ITAM	11.63	16	STFIN@MTR
sp|P50570|DYN2	68.85	68	EALNIIGDISTSTVSTPVPPPVDDTWLQSASSHSPTPQR	tr|E5RJY1|E5RJY1	57.28	16	YFVQGMGYMPSAS#MTR	sp|P11215|ITAM	11.63	16	STFIN@M^TR
sp|P50570|DYN2	68.85	68	EISYAIK	sp|Q15365|PCBP1	28.37	17	AMMHGGTGFAGIDSSS#PEVK	sp|P11215|ITAM	11.63	16	TN@KTEFQLELPVK
sp|P50570|DYN2	68.85	68	ESSLILAVTPANMDLANSDALK	sp|Q15365|PCBP1	28.37	17	MMHGGTGFAGIDSSS#PEVK	sp|P11215|ITAM	11.63	16	YLN@FTASEN@TSR
sp|P50570|DYN2	68.85	68	ESSLILAVTPANM^DLANSDALK	sp|Q15365|PCBP1	28.37	17	M^HGGTGFAGIDSSS#PEVK	sp|P11215|ITAM	11.63	16	YLNFTASEN@TSR
sp|P50570|DYN2	68.85	68	EVDPQGLR	sp|Q15365|PCBP1	28.37	17	QICLVMLETLSQS#PQGR	sp|P22760|AAAD	8.27	2	FVN@WSSLLPER
sp|P50570|DYN2	68.85	68	FFLSHPAYR	sp|Q15365|PCBP1	28.37	17	QICLVM^LETLSQS#PQGR	sp|P22760|AAAD	8.27	2	VVGSFDEVPPTSDEN@VTVTETK
sp|P50570|DYN2	68.85	68	FFLSHPAYRHM^ADRM^GTPHLQKTLNQQLTNHIR	sp|Q15365|PCBP1	28.37	17	QQSHFAMMHGGT#GFAGIDSSSPEVK	sp|Q9NV96|CC50A	9.97	3	CLSPDVTPCFCTIN@FTLEK
sp|P50570|DYN2	68.85	68	FPFELVK	sp|Q15365|PCBP1	28.37	17	QQSHFAMMHGGTGFAGIDS#SSPEVK	sp|Q9NV96|CC50A	9.97	3	YSLN@VTYNYPVHY
sp|P50570|DYN2	68.85	68	FTDFDEVR	sp|Q15365|PCBP1	28.37	17	QVTITGS#AASISLAQYLINAR	sp|Q9NV96|CC50A	9.97	3	YSLN@VTYNYPVHYFDGR
sp|P50570|DYN2	68.85	68	FTDFDEVRQEIEAETDR	sp|Q15365|PCBP1	28.37	17	SIQGQHTIS#PLDLAK	tr|I3L4N7|I3L4N7	15.94	3	N@LTLIEESLTSEFIHDIDR
sp|P50570|DYN2	68.85	68	GFMSNK	sp|Q15365|PCBP1	28.37	17	VMTIPYQPMPASS#PVICAGGQDR	tr|I3L4N7|I3L4N7	15.94	3	TQN@LTLIEESLTSEFIHDIDR
sp|P50570|DYN2	68.85	68	GFM^SNK	sp|Q15365|PCBP1	28.37	17	VMTIPYQPM^PAS#SPVICAGGQDR	tr|I3L4N7|I3L4N7	15.94	3	VTQN@LTLIEESLTSEFIHDIDR
sp|P50570|DYN2	68.85	68	GISPVPINLR	sp|Q15365|PCBP1	28.37	17	VMTIPYQPM^PASS#PVICAGGQDR	sp|P07602|SAP	19.47	22	DN@ATEEEILVYLEK
sp|P50570|DYN2	68.85	68	GMEELIPLVNK	sp|Q15365|PCBP1	28.37	17	VM^TIPY#QPM^PASSPVICAGGQDR	sp|P07602|SAP	19.47	22	DVVTAAGDMLKDN@ATEEEIL
sp|P50570|DYN2	68.85	68	GM^EELIPLVNK	sp|Q15365|PCBP1	28.37	17	VM^TIPYQPMPAS#SPVICAGGQDR	sp|P07602|SAP	19.47	22	DVVTAAGDMLKDN@ATEEEILV
sp|P50570|DYN2	68.85	68	GPTPGPPLIPVPVGAAASFSAPPIPSR	sp|Q15365|PCBP1	28.37	17	VM^TIPYQPMPASS#PVICAGGQDR	sp|P07602|SAP	19.47	22	DVVTAAGDMLKDN@ATEEEILVY
sp|P50570|DYN2	68.85	68	GSGIVTR	sp|Q15365|PCBP1	28.37	17	VM^TIPYQPM^PAS#SPVICAGGQDR	sp|P07602|SAP	19.47	22	DVVTAAGDMLKDN@ATEEEILVYL
sp|P50570|DYN2	68.85	68	GWLTINNISLMK	sp|Q15365|PCBP1	28.37	17	VM^TIPYQPM^PASS#PVICAGGQDR	sp|P07602|SAP	19.47	22	DVVTAAGDMLKDN@ATEEEILVYLEK
sp|P50570|DYN2	68.85	68	GWLTINNISLM^K	sp|P54219-3|VMAT1	3.25	1	EFPLGEDS#DEEPDHEE	sp|P07602|SAP	19.47	22	DVVTAAGDMLKDN@ATEEEILVYLEKTCDWLPKPNM^SAS
sp|P50570|DYN2	68.85	68	GYIGVVNR	tr|E9PFR3|E9PFR3	6.4	4	QSS#S#RFNLSK	sp|P07602|SAP	19.47	22	DVVTAAGDM^LKDN@ATEEEIL
sp|P50570|DYN2	68.85	68	HLDLPQIAVVGGQSAGK	tr|E9PFR3|E9PFR3	6.4	4	RKS#ELPQDVYTIK	sp|P07602|SAP	19.47	22	DVVTAAGDM^LKDN@ATEEEILVY
sp|P50570|DYN2	68.85	68	HVFAIFNTEQR	tr|E9PFR3|E9PFR3	6.4	4	RPSNST#PPPTQLSK	sp|P07602|SAP	19.47	22	DVVTAAGDM^LKDN@ATEEEILVYLEK
sp|P50570|DYN2	68.85	68	IEGSGDQVDTLELSGGAR	tr|E9PFR3|E9PFR3	6.4	4	RQSS#S#RFNLSK	sp|P07602|SAP	19.47	22	KLIDNN@KTEK
sp|P50570|DYN2	68.85	68	IPPGIPPGVPSR	sp|O95810|SDPR	34.35	27	DLPHDEEALEDS#AEEKVEESR	sp|P07602|SAP	19.47	22	LIDNN@KTEK
sp|P50570|DYN2	68.85	68	IVTTYIR	sp|O95810|SDPR	34.35	27	EALEDS#AEEKVEESR	sp|P07602|SAP	19.47	22	LIDNN@KTEKEILDAFDK
sp|P50570|DYN2	68.85	68	LDLMDEGTDAR	sp|O95810|SDPR	34.35	27	EDS#AEEKVEESR	sp|P07602|SAP	19.47	22	N@STKQEILAALEK
sp|P50570|DYN2	68.85	68	LDLM^DEGTDAR	sp|O95810|SDPR	34.35	27	EEALEDS#AEEKVEESR	sp|P07602|SAP	19.47	22	NLEKN@STK
sp|P50570|DYN2	68.85	68	LKEPCLK	sp|O95810|SDPR	34.35	27	GS#NSGMDSNIDLTIVEDEEEESVALEQAQK	sp|P07602|SAP	19.47	22	SLPCDICKDVVTAAGDMLKDN@ATEEEILVYLEK
sp|P50570|DYN2	68.85	68	LQDAFSSIGQSCHLDLPQIAVVGGQSAGK	sp|O95810|SDPR	34.35	27	GS#NSGM^DSNIDLTIVEDEEEESVALEQAQK	sp|P07602|SAP	19.47	22	TCDWLPKPN@MSAS
sp|P50570|DYN2	68.85	68	LQSQLLSLEK	sp|O95810|SDPR	34.35	27	GSNS#GMDS#NIDLTIVEDEEEESVALEQAQK	sp|P07602|SAP	19.47	22	TCDWLPKPN@MSASCK
sp|P50570|DYN2	68.85	68	MEFDEK	sp|O95810|SDPR	34.35	27	GSNSGMDS#NIDLTIVEDEEEESVALEQAQK	sp|P07602|SAP	19.47	22	TCDWLPKPN@M^SASCK
sp|P50570|DYN2	68.85	68	MGTPHLQK	sp|O95810|SDPR	34.35	27	GSNSGM^DS#NIDLTIVEDEEEESVALEQAQK	sp|P07602|SAP	19.47	22	TN@STFVQALVEH
sp|P50570|DYN2	68.85	68	MYHALK	sp|O95810|SDPR	34.35	27	GSNSGM^DSNIDLT#IVEDEEEESVALEQAQK	sp|P07602|SAP	19.47	22	TN@STFVQALVEHVK
sp|P50570|DYN2	68.85	68	M^GTPHLQK	sp|O95810|SDPR	34.35	27	HDEEALEDS#AEEKVEESR	sp|P07602|SAP	19.47	22	TN@STFVQALVEHVKEECDR
sp|P50570|DYN2	68.85	68	NFRPDDPTR	sp|O95810|SDPR	34.35	27	KPSS#PS#PM^PSSTPSPSLNLGNTEEAIR	sp|P13611-2|CSPG2	2.66	5	FEN@QTGFPPPDSR
sp|P50570|DYN2	68.85	68	NLVDSYVAIINK	sp|O95810|SDPR	34.35	27	KPSSPSPM^PS#ST#PSPSLNLGNTEEAIR	sp|P13611-2|CSPG2	2.66	5	GQFESVAPSQN@FSDSSESDTHPF
sp|P50570|DYN2	68.85	68	PGPQSVFANSDLFPAPPQIPSR	sp|O95810|SDPR	34.35	27	KVDS#LKK	sp|P13611-2|CSPG2	2.66	5	GQFESVAPSQN@FSDSSESDTHPFVIAK
sp|P50570|DYN2	68.85	68	QEIEAETDR	sp|O95810|SDPR	34.35	27	QEKPS#SPSPMPSSTPSPSLNLGNTEEAIR	sp|P13611-2|CSPG2	2.66	5	STDIGHPQN@QTVR
sp|P50570|DYN2	68.85	68	QIELACDSQEDVDSWK	sp|O95810|SDPR	34.35	27	QEKPSS#PSPM^PSSTPSPSLNLGNTEEAIR	sp|P13611-2|CSPG2	2.66	5	VVAEN@ITQTSR
sp|P50570|DYN2	68.85	68	RDDM^LR	sp|O95810|SDPR	34.35	27	QEKPSSPS#PMPSSTPSPSLNLGNTEEAIR	tr|E7ERG6|E7ERG6	1.81	1	FLSN@DTVQLNVK
sp|P50570|DYN2	68.85	68	SAPPIPSR	sp|O95810|SDPR	34.35	27	QEKPSSPSPMPSS#TPSPS#LNLGNTEEAIR	sp|P49759-2|CLK1	5.15	1	CKYN@HSK
sp|P50570|DYN2	68.85	68	SAPPIPSRPGPQSVFANSDLFPAPPQIPSR	sp|O95810|SDPR	34.35	27	S#SPFKVS#PLTFGR	sp|Q14573|ITPR3	1.05	2	LPNN@HSTASPLGMPHGAAAF
sp|P50570|DYN2	68.85	68	SLILAVTPANMDLANSDALK	sp|O95810|SDPR	34.35	27	SLEETLHTVDLS#S#DDDLPHDEEALEDSAEEK	sp|Q14573|ITPR3	1.05	2	LPNN@HSTASPLGMPHGAAAFVDTCSGDK
sp|P50570|DYN2	68.85	68	SSADQSSLMEESADQAQR	sp|O95810|SDPR	34.35	27	SLEETLHTVDLS#SDDDLPHDEEALEDSAEEK	sp|O75882-3|ATRN	9.6	11	AATCINPLN@GSVCER
sp|P50570|DYN2	68.85	68	SSVLENFVGR	sp|O95810|SDPR	34.35	27	SLEETLHTVDLS#SDDDLPHDEEALEDSAEEKVEESR	sp|O75882-3|ATRN	9.6	11	AATCINPLN@GSVCERPAN@HSAK
sp|P50570|DYN2	68.85	68	TEHAEFLHCK	sp|O95810|SDPR	34.35	27	SLEETLHTVDLSS#DDDLPHDEEALEDS#AEEKVEESR	sp|O75882-3|ATRN	9.6	11	CEN@LTTGK
sp|P50570|DYN2	68.85	68	TIGVITK	sp|O95810|SDPR	34.35	27	SLEETLHTVDLSSDDDLPHDEEALEDS#AEEKVEESR	sp|O75882-3|ATRN	9.6	11	CIN@QSICEK
sp|P50570|DYN2	68.85	68	TIMHLMINNTK	sp|O95810|SDPR	34.35	27	SSPFKVS#PLTFGR	sp|O75882-3|ATRN	9.6	11	DLDMFIN@ASK
sp|P50570|DYN2	68.85	68	TIMHLM^INNTK	sp|O95810|SDPR	34.35	27	VS#PLTFGR	sp|O75882-3|ATRN	9.6	11	DLDM^FIN@ASK
sp|P50570|DYN2	68.85	68	TLNQQLTNHIR	sp|O95810|SDPR	34.35	27	YEGSYALTSEEAERS#DGDPVQPAVLQVHQTS	sp|O75882-3|ATRN	9.6	11	GICN@SSDVR
sp|P50570|DYN2	68.85	68	VDLVIQELINTVR	tr|H9KVC3|H9KVC3	34.62	1	VVS#EVDIAK	sp|O75882-3|ATRN	9.6	11	IDSTGN@VTNELR
sp|P50570|DYN2	68.85	68	VLNLTLIDLPGITK	tr|H0YKH0|H0YKH0	22.47	9	DAPTS#PASVASSSSTPSSK	sp|O75882-3|ATRN	9.6	11	ISN@SSDTVECECSENWK
sp|P50570|DYN2	68.85	68	VPVGDQPPDIEYQIK	tr|H0YKH0|H0YKH0	22.47	9	ESSANNS#VSPSESLR	sp|O75882-3|ATRN	9.6	11	N@HSCSEGQISIFR
sp|P50570|DYN2	68.85	68	VTGTNK	tr|H0YKH0|H0YKH0	22.47	9	HRGS#ADYSMEAK	sp|O75882-3|ATRN	9.6	11	VFHIHN@ESWVLLTPK
sp|P50570|DYN2	68.85	68	VYSPHVLNLTLIDLPGITK	tr|H0YKH0|H0YKH0	22.47	9	KDAPTS#PASVASSSSTPSSK	sp|P51164|ATP4B	13.4	2	FLPSN@GSAPR
sp|P50570|DYN2	68.85	68	YMLPLDNLK	tr|H0YKH0|H0YKH0	22.47	9	NDAPTPGT#STTPGLR	sp|P51164|ATP4B	13.4	2	FTADMLQN@CSGLADPNFGFEEGKPCFIIK
sp|P50570|DYN2	68.85	68	YM^LPLDNLK	tr|H0YKH0|H0YKH0	22.47	9	VS#PAHS#PPENGLDK	tr|D6RIU4|D6RIU4	10.42	5	ISVMVNN@GSLSYDHSK
sp|P20592|MX2	32.45	21	AENMIQLQFR	tr|H0YKH0|H0YKH0	22.47	9	VS#PAHSPPENGLDK	tr|D6RIU4|D6RIU4	10.42	5	ISVM^VNN@GSLSYDHSK
sp|P20592|MX2	32.45	21	ALGVEQDLALPAIAVIGDQSSGK	tr|H0YKH0|H0YKH0	22.47	9	Y#DSDGDKS#DDLVVDVSNEDPATPR	tr|D6RIU4|D6RIU4	10.42	5	VFPYISVMVNN@GSLSYDHSK
sp|P20592|MX2	32.45	21	AMMQILQEK	tr|H0YKH0|H0YKH0	22.47	9	YDS#DGDKSDDLVVDVSNEDPATPR	tr|D6RIU4|D6RIU4	10.42	5	VFPYISVM^VNN@GSLSYDHSK
sp|P20592|MX2	32.45	21	AQNVMAGNGR	tr|H0YE79|H0YE79	12.86	1	T#KT#S#ISIPK	tr|D6RIU4|D6RIU4	10.42	5	VNN@GSLSYDHSK
sp|P20592|MX2	32.45	21	DFNFLTLNNQPPPGNR	tr|G5E9M8|G5E9M8	8.23	2	LGLHGAGGDGIHDDTAGGEEGENS#PDAQPQAGR	sp|Q93063|EXT2	1.67	1	CTN@LSEGVLSVR
sp|P20592|MX2	32.45	21	EITFFQTHPYFR	tr|G5E9M8|G5E9M8	8.23	2	SSSTGSSSST#GGGGQESQPSPLALLAATCSR	sp|Q8IWV2|CNTN4	4.78	4	ALDN@ESEVK
sp|P20592|MX2	32.45	21	ELLGFVNYK	sp|Q9Y2D5-5|AKAP2	18.99	13	DALGDSLQVPVS#PSSTTSSR	sp|Q8IWV2|CNTN4	4.78	4	LN@GTDVDTGMDFR
sp|P20592|MX2	32.45	21	GQQEITNR	sp|Q9Y2D5-5|AKAP2	18.99	13	GQKS#PGALETPSAAGSQGNTASQGK	sp|Q8IWV2|CNTN4	4.78	4	SDVGN@YTCVVTNTVTNHK
sp|P20592|MX2	32.45	21	GSGIVTR	sp|Q9Y2D5-5|AKAP2	18.99	13	QAPPHIELSNS#SPDPMAEAER	sp|Q8IWV2|CNTN4	4.78	4	TVGN@QTSTK
sp|P20592|MX2	32.45	21	HFGEFFNLNQTVQSTIEDIK	sp|Q9Y2D5-5|AKAP2	18.99	13	QVLQS#TQSPR	sp|O43852-11|CALU	21.18	3	GHDLNEDGLVSWEEYKN@ATY
sp|P20592|MX2	32.45	21	KHFGEFFNLNQTVQSTIEDIK	sp|Q9Y2D5-5|AKAP2	18.99	13	S#PGALETPSAAGSQGNTASQGK	sp|O43852-11|CALU	21.18	3	GHDLNEDGLVSWEEYKN@ATYGYVLDDPDPDDGFNYK
sp|P20592|MX2	32.45	21	LSLAEATK	sp|Q9Y2D5-5|AKAP2	18.99	13	SEGDNYSATLLEPAASSLS#PDHK	sp|O43852-11|CALU	21.18	3	N@ATYGYVLDDPDPDDGFNYK
sp|P20592|MX2	32.45	21	LVEGEEVVR	sp|Q9Y2D5-5|AKAP2	18.99	13	SLADFSLPQT#PQTDNPSEGR	tr|J3QQX6|J3QQX6	29.44	3	AAPAPQEATATFN@STADREDGHR
sp|P20592|MX2	32.45	21	MFFLIEK	sp|Q9Y2D5-5|AKAP2	18.99	13	SVNVS#LTQEELDSGLDELSVR	tr|J3QQX6|J3QQX6	29.44	3	GSLEVN@CSTTCNQPEVGGLETSLDK
sp|P20592|MX2	32.45	21	NIIHEEVEK	sp|Q9Y2D5-5|AKAP2	18.99	13	SVNVSLTQEELDS#GLDELSVR	tr|J3QQX6|J3QQX6	29.44	3	QESMNSN@VSVYQPPR
sp|P20592|MX2	32.45	21	NLTYPLK	sp|Q9Y2D5-5|AKAP2	18.99	13	TLS#MIEEEIR	tr|H9KV32|H9KV32	5.66	1	QEYWSN@GTVTVK
sp|P20592|MX2	32.45	21	NTELELQDPGQVEK	sp|Q9Y2D5-5|AKAP2	18.99	13	TLS#M^IEEEIR	tr|H0YBL6|H0YBL6	2.53	1	FGLN@MTK
sp|P20592|MX2	32.45	21	SLPLLEGQIR	sp|Q9Y2D5-5|AKAP2	18.99	13	VKPPPS#PTTEGPSLQPDLAPEEAAGTQR	tr|K7ER56|K7ER56	12.38	1	VMDVVDEELSKLGLLDN@HSSEFN@VTR
sp|P20592|MX2	32.45	21	SSVLEALSGVALPR	sp|Q9Y2D5-5|AKAP2	18.99	13	VKPPPS#PTTEGPSLQPDLAPEEAAGTQRPK	tr|A2A2S5|A2A2S5	5	1	IPDHDPAPN@VTVLLR
sp|P20592|MX2	32.45	21	VLLEEGSATVPR	sp|P82980|RET5	11.11	1	HWLEGEMLYLELT#AR	sp|Q92896|GSLG1	6.11	9	DIVGN@LTELESEDIQIEALLMR
sp|P20592|MX2	32.45	21	VREEIFNPLGTPSQNMK	sp|Q14566|MCM6	1.83	1	EIESEIDS#EEELINK	sp|Q92896|GSLG1	6.11	9	DIVGN@LTELESEDIQIEALLM^R
sp|Q9UG63|ABCF2	35.96	21	CYPEIK	sp|Q9Y2K6|UBP20	3.94	2	AVPIAVADEGES#ESEDDDLKPR	sp|Q92896|GSLG1	6.11	9	GN@ITEYQCH
sp|Q9UG63|ABCF2	35.96	21	DFSGGWR	sp|Q9Y2K6|UBP20	3.94	2	FSEQDS#PPPSHPLK	sp|Q92896|GSLG1	6.11	9	GN@ITEYQCHQY
sp|Q9UG63|ABCF2	35.96	21	ETTEVDLLTK	sp|Q8N4X5-2|AF1L2	6.63	5	KFS#EPNTYIDGLPSQDR	sp|Q92896|GSLG1	6.11	9	GN@ITEYQCHQYITK
sp|Q9UG63|ABCF2	35.96	21	EVPIPEHIDIYHLTR	sp|Q8N4X5-2|AF1L2	6.63	5	KKS#TSLEPVER	sp|Q92896|GSLG1	6.11	9	LCHTHGWN@ETSEFMPQGAVF
sp|Q9UG63|ABCF2	35.96	21	FGHGSAK	sp|Q8N4X5-2|AF1L2	6.63	5	KKST#SLEPVER	sp|Q92896|GSLG1	6.11	9	LCHTHGWN@ETSEFM^PQGAVF
sp|Q9UG63|ABCF2	35.96	21	ILHGLGFTPAMQR	sp|Q8N4X5-2|AF1L2	6.63	5	SLVGCEVVPDPSPDHLY#SFR	sp|Q92896|GSLG1	6.11	9	LN@LTTDPK
sp|Q9UG63|ABCF2	35.96	21	IPPPVIMVQNVSFK	sp|Q8N4X5-2|AF1L2	6.63	5	VAQQPLSLVGCEVVPDPSPDHLY#SFR	sp|Q92896|GSLG1	6.11	9	N@DTLQEAK
sp|Q9UG63|ABCF2	35.96	21	KLELNSGR	tr|H7C1N2|H7C1N2	6.87	6	AEQLVLSGADS#DEDTSR	sp|Q9H0B8-5|CRLD2	12.5	1	YLLPN@VTLLEELLSK
sp|Q9UG63|ABCF2	35.96	21	LAHEDAECEK	tr|H7C1N2|H7C1N2	6.87	6	APAPPPPQPPPPS#PLIPNR	tr|E9PIB1|E9PIB1	8.09	2	GMCYFTN@GTER
sp|Q9UG63|ABCF2	35.96	21	LEELDADK	tr|H7C1N2|H7C1N2	6.87	6	KLS#TQDRPAAIHR	tr|E9PIB1|E9PIB1	8.09	2	GM^CYFTN@GTER
sp|Q9UG63|ABCF2	35.96	21	LEELDADKAEMR	tr|H7C1N2|H7C1N2	6.87	6	KSS#LGNDETDKEK	sp|Q9Y2C2|UST	4.43	1	QYLGN@STYLDDHGPPPSK
sp|Q9UG63|ABCF2	35.96	21	LELEENQMK	tr|H7C1N2|H7C1N2	6.87	6	LQADPKPIS#PQQK	sp|P53708|ITA8	11.29	8	AN@TSQPDIVEGGAVYYCPWPAEGSAQCR
sp|Q9UG63|ABCF2	35.96	21	LELNSGR	tr|H7C1N2|H7C1N2	6.87	6	RAPAPPPPQPPPPS#PLIPNR	sp|P53708|ITA8	11.29	8	ILN@CTNIECLQISCAVGR
sp|Q9UG63|ABCF2	35.96	21	LIQQVAQEIWVCEK	sp|Q13464|ROCK1	1.99	3	LLDLSDSTS#VAS#FPSADETDGNLPESR	sp|P53708|ITA8	11.29	8	LSPIN@ISLN@YSLDESTFK
sp|Q9UG63|ABCF2	35.96	21	LLTGELLPTDGMIR	sp|Q13464|ROCK1	1.99	3	LLDLSDSTS#VASFPSADETDGNLPESR	sp|P53708|ITA8	11.29	8	LSPINISLN@YSLDESTFK
sp|Q9UG63|ABCF2	35.96	21	LMELYER	sp|Q13464|ROCK1	1.99	3	LLDLSDSTSVAS#FPSADETDGNLPESR	sp|P53708|ITA8	11.29	8	MVVCDLGNPMVSGTN@YSLGLR
sp|Q9UG63|ABCF2	35.96	21	MLFLDEPTNHLDIETIDALADAINEFEGGMMLVSHDFR	sp|P49736|MCM2	11.17	5	AIPELDAYEAEGLALDDEDVEELTAS#QR	sp|P53708|ITA8	11.29	8	SLN@YSLDESTFK
sp|Q9UG63|ABCF2	35.96	21	QQVSPIR	sp|P49736|MCM2	11.17	5	DLPPFEDESEGLLGT#EGPLEEEEDGEELIGDGMER	sp|P53708|ITA8	11.29	8	TLKPTPEKDPVGTCYVAIQN@FSAY
sp|Q9UG63|ABCF2	35.96	21	SMLLSAIGK	sp|P49736|MCM2	11.17	5	GLLYDS#DEEDEERPAR	sp|P53708|ITA8	11.29	8	VN@GTKEPIEFK
sp|Q9UG63|ABCF2	35.96	21	TPLHCVMEVDTER	sp|P49736|MCM2	11.17	5	GNDPLT#SSPGR	sp|Q9NT99|LRC4B	1.68	1	ETVPSN@TTCCAR
sp|Q9UG63|ABCF2	35.96	21	VALVGPNGAGK	sp|P49736|MCM2	11.17	5	RTDALT#SSPGR	tr|H3BR64|H3BR64	30.26	1	DWIWNQMHIDEEKN@TSLPHHVGK
sp|P62333|PRS10	61.18	24	ADHDFVVQEDFMK	tr|Q5TBR0|Q5TBR0	15.65	1	GS#DHSASLEPGELAELVR	tr|B4DPU0|B4DPU0	6.13	1	VFVQTPTIN@YTLR
sp|P62333|PRS10	61.18	24	ALQSVGQIVGEVLK	sp|Q9C0E4-3|GRIP2	5.17	1	RQS#IPEEFR	tr|G3XAN5|G3XAN5	5.75	1	YN@LSEVLQGK
sp|P62333|PRS10	61.18	24	AVASQLDCNFLK	tr|F5H2S8|F5H2S8	1.78	1	SS#PPPPLPER	tr|A6NIR4|A6NIR4	4.04	1	QN@GSASSVAGPASGLDK
sp|P62333|PRS10	61.18	24	DHQPCIIFMDEIDAIGGR	sp|Q9Y2D9|ZN652	7.76	5	AAS#VAAATTSPTPR	sp|O75976|CBPD	11.52	12	AGINHN@ITTGR
sp|P62333|PRS10	61.18	24	EMFNYAR	sp|Q9Y2D9|ZN652	7.76	5	AASVAAATT#SPTPR	sp|O75976|CBPD	11.52	12	DLDTDFTNN@ASQPETK
sp|P62333|PRS10	61.18	24	EVDPLVYNMSHEDPGNVSYSEIGGLSEQIR	sp|Q9Y2D9|ZN652	7.76	5	EDRENS#DDT#EEEEEEVSYK	sp|O75976|CBPD	11.52	12	DSITGSGLEN@ATISVAGINHN@ITTGR
sp|P62333|PRS10	61.18	24	EVIELPLTNPELFQR	sp|Q9Y2D9|ZN652	7.76	5	EDRENS#DDT#EEEEEEVSYKR	sp|O75976|CBPD	11.52	12	FANEYPN@ITR
sp|P62333|PRS10	61.18	24	FSEGTSADR	sp|Q9Y2D9|ZN652	7.76	5	ES#GSPYSVLVDTK	sp|O75976|CBPD	11.52	12	GILN@ATISVAEINHPVTTYK
sp|P62333|PRS10	61.18	24	GCLLYGPPGTGK	sp|P04150-7|GCR	11.83	4	ESLT#PGREENPSSVLAQER	sp|O75976|CBPD	11.52	12	GKDLDTDFTNN@ASQPETK
sp|P62333|PRS10	61.18	24	IHAGPITK	sp|P04150-7|GCR	11.83	4	IKDNGDLVLSS#PSNVTLPQVK	sp|O75976|CBPD	11.52	12	GLVMNYPHITN@LTNLGQSTEYR
sp|P62333|PRS10	61.18	24	IHIDLPNEQAR	sp|P04150-7|GCR	11.83	4	STS#VPENPK	sp|O75976|CBPD	11.52	12	GLVM^NYPHITN@LTNLGQSTEYR
sp|P62333|PRS10	61.18	24	IIFMDEIDAIGGR	sp|P04150-7|GCR	11.83	4	VSASS#PSLAVASQSDSK	sp|O75976|CBPD	11.52	12	HIWSLEISNKPN@VSEPEEPK
sp|P62333|PRS10	61.18	24	MIMATNRPDTLDPALLR	sp|Q3MHD2|LSM12	7.18	1	TET#PPPLASLNVSK	sp|O75976|CBPD	11.52	12	LLN@TTDVYLLPSLNPDGFER
sp|P62333|PRS10	61.18	24	NVCTEAGMFAIR	sp|O43815-2|STRN	12.72	4	DVDELPSLQPS#VGSPSRPSSSR	sp|O75976|CBPD	11.52	12	N@NSNNFDLNR
sp|P62333|PRS10	61.18	24	QRTLMELLNQMDGFDTLHR	sp|O43815-2|STRN	12.72	4	FLESAAADFS#DEDEDDDVDGR	sp|O75976|CBPD	11.52	12	SEGAIQVN@FTLVR
sp|P62333|PRS10	61.18	24	TLMELLNQMDGFDTLHR	sp|O43815-2|STRN	12.72	4	SELTDS#ASVLDNFK	sp|P08195-2|4F2	9.26	3	DASSFLAEWQN@ITK
sp|P62333|PRS10	61.18	24	TLMELLNQM^DGFDTLHR	sp|O43815-2|STRN	12.72	4	YGTELNQGDMKPPS#YDSDEGNETEVQPQQNSQLMWK	sp|P08195-2|4F2	9.26	3	LLIAGTN@SSDLQQILSLLESNK
sp|P62333|PRS10	61.18	24	TLM^ELLNQMDGFDTLHR	sp|Q14677|EPN4	6.08	4	ASPDQNAST#HTPQSSVK	sp|P08195-2|4F2	9.26	3	SLVTQYLN@ATGNR
sp|P62333|PRS10	61.18	24	VALDMTTLTIMR	sp|Q14677|EPN4	6.08	4	GDKAS#PDQNASTHTPQSSVK	tr|C9JH43|C9JH43	2.32	1	FN@HTQTIQQK
sp|P62333|PRS10	61.18	24	VALDMTTLTIM^R	sp|Q14677|EPN4	6.08	4	TIDLGAAAHYTGDKAS#PDQNASTHTPQSSVK	sp|Q5KU26|COL12	4.31	2	HTDDLTSLN@NTLANIR
sp|P62333|PRS10	61.18	24	VGIIPPK	sp|Q14677|EPN4	6.08	4	TS#VPSSK	sp|Q5KU26|COL12	4.31	2	LDTEVAN@LSVIMEEMK
sp|P62333|PRS10	61.18	24	VVSSSIVDK	sp|Q12767|K0195	3.98	8	DDEHIVLEPGDLFPPFSPPPS#PR	sp|P13010|XRCC5	3.83	1	ASFEEASNQLINHIEQFLDTN@ETPYFMK
sp|P62333|PRS10	61.18	24	YIGESAR	sp|Q12767|K0195	3.98	8	GIKDDEHIVLEPGDLFPPFS#PPPS#PR	sp|P23219|PGH1	9.68	7	LFN@TSMLVDYGVEALVDAFSR
sp|P62333|PRS10	61.18	24	YVVGCR	sp|Q12767|K0195	3.98	8	GIKDDEHIVLEPGDLFPPFS#PPPSPR	sp|P23219|PGH1	9.68	7	SN@VSYYTR
sp|Q04323|UBXN1	63.64	14	AEELAAR	sp|Q12767|K0195	3.98	8	GIKDDEHIVLEPGDLFPPFSPPPS#PR	sp|P23219|PGH1	9.68	7	TGYSGPN@CTIPGLWTWLR
sp|Q04323|UBXN1	63.64	14	AFSEADMERPLQELGLVPSAVLIVAK	sp|Q12767|K0195	3.98	8	S#FCHPEPHER	sp|P23219|PGH1	9.68	7	VGSQEYSYEQFLFN@TSMLVDYGVEALVDAF
sp|Q04323|UBXN1	63.64	14	ALALTGNQGIEAAMDWLMEHEDDPDVDEPLETPLGH	sp|Q12767|K0195	3.98	8	VEPPHS#S#HEDLTDGLSTR	sp|P23219|PGH1	9.68	7	VGSQEYSYEQFLFN@TSMLVDYGVEALVDAFSR
sp|Q04323|UBXN1	63.64	14	ALALTGNQGIEAAMDWLMEHEDDPDVDEPLETPLGHILGR	sp|Q12767|K0195	3.98	8	VEPPHS#SHEDLTDGLSTR	sp|P23219|PGH1	9.68	7	VGSQEYSYEQFLFN@TSM^LVDYGVEALVDAF
sp|Q04323|UBXN1	63.64	14	ALALTGNQGIEAAMDWLM^EHEDDPDVDEPLETPLGHILGR	sp|Q12767|K0195	3.98	8	VEPPHSS#HEDLTDGLSTR	sp|P23219|PGH1	9.68	7	VGSQEYSYEQFLFN@TSM^LVDYGVEALVDAFSR
sp|Q04323|UBXN1	63.64	14	ALALTGNQGIEAAM^DWLMEHEDDPDVDEPLETPLGHILGR	sp|Q9UKE5-2|TNIK	12.25	14	ANS#KS#EGSPVLPHEPAK	sp|O15230|LAMA5	9.8	45	ALLPGN@CTR
sp|Q04323|UBXN1	63.64	14	EKAEELAAR	sp|Q9UKE5-2|TNIK	12.25	14	ANSKSEGS#PVLPHEPAK	sp|O15230|LAMA5	9.8	45	AQQLGQLALN@LSSIILDVNQDR
sp|Q04323|UBXN1	63.64	14	EPTSSEQGGLEGSGSAAGEGKPALSEEER	sp|Q9UKE5-2|TNIK	12.25	14	AS#NPDLR	sp|O15230|LAMA5	9.8	45	AQQLLAN@STALEEAMLQEQQR
sp|Q04323|UBXN1	63.64	14	EQLAAVR	sp|Q9UKE5-2|TNIK	12.25	14	DITRPS#RPASYK	sp|O15230|LAMA5	9.8	45	AQQLLAN@STALEEAM^LQEQQR
sp|Q04323|UBXN1	63.64	14	GEELGGGQDPVQLLSGFPR	sp|Q9UKE5-2|TNIK	12.25	14	EGMS#PSEKPAWAK	sp|O15230|LAMA5	9.8	45	CDVCAEGFTGFPSCYPTPSSSN@DTR
sp|Q04323|UBXN1	63.64	14	LPDGTSLTQTFR	sp|Q9UKE5-2|TNIK	12.25	14	KIS#VVNVNPTNIRPHSDTPEIR	sp|O15230|LAMA5	9.8	45	CEICAPGFYGNALLPGN@CTR
sp|Q04323|UBXN1	63.64	14	MLELVAQK	sp|Q9UKE5-2|TNIK	12.25	14	LGSQPIRAS#NPDLR	sp|O15230|LAMA5	9.8	45	CRPN@VTGR
sp|Q04323|UBXN1	63.64	14	QGQELSAAR	sp|Q9UKE5-2|TNIK	12.25	14	QNS#DPTSENPPLPTR	sp|O15230|LAMA5	9.8	45	DN@ATLQATLH
sp|Q04323|UBXN1	63.64	14	YGGSVGSQPPPVAPEPGPVPSSPSQEPPTK	sp|Q9UKE5-2|TNIK	12.25	14	SEGS#PVLPHEPAK	sp|O15230|LAMA5	9.8	45	DN@ATLQATLHAAR
sp|Q15257-2|PTPA	81.11	27	DYMFLECILFITEMK	sp|Q9UKE5-2|TNIK	12.25	14	SES#FSISGVQPAR	sp|O15230|LAMA5	9.8	45	FGFNPLEFEN@FSWR
sp|Q15257-2|PTPA	81.11	27	DYM^FLECILFITEMK	sp|Q9UKE5-2|TNIK	12.25	14	SESFSIS#GVQPARTPPMLRPVDPQIPHLVAVK	sp|O15230|LAMA5	9.8	45	GIN@ASSMAWAR
sp|Q15257-2|PTPA	81.11	27	ESVGNSTR	sp|Q9UKE5-2|TNIK	12.25	14	T#TSISPALAR	sp|O15230|LAMA5	9.8	45	GIN@ASSM^AWAR
sp|Q15257-2|PTPA	81.11	27	FGSLLPIHPVTSG	sp|Q9UKE5-2|TNIK	12.25	14	TT#SISPALAR	sp|O15230|LAMA5	9.8	45	GVHN@ASLALSASIGR
sp|Q15257-2|PTPA	81.11	27	FPVIQHFK	sp|Q9UKE5-2|TNIK	12.25	14	VYQTSPT#DEDEEDEESSAAALFTSELLR	sp|O15230|LAMA5	9.8	45	HLGLAN@ASAPSGEQLLR
sp|Q15257-2|PTPA	81.11	27	IDYGTGHEAAFAAFLCCLCK	sp|Q9P2I0|CPSF2	2.94	1	EADIDS#S#DES#DIEEDIDQPSAHK	sp|O15230|LAMA5	9.8	45	KQELSRDN@ATLQATLHAAR
sp|Q15257-2|PTPA	81.11	27	ILFITEMK	sp|Q9P206|K1522	23.38	18	ACSLAASEGLSSAQPNGPPEAEPRPPQS#PASTASFIFSK	sp|O15230|LAMA5	9.8	45	LGLAN@ASAPSGEQLLR
sp|Q15257-2|PTPA	81.11	27	ILTLNEGVK	sp|Q9P206|K1522	23.38	18	AS#PVPAPSSGLHAAVR	sp|O15230|LAMA5	9.8	45	LGSVN@VSTGCAPALQAQTPGLGPR
sp|Q15257-2|PTPA	81.11	27	ISAVPSWSK	sp|Q9P206|K1522	23.38	18	CS#LHSASPASVR	sp|O15230|LAMA5	9.8	45	LLLGGLPESGTIYN@FSGCISNVFVQR
sp|Q15257-2|PTPA	81.11	27	IWGSSQLIDHPYLEPR	sp|Q9P206|K1522	23.38	18	DQS#PPPS#PPPSYHPPPPPTK	sp|O15230|LAMA5	9.8	45	LN@ASIADLQSQLR
sp|Q15257-2|PTPA	81.11	27	KEIHTVPDMGK	sp|Q9P206|K1522	23.38	18	FS#SVSSPQPR	sp|O15230|LAMA5	9.8	45	LN@LTSPDLFWLVFR
sp|Q15257-2|PTPA	81.11	27	KEIHTVPDM^GK	sp|Q9P206|K1522	23.38	18	FSS#VSSPQPR	sp|O15230|LAMA5	9.8	45	LN@TTGVSAGC
sp|Q15257-2|PTPA	81.11	27	KLTFEYR	sp|Q9P206|K1522	23.38	18	GLAGPPAS#PGK	sp|O15230|LAMA5	9.8	45	LN@TTGVSAGCTADLLVGR
sp|Q15257-2|PTPA	81.11	27	LDEEAENLVATVVPTHLAAAVPEVAVY	sp|Q9P206|K1522	23.38	18	GSPS#GGSTAEASDTLSIR	sp|O15230|LAMA5	9.8	45	LVEAAEAHAQQLGQLALN@LS
sp|Q15257-2|PTPA	81.11	27	LDEEAENLVATVVPTHLAAAVPEVAVYLK	sp|Q9P206|K1522	23.38	18	KLQLERPVS#PETQADLQR	sp|O15230|LAMA5	9.8	45	LVEAAEAHAQQLGQLALN@LSSIILDVNQDR
sp|Q15257-2|PTPA	81.11	27	LVALLNTLDR	sp|Q9P206|K1522	23.38	18	KPS#VGVPPPAS#PSYPR	sp|O15230|LAMA5	9.8	45	LVGGPVAGGDPN@QTIR
sp|Q15257-2|PTPA	81.11	27	MEPAGSQGVWGLDDFQFLPF	sp|Q9P206|K1522	23.38	18	KPS#VGVPPPASPSYPR	sp|O15230|LAMA5	9.8	45	NLGSVN@VSTGCAPALQAQTPGLGPR
sp|Q15257-2|PTPA	81.11	27	MEPAGSQGVWGLDDFQFLPFIWGSSQLIDHPYLEPR	sp|Q9P206|K1522	23.38	18	KPSVGVPPPAS#PSYPR	sp|O15230|LAMA5	9.8	45	PGAMN@FSYSPLLR
sp|Q15257-2|PTPA	81.11	27	M^EPAGSQGVWGLDDFQFLPF	sp|Q9P206|K1522	23.38	18	LQLERPVS#PETQADLQR	sp|O15230|LAMA5	9.8	45	QELSRDN@ATLQATLH
sp|Q15257-2|PTPA	81.11	27	QPPPDSSEEAPPATQNFIIPK	sp|Q9P206|K1522	23.38	18	S#PGASVSSSLTSLCSSSSDPAPSDR	sp|O15230|LAMA5	9.8	45	QELSRDN@ATLQATLHAAR
sp|Q15257-2|PTPA	81.11	27	SQAYADYIGFILTLNEGVK	sp|Q9P206|K1522	23.38	18	S#TVLGLPQHVQK	sp|O15230|LAMA5	9.8	45	QLGQLALN@LSSIILDVNQDR
sp|Q15257-2|PTPA	81.11	27	TGPFAEHSNQLWNISAVPSWSK	sp|Q9P206|K1522	23.38	18	S#VGAPGGAPTPALGPSAPQKPLR	sp|O15230|LAMA5	9.8	45	RLN@TTGVSAGCTADLLVGR
sp|Q15257-2|PTPA	81.11	27	VDDQIAIVFK	sp|Q9P206|K1522	23.38	18	ST#VLGLPQHVQK	sp|O15230|LAMA5	9.8	45	SN@ATGVWLYVDDQLQQM^KPHR
sp|Q15257-2|PTPA	81.11	27	VNQGLIR	sp|Q9P206|K1522	23.38	18	VS#LQALEAEAEAGAETEAMLQR	sp|O15230|LAMA5	9.8	45	SQTGHLGLAN@ASAPSGEQLLR
sp|Q15257-2|PTPA	81.11	27	VSEAIEK	sp|Q9NZ09-2|UBAP1	10.2	3	GGS#GSVLQDEEVLASLER	sp|O15230|LAMA5	9.8	45	TGFPSCYPTPSSSN@DTR
sp|Q15257-2|PTPA	81.11	27	WIDETPPVDQPSR	sp|Q9NZ09-2|UBAP1	10.2	3	LASTFHS#TSCLR	sp|O15230|LAMA5	9.8	45	TLSELMSQTGHLGLAN@ASAPSGEQL
sp|Q15257-2|PTPA	81.11	27	YLEVMR	sp|Q9NZ09-2|UBAP1	10.2	3	SLS#FPKLDSDDSNQK	sp|O15230|LAMA5	9.8	45	TLSELMSQTGHLGLAN@ASAPSGEQLLR
tr|G3V207|G3V207	23.32	7	DGNVAEYLK	sp|P45974-2|UBP5	4.79	3	GTGLQPGEEELPDIAPPLVT#PDEPK	sp|O15230|LAMA5	9.8	45	TLSELM^SQTGHLGLAN@ASAPSGEQLLR
tr|G3V207|G3V207	23.32	7	DIQEALESCQTR	sp|P45974-2|UBP5	4.79	3	SAADS#ISESVPVGPK	sp|O15230|LAMA5	9.8	45	VFDLQQNLGSVN@VSTGCAPALQ
tr|G3V207|G3V207	23.32	7	DTQAQLAEDIEALK	sp|P45974-2|UBP5	4.79	3	SAADSIS#ESVPVGPK	sp|O15230|LAMA5	9.8	45	VFDLQQNLGSVN@VSTGCAPALQAQTPGLGPR
tr|G3V207|G3V207	23.32	7	EYGFISQTLQEER	sp|Q9BUU2-2|MET22	5.85	1	AAS#DSNPAGPLR	sp|O15230|LAMA5	9.8	45	VWQGHAN@ASFCPH
tr|G3V207|G3V207	23.32	7	LEDQLHDLTDLHQHETANLK	sp|Q01167-2|FOXK2	11.4	3	EASGGDS#PKDDSKPPYSYAQLIVQAITMAPDK	sp|O15230|LAMA5	9.8	45	VWQGHAN@ASFCPHGY
tr|G3V207|G3V207	23.32	7	LELHQQEQQALQTDTVNAK	sp|Q01167-2|FOXK2	11.4	3	EGS#PAPLEPEPGAAQPK	sp|O15230|LAMA5	9.8	45	VWQGHAN@ASFCPHGYGCR
tr|G3V207|G3V207	23.32	7	SGMPGVSLTPPVFVFNK	sp|Q01167-2|FOXK2	11.4	3	FAQSAPGS#PLSSQPVLITVQR	sp|O15230|LAMA5	9.8	45	YSN@ATGVWLYVDDQLQQMK
sp|P35613-3|BASI	59.09	10	FFVSSSQGR	sp|Q9UNZ2|NSF1C	18.65	6	KKS#PNELVDDLFK	sp|O15230|LAMA5	9.8	45	YSN@ATGVWLYVDDQLQQMKPHR
sp|P35613-3|BASI	59.09	10	GSDQAIITLR	sp|Q9UNZ2|NSF1C	18.65	6	KS#PNELVDDLFK	sp|O15230|LAMA5	9.8	45	YSN@ATGVWLYVDDQLQQM^KPHR
sp|P35613-3|BASI	59.09	10	GTANIQLHGPPR	sp|Q9UNZ2|NSF1C	18.65	6	LGSTAPQVLSTSS#PAQQAENEAK	tr|D6RC59|D6RC59	5.88	1	GGN@VTLPCK
sp|P35613-3|BASI	59.09	10	IQLHGPPR	sp|Q9UNZ2|NSF1C	18.65	6	S#PGETSKPRPF	tr|H0YAP9|H0YAP9	44.15	5	ALDASNVYENIVNYVSEAN@ETAEFALN@TTDR
sp|P35613-3|BASI	59.09	10	ITDSEDK	sp|Q9UNZ2|NSF1C	18.65	6	S#PNELVDDLFK	tr|H0YAP9|H0YAP9	44.15	5	KN@ASGIYAEIDGAK
sp|P35613-3|BASI	59.09	10	KPEDVLDDDDAGSAPLK	sp|Q9UNZ2|NSF1C	18.65	6	VTS#FRDLIHDQDEDEEEEEGQR	tr|H0YAP9|H0YAP9	44.15	5	LSN@LSNLSHDLVQEAIDHAQDLQQEANELSR
sp|P35613-3|BASI	59.09	10	RKPEDVLDDDDAGSAPLK	tr|B8ZZI9|B8ZZI9	8.8	3	FTNFQSPNIDPTEENDLDDSLS#VK	tr|H0YAP9|H0YAP9	44.15	5	MNGLVQKALDASNVYENIVNYVSEAN@ETAEFALN@TTDR
sp|P35613-3|BASI	59.09	10	SELHIENLNMEADPGQYR	tr|B8ZZI9|B8ZZI9	8.8	3	KSS#GTGTEPVAK	tr|H0YAP9|H0YAP9	44.15	5	N@ASGIYAEIDGAK
sp|P35613-3|BASI	59.09	10	SESVPPVTDWAWYK	tr|B8ZZI9|B8ZZI9	8.8	3	TSDDEVGS#PKEESR	tr|A2BDY9|A2BDY9	8.7	1	RYYN@QSEAGSHTIQMMYGCDVGPDGR
sp|P35613-3|BASI	59.09	10	SSEHINEGETAMLVCK	tr|M0R0Q7|M0R0Q7	10	9	AET#PTESVSEPEVATK	sp|P24530-2|EDNRB	1.83	1	GSN@ASLAR
sp|P23921|RIR1	48.61	30	AIYLEPWHLDIFEFLDLKK	tr|M0R0Q7|M0R0Q7	10	9	EGEDGDQPTT#PPKPLK	sp|Q8IWF2|FXRD2	4.09	2	N@FSGPDKDVFFDDR
sp|P23921|RIR1	48.61	30	CSNLCTEIVEYTSK	tr|M0R0Q7|M0R0Q7	10	9	ESLTEAEVATEKEGEDGDQPTT#PPKPLK	sp|Q8IWF2|FXRD2	4.09	2	VQYN@TTIAHVTLDK
sp|P23921|RIR1	48.61	30	DDSIEGIYDTLK	tr|M0R0Q7|M0R0Q7	10	9	TIQEVLEEQS#EDEDR	sp|Q8IZY2-2|ABCA7	0.4	1	NHPLN@LTK
sp|P23921|RIR1	48.61	30	DMWNVTPTDLWDWK	tr|M0R0Q7|M0R0Q7	10	9	TIQEVLEEQS#EDEDREAK	sp|Q9NQ36-2|SCUB2	1.03	1	YVN@LTCSSGK
sp|P23921|RIR1	48.61	30	EDIDAAIETYNLLSER	tr|M0R0Q7|M0R0Q7	10	9	TIQEVLEEQS#EDEDREAKR	tr|F8WA86|F8WA86	6.71	1	LTLQPVDN@STISLQMGTNK
sp|P23921|RIR1	48.61	30	EQGPYETYEGSPVSK	tr|M0R0Q7|M0R0Q7	10	9	VLGS#EGEEEDEALS#PAK	sp|Q9HDC9-2|APMAP	10.38	4	AGPN@GTLFVADAYK
sp|P23921|RIR1	48.61	30	GAFIDQSQSLNIHIAEPNYGK	tr|M0R0Q7|M0R0Q7	10	9	VLGS#EGEEEDEALSPAK	sp|Q9HDC9-2|APMAP	10.38	4	N@MSFVNDLTVTQDGR
sp|P23921|RIR1	48.61	30	GILQYDMWNVTPTDLWDWK	tr|M0R0Q7|M0R0Q7	10	9	VLGSEGEEEDEALS#PAK	sp|Q9HDC9-2|APMAP	10.38	4	N@MSFVNDLTVTQDGRK
sp|P23921|RIR1	48.61	30	GLWHEEMK	tr|M0R0P7|M0R0P7	13.14	1	SSGEIVYCGQVFEKS#PLR	sp|Q9HDC9-2|APMAP	10.38	4	N@M^SFVNDLTVTQDGR
sp|P23921|RIR1	48.61	30	HSPMVAK	tr|E7ERN5|E7ERN5	6.26	3	AS#PDPQDVRPSVFHNIK	tr|E9PBJ0|E9PBJ0	0.73	3	ATN@STATPSSTLGTTR
sp|P23921|RIR1	48.61	30	IAVSNLHK	tr|E7ERN5|E7ERN5	6.26	3	SS#PAVEQQLLVSGPGK	tr|E9PBJ0|E9PBJ0	0.73	3	GN@CTYVLMR
sp|P23921|RIR1	48.61	30	IIDINYYPVPEACLSNK	tr|E7ERN5|E7ERN5	6.26	3	VLAVT#DSPAR	tr|E9PBJ0|E9PBJ0	0.73	3	VVLLDPKPVAN@VTCVNK
sp|P23921|RIR1	48.61	30	LCYGLNMDFVDPAQITMK	sp|O43852-12|CALU	29.73	2	VHNDAQS#FDY#DHDAFLGAEEAK	sp|Q9P2B2|FPRP	3.3	3	ELDLTCN@ITTDR
sp|P23921|RIR1	48.61	30	LNSAIIYDR	sp|O43852-12|CALU	29.73	2	VHNDAQSFDY#DHDAFLGAEEAK	sp|Q9P2B2|FPRP	3.3	3	LEN@WTDASR
sp|P23921|RIR1	48.61	30	LTSMHFYGWK	sp|Q8WXE0-2|CSKI2	18.13	12	GS#SGEGLPFAEEGNLTIK	sp|Q9P2B2|FPRP	3.3	3	N@VSVAEGK
sp|P23921|RIR1	48.61	30	LYASYEK	sp|Q8WXE0-2|CSKI2	18.13	12	LS#SVSGPSPEPPPLDESPGPK	sp|P05546|HEP2	4.41	4	DFVN@ASSK
sp|P23921|RIR1	48.61	30	NSLLIAPMPTASTAQILGNNESIEPYTSNIYTR	sp|Q8WXE0-2|CSKI2	18.13	12	LSS#VSGPSPEPPPLDESPGPK	sp|P05546|HEP2	4.41	4	KDFVN@ASSK
sp|P23921|RIR1	48.61	30	NTGKEEQR	sp|Q8WXE0-2|CSKI2	18.13	12	LSSVSGPS#PEPPPLDESPGPK	sp|P05546|HEP2	4.41	4	N@LSMPLLPADFHK
sp|P23921|RIR1	48.61	30	QCALISK	sp|Q8WXE0-2|CSKI2	18.13	12	RLS#SVSGPSPEPPPLDESPGPK	sp|P05546|HEP2	4.41	4	N@LSM^PLLPADFHK
sp|P23921|RIR1	48.61	30	QGLKTGM^YYLR	sp|Q8WXE0-2|CSKI2	18.13	12	S#GEQIFTQDVRPEQLLEGK	tr|C9JIE7|C9JIE7	12.84	1	LQGVPHVGAN@VTLSCQSPR
sp|P23921|RIR1	48.61	30	SAGGIGVAVSCIR	sp|Q8WXE0-2|CSKI2	18.13	12	S#PSQESIGAR	sp|P05186-2|PPBT	5.82	2	CN@TTQGNEVTSILR
sp|P23921|RIR1	48.61	30	STLDIVLANK	sp|Q8WXE0-2|CSKI2	18.13	12	SHSLSRPGPT#EGDAEGEAEGPVGSTLGSYATLTR	sp|P05186-2|PPBT	5.82	2	N@KTDVEYESDEK
sp|P23921|RIR1	48.61	30	TRPAANPIQFTLNK	sp|Q8WXE0-2|CSKI2	18.13	12	SRGS#GHSQEQPAPQPSGGDPSPPQER	tr|H0Y416|H0Y416	6.19	4	AFQYDTN@CSFR
sp|P23921|RIR1	48.61	30	TVWEISQK	sp|Q8WXE0-2|CSKI2	18.13	12	TLSEPAGPSEPPGPPAPAGPAS#DTEEEEPGPEGTPPSR	tr|H0Y416|H0Y416	6.19	4	AYSWN@ISR
sp|P23921|RIR1	48.61	30	VIQGLYSGVTTVELDTLAAETAATLTTK	sp|Q8WXE0-2|CSKI2	18.13	12	TS#PSVTPTPAR	tr|H0Y416|H0Y416	6.19	4	GN@MTCLHSAK
sp|P23921|RIR1	48.61	30	VLSGEFQIVNPHLLK	sp|Q8WXE0-2|CSKI2	18.13	12	VGLSPDSPAGDRNS#VGSEGSVGSIR	tr|H0Y416|H0Y416	6.19	4	VN@CSHPFGAFR
sp|P23921|RIR1	48.61	30	VSVGIHKEDIDAAIETYNLLSER	tr|C9JBV8|C9JBV8	6.98	1	RSS#LVITTK	sp|P05556-2|ITB1	17.74	15	CGWCTN@STFLQEGMPTSAR
sp|P23921|RIR1	48.61	30	WFTHASPTLF	tr|B5MCI0|B5MCI0	27.85	8	AAEDAGT#PVAHPPAFSTR	sp|P05556-2|ITB1	17.74	15	CHEGN@GTFECGACR
sp|P23921|RIR1	48.61	30	YPFESAEAQLLNK	tr|B5MCI0|B5MCI0	27.85	8	AGS#LAALEK	sp|P05556-2|ITB1	17.74	15	CSN@ISIGDEVQFEISITSNK
sp|P23921|RIR1	48.61	30	YVDQGGNK	tr|B5MCI0|B5MCI0	27.85	8	ALVHNFFPEAFDYGQLS#PQNR	sp|P05556-2|ITB1	17.74	15	DTCTQECSYFN@ITK
tr|Q8IYN9|Q8IYN9	35.59	27	ADQVDQEIALK	tr|B5MCI0|B5MCI0	27.85	8	APEGRS#PLSAEELMTIEDEGVLDK	sp|P05556-2|ITB1	17.74	15	EN@SSEICSNNGECVCGQCVCR
tr|Q8IYN9|Q8IYN9	35.59	27	AQLSTILEEEK	tr|B5MCI0|B5MCI0	27.85	8	S#PLSAEELMTIEDEGVLDK	sp|P05556-2|ITB1	17.74	15	KDTCTQECSYFN@ITK
tr|Q8IYN9|Q8IYN9	35.59	27	CIGEGQFGDVHQGIYMSPENPALAVAIK	tr|B5MCI0|B5MCI0	27.85	8	ST#SLMEAEPAEPLAAAVEAANGAEQTR	sp|P05556-2|ITB1	17.74	15	KEN@SSEICSNNGECVCGQ
tr|Q8IYN9|Q8IYN9	35.59	27	EDGSLQGPIGNQHIYQPVGKPDPAAPPK	tr|B5MCI0|B5MCI0	27.85	8	STS#FGVPNANSIK	sp|P05556-2|ITB1	17.74	15	KEN@SSEICSNNGECVCGQCVCR
tr|Q8IYN9|Q8IYN9	35.59	27	EVGLALR	tr|B5MCI0|B5MCI0	27.85	8	TFSSSS#SSKK	sp|P05556-2|ITB1	17.74	15	LRNPCTSEQN@CTSPFSYK
tr|Q8IYN9|Q8IYN9	35.59	27	FDKECFK	sp|Q8N3X1|FNBP4	8.55	7	ATGGLCLLGAYADS#DDDDNDVSEK	sp|P05556-2|ITB1	17.74	15	NPCTSEQN@CTSPFSYK
tr|Q8IYN9|Q8IYN9	35.59	27	FFEILSPVYR	sp|Q8N3X1|FNBP4	8.55	7	IDENS#DKEMEVEES#PEK	sp|P05556-2|ITB1	17.74	15	SAVGTLSAN@SSNVIQLIIDAY
tr|Q8IYN9|Q8IYN9	35.59	27	FLKPDVR	sp|Q8N3X1|FNBP4	8.55	7	IDENS#DKEMEVEESPEK	sp|P05556-2|ITB1	17.74	15	SCGECIQAGPNCGWCTN@STFLQEGMPTSAR
tr|Q8IYN9|Q8IYN9	35.59	27	GCNPTHLADFTQVQTIQYSNSEDKDR	sp|Q8N3X1|FNBP4	8.55	7	IDENS#DKEM^EVEESPEK	sp|P05556-2|ITB1	17.74	15	SCGECIQAGPNCGWCTN@STFLQEGM^PTSAR
tr|Q8IYN9|Q8IYN9	35.59	27	GIGQVLPTHLMEER	sp|Q8N3X1|FNBP4	8.55	7	RPILQLS#PPGPR	sp|P05556-2|ITB1	17.74	15	TN@STFLQEGMPTSAR
tr|Q8IYN9|Q8IYN9	35.59	27	IAGAPEPLTVTAPSLTIAENMADLIDGYCR	sp|Q8N3X1|FNBP4	8.55	7	TGRDT#PENGETAIGAENSEK	sp|P05556-2|ITB1	17.74	15	TSEQN@CTSPFSYK
tr|Q8IYN9|Q8IYN9	35.59	27	IQPAPPEEYVPMVK	sp|Q8N3X1|FNBP4	8.55	7	VQTT#PKVEEEQDLK	tr|H0YA68|H0YA68	5.04	5	AQN@YTYAIR
tr|Q8IYN9|Q8IYN9	35.59	27	LGCLEIR	sp|Q7Z5J4-3|RAI1	6.77	8	AAS#SPSNPAALPVASDSSPMGSK	tr|H0YA68|H0YA68	5.04	5	N@MTAQN@YTYAIR
tr|Q8IYN9|Q8IYN9	35.59	27	LGDFGLSR	sp|Q7Z5J4-3|RAI1	6.77	8	AAS#SPSNPAALPVASDSSPM^GSK	tr|H0YA68|H0YA68	5.04	5	RPYVSYVN@NSIAR
tr|Q8IYN9|Q8IYN9	35.59	27	LIQQTFR	sp|Q7Z5J4-3|RAI1	6.77	8	AASSPSNPAALPVASDS#SPMGSK	tr|H0YA68|H0YA68	5.04	5	VSYVN@NSIAR
tr|Q8IYN9|Q8IYN9	35.59	27	LLNSDLGELINK	sp|Q7Z5J4-3|RAI1	6.77	8	APGASPGNPLS#PSLSDKDR	tr|H0YA68|H0YA68	5.04	5	VTDEAGHPVPSQIQN@STETPSAY
tr|Q8IYN9|Q8IYN9	35.59	27	LQPQEISPPPTANLDR	sp|Q7Z5J4-3|RAI1	6.77	8	DFS#PGLFEDPSVAFATPDPK	tr|H7C2Y5|H7C2Y5	18.45	5	GDDLYTN@VTISLVESLVGFEMDITHLDGHK
tr|Q8IYN9|Q8IYN9	35.59	27	NLLDVIDQAR	sp|Q7Z5J4-3|RAI1	6.77	8	EERPEGS#PTLFK	tr|H7C2Y5|H7C2Y5	18.45	5	GDDLYTN@VTISLVESLVGFEM^DITHLDGHK
tr|Q8IYN9|Q8IYN9	35.59	27	NNDVIGR	sp|Q7Z5J4-3|RAI1	6.77	8	GAGGS#PVGVEEGLVNVGTGQK	tr|H7C2Y5|H7C2Y5	18.45	5	RGDDLYTN@VTISLVESLVGF
tr|Q8IYN9|Q8IYN9	35.59	27	QFANLNR	sp|Q7Z5J4-3|RAI1	6.77	8	T#PGPPGLTTTPAPPDK	tr|H7C2Y5|H7C2Y5	18.45	5	RGDDLYTN@VTISLVESLVGFEMDITHLDGHK
tr|Q8IYN9|Q8IYN9	35.59	27	QMLTAAHALAVDAK	tr|A6NNR3|A6NNR3	6.29	1	YGQFSGLNPGGRPIT#PPR	tr|H7C2Y5|H7C2Y5	18.45	5	RGDDLYTN@VTISLVESLVGFEM^DITHLDGHK
tr|Q8IYN9|Q8IYN9	35.59	27	QQQEMEEDQR	sp|Q6Y7W6|PERQ2	10.62	10	ALSS#GGSITSPPLSPALPK	sp|P07585-2|PGS2	30.8	23	AVDN@GSLANTPHLR
tr|Q8IYN9|Q8IYN9	35.59	27	SNYEVLEK	sp|Q6Y7W6|PERQ2	10.62	10	ALSSGGS#IT#SPPLSPALPK	sp|P07585-2|PGS2	30.8	23	DN@GSLANTPHLR
tr|Q8IYN9|Q8IYN9	35.59	27	TLLATVDETIPLLPASTHR	sp|Q6Y7W6|PERQ2	10.62	10	ALSSGGSITS#PPLSPALPK	sp|P07585-2|PGS2	30.8	23	FNSISAVDN@GSLANTPHLR
tr|Q8IYN9|Q8IYN9	35.59	27	VFHYFESNSEPTTWASIIR	sp|Q6Y7W6|PERQ2	10.62	10	EPIPEEQEMDFRPVDEGEECS#DSEGSHNEEAKEPDK	sp|P07585-2|PGS2	30.8	23	GLSFNSISAVDN@GSLANTPHLR
tr|Q8IYN9|Q8IYN9	35.59	27	VYENVTGLVK	sp|Q6Y7W6|PERQ2	10.62	10	PGT#PSDHQSQEASQFER	sp|P07585-2|PGS2	30.8	23	IADTN@ITSIPQ
tr|Q8IYN9|Q8IYN9	35.59	27	YELAHPPEEWK	sp|Q6Y7W6|PERQ2	10.62	10	S#FDEVEGVFGR	sp|P07585-2|PGS2	30.8	23	IADTN@ITSIPQGLPPSLT
sp|P35998|PRS7	69.75	36	ALDEGDIALLK	sp|Q6Y7W6|PERQ2	10.62	10	S#QSWEER	sp|P07585-2|PGS2	30.8	23	IADTN@ITSIPQGLPPSLTEL
sp|P35998|PRS7	69.75	36	DFLEAVNK	sp|Q6Y7W6|PERQ2	10.62	10	VGVEASEETPQTSSSSARPGT#PSDHQSQEASQFER	sp|P07585-2|PGS2	30.8	23	IADTN@ITSIPQGLPPSLTELH
sp|P35998|PRS7	69.75	36	DYLGADQRKTKEDEK	sp|Q6Y7W6|PERQ2	10.62	10	VPFS#PGPAPPPHMGELDQER	sp|P07585-2|PGS2	30.8	23	IADTN@ITSIPQGLPPSLTELHLD
sp|P35998|PRS7	69.75	36	EDEKDDKPIR	sp|Q6Y7W6|PERQ2	10.62	10	WRPHS#PDGPR	sp|P07585-2|PGS2	30.8	23	IADTN@ITSIPQGLPPSLTELHLDGNK
sp|P35998|PRS7	69.75	36	ELFEMAR	tr|B9A066|B9A066	16.05	1	EGGSKS#DSEDITR	sp|P07585-2|PGS2	30.8	23	ISAVDN@GSLANTPHLR
sp|P35998|PRS7	69.75	36	ELFEM^AR	tr|F8VQD8|F8VQD8	18.32	2	SS#PSIICMPK	sp|P07585-2|PGS2	30.8	23	LGLSFNSISAVDN@GSLANTPH
sp|P35998|PRS7	69.75	36	ESDTGLAPPALWDLAADK	tr|F8VQD8|F8VQD8	18.32	2	TNS#MSSSGLGSPNR	sp|P07585-2|PGS2	30.8	23	LGLSFNSISAVDN@GSLANTPHL
sp|P35998|PRS7	69.75	36	ESDTGLAPPALWDLAADKQTLQSEQPLQVAR	tr|B3KR49|B3KR49	7.17	3	IADPEHDHTGFLT#EY#VATR	sp|P07585-2|PGS2	30.8	23	LGLSFNSISAVDN@GSLANTPHLR
sp|P35998|PRS7	69.75	36	EVVETPLLHPER	tr|B3KR49|B3KR49	7.17	3	IADPEHDHTGFLT#EYVATR	sp|P07585-2|PGS2	30.8	23	LHNNN@ISVVGSSDFCPPGHNTK
sp|P35998|PRS7	69.75	36	FDDGAGGDNEVQR	tr|B3KR49|B3KR49	7.17	3	IADPEHDHTGFLTEY#VATR	sp|P07585-2|PGS2	30.8	23	NSISAVDN@GSLANTPHLR
sp|P35998|PRS7	69.75	36	FVNLGIEPPK	tr|C9J7P7|C9J7P7	43.33	1	LGPVS#PSLVPAEILPTAPM^LVTGNPGVPVPAAAAAAAQK	sp|P07585-2|PGS2	30.8	23	SAVDN@GSLANTPHLR
sp|P35998|PRS7	69.75	36	FVVDLSDQVAPTDIEEGMR	tr|B4E322|B4E322	14.63	8	ELNVS#FINEK	sp|P07585-2|PGS2	30.8	23	SFNSISAVDN@GSLANTPHLR
sp|P35998|PRS7	69.75	36	FVVDLSDQVAPTDIEEGM^R	tr|B4E322|B4E322	14.63	8	ERS#PS#PSFR	sp|P07585-2|PGS2	30.8	23	SISAVDN@GSLANTPHLR
sp|P35998|PRS7	69.75	36	GVLLFGPPGTGK	tr|B4E322|B4E322	14.63	8	ERS#PSPSFR	sp|P07585-2|PGS2	30.8	23	VDN@GSLANTPHLR
sp|P35998|PRS7	69.75	36	IATEKDFLEAVNK	tr|B4E322|B4E322	14.63	8	ERSPS#PSFR	sp|P07585-2|PGS2	30.8	23	VYLHNNN@ISVVGSSDFCPPGHNTK
sp|P35998|PRS7	69.75	36	IDPTVTMMQVEEKPDVTYSDVGGCK	tr|B4E322|B4E322	14.63	8	MLQAIS#PKQS#PSS#SPTR	sp|P07585-2|PGS2	30.8	23	YIQVVYLHNNN@ISVVGSSDFCPPGHNTK
sp|P35998|PRS7	69.75	36	IDPTVTM^MQVEEKPDVTYSDVGGCK	tr|B4E322|B4E322	14.63	8	T#SPPCS#PANLSR	sp|P07585-2|PGS2	30.8	23	YLHNNN@ISVVGSSDFCPPGHNTK
sp|P35998|PRS7	69.75	36	IEFSLPDLEGR	tr|B4E322|B4E322	14.63	8	T#SPPCSPANLSR	tr|B7ZMI3|B7ZMI3	5.27	2	LPN@ETAVPETGESLASEFLFSDVCR
sp|P35998|PRS7	69.75	36	IINADSEDPK	tr|B4E322|B4E322	14.63	8	TSPPCS#PANLSR	tr|B7ZMI3|B7ZMI3	5.27	2	VESGEN@CSSPAPR
sp|P35998|PRS7	69.75	36	INELTGIK	sp|Q86WP2-4|GPBP1	6.29	1	SSTFPQTDVLSSS#LEAEHR	tr|Q5TCJ5|Q5TCJ5	3.73	2	AN@CSVYESCVDCVLAR
sp|P35998|PRS7	69.75	36	KIEFSLPDLEGR	tr|H0Y7Z1|H0Y7Z1	2.36	2	TNTNVNCPIECFMPLDVQADREDS#RE	tr|Q5TCJ5|Q5TCJ5	3.73	2	SN@ETQCFNFIR
sp|P35998|PRS7	69.75	36	KINELTGIK	tr|H0Y7Z1|H0Y7Z1	2.36	2	TNTNVNCPIECFM^PLDVQADREDS#RE	tr|B7Z230|B7Z230	13.66	3	YHYN@ASLLDGTLLDSTWNLGK
sp|P35998|PRS7	69.75	36	QTLQSEQPLQVAR	sp|Q27J81|INF2	14.89	12	ALEQQAST#PPPPPPPPLLPGSSAEPPPPPPPPPLPSVGAK	tr|B7Z230|B7Z230	13.66	3	YHYN@GTFLDGTLFDSSHNR
sp|P35998|PRS7	69.75	36	QVEDDIQQLLK	sp|Q27J81|INF2	14.89	12	DPTS#LLGVLQAEADSTSEGLEDAVHSR	tr|B7Z230|B7Z230	13.66	3	YHYN@GTLLDGTLFDSSYSR
sp|P35998|PRS7	69.75	36	SVCTEAGMFAIR	sp|Q27J81|INF2	14.89	12	DPTSLLGVLQAEADS#TS#EGLEDAVHSR	sp|Q96PE1|GP124	4.19	4	LFHSHSN@TSRPGAAGPGK
sp|P35998|PRS7	69.75	36	TDACFIR	sp|Q27J81|INF2	14.89	12	DPTSLLGVLQAEADS#TSEGLEDAVHSR	sp|Q96PE1|GP124	4.19	4	LN@ISGNIFSSLQPGVFDELPALK
sp|P35998|PRS7	69.75	36	TKEDEKDDKPIR	sp|Q27J81|INF2	14.89	12	DPTSLLGVLQAEADSTS#EGLEDAVHSR	sp|Q96PE1|GP124	4.19	4	LPFQCSASYLGN@DTR
sp|P35998|PRS7	69.75	36	TMLELINQLDGFDPR	sp|Q27J81|INF2	14.89	12	GARPPAAGPGGDEDEDEEDT#APESALDTSLDK	sp|Q96PE1|GP124	4.19	4	SASYLGN@DTR
sp|P35998|PRS7	69.75	36	TM^LELINQLDGFDPR	sp|Q27J81|INF2	14.89	12	GARPPAAGPGGDEDEDEEDTAPES#ALDTSLDK	sp|P24071-9|FCAR	10.06	1	FWN@ETDPEFVIDHMDANK
sp|P35998|PRS7	69.75	36	TYGQSTYSR	sp|Q27J81|INF2	14.89	12	GSS#PQNTTTPKPSVEGQQPAAAAACEPVDHAQSESILK	tr|F8WCU2|F8WCU2	28.38	3	EESTEEVKIEVLHRPEN@CSK
sp|P35998|PRS7	69.75	36	VIGSELVQK	sp|Q27J81|INF2	14.89	12	QDAKDPT#SLLGVLQAEADSTSEGLEDAVHSR	tr|F8WCU2|F8WCU2	28.38	3	IEVLHRPEN@CSK
sp|P35998|PRS7	69.75	36	VLMATNRPDTLDPALMR	sp|Q27J81|INF2	14.89	12	S#VQANLDQSQR	tr|F8WCU2|F8WCU2	28.38	3	KEESTEEVKIEVLHRPEN@CSK
sp|P35998|PRS7	69.75	36	VLM^ATNR	sp|Q27J81|INF2	14.89	12	SLSS#PDAEAVEPDFSSIER	tr|H7C2Z0|H7C2Z0	7.5	3	CIPVMEAQEYIAN@VTSSSSAK
sp|P35998|PRS7	69.75	36	VLM^ATNRPDTLDPALMR	sp|Q27J81|INF2	14.89	12	SQEEVPPDS#DDNKTK	tr|H7C2Z0|H7C2Z0	7.5	3	CIPVM^EAQEYIAN@VTSSSSAK
sp|P35998|PRS7	69.75	36	YQIHIPLPPK	sp|Q27J81-2|INF2	14.44	12	ALEQQAST#PPPPPPPPLLPGSSAEPPPPPPPPPLPSVGAK	tr|H7C2Z0|H7C2Z0	7.5	3	IAN@VTSSSSAK
sp|P35998|PRS7	69.75	36	YVGEGAR	sp|Q27J81-2|INF2	14.44	12	DPTS#LLGVLQAEADSTSEGLEDAVHSR	sp|P78357|CNTP1	4.55	6	DVN@FTLDGYVQR
tr|B7Z5E2|B7Z5E2	64.19	23	DFLEAVNK	sp|Q27J81-2|INF2	14.44	12	DPTSLLGVLQAEADS#TS#EGLEDAVHSR	sp|P78357|CNTP1	4.55	6	PVTDGQPHSIN@ITR
tr|B7Z5E2|B7Z5E2	64.19	23	ELFEMAR	sp|Q27J81-2|INF2	14.44	12	DPTSLLGVLQAEADS#TSEGLEDAVHSR	sp|P78357|CNTP1	4.55	6	QLTTRPVTDGQPHSIN@ITR
tr|B7Z5E2|B7Z5E2	64.19	23	ELFEM^AR	sp|Q27J81-2|INF2	14.44	12	DPTSLLGVLQAEADSTS#EGLEDAVHSR	sp|P78357|CNTP1	4.55	6	TDGQPHSIN@ITR
tr|B7Z5E2|B7Z5E2	64.19	23	EVVETPLLHPER	sp|Q27J81-2|INF2	14.44	12	GARPPAAGPGGDEDEDEEDT#APESALDTSLDK	sp|P78357|CNTP1	4.55	6	VDGQLVN@LTLVEGR
tr|B7Z5E2|B7Z5E2	64.19	23	FDDGAGGDNEVQR	sp|Q27J81-2|INF2	14.44	12	GARPPAAGPGGDEDEDEEDTAPES#ALDTSLDK	sp|P78357|CNTP1	4.55	6	WDCHSN@QTAFHGCMELLK
tr|B7Z5E2|B7Z5E2	64.19	23	FVNLGIEPPK	sp|Q27J81-2|INF2	14.44	12	GSS#PQNTTTPKPSVEGQQPAAAAACEPVDHAQSESILK	tr|B7WP84|B7WP84	8.93	2	ITN@ISAVEMTPLPTCLQFNR
tr|B7Z5E2|B7Z5E2	64.19	23	GVLLFGPPGTGK	sp|Q27J81-2|INF2	14.44	12	QDAKDPT#SLLGVLQAEADSTSEGLEDAVHSR	tr|B7WP84|B7WP84	8.93	2	VN@LSFDFPFYGHFLR
tr|B7Z5E2|B7Z5E2	64.19	23	IATEKDFLEAVNK	sp|Q27J81-2|INF2	14.44	12	S#QEGLRPR	tr|H0Y5I3|H0Y5I3	6.08	3	N@STGAYCGMGENK
tr|B7Z5E2|B7Z5E2	64.19	23	IDPTVTMMQVEEKPDVTYSDVGGCK	sp|Q27J81-2|INF2	14.44	12	S#VQANLDQSQR	tr|H0Y5I3|H0Y5I3	6.08	3	N@STGAYCGM^GENK
tr|B7Z5E2|B7Z5E2	64.19	23	IDPTVTM^MQVEEKPDVTYSDVGGCK	sp|Q27J81-2|INF2	14.44	12	SLSS#PDAEAVEPDFSSIER	tr|H0Y5I3|H0Y5I3	6.08	3	VPIN@TSCNPTAH
tr|B7Z5E2|B7Z5E2	64.19	23	IEFSLPDLEGR	sp|P05023|AT1A1	5.57	5	DKYEPAAVS#EQGDKK	sp|Q10588|BST1	26.73	5	DSSGVIHVMLN@GSEPTGAYPIK
tr|B7Z5E2|B7Z5E2	64.19	23	KIEFSLPDLEGR	sp|P05023|AT1A1	5.57	5	EVSMDDHKLS#LDELHR	sp|Q10588|BST1	26.73	5	N@CTAIWEAFK
tr|B7Z5E2|B7Z5E2	64.19	23	M^RVGVDRNK	sp|P05023|AT1A1	5.57	5	LNIPVS#QVNPR	sp|Q10588|BST1	26.73	5	NKN@CTAIWEAFK
tr|B7Z5E2|B7Z5E2	64.19	23	SVCTEAGMFAIR	sp|P05023|AT1A1	5.57	5	VDNS#SLTGESEPQTR	sp|Q10588|BST1	26.73	5	QKN@DSGLDYQSCPTSEDCENNPVDSFWK
tr|B7Z5E2|B7Z5E2	64.19	23	TDACFIR	sp|P05023|AT1A1	5.57	5	YEPAAVS#EQGDKK	sp|Q10588|BST1	26.73	5	VALDKDPCSVLPSDYDLFIN@LSR
tr|B7Z5E2|B7Z5E2	64.19	23	TMLELINQLDGFDPR	sp|P39880-6|CUX1	3.41	2	AAPSSEGDS#CDGVEATEGPGSADTEEPK	sp|Q6UWK7|CJ099	12.35	1	VPSPN@STNLK
tr|B7Z5E2|B7Z5E2	64.19	23	TM^LELINQLDGFDPR	sp|P39880-6|CUX1	3.41	2	RPS#SLQSLFGLPEAAGAR	tr|D6RBW5|D6RBW5	9.66	1	LQNLVIPWAPEN@LTLHK
tr|B7Z5E2|B7Z5E2	64.19	23	VIGSELVQK	tr|C9JGM9|C9JGM9	11.86	1	VAGS#PLGATQTCNK	tr|B7ZAD3|B7ZAD3	4.25	1	TCN@ASQGFK
tr|B7Z5E2|B7Z5E2	64.19	23	VLMATNRPDTLDPALMR	sp|O75376-2|NCOR1	13.56	21	AQLS#PGIYDDTSAR	tr|Q5SZE2|Q5SZE2	13.95	2	LWLPVN@LTWADLEDR
tr|B7Z5E2|B7Z5E2	64.19	23	VLM^ATNR	sp|O75376-2|NCOR1	13.56	21	GNTEPAVELEPTTETAPSTS#PSLAVPSTK	tr|Q5SZE2|Q5SZE2	13.95	2	LWLPVN@LTWADLEDRDGR
tr|B7Z5E2|B7Z5E2	64.19	23	VLM^ATNRPDTLDPALMR	sp|O75376-2|NCOR1	13.56	21	GS#PHSDLK	tr|F8W7F3|F8W7F3	7.36	1	SLNSFN@YTHSPK
tr|B7Z5E2|B7Z5E2	64.19	23	YQIHIPLPPK	sp|O75376-2|NCOR1	13.56	21	HEAPS#SPISGQPCGDDQNAS#PSK	sp|P16284-5|PECA1	14.41	10	AMVEHSGN@YTCK
tr|B7Z5E2|B7Z5E2	64.19	23	YVGEGAR	sp|O75376-2|NCOR1	13.56	21	HEAPS#SPISGQPCGDDQNASPSK	sp|P16284-5|PECA1	14.41	10	AM^VEHSGN@YTCK
sp|Q9NXG2|THUM1	54.39	22	AFLEDMK	sp|O75376-2|NCOR1	13.56	21	KQQQLEEEAAKPPEPEKPVS#PPPVEQK	sp|P16284-5|PECA1	14.41	10	DDVLFYN@ISSMK
sp|Q9NXG2|THUM1	54.39	22	AFLEDMKK	sp|O75376-2|NCOR1	13.56	21	KT#PEVVQSTRPIIEGSISQGTPIK	sp|P16284-5|PECA1	14.41	10	DDVLFYN@ISSM^K
sp|Q9NXG2|THUM1	54.39	22	AQYVLAK	sp|O75376-2|NCOR1	13.56	21	MLSST#PPTPIACAPSAVNQAAPHQQNR	sp|P16284-5|PECA1	14.41	10	EGKPFYQMTSN@ATQAFWTK
sp|Q9NXG2|THUM1	54.39	22	AVCCLSVVK	sp|O75376-2|NCOR1	13.56	21	MPIEDSS#PEKGR	sp|P16284-5|PECA1	14.41	10	LN@LSCSIPGAPPAN@FTIQK
sp|Q9NXG2|THUM1	54.39	22	CDAGGPR	sp|O75376-2|NCOR1	13.56	21	PVS#PPPVEQK	sp|P16284-5|PECA1	14.41	10	VEHSGN@YTCK
sp|Q9NXG2|THUM1	54.39	22	CVEEAYSLLNEYGDDMYGPEK	sp|O75376-2|NCOR1	13.56	21	QQQLEEEAAKPPEPEKPVS#PPPVEQK	sp|P16284-5|PECA1	14.41	10	VN@CSVPEEK
sp|Q9NXG2|THUM1	54.39	22	DPSQLNSK	sp|O75376-2|NCOR1	13.56	21	REEGDPS#PHSGGVCKPK	sp|P16284-5|PECA1	14.41	10	VSSIVVN@ITELFSKPELESSFTHLDQGER
sp|Q9NXG2|THUM1	54.39	22	DYMLFR	sp|O75376-2|NCOR1	13.56	21	S#PGSISYLPSFFTK	sp|P16284-5|PECA1	14.41	10	YKDDVLFYN@ISSMK
sp|Q9NXG2|THUM1	54.39	22	ELAGIVCTLNSENK	sp|O75376-2|NCOR1	13.56	21	S#PNREWEVLQPAPHQVITNLPEGVR	sp|P13674-3|P4HA1	2.71	3	DMSDGFISN@LTIQR
sp|Q9NXG2|THUM1	54.39	22	ELAGIVCTLNSENKVDLTNPQYTVVVEIIK	sp|O75376-2|NCOR1	13.56	21	S#STSPCGTSKS#PNREWEVLQPAPHQVITNLPEGVR	sp|P13674-3|P4HA1	2.71	3	DM^SDGFISN@LTIQR
sp|Q9NXG2|THUM1	54.39	22	FQSVESGANNVVFIR	sp|O75376-2|NCOR1	13.56	21	SHVSSEPYEPIS#PPQVPVVHEK	sp|P13674-3|P4HA1	2.71	3	SDGFISN@LTIQR
sp|Q9NXG2|THUM1	54.39	22	GTFQIVYK	sp|O75376-2|NCOR1	13.56	21	SKS#PIPGQGYLGTER	sp|P04196|HRG	9.52	5	IADAHLDRVEN@TTVY
sp|Q9NXG2|THUM1	54.39	22	KCVEEAYSLLNEYGDDMYGPEK	sp|O75376-2|NCOR1	13.56	21	TSNRY#SPESQAQSVHHQR	sp|P04196|HRG	9.52	5	IADAHLDRVEN@TTVYY
sp|Q9NXG2|THUM1	54.39	22	KYNLQEVVK	sp|O75376-2|NCOR1	13.56	21	VS#PENLVDK	sp|P04196|HRG	9.52	5	IADAHLDRVEN@TTVYYL
sp|Q9NXG2|THUM1	54.39	22	LVHHILQDMYK	sp|O75376-2|NCOR1	13.56	21	YETPSDAIEVIS#PAS#SPAPPQEK	sp|P04196|HRG	9.52	5	VEN@TTVYYLVLDVQESDCSVLSR
sp|Q9NXG2|THUM1	54.39	22	MLPISGTCK	sp|O75376-2|NCOR1	13.56	21	YETPSDAIEVIS#PASSPAPPQEK	sp|P04196|HRG	9.52	5	VIDFN@CTTSSVSSALANTK
sp|Q9NXG2|THUM1	54.39	22	NNSHVNR	sp|Q8N612|F16A2	6.17	3	QQS#LGGSESPGPAPCSPGLSASPASSPGR	sp|Q8WWI5-3|CTL1	5.37	2	CAPVN@ISCYAK
sp|Q9NXG2|THUM1	54.39	22	QLEPGLQGILITCNMNER	sp|Q8N612|F16A2	6.17	3	RPS#LGELLLR	sp|Q8WWI5-3|CTL1	5.37	2	FAEIN@GSALCSYNLKPSEYTTSPK
sp|Q9NXG2|THUM1	54.39	22	SDQNNTAEGK	sp|Q8N612|F16A2	6.17	3	S#LLPEEDRNNVGEGEEEELGR	sp|P15529-15|MCP	15.52	4	GFYLDGSDTIVCDSN@STWDPPVPK
sp|Q9NXG2|THUM1	54.39	22	TLGIEPEK	tr|E5RJV5|E5RJV5	4.17	1	S#FSMQDLR	sp|P15529-15|MCP	15.52	4	GYFYIPPLATHTICDRN@HTWLPVSDDACYR
sp|Q9NXG2|THUM1	54.39	22	VDLTNPQYTVVVEIIK	tr|F5H804|F5H804	6.68	2	KEGSDS#S#VSSEK	sp|P15529-15|MCP	15.52	4	N@HTWLPVSDDACYR
sp|Q9NXG2|THUM1	54.39	22	YNLQEVVK	tr|F5H804|F5H804	6.68	2	TVDPLPLREDS#EDNIHK	sp|P15529-15|MCP	15.52	4	TICDRN@HTWLPVSDDACYR
tr|D6RGF6|D6RGF6	9.8	2	FFQWKK	sp|Q14134-2|TRI29	9.82	7	DARS#PSGPSGSLENGTK	sp|Q8NBK3-2|SUMF1	4.58	1	FVN@STGYLTEAEK
tr|D6RGF6|D6RGF6	9.8	2	KILDSPCPK	sp|Q14134-2|TRI29	9.82	7	S#PSGPSGSLENGTK	sp|Q8N441|FGRL1	1.79	1	AGAIN@ATYK
tr|E9PAU2|E9PAU2	65.08	27	ALSAVHSPTFCQLACGQDGQLK	sp|Q14134-2|TRI29	9.82	7	S#PYAGLQLGAAK	sp|Q9NYU2-2|UGGG1	1.63	3	GTEVN@TTVIGENDPIDEVQGF
tr|E9PAU2|E9PAU2	65.08	27	DSGPLPTPPGVSLLGEPPK	sp|Q14134-2|TRI29	9.82	7	SGS#EEVLCDSCIGNK	sp|Q9NYU2-2|UGGG1	1.63	3	GTEVN@TTVIGENDPIDEVQGFLF
tr|E9PAU2|E9PAU2	65.08	27	DSGPLPTPPGVSLLGEPPKDYR	sp|Q14134-2|TRI29	9.82	7	SKS#GSEEVLCDSCIGNK	sp|Q9NYU2-2|UGGG1	1.63	3	GTEVN@TTVIGENDPIDEVQGFLFGK
tr|E9PAU2|E9PAU2	65.08	27	EALGLGPPAAQLTPPPAPVGLR	sp|Q14134-2|TRI29	9.82	7	SKSGS#EEVLCDSCIGNK	sp|Q92673|SORL	3.57	6	AASN@FTEIK
tr|E9PAU2|E9PAU2	65.08	27	ELSVQLQPTDALLCVANLPPSLTQQQFEELVRPFGSLER	sp|Q14134-2|TRI29	9.82	7	TSYQPSS#PGR	sp|Q92673|SORL	3.57	6	AIN@QTAVECTWTGPR
tr|E9PAU2|E9PAU2	65.08	27	EPALGPHGPSR	sp|Q9H4L5-8|OSBL3	10.96	5	LHSS#NPNLSTLDFGEEK	sp|Q92673|SORL	3.57	6	CPN@GTCIPSSK
tr|E9PAU2|E9PAU2	65.08	27	GFAVLEYETAEMAEEAQQQADGLSLGGSHLR	sp|Q9H4L5-8|OSBL3	10.96	5	QDS#WEVVEGLR	sp|Q92673|SORL	3.57	6	GIGN@WSDSK
tr|E9PAU2|E9PAU2	65.08	27	GKPPPLLPSVLGPAGGDR	sp|Q9H4L5-8|OSBL3	10.96	5	QLMEQDASS#SPSAQVIGLK	sp|Q92673|SORL	3.57	6	LTIVN@SSVLDRPR
tr|E9PAU2|E9PAU2	65.08	27	GLPGDVTNQEVHDLLSDYELK	sp|Q9H4L5-8|OSBL3	10.96	5	TYS#APAINAIQVPK	sp|Q92673|SORL	3.57	6	VYGQVSLN@DSHNQMVVHWAGEK
tr|E9PAU2|E9PAU2	65.08	27	GTAFVTLLNGEQAEAAINAFHQSR	sp|Q9H4L5-8|OSBL3	10.96	5	TYS#APAINAIQVPKPF	tr|B7Z729|B7Z729	11.8	3	LLDMLQYYLN@LTEANLK
tr|E9PAU2|E9PAU2	65.08	27	GYGFAEYMK	tr|B4DS55|B4DS55	13.01	11	DEETEDVLASNGYES#DEQEK	tr|B7Z729|B7Z729	11.8	3	TDPANQFEWLESTLN@NSQQNK
tr|E9PAU2|E9PAU2	65.08	27	IPLNPYLNLHSLLPASNLAGK	tr|B4DS55|B4DS55	13.01	11	FMEQS#RSPS#VSPSKQPVSTSSK	tr|B7Z729|B7Z729	11.8	3	YLN@LTEANLK
tr|E9PAU2|E9PAU2	65.08	27	KPGILGDSPLGALQPGAQPANPLLGELPAGGGLPPELPPR	tr|B4DS55|B4DS55	13.01	11	FM^EQSRS#PSVSPSK	tr|F8W8W7|F8W8W7	9.96	1	QEEAGVRPSAGN@VSTHPSLSQRPGGSTK
tr|E9PAU2|E9PAU2	65.08	27	LLSPLSSAR	tr|B4DS55|B4DS55	13.01	11	KKS#DYSLNK	sp|Q96K78|GP128	5.14	3	IAIQSAN@FSSENAVGPSNVR
tr|E9PAU2|E9PAU2	65.08	27	LPPGFNDVDALCR	tr|B4DS55|B4DS55	13.01	11	QGLKS#PQESLSDLGAIESLR	sp|Q96K78|GP128	5.14	3	LTAEN@ITSATR
tr|E9PAU2|E9PAU2	65.08	27	QGLLGAPPAMPLLNGPALSTALLQLALQTQGQK	tr|B4DS55|B4DS55	13.01	11	S#PSVS#PSKQPVSTSSK	sp|Q96K78|GP128	5.14	3	VVGQIFN@TSR
tr|E9PAU2|E9PAU2	65.08	27	RAPEEELPPLDPEEIR	tr|B4DS55|B4DS55	13.01	11	S#PSVSPSK	tr|Q8N440|Q8N440	7.08	1	LFNGQQGIIIQN@FSTR
tr|E9PAU2|E9PAU2	65.08	27	RAPEEELPPLDPEEIRK	tr|B4DS55|B4DS55	13.01	11	SAYQEYDS#DS#DVPEELKR	sp|Q9NZQ7-2|PD1L1	5.11	1	LFN@VTSTLR
tr|E9PAU2|E9PAU2	65.08	27	RPAEGPPTNPPAPGGGSSSSK	tr|B4DS55|B4DS55	13.01	11	SAYQEYDS#DSDVPEELK	tr|H0YMT6|H0YMT6	9.8	1	DLLGSGYTETYTAAN@GSEVTEQPR
tr|E9PAU2|E9PAU2	65.08	27	SDLLGKPLGPR	tr|B4DS55|B4DS55	13.01	11	SAYQEYDS#DSDVPEELKR	sp|Q8N6G6|ATL1	4.26	4	CLLN@STEVNPAHCAGK
tr|E9PAU2|E9PAU2	65.08	27	SFAHLLPSPEPSPEGSYVGQHSQGLGGHYADSYLK	tr|B4DS55|B4DS55	13.01	11	SPQES#LSDLGAIESLR	sp|Q8N6G6|ATL1	4.26	4	EMN@ETVILADELCR
tr|E9PAU2|E9PAU2	65.08	27	SGAEVEAGDAAER	sp|Q8WU79-3|SMAP2	12.89	6	DLDLLASVPS#PSSSGSR	sp|Q8N6G6|ATL1	4.26	4	LGSPHHLHEGSLLLTN@VSSSDQGLYSCR
tr|E9PAU2|E9PAU2	65.08	27	SMLAALIAAQATALNR	sp|Q8WU79-3|SMAP2	12.89	6	KVVGSMPTAGSAGS#VPENLNLFPEPGSK	sp|Q8N6G6|ATL1	4.26	4	RLDDILGN@LSQQPEELR
tr|E9PAU2|E9PAU2	65.08	27	TLYVHWTDAGQLTPALLHSR	sp|Q8WU79-3|SMAP2	12.89	6	KVVGSM^PT#AGSAGSVPENLNLFPEPGSK	tr|J3QS03|J3QS03	16.3	2	CLIQELCQCRPGEGN@CSCCK
tr|E9PAU2|E9PAU2	65.08	27	TPLGGQK	sp|Q8WU79-3|SMAP2	12.89	6	VVGSMPTAGSAGS#VPENLNLFPEPGSK	tr|J3QS03|J3QS03	16.3	2	N@YSDTPPTSK
tr|E9PAU2|E9PAU2	65.08	27	VSFCAPGPPGR	sp|Q8WU79-3|SMAP2	12.89	6	VVGSM^PT#AGSAGSVPENLNLFPEPGSK	tr|B7Z7D2|B7Z7D2	21.48	10	FNPN@ISWQPIPVHTVPITEDR
tr|E9PAU2|E9PAU2	65.08	27	YCFVDK	sp|Q8WU79-3|SMAP2	12.89	6	VVGSM^PTAGSAGS#VPENLNLFPEPGSK	tr|B7Z7D2|B7Z7D2	21.48	10	KN@LTLMAT
sp|Q86XR8-2|CEP57	3.38	2	AIFSALK	sp|Q13291-3|SLAF1	5.25	1	SLTIY#AQVQKPGPLQK	tr|B7Z7D2|B7Z7D2	21.48	10	KN@LTLMATTSQLPK
sp|Q86XR8-2|CEP57	3.38	2	VINSIPLAK	sp|P42345|MTOR	2.43	9	KLHVS#TINLQK	tr|B7Z7D2|B7Z7D2	21.48	10	KN@LTLM^ATTSQLPK
sp|O75955|FLOT1	63.93	30	AAYDIEVNTR	sp|P42345|MTOR	2.43	9	LHVS#TINLQK	tr|B7Z7D2|B7Z7D2	21.48	10	N@ESDKAPWPL
sp|O75955|FLOT1	63.93	30	AEAEQM^AK	sp|P42345|MTOR	2.43	9	TDSYS#AGQSVEILDGVELGEPAHK	tr|B7Z7D2|B7Z7D2	21.48	10	N@ESDKAPWPLSLPGCPHR
sp|O75955|FLOT1	63.93	30	AEAFQLYQEAAQLDMLLEK	sp|P42345|MTOR	2.43	9	TGTT#VPES#IHSFIGDGLVKPEALNK	tr|B7Z7D2|B7Z7D2	21.48	10	N@LTLMATTSQLPK
sp|O75955|FLOT1	63.93	30	AQQVAVQEQEIAR	sp|P42345|MTOR	2.43	9	TGTTVPES#IHS#FIGDGLVKPEALNK	tr|B7Z7D2|B7Z7D2	21.48	10	QTPEYQN@ESSR
sp|O75955|FLOT1	63.93	30	DIHDDQDYLHSLGK	sp|P42345|MTOR	2.43	9	TGTTVPES#IHSFIGDGLVKPEALNK	tr|B7Z7D2|B7Z7D2	21.48	10	YEQLQN@ETR
sp|O75955|FLOT1	63.93	30	EMLAAACQMFLGK	sp|P42345|MTOR	2.43	9	TGTTVPESIHS#FIGDGLVKPEALNK	tr|B7Z7D2|B7Z7D2	21.48	10	YHGFLN@TSYHR
sp|O75955|FLOT1	63.93	30	FSEQVFK	sp|P42345|MTOR	2.43	9	TRTDSY#SAGQSVEILDGVELGEPAHK	tr|Q5VVQ7|Q5VVQ7	24.31	4	EWDN@TTTECR
sp|O75955|FLOT1	63.93	30	GEAEAFAIGAR	sp|P42345|MTOR	2.43	9	TRTDSYS#AGQSVEILDGVELGEPAHK	tr|Q5VVQ7|Q5VVQ7	24.31	4	KTLFCN@ASK
sp|O75955|FLOT1	63.93	30	HGVPISVTGIAQVK	sp|Q9BTU6|P4K2A	6.68	3	SSS#ESYTQSFQSR	tr|Q5VVQ7|Q5VVQ7	24.31	4	LGHCPDPVLVNGEFSSSGPVN@VSDK
sp|O75955|FLOT1	63.93	30	ISLNTLTLNVK	sp|Q9BTU6|P4K2A	6.68	3	VAAAAGSGPS#PPGS#PGHDR	tr|Q5VVQ7|Q5VVQ7	24.31	4	TLFCN@ASK
sp|O75955|FLOT1	63.93	30	KAEAFQLYQEAAQLDMLLEK	sp|Q9BTU6|P4K2A	6.68	3	VAAAAGSGPS#PPGSPGHDR	sp|P49746-2|TSP3	3.47	3	CN@DTVPEDFEPFR
sp|O75955|FLOT1	63.93	30	KAEAFQLYQEAAQLDM^LLEK	sp|Q9Y4E6-2|WDR7	3.84	4	GPT#RPPRPSTPDLSK	sp|P49746-2|TSP3	3.47	3	CN@DTVPEDFEPFRR
sp|O75955|FLOT1	63.93	30	LPESVER	sp|Q9Y4E6-2|WDR7	3.84	4	S#SSQIPEGFGLTSGGSNYSLAR	sp|P49746-2|TSP3	3.47	3	LGFLGN@QSQGCLPAR
sp|O75955|FLOT1	63.93	30	LPQVAEEISGPLTSANK	sp|Q9Y4E6-2|WDR7	3.84	4	SSS#QIPEGFGLTSGGSNYSLAR	tr|A8MQ58|A8MQ58	3.61	2	IEN@ITAPK
sp|O75955|FLOT1	63.93	30	LTGVSISQVNHK	sp|Q9Y4E6-2|WDR7	3.84	4	TYQVPPVQPAS#PGSHNALK	tr|A8MQ58|A8MQ58	3.61	2	N@GSWGGTLDDFYVK
sp|O75955|FLOT1	63.93	30	LTGVSISQVNHKPLR	sp|Q2M2Z5-5|KIZ	3.7	1	RAS#PPVS#PIPVSEYCESENK	sp|Q9P2C4|TM181	3.59	3	GMN@FTWK
sp|O75955|FLOT1	63.93	30	QLYQEAAQLDMLLEK	sp|P52756|RBM5	4.29	3	DYDS#PERER	sp|Q9P2C4|TM181	3.59	3	GM^N@FTWK
sp|O75955|FLOT1	63.93	30	QQIEEQR	sp|P52756|RBM5	4.29	3	GLVAAYSGDS#DNEEELVER	sp|Q9P2C4|TM181	3.59	3	VIQTSAAN@FSLNNSK
sp|O75955|FLOT1	63.93	30	SPPVMVAGGR	sp|P52756|RBM5	4.29	3	GLVAAYSGDS#DNEEELVERLESEEEK	sp|Q8IW45-3|NNRD	10.32	1	LSQALGN@VTVVQK
sp|O75955|FLOT1	63.93	30	SPPVM^VAGGR	tr|H3BQN4|H3BQN4	16.07	7	GILAADES#TGSIAK	sp|O75594|PGRP1	4.08	1	GWN@FTGAH
sp|O75955|FLOT1	63.93	30	SQLIMQAEAEAASVR	tr|H3BQN4|H3BQN4	16.07	7	GILAADEST#GSIAK	sp|O94905-2|ERLN2	5.26	1	N@YTADYDK
sp|O75955|FLOT1	63.93	30	SQLIM^QAEAEAASVR	tr|H3BQN4|H3BQN4	16.07	7	GILAADEST#GSIAKR	sp|Q92954-5|PRG4	0.86	1	N@GTLVAFR
sp|O75955|FLOT1	63.93	30	TEAEIAHIALETLEGHQR	tr|H3BQN4|H3BQN4	16.07	7	LQS#IGTENTEENR	sp|P48307|TFPI2	4.68	1	DEGLCSAN@VTR
sp|O75955|FLOT1	63.93	30	VASSDLVNMGISVVSYTLK	tr|H3BQN4|H3BQN4	16.07	7	RLQS#IGTENTEENR	tr|K7EKF6|K7EKF6	5.81	2	ATPEAAN@ASELAALR
sp|O75955|FLOT1	63.93	30	VASSDLVNM^GISVVSYTLK	tr|H3BQN4|H3BQN4	16.07	7	TVPPAVTGIT#FLSGGQSEEEASINLNAINK	tr|K7EKF6|K7EKF6	5.81	2	VLN@ASAEAQR
sp|O75955|FLOT1	63.93	30	VFVLPCIQQIQR	tr|H3BQN4|H3BQN4	16.07	7	TVPPAVTGITFLSGGQS#EEEASINLNAINK	sp|Q02817|MUC2	8.88	105	CKYN@NTVEIVK
sp|O75955|FLOT1	63.93	30	VQVQVVER	tr|K7EN42|K7EN42	30.68	2	EKGS#ETDSAQDQPVK	sp|Q02817|MUC2	8.88	105	CN@TSLCK
sp|O75955|FLOT1	63.93	30	VSAQYLSEIEMAK	tr|K7EN42|K7EN42	30.68	2	GGLS#PANDTGAK	sp|Q02817|MUC2	8.88	105	CQDCVCTDKVDN@NTLL
sp|O75955|FLOT1	63.93	30	VSAQYLSEIEM^AK	sp|Q9UL54-2|TAOK2	4.19	2	AASGGS#GSENVGPPAAAVPGPLSR	sp|Q02817|MUC2	8.88	105	CQDCVCTDKVDN@NTLLN
sp|O75955|FLOT1	63.93	30	VTGEVLDILTR	sp|Q9UL54-2|TAOK2	4.19	2	AGS#LKDPDVAELFFKDDPEK	sp|Q02817|MUC2	8.88	105	CQDCVCTDKVDN@NTLLNVIA
sp|Q8WV99|ZFN2B	30.74	5	AGLAAISR	tr|H0Y966|H0Y966	2.07	3	GEVISSGS#KPLS#PGPCLDIPSILSNK	sp|Q02817|MUC2	8.88	105	CQDCVCTDKVDN@NTLLNVIAC
sp|Q8WV99|ZFN2B	30.74	5	ALEMSLAETKPQVPSCQEEEDLALAQALSASEAEYQR	tr|H0Y966|H0Y966	2.07	3	GEVISSGSKPLS#PGPCLDIPSILSNK	sp|Q02817|MUC2	8.88	105	CSQKPVTHCVEDGTYLATEVNPADTCCN@IT
sp|Q8WV99|ZFN2B	30.74	5	CERAGCRQR	tr|H0Y966|H0Y966	2.07	3	S#TSDLDKDDASYLR	sp|Q02817|MUC2	8.88	105	CSQKPVTHCVEDGTYLATEVNPADTCCN@ITVCK
sp|Q8WV99|ZFN2B	30.74	5	DIQVPVCPLCNVPVPVAR	sp|Q96TA1-2|NIBL1	14.6	19	AAPEASS#PPAS#PLQHLLPGK	sp|Q02817|MUC2	8.88	105	CTHVPCN@TSCSPGFELMEAPGECCK
sp|Q8WV99|ZFN2B	30.74	5	LDFLPLK	sp|Q96TA1-2|NIBL1	14.6	19	AAPEASS#PPASPLQHLLPGK	sp|Q02817|MUC2	8.88	105	CVEDGTYLATEVNPADTCCN@ITVCK
sp|Q9NUQ8-2|ABCF3	40.26	22	AEGSEAAELAEIYAK	sp|Q96TA1-2|NIBL1	14.6	19	AAPEASSPPAS#PLQHLLPGK	sp|Q02817|MUC2	8.88	105	CYWEICGPN@GTVEK
sp|Q9NUQ8-2|ABCF3	40.26	22	ALFARPDLLLLDEPTNMLDVR	sp|Q96TA1-2|NIBL1	14.6	19	AQGLRPES#PPPAGPLLNGAPAGESPQPK	sp|Q02817|MUC2	8.88	105	DVGSCPNSQVFLYN@LTTC
sp|Q9NUQ8-2|ABCF3	40.26	22	ALFARPDLLLLDEPTNM^LDVR	sp|Q96TA1-2|NIBL1	14.6	19	EASPES#PPPAS#PDGVTEIR	sp|Q02817|MUC2	8.88	105	DVGSCPNSQVFLYN@LTTCQQTCR
sp|Q9NUQ8-2|ABCF3	40.26	22	ALLQEQFR	sp|Q96TA1-2|NIBL1	14.6	19	EASPESPPPAS#PDGVTEIR	sp|Q02817|MUC2	8.88	105	EICGPN@GTVEK
sp|Q9NUQ8-2|ABCF3	40.26	22	ASVILAGLGFTPK	sp|Q96TA1-2|NIBL1	14.6	19	GLLAQGLRPES#PPPAGPLLNGAPAGES#PQPK	sp|Q02817|MUC2	8.88	105	EVNPADTCCN@ITVCK
sp|Q9NUQ8-2|ABCF3	40.26	22	EFSGGWR	sp|Q96TA1-2|NIBL1	14.6	19	GLLAQGLRPES#PPPAGPLLNGAPAGESPQPK	sp|Q02817|MUC2	8.88	105	FHKPGGDTELIGDVCGPGWAAN@ISCR
sp|Q9NUQ8-2|ABCF3	40.26	22	ELTAQIAAGR	sp|Q96TA1-2|NIBL1	14.6	19	GLLAQGLRPESPPPAGPLLNGAPAGES#PQPK	sp|Q02817|MUC2	8.88	105	FRN@HTCGLCGDYNGL
sp|Q9NUQ8-2|ABCF3	40.26	22	FPDGFEK	sp|Q96TA1-2|NIBL1	14.6	19	GLRPES#PPPAGPLLNGAPAGESPQPK	sp|Q02817|MUC2	8.88	105	FRN@HTCGLCGDYNGLQ
sp|Q9NUQ8-2|ABCF3	40.26	22	FSPPILQLDEVDFYYDPK	sp|Q96TA1-2|NIBL1	14.6	19	QVVS#VVQDEEVGLPFEASPESPPPAS#PDGVTEIR	sp|Q02817|MUC2	8.88	105	FRN@HTCGLCGDYNGLQSY
sp|Q9NUQ8-2|ABCF3	40.26	22	FYILDEPTNHLDMETIEALGR	sp|Q96TA1-2|NIBL1	14.6	19	QVVS#VVQDEEVGLPFEASPESPPPASPDGVTEIR	sp|Q02817|MUC2	8.88	105	FRN@HTCGLCGDYNGLQSYSEF
sp|Q9NUQ8-2|ABCF3	40.26	22	GDFETFIK	sp|Q96TA1-2|NIBL1	14.6	19	QVVSVVQDEEVGLPFEAS#PESPPPAS#PDGVTEIR	sp|Q02817|MUC2	8.88	105	FRN@HTCGLCGDYNGLQSYSEFL
sp|Q9NUQ8-2|ABCF3	40.26	22	GGVILVSHDER	sp|Q96TA1-2|NIBL1	14.6	19	QVVSVVQDEEVGLPFEASPES#PPPAS#PDGVTEIR	sp|Q02817|MUC2	8.88	105	FRN@HTCGLCGDYNGLQSYSEFLSDGVL
sp|Q9NUQ8-2|ABCF3	40.26	22	IENFDVSFGDR	sp|Q96TA1-2|NIBL1	14.6	19	QVVSVVQDEEVGLPFEASPESPPPAS#PDGVTEIR	sp|Q02817|MUC2	8.88	105	FRN@HTCGLCGDYNGLQSYSEFLSDGVLF
sp|Q9NUQ8-2|ABCF3	40.26	22	ITENYDCGTK	sp|Q96TA1-2|NIBL1	14.6	19	SGGGGS#PSPSTPESATLSEK	sp|Q02817|MUC2	8.88	105	FRN@HTCGLCGDYNGLQSYSEFLSDGVLFSPLEF
sp|Q9NUQ8-2|ABCF3	40.26	22	LEEIEADKAPAR	sp|Q96TA1-2|NIBL1	14.6	19	SGGGGSPSPST#PESATLSEK	sp|Q02817|MUC2	8.88	105	FRN@HTCGLCGDYNGLQSYSEFLSDGVLFSPLEFGNMQK
sp|Q9NUQ8-2|ABCF3	40.26	22	LLLGDLAPVR	sp|Q96TA1-2|NIBL1	14.6	19	SNSGGGGS#PSPSTPESATLSEK	sp|Q02817|MUC2	8.88	105	FRN@HTCGLCGDYNGLQSYSEFLSDGVLFSPLEFGNM^QK
sp|Q9NUQ8-2|ABCF3	40.26	22	LPELKPVDKESEVVMK	sp|Q96TA1-2|NIBL1	14.6	19	SNSGGGGSPSPST#PESATLSEK	sp|Q02817|MUC2	8.88	105	GDHN@DSYAL
sp|Q9NUQ8-2|ABCF3	40.26	22	NFLNAIATDIIHLHSQR	tr|E7EV41|E7EV41	6.33	3	AVS#MHEVNTEVTENDPVSK	sp|Q02817|MUC2	8.88	105	GDHN@DSYALLGELAPCGSTDK
sp|Q9NUQ8-2|ABCF3	40.26	22	QHIQVFIDR	tr|E7EV41|E7EV41	6.33	3	GMIIEHEGDRPSS#KTEIEMDGK	sp|Q02817|MUC2	8.88	105	GDHN@DSYALLGELAPCGSTDKQ
sp|Q9NUQ8-2|ABCF3	40.26	22	TSNPLVLEEASASQAGSR	tr|E7EV41|E7EV41	6.33	3	KAVS#MHEVNTEVTENDPVSK	sp|Q02817|MUC2	8.88	105	GDHN@DSYALLGELAPCGSTDKQTCLK
sp|Q9NUQ8-2|ABCF3	40.26	22	VEGGFDQYR	sp|Q5VT06|CE350	2.25	6	AES#DPRLDVLHR	sp|Q02817|MUC2	8.88	105	GIHSN@ISVSYLEGCYPR
sp|Q9NUQ8-2|ABCF3	40.26	22	VPAHISLLHVEQEVAGDDTPALQSVLESDSVR	sp|Q5VT06|CE350	2.25	6	AT#SPGPTDLETR	sp|Q02817|MUC2	8.88	105	GPGWAAN@ISCR
sp|Q16254|E2F4	12.11	5	AEIEELQQR	sp|Q5VT06|CE350	2.25	6	AVT#PPVKDDNEDVFSAR	sp|Q02817|MUC2	8.88	105	GPN@GTVEK
sp|Q16254|E2F4	12.11	5	DGVLDLK	sp|Q5VT06|CE350	2.25	6	LLELKS#PTELMK	sp|Q02817|MUC2	8.88	105	GTYLATEVNPADTCCN@ITVCK
sp|Q16254|E2F4	12.11	5	ELSEIFDPTR	sp|Q5VT06|CE350	2.25	6	S#PGPKPEGLLAQLCK	sp|Q02817|MUC2	8.88	105	HKPGGDTELIGDVCGPGWAAN@ISCR
sp|Q16254|E2F4	12.11	5	IYDITNVLEGIGLIEK	sp|Q5VT06|CE350	2.25	6	VRS#PGPK	sp|Q02817|MUC2	8.88	105	HN@DSYALLGELAPCGSTDK
sp|Q16254|E2F4	12.11	5	VWVQQSIR	sp|P84157-2|MXRA7	20	7	GPSS#EGPEEEDGEGFSFK	sp|Q02817|MUC2	8.88	105	IHMDCSN@LTAL
tr|B4E0Q1|B4E0Q1	4.49	2	GLLEHILYCIVDSECKSR	sp|P84157-2|MXRA7	20	7	GPSSEGPEEEDGEGFS#FK	sp|Q02817|MUC2	8.88	105	IHMDCSN@LTALAT
tr|B4E0Q1|B4E0Q1	4.49	2	TFLQTATLIEDILGVK	sp|P84157-2|MXRA7	20	7	GPSSEGPEEEDGEGFS#FKYSPGK	sp|Q02817|MUC2	8.88	105	IHMDCSN@LTALATSK
sp|O94966-3|UBP19	14.29	13	DKINDLVEFPVR	sp|P84157-2|MXRA7	20	7	GPSSEGPEEEDGEGFSFKYS#PGK	sp|Q02817|MUC2	8.88	105	IHMDCSN@LTALATSKPR
sp|O94966-3|UBP19	14.29	13	EGACEDPHDLLATPTPELLLDWR	sp|P84157-2|MXRA7	20	7	QEEEQDLDGEKGPSS#EGPEEEDGEGFSFK	sp|Q02817|MUC2	8.88	105	IHMDCSN@LTALATSKPRAL
sp|O94966-3|UBP19	14.29	13	GLCRPENIGYPFLVSVPASR	sp|P84157-2|MXRA7	20	7	QEEEQDLDGEKGPSSEGPEEEDGEGFS#FK	sp|Q02817|MUC2	8.88	105	IHM^DCSN@LTALATSK
sp|O94966-3|UBP19	14.29	13	GSLLHLTLPK	sp|P84157-2|MXRA7	20	7	QEEEQDLDGEKGPSSEGPEEEDGEGFSFKYS#PGK	sp|Q02817|MUC2	8.88	105	IHM^DCSN@LTALATSKPR
sp|O94966-3|UBP19	14.29	13	INDLVEFPVR	sp|O15231-5|ZN185	26.92	14	GGQGDPAVPAQQPADPS#TPER	sp|Q02817|MUC2	8.88	105	IHNQLISSVSN@ITCPNF
sp|O94966-3|UBP19	14.29	13	LVCPVCAK	sp|O15231-5|ZN185	26.92	14	GGQGDPAVPTQQPADPS#TPEQQNSPSGSEQFVR	sp|Q02817|MUC2	8.88	105	IHNQLISSVSN@ITCPNFDA
sp|O94966-3|UBP19	14.29	13	QSAEEVIVK	sp|O15231-5|ZN185	26.92	14	GGQGDPAVPTQQPADPSTPEQQNS#PSGSEQFVR	sp|Q02817|MUC2	8.88	105	IHNQLISSVSN@ITCPNFDAS
sp|O94966-3|UBP19	14.29	13	SEDTGLDSVATR	sp|O15231-5|ZN185	26.92	14	QSS#PSGSEQLVR	sp|Q02817|MUC2	8.88	105	IHNQLISSVSN@ITCPNFDASICIPGSITF
sp|O94966-3|UBP19	14.29	13	VFLPSHSLDTVSPSDTLLCFELLSSELAK	sp|O15231-5|ZN185	26.92	14	RES#CGS#SVLTDFEGK	sp|Q02817|MUC2	8.88	105	IHNQLISSVSN@ITCPNFDASICIPGSITFMPNGCCK
sp|O94966-3|UBP19	14.29	13	VGVGPLQLEDVDAAFTDTDCVVR	sp|O15231-5|ZN185	26.92	14	RES#CGSSVLTDFEGK	sp|Q02817|MUC2	8.88	105	IHNQLISSVSN@ITCPNFDASICIPGSITFM^PNGCCK
sp|O94966-3|UBP19	14.29	13	VLPVFYFAR	sp|O15231-5|ZN185	26.92	14	RES#CGSSVLTDFEGKDVATK	sp|Q02817|MUC2	8.88	105	ILN@QTQDGAFCYWEICGPN@GTVEK
sp|O94966-3|UBP19	14.29	13	VSITFDPFLYLPVPLPQK	sp|O15231-5|ZN185	26.92	14	RESCGS#SVLTDFEGK	sp|Q02817|MUC2	8.88	105	ILN@QTQDGAFCYWEICGPNGTVEK
sp|O94966-3|UBP19	14.29	13	WGGLEAPAAR	sp|O15231-5|ZN185	26.92	14	RSS#TSGDT#EEEEEEEVVPFSSDEQK	sp|Q02817|MUC2	8.88	105	KPGGDTELIGDVCGPGWAAN@ISCR
tr|Q5SZL3|Q5SZL3	15.46	2	AFEQYLNLEDGR	sp|O15231-5|ZN185	26.92	14	RSS#TSGDTEEEEEEEVVPFSSDEQK	sp|Q02817|MUC2	8.88	105	KPVTHCVEDGTYLATEVNPADTCCN@ITVCK
tr|Q5SZL3|Q5SZL3	15.46	2	SPSFPLEPDDEVFLAIAK	sp|O15231-5|ZN185	26.92	14	RSS#TSGDTEEEEEEEVVPFSSDEQKR	sp|Q02817|MUC2	8.88	105	KSCVCTN@SSQVVCRPEEGK
sp|O15270|SPTC2	40.21	20	AYLYLDEAHSIGALGPTGR	sp|O15231-5|ZN185	26.92	14	SS#PTQETQAPFIAK	sp|Q02817|MUC2	8.88	105	KYN@NTVEIVK
sp|O15270|SPTC2	40.21	20	CHHATER	sp|O15231-5|ZN185	26.92	14	SSTS#GDTEEEEEEEVVPFSSDEQK	sp|Q02817|MUC2	8.88	105	LATEVNPADTCCN@ITVCK
sp|O15270|SPTC2	40.21	20	DAIVYGQPR	sp|O15231-5|ZN185	26.92	14	SSTS#GDTEEEEEEEVVPFSSDEQKR	sp|Q02817|MUC2	8.88	105	LYN@LTTCQQTCR
sp|O15270|SPTC2	40.21	20	DFVSLYQDFENFYTR	sp|P17152|TMM11	5.73	1	LGPGS#SGGSAR	sp|Q02817|MUC2	8.88	105	N@DSYALLGELAPCGSTDK
sp|O15270|SPTC2	40.21	20	ECVQQLAENTR	tr|H7C5W9|H7C5W9	2.79	2	EFDELNPS#AQR	sp|Q02817|MUC2	8.88	105	N@HTCGLCGDYNGLQSY
sp|O15270|SPTC2	40.21	20	EEQKDFVSLYQDFENFYTR	tr|H7C5W9|H7C5W9	2.79	2	VGEAT#ETALTCLVEK	sp|Q02817|MUC2	8.88	105	N@HTCGLCGDYNGLQSYSEF
sp|O15270|SPTC2	40.21	20	EIDEVGDLLQLK	sp|O60658-6|PDE8A	2.51	2	KGS#LDVK	sp|Q02817|MUC2	8.88	105	N@HTCGLCGDYNGLQSYSEFLSDGVL
sp|O15270|SPTC2	40.21	20	EILDTALK	sp|O60658-6|PDE8A	2.51	2	RLS#GNEYVLSTK	sp|Q02817|MUC2	8.88	105	N@HTCGLCGDYNGLQSYSEFLSDGVLFSPLEFGNMQK
sp|O15270|SPTC2	40.21	20	ELIDYLR	tr|Q6N017|Q6N017	4.41	1	FS#EIIEPVS#S#EFVGKEAIR	sp|Q02817|MUC2	8.88	105	N@HTHGAC
sp|O15270|SPTC2	40.21	20	FCLSAAHTK	tr|F5GYS4|F5GYS4	3.65	1	GIS#ALLLNQGDGDR	sp|Q02817|MUC2	8.88	105	N@HTHGACL
sp|O15270|SPTC2	40.21	20	GVVEYFGLDPEDVDVMMGTFTK	tr|C9J615|C9J615	29.37	2	DDRS#PAREPGDVSAR	sp|Q02817|MUC2	8.88	105	N@HTHGACLVECPSH
sp|O15270|SPTC2	40.21	20	LPEVIALK	tr|C9J615|C9J615	29.37	2	SSSSPGGS#LDLVSALEDYEEPFPVYQK	sp|Q02817|MUC2	8.88	105	N@HTHGACLVECPSHR
sp|O15270|SPTC2	40.21	20	LVPLLDRPFDETTYEETED	sp|P24001-4|IL32	18.32	2	GNRS#PVPDVEDPATEEPGESFCDK	sp|Q02817|MUC2	8.88	105	N@HTHGACLVECPSHRE
sp|O15270|SPTC2	40.21	20	M^RPEPGGCCCR	sp|P24001-4|IL32	18.32	2	S#PVPDVEDPATEEPGESFCDK	sp|Q02817|MUC2	8.88	105	N@LTTCQQTCR
sp|O15270|SPTC2	40.21	20	NIGVVVVGFPATPIIESR	sp|Q8IYM9-2|TRI22	4.66	3	KS#SGFAFDPSVNYSK	sp|Q02817|MUC2	8.88	105	N@SSQVVCRPEEGK
sp|O15270|SPTC2	40.21	20	SFGASGGYIGGK	sp|Q8IYM9-2|TRI22	4.66	3	MS#PQEGQK	sp|Q02817|MUC2	8.88	105	NN@CTFFSCVK
sp|O15270|SPTC2	40.21	20	SLSPPVVEQIITSMK	sp|Q8IYM9-2|TRI22	4.66	3	S#SGFAFDPSVNYSK	sp|Q02817|MUC2	8.88	105	PGGDTELIGDVCGPGWAAN@ISCR
sp|O15270|SPTC2	40.21	20	VGFPATPIIESR	sp|P07910|HNRPC	39.54	27	DDEKEAEEGEDDRDS#ANGEDDS	sp|Q02817|MUC2	8.88	105	PNFHKPGGDTELIGDVCGPGWAAN@ISCR
sp|O15270|SPTC2	40.21	20	VLEEYGAGVCSTR	sp|P07910|HNRPC	39.54	27	DKS#EEEQSSSSVK	sp|Q02817|MUC2	8.88	105	PVTHCVEDGTYLATEVNPADTCCN@ITVCK
sp|O15270|SPTC2	40.21	20	YTGNIIK	sp|P07910|HNRPC	39.54	27	GDDQLELIKDDEKEAEEGEDDRDS#ANGEDDS	sp|Q02817|MUC2	8.88	105	QEN@ETWWLCDCF
sp|P05771-2|KPCB	46.66	26	ASVDGWFK	sp|P07910|HNRPC	39.54	27	KMESEGGADDS#AEEGDLLDDDDNEDRGDDQLELIKDDEK	sp|Q02817|MUC2	8.88	105	QEN@ETWWLCDCFMATCK
sp|P05771-2|KPCB	46.66	26	CDTCMMNVHK	sp|P07910|HNRPC	39.54	27	MES#EGGADDS#AEEGDLLDDDDNEDR	sp|Q02817|MUC2	8.88	105	QKPVTHCVEDGTYLATEVNPADTCCN@ITVCK
sp|P05771-2|KPCB	46.66	26	CHEFVTFSCPGADK	sp|P07910|HNRPC	39.54	27	MES#EGGADDS#AEEGDLLDDDDNEDRGDDQLELIKDDEK	sp|Q02817|MUC2	8.88	105	RCSQKPVTHCVEDGTYLATEVNPADTCCN@ITVCK
sp|P05771-2|KPCB	46.66	26	CSLNPEWNETFR	sp|P07910|HNRPC	39.54	27	MESEGGADDS#AEEGDLLDDDDNEDR	sp|Q02817|MUC2	8.88	105	SCVCTN@SSQVVCRPE
sp|P05771-2|KPCB	46.66	26	CVMNVPSLCGTDHTER	sp|P07910|HNRPC	39.54	27	MESEGGADDS#AEEGDLLDDDDNEDRGDDQLELIK	sp|Q02817|MUC2	8.88	105	SCVCTN@SSQVVCRPEEGK
sp|P05771-2|KPCB	46.66	26	DVVIQDDDVECTMVEK	sp|P07910|HNRPC	39.54	27	MESEGGADDS#AEEGDLLDDDDNEDRGDDQLELIKDDEK	sp|Q02817|MUC2	8.88	105	SDPKNN@CTFFSCVK
sp|P05771-2|KPCB	46.66	26	EIQPPYKPK	sp|P07910|HNRPC	39.54	27	M^ES#EGGADDS#AEEGDLLDDDDNEDRGDDQLELIKDDEK	sp|Q02817|MUC2	8.88	105	SN@ISVSYLEGCYPR
sp|P05771-2|KPCB	46.66	26	ENIWDGVTTK	sp|P07910|HNRPC	39.54	27	M^ES#EGGADDSAEEGDLLDDDDNEDR	sp|Q02817|MUC2	8.88	105	SN@LTALATSK
sp|P05771-2|KPCB	46.66	26	GTDELYAVK	sp|P07910|HNRPC	39.54	27	M^ESEGGADDS#AEEGDLLDDDDNEDR	sp|Q02817|MUC2	8.88	105	SN@LTALATSKPR
sp|P05771-2|KPCB	46.66	26	IYIQAHIDR	sp|P07910|HNRPC	39.54	27	M^ESEGGADDS#AEEGDLLDDDDNEDRGDDQLELIK	sp|Q02817|MUC2	8.88	105	SQKPVTHCVEDGTYLATEVNPADTCCN@ITVCK
sp|P05771-2|KPCB	46.66	26	KDVVIQDDDVECTMVEK	sp|P07910|HNRPC	39.54	27	M^ESEGGADDS#AEEGDLLDDDDNEDRGDDQLELIKDDEK	sp|Q02817|MUC2	8.88	105	SQVFLYN@LTTCQQTCR
sp|P05771-2|KPCB	46.66	26	LDNVMLDSEGHIK	sp|P07910|HNRPC	39.54	27	M^Y#SYPAR	sp|Q02817|MUC2	8.88	105	SSSSQQN@NTVLVEGCFCPEGTMNYAPGFDVCVK
sp|P05771-2|KPCB	46.66	26	LDNVM^LDSEGHIK	sp|P07910|HNRPC	39.54	27	NDKS#EEEQS#S#SSVKKDETNVK	sp|Q02817|MUC2	8.88	105	SVSN@ITCPNFDASICIPGSITFMPNGCCK
sp|P05771-2|KPCB	46.66	26	LGCGPEGER	sp|P07910|HNRPC	39.54	27	NDKS#EEEQSSSS#VKKDETNVK	sp|Q02817|MUC2	8.88	105	TGWLDSGKPNFHKPGGDTELIGDVCGPGWAAN@ISCR
sp|P05771-2|KPCB	46.66	26	LLSQEEGEYFNVPVPPEGSEANEELR	sp|P07910|HNRPC	39.54	27	NDKS#EEEQSSSSVK	sp|Q02817|MUC2	8.88	105	THVPCN@TSCSPGFELMEAPGECCK
sp|P05771-2|KPCB	46.66	26	LSVEIWDWDLTSR	sp|P07910|HNRPC	39.54	27	NDKS#EEEQSSSSVKK	sp|Q02817|MUC2	8.88	105	THVPCN@TSCSPGFELM^EAPGECCK
sp|P05771-2|KPCB	46.66	26	LTDFNFLMVLGK	sp|P07910|HNRPC	39.54	27	NDKSEEEQSSS#SVKKDETNVK	sp|Q02817|MUC2	8.88	105	TINGIHSN@ISVSYLEGCYPR
sp|P05771-2|KPCB	46.66	26	LTDFNFLM^VLGK	sp|P07910|HNRPC	39.54	27	QAVEMKNDKS#EEEQSSSSVK	sp|Q02817|MUC2	8.88	105	TKPPECPDFDPPRQEN@ETWWLCDCFMATCK
sp|P05771-2|KPCB	46.66	26	NAENFDR	sp|P07910|HNRPC	39.54	27	QAVEM^KNDKS#EEEQSSSSVK	sp|Q02817|MUC2	8.88	105	TKPPECPDFDPPRQEN@ETWWLCDCFM^ATCK
sp|P05771-2|KPCB	46.66	26	NIDQSEFEGFSFVNSEFLKPEVK	sp|P07910|HNRPC	39.54	27	SAAEMYGSVT#EHPSPSPLLSSSFDLDYDFQR	sp|Q02817|MUC2	8.88	105	TLEFYN@WSCPSTPSPTPTPSK
sp|P05771-2|KPCB	46.66	26	NLVPMDPNGLSDPYVK	sp|P07910|HNRPC	39.54	27	SAAEMYGSVTEHPSPS#PLLSSSFDLDYDFQR	sp|Q02817|MUC2	8.88	105	TN@SSQVVCRPEEGK
sp|P05771-2|KPCB	46.66	26	QGFQCQVCCFVVHK	sp|P07910|HNRPC	39.54	27	SEEEQSS#SS#VKKDETNVK	sp|Q02817|MUC2	8.88	105	VCTN@SSQVVCRPEEGK
sp|P05771-2|KPCB	46.66	26	QPTFCSHCTDFIWGFGK	sp|P07910|HNRPC	39.54	27	SEEEQSSSS#VKKDETNVK	sp|Q02817|MUC2	8.88	105	VDN@NTLLNVIACTHVPCN@TSCSPGFELMEAPGECCK
sp|P05771-2|KPCB	46.66	26	TFCGTPDYIAPEIIAYQPYGK	sp|P07910|HNRPC	39.54	27	SEGGADDS#AEEGDLLDDDDNEDRGDDQLELIKDDEK	sp|Q02817|MUC2	8.88	105	VDN@NTLLNVIACTHVPCN@TSCSPGFELM^EAPGECCK
sp|P05771-2|KPCB	46.66	26	VLALPGKPPFLTQLHSCFQTMDR	tr|B4DY08|B4DY08	28.82	20	DKS#EEEQSSSSVK	sp|Q02817|MUC2	8.88	105	VDNNTLLNVIACTHVPCN@TSCSPGFELMEAPGECCK
sp|P05771-2|KPCB	46.66	26	YIDWEK	tr|B4DY08|B4DY08	28.82	20	MES#EGGADDS#AEEGDLLDDDDNEDR	sp|Q02817|MUC2	8.88	105	VEDGTYLATEVNPADTCCN@ITVCK
sp|P17252|KPCA	43.6	29	AEVADEK	tr|B4DY08|B4DY08	28.82	20	MES#EGGADDS#AEEGDLLDDDDNEDRGDDQVK	sp|Q02817|MUC2	8.88	105	VIACTHVPCN@TSCSPGFELMEAPGECCK
sp|P17252|KPCA	43.6	29	CDTCDMNVHK	tr|B4DY08|B4DY08	28.82	20	MESEGGADDS#AEEGDLLDDDDNEDR	sp|Q02817|MUC2	8.88	105	VIACTHVPCN@TSCSPGFELM^EAPGECCK
sp|P17252|KPCA	43.6	29	CDTCDM^NVHK	tr|B4DY08|B4DY08	28.82	20	MESEGGADDS#AEEGDLLDDDDNEDRGDDQVK	sp|Q02817|MUC2	8.88	105	YN@NTVEIVK
sp|P17252|KPCA	43.6	29	CHEFVTFSCPGADK	tr|B4DY08|B4DY08	28.82	20	M^ES#EGGADDSAEEGDLLDDDDNEDR	sp|Q02817|MUC2	8.88	105	YN@NTVEIVKVE
sp|P17252|KPCA	43.6	29	DVVIQDDDVECTMVEK	tr|B4DY08|B4DY08	28.82	20	M^ES#EGGADDSAEEGDLLDDDDNEDRGDDQVK	sp|Q02817|MUC2	8.88	105	YN@NTVEIVKVECEPPPMPT
sp|P17252|KPCA	43.6	29	EHAFFR	tr|B4DY08|B4DY08	28.82	20	M^ESEGGADDS#AEEGDLLDDDDNEDR	sp|Q04756|HGFA	1.53	1	CFLGN@GTGYR
sp|P17252|KPCA	43.6	29	EHM^M^DGVTTR	tr|B4DY08|B4DY08	28.82	20	M^ESEGGADDS#AEEGDLLDDDDNEDRGDDQVK	sp|P51993|FUT6	13.09	4	CSEMVPGTADCN@ITADR
sp|P17252|KPCA	43.6	29	EIQPPFKPK	tr|B4DY08|B4DY08	28.82	20	M^Y#SYPAR	sp|P51993|FUT6	13.09	4	CSEMVPGTADCN@ITADRK
sp|P17252|KPCA	43.6	29	GAENFDK	tr|B4DY08|B4DY08	28.82	20	NDKS#EEEQS#S#SSVKKDETNVK	sp|P51993|FUT6	13.09	4	SDSDIFTPYGWLEPWSGQPAHPPLN@LSAK
sp|P17252|KPCA	43.6	29	GTEELYAIK	tr|B4DY08|B4DY08	28.82	20	NDKS#EEEQSSSS#VKKDETNVK	sp|P51993|FUT6	13.09	4	SGQPAHPPLN@LSAK
sp|P17252|KPCA	43.6	29	IHTYGSPTFCDHCGSLLYGLIHQGMK	tr|B4DY08|B4DY08	28.82	20	NDKS#EEEQSSSSVK	sp|P21217|FUT3	10.53	4	SDSDIFTPYGWLEPWSGQPAHPPLN@LSAK
sp|P17252|KPCA	43.6	29	KDVVIQDDDVECTMVEK	tr|B4DY08|B4DY08	28.82	20	NDKS#EEEQSSSSVKK	sp|P21217|FUT3	10.53	4	SGQPAHPPLN@LSAK
sp|P17252|KPCA	43.6	29	KGTEELYAIK	tr|B4DY08|B4DY08	28.82	20	NDKSEEEQSSS#SVKKDETNVK	sp|P21217|FUT3	10.53	4	YFN@LTMSYR
sp|P17252|KPCA	43.6	29	LDNVMLDSEGHIK	tr|B4DY08|B4DY08	28.82	20	QAVEMKNDKS#EEEQSSSSVK	sp|P21217|FUT3	10.53	4	YFN@LTM^SYR
sp|P17252|KPCA	43.6	29	LDNVM^LDSEGHIK	tr|B4DY08|B4DY08	28.82	20	QAVEM^KNDKS#EEEQSSSSVK	sp|Q16853|AOC3	15.73	19	AGEPLPQN@SSMAR
sp|P17252|KPCA	43.6	29	LGCGPEGER	tr|B4DY08|B4DY08	28.82	20	SAAEMYGSS#FDLDYDFQR	sp|Q16853|AOC3	15.73	19	AGEPLPQN@SSM^AR
sp|P17252|KPCA	43.6	29	LGPAGNK	tr|B4DY08|B4DY08	28.82	20	SEEEQSS#SS#VKKDETNVK	sp|Q16853|AOC3	15.73	19	EEEPSSSSVFNQNDPWAPTVDFSDFINN@ETIAGK
sp|P17252|KPCA	43.6	29	LKPSDKDR	tr|B4DY08|B4DY08	28.82	20	SEEEQSSSS#VKKDETNVK	sp|Q16853|AOC3	15.73	19	IQMLSFAGEPLPQN@SSMAR
sp|P17252|KPCA	43.6	29	LLNQEEGEYYNVPIPEGDEEGNMELR	sp|P20700|LMNB1	8.87	6	AGGPT#TPLSPTR	sp|Q16853|AOC3	15.73	19	IQMLSFAGEPLPQN@SSM^AR
sp|P17252|KPCA	43.6	29	LSVEIWDWDR	sp|P20700|LMNB1	8.87	6	AGGPTTPLS#PTR	sp|Q16853|AOC3	15.73	19	IQM^LSFAGEPLPQN@SSMAR
sp|P17252|KPCA	43.6	29	LTDFNFLMVLGK	sp|P20700|LMNB1	8.87	6	LKLS#PS#PSSR	sp|Q16853|AOC3	15.73	19	IQM^LSFAGEPLPQN@SSM^AR
sp|P17252|KPCA	43.6	29	LTDFNFLM^VLGK	sp|P20700|LMNB1	8.87	6	LKLS#PSPSSR	sp|Q16853|AOC3	15.73	19	KEEEPSSSSVFNQNDPWAPTVDFSDFINN@ETIAGK
sp|P17252|KPCA	43.6	29	MPASGWYK	sp|P20700|LMNB1	8.87	6	LSPS#PSSR	sp|Q16853|AOC3	15.73	19	QPN@VSELVVGPLPHPSYMR
sp|P17252|KPCA	43.6	29	QGFQCQVCCFVVHK	sp|P20700|LMNB1	8.87	6	TTIPEEEEEEEEAAGVVVEEELFHQQGT#PR	sp|Q16853|AOC3	15.73	19	QPQPN@VSELVVGPLPHPS
sp|P17252|KPCA	43.6	29	QPSNNLDR	sp|P55196|AFAD	12.66	24	DYEPPS#PSPAPGAPPPPPQR	sp|Q16853|AOC3	15.73	19	QPQPN@VSELVVGPLPHPSY
sp|P17252|KPCA	43.6	29	QPTFCSHCTDFIWGFGK	sp|P55196|AFAD	12.66	24	EYFT#FPASK	sp|Q16853|AOC3	15.73	19	QPQPN@VSELVVGPLPHPSYM
sp|P17252|KPCA	43.6	29	STLNPQWNESFTFK	sp|P55196|AFAD	12.66	24	EYFTFPASKS#QDR	sp|Q16853|AOC3	15.73	19	QPQPN@VSELVVGPLPHPSYMR
sp|P17252|KPCA	43.6	29	VISPSEDR	sp|P55196|AFAD	12.66	24	ITSVS#TGNLCTEEQTPPPRPEAYPIPTQTYTR	sp|Q16853|AOC3	15.73	19	QPQPN@VSELVVGPLPHPSYM^R
sp|P17252|KPCA	43.6	29	VLALLDKPPFLTQLHSCFQTVDR	sp|P55196|AFAD	12.66	24	LDS#DRVSSASSTAER	sp|Q16853|AOC3	15.73	19	SFAGEPLPQN@SSMAR
sp|P54727|RD23B	53.79	19	ALGFPEGLVIQAYFACEK	sp|P55196|AFAD	12.66	24	LFS#QGQDVSNK	sp|Q16853|AOC3	15.73	19	VLIPDN@GTGGSWSLK
sp|P54727|RD23B	53.79	19	ASFNNPDR	sp|P55196|AFAD	12.66	24	QGAIYHGLATLLNQPS#PMMQR	sp|Q16853|AOC3	15.73	19	VVLIPDN@GTGGSWSLK
sp|P54727|RD23B	53.79	19	AVEYLLMGIPGDR	sp|P55196|AFAD	12.66	24	QGAIYHGLATLLNQPS#PMM^QR	sp|Q16853|AOC3	15.73	19	YLYLASN@HSNK
sp|P54727|RD23B	53.79	19	AVEYLLM^GIPGDR	sp|P55196|AFAD	12.66	24	QGAIYHGLATLLNQPS#PM^MQR	sp|Q16853|AOC3	15.73	19	YYDSLAQLEAQFEAGLVNVVLIPDN@GTGGSWSLK
sp|P54727|RD23B	53.79	19	EKIESEK	sp|P55196|AFAD	12.66	24	QGAIYHGLATLLNQPS#PM^M^QR	sp|Q8NBJ5|GT251	6.11	5	AMN@TSQVEALGIQMLPGYR
sp|P54727|RD23B	53.79	19	EQVIAALR	sp|P55196|AFAD	12.66	24	S#KSQDADSPGSSGAPENLTFK	sp|Q8NBJ5|GT251	6.11	5	AMN@TSQVEALGIQM^LPGYR
sp|P54727|RD23B	53.79	19	GKDAFPVAGQK	sp|P55196|AFAD	12.66	24	S#QEELREDK	sp|Q8NBJ5|GT251	6.11	5	AM^N@TSQVEALGIQMLPGYR
sp|P54727|RD23B	53.79	19	IDIDPEETVK	sp|P55196|AFAD	12.66	24	S#SPNVANQPPSPGGK	sp|Q8NBJ5|GT251	6.11	5	TALWVATDHNMDN@TSTVLR
sp|P54727|RD23B	53.79	19	ILNDDTALK	sp|P55196|AFAD	12.66	24	S#VTPASTLTK	sp|Q8NBJ5|GT251	6.11	5	TALWVATDHNM^DN@TSTVLR
sp|P54727|RD23B	53.79	19	NFVVVMVTK	sp|P55196|AFAD	12.66	24	SEGFELYNNST#QNGSPESPQLPWAEYSEPK	sp|P15941-9|MUC1	14.29	2	HISNLQFN@SSLEDPSTDYYQELQR
sp|P54727|RD23B	53.79	19	NFVVVMVTKPK	sp|P55196|AFAD	12.66	24	SKS#QDADSPGSSGAPENLTFK	sp|P15941-9|MUC1	14.29	2	ISNLQFN@SSLEDPSTDYYQELQR
sp|P54727|RD23B	53.79	19	NQPQFQQMR	sp|P55196|AFAD	12.66	24	SQDADS#PGSSGAPENLTFK	sp|P12111-4|CO6A3	4.47	16	ALQIN@NTAVGHALVLPAGR
sp|P54727|RD23B	53.79	19	QEKPAEKPAETPVATSPTATDSTSGDSSR	sp|P55196|AFAD	12.66	24	SS#PNVANQPPS#PGGK	sp|P12111-4|CO6A3	4.47	16	GNPGEPGLN@GTTGPK
sp|P54727|RD23B	53.79	19	QIIQQNPSLLPALLQQIGR	sp|P55196|AFAD	12.66	24	SSPNVANQPPS#PGGK	sp|P12111-4|CO6A3	4.47	16	GPPGVN@GTQGF
sp|P54727|RD23B	53.79	19	SITPASATASSEPAPASAAK	sp|P55196|AFAD	12.66	24	SVT#PASTLTK	sp|P12111-4|CO6A3	4.47	16	GPPGVN@GTQGFQGCPGQR
sp|P54727|RD23B	53.79	19	SNLFEDATSALVTGQSYENMVTEIMSMGYER	sp|P55196|AFAD	12.66	24	SVTPAST#LTK	sp|P12111-4|CO6A3	4.47	16	QIN@NTAVGHALVLPAGR
sp|P54727|RD23B	53.79	19	SNLFEDATSALVTGQSYENMVTEIMSM^GYER	sp|P55196|AFAD	12.66	24	TIS#NPEVVMK	sp|P12111-4|CO6A3	4.47	16	QLINALQIN@NTAVGH
sp|P54727|RD23B	53.79	19	TLQQQTFK	sp|P55196|AFAD	12.66	24	TQVLS#PDSLFTAK	sp|P12111-4|CO6A3	4.47	16	QLINALQIN@NTAVGHA
sp|P54727|RD23B	53.79	19	YIQVTPQEK	sp|P55196|AFAD	12.66	24	TSS#VVTLEVAK	sp|P12111-4|CO6A3	4.47	16	QLINALQIN@NTAVGHAL
sp|Q9H0V9|LMA2L	27.3	8	DCIEVPGVR	sp|Q9Y5K6|CD2AP	15.65	8	DTCYS#PKPSVYLSTPSSASK	sp|P12111-4|CO6A3	4.47	16	QLINALQIN@NTAVGHALVLPAGR
sp|Q9H0V9|LMA2L	27.3	8	DGRPTELGGCTAIVR	sp|Q9Y5K6|CD2AP	15.65	8	FNGGHS#PTHSPEK	sp|P12111-4|CO6A3	4.47	16	QN@LTVTDR
sp|Q9H0V9|LMA2L	27.3	8	DTYPNEEK	sp|Q9Y5K6|CD2AP	15.65	8	IST#YGLPAGGIQPHPQTK	sp|P12111-4|CO6A3	4.47	16	QVNVPNN@VTSSPTSNPVTTTK
sp|Q9H0V9|LMA2L	27.3	8	DVFLPSVDNMK	sp|Q9Y5K6|CD2AP	15.65	8	KNS#LDELR	sp|P12111-4|CO6A3	4.47	16	QVNVPNN@VTSSPTSNPVTTTKPVTTTK
sp|Q9H0V9|LMA2L	27.3	8	FVGLGVFVDTYPNEEK	sp|Q9Y5K6|CD2AP	15.65	8	S#VDFDSLTVR	sp|P12111-4|CO6A3	4.47	16	VAVVQHAPSESVDN@ASMPPVK
sp|Q9H0V9|LMA2L	27.3	8	GQTFEYLK	sp|Q9Y5K6|CD2AP	15.65	8	TQS#VEITK	sp|P12111-4|CO6A3	4.47	16	VAVVQHAPSESVDN@ASMPPVKVEF
sp|Q9H0V9|LMA2L	27.3	8	GYYFGTSSITGDLSDNHDVISLK	sp|Q9Y5K6|CD2AP	15.65	8	TS#SS#ETEEKKPEKPLILQSLGPK	sp|P12111-4|CO6A3	4.47	16	VAVVQHAPSESVDN@ASM^PPVK
sp|Q9H0V9|LMA2L	27.3	8	NLHGDGLAIWYTK	sp|Q9Y5K6|CD2AP	15.65	8	TSS#SETEEKKPEKPLILQSLGPK	sp|P12111-4|CO6A3	4.47	16	VAVVQHAPSESVDN@ASM^PPVKVEF
tr|Q5T091|Q5T091	34.76	7	GDGRCSCKAGGGR	sp|Q86SU0-5|ILDR1	1.75	1	S#LDITPGK	sp|Q13308-5|PTK7	12.13	7	ATVFAN@GSLLLTQVRPR
tr|Q5T091|Q5T091	34.76	7	LGQIYQSWLDK	sp|P49959-2|MRE11	6.62	4	GVDFES#S#EDDDDDPFMNTSSLR	sp|Q13308-5|PTK7	12.13	7	DDAGN@YTCIASNGPQGQIR
tr|Q5T091|Q5T091	34.76	7	QNEEFRPF	sp|P49959-2|MRE11	6.62	4	GVDFESS#EDDDDDPFMNTSSLR	sp|Q13308-5|PTK7	12.13	7	DGTPLSDGQSN@HTVSSK
tr|Q5T091|Q5T091	34.76	7	QNEEFRPFIR	sp|P49959-2|MRE11	6.62	4	NYSEVIEVDES#DVEEDIFPTTSK	sp|Q13308-5|PTK7	12.13	7	MHIFQN@GSLVIHDVAPEDSGR
tr|Q5T091|Q5T091	34.76	7	SEGDSVGESVHGK	sp|P49959-2|MRE11	6.62	4	SEVIEVDES#DVEEDIFPTTSK	sp|Q13308-5|PTK7	12.13	7	M^HIFQN@GSLVIHDVAPEDSGR
tr|Q5T091|Q5T091	34.76	7	VDPSLMEDSDDGPSLPTK	tr|D6REP5|D6REP5	30.56	7	ACRS#PT#AQSPTPSVEADSPDQK	sp|Q13308-5|PTK7	12.13	7	RQDVN@ITVATVPSWLK
tr|Q5T091|Q5T091	34.76	7	VDPSLM^EDSDDGPSLPTK	tr|D6REP5|D6REP5	30.56	7	ADRPS#SLPLDFNDEFSDLDGVVQQR	sp|Q13308-5|PTK7	12.13	7	SAN@ASFNIK
sp|O15258|RER1	33.67	8	FWHAATK	tr|D6REP5|D6REP5	30.56	7	ADRPSSLPLDFNDEFS#DLDGVVQQR	tr|Q6NSD3|Q6NSD3	8.62	3	FVQGN@STEVACHPGYGLPK
sp|O15258|RER1	33.67	8	GKEDAGK	tr|D6REP5|D6REP5	30.56	7	S#PTAQSPTPSVEADSPDQK	tr|Q6NSD3|Q6NSD3	8.62	3	KFVQGN@STEVACHPGY
sp|O15258|RER1	33.67	8	LGQIYQSWLDK	tr|D6REP5|D6REP5	30.56	7	SS#FDGASLASDK	tr|Q6NSD3|Q6NSD3	8.62	3	KFVQGN@STEVACHPGYGLPK
sp|O15258|RER1	33.67	8	QNEEFRPF	tr|D6REP5|D6REP5	30.56	7	SS#FDGASLASDKNDCK	sp|P11912|CD79A	7.52	1	VQEGN@ESYQQSCGTYLR
sp|O15258|RER1	33.67	8	QNEEFRPFIR	tr|D6REP5|D6REP5	30.56	7	SVCGHLENT#SVGNSPNPSSAENSFR	sp|O60449-2|LY75	6.62	14	CSMLIASN@ETWK
sp|O15258|RER1	33.67	8	SEGDSVGESVHGK	tr|G3V0H1|G3V0H1	24.22	2	KGS#LADVVDTLK	sp|O60449-2|LY75	6.62	14	CSM^LIASN@ETWK
sp|O15258|RER1	33.67	8	VDPSLMEDSDDGPSLPTK	tr|G3V0H1|G3V0H1	24.22	2	RPAS#PYGEADGEVAMVTSR	sp|O60449-2|LY75	6.62	14	DGHGTAISN@ASDVWK
sp|O15258|RER1	33.67	8	VDPSLM^EDSDDGPSLPTK	sp|Q5VZL5-2|ZMYM4	2.6	5	ENS#KETFSGK	sp|O60449-2|LY75	6.62	14	ENNN@ITMR
sp|P05388|RLA0	78.86	46	AAPVAAATTAAPAAAAAPAK	sp|Q5VZL5-2|ZMYM4	2.6	5	KKS#IVAVEPR	sp|O60449-2|LY75	6.62	14	EVPFGTNCN@LTITSR
sp|P05388|RLA0	78.86	46	AFLADPSAFVAAAPVAAATTAAPAAA	sp|Q5VZL5-2|ZMYM4	2.6	5	RVTQHES#DNENEIQIQNK	sp|O60449-2|LY75	6.62	14	IAN@ISGDGQK
sp|P05388|RLA0	78.86	46	AFLADPSAFVAAAPVAAATTAAPAAAAAPAK	sp|Q5VZL5-2|ZMYM4	2.6	5	S#IVAVEPR	sp|O60449-2|LY75	6.62	14	IASN@ETWK
sp|P05388|RLA0	78.86	46	AGAIAPCEVTVPAQNT	sp|Q5VZL5-2|ZMYM4	2.6	5	VTQHES#DNENEIQIQNK	sp|O60449-2|LY75	6.62	14	IYEDEVPFGTNCN@LTITSR
sp|P05388|RLA0	78.86	46	AGAIAPCEVTVPAQNTGLGPEK	sp|Q6VMQ6-2|MCAF1	15.66	13	HEHPPNPPVS#PGK	sp|O60449-2|LY75	6.62	14	KPLN@NTVELTDVWTY
sp|P05388|RLA0	78.86	46	AVVLMGK	sp|Q6VMQ6-2|MCAF1	15.66	13	LAPS#EDELTCFSK	sp|O60449-2|LY75	6.62	14	QTLQN@ASETVK
sp|P05388|RLA0	78.86	46	AVVLM^GK	sp|Q6VMQ6-2|MCAF1	15.66	13	LLNGNHENGDLDPTS#PLENMDYIK	sp|O60449-2|LY75	6.62	14	SPFTGTWN@FTSCSER
sp|P05388|RLA0	78.86	46	CFIVGADNVGSK	sp|Q6VMQ6-2|MCAF1	15.66	13	MESSFGS#PSKQESSESLPK	sp|O60449-2|LY75	6.62	14	TGTWN@FTSCSER
sp|P05388|RLA0	78.86	46	DMLLANK	sp|Q6VMQ6-2|MCAF1	15.66	13	NKQDDDLNCEPLS#PHNITPEPVSK	sp|O60449-2|LY75	6.62	14	WFDNSN@MTFDK
sp|P05388|RLA0	78.86	46	DM^LLANK	sp|Q6VMQ6-2|MCAF1	15.66	13	NPVSLPSLPNPTKPNNVPSVPS#PSIQR	sp|O60449-2|LY75	6.62	14	YN@VSSLEK
sp|P05388|RLA0	78.86	46	EDLTEIR	sp|Q6VMQ6-2|MCAF1	15.66	13	QDDDLNCEPLS#PHNITPEPVSK	tr|B4E1J0|B4E1J0	3.41	1	LQGLENWGQDPGVSAN@ASK
sp|P05388|RLA0	78.86	46	EDLTEIRDM^LLANK	sp|Q6VMQ6-2|MCAF1	15.66	13	RHEHPPNPPVS#PGK	sp|P20023|CR2	5.52	4	EAPYFYN@DTVTFK
sp|P05388|RLA0	78.86	46	EVTVPAQNTGLGPEK	sp|Q6VMQ6-2|MCAF1	15.66	13	S#KSEDM^DNVQSK	sp|P20023|CR2	5.52	4	TPNGN@HTGGNIAR
sp|P05388|RLA0	78.86	46	FDNGSIYNPEVLDITEETLHSR	sp|Q6VMQ6-2|MCAF1	15.66	13	SENILENTDS#METDEIIPILEK	sp|P20023|CR2	5.52	4	VELVN@TSCQDGYQLTGH
sp|P05388|RLA0	78.86	46	FQALGITTK	sp|Q6VMQ6-2|MCAF1	15.66	13	SENILENTDSM^ET#DEIIPILEK	sp|P20023|CR2	5.52	4	VRPDVN@SSCGEGYK
sp|P05388|RLA0	78.86	46	GHLENNPALEK	sp|Q6VMQ6-2|MCAF1	15.66	13	SKS#EDMDNVQSK	tr|Q5TB53|Q5TB53	4.33	1	IVDVN@LTSEGK
sp|P05388|RLA0	78.86	46	GLVIQQVFDNGSIYNPEVLDITEETLHSR	sp|Q6VMQ6-2|MCAF1	15.66	13	TSLPTVGPS#GLYSPSTNR	sp|P22105|TENX	3.01	9	ALN@LTEGFAVLH
sp|P05388|RLA0	78.86	46	GNVGFVFTK	tr|E5RJM0|E5RJM0	2.97	2	QQLS#PSPGQEAGILPETEK	sp|P22105|TENX	3.01	9	AN@QTYTSVAR
sp|P05388|RLA0	78.86	46	GNVGFVFTKEDLTEIR	tr|E5RJM0|E5RJM0	2.97	2	QQLSPS#PGQEAGILPETEK	sp|P22105|TENX	3.01	9	DWEDYAHGFGN@ISGEFWLGNEALHSL
sp|P05388|RLA0	78.86	46	GNVGFVFTKEDLTEIRDMLLANKVPAAAR	tr|G3V0F2|G3V0F2	3.15	1	SPQQVLPS#PDGR	sp|P22105|TENX	3.01	9	DWEDYAHGFGN@ISGEFWLGNEALHSLTQAGDYSMR
sp|P05388|RLA0	78.86	46	GTIEILSDVQLIK	tr|G3V317|G3V317	28.21	3	IGEGT#Y#GVVYK	sp|P22105|TENX	3.01	9	GPN@LTSPASITFTTGLEAPR
sp|P05388|RLA0	78.86	46	IIQLLDDYPK	tr|G3V317|G3V317	28.21	3	IGEGT#YGVVYK	sp|P22105|TENX	3.01	9	RPWGN@LTAELSR
sp|P05388|RLA0	78.86	46	IVGADNVGSK	tr|G3V317|G3V317	28.21	3	IGEGTY#GVVYK	sp|P22105|TENX	3.01	9	SN@VTLPAPR
sp|P05388|RLA0	78.86	46	LADPSAFVAAAPVAAATTAAPAAAAAPAK	sp|Q13501|SQSTM	31.14	16	EVDPSTGELQS#LQMPES#EGPSSLDPSQEGPTGLK	sp|P22105|TENX	3.01	9	SN@VTLPAPRPPPQPGGH
sp|P05388|RLA0	78.86	46	LDITEETLHSR	sp|Q13501|SQSTM	31.14	16	EVDPSTGELQSLQMPES#EGPSSLDPSQEGPTGLK	sp|P22105|TENX	3.01	9	SN@VTLPAPRPPPQPGGHTVGAGVGSPSSQLYEHTVEGGEK
sp|P05388|RLA0	78.86	46	LQIGYPTVASVPHSIINGYK	sp|Q13501|SQSTM	31.14	16	EVDPSTGELQSLQMPESEGPSS#LDPSQEGPTGLK	sp|P31995-4|FCG2C	18.8	3	ANNN@DSGEYTCQTGQTSLSDPVHLT
sp|P05388|RLA0	78.86	46	NVASVCLQIGYPTVASVPH	sp|Q13501|SQSTM	31.14	16	EVDPSTGELQSLQM^PES#EGPSSLDPSQEGPTGLK	sp|P31995-4|FCG2C	18.8	3	SDPNFSIPQAN@HSH
sp|P05388|RLA0	78.86	46	NVASVCLQIGYPTVASVPHSIINGYK	sp|Q13501|SQSTM	31.14	16	EVDPSTGELQSLQM^PESEGPSS#LDPSQEGPTGLK	sp|P31995-4|FCG2C	18.8	3	SDPNFSIPQAN@HSHSGDYH
sp|P05388|RLA0	78.86	46	QMQQIR	sp|Q13501|SQSTM	31.14	16	FSFCCS#PEPEAEAEAAAGPGPCER	tr|H0Y930|H0Y930	0.76	1	VIIN@DTEDEPTLEFDKK
sp|P05388|RLA0	78.86	46	QM^QQIR	sp|Q13501|SQSTM	31.14	16	IALESEGRPEEQMES#DNCSGGDDDWTHLSSK	sp|P35858|ALS	3.47	3	AGAFLGLTNVAVMN@LSGNCLR
sp|P05388|RLA0	78.86	46	QNTGLGPEK	sp|Q13501|SQSTM	31.14	16	IALESEGRPEEQM^ES#DNCSGGDDDWTHLSSK	sp|P35858|ALS	3.47	3	VAVMN@LSGNCLR
sp|P05388|RLA0	78.86	46	QQVFDNGSIYNPEVLDITEETLHSR	sp|Q13501|SQSTM	31.14	16	LTPVS#PESSSTEEK	sp|P35858|ALS	3.47	3	VMN@LSGNCLR
sp|P05388|RLA0	78.86	46	QVFDNGSIYNPEVLDITEETLHSR	sp|Q13501|SQSTM	31.14	16	QMPESEGPSS#LDPSQEGPTGLK	tr|E9PG06|E9PG06	4.64	1	VLYLAAYN@CTLRPVSK
sp|P05388|RLA0	78.86	46	SFGLVIQQVFDNGSIYNPEVLDITEETLHSR	sp|Q13501|SQSTM	31.14	16	QM^PESEGPS#SLDPSQEGPTGLK	sp|Q75V66|ANO5	0.99	1	LN@STCLASK
sp|P05388|RLA0	78.86	46	SNYFLK	sp|Q13501|SQSTM	31.14	16	RFS#FCCSPEPEAEAEAAAGPGPCER	tr|F5GWD2|F5GWD2	8.36	3	GQTAESLAVHN@ITVCEQK
sp|P05388|RLA0	78.86	46	SVETDYTFPLAEK	sp|Q13501|SQSTM	31.14	16	SRLT#PVS#PESSSTEEK	tr|F5GWD2|F5GWD2	8.36	3	QN@ESYLNFAR
sp|P05388|RLA0	78.86	46	TSFFQALGITTK	sp|Q13501|SQSTM	31.14	16	SRLT#PVSPESSSTEEK	tr|F5GWD2|F5GWD2	8.36	3	VN@NSDPYSVALSELGDR
sp|P05388|RLA0	78.86	46	VAAAPVAAATTAAPAAAAAPAK	sp|Q13501|SQSTM	31.14	16	SS#SQPSSCCSDPSKPGGNVEGATQSLAEQMR	tr|F5H6D0|F5H6D0	1.09	1	ADFGN@HTK
sp|P05388|RLA0	78.86	46	VGASEATLLNMLNISPF	sp|Q13501|SQSTM	31.14	16	SSS#QPSSCCS#DPSKPGGNVEGATQSLAEQMR	sp|Q9UBG0|MRC2	6.9	7	GTDPSLSPSPAALPPAPGTELSYLN@GTFR
sp|P05388|RLA0	78.86	46	VGASEATLLNMLNISPFSF	tr|G3V1R3|G3V1R3	6.62	2	QDTSSEGVSNVEDQNDS#DSTPPK	sp|Q9UBG0|MRC2	6.9	7	KKPN@ATAEPTPPDR
sp|P05388|RLA0	78.86	46	VGASEATLLNM^LNISPF	tr|G3V1R3|G3V1R3	6.62	2	QPTQPPPLPAAEAEKPESSVSS#ATGDGNLSPSQPPLK	sp|Q9UBG0|MRC2	6.9	7	KPN@ATAEPTPPDR
sp|P05388|RLA0	78.86	46	VGASEATLLNM^LNISPFSF	sp|Q9H9C1|SPE39	6.49	6	NS#FSSYAQLPK	sp|Q9UBG0|MRC2	6.9	7	SGLWRPGACTN@ITMGVVCK
sp|P05388|RLA0	78.86	46	VIQQVFDNGSIYNPEVLDITEETLHSR	sp|Q9H9C1|SPE39	6.49	6	SRNS#FSSYAQLPK	sp|Q9UBG0|MRC2	6.9	7	TSN@ISKPGTLER
sp|P05388|RLA0	78.86	46	VLALSVETDYTFPLAEK	sp|Q9H9C1|SPE39	6.49	6	TRPGS#FQS#LSDALSDTPAK	sp|Q9UBG0|MRC2	6.9	7	VTPACN@TSLPAQR
sp|P05388|RLA0	78.86	46	YNPEVLDITEETLHSR	sp|Q9H9C1|SPE39	6.49	6	TRPGS#FQSLSDALSDTPAK	sp|Q9UBG0|MRC2	6.9	7	WNDSPCN@QSLPSICK
sp|P05388|RLA0	78.86	46	YPKCFIVGADNVGSK	sp|Q9H9C1|SPE39	6.49	6	TRPGSFQS#LS#DALSDTPAK	tr|E9PDY4|E9PDY4	4.46	4	AVN@YTCDPHPDR
sp|Q9UBB6-2|NCDN	24.16	12	AGDIDAK	sp|Q9H9C1|SPE39	6.49	6	TRPGSFQS#LSDALSDTPAK	tr|E9PDY4|E9PDY4	4.46	4	IN@YSCTTGHR
sp|Q9UBB6-2|NCDN	24.16	12	DLQAGLAR	tr|G3XA90|G3XA90	10.07	11	GDS#PELKPR	tr|E9PDY4|E9PDY4	4.46	4	TQTN@ASDFPIGTSLK
sp|Q9UBB6-2|NCDN	24.16	12	EAEPDLLAVLR	tr|G3XA90|G3XA90	10.07	11	GRT#PPNLLSTLQYPR	tr|E9PDY4|E9PDY4	4.46	4	TVN@YTCDPHPDR
sp|Q9UBB6-2|NCDN	24.16	12	EGAPSLLCK	tr|G3XA90|G3XA90	10.07	11	LMS#VEEELKK	tr|Q5JZ08|Q5JZ08	2.96	2	AIYN@VSQCPGHQATPR
sp|Q9UBB6-2|NCDN	24.16	12	EVCQLLPFLVR	tr|G3XA90|G3XA90	10.07	11	LPS#PTPENK	tr|Q5JZ08|Q5JZ08	2.96	2	EWHN@QSEK
sp|Q9UBB6-2|NCDN	24.16	12	FELCQLLPLFLPPTTVPPECYR	tr|G3XA90|G3XA90	10.07	11	LRS#KDELSQAEK	sp|Q68CP4-2|HGNAT	8.5	3	AGKPSAAAASVSTQHGSILQLN@DTLEEK
sp|Q9UBB6-2|NCDN	24.16	12	GDPDDAAR	tr|G3XA90|G3XA90	10.07	11	QGPSPVS#PNALDR	sp|Q68CP4-2|HGNAT	8.5	3	FGEFGN@YSLLVK
sp|Q9UBB6-2|NCDN	24.16	12	IFDAVGFTFPNR	tr|G3XA90|G3XA90	10.07	11	QQSSSSKGDS#PELKPR	sp|Q68CP4-2|HGNAT	8.5	3	YPN@CTGGAAGYIDR
sp|Q9UBB6-2|NCDN	24.16	12	ILGAWLAEETSSLR	tr|G3XA90|G3XA90	10.07	11	S#LPGSLSEK	tr|B7Z3Y2|B7Z3Y2	10.3	8	GELN@TSIFSSR
sp|Q9UBB6-2|NCDN	24.16	12	LLLPGWCHLTVEDGPR	tr|G3XA90|G3XA90	10.07	11	SLS#MVDLQDAR	tr|B7Z3Y2|B7Z3Y2	10.3	8	GELN@TSIFSSRPIDK
sp|Q9UBB6-2|NCDN	24.16	12	SMIDDTYQCLTAVAGTPR	tr|G3XA90|G3XA90	10.07	11	SSS#YSEANEPDLQM^ANGGK	tr|B7Z3Y2|B7Z3Y2	10.3	8	MSN@ITFLNFDPPIEEFHQY
sp|Q9UBB6-2|NCDN	24.16	12	TLYEEAEEANDLSQQVANLAISPTTPGPTWPGDALR	tr|G3XA90|G3XA90	10.07	11	SSSY#SEANEPDLQMANGGK	tr|B7Z3Y2|B7Z3Y2	10.3	8	MSN@ITFLNFDPPIEEFHQYY
sp|O60504|VINEX	52.91	30	AMYQYRPQNEDELELR	sp|P63104|1433Z	19.18	4	NLLS#VAYK	tr|B7Z3Y2|B7Z3Y2	10.3	8	MSN@ITFLNFDPPIEEFHQYYQHIVT
sp|O60504|VINEX	52.91	30	AM^YQYRPQNEDELELR	sp|P63104|1433Z	19.18	4	TAFDEAIAELDTLS#EESYK	tr|B7Z3Y2|B7Z3Y2	10.3	8	MSN@ITFLNFDPPIEEFHQYYQHIVTTL
sp|O60504|VINEX	52.91	30	APEQRPPAGPASAWSSSYPHAPYLGSAR	sp|P63104|1433Z	19.18	4	VVS#SIEQK	tr|B7Z3Y2|B7Z3Y2	10.3	8	MSN@ITFLNFDPPIEEFHQYYQHIVTTLVK
sp|O60504|VINEX	52.91	30	DASQHPDPAWYQTWPGPGSK	sp|P63104|1433Z	19.18	4	Y#LAEVAAGDDKK	tr|B7Z3Y2|B7Z3Y2	10.3	8	M^SN@ITFLNFDPPIEEFHQYYQHIVTTLVK
sp|O60504|VINEX	52.91	30	DFVYPSSTR	tr|H0YMG3|H0YMG3	12	1	SRS#EVDLTR	tr|G3V4E4|G3V4E4	19.28	6	DDIAYSEDNPTPGIVINRPN@GTDVYQGVPK
sp|O60504|VINEX	52.91	30	EKVDNVWTEESWNQFLQELETGQRPK	tr|H0YMY4|H0YMY4	12.07	1	QGLDS#PSEHTDTER	tr|G3V4E4|G3V4E4	19.28	6	DLN@ETIHY
sp|O60504|VINEX	52.91	30	ELAELSAELDKDLR	tr|E7ER02|E7ER02	2.07	2	KESET#QCQTENK	tr|G3V4E4|G3V4E4	19.28	6	DLN@ETIHYMYK
sp|O60504|VINEX	52.91	30	FDFQAQSPK	tr|E7ER02|E7ER02	2.07	2	S#LSSSGTK	tr|G3V4E4|G3V4E4	19.28	6	DLN@ETIHYM^YK
sp|O60504|VINEX	52.91	30	GDIVYIHK	tr|F5H853|F5H853	2.93	1	TPS#PNSNEQQK	tr|G3V4E4|G3V4E4	19.28	6	IVINRPN@GTDVYQGVPK
sp|O60504|VINEX	52.91	30	GDLEVELSFR	tr|H7BYD9|H7BYD9	2.36	2	GKGS#GGLNLGNFFASR	tr|G3V4E4|G3V4E4	19.28	6	MYDDIAYSEDNPTPGIVINRPN@GTDVYQGVPK
sp|O60504|VINEX	52.91	30	GPSHPLDLGTSSPNTSQIHWTPYR	tr|H7BYD9|H7BYD9	2.36	2	GS#GGLNLGNFFASR	sp|Q9ULI3|HEG1	1.67	2	SLASN@VTLFDLADR
sp|O60504|VINEX	52.91	30	IPASQHTQNWSATWTK	sp|Q8WW12|PCNP	31.46	8	AAFNEDEDS#EPEEMPPEAK	sp|Q9ULI3|HEG1	1.67	2	TFLN@TTVEK
sp|O60504|VINEX	52.91	30	KGEHICLIR	sp|Q8WW12|PCNP	31.46	8	DTPTSAGPNS#FNK	sp|P01850|TRBC1	5.08	1	EQPALN@DSR
sp|O60504|VINEX	52.91	30	KPLVDDPGEKPSQPIEVLLER	sp|Q8WW12|PCNP	31.46	8	NEDEDS#EPEEMPPEAK	sp|Q9C0C4|SEM4C	3	3	GKNN@QTECFNFIR
sp|O60504|VINEX	52.91	30	KVNENWYEGR	sp|Q8WW12|PCNP	31.46	8	NIGRDT#PTSAGPNSFNK	sp|Q9C0C4|SEM4C	3	3	GTN@FTHLVADR
sp|O60504|VINEX	52.91	30	LCDDGPQLPTSPR	sp|Q8WW12|PCNP	31.46	8	S#AEEEAADLPTKPTK	sp|Q9C0C4|SEM4C	3	3	KGTN@FTHLVADR
sp|O60504|VINEX	52.91	30	LGIFPANYVEVLPADEIPK	sp|Q8WW12|PCNP	31.46	8	SVAAAFNEDEDS#EPEEMPPEAK	tr|F5GZZ9|F5GZZ9	8.03	7	APGWAN@SSAGSGR
sp|O60504|VINEX	52.91	30	LGIFPANYVEVLPADEIPKPIKPPTYQV	sp|Q8WW12|PCNP	31.46	8	TLSVAAAFNEDEDS#EPEEMPPEAK	tr|F5GZZ9|F5GZZ9	8.03	7	CKGN@ESSLWDCPAR
sp|O60504|VINEX	52.91	30	LGTPGPALSHSR	sp|Q8WW12|PCNP	31.46	8	TLSVAAAFNEDEDS#EPEEM^PPEAK	tr|F5GZZ9|F5GZZ9	8.03	7	EDAAVN@CTDISVQK
sp|O60504|VINEX	52.91	30	LKFDFQAQSPK	tr|Q6AWB1|Q6AWB1	6.18	5	AAPIIPTPVLT#SPGAVPPLPSPSK	tr|F5GZZ9|F5GZZ9	8.03	7	GN@ESALWDCK
sp|O60504|VINEX	52.91	30	QGIFPASYVQVSR	tr|Q6AWB1|Q6AWB1	6.18	5	AAPIIPTPVLT#SPGAVPPLPSPSKEEEGLR	tr|F5GZZ9|F5GZZ9	8.03	7	GN@ESSLWDCPAR
sp|O60504|VINEX	52.91	30	STVLQPSNQVLR	tr|Q6AWB1|Q6AWB1	6.18	5	AAPIIPTPVLTS#PGAVPPLPS#PSKEEEGLR	tr|F5GZZ9|F5GZZ9	8.03	7	QLGCGEAIN@ATGSAHFGEGTGPIWLDEMK
sp|O60504|VINEX	52.91	30	SWDHSEELPR	tr|Q6AWB1|Q6AWB1	6.18	5	AAPIIPTPVLTSPGAVPPLPS#PSKEEEGLR	tr|F5GZZ9|F5GZZ9	8.03	7	WGHSECGHKEDAAVN@CTDISVQK
sp|O60504|VINEX	52.91	30	TGFSFPTQEPR	tr|Q6AWB1|Q6AWB1	6.18	5	QSQIQVFEDGADTTS#PETPDSSASK	tr|H0YJI6|H0YJI6	30.84	2	ISYPVN@ITSIQEAEEYLSGELYK
sp|O60504|VINEX	52.91	30	VDNVWTEESWNQFLQELETGQR	tr|C9JSR1|C9JSR1	6.51	1	AVAPS#PSGAIGGLLEQFAR	tr|H0YJI6|H0YJI6	30.84	2	QN@VTEFPIIK
sp|O60504|VINEX	52.91	30	VDNVWTEESWNQFLQELETGQRPK	sp|Q8N163-2|K1967	20.04	18	AAEAAPPT#QEAQGETEPTEQAPDALEQAADTSR	sp|O43490-5|PROM1	4.36	3	EALENMN@STLK
sp|O60504|VINEX	52.91	30	VDVMQQCDDGWFVGVSR	sp|Q8N163-2|K1967	20.04	18	ALVSHNGS#LINVGSLLQR	sp|O43490-5|PROM1	4.36	3	VLNSIGSDIDN@VTQR
sp|O60504|VINEX	52.91	30	VNENWYEGR	sp|Q8N163-2|K1967	20.04	18	DEAQNEGPATESEAPLKEDGLLPKPLSS#GGEEEEKPR	sp|O43490-5|PROM1	4.36	3	YILAQYN@TTK
sp|O60504|VINEX	52.91	30	YEGIGPVDESGMPIAPR	sp|Q8N163-2|K1967	20.04	18	NAET#PEATTQQETDTDLPEAPPPPLEPAVIAR	sp|Q6UWY5|OLFL1	11.19	7	AYIQEFQEFSKN@ISVMLGR
sp|O60504|VINEX	52.91	30	YEGIGPVDESGM^PIAPR	sp|Q8N163-2|K1967	20.04	18	RNAET#PEATTQQETDTDLPEAPPPPLEPAVIAR	sp|Q6UWY5|OLFL1	11.19	7	N@ISVMLGR
tr|E5RHS8|E5RHS8	34.72	5	DASQHPDPAWYQTWPGPGSK	sp|Q8N163-2|K1967	20.04	18	S#PAPPLLHVAALGQK	sp|Q6UWY5|OLFL1	11.19	7	N@NTVWEFANIR
tr|E5RHS8|E5RHS8	34.72	5	IPASQHTQNWSATWTK	sp|Q8N163-2|K1967	20.04	18	S#VAS#NQSEMEFSSLQDMPK	sp|Q6UWY5|OLFL1	11.19	7	TLLN@ASCDNMLMGIK
tr|E5RHS8|E5RHS8	34.72	5	RKM^PDLQLDWTFEEPPRGEGM^R	sp|Q8N163-2|K1967	20.04	18	S#VAS#NQSEM^EFSSLQDMPK	sp|Q6UWY5|OLFL1	11.19	7	TLLN@ASCDNMLM^GIK
tr|E5RHS8|E5RHS8	34.72	5	YEGIGPVDESGMPIAPR	sp|Q8N163-2|K1967	20.04	18	SVAS#NQS#EMEFSSLQDMPK	sp|Q6UWY5|OLFL1	11.19	7	TLLN@ASCDNM^LMGIK
tr|E5RHS8|E5RHS8	34.72	5	YEGIGPVDESGM^PIAPR	sp|Q8N163-2|K1967	20.04	18	SVAS#NQS#EMEFSSLQDM^PK	sp|Q6UWY5|OLFL1	11.19	7	TLLN@ASCDNM^LM^GIK
tr|E9PFR3|E9PFR3	49.49	24	AGLNEMVEYITHSR	sp|Q8N163-2|K1967	20.04	18	SVAS#NQS#EM^EFSSLQDMPK	tr|E9PPK6|E9PPK6	6.43	1	GWGN@LTCPICK
tr|E9PFR3|E9PFR3	49.49	24	ALYYWNNEYIMSLISDNAAR	sp|Q8N163-2|K1967	20.04	18	SVAS#NQSEMEFSSLQDMPK	tr|I3L1V9|I3L1V9	15.57	2	FHVN@YTQPLVAVK
tr|E9PFR3|E9PFR3	49.49	24	APPPLPPVYSMETETPTAEDIQLLK	sp|Q8N163-2|K1967	20.04	18	SVAS#NQSEMEFSSLQDM^PK	tr|I3L1V9|I3L1V9	15.57	2	FLEPYN@DSIQAQK
tr|E9PFR3|E9PFR3	49.49	24	CVSSPHFQVAER	sp|Q8N163-2|K1967	20.04	18	SVAS#NQSEM^EFSSLQDMPK	tr|J3KNQ2|J3KNQ2	0.67	1	GPGPFN@ETVTEK
tr|E9PFR3|E9PFR3	49.49	24	CVVQFLEK	sp|Q8N163-2|K1967	20.04	18	SVAS#NQSEM^EFSSLQDM^PK	sp|P26842|CD27	5	1	N@CTITANAECACR
tr|E9PFR3|E9PFR3	49.49	24	DVVTEAIYPEAVTMFSVNLFR	sp|Q8N163-2|K1967	20.04	18	SVASNQS#EMEFSSLQDMPK	tr|H0YEV1|H0YEV1	21.05	1	SLCNSIISLN@TTISCSEAQK
tr|E9PFR3|E9PFR3	49.49	24	EELFIQK	sp|Q8N163-2|K1967	20.04	18	VVS#PPEPEKEEAAK	tr|H0Y5B2|H0Y5B2	7.11	1	GWSCTDN@STAQTVAQQR
tr|E9PFR3|E9PFR3	49.49	24	ESSLTEPVIVGLLK	sp|Q8N163-2|K1967	20.04	18	VVS#PPEPEKEEAAKEEATKEEEAIKEEVVK	sp|O00451-2|GFRA2	5.14	1	NAIQAFGN@GTDVNVSPK
tr|E9PFR3|E9PFR3	49.49	24	FVLALLDLFDSEDPR	tr|C9IZZ8|C9IZZ8	20	1	SSTVAS#LDTDSTK	sp|P32004-3|L1CAM	13.3	10	DLQAN@DTGR
tr|E9PFR3|E9PFR3	49.49	24	FVLALLDLFDSEDPRER	sp|Q4KWH8-2|PLCH1	3.63	3	HLGDDAEEGEVS#DEDS#ADEIEDECK	sp|P32004-3|L1CAM	13.3	10	FFPYAN@GTLGIR
tr|E9PFR3|E9PFR3	49.49	24	KSELPQDVYTIK	sp|Q4KWH8-2|PLCH1	3.63	3	S#KSLGDLTSEDIACNFESK	sp|P32004-3|L1CAM	13.3	10	GEGN@ETTNMVITWKPLR
tr|E9PFR3|E9PFR3	49.49	24	QCCVLFDFVSDPLSDLK	sp|Q4KWH8-2|PLCH1	3.63	3	TAALESNLPGS#PNTSR	sp|P32004-3|L1CAM	13.3	10	GPEPQVTIGYSGEDYPQAIPELEGIEILN@SSAVLVK
tr|E9PFR3|E9PFR3	49.49	24	QINHIFYR	tr|B9ZVN9|B9ZVN9	3.19	4	EKQEEEVDYES#EEEEER	sp|P32004-3|L1CAM	13.3	10	GPWQEQIVSDPFLVVSN@TSTFVPYEIK
tr|E9PFR3|E9PFR3	49.49	24	RPSNSTPPPTQLSK	tr|B9ZVN9|B9ZVN9	3.19	4	EKQEEEVDYES#EEEEEREGEENDDEDMQEER	sp|P32004-3|L1CAM	13.3	10	GYN@VTYWR
tr|E9PFR3|E9PFR3	49.49	24	SELPQDVYTIK	tr|B9ZVN9|B9ZVN9	3.19	4	EKQEEEVDYES#EEEEEREGEENDDEDM^QEER	sp|P32004-3|L1CAM	13.3	10	LLFPTN@SSSHLVALQGQPL
tr|E9PFR3|E9PFR3	49.49	24	SLSVYHPQLAYCVVQFLEK	tr|B9ZVN9|B9ZVN9	3.19	4	LPEEVAT#PTTDEEKDSLIAIDR	sp|P32004-3|L1CAM	13.3	10	LLFPTN@SSSHLVALQGQPLVLECIAEGFPTPTIK
tr|E9PFR3|E9PFR3	49.49	24	SSPHFQVAER	tr|H0YC88|H0YC88	18.37	4	GLMAGGRPEGQYS#EDEDT#DTDEYK	sp|P32004-3|L1CAM	13.3	10	THN@LTDLSPHLR
tr|E9PFR3|E9PFR3	49.49	24	TIHGLIYNALK	tr|H0YC88|H0YC88	18.37	4	GLMAGGRPEGQYS#EDEDT#DTDEYKEAK	sp|P32004-3|L1CAM	13.3	10	VPGN@QTSTTLK
tr|E9PFR3|E9PFR3	49.49	24	TLPPSSNPTGAEFDPEEDEPTLEAAWPHLQLVYEFFLR	tr|H0YC88|H0YC88	18.37	4	GLMAGGRPEGQYS#EDEDTDTDEYK	tr|M0R132|M0R132	6.29	1	ALLPQN@DTR
tr|E9PFR3|E9PFR3	49.49	24	TVETEAVQMLK	tr|H0YC88|H0YC88	18.37	4	GLM^AGGRPEGQYS#EDEDT#DTDEYKEAK	tr|H0Y8Z8|H0Y8Z8	2.86	1	NDMN@ASK
tr|E9PFR3|E9PFR3	49.49	24	VLLPLHK	tr|B4E2B6|B4E2B6	3.37	3	GKAS#PFEEDQNR	tr|F5H3W1|F5H3W1	3.88	1	QLVLN@LTGNTLCAGGASDEK
tr|E9PFR3|E9PFR3	49.49	24	VLPIMFPALYR	tr|B4E2B6|B4E2B6	3.37	3	QAS#PTEVVER	tr|E7EPS8|E7EPS8	1.37	1	VNNGPLGNPIWN@ISGDPTR
tr|E9PFR3|E9PFR3	49.49	24	VMEPLFR	tr|B4E2B6|B4E2B6	3.37	3	RES#LSTSSDLYK	sp|A4D0S4-3|LAMB4	0.58	1	ITQLTAN@ITK
tr|E9PFR3|E9PFR3	49.49	24	YSGGPQIVK	tr|B4DWA1|B4DWA1	28.27	7	AVQLMQQVASNGATLPSALSAS#KSNLVISDPIPGAK	sp|Q8IZF2-2|GP116	4.38	4	ANEQVVQSLN@QTYK
sp|Q15172|2A5A	44.03	18	ATLNELVEYVSTNR	tr|B4DWA1|B4DWA1	28.27	7	LSDSYSNT#LPVR	sp|Q8IZF2-2|GP116	4.38	4	EWN@GTYHCIFR
sp|Q15172|2A5A	44.03	18	CVVQFLEK	tr|B4DWA1|B4DWA1	28.27	7	NSYATTENKT#LPR	sp|Q8IZF2-2|GP116	4.38	4	VLQQQWTN@QSSQLLHSVER
sp|Q15172|2A5A	44.03	18	DATSNEQQELFCQK	tr|B4DWA1|B4DWA1	28.27	7	S#LSPPQSQSK	sp|Q8IZF2-2|GP116	4.38	4	YEEQQLEIQN@SSR
sp|Q15172|2A5A	44.03	18	DTTLTEPVIR	tr|B4DWA1|B4DWA1	28.27	7	S#SSMAAGLER	sp|Q16610|ECM1	8.15	4	GQGEQGSTGGTN@ISSTSEPKEE
sp|Q15172|2A5A	44.03	18	EKKKELER	tr|B4DWA1|B4DWA1	28.27	7	SLS#PPQSQSK	sp|Q16610|ECM1	8.15	4	HIPGLIHN@MTAR
sp|Q15172|2A5A	44.03	18	EVMFLGEIEEILDVIEPTQFK	tr|B4DWA1|B4DWA1	28.27	7	SSST#GNLLDKDDLAIPPPDYGAASR	sp|Q16610|ECM1	8.15	4	HIPGLIHN@M^TAR
sp|Q15172|2A5A	44.03	18	EVM^FLGEIEEILDVIEPTQFK	sp|Q8NFW9-5|MYRIP	6.12	3	DLDTHQVS#DDLS#ETDISNEAR	sp|Q16610|ECM1	8.15	4	QGNN@HTCTWK
sp|Q15172|2A5A	44.03	18	FLESPDFQPSIAK	sp|Q8NFW9-5|MYRIP	6.12	3	DLDTHQVSDDLS#ETDISNEAR	tr|B4E3Q4|B4E3Q4	13.43	7	N@FTLVTQHPEV
sp|Q15172|2A5A	44.03	18	FVQQLLELFDSEDPR	sp|Q8NFW9-5|MYRIP	6.12	3	LGSEEPS#KEPSSPSAQLR	tr|B4E3Q4|B4E3Q4	13.43	7	N@FTLVTQHPEVIYTNQNVVWSK
sp|Q15172|2A5A	44.03	18	GVIVESAYSDIVK	sp|P0CAP2-3|GRL1A	7.99	2	SGS#PISSEER	tr|B4E3Q4|B4E3Q4	13.43	7	N@VTYRPHCHICFTPR
sp|Q15172|2A5A	44.03	18	IEEPLFK	sp|P0CAP2-3|GRL1A	7.99	2	VSS#QAEDTSSSFDNLFIDR	tr|B4E3Q4|B4E3Q4	13.43	7	NILDALMLN@TTR
sp|Q15172|2A5A	44.03	18	ILFDFMDSVSDLK	sp|Q8N5D0-5|WDTC1	4.53	3	GHVS#PQVELPPYLER	tr|B4E3Q4|B4E3Q4	13.43	7	NILDALM^LN@TTR
sp|Q15172|2A5A	44.03	18	KIEEPLFK	sp|Q8N5D0-5|WDTC1	4.53	3	KDS#ISEDEMVLR	tr|B4E3Q4|B4E3Q4	13.43	7	RVQN@VTEFDDSLLR
sp|Q15172|2A5A	44.03	18	LFDDLTSSYK	sp|Q8N5D0-5|WDTC1	4.53	3	KDS#ISEDEM^VLR	tr|B4E3Q4|B4E3Q4	13.43	7	VQN@VTEFDDSLLR
sp|Q15172|2A5A	44.03	18	MISANIFR	tr|E5RI91|E5RI91	18.97	1	S#MTALLPPNPK	sp|Q9H8M5-3|CNNM2	2.26	1	VYGQNINN@ETWSR
sp|Q15172|2A5A	44.03	18	SQGSQAELHPLPQLK	tr|B4E120|B4E120	3.1	2	KVS#CPLTR	sp|Q6UXH1|CREL2	18.13	3	CHMGYQGPLCTDCMDGYFSSLRN@ETHSICTACDESCK
sp|Q15172|2A5A	44.03	18	TLPPSDNPDFDPEEDEPTLEASWPHIQLVYEFFLR	tr|B4E120|B4E120	3.1	2	SLS#PSPLGSSAASTALER	sp|Q6UXH1|CREL2	18.13	3	N@ETHSICTACDESCK
sp|Q15172|2A5A	44.03	18	VLIPMHTAK	tr|M0R0R8|M0R0R8	27.38	4	RSPS#LDNPTPFPNLGPSENPLKR	sp|Q6UXH1|CREL2	18.13	3	NAN@GSYTCEECDSSCVGCTGEGPGNCK
sp|Q13362-4|2A5G	40.37	19	AALSEMVEYITHNR	tr|M0R0R8|M0R0R8	27.38	4	S#PSLDNPTPFPNLGPSENPLK	sp|P13473|LAMP2	41.71	16	EKPEAGTYSVNNGN@DTCLLATM
sp|Q13362-4|2A5G	40.37	19	ADELASQDGR	tr|M0R0R8|M0R0R8	27.38	4	SPS#LDNPTPFPNLGPSENPLK	sp|P13473|LAMP2	41.71	16	GLQLN@ITQDK
sp|Q13362-4|2A5G	40.37	19	CVSSPHFQVAER	tr|M0R0R8|M0R0R8	27.38	4	SPS#LDNPTPFPNLGPSENPLKR	sp|P13473|LAMP2	41.71	16	IAVQFGPGFSWIAN@FTK
sp|Q13362-4|2A5G	40.37	19	CVVQFLEK	tr|H3BTK3|H3BTK3	38.03	6	AS#QGPVYK	sp|P13473|LAMP2	41.71	16	LELN@LTDSEN@ATCLYAK
sp|Q13362-4|2A5G	40.37	19	DSTLTEPVVMALLK	tr|H3BTK3|H3BTK3	38.03	6	ERS#PS#PLRGNVVPSPLPTR	sp|P13473|LAMP2	41.71	16	LELN@LTDSENATCLYAK
sp|Q13362-4|2A5G	40.37	19	DVPPADQEK	tr|H3BTK3|H3BTK3	38.03	6	ERS#PSPLR	sp|P13473|LAMP2	41.71	16	LELNLTDSEN@ATCLYAK
sp|Q13362-4|2A5G	40.37	19	FVLQLLELFDSEDPR	tr|H3BTK3|H3BTK3	38.03	6	GNVVPS#PLPTR	sp|P13473|LAMP2	41.71	16	MGLQLN@ITQDK
sp|Q13362-4|2A5G	40.37	19	FVLQLLELFDSEDPRER	tr|H3BTK3|H3BTK3	38.03	6	S#PS#PLRGNVVPSPLPTR	sp|P13473|LAMP2	41.71	16	NDVVQHYWDVLVQAFVQN@GTVSTNEFLCDK
sp|Q13362-4|2A5G	40.37	19	ILPIMFPSLYR	tr|H3BTK3|H3BTK3	38.03	6	VVPS#PLPTR	sp|P13473|LAMP2	41.71	16	SIANNN@LSYWDAPLGSSYMCNK
sp|Q13362-4|2A5G	40.37	19	IMEPLFR	tr|A9IYQ1|A9IYQ1	42.72	15	DDSDLS#ELEKPR	sp|P13473|LAMP2	41.71	16	SYNTGDN@TTFPDAEDK
sp|Q13362-4|2A5G	40.37	19	LFDDCTQQFK	tr|A9IYQ1|A9IYQ1	42.72	15	EDILENEDEQNS#PPKK	sp|P13473|LAMP2	41.71	16	VASVININPN@TTH
sp|Q13362-4|2A5G	40.37	19	NVITEPIYPEVVHMF	tr|A9IYQ1|A9IYQ1	42.72	15	GHTASES#DEQQWPEEK	sp|P13473|LAMP2	41.71	16	VASVININPN@TTHSTGSCR
sp|Q13362-4|2A5G	40.37	19	NVITEPIYPEVVHMFAVNMFR	tr|A9IYQ1|A9IYQ1	42.72	15	GRLDS#SEMDHS#ENEDYTMSSPLPGK	sp|P13473|LAMP2	41.71	16	VQN@GTVSTNEFLCDK
sp|Q13362-4|2A5G	40.37	19	QCCVLFDFVSDPLSDLK	tr|A9IYQ1|A9IYQ1	42.72	15	GRLDS#SEMDHSENEDYTMSSPLPGK	sp|P13473|LAMP2	41.71	16	VQPFN@VTQGK
sp|Q13362-4|2A5G	40.37	19	QINNIFYR	tr|A9IYQ1|A9IYQ1	42.72	15	KKT#PVTEQEEK	sp|P13473|LAMP2	41.71	16	WQMN@FTVR
sp|Q13362-4|2A5G	40.37	19	SLSVYHPQLAYCVVQFLEK	tr|A9IYQ1|A9IYQ1	42.72	15	LDSSEMDHS#ENEDYTMSSPLPGK	sp|P13473|LAMP2	41.71	16	WQM^N@FTVR
sp|Q13362-4|2A5G	40.37	19	SSPHFQVAER	tr|A9IYQ1|A9IYQ1	42.72	15	LDSSEMDHS#ENEDYTM^SSPLPGK	sp|O95388-4|WISP1	12.9	1	MCAQQLGDN@CTEAAICDPHR
sp|Q13362-4|2A5G	40.37	19	TIHGLIYNALK	tr|A9IYQ1|A9IYQ1	42.72	15	LDSSEM^DHS#ENEDYTMSSPLPGK	sp|Q96PD5|PGRP2	11.63	6	CMSQEQLAQVAAN@ATK
sp|Q13362-4|2A5G	40.37	19	TLPPSSNPTGAEFDPEEDEPTLEAAWPHLQLVYEFFLR	tr|A9IYQ1|A9IYQ1	42.72	15	LKEDILENEDEQNS#PPK	sp|Q96PD5|PGRP2	11.63	6	GFGVAIVGN@YTAALPTEAALR
sp|Q16718|NDUA5	65.52	6	ILDVLEEIPK	tr|A9IYQ1|A9IYQ1	42.72	15	LKEDILENEDEQNS#PPKK	sp|Q96PD5|PGRP2	11.63	6	LEPVHLQLQCMSQEQLAQVAAN@ATK
sp|Q16718|NDUA5	65.52	6	KLEDQLQGGQLEEVILQAEHELNLAR	tr|A9IYQ1|A9IYQ1	42.72	15	METVSNASSSSNPSS#PGR	sp|Q96PD5|PGRP2	11.63	6	MSQEQLAQVAAN@ATK
sp|Q16718|NDUA5	65.52	6	LEDQLQGGQLEEVILQAEHELNLAR	tr|A9IYQ1|A9IYQ1	42.72	15	M^ETVSNASSSSNPSS#PGR	sp|Q96PD5|PGRP2	11.63	6	M^SQEQLAQVAAN@ATK
sp|Q16718|NDUA5	65.52	6	LWEPLVEEPPADQWK	tr|A9IYQ1|A9IYQ1	42.72	15	S#KS#KQHR	sp|Q96PD5|PGRP2	11.63	6	SLN@ATELDPCPLSPELLGLTK
sp|Q16718|NDUA5	65.52	6	TTGLVGLAVCNTPHER	tr|A9IYQ1|A9IYQ1	42.72	15	SGPPAPEEEEEEERQS#GNTEQK	tr|F2Z3B8|F2Z3B8	2.61	3	DINSQQELQN@ITTDTR
sp|Q16718|NDUA5	65.52	6	YTEQITNEK	sp|Q9NTI5|PDS5B	12.37	18	AES#PESSAIESTQST#PQK	tr|F2Z3B8|F2Z3B8	2.61	3	KVEVEPLN@STAVHVYWK
sp|Q93100-4|KPBB	22.84	19	AYLQLGINEK	sp|Q9NTI5|PDS5B	12.37	18	AES#PESSAIESTQSTPQK	tr|F2Z3B8|F2Z3B8	2.61	3	VEVEPLN@STAVHVYWK
sp|Q93100-4|KPBB	22.84	19	DIDPVQR	sp|Q9NTI5|PDS5B	12.37	18	EDILENEDEQNS#PPKK	sp|Q06033-2|ITIH3	3.84	2	NAHGEEKEN@LTAR
sp|Q93100-4|KPBB	22.84	19	EGTVSDHIER	sp|Q9NTI5|PDS5B	12.37	18	ENDS#SEEVDVFQGSSPVDDIPQEETEEEEVSTVNVR	sp|Q06033-2|ITIH3	3.84	2	TAFITN@FTLTIDGVTYPGNVK
sp|Q93100-4|KPBB	22.84	19	FNPILDMLAALK	sp|Q9NTI5|PDS5B	12.37	18	GHTASES#DEQQWPEEK	sp|Q9Y6N6|LAMC3	4.83	4	CSPLGAASAQCHEN@GTCVCRPGFEGYK
sp|Q93100-4|KPBB	22.84	19	GGDKPALDLYQLSPSEVK	sp|Q9NTI5|PDS5B	12.37	18	GRLDS#SEMDHS#ENEDYTMSSPLPGK	sp|Q9Y6N6|LAMC3	4.83	4	GTAEAAHECLPCN@CSGR
sp|Q93100-4|KPBB	22.84	19	GIIGGVK	sp|Q9NTI5|PDS5B	12.37	18	GRLDS#SEMDHSENEDYTMSSPLPGK	sp|Q9Y6N6|LAMC3	4.83	4	LGSLDTHQAPAQALN@ETQWALER
sp|Q93100-4|KPBB	22.84	19	ISDTEELPEFK	sp|Q9NTI5|PDS5B	12.37	18	KKT#PVTEQEEK	sp|Q9Y6N6|LAMC3	4.83	4	LLAN@LTSLR
sp|Q93100-4|KPBB	22.84	19	LLADELISPK	sp|Q9NTI5|PDS5B	12.37	18	LDSSEMDHS#ENEDYTMSSPLPGK	sp|Q7Z2K6|ERMP1	3.43	2	GSTLSQWSLGN@GTPVTSK
sp|Q93100-4|KPBB	22.84	19	LQVFLNTYGIQTQTPQQVEPIQIWPQQELVK	sp|Q9NTI5|PDS5B	12.37	18	LDSSEMDHS#ENEDYTM^SSPLPGK	sp|Q7Z2K6|ERMP1	3.43	2	ITPHIPEIN@DSIR
sp|Q93100-4|KPBB	22.84	19	NPELEFQDK	sp|Q9NTI5|PDS5B	12.37	18	LDSSEM^DHS#ENEDYTMSSPLPGK	sp|Q14314|FGL2	11.16	4	LDGSTN@FTR
sp|Q93100-4|KPBB	22.84	19	QTLCSLLPR	sp|Q9NTI5|PDS5B	12.37	18	LKEDILENEDEQNS#PPK	sp|Q14314|FGL2	11.16	4	LHVGNYN@GTAGDALR
sp|Q93100-4|KPBB	22.84	19	QVQEYQDLLTPVLHHTTEGYPVVPK	sp|Q9NTI5|PDS5B	12.37	18	LKEDILENEDEQNS#PPKK	sp|Q14314|FGL2	11.16	4	NN@ETEEIKDER
sp|Q93100-4|KPBB	22.84	19	QVTLGAFGHEEEVISNPLSPR	sp|Q9NTI5|PDS5B	12.37	18	METVSNASSSSNPSS#PGR	sp|Q14314|FGL2	11.16	4	VAN@LTFVVNSLDGK
sp|Q93100-4|KPBB	22.84	19	SGSVYEPLK	sp|Q9NTI5|PDS5B	12.37	18	M^ETVSNASSSSNPSS#PGR	tr|Q5T712|Q5T712	18.72	2	KPQDQGLN@HTCNYYLQPEEDVTIGVWH
sp|Q93100-4|KPBB	22.84	19	STLLLYQSPTTGLFPTK	sp|Q9NTI5|PDS5B	12.37	18	S#KS#KQHR	tr|Q5T712|Q5T712	18.72	2	KPQDQGLN@HTCNYYLQPEEDVTIGVWHTVPAVWWK
sp|Q93100-4|KPBB	22.84	19	VIQNIIYYK	sp|Q9NTI5|PDS5B	12.37	18	SGPPAPEEEEEEERQS#GNTEQK	sp|Q9HCK4-2|ROBO2	0.76	1	IWCLGN@ETR
sp|Q93100-4|KPBB	22.84	19	VPDFGVWER	sp|Q9NTI5|PDS5B	12.37	18	TPS#PSQPK	sp|Q5UCC4-2|EMC10	13.78	1	GHEVEDVDLELFN@TSVQLQPPTTAPGPETAAFIER
sp|Q93100-4|KPBB	22.84	19	VVDSLAPSITNVLVQGK	sp|P28066|PSA5	5.39	3	IT#SPLM^EPSSIEK	sp|Q13332-6|PTPRS	0.68	1	KVEAEALN@ATAIR
sp|Q93100-4|KPBB	22.84	19	VWQILER	sp|P28066|PSA5	5.39	3	ITS#PLMEPSSIEK	sp|Q6PIU2-3|NCEH1	15.27	3	IVNN@HTSLDVEEAAAVR
sp|Q8IUX1-4|T126B	18.82	2	DSGVVPVGTEEAPK	sp|P28066|PSA5	5.39	3	ITS#PLM^EPSSIEK	sp|Q6PIU2-3|NCEH1	15.27	3	LN@WTSLLPASFTK
sp|Q8IUX1-4|T126B	18.82	2	TYASLATLPFLSTVVTDK	sp|Q14524-3|SCN5A	0.76	1	RKRM^S#S#GTEECGEDR	sp|Q6PIU2-3|NCEH1	15.27	3	TSWPTN@FSVGIR
sp|Q9H7D7-2|WDR26	25.12	13	DTTVIIWQVDPDTHLLK	tr|C9JMQ4|C9JMQ4	18.63	4	AAPTT#PPPPVK	tr|E5RIA2|E5RIA2	1.81	1	AIIAN@LTCK
sp|Q9H7D7-2|WDR26	25.12	13	FSNDGTK	tr|C9JMQ4|C9JMQ4	18.63	4	AAPTT#PPPPVKR	tr|Q7Z6V2|Q7Z6V2	15.6	2	SQN@DTVTPDVWYTSK
sp|Q9H7D7-2|WDR26	25.12	13	FVTGGQR	tr|C9JMQ4|C9JMQ4	18.63	4	GPSASSVAVMTS#STSDHHLDAAAAR	tr|Q7Z6V2|Q7Z6V2	15.6	2	SQN@DTVTPDVWYTSKPK
sp|Q9H7D7-2|WDR26	25.12	13	GQFYQCDLDGNLLDSWEGVR	tr|C9JMQ4|C9JMQ4	18.63	4	RGPSASSVAVMTSS#TSDHHLDAAAAR	tr|Q5TEH8|Q5TEH8	9.03	3	ATQDGAN@FTAAR
sp|Q9H7D7-2|WDR26	25.12	13	GYNFEDLTDR	tr|G3V5R8|G3V5R8	16.3	1	TDTS#HHDQDHPTFNK	tr|Q5TEH8|Q5TEH8	9.03	3	WN@CTTLDR
sp|Q9H7D7-2|WDR26	25.12	13	LALLNVATQGVHLWDLQDR	tr|B4DH15|B4DH15	10.19	2	DAS#PSKEER	tr|Q5TEH8|Q5TEH8	9.03	3	WN@CTTLDRDHTVFGR
sp|Q9H7D7-2|WDR26	25.12	13	LIGQHLNGLGLNQTVDLLMQESGCR	tr|B4DH15|B4DH15	10.19	2	DRDAS#PSKEER	tr|E9PMC0|E9PMC0	3.28	1	DIN@VTGVWER
sp|Q9H7D7-2|WDR26	25.12	13	LSQSDEDVIR	sp|Q8NDB2-4|BANK1	1.99	1	S#FIINRPPAPTPR	tr|F5H325|F5H325	9.62	3	QGIDFCPGQN@VSGVTTH
sp|Q9H7D7-2|WDR26	25.12	13	NIVQEDHPIMSFTISK	sp|Q5M775|CYTSB	13.11	9	ASLS#PDASDFEHITAETPSRPLSSTSNPFK	tr|F5H325|F5H325	9.62	3	QGIDFCPGQN@VSGVTTHNLEDHTK
sp|Q9H7D7-2|WDR26	25.12	13	SELPIAELTGH	sp|Q5M775|CYTSB	13.11	9	ASS#EDTLNKPGSTAASGVVR	tr|F5H325|F5H325	9.62	3	TGEAN@LTQIYLQEALDFIK
sp|Q9H7D7-2|WDR26	25.12	13	SELPIAELTGHTR	sp|Q5M775|CYTSB	13.11	9	CSTAGSS#PNSVSELSLASLTEK	sp|Q13683-13|ITA7	4.98	6	ALDPAEKPLCLSNEN@ASHVECELGNPMK
sp|Q9H7D7-2|WDR26	25.12	13	VLEALQVLR	sp|Q5M775|CYTSB	13.11	9	KS#VSSPTSSNTPTPTK	sp|Q13683-13|ITA7	4.98	6	ALDPAEKPLCLSNEN@ASHVECELGNPM^K
sp|Q9H7D7-2|WDR26	25.12	13	YLEYLEDGK	sp|Q5M775|CYTSB	13.11	9	KSPS#LESLSRPPSLGFGDTR	sp|Q13683-13|ITA7	4.98	6	KKN@ITLDCAR
sp|Q6UN15-5|FIP1	34.35	12	AEFTSPPSLFK	sp|Q5M775|CYTSB	13.11	9	S#PLSGIPVR	sp|Q13683-13|ITA7	4.98	6	KN@ITLDCAR
sp|Q6UN15-5|FIP1	34.35	12	AFPYGNVAFPHLPGSAPSWPSLVDTSK	sp|Q5M775|CYTSB	13.11	9	S#STSLAFESR	sp|Q13683-13|ITA7	4.98	6	LWN@STFLEEYSAVK
sp|Q6UN15-5|FIP1	34.35	12	ANENSNIQVLSER	sp|Q5M775|CYTSB	13.11	9	SVSS#PTSSNTPTPTK	sp|Q13683-13|ITA7	4.98	6	N@ITLDCAR
sp|Q6UN15-5|FIP1	34.35	12	GVDLDAPGSINGVPLLEVDLDSFEDKPWR	sp|Q5M775|CYTSB	13.11	9	TS#PTPPESATTVK	tr|B5MEF0|B5MEF0	46.75	1	EREHEFQSKQQAAM^GSQGN@LSAEVEQATRRQVQGMQ
sp|Q6UN15-5|FIP1	34.35	12	HREKEETRHKSSRSNSRR	sp|Q6SPF0|SAMD1	13.01	3	AAAAAATAPPS#PGPAQPGPR	sp|Q96KA5-2|CLP1L	1.59	1	TVN@VSVPK
sp|Q6UN15-5|FIP1	34.35	12	ITAEDCTMEVTPGAEIQDGR	sp|Q6SPF0|SAMD1	13.01	3	EGGTASVATGPDS#PSPVPLPPGKPALPGADGTPFGCPPGR	tr|K7EP70|K7EP70	0.95	1	CRGN@ETALR
sp|Q6UN15-5|FIP1	34.35	12	KPGADLSDYFNYGFNEDTWK	sp|Q6SPF0|SAMD1	13.01	3	RGAT#PPAPPR	tr|B4DS52|B4DS52	6.82	2	IFIFN@QTGIEAK
sp|Q6UN15-5|FIP1	34.35	12	LPGAIDVIGQTITISR	tr|G5E9X3|G5E9X3	3.65	6	CPS#PINEHNGLIK	tr|B4DS52|B4DS52	6.82	2	N@ITGLEN@FTLK
sp|Q6UN15-5|FIP1	34.35	12	MGLEVIPVTSTTNK	tr|G5E9X3|G5E9X3	3.65	6	DKMS#SPPSSPQK	sp|Q13641|TPBG	15	5	N@LTEVPTDLPAYVR
sp|Q6UN15-5|FIP1	34.35	12	QWDYYAR	tr|G5E9X3|G5E9X3	3.65	6	MS#SPPS#SPQKCPS#PINEHNGLIK	sp|Q13641|TPBG	15	5	N@LTHLESLHLEDNALK
sp|Q6UN15-5|FIP1	34.35	12	TGAPQYGSYGTAPVNLNIK	tr|G5E9X3|G5E9X3	3.65	6	MSS#PPSS#PQKCPS#PINEHNGLIK	sp|Q13641|TPBG	15	5	RPPLAELAALN@LSGSR
sp|Q6UN15-5|FIP1	34.35	12	VYGTTGTK	tr|G5E9X3|G5E9X3	3.65	6	MSS#PPSSPQK	sp|Q13641|TPBG	15	5	VLHN@GTLAELQGLPH
sp|Q9BY42|RTF2	20.59	5	AAESVSKPDVSEEAPGPSK	tr|G5E9X3|G5E9X3	3.65	6	M^SS#PPSSPQK	sp|Q13641|TPBG	15	5	VLHN@GTLAELQGLPHIR
sp|Q9BY42|RTF2	20.59	5	DAVIEFLLDK	tr|H0Y5Z6|H0Y5Z6	1.47	1	SS#SVHSIPSTANR	sp|O75900|MMP23	4.87	3	ALMHLN@ATLR
sp|Q9BY42|RTF2	20.59	5	RPIVACELGR	sp|P07948-2|LYN	4.68	5	DSLS#DDGVDLK	sp|O75900|MMP23	4.87	3	ALM^HLN@ATLR
sp|Q9BY42|RTF2	20.59	5	SIADSEESEAYK	sp|P07948-2|LYN	4.68	5	GKDS#LS#DDGVDLK	sp|O75900|MMP23	4.87	3	WDHFN@LTYR
sp|Q9BY42|RTF2	20.59	5	TGKPEEASLDSR	sp|P07948-2|LYN	4.68	5	GKDS#LSDDGVDLK	tr|C9J5X1|C9J5X1	1.98	2	LNPGN@YTAR
sp|Q9BZF1|OSBL8	35.77	26	CLWIHPR	sp|P07948-2|LYN	4.68	5	GKDSLS#DDGVDLK	tr|C9J5X1|C9J5X1	1.98	2	VAGLESLGDLFPN@LTVIR
sp|Q9BZF1|OSBL8	35.77	26	CWM^DALELALK	sp|P07948-2|LYN	4.68	5	VIEDNEY#TAR	tr|D6RHJ6|D6RHJ6	12.1	4	EN@ISDPTSPLR
sp|Q9BZF1|OSBL8	35.77	26	DGVIQTK	tr|B4DIX5|B4DIX5	5.35	2	KSEEEPTREELEFDMDS#VINGEGPVGTADPAEK	tr|D6RHJ6|D6RHJ6	12.1	4	IIVPLNNREN@ISDPTSPLR
sp|Q9BZF1|OSBL8	35.77	26	DQTEATQEK	tr|B4DIX5|B4DIX5	5.35	2	SPQPSS#PALEHFR	tr|D6RHJ6|D6RHJ6	12.1	4	NNREN@ISDPTSPLR
sp|Q9BZF1|OSBL8	35.77	26	DVLGPSTVVANSDESQLLTPGK	tr|C9JMZ9|C9JMZ9	13.46	2	KS#SPSSPAVR	tr|D6RHJ6|D6RHJ6	12.1	4	NREN@ISDPTSPLR
sp|Q9BZF1|OSBL8	35.77	26	EHDLSVSSDSTHVTFYGLLR	tr|C9JMZ9|C9JMZ9	13.46	2	SQS#FSHQQPSR	sp|P82987-2|ATL3	2.02	3	AN@GTVQVVSPR
sp|Q9BZF1|OSBL8	35.77	26	ELLSTITDPSVIVMADWLK	sp|Q8WXG6-6|MADD	5.61	5	CDINGDTPNVDPLTHAALGDAS#EVEIDELQNQK	sp|P82987-2|ATL3	2.02	3	AYLLPN@TSVIIK
sp|Q9BZF1|OSBL8	35.77	26	FADTRPWDPLNDMIQFEK	sp|Q8WXG6-6|MADD	5.61	5	GTLS#DSEIETNSATSTIFGK	sp|P82987-2|ATL3	2.02	3	GVPQPN@ITWLK
sp|Q9BZF1|OSBL8	35.77	26	FEEQGDFESEK	sp|Q8WXG6-6|MADD	5.61	5	KRSPT#ESVNTPVGK	sp|P13284|GILT	20.4	7	APLVN@VTLYYEALCGGCR
sp|Q9BZF1|OSBL8	35.77	26	GIELGDIQSSIESIK	sp|Q8WXG6-6|MADD	5.61	5	NHSTSFS#LSNLTLPTK	sp|P13284|GILT	20.4	7	EILN@VTLVPYGNAQEQN@VSGR
sp|Q9BZF1|OSBL8	35.77	26	KPYNPILGETFR	sp|Q8WXG6-6|MADD	5.61	5	S#PTESVNTPVGK	sp|P13284|GILT	20.4	7	ELFPTWLLVM^EILN@VTLVPY
sp|Q9BZF1|OSBL8	35.77	26	LFELDPLTGEWHYK	sp|Q70EL4-2|UBP43	2.99	2	S#TSQSIVSLLTGTAGEDEK	sp|P13284|GILT	20.4	7	GNAQEQN@VSGR
sp|Q9BZF1|OSBL8	35.77	26	LFHPLEQSIWAVK	sp|Q70EL4-2|UBP43	2.99	2	STSQS#IVSLLTGTAGEDEK	sp|P13284|GILT	20.4	7	LVMEILN@VTLVPYGNAQEQN@VSGR
sp|Q9BZF1|OSBL8	35.77	26	LGSSDCVNQISGK	tr|H0YCZ0|H0YCZ0	4.88	1	DGSIS#PVSSECSVVER	sp|P13284|GILT	20.4	7	NAPLVN@VTLYYEALCGGCR
sp|Q9BZF1|OSBL8	35.77	26	LKPFLGSSDCVNQISGK	tr|M0R1V7|M0R1V7	39.68	3	T#ITLEVEPSDTIENVK	sp|P13284|GILT	20.4	7	SNAPLVN@VTLYYEALCGGCR
sp|Q9BZF1|OSBL8	35.77	26	NGQWVGTVLLNACEIIERPSK	tr|M0R1V7|M0R1V7	39.68	3	TITLEVEPS#DTIENVK	sp|Q9UHN6-2|TMEM2	7.12	7	ALVGVIDGGSTSCN@ESVR
sp|Q9BZF1|OSBL8	35.77	26	QTQEEIKR	tr|M0R1V7|M0R1V7	39.68	3	TLS#DYNIQK	sp|Q9UHN6-2|TMEM2	7.12	7	FDTHEYRN@ESR
sp|Q9BZF1|OSBL8	35.77	26	QVRPGMDLSK	sp|P09038-2|FGF2	13.55	1	ESNNYNT#YRSRKY#TSWY#VALK	sp|Q9UHN6-2|TMEM2	7.12	7	GDPSVISVN@GTDFTFR
sp|Q9BZF1|OSBL8	35.77	26	SLIWTLLK	sp|Q70E73|RAPH1	13.2	11	FTPPAESGSPSKET#LPPPAAPPKPGK	sp|Q9UHN6-2|TMEM2	7.12	7	HPSCVN@VSK
sp|Q9BZF1|OSBL8	35.77	26	TDNSEVFWNPTPDIK	sp|Q70E73|RAPH1	13.2	11	LTQAEISEQPTMATVVPQVPTS#PK	sp|Q9UHN6-2|TMEM2	7.12	7	N@NSMCTTMR
sp|Q9BZF1|OSBL8	35.77	26	TFYIAEQVSHHPPISAF	sp|Q70E73|RAPH1	13.2	11	LTQAEISEQPTM^ATVVPQVPTS#PK	sp|Q9UHN6-2|TMEM2	7.12	7	QLN@ISHLLVPLGLAK
sp|Q9BZF1|OSBL8	35.77	26	TGYSAILEFK	sp|Q70E73|RAPH1	13.2	11	QIASQFPPPPTPPAMESQPLKPVPANVAPQS#PPAVK	sp|Q9UHN6-2|TMEM2	7.12	7	TLN@SSGLPFGSYTFEK
sp|Q9BZF1|OSBL8	35.77	26	TMIREGK	sp|Q70E73|RAPH1	13.2	11	QIASQFPPPPTPPAM^ESQPLKPVPANVAPQS#PPAVK	tr|C9JNC3|C9JNC3	22.09	1	GSVALVIHN@ITAQEN@GTYR
sp|Q9BZF1|OSBL8	35.77	26	VVLPTFILEPR	sp|Q70E73|RAPH1	13.2	11	QQS#FCAKPPPSPLSPVPSVVK	sp|Q15223-3|PVRL1	3.13	1	NPN@GTVTVISR
sp|Q9BZF1|OSBL8	35.77	26	WYLSGFYK	sp|Q70E73|RAPH1	13.2	11	RPS#VDSLVSK	sp|P28039-2|AOAH	2.76	2	DCN@DSDESVYPGR
sp|Q9BZF1|OSBL8	35.77	26	YVLEEAQR	sp|Q70E73|RAPH1	13.2	11	S#FCAKPPPSPLS#PVPSVVK	sp|P28039-2|AOAH	2.76	2	GRDCN@DSDESVYPGR
sp|Q9H0X9|OSBL5	11.15	6	CWLDALELALR	sp|Q70E73|RAPH1	13.2	11	SQS#IVSSVFSEAWK	sp|Q8N6C8-2|LIRA3	4.8	1	QPQAGLSQAN@FTLGPVSR
sp|Q9H0X9|OSBL5	11.15	6	KPYNPILGETFR	sp|Q70E73|RAPH1	13.2	11	TSLVPPLS#PQPK	sp|Q9H330-3|TM245	4.87	3	ILGDKVN@NTAVIEK
sp|Q9H0X9|OSBL5	11.15	6	PQLFHLDPITQEWHYRYEDHSPWDPLK	sp|Q70E73|RAPH1	13.2	11	TVAPVVTQAAPPT#PTPPVPPAK	sp|Q9H330-3|TM245	4.87	3	N@VTHSGR
sp|Q9H0X9|OSBL5	11.15	6	QLLSALTDPSVVIMADSLK	tr|H3BTD6|H3BTD6	22.06	1	SQDVAVS#PQQQQCSK	sp|Q9H330-3|TM245	4.87	3	VN@NTAVIEK
sp|Q9H0X9|OSBL5	11.15	6	VGQWVGTVLLHCCELIER	tr|H0Y4A4|H0Y4A4	12.9	2	AS#FSNLPGLR	tr|H7C174|H7C174	4.21	1	N@FTVACQHR
sp|Q9H0X9|OSBL5	11.15	6	VVLPTFVLEPR	tr|H0Y4A4|H0Y4A4	12.9	2	KIS#ADTIGDEGFFDLLSR	tr|F5H8L5|F5H8L5	2.39	1	TSALDKN@TSR
tr|A2A2Y8|A2A2Y8	8.15	2	KEMELLIMTKDSGK	tr|B7ZKR7|B7ZKR7	1.05	1	AFYGS#EEDEAK	sp|Q7Z5L7-4|PODN	7.13	2	ELYLQNNYLTDEGLDN@ETFWK
tr|A2A2Y8|A2A2Y8	8.15	2	VFTASPASIAATSFSEDTLK	sp|Q96T51|RUFY1	4.94	2	ICEEQEQALQEMGLHLS#QSK	sp|Q7Z5L7-4|PODN	7.13	2	LSSLEYLDLSSNN@LSR
sp|Q99490-2|AGAP2	8.97	6	DAWVQAIESQILASLQCCESSK	sp|Q96T51|RUFY1	4.94	2	RAT#GNLSASCGSALR	sp|P48960-3|CD97	9.54	7	GDKN@VTMGQSSAR
sp|Q99490-2|AGAP2	8.97	6	GGLALALVGTQDR	tr|E7EPD0|E7EPD0	12.56	4	AADRLPNLS#SPSAEGPPGPPSGPAPR	sp|P48960-3|CD97	9.54	7	LSAVNSIFLSHN@NTK
sp|Q99490-2|AGAP2	8.97	6	ISASSPR	tr|E7EPD0|E7EPD0	12.56	4	AGLQS#LEASGR	sp|P48960-3|CD97	9.54	7	N@GSTTCQCSHL
sp|Q99490-2|AGAP2	8.97	6	LGVLGDAR	tr|E7EPD0|E7EPD0	12.56	4	GLEFPMTDLDMLS#PIHTPQR	sp|P48960-3|CD97	9.54	7	SIFLSHN@NTK
sp|Q99490-2|AGAP2	8.97	6	SGNSLNK	tr|E7EPD0|E7EPD0	12.56	4	LPNLSS#PSAEGPPGPPSGPAPR	sp|P48960-3|CD97	9.54	7	TFKN@ESENTCQDVDECQQNPR
sp|Q99490-2|AGAP2	8.97	6	VDDPELQDSIQASLDSIR	sp|O95685|PPR3D	5.69	1	SLS#CLSDLDGGVALEPR	sp|P48960-3|CD97	9.54	7	WCPQN@SSCVN@ATACR
sp|Q9NRC1-3|ST7	11.52	5	AVEFNPHVPK	sp|Q9UI10-2|EI2BD	8.1	3	AS#PSTAGETPSGVK	sp|P48960-3|CD97	9.54	7	WCPQNSSCVN@ATACR
sp|Q9NRC1-3|ST7	11.52	5	INDNLSTVSMFLNTLTPK	sp|Q9UI10-2|EI2BD	8.1	3	KGEQGGPPPKAS#PSTAGETPSGVK	sp|Q12884|SEPR	5	4	DDNLEHYKN@STVMAR
sp|Q9NRC1-3|ST7	11.52	5	NPLNLFR	sp|Q9UI10-2|EI2BD	8.1	3	SLS#GSLCALFSDADSGSGMK	sp|Q12884|SEPR	5	4	DILN@GTFSYK
sp|Q9NRC1-3|ST7	11.52	5	SLILPPEHILK	sp|Q02080-2|MEF2B	7.61	2	SERLS#PAPGGPGDFPK	sp|Q12884|SEPR	5	4	N@STVMAR
sp|Q9NRC1-3|ST7	11.52	5	VEGALNLLHCTWEGTFR	sp|Q02080-2|MEF2B	7.61	2	T#PPPLYLPTEGR	sp|Q12884|SEPR	5	4	SVN@ASNYGLSPDR
tr|H0Y7M0|H0Y7M0	8.71	3	DYLLEMK	sp|Q8N3V7-2|SYNPO	30.01	30	AAS#PAKPSSLDLVPNLPK	sp|P34810-2|CD68	22.22	8	AAQWTFSAQN@ASLR
tr|H0Y7M0|H0Y7M0	8.71	3	NPLNLFR	sp|Q8N3V7-2|SYNPO	30.01	30	APAPQPPSLPDRS#PR	sp|P34810-2|CD68	22.22	8	DLQAPLGQSFSCSN@SSIILSPAVHLDLL
tr|H0Y7M0|H0Y7M0	8.71	3	SLILPPEHILK	sp|Q8N3V7-2|SYNPO	30.01	30	APAPQPPSLPDRS#PRPQR	sp|P34810-2|CD68	22.22	8	DLQAPLGQSFSCSN@SSIILSPAVHLDLLSLR
sp|Q5HYK7-2|SH319	15.12	9	AVQPAPTR	sp|Q8N3V7-2|SYNPO	30.01	30	AS#PAAAEEVVPEWASCLK	sp|P34810-2|CD68	22.22	8	ETIGDYTWTN@GSQPCVHLQ
sp|Q5HYK7-2|SH319	15.12	9	EGIFPAVFVR	sp|Q8N3V7-2|SYNPO	30.01	30	CPS#PTMSLPSSWK	sp|P34810-2|CD68	22.22	8	ETIGDYTWTN@GSQPCVHLQAQ
sp|Q5HYK7-2|SH319	15.12	9	EGIFPAVFVRPCPAEAK	sp|Q8N3V7-2|SYNPO	30.01	30	DRAS#PAAAEEVVPEWASCLK	sp|P34810-2|CD68	22.22	8	FSAQN@ASLR
sp|Q5HYK7-2|SH319	15.12	9	GENEDELSFK	sp|Q8N3V7-2|SYNPO	30.01	30	GALPPS#PALPR	sp|P34810-2|CD68	22.22	8	SCSN@SSIILSPAVHLDLLSLR
sp|Q5HYK7-2|SH319	15.12	9	IITPLDEHLR	sp|Q8N3V7-2|SYNPO	30.01	30	MRS#PQPARPGSAAVPGAAFAPIPR	sp|P34810-2|CD68	22.22	8	TFSAQN@ASLR
sp|Q5HYK7-2|SH319	15.12	9	SLGEGPPANPPVPVLQSK	sp|Q8N3V7-2|SYNPO	30.01	30	M^RS#PQPARPGSAAVPGAAFAPIPR	sp|Q5VW38-3|GP107	7	1	VLGQSQEPNVNPASAGN@QTQK
sp|Q5HYK7-2|SH319	15.12	9	SLPPKPTVSSGK	sp|Q8N3V7-2|SYNPO	30.01	30	RS#PTDSDVSLDSEDSGAK	tr|C9JNC2|C9JNC2	2.3	3	FILILDPAISGN@ETQYLPFIR
sp|Q5HYK7-2|SH319	15.12	9	TGIFPLNFVEPVEDYPTSGANVLSTK	sp|Q8N3V7-2|SYNPO	30.01	30	RSPTDSDVSLDSEDS#GAKSPGILGYNICPR	tr|C9JNC2|C9JNC2	2.3	3	GGYIFPTQKPN@TTTEASR
sp|Q5HYK7-2|SH319	15.12	9	VFEGQTNIETSGLPK	sp|Q8N3V7-2|SYNPO	30.01	30	S#PART#PPASLYHGYLPENGVLRPEPTK	tr|C9JNC2|C9JNC2	2.3	3	LGN@NTAAWDQLGK
sp|Q9P0S2|COX16	28.3	3	GPRPWEDPDLLQGR	sp|Q8N3V7-2|SYNPO	30.01	30	S#PGILGYNICPR	sp|P16422|EPCAM	7.64	4	AEMN@GSK
sp|Q9P0S2|COX16	28.3	3	ISLESEYEK	sp|Q8N3V7-2|SYNPO	30.01	30	S#PLPAGPSSCTSPR	sp|P16422|EPCAM	7.64	4	AEM^N@GSK
sp|Q9P0S2|COX16	28.3	3	MDPELEK	sp|Q8N3V7-2|SYNPO	30.01	30	S#PLPAPPR	sp|P16422|EPCAM	7.64	4	QCN@GTSMCWCVNTAGVR
sp|Q7Z2E3-8|APTX	19.88	7	DEQVVVIK	sp|Q8N3V7-2|SYNPO	30.01	30	S#PLPAPPRPF	sp|P16422|EPCAM	7.64	4	QCN@GTSM^CWCVNTAGVR
sp|Q7Z2E3-8|APTX	19.88	7	DGMPELLK	sp|Q8N3V7-2|SYNPO	30.01	30	S#PLPAPPRPFLYR	sp|P25311|ZA2G	15.1	7	AREDIFMETLKDIVEYYNDSN@GSHVLQGR
sp|Q7Z2E3-8|APTX	19.88	7	LPHLEAVVIGR	sp|Q8N3V7-2|SYNPO	30.01	30	S#PQPARPGSAAVPGAAFAPIPR	sp|P25311|ZA2G	15.1	7	DIVEYYN@DSN@GSHVLQGR
sp|Q7Z2E3-8|APTX	19.88	7	LQPGQVLH	sp|Q8N3V7-2|SYNPO	30.01	30	S#PT#M^SLPSSWK	sp|P25311|ZA2G	15.1	7	DIVEYYN@DSNGSHVLQGR
sp|Q7Z2E3-8|APTX	19.88	7	QVGVNPTSIDSVVIGK	sp|Q8N3V7-2|SYNPO	30.01	30	S#PTDSDVSLDSEDSGAK	sp|P25311|ZA2G	15.1	7	DIVEYYNDSN@GSHVL
sp|Q7Z2E3-8|APTX	19.88	7	VCWLVR	sp|Q8N3V7-2|SYNPO	30.01	30	SAGAENPRPFS#PPR	sp|P25311|ZA2G	15.1	7	DIVEYYNDSN@GSHVLQGR
sp|Q7Z2E3-8|APTX	19.88	7	VIVDFAGSSK	sp|Q8N3V7-2|SYNPO	30.01	30	SPLPAGPSSCTS#PR	sp|P25311|ZA2G	15.1	7	EDIFMETLKDIVEYYNDSN@GSHVLQGR
sp|Q7Z2E3-4|APTX	16.93	4	DEQVVVIK	sp|Q8N3V7-2|SYNPO	30.01	30	SPQPARPGS#AAVPGAAFAPIPR	sp|P25311|ZA2G	15.1	7	GDVLHNGN@GTYQSWVV
sp|Q7Z2E3-4|APTX	16.93	4	DGMPELLK	sp|Q8N3V7-2|SYNPO	30.01	30	SS#PGLYTSPGQDSLQPTAVS#PPYGGDISPVSPSR	tr|K7EL50|K7EL50	17.79	3	AEEFGN@ETWGVTK
sp|Q7Z2E3-4|APTX	16.93	4	MVNELYPYIVEFEEEAK	sp|Q8N3V7-2|SYNPO	30.01	30	SS#PGLYTSPGQDSLQPTAVSPPYGGDISPVSPSR	tr|K7EL50|K7EL50	17.79	3	LITNDEAYAEEFGN@ETWGVTK
sp|Q7Z2E3-4|APTX	16.93	4	VIVDFAGSSK	sp|Q8N3V7-2|SYNPO	30.01	30	SSPGLYTSPGQDSLQPTAVS#PPYGGDISPVSPSR	tr|K7EL50|K7EL50	17.79	3	SGTIFDNFLITNDEAYAEEFGN@ETWGVTK
tr|E9PE17|E9PE17	36.43	4	HELAEIVFK	sp|Q8N3V7-2|SYNPO	30.01	30	SVS#PLRPETEARPPSR	tr|G3XAM2|G3XAM2	11.28	6	FLNN@GTCTAEGK
tr|E9PE17|E9PE17	36.43	4	LVLDPYLLK	sp|Q8N3V7-2|SYNPO	30.01	30	T#PPASLYHGYLPENGVLRPEPTK	tr|G3XAM2|G3XAM2	11.28	6	LFQPN@DTCIVSGWGR
tr|E9PE17|E9PE17	36.43	4	VIDPVTGK	sp|Q8N3V7-2|SYNPO	30.01	30	VAS#EEEEVPLVVYLK	tr|G3XAM2|G3XAM2	11.28	6	LSDLSIN@STECLHVH
tr|E9PE17|E9PE17	36.43	4	VIDPVTGKPCAGTTYLESPLSSETTQLSK	sp|Q8N3V7-2|SYNPO	30.01	30	VASRS#PART#PPASLYHGYLPENGVLRPEPTK	tr|G3XAM2|G3XAM2	11.28	6	LSDLSIN@STECLHVHCR
sp|Q13445|TMED1	28.63	6	ADGVHTVEPTEAGDYK	tr|I3L3V9|I3L3V9	7.73	1	QIDSGSNLT#TDLIVQR	tr|G3XAM2|G3XAM2	11.28	6	N@GTAVCATNR
sp|Q13445|TMED1	28.63	6	AGPPPIQDGEFTFLLPAGR	tr|H0YHF3|H0YHF3	21.71	3	HS#TSDLSDATFSDIR	tr|G3XAM2|G3XAM2	11.28	6	SIPACVPWSPYLFQPN@DTCIVSGWGR
sp|Q13445|TMED1	28.63	6	ESIETMR	tr|H0YHF3|H0YHF3	21.71	3	RHSTS#DLSDATFSDIR	sp|Q16620-2|NTRK2	4.4	2	N@LTIVDSGLK
sp|Q13445|TMED1	28.63	6	KADGVHTVEPTEAGDYK	tr|H0YHF3|H0YHF3	21.71	3	SKS#CDDGLNTFR	sp|Q16620-2|NTRK2	4.4	2	NSNLQHIN@FTR
sp|Q13445|TMED1	28.63	6	LCFDNSFSTISEK	sp|Q8NI35-4|INADL	4.66	7	ALT#DDS#DENEEEDAFTDQK	sp|Q04912-5|RON	6.17	7	AVLVN@GTECLLAR
sp|Q13445|TMED1	28.63	6	SIQMLTLLR	sp|Q8NI35-4|INADL	4.66	7	ALTDDS#DENEEEDAFTDQK	sp|Q04912-5|RON	6.17	7	DPQGWVAGN@LSAR
tr|E5RFQ1|E5RFQ1	5.93	3	AADIAEALYSVPR	sp|Q8NI35-4|INADL	4.66	7	DPAGDISVT#PPAPAALPVALPTVASK	sp|Q04912-5|RON	6.17	7	LDN@VTVAHMGTMDGR
tr|E5RFQ1|E5RFQ1	5.93	3	QGQPVEIER	sp|Q8NI35-4|INADL	4.66	7	LEKVPDS#PENELK	sp|Q04912-5|RON	6.17	7	LDN@VTVAHMGTM^DGR
tr|E5RFQ1|E5RFQ1	5.93	3	TAFVGFVEK	sp|Q8NI35-4|INADL	4.66	7	LFDDEAS#VDEPR	sp|Q04912-5|RON	6.17	7	LDN@VTVAHM^GTMDGR
sp|P53990-2|IST1	54.33	19	EDYLVEAMEILELYCDLLLAR	sp|Q8NI35-4|INADL	4.66	7	RLFDDEAS#VDEPR	sp|Q04912-5|RON	6.17	7	LDN@VTVAHM^GTM^DGR
sp|P53990-2|IST1	54.33	19	EDYLVEAM^EILELYCDLLLAR	sp|Q8NI35-4|INADL	4.66	7	VPDS#PENELK	sp|Q04912-5|RON	6.17	7	VSN@FSLGDSGQPVQR
sp|P53990-2|IST1	54.33	19	EIADYLAAGK	tr|B4DLR8|B4DLR8	6.44	1	EGHLS#PDIVAEQK	sp|P0C0L4-2|CO4A	2.41	3	FSDGLESN@SSTQFEVK
sp|P53990-2|IST1	54.33	19	EIADYLAAGKDER	tr|B4E1E4|B4E1E4	11.7	1	FDALKDDDS#GDHDQNEENSTQK	sp|P0C0L4-2|CO4A	2.41	3	GLN@VTLSSTGR
sp|P53990-2|IST1	54.33	19	ELDSGLAESVSTLIWAAPR	sp|Q6ZUT9|DEN5B	3.61	4	QEHLAES#PVALGPER	sp|P0C0L4-2|CO4A	2.41	3	N@TTCQDLQIEVTVK
sp|P53990-2|IST1	54.33	19	FGLIQSMK	sp|Q6ZUT9|DEN5B	3.61	4	RKS#DSGVMLPTLR	tr|C9J4Y6|C9J4Y6	9.62	1	SFDDHFQHLLN@DSER
sp|P53990-2|IST1	54.33	19	FGLIQSM^K	sp|Q6ZUT9|DEN5B	3.61	4	RLS#ITSLTGK	tr|E9PJT6|E9PJT6	25.64	1	DLCGPDAGPIGN@ATGQADCK
sp|P53990-2|IST1	54.33	19	GPVDDINADK	sp|Q6ZUT9|DEN5B	3.61	4	Y#NSYDISR	tr|B1ALD5|B1ALD5	10.37	1	PVN@HSVTDHGMKPR
sp|P53990-2|IST1	54.33	19	IVADQLCAK	sp|P05060|SCG1	18.32	13	ADEPQWSLYPSDSQVS#EEVK	tr|F8VW21|F8VW21	12.7	1	SFGLVIQQVFDN@GSIYNPEVLDITEETLHSR
sp|P53990-2|IST1	54.33	19	KEIADYLAAGK	sp|P05060|SCG1	18.32	13	AS#EEEPEY#GEEIK	sp|P04114|APOB	4.25	20	ELCTISHIFIPAMGN@ITY
sp|P53990-2|IST1	54.33	19	KEIADYLAAGKDER	sp|P05060|SCG1	18.32	13	GEDS#S#EEKHLEEPGETQNAFLNER	sp|P04114|APOB	4.25	20	ELCTISHIFIPAMGN@ITYDFSFK
sp|P53990-2|IST1	54.33	19	KTELAQK	sp|P05060|SCG1	18.32	13	GEDS#SEEKHLEEPGETQNAFLNER	sp|P04114|APOB	4.25	20	ELCTISHIFIPAM^GN@ITYDFSFK
sp|P53990-2|IST1	54.33	19	LQSEVAELK	sp|P05060|SCG1	18.32	13	GHPQEES#EESNVS#MASLGEK	sp|P04114|APOB	4.25	20	FEVDSPVYN@ATWSASLK
sp|P53990-2|IST1	54.33	19	LSVEAPPK	sp|P05060|SCG1	18.32	13	GHPQEES#EESNVSMASLGEK	sp|P04114|APOB	4.25	20	FN@SSYLQGTNQITGR
sp|P53990-2|IST1	54.33	19	NISSAQIVGPGPKPEASAK	sp|P05060|SCG1	18.32	13	GHPQEESEES#NVS#MASLGEK	sp|P04114|APOB	4.25	20	FVEGSHN@STVSLTTK
sp|P53990-2|IST1	54.33	19	NYNVPYEPDSVVMAEAPPGVETDLIDVGFTDDVK	sp|P05060|SCG1	18.32	13	MAHGYGEES#EEER	sp|P04114|APOB	4.25	20	IFIPAMGN@ITYDFSFK
sp|P53990-2|IST1	54.33	19	RFEELKK	sp|P05060|SCG1	18.32	13	MAHGYGEES#EEERGLEPGK	sp|P04114|APOB	4.25	20	MGN@ITYDFSFK
sp|P53990-2|IST1	54.33	19	TNQIGTVNDR	sp|P05060|SCG1	18.32	13	NYPS#LELDK	sp|P04114|APOB	4.25	20	M^GN@ITYDFSFK
sp|P53990-2|IST1	54.33	19	YLIEIAK	sp|P05060|SCG1	18.32	13	S#QEES#EEGEEDATSEVDK	sp|P04114|APOB	4.25	20	N@LTDFAEQYSIQDWAK
sp|Q9Y2P8|RCL1	31.1	10	DFEASFIR	sp|P05060|SCG1	18.32	13	S#QEES#EEGEEDATSEVDKR	sp|P04114|APOB	4.25	20	NAELFN@QSDIVAHLLSSSSSVIDALQYK
sp|Q9Y2P8|RCL1	31.1	10	FIPDIYIYTDHMK	sp|P05060|SCG1	18.32	13	S#QEESEEGEEDATSEVDKR	sp|P04114|APOB	4.25	20	QVLFLDTVYGN@CSTHF
sp|Q9Y2P8|RCL1	31.1	10	FIPDIYIYTDHM^K	tr|E9PHT6|E9PHT6	2.72	3	S#GTFDLLEMDR	sp|P04114|APOB	4.25	20	QVLFLDTVYGN@CSTHFTVK
sp|Q9Y2P8|RCL1	31.1	10	GGCVDSTNQSLALLLMTLGQQDVSK	tr|E9PHT6|E9PHT6	2.72	3	SGT#FDLLEMDR	sp|P04114|APOB	4.25	20	SSVITLNTNAELFN@QSDIVAHLL
sp|Q9Y2P8|RCL1	31.1	10	GVTNDQVDPSVDVLK	tr|E9PHT6|E9PHT6	2.72	3	VRS#FDHSGK	sp|P04114|APOB	4.25	20	TNAELFN@QSDIVAHLLSSSSSVIDALQYK
sp|Q9Y2P8|RCL1	31.1	10	LLLEEIYR	sp|Q8IXS8|F126B	5.66	3	ELLS#PGAPLTK	sp|P04114|APOB	4.25	20	VHN@GSEILFSYFQDLVITLPFELR
sp|Q9Y2P8|RCL1	31.1	10	QFGIDGESFELK	sp|Q8IXS8|F126B	5.66	3	VEVT#PTVPR	sp|P04114|APOB	4.25	20	VNQNLVYESGSLN@FSK
sp|Q9Y2P8|RCL1	31.1	10	VLKPIQLTDPGK	sp|Q8IXS8|F126B	5.66	3	YST#VSLQEDR	sp|P04114|APOB	4.25	20	VYGN@CSTHFTVK
sp|Q9Y2P8|RCL1	31.1	10	VLLGPLSPYTIEFLR	tr|A8WI62|A8WI62	9.47	1	RS#PS#PYSLK	sp|P04114|APOB	4.25	20	YDFN@SSMLYSTAK
sp|Q9Y2P8|RCL1	31.1	10	VSPQMANR	sp|O15417|TNC18	4.38	8	AS#PVAALK	sp|P04114|APOB	4.25	20	YDFN@SSM^LYSTAK
sp|Q9H497|TOR3A	14.61	5	DGLMSDCVR	sp|O15417|TNC18	4.38	8	ATDGDLAQEPGPGLTFEDSGNPKS#PDK	tr|F8VV56|F8VV56	30.34	4	CCGAAN@YTDWEK
sp|Q9H497|TOR3A	14.61	5	ENLIDYFIPFLPLEYR	sp|O15417|TNC18	4.38	8	AVS#PPPS#PRAS#PVAALK	tr|F8VV56|F8VV56	30.34	4	NN@HTASILDR
sp|Q9H497|TOR3A	14.61	5	GYLETPQPEK	sp|O15417|TNC18	4.38	8	EAGRPGVLQAPPGS#PRPLDRPEGLR	tr|F8VV56|F8VV56	30.34	4	NRVPDSCCIN@VTVGCGINFNEK
sp|Q9H497|TOR3A	14.61	5	LHPGLLEVLGPHLER	sp|O15417|TNC18	4.38	8	LALS#PEDKPIRLS#PSK	tr|F8VV56|F8VV56	30.34	4	VPDSCCIN@VTVGCGINFNEK
sp|Q9H497|TOR3A	14.61	5	MLVENLYR	sp|O15417|TNC18	4.38	8	LALSPEDKPIRLS#PSK	sp|Q6ZN57|ZFP2	4.12	1	PYQCNECGKAFSRSTN@LTR
sp|Q9BY89|K1671	7.7	11	ASSVEDTARPLVEPR	sp|O15417|TNC18	4.38	8	LEDVSKPPAYAYPATPS#SHPTSPPPAS#PPPTPGITR	sp|O75023-2|LIRB5	6.11	1	EGEHDLVQGSGQQPQAGLSQAN@FTLGPVSR
sp|Q9BY89|K1671	7.7	11	DQTSPAVK	sp|O15417|TNC18	4.38	8	LPS#VENRPK	sp|P54289-4|CA2D1	7.88	6	DAVNN@ITAK
sp|Q9BY89|K1671	7.7	11	FSESESR	sp|P24821-6|TENA	7.1	13	CICNEGYS#GEDCSEVSPPK	sp|P54289-4|CA2D1	7.88	6	DDLDPEKN@DSEPGSQR
sp|Q9BY89|K1671	7.7	11	GLELAEVK	sp|P24821-6|TENA	7.1	13	CSVDLES#ASGEKDLAPPSEPSESFQEHTVDGENQIVFTHR	sp|P54289-4|CA2D1	7.88	6	IDVNSWIEN@FTK
sp|Q9BY89|K1671	7.7	11	GVVLSGAESLLEHSR	sp|P24821-6|TENA	7.1	13	DLAPPSEPS#ESFQEHTVDGENQIVFTHR	sp|P54289-4|CA2D1	7.88	6	ISDN@NTEFLLNFNEFIDR
sp|Q9BY89|K1671	7.7	11	MPGLVGQEVGSGEGPR	sp|P24821-6|TENA	7.1	13	DLAPPSEPSES#FQEHTVDGENQIVFTHR	sp|P54289-4|CA2D1	7.88	6	QSCITEQTQYFFDN@DSK
sp|Q9BY89|K1671	7.7	11	RPEVDSPGETPSWAPQPK	sp|P24821-6|TENA	7.1	13	FS#T#EGCGCVCEPGWKGPNCSEPECPGNCHLR	sp|P54289-4|CA2D1	7.88	6	SFSGVLDCGN@CSR
sp|Q9BY89|K1671	7.7	11	SPFQPGVLGSR	sp|P24821-6|TENA	7.1	13	KLPVGSQCSVDLESAS#GEK	sp|P54803-5|GALC	7.3	3	ALTDGLGN@LTIIIETMSHK
[truncated: 14,384 more rows]
