# Supplementary material for: Integrated analysis of global proteome, phosphoproteome, and glycoproteome enables complementary interpretation of disease-related protein networks
Source: Sci Rep. 2015 Dec 11;5:18189. doi: 10.1038/srep18189 (PMC4676070; doi:10.1038/srep18189)
Supplement: Supplementary Table S7b [file srep18189-s6.xls]

## Sheet: SREP-15-19990-s06
Supplemental Table S7. List of protein groups identified from the 2nd patient (N181 & T182). For each representative protein of each protein groups, the uniprot accession number, coverage, total peptide and peptide sequence are shown.
^ : methionine oxidation, @ : N-glycosylation, # : Phosphorylation
Global proteome				Phospho profiling				N-glyco profiling
Protein	Coverage	Total peptide	peptides	Protein	Coverage	Total peptide	peptides	Protein	Coverage	Total peptide	peptides
sp|Q6P4A7|SFXN4	33.83	9	DAVPAFIEPNVR	sp|Q86UR5-11|RIMS1	19.63	2	QPSREST#DGS#INSYSSEGNLIFPGVR	sp|P07858|CATB	12.68	2	N@TTWQAGHNFYNVDMSYLK
sp|Q6P4A7|SFXN4	33.83	9	FLQWTELLDPTNVFISVESIENSR	sp|Q86UR5-11|RIMS1	19.63	2	RAS#QSSLESSTGPPCIR	sp|P07858|CATB	12.68	2	SIPPCEHHVN@GSRPPCTGEGDTPK
sp|Q6P4A7|SFXN4	33.83	9	FWITER	sp|Q63HR2-5|TENC1	14.09	13	AGS#ISPGSPPYPQSR	sp|Q13449|LSAMP	7.4	3	GTDN@ITVR
sp|Q6P4A7|SFXN4	33.83	9	GIAVMDK	sp|Q63HR2-5|TENC1	14.09	13	AGSIS#PGSPPYPQSR	sp|Q13449|LSAMP	7.4	3	LGVTN@ASLVLFR
sp|Q6P4A7|SFXN4	33.83	9	IQSPTEETEIFYHR	sp|Q63HR2-5|TENC1	14.09	13	AGSISPGS#PPYPQSR	sp|Q13449|LSAMP	7.4	3	LGVTN@ASLVLFRPGSVR
sp|Q6P4A7|SFXN4	33.83	9	NPGSLWILK	sp|Q63HR2-5|TENC1	14.09	13	DAPCSASSELSGPSTPLHTS#SPVQGK	sp|Q8N2E6|TOR2X	4.96	1	SWVQGN@LTACGR
sp|Q6P4A7|SFXN4	33.83	9	QLLCTNEDVSSPASADQR	sp|Q63HR2-5|TENC1	14.09	13	GPLDGS#PYAQVQRPPR	tr|F5GXS5|F5GXS5	10.06	2	N@VSVEALASALQLLAR
sp|Q6P4A7|SFXN4	33.83	9	SLATVHPDSSNLIPK	sp|Q63HR2-5|TENC1	14.09	13	GPLDGSPY#AQVQRPPR	tr|F5GXS5|F5GXS5	10.06	2	QGGVN@ATQVLIQHLR
sp|Q6P4A7|SFXN4	33.83	9	YGLTGPWIK	sp|Q63HR2-5|TENC1	14.09	13	IPS#KDPLEETPEAPVPTNMSTAADLLR	sp|Q6AZY7-2|SCAR3	6.22	2	ALNN@CSFCHEAGQLGPEIR
sp|Q9Y6K0|CEPT1	8.41	3	LFQLPTPPLSR	sp|Q63HR2-5|TENC1	14.09	13	KLS#YEIPTEEGGDR	sp|Q6AZY7-2|SCAR3	6.22	2	IVTDWQN@YTR
sp|Q9Y6K0|CEPT1	8.41	3	SAVQLFEK	sp|Q63HR2-5|TENC1	14.09	13	KLS#YEIPTEEGGDRYPLPGHLASAGPLASAESLEPVSWR	tr|F8W7G1|F8W7G1	7.69	1	FSEDHLN@ITCSATAR
sp|Q9Y6K0|CEPT1	8.41	3	SLLEPLMQGYWEWLVR	sp|Q63HR2-5|TENC1	14.09	13	S#PTSAPTQR	sp|Q9UBS9|SUCO	2.71	3	ALEVN@M^SLSGR
sp|P15291|B4GT1	30.9	8	DYDYTCFVFSDVDLIPMNDHNAYR	sp|Q63HR2-5|TENC1	14.09	13	S#PVPTTLPGLR	sp|Q9UBS9|SUCO	2.71	3	SALN@ASDNLK
sp|P15291|B4GT1	30.9	8	EPLLSGSAAMPGASLQR	sp|Q63HR2-5|TENC1	14.09	13	SLS#EGLYPYPPEM^GK	sp|Q9UBS9|SUCO	2.71	3	SISEN@ATATAAPK
sp|P15291|B4GT1	30.9	8	GMSISRPNAVVGR	sp|Q63HR2-5|TENC1	14.09	13	WDSY#ENFNQHHEDSVDGSLTHTR	sp|Q9NY47-4|CA2D2	4.09	3	DLN@ASDNNTEFLK
sp|P15291|B4GT1	30.9	8	LLNVGFQEALK	sp|Q9UJX6-2|ANC2	1.83	1	S#SDIISLLVSIYGSK	sp|Q9NY47-4|CA2D2	4.09	3	GSTVILNELN@WTEALENVFM^ENR
sp|P15291|B4GT1	30.9	8	LPQLVGVSTPLQGGSNSAAAIGQSSGELR	sp|Q6ZW31-2|SYDE1	4.79	1	AGYLSDGDS#PERPAGPPSPTSFRPYEVGPAAR	sp|Q9NY47-4|CA2D2	4.09	3	N@YTWVPIR
sp|P15291|B4GT1	30.9	8	LREPLLSGSAAMPGASLQR	sp|Q9UPP1-4|PHF8	5.8	2	EVEQPRPQDSNLSLTVPAPT#VAATPQLVTSSSPLPPPEPK	tr|A6PVD9|A6PVD9	5.15	1	WLVN@ITK
sp|P15291|B4GT1	30.9	8	NEPNPQR	sp|Q9UPP1-4|PHF8	5.8	2	RPS#VGSQSNQAGQGK	tr|E9PHC3|E9PHC3	5.26	1	KADIFIN@GSQLGEDFIQLHK
sp|P15291|B4GT1	30.9	8	QQLDYGIYVINQAGDTIFNR	sp|Q9Y6M1-5|IF2B2	3.45	2	ISYIPDEEVS#SPSPPQR	tr|J3QT77|J3QT77	12.87	4	HTNMN@LTQLK
sp|P42025|ACTY	57.45	22	ACYLSINPQK	sp|Q9Y6M1-5|IF2B2	3.45	2	ISYIPDEEVSSPS#PPQR	tr|J3QT77|J3QT77	12.87	4	HTNM^N@LTQLK
sp|P42025|ACTY	57.45	22	ACYLSINPQKDEALETEK	sp|Q9UQ35|SRRM2	30.45	104	AGMSSNQSIS#SPVLDAVPRT#PSR	tr|J3QT77|J3QT77	12.87	4	IQNILSEKPTVTTVYANN@GSVLQGS
sp|P42025|ACTY	57.45	22	AGFAGDQIPK	sp|Q9UQ35|SRRM2	30.45	104	AGM^SSNQSISS#PVLDAVPR	tr|J3QT77|J3QT77	12.87	4	IQNILSEKPTVTTVYANN@GSVLQGSSVASVYDGK
sp|P42025|ACTY	57.45	22	AMPHSIMR	sp|Q9UQ35|SRRM2	30.45	104	AGM^SSNQSISS#PVLDAVPRT#PSR	tr|H7C285|H7C285	8.13	1	N@TTEVVNTM^CGYK
sp|P42025|ACTY	57.45	22	APELLFQPDLVGDESEGLHEVVAF	sp|Q9UQ35|SRRM2	30.45	104	ALPQT#PRPR	sp|Q9H7M9|GI24	5.14	1	SLYVCPEGQN@VTLTCR
sp|P42025|ACTY	57.45	22	APELLFQPDLVGDESEGLHEVVAFAIHK	sp|Q9UQ35|SRRM2	30.45	104	AQT#PPGPSLSGSK	tr|C9JN98|C9JN98	12.68	2	N@ASEIEVPFVTR
sp|P42025|ACTY	57.45	22	DEALETEK	sp|Q9UQ35|SRRM2	30.45	104	AQTPPGPSLSGS#KSPCPQEK	tr|C9JN98|C9JN98	12.68	2	NVNFEDPASACDSINAWVKN@ETR
sp|P42025|ACTY	57.45	22	DQLQTFSEEHPVLLTEAPLNPSK	sp|Q9UQ35|SRRM2	30.45	104	ARS#RT#PPSAPSQSR	tr|B0UYY6|B0UYY6	13.98	2	DHPN@ATVWR
sp|P42025|ACTY	57.45	22	DWNDMER	sp|Q9UQ35|SRRM2	30.45	104	AS#PATHR	tr|B0UYY6|B0UYY6	13.98	2	HLLEYIN@ETHPGTVVTVLDLFDGR
sp|P42025|ACTY	57.45	22	EYEEDGSR	sp|Q9UQ35|SRRM2	30.45	104	CRS#PGM^LEPLGSSR	sp|O94856-9|NFASC	4.19	4	EAWNN@VTVWGSR
sp|P42025|ACTY	57.45	22	IWQYVYSK	sp|Q9UQ35|SRRM2	30.45	104	DGLPRT#PSR	sp|O94856-9|NFASC	4.19	4	HNFGPGTDFVVEYIDSN@HTK
sp|P42025|ACTY	57.45	22	LYSTWIGGSILASLDTFK	sp|Q9UQ35|SRRM2	30.45	104	DIPRT#PSR	sp|O94856-9|NFASC	4.19	4	QIVENFSPN@QTK
sp|P42025|ACTY	57.45	22	STWIGGSILASLDTFK	sp|Q9UQ35|SRRM2	30.45	104	DRS#PPKSPEK	sp|O94856-9|NFASC	4.19	4	YVAFN@GTK
sp|P42025|ACTY	57.45	22	TLFANIVLSGGSTLFK	sp|Q9UQ35|SRRM2	30.45	104	EIS#SSPTSK	tr|B0QY60|B0QY60	6.57	1	ALSPN@STISSAPK
sp|P42025|ACTY	57.45	22	TTGVVLDSGDGVTHAVPIYEGF	sp|Q9UQ35|SRRM2	30.45	104	EISS#SPTSK	sp|P05164-2|PERM	8.15	5	DFVN@CSTLPALNLASWR
sp|P42025|ACTY	57.45	22	TTGVVLDSGDGVTHAVPIYEGFAMPH	sp|Q9UQ35|SRRM2	30.45	104	ELSNS#PLRENSFGS#PLEFR	sp|P05164-2|PERM	8.15	5	N@MSNQLGLLAVNQR
sp|P42025|ACTY	57.45	22	TTGVVLDSGDGVTHAVPIYEGFAM^PH	sp|Q9UQ35|SRRM2	30.45	104	EMSTSNFES#SPEVEER	sp|P05164-2|PERM	8.15	5	N@M^SNQLGLLAVNQR
sp|P42025|ACTY	57.45	22	VMAGALEGDLFIGPK	sp|Q9UQ35|SRRM2	30.45	104	ENS#FGSPLEFR	sp|P05164-2|PERM	8.15	5	SCPACPGSN@ITIR
sp|P42025|ACTY	57.45	22	VM^AGALEGDLFIGPK	sp|Q9UQ35|SRRM2	30.45	104	FSEPGTT#STQRPSSPETATK	sp|P05164-2|PERM	8.15	5	SYN@DSVDPR
sp|P42025|ACTY	57.45	22	VQYTLPDGSTLDVGPAR	sp|Q9UQ35|SRRM2	30.45	104	GEFS#ASPMLK	sp|Q7Z7G0|TARSH	6.51	7	EN@GSFSGK
sp|P42025|ACTY	57.45	22	YCFPNYVGR	sp|Q9UQ35|SRRM2	30.45	104	GEFS#ASPM^LK	sp|Q7Z7G0|TARSH	6.51	7	KQVIQN@VTHK
sp|P42025|ACTY	57.45	22	YPMEHGVVR	sp|Q9UQ35|SRRM2	30.45	104	GEFSAS#PM^LK	sp|Q7Z7G0|TARSH	6.51	7	N@ETLALPAESK
sp|Q13200|PSMD2	72.91	74	AELATEEFLPVTPILEGFVILR	sp|Q9UQ35|SRRM2	30.45	104	GEGDAPFSEPGTTSTQRPS#S#PETATK	sp|Q7Z7G0|TARSH	6.51	7	QPTVPASGEELEN@ITDFSSSPTR
sp|Q13200|PSMD2	72.91	74	ALARELDIMEPKVPDDIYK	sp|Q9UQ35|SRRM2	30.45	104	GEGDAPFSEPGTTSTQRPS#SPETATK	sp|Q7Z7G0|TARSH	6.51	7	QVIQN@VTHK
sp|Q13200|PSMD2	72.91	74	APVQPQQSPAAAPGGTDEKPSGK	sp|Q9UQ35|SRRM2	30.45	104	GRS#PS#PKPR	sp|Q7Z7G0|TARSH	6.51	7	TQLAKN@ETLALPAESK
sp|Q13200|PSMD2	72.91	74	AVPLALALISVSNPR	sp|Q9UQ35|SRRM2	30.45	104	HAS#SS#PESPKPAPAPGSHR	sp|Q7Z7G0|TARSH	6.51	7	VHIN@TTSDSILLK
sp|Q13200|PSMD2	72.91	74	CALGVFR	sp|Q9UQ35|SRRM2	30.45	104	HASSSPES#PKPAPAPGSHR	tr|K7ESM5|K7ESM5	8.88	2	N@SSYFVEWIPNNVK
sp|Q13200|PSMD2	72.91	74	DAGDKDKEQELSEEDKQLQDELEMLVER	sp|Q9UQ35|SRRM2	30.45	104	HGGS#PQPLAT#TPLSQEPVNPPSEAS#PTR	tr|K7ESM5|K7ESM5	8.88	2	VSDTVVEPYN@ATLSVH
sp|Q13200|PSMD2	72.91	74	DAGDKDKEQELSEEDKQLQDELEM^LVER	sp|Q9UQ35|SRRM2	30.45	104	HGGS#PQPLATTPLSQEPVNPPS#EAS#PTR	tr|H0YF20|H0YF20	42.31	1	TDCDSSTTSLCSFPVAN@VSLTK
sp|Q13200|PSMD2	72.91	74	DHGMLSAAASLGM^ILLWDVDGGLTQIDK	sp|Q9UQ35|SRRM2	30.45	104	HGGS#PQPLATTPLSQEPVNPPSEAS#PTR	sp|Q93033|IGSF2	1.08	1	VYWTEN@VTEHR
sp|Q13200|PSMD2	72.91	74	DIDENAYAK	sp|Q9UQ35|SRRM2	30.45	104	HGGS#PQPLATTPLSQEPVNPPSEASPTR	sp|Q9Y287|ITM2B	5.64	2	CYVIPLN@TSIVMPPR
sp|Q13200|PSMD2	72.91	74	DKAPVQPQQSPAAAPGGTDEKPSGK	sp|Q9UQ35|SRRM2	30.45	104	HSCSGSS#PPR	sp|Q9Y287|ITM2B	5.64	2	CYVIPLN@TSIVM^PPR
sp|Q13200|PSMD2	72.91	74	DPNNLFMVR	sp|Q9UQ35|SRRM2	30.45	104	HSLS#GSSPGM^K	sp|Q9H3Q3|G3ST2	4.02	1	FAETHN@LSVALPAGSR
sp|Q13200|PSMD2	72.91	74	DPNNLFM^VR	sp|Q9UQ35|SRRM2	30.45	104	LPQSSSSESSPPS#PQPTK	sp|Q9NR16-2|C163B	8.52	8	EASGPIWLDDVSCIGN@ESNIWDCEHSGWGK
sp|Q13200|PSMD2	72.91	74	DTSLYRPALEELR	sp|Q9UQ35|SRRM2	30.45	104	MALPPQEDATAS#PPR	sp|Q9NR16-2|C163B	8.52	8	GN@ESFLWDCHAK
sp|Q13200|PSMD2	72.91	74	DTSLYRPALEELRR	sp|Q9UQ35|SRRM2	30.45	104	MGQAPSQSLLPPAQDQPRS#PVPSAFSDQSR	sp|Q9NR16-2|C163B	8.52	8	GN@ESFLWDCHAKPWGQSDCGHK
sp|Q13200|PSMD2	72.91	74	EAPADMGAHQGVAVLGIALIAMGEEIGAEMALR	sp|Q9UQ35|SRRM2	30.45	104	M^ALPPQEDATAS#PPR	sp|Q9NR16-2|C163B	8.52	8	IWLDDVSCYGN@ESALWECQHR
sp|Q13200|PSMD2	72.91	74	EAPADMGAHQGVAVLGIALIAMGEEIGAEM^ALR	sp|Q9UQ35|SRRM2	30.45	104	M^GQAPSQSLLPPAQDQPRS#PVPSAFSDQSR	sp|Q9NR16-2|C163B	8.52	8	LADGSNN@CSGR
sp|Q13200|PSMD2	72.91	74	EDVLTLLLPVMGDSK	sp|Q9UQ35|SRRM2	30.45	104	NHS#GSRTPPVALNSSR	sp|Q9NR16-2|C163B	8.52	8	LEVFYN@GTWGSVGR
sp|Q13200|PSMD2	72.91	74	EDVLTLLLPVM^GDSK	sp|Q9UQ35|SRRM2	30.45	104	QGS#ITSPQANEQSVTPQR	sp|Q9NR16-2|C163B	8.52	8	LVDGN@NSCSGR
sp|Q13200|PSMD2	72.91	74	EIYENMAPGENK	sp|Q9UQ35|SRRM2	30.45	104	QGSIT#SPQANEQSVT#PQRR	sp|Q9NR16-2|C163B	8.52	8	N@ITTAIAGIVCR
sp|Q13200|PSMD2	72.91	74	EIYENMAPGENKR	sp|Q9UQ35|SRRM2	30.45	104	QGSIT#SPQANEQSVTPQR	tr|Q9UGQ1|Q9UGQ1	4.67	1	MSISPN@TTYPSLLEDGR
sp|Q13200|PSMD2	72.91	74	EKEEDKDKK	sp|Q9UQ35|SRRM2	30.45	104	QGSITSPQANEQSVT#PQR	tr|H9KVA7|H9KVA7	28.96	19	DAVAFTCEPETQDATYLWWVNN@QSLPVSPR
sp|Q13200|PSMD2	72.91	74	ELDIMEPK	sp|Q9UQ35|SRRM2	30.45	104	QPSS#PYEDK	tr|H9KVA7|H9KVA7	28.96	19	EIIYPN@ASLLIQNIIQN@DTGFYTLH
sp|Q13200|PSMD2	72.91	74	ELDIM^EPK	sp|Q9UQ35|SRRM2	30.45	104	QPSS#PYEDKDKDKK	tr|H9KVA7|H9KVA7	28.96	19	EIIYPN@ASLLIQNIIQN@DTGFYTLHVIK
sp|Q13200|PSMD2	72.91	74	EPLLTLVK	sp|Q9UQ35|SRRM2	30.45	104	QSHS#GSISPYPK	tr|H9KVA7|H9KVA7	28.96	19	ISSN@NSKPVEDK
sp|Q13200|PSMD2	72.91	74	EQELSEEDKQLQDELEMLVER	sp|Q9UQ35|SRRM2	30.45	104	QSHSES#PSLQSK	tr|H9KVA7|H9KVA7	28.96	19	ITPNNN@GTY
sp|Q13200|PSMD2	72.91	74	EQELSEEDKQLQDELEM^LVER	sp|Q9UQ35|SRRM2	30.45	104	QSHSGS#ISPYPK	tr|H9KVA7|H9KVA7	28.96	19	ITPNNN@GTYACFVSNLATGR
sp|Q13200|PSMD2	72.91	74	EWQELDDAEK	sp|Q9UQ35|SRRM2	30.45	104	QSHSS#SSPHPK	tr|H9KVA7|H9KVA7	28.96	19	LPKPSISSN@NSKPVEDK
sp|Q13200|PSMD2	72.91	74	FAADIISVLAM	sp|Q9UQ35|SRRM2	30.45	104	QSISS#PVLDAVPR	tr|H9KVA7|H9KVA7	28.96	19	N@DTASYK
sp|Q13200|PSMD2	72.91	74	FAADIISVLAMTMSGER	sp|Q9UQ35|SRRM2	30.45	104	RGEGDAPFS#EPGTTSTQRPS#SPETATK	tr|H9KVA7|H9KVA7	28.96	19	NSGLYTCQAN@NSASGHSR
sp|Q13200|PSMD2	72.91	74	FAADIISVLAMTM^SGER	sp|Q9UQ35|SRRM2	30.45	104	RGEGDAPFSEPGTT#S#TQRPSSPETATK	tr|H9KVA7|H9KVA7	28.96	19	PSISSN@NSKPVEDK
sp|Q13200|PSMD2	72.91	74	FAADIISVLAM^TMSGER	sp|Q9UQ35|SRRM2	30.45	104	RGRS#PS#PKPR	tr|H9KVA7|H9KVA7	28.96	19	SAELPKPSISSN@NSKPVEDK
sp|Q13200|PSMD2	72.91	74	FGGSGSQVDSAR	sp|Q9UQ35|SRRM2	30.45	104	RPS#PQPSPR	tr|H9KVA7|H9KVA7	28.96	19	SDSVILNVLYGPDAPTISPLN@TSYR
sp|Q13200|PSMD2	72.91	74	GEAIEAILAALEVVSEPFR	sp|Q9UQ35|SRRM2	30.45	104	RRET#PS#PRPMR	tr|H9KVA7|H9KVA7	28.96	19	TITVSAELPKPSISSN@NSK
sp|Q13200|PSMD2	72.91	74	GMIAVGSCNGDVTSTILQTIMEK	sp|Q9UQ35|SRRM2	30.45	104	RRPS#PQPSPR	tr|H9KVA7|H9KVA7	28.96	19	TITVSAELPKPSISSN@NSKPVEDK
sp|Q13200|PSMD2	72.91	74	IAVGSCNGDVTSTILQTIMEK	sp|Q9UQ35|SRRM2	30.45	104	RS#S#RSSPELTR	tr|H9KVA7|H9KVA7	28.96	19	TLTLFN@VTR
sp|Q13200|PSMD2	72.91	74	ILLWDVDGGLTQIDK	sp|Q9UQ35|SRRM2	30.45	104	RVPS#PTPAPK	tr|H9KVA7|H9KVA7	28.96	19	TLTLFN@VTRN@DTASYK
sp|Q13200|PSMD2	72.91	74	LALMLNDMELVEDIFTSCK	sp|Q9UQ35|SRRM2	30.45	104	S#GMSPEQSR	tr|H9KVA7|H9KVA7	28.96	19	TQELFISN@ITEK
sp|Q13200|PSMD2	72.91	74	LALMLNDM^ELVEDIFTSCK	sp|Q9UQ35|SRRM2	30.45	104	S#LSGS#SPCPK	tr|H9KVA7|H9KVA7	28.96	19	VYPELPKPSISSN@NSKPVEDK
sp|Q13200|PSMD2	72.91	74	LALM^LNDMELVEDIFTSCK	sp|Q9UQ35|SRRM2	30.45	104	S#LSYS#PVER	tr|H9KVA7|H9KVA7	28.96	19	VYPELPKPSISSN@NSKPVEDKDAVAF
sp|Q13200|PSMD2	72.91	74	LAQGLTHLGK	sp|Q9UQ35|SRRM2	30.45	104	S#PGMLEPLGSSR	sp|Q14766-4|LTBP1	3.72	4	DQVAAPFQLSN@HTGR
sp|Q13200|PSMD2	72.91	74	LGSIFGLGLAYAGSNR	sp|Q9UQ35|SRRM2	30.45	104	S#PGM^LEPLGSSR	sp|Q14766-4|LTBP1	3.72	4	GN@TTTLISENGHAADTLTATNFR
sp|Q13200|PSMD2	72.91	74	LKEIYENMAPGENKR	sp|Q9UQ35|SRRM2	30.45	104	S#PVPSAFSDQSR	sp|Q14766-4|LTBP1	3.72	4	KECYYNLNDASLCDNVLAPN@VTK
sp|Q13200|PSMD2	72.91	74	LLTDDGNK	sp|Q9UQ35|SRRM2	30.45	104	S#RASPATHR	sp|Q14766-4|LTBP1	3.72	4	YVQDQVAAPFQLSN@HTGR
sp|Q13200|PSMD2	72.91	74	LNILDTLSK	sp|Q9UQ35|SRRM2	30.45	104	S#RPSM^S#PTPLDR	tr|E7EP45|E7EP45	3.95	2	N@VTHHVSVTK
sp|Q13200|PSMD2	72.91	74	LVGSQEELASWGHEYVR	sp|Q9UQ35|SRRM2	30.45	104	S#RS#RT#PPVTR	tr|E7EP45|E7EP45	3.95	2	TLSPTGN@ISSAPK
sp|Q13200|PSMD2	72.91	74	LYGLVAAMQPR	sp|Q9UQ35|SRRM2	30.45	104	S#RS#S#SPVTELASR	sp|Q70SY1|CR3L2	1.54	1	LEGN@ETLK
sp|Q13200|PSMD2	72.91	74	MLNDMELVEDIFTSCK	sp|Q9UQ35|SRRM2	30.45	104	S#RS#SSPVTELASR	tr|Q5JT02|Q5JT02	5.2	2	FVHVN@TSAVLK
sp|Q13200|PSMD2	72.91	74	MLVTFDEELRPLPVSVR	sp|Q9UQ35|SRRM2	30.45	104	S#RS#TTPAPK	tr|Q5JT02|Q5JT02	5.2	2	N@LSFMAR
sp|Q13200|PSMD2	72.91	74	MNLASSFVNGFVNAAFGQDK	sp|Q9UQ35|SRRM2	30.45	104	S#RT#PLISR	tr|H3BSJ6|H3BSJ6	14.97	4	FMGDMVSFEEDRIN@ATVWK
sp|Q13200|PSMD2	72.91	74	M^APGENKR	sp|Q9UQ35|SRRM2	30.45	104	S#RT#PPAIR	tr|H3BSJ6|H3BSJ6	14.97	4	FMGDM^VSFEEDRIN@ATVWK
sp|Q13200|PSMD2	72.91	74	M^LVTFDEELRPLPVSVR	sp|Q9UQ35|SRRM2	30.45	104	S#SSPVTELASRS#PIR	tr|H3BSJ6|H3BSJ6	14.97	4	IN@ATVWK
sp|Q13200|PSMD2	72.91	74	NAEHEACDLLMEIEQVDMLEK	sp|Q9UQ35|SRRM2	30.45	104	S#STPPGESYFGVSSLQLK	tr|H3BSJ6|H3BSJ6	14.97	4	N@SSQVLGEK
sp|Q13200|PSMD2	72.91	74	NECDPALALLSDYVLHNSN	sp|Q9UQ35|SRRM2	30.45	104	S#TTPAPK	sp|Q8IUN9-3|CLC10	12.5	1	TDFSN@FTSNTVAEIQALTSQGSSLEETIASLK
sp|Q13200|PSMD2	72.91	74	NECDPALALLSDYVLHNSNTMR	sp|Q9UQ35|SRRM2	30.45	104	SATRPS#PS#PERSST#GPEPPAPTPLLAER	sp|Q5JRA6-2|MIA3	2.6	7	IQQESLGSAPLMGDDHPN@ASR
sp|Q13200|PSMD2	72.91	74	NECDPALALLSDYVLHNSNTM^R	sp|Q9UQ35|SRRM2	30.45	104	SCFES#SPDPELK	sp|Q5JRA6-2|MIA3	2.6	7	IQQESLGSAPLM^GDDHPN@ASR
sp|Q13200|PSMD2	72.91	74	NMAHNAEHEACDLLMEIEQVDMLEK	sp|Q9UQ35|SRRM2	30.45	104	SEEPAGQILS#HLSSELK	sp|Q5JRA6-2|MIA3	2.6	7	KIQQESLGSAPLMGDDHPN@ASR
sp|Q13200|PSMD2	72.91	74	NM^AHNAEHEACDLLMEIEQVDMLEK	sp|Q9UQ35|SRRM2	30.45	104	SGS#SPEVK	sp|Q5JRA6-2|MIA3	2.6	7	KIQQESLGSAPLM^GDDHPN@ASR
sp|Q13200|PSMD2	72.91	74	QLAQYHAK	sp|Q9UQ35|SRRM2	30.45	104	SLSY#SPVER	sp|Q5JRA6-2|MIA3	2.6	7	SAPLMGDDHPN@ASR
sp|Q13200|PSMD2	72.91	74	QLQDELEMLVER	sp|Q9UQ35|SRRM2	30.45	104	SRPS#MS#PTPLDR	sp|Q5JRA6-2|MIA3	2.6	7	TSN@SSQVSNEQDKIDAYK
sp|Q13200|PSMD2	72.91	74	SETELKDTYAR	sp|Q9UQ35|SRRM2	30.45	104	SRPSM^S#PTPLDR	sp|Q5JRA6-2|MIA3	2.6	7	VPESENN@KTSN@SSQVSNEQDKIDAYK
sp|Q13200|PSMD2	72.91	74	SFANTLVDVCAYAGSGNVLK	sp|Q9UQ35|SRRM2	30.45	104	SRS#GS#SQELDVKPSASPQER	tr|E9PI73|E9PI73	9.42	1	AQHELN@CSLQDPR
sp|Q13200|PSMD2	72.91	74	SSTTSMTSVPK	sp|Q9UQ35|SRRM2	30.45	104	SRS#PSSPELNNK	tr|C9J2C3|C9J2C3	10.13	3	IAEN@YTAVVSPDIASIDLNTFEFNKPSPYGSNHNR
sp|Q13200|PSMD2	72.91	74	TFDEELRPLPVSVR	sp|Q9UQ35|SRRM2	30.45	104	SRT#PPSAPSQSR	tr|C9J2C3|C9J2C3	10.13	3	TTN@LSVEEQK
sp|Q13200|PSMD2	72.91	74	TITGFQTHTTPVLLAHGER	sp|Q9UQ35|SRRM2	30.45	104	SRT#SPITR	tr|C9J2C3|C9J2C3	10.13	3	TTN@LSVEEQKEK
sp|Q13200|PSMD2	72.91	74	TTPVLLAHGER	sp|Q9UQ35|SRRM2	30.45	104	SRTS#PAPWK	sp|Q9HAW9|UD18	8.49	6	LAN@NTILVK
sp|Q13200|PSMD2	72.91	74	VCLYLTSCVNYVPEPENSALLR	sp|Q9UQ35|SRRM2	30.45	104	SS#SPQPK	sp|Q9HAW9|UD18	8.49	6	NLAN@NTILVK
sp|Q13200|PSMD2	72.91	74	VGQAVDVVGQAGK	sp|Q9UQ35|SRRM2	30.45	104	SSGHSSS#ELS#PDAVEK	sp|Q9HAW9|UD18	8.49	6	PLPMEFEAYIN@ASGEHGIVVF
sp|Q13200|PSMD2	72.91	74	VGQAVDVVGQAGKPK	sp|Q9UQ35|SRRM2	30.45	104	SSGHSSS#ELSPDAVEK	sp|Q9HAW9|UD18	8.49	6	PSNLAN@NTILVK
sp|Q13200|PSMD2	72.91	74	VPDDIYK	sp|Q9UQ35|SRRM2	30.45	104	SSS#PVTELASR	sp|Q9HAW9|UD18	8.49	6	SLN@CTVK
sp|Q13200|PSMD2	72.91	74	VQQLLHICSEHFDSK	sp|Q9UQ35|SRRM2	30.45	104	SST#PPGESYFGVSSLQLK	sp|Q9HAW9|UD18	8.49	6	YTGTRPSNLAN@NTILVK
sp|Q13200|PSMD2	72.91	74	WLPLGLGLNHLGK	sp|Q9UQ35|SRRM2	30.45	104	T#PPVALNSSR	sp|P01130-2|LDLR	4.25	1	LTGSDVNLLAENLLSPEDMVLFHN@LTQPR
sp|Q13200|PSMD2	72.91	74	YGEPTLR	sp|Q9UQ35|SRRM2	30.45	104	T#PTAPAVNLAGAR	sp|P39059|COFA1	0.65	1	GPN@GSVGEK
sp|Q13200|PSMD2	72.91	74	YLYSSEDYIK	sp|Q9UQ35|SRRM2	30.45	104	T#SPAPWK	sp|Q92637-2|FCGRB	12.95	2	ITSASVN@DSGEYR
sp|Q13200|PSMD2	72.91	74	YVPEPENSALLR	sp|Q9UQ35|SRRM2	30.45	104	T#SPPLLDR	sp|Q92637-2|FCGRB	12.95	2	TN@ISHN@GTYHCSGMGK
sp|P05455|LA	63.24	37	AELMEISEDK	sp|Q9UQ35|SRRM2	30.45	104	TAVAPSAVNLADPRT#PTAPAVNLAGAR	sp|O75339|CILP1	4.9	3	EQRPGQN@CSNYTVR
sp|P05455|LA	63.24	37	AKQEQEAK	sp|Q9UQ35|SRRM2	30.45	104	TPAALAALSLT#GSGTPPTAANYPSSSR	sp|O75339|CILP1	4.9	3	LPHDCFQN@ATNSFYYDVGR
sp|P05455|LA	63.24	37	AREETDKEEPASK	sp|Q9UQ35|SRRM2	30.45	104	TVART#PLGQR	sp|O75339|CILP1	4.9	3	N@ISTATAAQTDLNFINDEGDTFPLR
sp|P05455|LA	63.24	37	DANNGNLQLR	sp|Q9UQ35|SRRM2	30.45	104	VKAQT#PPGPS#LSGSKSPCPQEK	tr|E7EW91|E7EW91	2.04	1	YHSQTYGN@GSK
sp|P05455|LA	63.24	37	DDYFAK	sp|Q9UQ35|SRRM2	30.45	104	VKPET#PPR	tr|E7ETN3|E7ETN3	5.65	7	LVLDGSDSIGASN@FTGAK
sp|P05455|LA	63.24	37	EDLHILFSNHGEIK	sp|Q9UQ35|SRRM2	30.45	104	VKPET#PPRQSHSGSIS#PYPK	tr|E7ETN3|E7ETN3	5.65	7	QSVPAHFVALN@GSK
sp|P05455|LA	63.24	37	EETDKEEPASK	sp|Q9UQ35|SRRM2	30.45	104	VKS#ST#PPRQS#PSR	tr|E7ETN3|E7ETN3	5.65	7	SPYYN@VSDEISFH
sp|P05455|LA	63.24	37	EQIKLDEGWVPLEIMIK	sp|Q9UQ35|SRRM2	30.45	104	VPS#PTPAPK	tr|E7ETN3|E7ETN3	5.65	7	SPYYN@VSDEISFHCY
sp|P05455|LA	63.24	37	ETDLLILFK	sp|Q9UQ35|SRRM2	30.45	104	YSHSGSSS#PDTK	tr|E7ETN3|E7ETN3	5.65	7	SPYYN@VSDEISFHCYDGYTLR
sp|P05455|LA	63.24	37	EVTWEVLEGEVEK	sp|O75145-2|LIPA3	2.7	2	GEGPAIPGDT#PPPTPR	tr|E7ETN3|E7ETN3	5.65	7	TMFPN@LTDVR
sp|P05455|LA	63.24	37	EVTWEVLEGEVEKEALK	sp|O75145-2|LIPA3	2.7	2	RGS#ALGPDEAGGELER	tr|E7ETN3|E7ETN3	5.65	7	TM^FPN@LTDVR
sp|P05455|LA	63.24	37	FSGDLDDQTCR	sp|O75923-15|DYSF	0.72	1	LDQS#GGPGAPTTPR	tr|E7ESM2|E7ESM2	3.29	1	EN@STDYLYPEQLK
sp|P05455|LA	63.24	37	FVETPGQK	tr|H0YI02|H0YI02	8.44	1	TLVLSSSPTSPT#QEPLPGGK	sp|Q6NUS6-4|TECT3	7.58	1	QFCVHVN@NSNLNYFQK
sp|P05455|LA	63.24	37	GFPTDATLDDIK	tr|B4DJ58|B4DJ58	12.22	3	AAESETPGKS#PEKKPK	sp|O15460-2|P4HA2	10.32	3	LNTDWPALEDLVLQDSAAGFIAN@LSVQR
sp|P05455|LA	63.24	37	GFPTDATLDDIKEWLEDK	tr|B4DJ58|B4DJ58	12.22	3	ATNES#EDEIPQLVPIGK	sp|O15460-2|P4HA2	10.32	3	TLTN@QTEAELATPEGIYER
sp|P05455|LA	63.24	37	GFPTDATLDDIKEWLEDKGQVLNIQMR	tr|B4DJ58|B4DJ58	12.22	3	ES#EDEIPQLVPIGK	sp|O15460-2|P4HA2	10.32	3	TLTN@QTEAELATPEGIYERPVDYLPER
sp|P05455|LA	63.24	37	GQVLNIQMR	sp|Q9UP95-4|S12A4	1.54	1	LVS#YTNLTQGAK	tr|A2AAT8|A2AAT8	13.86	1	SYLN@FTPEPSDIFSCIVTHEIDR
sp|P05455|LA	63.24	37	GQVLNIQM^R	sp|Q6UWP2-2|DHR11	8.84	1	ATCIS#PGVVETQFAFK	tr|F8WDG3|F8WDG3	10.4	1	VN@LSCGGVSHPIR
sp|P05455|LA	63.24	37	GSIFVVFDSIESAK	sp|Q9BTA9-5|WAC	6.43	2	DAGDPS#PPNK	sp|O60245|PCDH7	2.53	2	IDN@LTGELSTSER
sp|P05455|LA	63.24	37	ICHQIEYYFGDFNLPR	sp|Q9BTA9-5|WAC	6.43	2	IS#TPQTNTVPIKPLISTPPVSSQPK	sp|O60245|PCDH7	2.53	2	N@ISYTLLPPSSNVR
sp|P05455|LA	63.24	37	IIEDQQESLNK	tr|F8VSG3|F8VSG3	2.03	1	RS#PPPSLAK	sp|Q96AY3|FKB10	19.24	10	ITIPPHLAYGEN@GTGDK
sp|P05455|LA	63.24	37	KFVETPGQK	sp|Q15054|DPOD3	5.36	4	QVS#ITGFFQR	sp|Q96AY3|FKB10	19.24	10	TLSRPSETCN@ETTK
sp|P05455|LA	63.24	37	LDEGWVPLEIMIK	sp|Q15054|DPOD3	5.36	4	VALS#DDETK	sp|Q96AY3|FKB10	19.24	10	YHYN@CSLLDGTQLF
sp|P05455|LA	63.24	37	LDEGWVPLEIM^IK	sp|Q15054|DPOD3	5.36	4	VALS#DDETKETENMR	sp|Q96AY3|FKB10	19.24	10	YHYN@CSLLDGTQLFTSH
sp|P05455|LA	63.24	37	LEEDAEMK	sp|Q15054|DPOD3	5.36	4	VALS#DDETKETENM^R	sp|Q96AY3|FKB10	19.24	10	YHYN@CSLLDGTQLFTSHDYGAPQEATLGANK
sp|P05455|LA	63.24	37	LTTDFNVIVEALSK	sp|Q9UHY1|NRBP	12.9	3	GLPRPQQPQQEEVTSPVVPPS#VKTPT#PEPAEVETR	sp|Q96AY3|FKB10	19.24	10	YHYN@GSLMDGTLFDSSYSR
sp|P05455|LA	63.24	37	MAALEAK	sp|Q9UHY1|NRBP	12.9	3	TPT#PEPAEVETR	sp|Q96AY3|FKB10	19.24	10	YHYN@GSLM^DGTLFDSSYSR
sp|P05455|LA	63.24	37	M^AALEAK	sp|Q9UHY1|NRBP	12.9	3	VSPPVTSTTSAASPEEEEES#EDESEILEESPCGR	sp|Q96AY3|FKB10	19.24	10	YHYN@GTFEDGK
sp|P05455|LA	63.24	37	QKLEEDAEMK	tr|K7EIP9|K7EIP9	36.84	2	IS#VGGLPVLASMTK	sp|Q96AY3|FKB10	19.24	10	YHYN@GTFEDGKK
sp|P05455|LA	63.24	37	QKLEEDAEM^K	tr|K7EIP9|K7EIP9	36.84	2	IS#VGGLPVLASM^TK	sp|Q96AY3|FKB10	19.24	10	YHYN@GTLLDGTSFDTSYSK
sp|P05455|LA	63.24	37	RSPSKPLPEVTDEYKNDVK	sp|Q02410|APBA1	9.32	3	AAEDMPEAEQDLERPPT#PAGGRPDS#PGLQAPAGQQR	sp|O95445-2|APOM	19.83	1	TELFSSSCPGGIMLN@ETGQGYQR
sp|P05455|LA	63.24	37	SKAELMEISEDK	sp|Q02410|APBA1	9.32	3	MDS#YEQEEDIDQIVAEVK	sp|P51688|SPHM	11.16	2	DAGVLN@DTLVIFTSDNGIPFPSGR
sp|P05455|LA	63.24	37	SKAELMEISEDKTK	sp|Q02410|APBA1	9.32	3	SAST#ES#GFHNHTDTAEGDVIAAAR	sp|P51688|SPHM	11.16	2	NALLLLADDGGFESGAYN@NSAIATPHLDALAR
sp|P05455|LA	63.24	37	SPSKPLPEVTDEYK	tr|H0Y917|H0Y917	5.29	2	LSQS#DEDVIR	tr|F5H7E1|F5H7E1	3.88	3	AHFFAPQN@LTNMNK
sp|P05455|LA	63.24	37	SPSKPLPEVTDEYKNDVK	tr|H0Y917|H0Y917	5.29	2	RLS#QSDEDVIR	tr|F5H7E1|F5H7E1	3.88	3	FFAPQN@LTNMNK
sp|P05455|LA	63.24	37	VQFQGK	sp|Q8IXJ6-2|SIR2	6.53	1	EHASIDAQSGAGVPNPSTSAS#PK	tr|F5H7E1|F5H7E1	3.88	3	ICDLLVANNHFAHFFAPQN@LTNMNK
sp|P05455|LA	63.24	37	WIDFVR	sp|P46087-2|NOP2	6.68	5	EAAAGIQWS#EEET#EDEEEEKEVTPESGPPK	tr|E9PFD9|E9PFD9	9.31	5	AAN@YTSSLNLPDK
sp|Q07002|CDK18	24.58	10	DLKPQNLLINER	sp|P46087-2|NOP2	6.68	5	EAAAGIQWS#EEETEDEEEEKEVTPESGPPK	tr|E9PFD9|E9PFD9	9.31	5	DVN@YTQIVVDR
sp|Q07002|CDK18	24.58	10	GLAFQQPGR	sp|P46087-2|NOP2	6.68	5	GPQPPT#VSPIR	tr|E9PFD9|E9PFD9	9.31	5	EVHLVQFHEPDIYN@YSAL
sp|Q07002|CDK18	24.58	10	LEHEEGAPCTAIR	sp|P46087-2|NOP2	6.68	5	S#PEAKPLPGK	tr|E9PFD9|E9PFD9	9.31	5	KDVN@YTQIVVDR
sp|Q07002|CDK18	24.58	10	LLGTPTEETWPGVTAFSEFR	sp|P46087-2|NOP2	6.68	5	TNKS#PEAKPLPGK	tr|E9PFD9|E9PFD9	9.31	5	N@SSHSPLR
sp|Q07002|CDK18	24.58	10	LPQEFLQK	sp|Q4V328-4|GRAP1	6.17	3	ES#SAVPAR	tr|Q5SQ12|Q5SQ12	20.63	3	SAGLASN@SSWLR
sp|Q07002|CDK18	24.58	10	LTENLVALK	sp|Q4V328-4|GRAP1	6.17	3	SLSSS#PQAQPPRPAELSDEEVAELFQR	tr|Q5SQ12|Q5SQ12	20.63	3	SVVAPATDGGLN@LTSTFLR
sp|Q07002|CDK18	24.58	10	M^NKM^KNFK	sp|Q4V328-4|GRAP1	6.17	3	TQTGDSS#SISSFSYR	tr|Q5SQ12|Q5SQ12	20.63	3	WFSAGLASN@SSWLR
sp|Q07002|CDK18	24.58	10	NKM^KNFKRR	tr|H0YD35|H0YD35	19.27	1	AQQDKHS#LRNEEGTELQAIVR	sp|P12821-2|ACE	6.55	9	ELYEPIWQN@FTDPQLR
sp|Q07002|CDK18	24.58	10	TETIEESLAEFTEQFNQLHNR	tr|F8VWL0|F8VWL0	9.97	2	GS#PNHQPEPPPPVTDNLLPTTTPQEAQQWLHR	sp|P12821-2|ACE	6.55	9	FDVNQLQN@TTIK
sp|Q07002|CDK18	24.58	10	VHQLEDTASIFSLK	tr|F8VWL0|F8VWL0	9.97	2	SLGEGNGS#PNHQPEPPPPVTDNLLPTTTPQEAQQWLHR	sp|P12821-2|ACE	6.55	9	KFDVNQLQN@TTIK
sp|P08670|VIME	85.84	114	ADAINTEFK	sp|P53985|MOT1	4.2	7	EEET#SIDVAGKPNEVTK	sp|P12821-2|ACE	6.55	9	N@ETHFDAGAK
sp|P08670|VIME	85.84	114	ANYQDTIGR	sp|P53985|MOT1	4.2	7	ESKEEETS#IDVAGKPNEVTK	sp|P12821-2|ACE	6.55	9	NALLSN@MSR
sp|P08670|VIME	85.84	114	ASSPGGVYATR	sp|P53985|MOT1	4.2	7	KES#KEEETSIDVAGK	sp|P12821-2|ACE	6.55	9	NMQIAN@HTLK
sp|P08670|VIME	85.84	114	DGQVINETSQHHDDLE	sp|P53985|MOT1	4.2	7	KES#KEEETSIDVAGKPNE	sp|P12821-2|ACE	6.55	9	NM^QIAN@HTLK
sp|P08670|VIME	85.84	114	DNLAEDIMR	sp|P53985|MOT1	4.2	7	KES#KEEETSIDVAGKPNEVTK	sp|P12821-2|ACE	6.55	9	QQYNALLSN@MSR
sp|P08670|VIME	85.84	114	DNLAEDIM^R	sp|P53985|MOT1	4.2	7	KESKEEET#S#IDVAGKPNEVTK	sp|P12821-2|ACE	6.55	9	VTN@DTESDINYLLK
sp|P08670|VIME	85.84	114	DQLTNDK	sp|P53985|MOT1	4.2	7	KESKEEET#SIDVAGKPNEVTK	tr|H0Y430|H0Y430	7.39	1	QTMIDFLQN@HTEGSRPPACPR
sp|P08670|VIME	85.84	114	DSLPLVDTHSK	tr|D6RG17|D6RG17	32.65	1	DEES#GGGSNPFQHLEK	tr|F5GXJ9|F5GXJ9	19.55	9	EGDN@ITLK
sp|P08670|VIME	85.84	114	DVDNASLAR	sp|Q8IWZ3|ANKH1	2.71	2	TGGGGGAS#GSDEDEVSEVESFILDQEDLDNPVLK	tr|F5GXJ9|F5GXJ9	19.55	9	IIISPEEN@VTLTCTAENQLER
sp|P08670|VIME	85.84	114	DVDVSKPDLTAALR	sp|Q8IWZ3|ANKH1	2.71	2	VSTS#PVGLPSIDPSGSSPSSSSAPLASFSGIPGTR	tr|F5GXJ9|F5GXJ9	19.55	9	LGDCISEDSYPDGN@ITWYR
sp|P08670|VIME	85.84	114	DVSKPDLTAALR	tr|F8WBJ7|F8WBJ7	10.67	3	GESAPTLSTSPSPSS#PS#PTSPSPTLGR	tr|F5GXJ9|F5GXJ9	19.55	9	LNLSEN@YTLSISNAR
sp|P08670|VIME	85.84	114	EEAENTLQSFR	tr|F8WBJ7|F8WBJ7	10.67	3	GESAPTLSTSPSPSSPS#PTSPSPTLGR	tr|F5GXJ9|F5GXJ9	19.55	9	N@ATGDYK
sp|P08670|VIME	85.84	114	EEEIQELQAQIQEQHVQIDVDVSKPDLTAALR	tr|F8WBJ7|F8WBJ7	10.67	3	TSPSPSSPSPT#SPSPTLGR	tr|F5GXJ9|F5GXJ9	19.55	9	N@ATVVWMK
sp|P08670|VIME	85.84	114	EIQELQAQIQEQHVQIDVDVSKPDLTAALR	sp|P13489|RINI	8.03	2	ELS#LAGNELGDEGAR	tr|F5GXJ9|F5GXJ9	19.55	9	N@ATVVWM^K
sp|P08670|VIME	85.84	114	EKLQEEMLQR	sp|P13489|RINI	8.03	2	SNELGDVGVHCVLQGLQT#PSCK	tr|F5GXJ9|F5GXJ9	19.55	9	SLN@VSAISIPEHDEADEISDENR
sp|P08670|VIME	85.84	114	EKLQEEM^LQR	tr|K7ER53|K7ER53	4.54	1	VEPVGEDLGS#PPPPADFAPEDYSSFQHIR	tr|F5GXJ9|F5GXJ9	19.55	9	TVNSLN@VSAISIPEHDEADEISDENR
sp|P08670|VIME	85.84	114	EKVELQELNDR	tr|H3BMS0|H3BMS0	9.34	4	APS#PTKR	sp|P40199|CEAM6	30.81	5	ANYRPGENLN@LSCH
sp|P08670|VIME	85.84	114	EMEENFAVEAANYQDTIGR	tr|H3BMS0|H3BMS0	9.34	4	RRS#PS#PKPTK	sp|P40199|CEAM6	30.81	5	DAVAFTCEPEVQN@TTYLWWVNGQSLPVSPR
sp|P08670|VIME	85.84	114	EM^EENFAVEAANYQDTIGR	tr|H3BMS0|H3BMS0	9.34	4	RS#PS#PKPTK	sp|P40199|CEAM6	30.81	5	ETIYPN@ASLLIQN@VTQN@DTGFYTLQVIK
sp|P08670|VIME	85.84	114	ESLQEEIAFLK	tr|H3BMS0|H3BMS0	9.34	4	S#KS#KPPK	sp|P40199|CEAM6	30.81	5	SDLVNEEATGQFHVYPELPKPSISSN@NSNPVEDK
sp|P08670|VIME	85.84	114	ETNLDSLPLVDTH	sp|Q9BQQ3-3|GORS1	15.45	4	KPPGT#PPPSALPLGAPPPDALPPGPTPEDS#PSLETGSR	sp|P40199|CEAM6	30.81	5	YPELPKPSISSN@NSNPVEDK
sp|P08670|VIME	85.84	114	ETNLDSLPLVDTHSK	sp|Q9BQQ3-3|GORS1	15.45	4	KPPGT#PPPSALPLGAPPPDALPPGPTPEDSPSLETGSR	tr|F5H125|F5H125	13.74	2	FQLLN@FSSSELK
sp|P08670|VIME	85.84	114	FADLSEAANR	sp|Q9BQQ3-3|GORS1	15.45	4	KPPGTPPPSALPLGAPPPDALPPGPT#PEDS#PSLETGSR	tr|F5H125|F5H125	13.74	2	VSLTN@VSISDEGR
sp|P08670|VIME	85.84	114	FANYIDK	sp|Q9BQQ3-3|GORS1	15.45	4	KPPGTPPPSALPLGAPPPDALPPGPTPEDS#PSLETGSR	tr|E9PN14|E9PN14	5.76	1	HIEVN@GSK
sp|P08670|VIME	85.84	114	FAVEAANYQDTIGR	sp|Q00536|CDK16	7.06	3	GPLSS#APEIVHEDLK	sp|Q30201-6|HFE	7.14	1	ALNYYPQN@ITMK
sp|P08670|VIME	85.84	114	FLEQQNK	sp|Q00536|CDK16	7.06	3	KIS#TEDINK	sp|Q8NFP4|MDGA1	3.14	2	DSGYYN@CTATNNVGNPAK
sp|P08670|VIME	85.84	114	FSLADAINTEFK	sp|Q00536|CDK16	7.06	3	RVS#LSEIGFGK	sp|Q8NFP4|MDGA1	3.14	2	N@ATFQITPDVIK
sp|P08670|VIME	85.84	114	HVQIDVDVSKPDLTAALR	sp|Q96RU3-4|FNBP1	9.07	4	QSGLYDSQNPPTVNNCAQDRES#PDGSYTEEQSQESEMK	sp|Q99102-17|MUC4	3.86	6	DVTALN@VSTLK
sp|P08670|VIME	85.84	114	IDVDVSKPDLTAALR	sp|Q96RU3-4|FNBP1	9.07	4	RQS#GLYDSQNPPTVNNCAQDR	sp|Q99102-17|MUC4	3.86	6	SNAEDAN@FTLR
sp|P08670|VIME	85.84	114	ILLAELEQLK	sp|Q96RU3-4|FNBP1	9.07	4	T#VSDNS#LSNSR	sp|Q99102-17|MUC4	3.86	6	TSNAEDAN@FTLR
sp|P08670|VIME	85.84	114	ILLAELEQLKGQGK	sp|Q96RU3-4|FNBP1	9.07	4	TVS#DNSLSNSR	sp|Q99102-17|MUC4	3.86	6	TTSTPSFSPSVHN@VTGTVSQK
sp|P08670|VIME	85.84	114	IQEQHVQIDVDVSKPDLTAALR	sp|P49792|RBP2	9.34	19	ANTSGDFEKDDDAYKT#EDSDDIHFEPVVQMPEK	sp|Q99102-17|MUC4	3.86	6	TVVCHCNAESQCLYN@QTSR
sp|P08670|VIME	85.84	114	ISLPLPNF	sp|P49792|RBP2	9.34	19	AVVS#PPK	sp|Q99102-17|MUC4	3.86	6	VGN@SSLEVAGCK
sp|P08670|VIME	85.84	114	ISLPLPNFS	sp|P49792|RBP2	9.34	19	EDALDDSVSSS#SVHASPLASS#PVR	tr|B3KTR6|B3KTR6	4.85	1	GSPGN@GSSHSGAPGPDPTLAR
sp|P08670|VIME	85.84	114	ISLPLPNFSSL	sp|P49792|RBP2	9.34	19	EDALDDSVSSSSVHAS#PLASSPVR	sp|O15118|NPC1	8.61	8	AAQLDN@YTR
sp|P08670|VIME	85.84	114	ISLPLPNFSSLNL	sp|P49792|RBP2	9.34	19	EDALDDSVSSSSVHASPLAS#SPVRK	sp|O15118|NPC1	8.61	8	DADACN@ATNWIEYMFNK
sp|P08670|VIME	85.84	114	ISLPLPNFSSLNLR	sp|P49792|RBP2	9.34	19	ELVGPPLAETVFT#PKT#SPENVQDR	sp|O15118|NPC1	8.61	8	DNGQAPFTITPVFSDFPVHGMEPMNN@ATK
sp|P08670|VIME	85.84	114	KILLAELEQLK	sp|P49792|RBP2	9.34	19	KKPEDS#PSDDDVLIVYELTPTAEQK	sp|O15118|NPC1	8.61	8	NAAQLDN@YTR
sp|P08670|VIME	85.84	114	KLHEEEIQELQAQ	sp|P49792|RBP2	9.34	19	KPEDS#PSDDDVLIVYELTPTAEQK	sp|O15118|NPC1	8.61	8	NPN@LTISFTAER
sp|P08670|VIME	85.84	114	KLHEEEIQELQAQIQEQHV	sp|P49792|RBP2	9.34	19	KQS#LPATSIPTPASFK	sp|O15118|NPC1	8.61	8	QSQFLN@VTATEDYVDPVTN@QTK
sp|P08670|VIME	85.84	114	KLHEEEIQELQAQIQEQHVQIDVDVSKPDLTAALR	sp|P49792|RBP2	9.34	19	LHDSS#GSQVGTGFK	sp|O15118|NPC1	8.61	8	TITPVFSDFPVHGMEPMNN@ATK
sp|P08670|VIME	85.84	114	KPDLTAALR	sp|P49792|RBP2	9.34	19	LLLDIPLQT#PHK	sp|O15118|NPC1	8.61	8	VDN@ITDQFCN@ASVVDPACVR
sp|P08670|VIME	85.84	114	KVELQELNDR	sp|P49792|RBP2	9.34	19	LNQSGTSVGT#DEESDVTQEEER	sp|Q7KZI7-10|MARK2	2.92	1	VPVASPSAHN@ISSSGGAPDR
sp|P08670|VIME	85.84	114	KVESLQEEIAFLK	sp|P49792|RBP2	9.34	19	LPPTFFCGVCSDT#DEDNGNGEDFQSELQK	sp|Q8ND94|LRN4L	3.78	1	GPPLN@ATVR
sp|P08670|VIME	85.84	114	KVESLQEEIAFLKK	sp|P49792|RBP2	9.34	19	NHETDGGS#AHGDDDDDGPHFEPVVPLPDK	tr|F2Z389|F2Z389	14.29	2	IYNQN@VSQK
sp|P08670|VIME	85.84	114	LGDLYEEEMR	sp|P49792|RBP2	9.34	19	NRPDYVS#EEEEDDEDFETAVKK	tr|F2Z389|F2Z389	14.29	2	N@ISGHIYNQN@VSQK
sp|P08670|VIME	85.84	114	LGDLYEEEM^R	sp|P49792|RBP2	9.34	19	SALSPS#KSPAK	tr|M0R009|M0R009	10.78	2	EGDHEFLEVPEAQEDVEATFPVHQPGN@YSC
sp|P08670|VIME	85.84	114	LHEEEIQELQAQIQEQHV	sp|P49792|RBP2	9.34	19	SIS#SPSVSSETMDKPVDLSTR	tr|M0R009|M0R009	10.78	2	EGDHEFLEVPEAQEDVEATFPVHQPGN@YSCSYR
sp|P08670|VIME	85.84	114	LHEEEIQELQAQIQEQHVQI	sp|P49792|RBP2	9.34	19	SIS#SPSVSSETM^DKPVDLSTR	sp|Q9NNX6-8|CD209	4.48	1	QDAIYQN@LTQLK
sp|P08670|VIME	85.84	114	LHEEEIQELQAQIQEQHVQID	sp|P49792|RBP2	9.34	19	STS#GEGFQFGK	sp|Q9UBX7-1|KLK11	11.6	2	CAN@ITIIEHQK
sp|P08670|VIME	85.84	114	LHEEEIQELQAQIQEQHVQIDV	tr|K7ELX9|K7ELX9	22.47	1	KRPAS#PSHNGSSGGGYGASK	sp|Q9UBX7-1|KLK11	11.6	2	TATESFPHPGFN@NSLPNK
sp|P08670|VIME	85.84	114	LHEEEIQELQAQIQEQHVQIDVDVSKPDLTAALR	tr|I3L1Z8|I3L1Z8	16.16	2	AQLYLPSTS#PPHEGLDGFAQELSR	sp|Q969N2-6|PIGT	6.07	5	AIYDLLDTAMIN@NSR
sp|P08670|VIME	85.84	114	LLAELEQLK	tr|I3L1Z8|I3L1Z8	16.16	2	S#LSVGLEK	sp|Q969N2-6|PIGT	6.07	5	GLAN@DTDHYFLR
sp|P08670|VIME	85.84	114	LLQDSVDFSLADAINTEFK	sp|Q9P0K7-3|RAI14	10.19	8	DRLS#DSTTGADSLLDISSEADQQDLLSLLQAK	sp|Q969N2-6|PIGT	6.07	5	PLGLAN@DTDHYFLR
sp|P08670|VIME	85.84	114	LQDEIQNMK	sp|Q9P0K7-3|RAI14	10.19	8	ISQDADLKT#PTKPK	sp|Q969N2-6|PIGT	6.07	5	TYAIYDLLDTAMIN@NSR
sp|P08670|VIME	85.84	114	LQDEIQNMKEEM	sp|Q9P0K7-3|RAI14	10.19	8	KAPPPPIS#PTQLSDVSSPR	sp|Q969N2-6|PIGT	6.07	5	TYAIYDLLDTAM^IN@NSR
sp|P08670|VIME	85.84	114	LQDEIQNMKEEMAR	sp|Q9P0K7-3|RAI14	10.19	8	LSDS#TTGADSLLDISSEADQQDLLSLLQAK	sp|Q5ZPR3-3|CD276	12.17	2	TALFPDLLAQGN@ASLR
sp|P08670|VIME	85.84	114	LQDEIQNMKEEM^AR	sp|Q9P0K7-3|RAI14	10.19	8	LSDSTTGADS#LLDISSEADQQDLLSLLQAK	sp|Q5ZPR3-3|CD276	12.17	2	VVLGAN@GTYSCLVR
sp|P08670|VIME	85.84	114	LQDEIQNM^K	sp|Q9P0K7-3|RAI14	10.19	8	S#ITSTPLSGK	sp|Q6P179-3|ERAP2	12.46	10	DLEITN@ATLQSEEDSR
sp|P08670|VIME	85.84	114	LQDEIQNM^KEEMAR	sp|Q9P0K7-3|RAI14	10.19	8	S#LEDVTAEYIHK	sp|Q6P179-3|ERAP2	12.46	10	DSLN@SSRPISK
sp|P08670|VIME	85.84	114	LQEAEEWYK	sp|Q9P0K7-3|RAI14	10.19	8	SS#PSVLIHSLGK	sp|Q6P179-3|ERAP2	12.46	10	DSLN@SSRPISKPAETPTQIQEMFDEVSYNK
sp|P08670|VIME	85.84	114	LQEEIAFLK	sp|Q9BQ70|TCF25	2.22	1	LS#PISHGNTIALFFR	sp|Q6P179-3|ERAP2	12.46	10	IEVLVSN@ATQFIILH
sp|P08670|VIME	85.84	114	LQEEMLQR	tr|K7EKH8|K7EKH8	21.11	2	RTNSTGGS#SGSSVGGGSGK	sp|Q6P179-3|ERAP2	12.46	10	IEVLVSN@ATQFIILHSK
sp|P08670|VIME	85.84	114	LQEEM^LQR	tr|K7EKH8|K7EKH8	21.11	2	TNS#TGGSSGSSVGGGSGK	sp|Q6P179-3|ERAP2	12.46	10	LPSVVIPLHYDLFVHPN@LTSLDFVASEK
sp|P08670|VIME	85.84	114	MALDIEIATYR	tr|E9PRG2|E9PRG2	2.92	1	IPSSFTS#VDK	sp|Q6P179-3|ERAP2	12.46	10	N@ISDISENLK
sp|P08670|VIME	85.84	114	MFGGPGTASR	sp|P49407-2|ARRB1	5.12	4	DDKEEEEDGT#GSPQLNNR	sp|Q6P179-3|ERAP2	12.46	10	N@ISDISENLKR
sp|P08670|VIME	85.84	114	M^ALDIEIATYR	sp|P49407-2|ARRB1	5.12	4	GMKDDKEEEEDGT#GSPQLNNR	sp|Q6P179-3|ERAP2	12.46	10	N@QTHYALQASLK
sp|P08670|VIME	85.84	114	M^FGGPGTASR	sp|P49407-2|ARRB1	5.12	4	GM^KDDKEEEEDGT#GSPQLNNR	sp|Q6P179-3|ERAP2	12.46	10	VHPN@LTSLDFVASEK
sp|P08670|VIME	85.84	114	NLQEAEEWYK	sp|P49407-2|ARRB1	5.12	4	GM^KDDKEEEEDGTGS#PQLNNR	tr|Q6DU44|Q6DU44	7.26	3	GYYN@QSEAGSH
sp|P08670|VIME	85.84	114	NYQDTIGR	tr|H3BSW3|H3BSW3	44.44	2	DIS#PVLKDPASFR	tr|Q6DU44|Q6DU44	7.26	3	GYYN@QSEAGSHTLQWMHGCELGPDGR
sp|P08670|VIME	85.84	114	QDVDNASLAR	tr|H3BSW3|H3BSW3	44.44	2	IRS#FPDFPTPGVVFR	tr|Q6DU44|Q6DU44	7.26	3	GYYN@QSEAGSHTLQWM^HGCELGPDGR
sp|P08670|VIME	85.84	114	QESTEYR	sp|P12931|SRC	9.33	7	LFGGFNSSDT#VTSPQR	sp|P13747|HLAE	6.98	3	GYYN@QSEAGSH
sp|P08670|VIME	85.84	114	QESTEYRR	sp|P12931|SRC	9.33	7	RRS#LEPAENVHGAGGGAFPASQTPSK	sp|P13747|HLAE	6.98	3	GYYN@QSEAGSHTLQWMHGCELGPDR
sp|P08670|VIME	85.84	114	QIDVDVSKPDLTAALR	sp|P12931|SRC	9.33	7	RRS#LEPAENVHGAGGGAFPASQTPSKPASADGHR	sp|P13747|HLAE	6.98	3	GYYN@QSEAGSHTLQWM^HGCELGPDR
sp|P08670|VIME	85.84	114	QQYESVAAK	sp|P12931|SRC	9.33	7	RS#LEPAENVHGAGGGAFPASQTPSKPASADGHR	sp|O00533|CHL1	6.62	4	IIPSN@NSGTFR
sp|P08670|VIME	85.84	114	QSLTCEVDALK	sp|P12931|SRC	9.33	7	S#LEPAENVHGAGGGAFPASQTPSK	sp|O00533|CHL1	6.62	4	TLYSGEDYPDTAPVIHGVDVIN@STLVK
sp|P08670|VIME	85.84	114	QVDQLTNDK	sp|P12931|SRC	9.33	7	S#LEPAENVHGAGGGAFPASQTPSKPAS#ADGHR	sp|O00533|CHL1	6.62	4	VN@GSPVDNHPFAGDVVFPR
sp|P08670|VIME	85.84	114	QVDQLTNDKAR	sp|P12931|SRC	9.33	7	S#LEPAENVHGAGGGAFPASQTPSKPASADGHR	sp|O00533|CHL1	6.62	4	VTWKPQGAPVEWEEETVTN@HTLR
sp|P08670|VIME	85.84	114	QVQSLTCEVDALK	sp|O14490-5|DLGP1	6.2	2	GDIISQSGLSNS#TESLDSMK	sp|Q6V0I7-3|FAT4	1.61	5	ATDGDLGDN@GTVR
sp|P08670|VIME	85.84	114	QVQSLTCEVDALKGTNESLER	sp|O14490-5|DLGP1	6.2	2	QNSAT#ESAESIEIYIPEAQTR	sp|Q6V0I7-3|FAT4	1.61	5	AYFTTIPEDAPTGTDVLLVN@ASDADASK
sp|P08670|VIME	85.84	114	REYQDLLNVK	tr|D6REM6|D6REM6	11.59	11	ADGQS#DENKDDYTIPDEYR	sp|Q6V0I7-3|FAT4	1.61	5	IN@ATTGEIFNK
sp|P08670|VIME	85.84	114	RFLEQQNK	tr|D6REM6|D6REM6	11.59	11	DTSENADGQS#DENKDDYTIPDEYR	sp|Q6V0I7-3|FAT4	1.61	5	IN@ITVSDVNDHTPK
sp|P08670|VIME	85.84	114	RQDVDNASLAR	tr|D6REM6|D6REM6	11.59	11	RDS#FDDRGPSLNPVLDYDHGSR	sp|Q6V0I7-3|FAT4	1.61	5	YQN@VTGFSNVNINR
sp|P08670|VIME	85.84	114	RQQYESVAAK	tr|D6REM6|D6REM6	11.59	11	SALSSAST#SSHNLQSIFNIGSR	tr|I3L168|I3L168	17.16	1	VGVQDFVLLEN@FTSEAAFIENLR
sp|P08670|VIME	85.84	114	RQVDQLTNDK	tr|D6REM6|D6REM6	11.59	11	SLNQQGAHSALSS#ASTSSHNLQSIFNIGSR	sp|P49961|ENTP1	7.25	5	EN@DTGVVHQVEECR
sp|P08670|VIME	85.84	114	RQVQSLTCEVDALK	tr|D6REM6|D6REM6	11.59	11	SSASTS#SHNLQSIFNIGSR	sp|P49961|ENTP1	7.25	5	FLN@LTSEK
sp|P08670|VIME	85.84	114	SALRPSTSR	tr|D6REM6|D6REM6	11.59	11	SSSLNQQGAHSALS#SASTSSHNLQSIFNIGSR	sp|P49961|ENTP1	7.25	5	KVVN@VSDLYK
sp|P08670|VIME	85.84	114	SLADAINTEFK	tr|D6REM6|D6REM6	11.59	11	SYS#PDGK	sp|P49961|ENTP1	7.25	5	VVN@VSDLYK
sp|P08670|VIME	85.84	114	SLGSALRPSTSR	tr|D6REM6|D6REM6	11.59	11	SYS#PDGKES#PSDK	sp|P49961|ENTP1	7.25	5	WPAEKEN@DTGVVHQVEECR
sp|P08670|VIME	85.84	114	SLQEEIAFLK	tr|D6REM6|D6REM6	11.59	11	SYS#PDGKESPSDK	tr|Q0VAC5|Q0VAC5	15.56	19	KVVLHPN@YSQVDIGLIK
sp|P08670|VIME	85.84	114	SLTCEVDALK	tr|D6REM6|D6REM6	11.59	11	SYS#PDGKESPSDKK	tr|Q0VAC5|Q0VAC5	15.56	19	LHPN@YSQVDIGLIK
sp|P08670|VIME	85.84	114	SLYASSPGGVYATR	tr|D6R991|D6R991	12.47	5	RDS#FDDRGPSLNPVLDYDHGSR	tr|Q0VAC5|Q0VAC5	15.56	19	MVSHHN@LTT
sp|P08670|VIME	85.84	114	SPGGVYATR	tr|D6R991|D6R991	12.47	5	SALSSAST#SSHNLQSIFNIGSR	tr|Q0VAC5|Q0VAC5	15.56	19	MVSHHN@LTTGAT
sp|P08670|VIME	85.84	114	SSPGGVYATR	tr|D6R991|D6R991	12.47	5	SLNQQGAHSALSS#ASTSSHNLQSIFNIGSR	tr|Q0VAC5|Q0VAC5	15.56	19	MVSHHN@LTTGATL
sp|P08670|VIME	85.84	114	SSVPGVR	tr|D6R991|D6R991	12.47	5	SSASTS#SHNLQSIFNIGSR	tr|Q0VAC5|Q0VAC5	15.56	19	MVSHHN@LTTGATLINEQWLL
sp|P08670|VIME	85.84	114	SVSSSSYR	tr|D6R991|D6R991	12.47	5	SSSLNQQGAHSALS#SASTSSHNLQSIFNIGSR	tr|Q0VAC5|Q0VAC5	15.56	19	MVSHHN@LTTGATLINEQWLLT
sp|P08670|VIME	85.84	114	SYVTTSTR	sp|P43243|MATR3	14.76	17	ADGQS#DENKDDYTIPDEYR	tr|Q0VAC5|Q0VAC5	15.56	19	MVSHHN@LTTGATLINEQWLLTT
sp|P08670|VIME	85.84	114	TCEVDALK	sp|P43243|MATR3	14.76	17	DTSENADGQS#DENKDDYTIPDEYR	tr|Q0VAC5|Q0VAC5	15.56	19	MVSHHN@LTTGATLINEQWLLTTAK
sp|P08670|VIME	85.84	114	TNEKVELQELNDR	sp|P43243|MATR3	14.76	17	RDS#FDDRGPSLNPVLDYDHGSR	tr|Q0VAC5|Q0VAC5	15.56	19	M^VSHHN@LTTGATLINEQWL
sp|P08670|VIME	85.84	114	TVETRDGQVINETSQHHDDLE	sp|P43243|MATR3	14.76	17	RRT#EEGPTLSYGR	tr|Q0VAC5|Q0VAC5	15.56	19	M^VSHHN@LTTGATLINEQWLL
sp|P08670|VIME	85.84	114	TYSLGSALR	sp|P43243|MATR3	14.76	17	S#VGDETDLANLGDVASDGK	tr|Q0VAC5|Q0VAC5	15.56	19	M^VSHHN@LTTGATLINEQWLLTT
sp|P08670|VIME	85.84	114	TYSLGSALRPSTSR	sp|P43243|MATR3	14.76	17	S#VGDETDLANLGDVASDGKK	tr|Q0VAC5|Q0VAC5	15.56	19	M^VSHHN@LTTGATLINEQWLLTTAK
sp|P08670|VIME	85.84	114	VDFSLADAINTEFK	sp|P43243|MATR3	14.76	17	S#Y#SPDGK	tr|Q0VAC5|Q0VAC5	15.56	19	NLFLN@HSEN@ATAK
sp|P08670|VIME	85.84	114	VDNASLAR	sp|P43243|MATR3	14.76	17	S#YSPDGK	tr|Q0VAC5|Q0VAC5	15.56	19	NLFLN@HSENATAK
sp|P08670|VIME	85.84	114	VDVSKPDLTAALR	sp|P43243|MATR3	14.76	17	SALSSAST#SSHNLQSIFNIGSR	tr|Q0VAC5|Q0VAC5	15.56	19	NLFLNHSEN@ATAK
sp|P08670|VIME	85.84	114	VEAANYQDTIGR	sp|P43243|MATR3	14.76	17	SLNQQGAHSALSS#ASTSSHNLQSIFNIGSR	tr|Q0VAC5|Q0VAC5	15.56	19	VLHPN@YSQVDIGLIK
sp|P08670|VIME	85.84	114	VELQELNDR	sp|P43243|MATR3	14.76	17	SSASTS#SHNLQSIFNIGSR	tr|Q0VAC5|Q0VAC5	15.56	19	VVLHPN@YSQV
sp|P08670|VIME	85.84	114	VESLQEEIAFLK	sp|P43243|MATR3	14.76	17	SSSLNQQGAHSALS#SASTSSHNLQSIFNIGSR	tr|Q0VAC5|Q0VAC5	15.56	19	VVLHPN@YSQVDIGLIK
sp|P08670|VIME	85.84	114	VESLQEEIAFLKK	sp|P43243|MATR3	14.76	17	SYS#PDGK	tr|H0YGE9|H0YGE9	15.38	1	EAGN@HTSGAGLVQINK
sp|P08670|VIME	85.84	114	VEVERDNLAEDIMR	sp|P43243|MATR3	14.76	17	SYS#PDGKES#PSDK	tr|F2Z3Q5|F2Z3Q5	25.71	2	IDVSLN@ISLPNLHCELVGLDIQDEMGR
sp|P08670|VIME	85.84	114	VQIDVDVSKPDLTAALR	sp|P43243|MATR3	14.76	17	SYS#PDGKES#PSDKK	tr|F2Z3Q5|F2Z3Q5	25.71	2	IDVSLN@ISLPNLHCELVGLDIQDEM^GR
sp|P08670|VIME	85.84	114	VSKPDLTAALR	sp|P43243|MATR3	14.76	17	SYS#PDGKESPSDK	sp|P01023|A2MG	9.97	10	GCVLLSYLN@ETVTVSASLESVR
sp|P08670|VIME	85.84	114	YQDLLNVK	sp|P43243|MATR3	14.76	17	SYS#PDGKESPSDKK	sp|P01023|A2MG	9.97	10	GNEANYYSN@ATTDEHGLVQF
sp|P08670|VIME	85.84	114	YQDTIGR	tr|A8MXP9|A8MXP9	10.28	11	ADGQS#DENKDDYTIPDEYR	sp|P01023|A2MG	9.97	10	IITILEEEMN@VSVCGLY
sp|P17661|DESM	86.17	129	AALAAEVNR	tr|A8MXP9|A8MXP9	10.28	11	DTSENADGQS#DENKDDYTIPDEYR	sp|P01023|A2MG	9.97	10	IITILEEEMN@VSVCGLYTYGK
sp|P17661|DESM	86.17	129	ADVDAATLAR	tr|A8MXP9|A8MXP9	10.28	11	RDS#FDDRGPSLNPVLDYDHGSR	sp|P01023|A2MG	9.97	10	IYVLDYLN@ETQQLTPEIK
sp|P17661|DESM	86.17	129	AELYEEELR	tr|A8MXP9|A8MXP9	10.28	11	SALSSAST#SSHNLQSIFNIGSR	sp|P01023|A2MG	9.97	10	SIN@TTNVMGTSLTVR
sp|P17661|DESM	86.17	129	AGELLDFSLADAVNQEFLTTR	tr|A8MXP9|A8MXP9	10.28	11	SLNQQGAHSALSS#ASTSSHNLQSIFNIGSR	sp|P01023|A2MG	9.97	10	SIN@TTNVM^GTSLTVR
sp|P17661|DESM	86.17	129	AGFGSKGSSSSVTSR	tr|A8MXP9|A8MXP9	10.28	11	SSASTS#SHNLQSIFNIGSR	sp|P01023|A2MG	9.97	10	SLGNVN@FTVSAEALESQELCGTEVPSVPEHGR
sp|P17661|DESM	86.17	129	ALAAEVNR	tr|A8MXP9|A8MXP9	10.28	11	SSSLNQQGAHSALS#SASTSSHNLQSIFNIGSR	sp|P01023|A2MG	9.97	10	VLDYLN@ETQQLTPEIK
sp|P17661|DESM	86.17	129	ALDVEIATYR	tr|A8MXP9|A8MXP9	10.28	11	SYS#PDGK	sp|P01023|A2MG	9.97	10	VSN@QTLSLFFTVLQDVPVR
sp|P17661|DESM	86.17	129	AQYETIAAK	tr|A8MXP9|A8MXP9	10.28	11	SYS#PDGKES#PSDK	sp|P30443|1A01	7.12	3	GYYN@QSEDGSHTIQIM
sp|P17661|DESM	86.17	129	ASEASGYQDNIAR	tr|A8MXP9|A8MXP9	10.28	11	SYS#PDGKESPSDK	sp|P30443|1A01	7.12	3	GYYN@QSEDGSHTIQIMY
sp|P17661|DESM	86.17	129	AVNQEFLTTR	tr|A8MXP9|A8MXP9	10.28	11	SYS#PDGKESPSDKK	sp|P30443|1A01	7.12	3	GYYN@QSEDGSHTIQIMYGCDVGPDGR
sp|P17661|DESM	86.17	129	DGEVVSEATQQQH	sp|O95382-2|M3K6	3.39	2	VPEEPAAEEPAS#PEESSGLSLLHQESK	tr|B4DTY9|B4DTY9	5.86	5	DAVN@CTYK
sp|P17661|DESM	86.17	129	DGEVVSEATQQQHE	sp|O95382-2|M3K6	3.39	2	VPEEPAAEEPASPEESSGLS#LLHQESK	tr|B4DTY9|B4DTY9	5.86	5	DAVN@CTYKNEDDCVVR
sp|P17661|DESM	86.17	129	DGEVVSEATQQQHEV	sp|Q15811-3|ITSN1	4.72	6	IT#PTEPPK	tr|B4DTY9|B4DTY9	5.86	5	DLPEELSLSFN@ATCLNNEVIPGLK
sp|P17661|DESM	86.17	129	DGEVVSEATQQQHEVL	sp|Q15811-3|ITSN1	4.72	6	LLS#PGTSK	tr|B4DTY9|B4DTY9	5.86	5	DTGKDAVN@CTYK
sp|P17661|DESM	86.17	129	DMSKPDLTAALR	sp|Q15811-3|ITSN1	4.72	6	S#GSGISVISSTSVDQR	tr|B4DTY9|B4DTY9	5.86	5	DTGKDAVN@CTYKNEDDCVVR
sp|P17661|DESM	86.17	129	DNLLDDLQR	sp|Q15811-3|ITSN1	4.72	6	SAFTPATATGSS#PS#PVLGQGEK	sp|P14384|CBPM	15.12	5	ELLLHLIDYLVTSDGKDPEITNLIN@STR
sp|P17661|DESM	86.17	129	DVDAATLAR	sp|Q15811-3|ITSN1	4.72	6	SAFTPATATGSS#PSPVLGQGEK	sp|P14384|CBPM	15.12	5	NFPDAFEYNN@VSR
sp|P17661|DESM	86.17	129	DVERDNLLDDLQR	sp|Q15811-3|ITSN1	4.72	6	SAFTPATATGSSPS#PVLGQGEK	sp|P14384|CBPM	15.12	5	SQN@FSALK
sp|P17661|DESM	86.17	129	EASGYQDNIAR	sp|Q68CZ2-2|TENS3	5.81	3	ASEAASPLPDS#PGDK	sp|P14384|CBPM	15.12	5	SQN@FSALKK
sp|P17661|DESM	86.17	129	EEAENNLAAFR	sp|Q68CZ2-2|TENS3	5.81	3	ESMCSTPAFPVS#PETPYVK	sp|P14384|CBPM	15.12	5	TVAQN@YSSVTHLHSIGK
sp|P17661|DESM	86.17	129	EEIQLKEEAENNLAAFR	sp|Q68CZ2-2|TENS3	5.81	3	FPGDQVVNGAGPELSTGPSPGS#PTLDIDQSIEQLNR	sp|Q7Z4R8|CF120	15.18	2	ADEEEVPEEWVLLHVVQGQIGAGN@YSYLR
sp|P17661|DESM	86.17	129	EKVELQELNDR	tr|H0YAZ3|H0YAZ3	6.99	1	LCDDGPQLPT#SPR	sp|Q7Z4R8|CF120	15.18	2	IGAGN@YSYLR
sp|P17661|DESM	86.17	129	ELQAQLQEQQVQVEMDMSK	tr|Q5TBH0|Q5TBH0	11.44	2	FFSS#ETTAAHS#LVGTPYYMSPER	sp|Q9UGM3-4|DMBT1	6.16	5	AEYYSSPSN@DSTNLLCLPNHMQASVSR
sp|P17661|DESM	86.17	129	ELQAQLQEQQVQVEMDMSKPDLTAALR	tr|Q5TBH0|Q5TBH0	11.44	2	FFSS#ETTAAHSLVGTPYYMSPER	sp|Q9UGM3-4|DMBT1	6.16	5	CSGN@ESYLWSCPHK
sp|P17661|DESM	86.17	129	ELQAQLQEQQVQVEMDM^SKPDLTAALR	sp|Q96RT1-8|LAP2	8.17	9	DLHGS#QGSLALSVADR	sp|Q9UGM3-4|DMBT1	6.16	5	GWLTHNCGHHEDAGVICSATQIN@STTTDWWHPTTTTTAR
sp|P17661|DESM	86.17	129	ELQAQLQEQQVQVEM^DMSK	sp|Q96RT1-8|LAP2	8.17	9	RYPT#PYPDELK	sp|Q9UGM3-4|DMBT1	6.16	5	LVNLN@SSY
sp|P17661|DESM	86.17	129	ELQAQLQEQQVQVEM^DMSKPDLTAALR	sp|Q96RT1-8|LAP2	8.17	9	S#HSITNMEIGGLK	sp|Q9UGM3-4|DMBT1	6.16	5	LVNLN@SSYGLCAGR
sp|P17661|DESM	86.17	129	ELQAQLQEQQVQVEM^DM^SKPDLTAALR	sp|Q96RT1-8|LAP2	8.17	9	S#KSATLLYDQPLQVFTGSSSSSDLISGTK	sp|P04233|HG2A	20.27	23	ALPMGALPQGPMQN@ATK
sp|P17661|DESM	86.17	129	ELYEEELR	sp|Q96RT1-8|LAP2	8.17	9	S#TEDLSPQK	sp|P04233|HG2A	20.27	23	ALPMGALPQGPM^QN@ATK
sp|P17661|DESM	86.17	129	EMDMSKPDLTAALR	sp|Q96RT1-8|LAP2	8.17	9	SHS#ITNM^EIGGLK	sp|P04233|HG2A	20.27	23	ALPM^GALPQGPMQN@ATK
sp|P17661|DESM	86.17	129	EM^DMSKPDLTAALR	sp|Q96RT1-8|LAP2	8.17	9	SKSAT#LLYDQPLQVFTGSSS#SSDLISGTK	sp|P04233|HG2A	20.27	23	ALPQGPMQN@ATK
sp|P17661|DESM	86.17	129	EQQNAALAAEVNR	sp|Q96RT1-8|LAP2	8.17	9	TEDVMFIS#DNESFNPSLWEEQR	sp|P04233|HG2A	20.27	23	ALPQGPM^QN@ATK
sp|P17661|DESM	86.17	129	ERDNLLDDLQR	sp|Q96RT1-8|LAP2	8.17	9	TYS#IDGPNASRPQSAR	sp|P04233|HG2A	20.27	23	CWCVFPN@GTEVPNTR
sp|P17661|DESM	86.17	129	ESLNEEIAFLK	sp|Q9BYG3|MK67I	16.38	4	RKS#QVAELNDDDKDDEIVFK	sp|P04233|HG2A	20.27	23	GALPQGPMQN@ATK
sp|P17661|DESM	86.17	129	ETSPEQR	sp|Q9BYG3|MK67I	16.38	4	S#QVAELNDDDKDDEIVFK	sp|P04233|HG2A	20.27	23	GALPQGPM^QN@ATK
sp|P17661|DESM	86.17	129	FANYIEK	sp|Q9BYG3|MK67I	16.38	4	TVDSQGPTPVCT#PTFLER	sp|P04233|HG2A	20.27	23	LMQALPMGALPQGPMQN@ATK
sp|P17661|DESM	86.17	129	FASEASGYQDNIAR	sp|Q9BYG3|MK67I	16.38	4	VSGTLDT#PEKTVDSQGPTPVCTPTFLER	sp|P04233|HG2A	20.27	23	MATPLLMQALPMGALPQGPMQN@ATK
sp|P17661|DESM	86.17	129	FLEQQNAALAAEVNR	tr|H0YAZ2|H0YAZ2	5.29	1	SSS#ADSLSTTK	sp|P04233|HG2A	20.27	23	QALPMGALPQGPMQN@ATK
sp|P17661|DESM	86.17	129	FSLADAVNQEFLTTR	sp|P57737-2|CORO7	1.31	2	S#LQSLLGPSSK	sp|P04233|HG2A	20.27	23	QALPMGALPQGPM^QN@ATK
sp|P17661|DESM	86.17	129	GAGELLDFSLADAVNQEFLTTR	sp|P57737-2|CORO7	1.31	2	SLQS#LLGPSSK	sp|P04233|HG2A	20.27	23	QALPM^GALPQGPMQN@ATK
sp|P17661|DESM	86.17	129	GAPGFPLGSPLSSPVFPR	tr|Q5JSD2|Q5JSD2	7.18	2	LTFDTT#FSPNTGK	sp|P04233|HG2A	20.27	23	YGN@MTEDHVM
sp|P17661|DESM	86.17	129	GELLDFSLADAVNQEFLTTR	tr|Q5JSD2|Q5JSD2	7.18	2	LTFDTTFS#PNTGKK	sp|P04233|HG2A	20.27	23	YGN@MTEDHVMH
sp|P17661|DESM	86.17	129	GGAGGLGSLR	tr|Q96EA0|Q96EA0	13.25	1	SLS#IEIGHEVK	sp|P04233|HG2A	20.27	23	YGN@MTEDHVMHL
sp|P17661|DESM	86.17	129	GGAPGFPLGSPLSSPVFPR	tr|D6RD93|D6RD93	46.25	2	EIDLESIFSLNPDLVPDEEIEPSPET#PPPPASSAK	sp|P04233|HG2A	20.27	23	YGN@MTEDHVMHLL
sp|P17661|DESM	86.17	129	GREPTRVAELYEEELR	tr|D6RD93|D6RD93	46.25	2	GKEIDLESIFSLNPDLVPDEEIEPSPET#PPPPASSAK	sp|P04233|HG2A	20.27	23	YGN@MTEDHVMHLLQNADPLK
sp|P17661|DESM	86.17	129	GSEVHTK	sp|P33241|LSP1	35.69	26	CQQPRT#PS#PLVLEGTIEQS#SPPLSPTTK	sp|P04233|HG2A	20.27	23	YGN@MTEDHVM^HL
sp|P17661|DESM	86.17	129	GSSSSVTSR	sp|P33241|LSP1	35.69	26	EDS#DEVHLEELSLSK	sp|P04233|HG2A	20.27	23	YGN@MTEDHVM^HLLQNADPLK
sp|P17661|DESM	86.17	129	GTNDSLMR	sp|P33241|LSP1	35.69	26	EELLGPTAQWS#VEDEEEAVHEQCQHER	sp|P04233|HG2A	20.27	23	YGN@M^TEDHVMHLL
sp|P17661|DESM	86.17	129	GTNDSLM^R	sp|P33241|LSP1	35.69	26	EGTIEQS#SPPLS#PTTK	sp|P04233|HG2A	20.27	23	YGN@M^TEDHVMHLLQNADPLK
sp|P17661|DESM	86.17	129	GTTRTPSSYGAGELLDFSLADAVNQEFLTTR	sp|P33241|LSP1	35.69	26	EKEDS#DEVHLEELSLSK	sp|P04233|HG2A	20.27	23	YGN@M^TEDHVM^HLLQNADPLK
sp|P17661|DESM	86.17	129	GYQDNIAR	sp|P33241|LSP1	35.69	26	LIDRT#ESLNR	tr|E9PJC8|E9PJC8	18.82	2	CCGSN@NSQDWR
sp|P17661|DESM	86.17	129	HLKDEM^AR	sp|P33241|LSP1	35.69	26	PS#PLVLEGT#IEQSSPPLSPTTK	tr|E9PJC8|E9PJC8	18.82	2	YHQPGHEAVTSAVDQLQQEFHCCGSN@NSQDWR
sp|P17661|DESM	86.17	129	HQIQSYTCEIDALK	sp|P33241|LSP1	35.69	26	QAS#IELPSMAVASTK	sp|P02751-11|FINC	6.58	24	CHFPFLYNNHN@YTDCTSEGR
sp|P17661|DESM	86.17	129	IESLNEEIAFLK	sp|P33241|LSP1	35.69	26	QAS#IELPSM^AVASTK	sp|P02751-11|FINC	6.58	24	DAPTNLQFVN@ETDSTVLVR
sp|P17661|DESM	86.17	129	IESLNEEIAFLKK	sp|P33241|LSP1	35.69	26	S#PEGEQEDRPGLHAY#EKEDSDEVHLEELSLSK	sp|P02751-11|FINC	6.58	24	DQCIVDDITYNVN@DTFHK
sp|P17661|DESM	86.17	129	INLPIQT	sp|P33241|LSP1	35.69	26	S#PEGEQEDRPGLHAYEK	sp|P02751-11|FINC	6.58	24	EDVDYHLYPHGPGLNPN@ASTGQEAL
sp|P17661|DESM	86.17	129	INLPIQTY	sp|P33241|LSP1	35.69	26	S#PEGEQEDRPGLHAYEKEDSDEVHLEELSLSK	sp|P02751-11|FINC	6.58	24	EDVDYHLYPHGPGLNPN@ASTGQEALSQT
sp|P17661|DESM	86.17	129	INLPIQTYSALNFR	sp|P33241|LSP1	35.69	26	S#PLVLEGT#IEQSSPPLSPTTK	sp|P02751-11|FINC	6.58	24	EDVDYHLYPHGPGLNPN@ASTGQEALSQTT
sp|P17661|DESM	86.17	129	ISEAEEWYK	sp|P33241|LSP1	35.69	26	S#QPDLPISK	sp|P02751-11|FINC	6.58	24	FVN@ETDSTVLVR
sp|P17661|DESM	86.17	129	KEEAENNLAAFR	sp|P33241|LSP1	35.69	26	SPEGEQEDRPGLHAY#EKEDSDEVHLEELSLSK	sp|P02751-11|FINC	6.58	24	GGNSNGALCHFPFLYNNHN@YTDCTSEGR
sp|P17661|DESM	86.17	129	KPDLTAALR	sp|P33241|LSP1	35.69	26	SPLVLEGT#IEQSSPPLSPTTK	sp|P02751-11|FINC	6.58	24	HEEGHMLN@CTCFGQGR
sp|P17661|DESM	86.17	129	KVELQELNDR	sp|P33241|LSP1	35.69	26	T#PS#PLVLEGT#IEQSSPPLSPTTK	sp|P02751-11|FINC	6.58	24	HEEGHM^LN@CTCFGQGR
sp|P17661|DESM	86.17	129	KVHEEEIR	sp|P33241|LSP1	35.69	26	T#PS#PLVLEGTIEQSS#PPLSPTTK	sp|P02751-11|FINC	6.58	24	ITYNVN@DTFHK
sp|P17661|DESM	86.17	129	KVSDLTQAANK	sp|P33241|LSP1	35.69	26	T#PS#PLVLEGTIEQSSPPLSPTTK	sp|P02751-11|FINC	6.58	24	IVDDITYNVN@DTFHK
sp|P17661|DESM	86.17	129	LDFSLADAVNQEFLTTR	sp|P33241|LSP1	35.69	26	T#PSPLVLEGTIEQSSPPLSPTTK	sp|P02751-11|FINC	6.58	24	LDAPTNLQFVN@ETDSTVLVR
sp|P17661|DESM	86.17	129	LKDEM^ARHLREYQDLLNVK	sp|P33241|LSP1	35.69	26	TPS#PLVLEGTIEQS#SPPLSPTTK	sp|P02751-11|FINC	6.58	24	LYNNHN@YTDCTSEGR
sp|P17661|DESM	86.17	129	LKEEAENNLAAFR	sp|P33241|LSP1	35.69	26	TPSPLVLEGTIEQS#S#PPLSPTTK	sp|P02751-11|FINC	6.58	24	MLN@CTCFGQGR
sp|P17661|DESM	86.17	129	LLDFSLADAVNQEFLTTR	sp|P33241|LSP1	35.69	26	TPSPLVLEGTIEQSS#PPLS#PTTK	sp|P02751-11|FINC	6.58	24	N@ETDSTVLVR
sp|P17661|DESM	86.17	129	LLEGEESRINLPIQTY	sp|P33241|LSP1	35.69	26	TPSPLVLEGTIEQSS#PPLSPTTK	sp|P02751-11|FINC	6.58	24	NVN@DTFHK
sp|P17661|DESM	86.17	129	LLNVKM^ALDVEIATYR	sp|P33241|LSP1	35.69	26	VLEGTIEQS#SPPLS#PTTK	sp|P02751-11|FINC	6.58	24	RHEEGHMLN@CTCFGQGR
sp|P17661|DESM	86.17	129	LNEEIAFLK	sp|P33241|LSP1	35.69	26	VLEGTIEQSS#PPLSPTTK	sp|P02751-11|FINC	6.58	24	RHEEGHM^LN@CTCFGQGR
sp|P17661|DESM	86.17	129	LPIQTYSALNFR	sp|Q13936-20|CAC1C	0.47	1	RAS#FHLECLK	sp|P02751-11|FINC	6.58	24	SLEEVVHADQSSCTFDNLSPGLEYN@VSVYTVK
sp|P17661|DESM	86.17	129	LQEEIQLK	sp|Q9NQX3|GEPH	7.07	11	ASHS#AVDITK	sp|P02751-11|FINC	6.58	24	TYNVN@DTFHK
sp|P17661|DESM	86.17	129	LQEEIQLKEEAENNLAAFR	sp|Q9NQX3|GEPH	7.07	11	CSS#KENILR	sp|P02751-11|FINC	6.58	24	VDDITYNVN@DTFHK
sp|P17661|DESM	86.17	129	LQEQQVQVEMDMSKPDLTAALR	sp|Q9NQX3|GEPH	7.07	11	EVHDELEDLPS#PPPPLS#PPPT#TSPHK	sp|P02751-11|FINC	6.58	24	VN@ETDSTVLVR
sp|P17661|DESM	86.17	129	MALDVEIATYR	sp|Q9NQX3|GEPH	7.07	11	EVHDELEDLPS#PPPPLS#PPPTTSPHK	sp|P02751-11|FINC	6.58	24	WTPLN@SSTIIGYR
sp|P17661|DESM	86.17	129	M^ALDVEIATYR	sp|Q9NQX3|GEPH	7.07	11	EVHDELEDLPS#PPPPLSPPPTTSPHK	tr|E9PKH0|E9PKH0	22.17	9	LNVNENVECGN@NTCTNNEVHN@LTECK
sp|P17661|DESM	86.17	129	NAALAAEVNR	sp|Q9NQX3|GEPH	7.07	11	EVHDELEDLPSPPPPLS#PPPTTSPHK	tr|E9PKH0|E9PKH0	22.17	9	N@ASVSISHNSCTAPDK
sp|P17661|DESM	86.17	129	NEEIAFLK	sp|Q9NQX3|GEPH	7.07	11	VKEVHDELEDLPS#PPPPLS#PPPT#TSPHKQTEDK	tr|E9PKH0|E9PKH0	22.17	9	N@GSAAM^CHFTTK
sp|P17661|DESM	86.17	129	NISEAEEWYK	sp|Q9NQX3|GEPH	7.07	11	VKEVHDELEDLPS#PPPPLS#PPPTTS#PHK	tr|E9PKH0|E9PKH0	22.17	9	NIETFTCDTQN@ITYR
sp|P17661|DESM	86.17	129	NLLDDLQR	sp|Q9NQX3|GEPH	7.07	11	VKEVHDELEDLPS#PPPPLS#PPPTTSPHK	tr|E9PKH0|E9PKH0	22.17	9	SAPPSQVWN@MTVSMTSDNSM^HVK
sp|P17661|DESM	86.17	129	NQEFLTTR	sp|Q9NQX3|GEPH	7.07	11	VKEVHDELEDLPS#PPPPLSPPPTTSPHK	tr|E9PKH0|E9PKH0	22.17	9	SFHN@FTLCYIK
sp|P17661|DESM	86.17	129	QEMMEYR	sp|Q9NQX3|GEPH	7.07	11	VKEVHDELEDLPSPPPPLS#PPPTTSPHK	tr|E9PKH0|E9PKH0	22.17	9	TCDTQN@ITYR
sp|P17661|DESM	86.17	129	QEMM^EYR	sp|Q7LBC6|KDM3B	3.01	4	RKSAS#DSGCDPASK	tr|E9PKH0|E9PKH0	22.17	9	YAN@ITVDYLYNK
sp|P17661|DESM	86.17	129	QEM^MEYR	sp|Q7LBC6|KDM3B	3.01	4	S#SSPTSSLTQPIEMPT#LSSSPTEERPTVGPGQQDNPLLK	tr|E9PKH0|E9PKH0	22.17	9	YHLEVEAGNTLVRN@ESHK
sp|P17661|DESM	86.17	129	QEM^M^EYR	sp|Q7LBC6|KDM3B	3.01	4	S#SSPTSSLTQPIEM^PT#LSSSPTEERPTVGPGQQDNPLLK	sp|Q9C0H2-2|TTYH3	4.28	1	VWDTAVGLN@HTAEPSLQTLER
sp|P17661|DESM	86.17	129	QLKEEAENNLAAFR	sp|Q7LBC6|KDM3B	3.01	4	SS#SPTSSLTQPIEM^PT#LSSSPTEERPTVGPGQQDNPLLK	sp|P17301|ITA2	6.6	8	GEYFVN@VTTR
sp|P17661|DESM	86.17	129	QNAALAAEVNR	tr|B7Z341|B7Z341	15.13	5	SRTHS#TS#SSLGSGESPFSR	sp|P17301|ITA2	6.6	8	LNLQTSTSIPN@VTEMK
sp|P17661|DESM	86.17	129	QQNAALAAEVNR	tr|B7Z341|B7Z341	15.13	5	SRTHST#S#SSLGSGESPFSR	sp|P17301|ITA2	6.6	8	LNLQTSTSIPN@VTEM^K
sp|P17661|DESM	86.17	129	QVEMDMSKPDLTAALR	tr|B7Z341|B7Z341	15.13	5	SVTSNQS#DGTQESCESPDVLDR	sp|P17301|ITA2	6.6	8	SVNENGN@ITVIQAHR
sp|P17661|DESM	86.17	129	QVEVLTNQR	tr|B7Z341|B7Z341	15.13	5	THS#TSSSLGSGESPFSR	sp|P17301|ITA2	6.6	8	TASCSN@VTCWLK
sp|P17661|DESM	86.17	129	QVQVEMDMSKPDLTAALR	tr|B7Z341|B7Z341	15.13	5	THSTSSS#LGSGESPFSR	sp|P17301|ITA2	6.6	8	TN@MSLGLILTR
sp|P17661|DESM	86.17	129	RADVDAATLAR	sp|Q9Y520-3|PRC2C	4.22	6	AAGS#PSS#SDQDEKLPGQDESTAGTSEQNDILK	sp|P17301|ITA2	6.6	8	TN@M^SLGLILTR
sp|P17661|DESM	86.17	129	REYQDLLNVK	sp|Q9Y520-3|PRC2C	4.22	6	AAGSPSSS#DQDEKLPGQDESTAGTSEQNDILK	sp|P17301|ITA2	6.6	8	YFFN@VSDEAALLEK
sp|P17661|DESM	86.17	129	RIESLNEEIAFLK	sp|Q9Y520-3|PRC2C	4.22	6	LGPIS#PPQPPSVSAWNKPLTSFGSAPSSEGAK	tr|C9JNZ3|C9JNZ3	11	1	IHN@VTASDSGK
sp|P17661|DESM	86.17	129	RIESLNEEIAFLKK	sp|Q9Y520-3|PRC2C	4.22	6	LPDLS#PVENK	tr|D6REQ6|D6REQ6	8.26	1	QDQQLQN@CTEPGEQPSPK
sp|P17661|DESM	86.17	129	RQVEVLTNQR	sp|Q9Y520-3|PRC2C	4.22	6	QRGS#ETDTDSEIHESASDKDSLSK	sp|Q13936-17|CAC1C	0.52	1	IALN@DTTEINR
sp|P17661|DESM	86.17	129	RVAELYEEELR	sp|Q9Y520-3|PRC2C	4.22	6	S#VSHGSNHTQKPDEQR	sp|P35613-2|BASI	15.24	6	ALMN@GSESR
sp|P17661|DESM	86.17	129	SDLTQAANK	sp|Q14289-2|FAK2	6.31	4	RNS#LPQIPMLNLEAR	sp|P35613-2|BASI	15.24	6	ALM^N@GSESR
sp|P17661|DESM	86.17	129	SEAEEWYK	sp|Q14289-2|FAK2	6.31	4	RNS#LPQIPM^LNLEAR	sp|P35613-2|BASI	15.24	6	CN@GTSSK
sp|P17661|DESM	86.17	129	SGYQDNIAR	sp|Q14289-2|FAK2	6.31	4	SHLSESCS#IESDIYAEIPDETLR	sp|P35613-2|BASI	15.24	6	ILLTCSLN@DSATEVTGHR
sp|P17661|DESM	86.17	129	SKPDLTAALR	sp|Q14289-2|FAK2	6.31	4	SPLT#PEKEVGYLEFTGPPQKPPR	sp|P35613-2|BASI	15.24	6	ITDSEDKALMN@GSESR
sp|P17661|DESM	86.17	129	SLADAVNQEFLTTR	tr|F6TR96|F6TR96	16.6	2	GWM^SILDEPGEPPSPS#LTTTSTSQWK	sp|P35613-2|BASI	15.24	6	SLN@DSATEVTGHR
sp|P17661|DESM	86.17	129	SLNEEIAFLK	tr|F6TR96|F6TR96	16.6	2	QALDYVELSPLTQAS#PQR	tr|E7ERV9|E7ERV9	27.87	9	GGN@QSGEGCVITR
sp|P17661|DESM	86.17	129	SPLSSPVFPR	tr|E9PDC2|E9PDC2	4.36	7	AS#DSVFQPK	tr|E7ERV9|E7ERV9	27.87	9	ILAPAYFILGGN@QSGEGCVITR
sp|P17661|DESM	86.17	129	SSYGAGELLDFSLADAVNQEFLTTR	tr|E9PDC2|E9PDC2	4.36	7	DTHS#PDAPAASGTSESEALISHLDK	tr|E7ERV9|E7ERV9	27.87	9	ILGGN@QSGEGCVITR
sp|P17661|DESM	86.17	129	SYGAGELLDFSLADAVNQEFLTTR	tr|E9PDC2|E9PDC2	4.36	7	GAS#PDMAPILEPVDR	tr|E7ERV9|E7ERV9	27.87	9	LEN@STSYEEAK
sp|P17661|DESM	86.17	129	SYTCEIDALK	tr|E9PDC2|E9PDC2	4.36	7	KTPT#FLEIWNDSVDGDSFSSLSSPETGK	tr|E7ERV9|E7ERV9	27.87	9	LGWNINN@DTWVITEQLKPLTVNLDFQR
sp|P17661|DESM	86.17	129	TCEIDALK	tr|E9PDC2|E9PDC2	4.36	7	NLS#LTDFVGDESPSPER	tr|E7ERV9|E7ERV9	27.87	9	N@STSYEEAK
sp|P17661|DESM	86.17	129	TFGGAPGFPLGSPL	tr|E9PDC2|E9PDC2	4.36	7	NSLVESS#PSTEEPASLYTEDMTQK	tr|E7ERV9|E7ERV9	27.87	9	TSQEN@ISFETMYDVLSTK
sp|P17661|DESM	86.17	129	TFGGAPGFPLGSPLSSPVFPR	tr|E9PDC2|E9PDC2	4.36	7	RAS#DSVFQPK	tr|E7ERV9|E7ERV9	27.87	9	TSQEN@ISFETMYDVLSTKPVLNK
sp|P17661|DESM	86.17	129	TIETRDGEVVSEATQQQHEV	tr|F6R8P8|F6R8P8	8.08	2	NLS#SEEVARPR	tr|E7ERV9|E7ERV9	27.87	9	TVLEN@STSYEEAK
sp|P17661|DESM	86.17	129	TIETRDGEVVSEATQQQHEVL	tr|F6R8P8|F6R8P8	8.08	2	STPT#PELISK	tr|E9PB18|E9PB18	3.88	5	KMSVCTDN@VTDLR
sp|P17661|DESM	86.17	129	TNEKVELQELNDR	tr|H0YBG3|H0YBG3	7.61	1	KFELLPTPPLS#PSR	tr|E9PB18|E9PB18	3.88	5	KM^SVCTDN@VTDLR
sp|P17661|DESM	86.17	129	TPSSYGAGELLDFSLADAVNQEFLTTR	tr|E9PLZ1|E9PLZ1	45.16	5	GDRS#PEPGQTWTR	tr|E9PB18|E9PB18	3.88	5	MSVCTDN@VTDLR
sp|P17661|DESM	86.17	129	TSGGAGGLGSLR	tr|E9PLZ1|E9PLZ1	45.16	5	KGDRS#PEPGQTWTR	tr|E9PB18|E9PB18	3.88	5	M^SVCTDN@VTDLR
sp|P17661|DESM	86.17	129	VAELYEEELR	tr|E9PLZ1|E9PLZ1	45.16	5	LKS#EDGVEGDLGETQSR	tr|E9PB18|E9PB18	3.88	5	TN@NSTCQPCPYGSYSN@GSDCTR
sp|P17661|DESM	86.17	129	VAELYEEELRE	tr|E9PLZ1|E9PLZ1	45.16	5	S#PEPGQTWTR	sp|O95980|RECK	1.75	1	N@LTYCTNFNNRPTELFR
sp|P17661|DESM	86.17	129	VDVERDNLLDDLQR	tr|E9PLZ1|E9PLZ1	45.16	5	VLS#GDDEEYQR	tr|H0YJK9|H0YJK9	13.33	1	FSGVN@DTDFR
sp|P17661|DESM	86.17	129	VELQELNDR	sp|Q09666|AHNK	31.22	168	ADIDVS#GPKVDVDIPDVNIEGPDAK	sp|Q9UNW1-3|MINP1	6.69	2	FLTEVEKN@ATALYHVEAFK
sp|P17661|DESM	86.17	129	VEM^DMSKPDLTAALR	sp|Q09666|AHNK	31.22	168	ADIDVS#GPKVDVDVPDVNIEGPDAK	sp|Q9UNW1-3|MINP1	6.69	2	N@ATALYHVEAFK
sp|P17661|DESM	86.17	129	VHEEEIR	sp|Q09666|AHNK	31.22	168	ADIDVSGPS#VDTDAPDLDIEGPEGK	tr|H0Y4R4|H0Y4R4	10.47	2	HLN@SSHPR
sp|P17661|DESM	86.17	129	VNQEFLTTR	sp|Q09666|AHNK	31.22	168	ADIKS#PSLDVTVPEAELNLETPEISVGGK	tr|H0Y4R4|H0Y4R4	10.47	2	SSSQYIESFWQSSQSQN@FTAHDK
sp|P17661|DESM	86.17	129	VQVEMDMSKPDLTAALR	sp|Q09666|AHNK	31.22	168	ADLDVS#GPKVDIDVPDVNIEGPDAK	sp|P61916|NPC2	18.54	3	LVVEWQLQDDKN@QSLF
sp|P17661|DESM	86.17	129	VSDLTQAANK	sp|Q09666|AHNK	31.22	168	ADLDVS#GPKVDIDVPDVNIEGPEGK	sp|P61916|NPC2	18.54	3	LVVEWQLQDDKN@QSLFCWEIPVQIVSH
sp|P17661|DESM	86.17	129	VSDLTQAANKNNDALR	sp|Q09666|AHNK	31.22	168	AEAPLPS#PK	sp|P61916|NPC2	18.54	3	LVVEWQLQDDKN@QSLFCWEIPVQIVSHL
sp|P17661|DESM	86.17	129	VYQVSR	sp|Q09666|AHNK	31.22	168	AGAISAS#GPELQGAGHSK	tr|Q8WUE2|Q8WUE2	1.99	1	VWN@ISSEK
sp|P17661|DESM	86.17	129	YQDLLNVK	sp|Q09666|AHNK	31.22	168	AGLRVS#APEVSVGHK	sp|Q13563-2|PKD2	5.38	3	N@GSCSIPQDLR
sp|P17661|DESM	86.17	129	YTCEIDALK	sp|Q09666|AHNK	31.22	168	APDVEGQGLDWS#LK	sp|Q13563-2|PKD2	5.38	3	N@GSCSIPQDLRDEIK
sp|P08729|K2C7	58	41	AEAEAWYQTK	sp|Q09666|AHNK	31.22	168	APDVEGQGLDWS#LKIPK	sp|Q13563-2|PKD2	5.38	3	N@GTAWIYTSEK
sp|P08729|K2C7	58	41	AKLEAAIAEAEER	sp|Q09666|AHNK	31.22	168	APS#LDIKGPEVDVSGPK	tr|B1AHM6|B1AHM6	26.15	1	CATPHGDN@ASLEATFVK
sp|P08729|K2C7	58	41	AKQEELEAALQR	sp|Q09666|AHNK	31.22	168	AS#LGS#LEGEAEAEASS#PK	tr|E5RJA8|E5RJA8	6.99	2	IVVYNQPYIN@YSR
sp|P08729|K2C7	58	41	ALDIEIATYR	sp|Q09666|AHNK	31.22	168	AS#LGS#LEGEAEAEASSPK	tr|E5RJA8|E5RJA8	6.99	2	NQPYIN@YSR
sp|P08729|K2C7	58	41	AQYEEMAK	sp|Q09666|AHNK	31.22	168	AS#LGSLEGEAEAEASS#PK	sp|Q15904|VAS1	6.6	4	IHPPVSYN@DTAPR
sp|P08729|K2C7	58	41	DTSVVLSM^DNSR	sp|Q09666|AHNK	31.22	168	AS#LGSLEGEAEAEASSPK	sp|Q15904|VAS1	6.6	4	LN@ASLPALLLIR
sp|P08729|K2C7	58	41	DVDAAYMSK	sp|Q09666|AHNK	31.22	168	ASLGS#LEGEAEAEASS#PK	sp|Q15904|VAS1	6.6	4	QPVSPVIHPPVSYN@DTAPR
sp|P08729|K2C7	58	41	EVTINQSLLAPLR	sp|Q09666|AHNK	31.22	168	ASLGS#LEGEAEAEASSPK	sp|Q15904|VAS1	6.6	4	SPVIHPPVSYN@DTAPR
sp|P08729|K2C7	58	41	EYQELMSVK	sp|Q09666|AHNK	31.22	168	ASLGSLEGEAEAEAS#SPK	sp|Q92508|PIEZ1	0.95	2	DFVGPTN@CSSPH
sp|P08729|K2C7	58	41	FASFIDK	sp|Q09666|AHNK	31.22	168	AVEVQGPSLES#GDHGK	sp|Q92508|PIEZ1	0.95	2	HMLALAPN@STAR
sp|P08729|K2C7	58	41	FASFIDKVR	sp|Q09666|AHNK	31.22	168	DDGVFVQEVTQNS#PAAR	tr|B4DVL7|B4DVL7	19.46	2	ALGQAAN@ESHN@GSILPISWR
sp|P08729|K2C7	58	41	FETLQAQAGK	sp|Q09666|AHNK	31.22	168	DIDIS#SPEFK	tr|B4DVL7|B4DVL7	19.46	2	N@FSSPILAR
sp|P08729|K2C7	58	41	FLEQQNK	sp|Q09666|AHNK	31.22	168	EFSGPS#TPTGT#LEFEGGEVSLEGGK	sp|P98073|ENTK	15.11	9	AN@FTTGYHLGIPEPCK
sp|P08729|K2C7	58	41	GQLEALQVDGGR	sp|Q09666|AHNK	31.22	168	EFSGPS#TPTGTLEFEGGEVSLEGGK	sp|P98073|ENTK	15.11	9	EGNYGDNWNYGQVTLN@ETVK
sp|P08729|K2C7	58	41	ISDTSVVLSMDNSR	sp|Q09666|AHNK	31.22	168	EFSGPST#PTGT#LEFEGGEVSLEGGK	sp|P98073|ENTK	15.11	9	FFN@GTTNNNGLVR
sp|P08729|K2C7	58	41	KLALDIEIATYR	sp|Q09666|AHNK	31.22	168	EFSGPST#PTGTLEFEGGEVSLEGGK	sp|P98073|ENTK	15.11	9	LSIN@ISNDQNMEK
sp|P08729|K2C7	58	41	LALDIEIATYR	sp|Q09666|AHNK	31.22	168	EFSGPSTPTGT#LEFEGGEVSLEGGK	sp|P98073|ENTK	15.11	9	LSIN@ISNDQNM^EK
sp|P08729|K2C7	58	41	LDADPSLQR	sp|Q09666|AHNK	31.22	168	EVFSSCSS#EVVLSGDDEEYQR	sp|P98073|ENTK	15.11	9	LTTTSHLATPGN@VSIECLPGSSPCTDALTCIK
sp|P08729|K2C7	58	41	LEAAIAEAEER	sp|Q09666|AHNK	31.22	168	EVFSSCSSEVVLS#GDDEEYQR	sp|P98073|ENTK	15.11	9	SN@LTSPQTVPR
sp|P08729|K2C7	58	41	LEAAIAEAEERGELALK	sp|Q09666|AHNK	31.22	168	FGT#FGGLGSK	sp|P98073|ENTK	15.11	9	TGPNFDHTFGN@ASGFYISTPTGPGGR
sp|P08729|K2C7	58	41	LPDIFEAQIAGLR	sp|Q09666|AHNK	31.22	168	FKAEAPLPS#PK	sp|P98073|ENTK	15.11	9	VN@YTDYIQPICLPEENQVFPPGR
sp|P08729|K2C7	58	41	LQAEIDNIK	sp|Q09666|AHNK	31.22	168	FNFS#GSKVQTPEVDVK	tr|F5GY80|F5GY80	2.84	1	EYESYSDFERN@VTEK
sp|P08729|K2C7	58	41	LSMDNSR	sp|Q09666|AHNK	31.22	168	FNFSGS#KVQTPEVDVK	tr|B4E243|B4E243	3.59	1	LN@ITQEGPK
sp|P08729|K2C7	58	41	NEISEMNR	sp|Q09666|AHNK	31.22	168	FS#MPGFK	tr|H3BUA3|H3BUA3	5.28	3	DASTAPPMCLQDVESMN@SSR
sp|P08729|K2C7	58	41	NEISEM^NR	sp|Q09666|AHNK	31.22	168	FS#MPSLK	tr|H3BUA3|H3BUA3	5.28	3	DASTAPPMCLQDVESM^N@SSR
sp|P08729|K2C7	58	41	QEELEAALQR	sp|Q09666|AHNK	31.22	168	FS#VPGFK	tr|H3BUA3|H3BUA3	5.28	3	DASTAPPM^CLQDVESMN@SSR
sp|P08729|K2C7	58	41	QEESEQIK	sp|Q09666|AHNK	31.22	168	FS#VSGAK	sp|P04062-2|GLCM	12.6	4	DLGPTLAN@STHHNV
sp|P08729|K2C7	58	41	REYQELM^SVKLALDIEIATYR	sp|Q09666|AHNK	31.22	168	FSMPS#LKGEGPEFDVNLSK	sp|P04062-2|GLCM	12.6	4	DLGPTLAN@STHHNVR
sp|P08729|K2C7	58	41	RFLEQQNK	sp|Q09666|AHNK	31.22	168	FSMPS#LKGEGPEVDVNLPK	sp|P04062-2|GLCM	12.6	4	MELSM^GPIQAN@HTGTGLLLTLQPEQK
sp|P08729|K2C7	58	41	SAYGGPVGAGIR	sp|Q09666|AHNK	31.22	168	GDFDVS#VPKVEGTLK	sp|P04062-2|GLCM	12.6	4	TYTYADTPDDFQLHN@FSLPEEDTK
sp|P08729|K2C7	58	41	SLDLDGIIAEVK	sp|Q09666|AHNK	31.22	168	GDLDASVPS#MK	tr|M0QZH0|M0QZH0	14.2	3	N@ATYGHYAPGEEFHDVEDAETY
sp|P08729|K2C7	58	41	SMQDVVEDFK	sp|Q09666|AHNK	31.22	168	GDLKS#SKAS#LGS#LEGEAEAEASSPK	tr|M0QZH0|M0QZH0	14.2	3	N@ATYGHYAPGEEFHDVEDAETYK
sp|P08729|K2C7	58	41	SM^QDVVEDFK	sp|Q09666|AHNK	31.22	168	GDLKSSKAS#LGS#LEGEAEAEASSPK	tr|M0QZH0|M0QZH0	14.2	3	N@ATYGHYAPGEEFHDVEDAETYKK
sp|P08729|K2C7	58	41	SVVLSMDNSR	sp|Q09666|AHNK	31.22	168	GDRS#PEPGQTWTR	sp|Q9Y4L1|HYOU1	11.41	23	AEPPLN@ASASDQGEK
sp|P08729|K2C7	58	41	TAAENEFVVLK	sp|Q09666|AHNK	31.22	168	GDVDVS#LPKVEGDLK	sp|Q9Y4L1|HYOU1	11.41	23	AKEN@GTDTVQEEEESPAEGSK
sp|P08729|K2C7	58	41	TAAENEFVVLKK	sp|Q09666|AHNK	31.22	168	GEETGIDVTLPTGEVTVPGVSGDVS#LPEIATGGLEGK	sp|Q9Y4L1|HYOU1	11.41	23	EN@GTDTVQEEEESPAEGSK
sp|P08729|K2C7	58	41	TLNETELTELQSQISDTSVVLSMDNSR	sp|Q09666|AHNK	31.22	168	GGADVSGGVS#APDISLGEGHLSVK	sp|Q9Y4L1|HYOU1	11.41	23	EN@GTDTVQEEEESPAEGSKDEPGEQVELK
sp|P08729|K2C7	58	41	TLNETELTELQSQISDTSVVLSM^DNSR	sp|Q09666|AHNK	31.22	168	GGADVSGGVSAPDISLGEGHLS#VK	sp|Q9Y4L1|HYOU1	11.41	23	EVLGM^VLN@YSR
sp|P08729|K2C7	58	41	VDALNDEINFLR	sp|Q09666|AHNK	31.22	168	GGLKGS#EVGFHGAAPDISVK	sp|Q9Y4L1|HYOU1	11.41	23	FGSQN@LTTVK
sp|P08729|K2C7	58	41	VRQEESEQIK	sp|Q09666|AHNK	31.22	168	GGQIGLQAPGLSVSGPQGHLESGS#GK	sp|Q9Y4L1|HYOU1	11.41	23	FSPEEVLGMVLN@YSR
sp|P08729|K2C7	58	41	WTLLQEQK	sp|Q09666|AHNK	31.22	168	GGVT#GSPEASISGS#KGDLK	sp|Q9Y4L1|HYOU1	11.41	23	GSQN@LTTVK
sp|Q7Z794|K2C1B	50.52	27	DVDAAYVSK	sp|Q09666|AHNK	31.22	168	GGVTGS#PEASISGSK	sp|Q9Y4L1|HYOU1	11.41	23	ISSQLQFSPEEVLGMVLN@YSR
sp|Q7Z794|K2C1B	50.52	27	FASFIDK	sp|Q09666|AHNK	31.22	168	GGVTGSPEAS#ISGSK	sp|Q9Y4L1|HYOU1	11.41	23	KN@ATLAEQAK
sp|Q7Z794|K2C1B	50.52	27	FASFIDKVR	sp|Q09666|AHNK	31.22	168	GGVTGSPEASISGS#K	sp|Q9Y4L1|HYOU1	11.41	23	KVIN@ETWAWK
sp|Q7Z794|K2C1B	50.52	27	FLEQQNQVLQTK	sp|Q09666|AHNK	31.22	168	GGVTGSPEASISGS#KGDLK	sp|Q9Y4L1|HYOU1	11.41	23	LQFSPEEVLGMVLN@YSR
sp|Q7Z794|K2C1B	50.52	27	GEQALQDAWQK	sp|Q09666|AHNK	31.22	168	GHYEVT#GSDDETGKLQGSGVSLASK	sp|Q9Y4L1|HYOU1	11.41	23	LSALDNLLN@HS
sp|Q7Z794|K2C1B	50.52	27	LDVEIATYR	sp|Q09666|AHNK	31.22	168	GHYEVTGS#DDETGK	sp|Q9Y4L1|HYOU1	11.41	23	LSALDNLLN@HSSMF
sp|Q7Z794|K2C1B	50.52	27	LQAEISNVK	sp|Q09666|AHNK	31.22	168	GHYEVTGS#DDETGKLQGSGVSLASK	sp|Q9Y4L1|HYOU1	11.41	23	LSALDNLLN@HSSMFLK
sp|Q7Z794|K2C1B	50.52	27	LQDLEEALQQSK	sp|Q09666|AHNK	31.22	168	GKGGVTGS#PEASISGSK	sp|Q9Y4L1|HYOU1	11.41	23	LSALDNLLN@HSSM^F
sp|Q7Z794|K2C1B	50.52	27	LSLDVEIATYR	sp|Q09666|AHNK	31.22	168	GPAFNMAS#PESDFGINLK	sp|Q9Y4L1|HYOU1	11.41	23	LSALDNLLN@HSSM^FLK
sp|Q7Z794|K2C1B	50.52	27	MEIAELNR	sp|Q09666|AHNK	31.22	168	GPAFNM^AS#PESDFGINLK	sp|Q9Y4L1|HYOU1	11.41	23	N@ATLAEQAK
sp|Q7Z794|K2C1B	50.52	27	QIEQMQSLISDAEER	sp|Q09666|AHNK	31.22	168	GPHVDVS#GPDIDIEGPEGK	sp|Q9Y4L1|HYOU1	11.41	23	QISSQLQFSPEEVLGMVLN@YSR
sp|Q7Z794|K2C1B	50.52	27	QIEQMQSLISDAEERGEQALQDAWQK	sp|Q09666|AHNK	31.22	168	GPQITGPS#LEGDLGLK	sp|Q9Y4L1|HYOU1	11.41	23	QLQFSPEEVLGMVLN@YSR
sp|Q7Z794|K2C1B	50.52	27	QLLEGEESR	sp|Q09666|AHNK	31.22	168	GPQVALKGS#RVDIETPNLEGTLTGPR	sp|Q9Y4L1|HYOU1	11.41	23	SQLQFSPEEVLGMVLN@YSR
sp|Q7Z794|K2C1B	50.52	27	QNAEVRSMQDVVEDYKSKYEDEINK	sp|Q09666|AHNK	31.22	168	GPQVS#GELK	sp|Q9Y4L1|HYOU1	11.41	23	VFGSQN@LTTVK
sp|Q7Z794|K2C1B	50.52	27	QSLISDAEER	sp|Q09666|AHNK	31.22	168	GPS#LDIDTPDVNIEGPEGK	sp|Q9Y4L1|HYOU1	11.41	23	VIN@ETWAWK
sp|Q7Z794|K2C1B	50.52	27	QVDLLSAEQMR	sp|Q09666|AHNK	31.22	168	GPS#LKGDLDASVPSMK	tr|E9PL22|E9PL22	10.25	21	AEPPLN@ASASDQGEK
sp|Q7Z794|K2C1B	50.52	27	SLDLDSIIDAVR	sp|Q09666|AHNK	31.22	168	GPSLDIDT#PDVNIEGPEGK	tr|E9PL22|E9PL22	10.25	21	EN@GTDTVQKPSEK
sp|Q7Z794|K2C1B	50.52	27	SLYNLGGSR	sp|Q09666|AHNK	31.22	168	GS#RVDIETPNLEGTLTGPR	tr|E9PL22|E9PL22	10.25	21	EVLGM^VLN@YSR
sp|Q7Z794|K2C1B	50.52	27	TGSENDFVVLK	sp|Q09666|AHNK	31.22	168	HRS#NS#FSDER	tr|E9PL22|E9PL22	10.25	21	FGSQN@LTTVK
sp|Q7Z794|K2C1B	50.52	27	TINQSLLEPLHLEVDPEIQR	sp|Q09666|AHNK	31.22	168	HRS#NSFSDER	tr|E9PL22|E9PL22	10.25	21	FSPEEVLGMVLN@YSR
sp|Q7Z794|K2C1B	50.52	27	TQYELIAQR	sp|Q09666|AHNK	31.22	168	HRSNSFSDEREFS#GPST#PTGTLEFEGGEVSLEGGK	tr|E9PL22|E9PL22	10.25	21	GSQN@LTTVK
sp|Q7Z794|K2C1B	50.52	27	TSTGTNNLEPLLENYIGDLR	sp|Q09666|AHNK	31.22	168	IDVTAPDVS#IEEPEGK	tr|E9PL22|E9PL22	10.25	21	ISSQLQFSPEEVLGMVLN@YSR
sp|Q7Z794|K2C1B	50.52	27	VDTLTGEVNFLK	sp|Q09666|AHNK	31.22	168	IHM^S#GPK	tr|E9PL22|E9PL22	10.25	21	KN@ATLAEQAK
sp|Q7Z794|K2C1B	50.52	27	VQIIQTSTNTSHR	sp|Q09666|AHNK	31.22	168	IS#APNVDFNLEGPK	tr|E9PL22|E9PL22	10.25	21	KVIN@ETWAWK
sp|Q7Z794|K2C1B	50.52	27	WELLQQVNTSTGTNNLEPLLENYIGDLR	sp|Q09666|AHNK	31.22	168	IS#IPDVDLDLK	tr|E9PL22|E9PL22	10.25	21	LQFSPEEVLGMVLN@YSR
sp|Q7Z794|K2C1B	50.52	27	YLFLTELSQVQTHISDTNVILSMDNNR	sp|Q09666|AHNK	31.22	168	IS#IPDVDLDLKGPK	tr|E9PL22|E9PL22	10.25	21	LSALDNLLN@HS
sp|Q7Z794|K2C1B	50.52	27	YQELQITAGR	sp|Q09666|AHNK	31.22	168	IS#IPDVGLHLK	tr|E9PL22|E9PL22	10.25	21	LSALDNLLN@HSSMF
tr|Q9H552|Q9H552	22.44	25	AEAESMYQIK	sp|Q09666|AHNK	31.22	168	IS#MPDFDLHLK	tr|E9PL22|E9PL22	10.25	21	LSALDNLLN@HSSMFLK
tr|Q9H552|Q9H552	22.44	25	AEAESM^YQIK	sp|Q09666|AHNK	31.22	168	IS#MPDFDLNLK	tr|E9PL22|E9PL22	10.25	21	LSALDNLLN@HSSM^F
tr|Q9H552|Q9H552	22.44	25	DEAYMNK	sp|Q09666|AHNK	31.22	168	IS#MPDIDFNLK	tr|E9PL22|E9PL22	10.25	21	LSALDNLLN@HSSM^FLK
tr|Q9H552|Q9H552	22.44	25	DEAYM^NK	sp|Q09666|AHNK	31.22	168	IS#MPDIDLNLK	tr|E9PL22|E9PL22	10.25	21	N@ATLAEQAK
tr|Q9H552|Q9H552	22.44	25	DVDEAYMNK	sp|Q09666|AHNK	31.22	168	IS#MPDIDLNLTGPK	tr|E9PL22|E9PL22	10.25	21	QISSQLQFSPEEVLGMVLN@YSR
tr|Q9H552|Q9H552	22.44	25	DVDEAYM^NK	sp|Q09666|AHNK	31.22	168	IS#MPDLDLHLK	tr|E9PL22|E9PL22	10.25	21	QLQFSPEEVLGMVLN@YSR
tr|Q9H552|Q9H552	22.44	25	EGLTDEINFLR	sp|Q09666|AHNK	31.22	168	IS#MPDVDLHLK	tr|E9PL22|E9PL22	10.25	21	SQLQFSPEEVLGMVLN@YSR
tr|Q9H552|Q9H552	22.44	25	FASFIDK	sp|Q09666|AHNK	31.22	168	IS#MPDVGLNLK	tr|E9PL22|E9PL22	10.25	21	VFGSQN@LTTVK
tr|Q9H552|Q9H552	22.44	25	GLTDEINFLR	sp|Q09666|AHNK	31.22	168	IS#MPGFK	tr|E9PL22|E9PL22	10.25	21	VIN@ETWAWK
tr|Q9H552|Q9H552	22.44	25	KDVDEAYMNK	sp|Q09666|AHNK	31.22	168	IS#MSEVDLNVAAPK	tr|Q6PID9|Q6PID9	5.83	3	SN@DSGVYR
tr|Q9H552|Q9H552	22.44	25	KDVDEAYM^NK	sp|Q09666|AHNK	31.22	168	IS#M^PDFDLHLK	tr|Q6PID9|Q6PID9	5.83	3	TVYLYPN@QTGLPDPLSR
tr|Q9H552|Q9H552	22.44	25	KLSELEAALQR	sp|Q09666|AHNK	31.22	168	IS#M^PDLDLNLK	tr|Q6PID9|Q6PID9	5.83	3	TVYVHAN@QTGYPDPSSR
tr|Q9H552|Q9H552	22.44	25	LSELEAALQR	sp|Q09666|AHNK	31.22	168	IS#M^SEVDLNVAAPK	tr|H3BQ21|H3BQ21	9.32	2	AENQVN@VTCQVR
tr|Q9H552|Q9H552	22.44	25	LTLDIEIATYR	sp|Q09666|AHNK	31.22	168	ISMPDLDLHLKS#PK	tr|H3BQ21|H3BQ21	9.32	2	GTAN@LSETIR
tr|Q9H552|Q9H552	22.44	25	NKYEDEINK	sp|Q09666|AHNK	31.22	168	ISMQDVDLS#LGSPK	sp|O14498|ISLR	10.05	3	FQAFAN@GSLLIPDFGK
tr|Q9H552|Q9H552	22.44	25	QLETLGQEK	sp|Q09666|AHNK	31.22	168	ISM^PDLDLHLKS#PK	sp|O14498|ISLR	10.05	3	SLDLSHNLISDFAWSDLHN@LSAL
tr|Q9H552|Q9H552	22.44	25	RQLETLGQEK	sp|Q09666|AHNK	31.22	168	ISM^S#EVDLNVAAPK	sp|O14498|ISLR	10.05	3	SLDLSHNLISDFAWSDLHN@LSALQLLK
tr|Q9H552|Q9H552	22.44	25	SELEAALQR	sp|Q09666|AHNK	31.22	168	KGDRS#PEPGQTWTR	tr|F5H1C0|F5H1C0	30.77	6	DIAPSTDDLASLSEKN@TTAECWDEK
tr|Q9H552|Q9H552	22.44	25	SNM^DNM^LESYINNLR	sp|Q09666|AHNK	31.22	168	KIS#MPDVGLNLK	tr|F5H1C0|F5H1C0	30.77	6	IAPSTDDLASLSEKN@TTAECWDEK
tr|Q9H552|Q9H552	22.44	25	TDEINFLR	sp|Q09666|AHNK	31.22	168	LDFEGPDAKLS#GPSLK	tr|F5H1C0|F5H1C0	30.77	6	LSEKN@TTAECWDEK
tr|Q9H552|Q9H552	22.44	25	TEISEMNR	sp|Q09666|AHNK	31.22	168	LEGDLTGPS#VDVEVPDVELECPDAK	tr|F5H1C0|F5H1C0	30.77	6	N@TTAECWDEK
tr|Q9H552|Q9H552	22.44	25	TEISEM^NR	sp|Q09666|AHNK	31.22	168	LEGELQAPDLELS#LPAIHVEGLDIK	tr|F5H1C0|F5H1C0	30.77	6	SEKN@TTAECWDEK
tr|Q9H552|Q9H552	22.44	25	TKTEISEMNR	sp|Q09666|AHNK	31.22	168	LEGPDVS#LKGPGVDLPSVNLSMPK	tr|F5H1C0|F5H1C0	30.77	6	VLADIAPSTDDLASLSEKN@TTAECWDEK
tr|Q9H552|Q9H552	22.44	25	TKTEISEM^NR	sp|Q09666|AHNK	31.22	168	LKS#EDGVEGDLGETQSR	sp|Q96GX1-2|TECT2	3.45	2	FQIN@YTEYDCNR
tr|Q9H552|Q9H552	22.44	25	WSLLQQQK	sp|Q09666|AHNK	31.22	168	LPS#GSGAAS#PTGSAVDIR	sp|Q96GX1-2|TECT2	3.45	2	WNN@NTISEINVK
tr|F5GYI5|F5GYI5	18.64	5	DLNMDCIIAEIK	sp|Q09666|AHNK	31.22	168	LPS#GSGAASPTGSAVDIR	tr|E9PEH6|E9PEH6	3.03	2	AIN@ITSALDR
tr|F5GYI5|F5GYI5	18.64	5	LAELEGALQK	sp|Q09666|AHNK	31.22	168	LPSGS#GAASPTGSAVDIR	tr|E9PEH6|E9PEH6	3.03	2	LNAIN@ITSALDR
tr|F5GYI5|F5GYI5	18.64	5	TKEEINELNR	sp|Q09666|AHNK	31.22	168	LPSGSGAAS#PTGSAVDIR	sp|P01008|ANT3	7.54	5	LGACN@DTLQQLMEVF
tr|F5GYI5|F5GYI5	18.64	5	VM^NSKLGLDIEIATYR	sp|Q09666|AHNK	31.22	168	LQGS#GVSLASK	sp|P01008|ANT3	7.54	5	LGACN@DTLQQLMEVFK
tr|F5GYI5|F5GYI5	18.64	5	VQFLSSR	sp|Q09666|AHNK	31.22	168	LQGSGVS#LASKK	sp|P01008|ANT3	7.54	5	LGACN@DTLQQLM^EVFK
sp|Q5XKE5|K2C79	14.58	11	AEAEAWYQTK	sp|Q09666|AHNK	31.22	168	LS#GPSLKM^PSLEISAPK	sp|P01008|ANT3	7.54	5	SLTFN@ETYQDISELVY
sp|Q5XKE5|K2C79	14.58	11	DYQELMNVK	sp|Q09666|AHNK	31.22	168	LS#SSSSNDSGNK	sp|P01008|ANT3	7.54	5	SLTFN@ETYQDISELVYGAK
sp|Q5XKE5|K2C79	14.58	11	FASFIDK	sp|Q09666|AHNK	31.22	168	MPS#LEISAPK	tr|E7ES19|E7ES19	2.18	1	CN@DTIPEDFQEFQTQNFDR
sp|Q5XKE5|K2C79	14.58	11	FASFIDKVR	sp|Q09666|AHNK	31.22	168	MS#LPDVDLDLK	tr|E7ER45|E7ER45	4.21	7	DQDPASFGADSLLLN@SSR
sp|Q5XKE5|K2C79	14.58	11	FLEQQNK	sp|Q09666|AHNK	31.22	168	MS#LPDVDLDLKGPK	tr|E7ER45|E7ER45	4.21	7	GGYIFPTQQPN@TTTLASR
sp|Q5XKE5|K2C79	14.58	11	LALDVEIATYR	sp|Q09666|AHNK	31.22	168	MYFPDVEFDIKS#PK	tr|E7ER45|E7ER45	4.21	7	ILGMEEPSN@VTVK
sp|Q5XKE5|K2C79	14.58	11	NKYEDEINK	sp|Q09666|AHNK	31.22	168	M^PS#LEISAPK	tr|E7ER45|E7ER45	4.21	7	ILGTEEPSN@VTVK
sp|Q5XKE5|K2C79	14.58	11	NLDLDSIIAEVK	sp|Q09666|AHNK	31.22	168	M^S#LPDVDLDLK	tr|E7ER45|E7ER45	4.21	7	LEVN@ISQSTYKDPNNLAFNEIK
sp|Q5XKE5|K2C79	14.58	11	RDYQELMNVK	sp|Q09666|AHNK	31.22	168	M^YFPDVEFDIKS#PK	tr|E7ER45|E7ER45	4.21	7	N@VTAYFPR
sp|Q5XKE5|K2C79	14.58	11	RFLEQQNK	sp|Q09666|AHNK	31.22	168	S#KGHYEVTGSDDETGK	tr|E7ER45|E7ER45	4.21	7	RQDPVSWDAAFVN@ISR
sp|Q5XKE5|K2C79	14.58	11	YEELQVTAGK	sp|Q09666|AHNK	31.22	168	S#NSFSDER	sp|P10909-4|CLUS	24.04	16	EDALN@ETR
sp|Q8N1N4|K2C78	13.46	9	EYLYFLK	sp|Q09666|AHNK	31.22	168	S#PEPGQTWTR	sp|P10909-4|CLUS	24.04	16	EDALN@ETRESETK
sp|Q8N1N4|K2C78	13.46	9	FLEQQNK	sp|Q09666|AHNK	31.22	168	S#PSLDVTVPEAELNLETPEISVGGK	sp|P10909-4|CLUS	24.04	16	ELPGVCN@ETMMALWEECKPC
sp|Q8N1N4|K2C78	13.46	9	IEIDPQFQVVR	sp|Q09666|AHNK	31.22	168	SKGHY#EVTGSDDETGK	sp|P10909-4|CLUS	24.04	16	ELPGVCN@ETMMALWEECKPCLK
sp|Q8N1N4|K2C78	13.46	9	LDVEIATYR	sp|Q09666|AHNK	31.22	168	SKGHYEVT#GSDDETGK	sp|P10909-4|CLUS	24.04	16	ELPGVCN@ETMM^ALWEECKPCLK
sp|Q8N1N4|K2C78	13.46	9	LSLDVEIATYR	sp|Q09666|AHNK	31.22	168	SKGHYEVTGS#DDETGKLQGSGVSLASK	sp|P10909-4|CLUS	24.04	16	ELPGVCN@ETM^MALWEECKPCLK
sp|Q8N1N4|K2C78	13.46	9	RFLEQQNK	sp|Q09666|AHNK	31.22	168	SNS#FSDEREFSGPS#TPTGTLEFEGGEVSLEGGK	sp|P10909-4|CLUS	24.04	16	ELPGVCN@ETM^M^ALWEECKPCLK
sp|Q8N1N4|K2C78	13.46	9	VDELEAALR	sp|Q09666|AHNK	31.22	168	SNS#FSDEREFSGPSTPTGTLEFEGGEVSLEGGK	sp|P10909-4|CLUS	24.04	16	HN@STGCLR
sp|Q8N1N4|K2C78	13.46	9	VQISQLHQEIQR	sp|Q09666|AHNK	31.22	168	SPQIS#MSDIDLNLK	sp|P10909-4|CLUS	24.04	16	KEDALN@ETR
sp|Q8N1N4|K2C78	13.46	9	YLDFSSIITEVR	sp|Q09666|AHNK	31.22	168	SPQIS#M^SDIDLNLK	sp|P10909-4|CLUS	24.04	16	KELPGVCN@ETMMALWEECKPCLK
sp|Q16352|AINX	16.43	10	ALEAELAALR	sp|Q09666|AHNK	31.22	168	SPQISMS#DIDLNLK	sp|P10909-4|CLUS	24.04	16	KKEDALN@ETR
sp|Q16352|AINX	16.43	10	AQLEEASSAR	sp|Q09666|AHNK	31.22	168	SPS#LDVTVPEAELNLETPEISVGGK	sp|P10909-4|CLUS	24.04	16	LAN@LTQGEDQYYLR
sp|Q16352|AINX	16.43	10	DGLAEEVQR	sp|Q09666|AHNK	31.22	168	SRLSSSS#SNDSGNK	sp|P10909-4|CLUS	24.04	16	MLN@TSSLLEQLNEQFNWVSR
sp|Q16352|AINX	16.43	10	FANLNEQAAR	sp|Q09666|AHNK	31.22	168	SS#KAS#LGS#LEGEAEAEASSPK	sp|P10909-4|CLUS	24.04	16	M^LN@TSSLLEQLNEQFNWVSR
sp|Q16352|AINX	16.43	10	LLEGEETR	sp|Q09666|AHNK	31.22	168	SSEVVLS#GDDEEYQR	sp|P10909-4|CLUS	24.04	16	QLEEFLN@QSSPFY
sp|Q16352|AINX	16.43	10	NLQSAEEWYK	sp|Q09666|AHNK	31.22	168	SSKAS#LGS#LEGEAEAEASS#PK	sp|P10909-4|CLUS	24.04	16	QLEEFLN@QSSPFYFWMNGDR
sp|Q16352|AINX	16.43	10	QILELEER	sp|Q09666|AHNK	31.22	168	SSKAS#LGS#LEGEAEAEASSPK	tr|C9JBF5|C9JBF5	37.61	2	SVHGGVPQN@VSLWAHR
sp|Q16352|AINX	16.43	10	REYQDLLNVK	sp|Q09666|AHNK	31.22	168	SSKAS#LGSLEGEAEAEASSPK	tr|C9JBF5|C9JBF5	37.61	2	VPLDLNAFDVQASPNEGFVNQN@ITIFYR
sp|Q16352|AINX	16.43	10	VGELFQR	sp|Q09666|AHNK	31.22	168	TPS#FGISAPQVSIPDVNVNLK	sp|P35968-2|VGFR2	2.65	2	LVLN@CTAR
sp|Q16352|AINX	16.43	10	YQDLLNVK	sp|Q09666|AHNK	31.22	168	TPSFGISAPQVS#IPDVNVNLK	sp|P35968-2|VGFR2	2.65	2	VIGN@DTGAYK
sp|Q9NSB2|KRT84	8.5	8	FASFIDK	sp|Q09666|AHNK	31.22	168	VDIDAPDVS#IEGPDAK	tr|E9PBC5|E9PBC5	14.31	6	GVNFN@VSK
sp|Q9NSB2|KRT84	8.5	8	FASFIDKVR	sp|Q09666|AHNK	31.22	168	VDIDT#PDIDIHGPEGK	tr|E9PBC5|E9PBC5	14.31	6	IVGGTN@SSWGEWPWQVSLQVK
sp|Q9NSB2|KRT84	8.5	8	FLEQQNK	sp|Q09666|AHNK	31.22	168	VDIDT#PDINIEGSEGK	tr|E9PBC5|E9PBC5	14.31	6	IYPGVDFGGEELN@VTFVK
sp|Q9NSB2|KRT84	8.5	8	KDEKEQIK	sp|Q09666|AHNK	31.22	168	VDIDTPDINIEGS#EGKFK	tr|E9PBC5|E9PBC5	14.31	6	IYSGILN@LSDITK
sp|Q9NSB2|KRT84	8.5	8	LLEGEESR	sp|Q09666|AHNK	31.22	168	VDIEAPDVS#LEGPEGK	tr|E9PBC5|E9PBC5	14.31	6	LQAPLN@YTEFQK
sp|Q9NSB2|KRT84	8.5	8	RFLEQQNK	sp|Q09666|AHNK	31.22	168	VDIET#PNLEGTLTGPR	tr|E9PBC5|E9PBC5	14.31	6	LQAPLN@YTEFQKPICLPSK
sp|Q9NSB2|KRT84	8.5	8	RLLEGEESR	sp|Q09666|AHNK	31.22	168	VDINT#PDVDVHGPDWHLK	sp|Q8IUX7-2|AEBP1	6.68	3	GVVTDEQGIPIAN@ATISVSGINHGVK
sp|Q9NSB2|KRT84	8.5	8	SDLEANVDTLTQEIDFLK	sp|Q09666|AHNK	31.22	168	VDTNAPDLS#LEGPEGK	sp|Q8IUX7-2|AEBP1	6.68	3	IYPLTWN@GSLCMR
sp|Q3SY84|K2C71	6.31	4	FASFIDK	sp|Q09666|AHNK	31.22	168	VDVEVPDVS#LEGPEGK	sp|Q8IUX7-2|AEBP1	6.68	3	LN@ATTTLGPH
sp|Q3SY84|K2C71	6.31	4	FASFIDKVR	sp|Q09666|AHNK	31.22	168	VEAPS#LDVHMDSPDINIEGPDVK	sp|O95490-3|LPHN2	2.85	2	GPDLSN@CTSHWVNQLAQK
sp|Q3SY84|K2C71	6.31	4	FLEQQNQVLETK	sp|Q09666|AHNK	31.22	168	VEAPS#LDVHM^DSPDINIEGPDVK	sp|O95490-3|LPHN2	2.85	2	SLGQFLSTEN@ATIK
sp|Q3SY84|K2C71	6.31	4	NLDLDSIIDEVR	sp|Q09666|AHNK	31.22	168	VEAPSLDVHMDS#PDINIEGPDVK	tr|C9JCH2|C9JCH2	5.55	4	GQDPQANWVN@QTSR
tr|H0YHD9|H0YHD9	5.59	2	FASFIDK	sp|Q09666|AHNK	31.22	168	VEAPSLDVHM^DS#PDINIEGPDVK	tr|C9JCH2|C9JCH2	5.55	4	N@ATTAPNPVR
tr|H0YHD9|H0YHD9	5.59	2	FASFIDKK	sp|Q09666|AHNK	31.22	168	VES#DLKGPEVDIEGPEGK	tr|C9JCH2|C9JCH2	5.55	4	QDWTN@STIALR
sp|P07196|NFL	3.13	3	EYQDLLNVK	sp|Q09666|AHNK	31.22	168	VES#EIKVPDVELK	tr|C9JCH2|C9JCH2	5.55	4	QN@VSISTVPNAVTSLSK
sp|P07196|NFL	3.13	3	LLEGEETR	sp|Q09666|AHNK	31.22	168	VGIDT#PDIDIHGPEGK	sp|Q9UKQ2|ADA28	8.39	7	AN@DTMCGK
sp|P07196|NFL	3.13	3	YQDLLNVK	sp|Q09666|AHNK	31.22	168	VHAPGLNLS#GVGGK	sp|Q9UKQ2|ADA28	8.39	7	AN@DTM^CGK
sp|P12036|NFH	2.63	4	LLEGEECR	sp|Q09666|AHNK	31.22	168	VKT#PEMIIQKPK	sp|Q9UKQ2|ADA28	8.39	7	ITPN@ASFTLENFSK
sp|P12036|NFH	2.63	4	REYQDLLNVK	sp|Q09666|AHNK	31.22	168	VKT#PEM^IIQKPK	sp|Q9UKQ2|ADA28	8.39	7	NLLAPGYTETYYN@STGK
sp|P12036|NFH	2.63	4	SPEAKTPAK	sp|Q09666|AHNK	31.22	168	VKTPS#FGISAPQVSIPDVNVNLK	sp|Q9UKQ2|ADA28	8.39	7	STN@CSSK
sp|P12036|NFH	2.63	4	YQDLLNVK	sp|Q09666|AHNK	31.22	168	VLS#GDDEEYQR	sp|Q9UKQ2|ADA28	8.39	7	TFDPEDTSQEIGMVAN@GTK
sp|Q9NUW8|TYDP1	11.35	5	EWIDVIHK	sp|Q09666|AHNK	31.22	168	VQT#PEVDVK	sp|Q9UKQ2|ADA28	8.39	7	TFDPEDTSQEIGM^VAN@GTK
sp|Q9NUW8|TYDP1	11.35	5	FQGSQKDNWGHFRLKK	sp|Q09666|AHNK	31.22	168	VS#APEVSVGHK	sp|Q96LC7-5|SIG10	4.32	1	GN@CSLVIR
sp|Q9NUW8|TYDP1	11.35	5	GNPFQFYLTR	sp|Q09666|AHNK	31.22	168	VS#GPDLDLNLK	tr|F8VXS3|F8VXS3	39.22	1	DPFQVCPSAGSQPVPDAGPWGDYLCDSPWALIN@SSIYAMK
sp|Q9NUW8|TYDP1	11.35	5	SSVPLYLIYPSVENVR	sp|Q09666|AHNK	31.22	168	VSMPDVELNLKS#PK	sp|Q8TDL5|BPIB1	6.82	3	DHN@ATSILQQLPLLSAMR
sp|Q9NUW8|TYDP1	11.35	5	SYELGVLFLPSAFGLDSFK	sp|Q09666|AHNK	31.22	168	VSM^PDVELNLKS#PK	sp|Q8TDL5|BPIB1	6.82	3	DHN@ATSILQQLPLLSAM^R
sp|P98194-4|AT2C1	31.01	21	AADIGVAMGQTGTDVCK	sp|Q09666|AHNK	31.22	168	VSVGAPDLS#LEASEGSIK	sp|Q8TDL5|BPIB1	6.82	3	GDQLILNLNN@ISSDR
sp|P98194-4|AT2C1	31.01	21	AFHGWNEFDISEDEPLWK	sp|Q09666|AHNK	31.22	168	VSVGAPDLSLEAS#EGSIK	sp|Q14624-4|ITIH4	5.33	5	AFITN@FSMIIDGMTYPGIIK
sp|P98194-4|AT2C1	31.01	21	ASELPVSEVASILQADLQNGLNK	sp|Q09666|AHNK	31.22	168	VSVGAPDLSLEAS#EGSIKLPK	sp|Q14624-4|ITIH4	5.33	5	AFITN@FSMIIDGM^TYPGIIK
sp|P98194-4|AT2C1	31.01	21	DLVPGDTVCLSVGDR	sp|Q09666|AHNK	31.22	168	VSVGAPDLSLEASEGS#IKLPK	sp|Q14624-4|ITIH4	5.33	5	AFITN@FSM^IIDGMTYPGIIK
sp|P98194-4|AT2C1	31.01	21	DNVITPR	sp|Q9Y385|UB2J1	4.72	3	LS#TSPDVIQGHQPR	sp|Q14624-4|ITIH4	5.33	5	AFITN@FSM^IIDGM^TYPGIIK
sp|P98194-4|AT2C1	31.01	21	DVYQQEK	sp|Q9Y385|UB2J1	4.72	3	RLS#TSPDVIQGHQPR	sp|Q14624-4|ITIH4	5.33	5	LPTQN@ITFQTESSVAEQEAEFQSPK
sp|P98194-4|AT2C1	31.01	21	EAADMILVDDDFQTIMSAIEEGK	sp|Q9Y385|UB2J1	4.72	3	RLST#SPDVIQGHQPR	sp|Q7Z4H8|KDEL2	4.73	2	N@LSDLLEK
sp|P98194-4|AT2C1	31.01	21	EAVTTLIASGVSIK	tr|D6R925|D6R925	58.14	5	APESQSVT#PKPLETEPSR	sp|Q7Z4H8|KDEL2	4.73	2	YFYLQAVNSEGQN@LTR
sp|P98194-4|AT2C1	31.01	21	GIYNNIK	tr|D6R925|D6R925	58.14	5	LDS#CGKPGELGLPHPLSTGGLPVASEDGALR	tr|E9PLT1|E9PLT1	15.66	7	DPFLSLVPYPVTTTVGLFYPYN@NTADGVYK
sp|P98194-4|AT2C1	31.01	21	GQTLTLTQQQR	tr|D6R925|D6R925	58.14	5	LDSCGKPGELGLPHPLS#TGGLPVASEDGALR	tr|E9PLT1|E9PLT1	15.66	7	GLFYPYN@NTADGVYK
sp|P98194-4|AT2C1	31.01	21	GVVIGTGENSEFGEVFK	tr|D6R925|D6R925	58.14	5	RLDS#CGKPGELGLPHPLS#TGGLPVASEDGALR	tr|E9PLT1|E9PLT1	15.66	7	N@CTSYGVLDISK
sp|P98194-4|AT2C1	31.01	21	IVEAGCVCNDAVIR	tr|D6R925|D6R925	58.14	5	RLDS#CGKPGELGLPHPLSTGGLPVASEDGALR	tr|E9PLT1|E9PLT1	15.66	7	NYIVPILWLN@ETGTIGDEK
sp|P98194-4|AT2C1	31.01	21	KASELPVSEVASILQADLQNGLNK	sp|Q6UN15|FIP1	9.26	8	DHS#PT#PSVFNSDEER	tr|E9PLT1|E9PLT1	15.66	7	RNYIVPILWLN@ETGTIGDEK
sp|P98194-4|AT2C1	31.01	21	KLPIVETLGCCNVICSDK	sp|Q6UN15|FIP1	9.26	8	DHS#PTPSVFNS#DEER	tr|E9PLT1|E9PLT1	15.66	7	TVGLFYPYN@NTADGVYK
sp|P98194-4|AT2C1	31.01	21	LVPPECHCVR	sp|Q6UN15|FIP1	9.26	8	DHS#PTPSVFNS#DEERYR	tr|E9PLT1|E9PLT1	15.66	7	YIVPILWLN@ETGTIGDEK
sp|P98194-4|AT2C1	31.01	21	MGLDGLQQDYIR	sp|Q6UN15|FIP1	9.26	8	DHS#PTPSVFNSDEER	sp|Q8NBN3-2|TM87A	14.36	2	LFQN@CSELFK
sp|P98194-4|AT2C1	31.01	21	MIPVLTSK	sp|Q6UN15|FIP1	9.26	8	DLDENEVERPEEENASANPPS#GIEDETAENGVPKPK	sp|Q8NBN3-2|TM87A	14.36	2	QEAKEN@GTN@LTFIGDK
sp|P98194-4|AT2C1	31.01	21	MITGDSQETAVAIASR	sp|Q6UN15|FIP1	9.26	8	ERDHS#PTPS#VFNSDEER	sp|Q08431-2|MFGM	5.45	1	VAYSN@DSANWTEYQDPR
sp|P98194-4|AT2C1	31.01	21	SMDLLGK	sp|Q6UN15|FIP1	9.26	8	ERDHS#PTPS#VFNSDEERYR	sp|O60568|PLOD3	2.71	2	EQYIHEN@YSR
sp|P98194-4|AT2C1	31.01	21	SNIAFMGTLVR	sp|Q6UN15|FIP1	9.26	8	ERDHS#PTPSVFNSDEER	sp|O60568|PLOD3	2.71	2	SAEFFN@YTVR
sp|P98194-4|AT2C1	31.01	21	TSQSVSGEEIDAMDVQQLSQIVPK	sp|P27815-2|PDE4A	3.26	2	S#PLGGPTPVCK	sp|Q9BVA6|FICD	1.97	1	YIN@TTLVSR
sp|P10398|ARAF	43.4	20	AIAPLDGEELIVEVLEDVPLTMHNFVR	sp|P27815-2|PDE4A	3.26	2	S#PPSSPVFFASPSPTFR	sp|Q9Y6M7-5|S4A7	1	1	N@LTVSECK
sp|P10398|ARAF	43.4	20	CQTCGYK	tr|K7EMV3|K7EMV3	22.83	3	EIAQDFKT#DLR	tr|H0Y9K5|H0Y9K5	1.85	1	QSEENFNPN@CSFWSYSK
sp|P10398|ARAF	43.4	20	DGMSVYDSLDK	tr|K7EMV3|K7EMV3	22.83	3	KS#APSTGGVK	tr|M0R3C9|M0R3C9	1.17	1	CLHN@GTCVDLVGGFR
sp|P10398|ARAF	43.4	20	DQIIFMVGR	tr|K7EMV3|K7EMV3	22.83	3	S#APSTGGVK	sp|P11137-2|MAP2	2.97	1	SFSLN@SSISSSARR
sp|P10398|ARAF	43.4	20	EERPLFPQILATIELLQR	tr|H7C1X5|H7C1X5	5.23	3	NSPAFLST#DLGDEDVGLGPPAPR	sp|Q6UVY6-2|MOXD1	1.83	1	N@LSFMDAMNK
sp|P10398|ARAF	43.4	20	FDMVQLIDVAR	tr|H7C1X5|H7C1X5	5.23	3	RAPS#PVVSPTEMNK	tr|Q5H936|Q5H936	10.85	1	ITAPTLAPGN@STAVVPTPTPPSK
sp|P10398|ARAF	43.4	20	GLNQDCCVVYR	tr|H7C1X5|H7C1X5	5.23	3	SKS#MTSELEELDKPEEIVPASK	sp|Q9GZN4|BSSP4	4.42	1	N@GTHHCAGSLLTSR
sp|P10398|ARAF	43.4	20	GSPSPASVSSGR	sp|Q9Y4F1|FARP1	7.27	6	KSPDEATAADQES#EDDLSASR	tr|E9PE72|E9PE72	5.03	2	MN@ASFSLK
sp|P10398|ARAF	43.4	20	GYLSPDLSK	sp|Q9Y4F1|FARP1	7.27	6	LGAPENSGIST#LER	tr|E9PE72|E9PE72	5.03	2	M^YN@GSVPFEER
sp|P10398|ARAF	43.4	20	IGDFGLATVK	sp|Q9Y4F1|FARP1	7.27	6	QASPLISPLLNDQACPRT#DDEDEGR	tr|E7EX72|E7EX72	13.61	3	NILPGLN@ITCTFHK
sp|P10398|ARAF	43.4	20	IGTGSFGTVFR	sp|Q9Y4F1|FARP1	7.27	6	QASPLISPLLNDQACPRT#DDEDEGRR	tr|E7EX72|E7EX72	13.61	3	NNIDFPGHN@YTTR
sp|P10398|ARAF	43.4	20	ISSNCPK	sp|Q9Y4F1|FARP1	7.27	6	SPDEATAADQES#EDDLSASR	tr|E7EX72|E7EX72	13.61	3	TTN@VSLYPGYNFR
sp|P10398|ARAF	43.4	20	QHEAPSNRPLNELLTPQGPSPR	sp|Q9Y4F1|FARP1	7.27	6	VSAGEPGSHPS#PAPR	sp|P06213-2|INSR	6.42	5	ATSLAGN@GSWTEPTYFYVTDYLDVPSNIAK
sp|P10398|ARAF	43.4	20	QQFYHSVQDLSGGSR	tr|F5H7Y0|F5H7Y0	10.97	4	ANLSADQS#PSALSAGK	sp|P06213-2|INSR	6.42	5	ELGLYNLM^N@ITR
sp|P10398|ARAF	43.4	20	SNNIFLHEGLTVK	tr|F5H7Y0|F5H7Y0	10.97	4	ANNS#QEPSPQLASSVASTR	sp|P06213-2|INSR	6.42	5	GLSPGN@YSVR
sp|P10398|ARAF	43.4	20	TQADELPACLLSAAR	tr|F5H7Y0|F5H7Y0	10.97	4	KANNSQEPS#PQLASSVASTR	sp|P06213-2|INSR	6.42	5	HN@LTITQGK
sp|P10398|ARAF	43.4	20	TVTAWDTAIAPLDGEELIVEVLEDVPLTMHNFVR	tr|F5H7Y0|F5H7Y0	10.97	4	S#PSWQRPNQGVPSTGR	sp|P06213-2|INSR	6.42	5	SHGCTAEGLCCHSECLGN@CSQPDDPTK
sp|P10398|ARAF	43.4	20	VPTVCVDMSTNR	sp|O15530-4|PDPK1	7.23	2	ANS#FVGTAQYVSPELLTEK	sp|P21757-2|MSRE	8.94	2	SLISLN@TTLLDLQLNIENLNGK
sp|P10398|ARAF	43.4	20	VSQPTAEQAQAFK	sp|O15530-4|PDPK1	7.23	2	NFKT#FFVHTPNR	sp|P21757-2|MSRE	8.94	2	VLNN@ITNDLR
sp|P10398|ARAF	43.4	20	WSGAQPLEQPSGSVLWMAAEVIR	sp|Q969K3|RNF34	5.38	2	VRAS#LSDLSSLDDVEGMSVR	sp|P23229-7|ITA6	7.97	8	AN@HSGAVVLLK
tr|G3V2F7|G3V2F7	36.76	13	EHHIDPTAITR	sp|Q969K3|RNF34	5.38	2	VRAS#LSDLSSLDDVEGM^SVR	sp|P23229-7|ITA6	7.97	8	EINSLN@LTESHNS
tr|G3V2F7|G3V2F7	36.76	13	ELAALYSPGK	sp|Q8TF72|SHRM3	10.37	16	AQSAYLQPGPAALEGSGLASAS#SLSSLR	sp|P23229-7|ITA6	7.97	8	EINSLN@LTESHNSR
tr|G3V2F7|G3V2F7	36.76	13	GVGDGTVSWGLEDDEDMTLTR	sp|Q8TF72|SHRM3	10.37	16	DRPGS#PES#PLLDAPFSR	sp|P23229-7|ITA6	7.97	8	LWN@STFLEEYSK
tr|G3V2F7|G3V2F7	36.76	13	GVGDGTVSWGLEDDEDM^TLTR	sp|Q8TF72|SHRM3	10.37	16	DRPGS#PESPLLDAPFSR	sp|P23229-7|ITA6	7.97	8	QLSCVANQN@GSQADCELGNPFK
tr|G3V2F7|G3V2F7	36.76	13	HDFIETNGDNCLVTLLPLLNMAYK	sp|Q8TF72|SHRM3	10.37	16	EDS#LPEESSAPDFANLK	sp|P23229-7|ITA6	7.97	8	QLSCVANQN@GSQADCELGNPFKR
tr|G3V2F7|G3V2F7	36.76	13	LLEELEEGQK	sp|Q8TF72|SHRM3	10.37	16	ERPS#SWSSLDQK	sp|P23229-7|ITA6	7.97	8	VANQN@GSQADCELGNPFK
tr|G3V2F7|G3V2F7	36.76	13	LPQPPEGQCYSN	sp|Q8TF72|SHRM3	10.37	16	IS#ESVLRDS#PPPHEDYEDEVFVR	sp|P23229-7|ITA6	7.97	8	YQTLN@CSVNVNCVNIR
tr|G3V2F7|G3V2F7	36.76	13	VVLQELR	sp|Q8TF72|SHRM3	10.37	16	ISES#VLRDS#PPPHEDYEDEVFVRDPHPK	tr|B4E2E4|B4E2E4	4.09	1	FYLEN@LTLGIR
tr|G3V2F7|G3V2F7	36.76	13	WQNSYSIK	sp|Q8TF72|SHRM3	10.37	16	ISESVLRDS#PPPHEDYEDEVFVR	sp|Q8IWA5-3|CTL2	6.11	5	GVLMVGN@ETTYEDGHGSR
tr|G3V2F7|G3V2F7	36.76	13	WTGMIIGPPR	sp|Q8TF72|SHRM3	10.37	16	ISESVLRDS#PPPHEDYEDEVFVRDPHPK	sp|Q8IWA5-3|CTL2	6.11	5	GVLM^VGN@ETTYEDGHGSR
tr|G3V2F7|G3V2F7	36.76	13	WTGM^IIGPPR	sp|Q8TF72|SHRM3	10.37	16	QQS#LPSLCSTSDPDTPLGAPSTPGR	sp|Q8IWA5-3|CTL2	6.11	5	KN@ITDLVEGAK
tr|G3V2F7|G3V2F7	36.76	13	WVTLLQDWHVILPR	sp|Q8TF72|SHRM3	10.37	16	S#PDQCSSQGSMESLEPSGAYPPCHLSPAK	sp|Q8IWA5-3|CTL2	6.11	5	N@ITDLVEGAK
tr|G3V2F7|G3V2F7	36.76	13	YPEAPPFVR	sp|Q8TF72|SHRM3	10.37	16	SMS#AEDLLER	sp|Q8IWA5-3|CTL2	6.11	5	TCNPETFPSSN@ESR
sp|Q9NVS2|RT18A	56.12	12	AGLLPNHRPR	sp|Q8TF72|SHRM3	10.37	16	SQS#TFQLSSEPEREPEWR	tr|B4DVH1|B4DVH1	9.85	5	ISAMVNN@GSLSYDHER
sp|Q9NVS2|RT18A	56.12	12	ESPNPPNPSGQCPICR	sp|Q8TF72|SHRM3	10.37	16	SYS#EPEK	tr|B4DVH1|B4DVH1	9.85	5	ISAM^VNN@GSLSYDHER
sp|Q9NVS2|RT18A	56.12	12	EVVETQEGK	sp|Q8TF72|SHRM3	10.37	16	TVS#TSST#SGNDFEETK	tr|B4DVH1|B4DVH1	9.85	5	VFPYISAMVNN@GSLSYDHER
sp|Q9NVS2|RT18A	56.12	12	ITGLCQEEHR	sp|Q8TF72|SHRM3	10.37	16	TVSTS#STSGNDFEETK	tr|B4DVH1|B4DVH1	9.85	5	VFPYISAM^VNN@GSLSYDHER
sp|Q9NVS2|RT18A	56.12	12	KIEECVK	tr|H0YED0|H0YED0	1.19	1	S#LASLVEIK	tr|B4DVH1|B4DVH1	9.85	5	VNN@GSLSYDHER
sp|Q9NVS2|RT18A	56.12	12	LPEGVVPK	tr|E7EUT4|E7EUT4	17.75	5	GALQNIIPAS#TGAAK	tr|D6RIS9|D6RIS9	29.19	4	CGN@CSLTTLK
sp|Q9NVS2|RT18A	56.12	12	MPVGSPLLR	tr|E7EUT4|E7EUT4	17.75	5	IISNASCT#TNCLAPLAK	tr|D6RIS9|D6RIS9	29.19	4	EGYSN@ISYIVVNHQGISSR
sp|Q9NVS2|RT18A	56.12	12	SKPQLNR	tr|E7EUT4|E7EUT4	17.75	5	IISNASCTT#NCLAPLAK	tr|D6RIS9|D6RIS9	29.19	4	KCGN@CSLTTLKDEDFCK
sp|Q9NVS2|RT18A	56.12	12	TTIIEGR	tr|E7EUT4|E7EUT4	17.75	5	LVINGNPITIFQERDPS#K	tr|D6RIS9|D6RIS9	29.19	4	VSEHIPVYQQEEN@QTDVWTLLN@GSK
sp|Q9NVS2|RT18A	56.12	12	WAPGSVKPIYK	tr|E7EUT4|E7EUT4	17.75	5	LVINGNPITIFQERDPS#KIK	sp|P01871|IGHM	19.03	13	GLTFQQN@ASSMCVPDQDTAIR
sp|Q9NVS2|RT18A	56.12	12	YNYDDVLLLSQFIR	sp|P04406|G3P	15.52	7	GALQNIIPAS#TGAAK	sp|P01871|IGHM	19.03	13	GLTFQQN@ASSM^CVPDQDTAIR
sp|Q9NVS2|RT18A	56.12	12	YNYDDVLLLSQFIRPH	sp|P04406|G3P	15.52	7	IIPAS#TGAAK	sp|P01871|IGHM	19.03	13	N@NSDISSTR
sp|P62701|RS4X	62.74	23	DANGNSFATR	sp|P04406|G3P	15.52	7	IISNASCT#T#NCLAPLAK	sp|P01871|IGHM	19.03	13	QQN@ASSMCVPDQDTAIR
sp|P62701|RS4X	62.74	23	ECLPLIIFLR	sp|P04406|G3P	15.52	7	IISNASCT#TNCLAPLAK	sp|P01871|IGHM	19.03	13	STGKPTLYN@VSLVM
sp|P62701|RS4X	62.74	23	ERHPGSFDVVHVK	sp|P04406|G3P	15.52	7	IISNASCTT#NCLAPLAK	sp|P01871|IGHM	19.03	13	STGKPTLYN@VSLVMSDTAGTC
sp|P62701|RS4X	62.74	23	FDTGNLCMVTGGANLGR	sp|P04406|G3P	15.52	7	LVINGNPITIFQERDPS#K	sp|P01871|IGHM	19.03	13	STGKPTLYN@VSLVMSDTAGTCY
sp|P62701|RS4X	62.74	23	FDTGNLCM^VTGGANLGR	sp|P04406|G3P	15.52	7	LVINGNPITIFQERDPS#KIK	sp|P01871|IGHM	19.03	13	STGKPTLYN@VSLVM^
sp|P62701|RS4X	62.74	23	GIPHLVTH	tr|E7EUT5|E7EUT5	12.31	3	GALQNIIPAS#TGAAK	sp|P01871|IGHM	19.03	13	STGKPTLYN@VSLVM^SDTAGTC
sp|P62701|RS4X	62.74	23	GIPHLVTHDAR	tr|E7EUT5|E7EUT5	12.31	3	IISNASCT#TNCLAPLAK	sp|P01871|IGHM	19.03	13	STGKPTLYN@VSLVM^SDTAGTCY
sp|P62701|RS4X	62.74	23	HPGSFDVVHVK	tr|E7EUT5|E7EUT5	12.31	3	IISNASCTT#NCLAPLAK	sp|P01871|IGHM	19.03	13	THTN@ISESHPN@ATF
sp|P62701|RS4X	62.74	23	HWMLDK	sp|Q96CW5-2|GCP3	2.67	1	SAES#PQDAADLFTDLENAFQGK	sp|P01871|IGHM	19.03	13	THTN@ISESHPN@ATFSAVGEASICEDDWNSGER
sp|P62701|RS4X	62.74	23	IGVITNR	tr|F5GZZ9|F5GZZ9	1.53	1	LAVSS#RGENLVHQIQYR	sp|P01871|IGHM	19.03	13	YKN@NSDISSTR
sp|P62701|RS4X	62.74	23	ITPEEAK	sp|P40926|MDHM	2.96	1	IQEAGT#EVVK	sp|P04220|MUCB	14.58	8	GLTFQQN@ASSM^CGPDQDTAIR
sp|P62701|RS4X	62.74	23	KIFVGTK	sp|Q92619|HMHA1	10.39	11	AGS#PSPQPSGELPR	sp|P04220|MUCB	14.58	8	STGKPTLYN@VSLVM
sp|P62701|RS4X	62.74	23	LSNIFVIGK	sp|Q92619|HMHA1	10.39	11	DQEPDVHYDFEPHVS#ANAWSPVMR	sp|P04220|MUCB	14.58	8	STGKPTLYN@VSLVMSDTAGTC
sp|P62701|RS4X	62.74	23	LTGVFAPR	sp|Q92619|HMHA1	10.39	11	GHQVHKSWPLSISDSDS#GLDPGPGAGDFK	sp|P04220|MUCB	14.58	8	STGKPTLYN@VSLVMSDTAGTCY
sp|P62701|RS4X	62.74	23	LTIAEER	sp|Q92619|HMHA1	10.39	11	HAS#AAGFPLSGAASWTLGR	sp|P04220|MUCB	14.58	8	STGKPTLYN@VSLVM^
sp|P62701|RS4X	62.74	23	MDVISIDK	sp|Q92619|HMHA1	10.39	11	KS#SFNVSDVAR	sp|P04220|MUCB	14.58	8	STGKPTLYN@VSLVM^SDTAGTC
sp|P62701|RS4X	62.74	23	TDITYPAGFMDVISIDK	sp|Q92619|HMHA1	10.39	11	KSS#FNVSDVARPEAAGS#PPEEGGCTEGTPAK	sp|P04220|MUCB	14.58	8	STGKPTLYN@VSLVM^SDTAGTCY
sp|P62701|RS4X	62.74	23	TDITYPAGFM^DVISIDK	sp|Q92619|HMHA1	10.39	11	KSS#FNVSDVARPEAAGSPPEEGGCTEGTPAK	sp|P04220|MUCB	14.58	8	THTN@ISESHPN@ATF
sp|P62701|RS4X	62.74	23	TGENFR	sp|Q92619|HMHA1	10.39	11	S#WPLSISDSDSGLDPGPGAGDFK	tr|J3QSU6|J3QSU6	11.69	25	ALDGPSGLVTAN@ITDSEALAR
sp|P62701|RS4X	62.74	23	VNDTIQIDLETGK	sp|Q92619|HMHA1	10.39	11	S#WPLSISDSDSGLDPGPGAGDFKK	tr|J3QSU6|J3QSU6	11.69	25	AN@ITDSEALAR
sp|P62701|RS4X	62.74	23	YALTGDEVK	sp|Q92619|HMHA1	10.39	11	SS#FNVSDVARPEAAGSPPEEGGCTEGTPAK	tr|J3QSU6|J3QSU6	11.69	25	CIN@GTCYCEEGFTGEDCGK
sp|P62701|RS4X	62.74	23	YALTGDEVKK	sp|Q92619|HMHA1	10.39	11	SWPLS#ISDSDSGLDPGPGAGDFK	tr|J3QSU6|J3QSU6	11.69	25	CIN@GTCYCEEGFTGEDCGKPTCPH
sp|P62701|RS4X	62.74	23	YPDPLIK	tr|K7ELW5|K7ELW5	10.3	1	GPAADPS#SPGTSGVGPAAGAGDSR	tr|J3QSU6|J3QSU6	11.69	25	CIN@GTCYCEEGFTGEDCGKPTCPHAC
sp|Q07866-8|KLC1	52.63	28	ALEIYQTK	sp|P55081|MFAP1	21.41	14	EDS#SEEEEEEIDDEEIER	tr|J3QSU6|J3QSU6	11.69	25	CIN@GTCYCEEGFTGEDCGKPTCPHACHTQ
sp|Q07866-8|KLC1	52.63	28	DAANLLNDALAIR	sp|P55081|MFAP1	21.41	14	IS#EDVEER	tr|J3QSU6|J3QSU6	11.69	25	CIN@GTCYCEEGFTGEDCGKPTCPHACHTQGR
sp|Q07866-8|KLC1	52.63	28	DDESNLVEEK	sp|P55081|MFAP1	21.41	14	IVEPEVVGES#DS#EVEGDAWR	tr|J3QSU6|J3QSU6	11.69	25	GFEESEPVSGSFTTALDGPSGLVTAN@ITDSEALAR
sp|Q07866-8|KLC1	52.63	28	DELANTQQK	sp|P55081|MFAP1	21.41	14	IVEPEVVGES#DSEVEGDAWR	tr|J3QSU6|J3QSU6	11.69	25	GN@FSTEGCGCVCEPGWK
sp|Q07866-8|KLC1	52.63	28	DHPAVAATLNNLAVLYGK	sp|P55081|MFAP1	21.41	14	KIVEPEVVGES#DSEVEGDAWR	tr|J3QSU6|J3QSU6	11.69	25	GPN@CSEPECPGNCHL
sp|Q07866-8|KLC1	52.63	28	EAEPLCK	sp|P55081|MFAP1	21.41	14	MEREDS#S#EEEEEEIDDEEIER	tr|J3QSU6|J3QSU6	11.69	25	GPN@CSEPECPGNCHLR
sp|Q07866-8|KLC1	52.63	28	FEAAETLEEAAMR	sp|P55081|MFAP1	21.41	14	MEREDS#SEEEEEEIDDEEIER	tr|J3QSU6|J3QSU6	11.69	25	GPN@CSEPECPGNCHLRG
sp|Q07866-8|KLC1	52.63	28	HLEFMNQLK	sp|P55081|MFAP1	21.41	14	MEREDSS#EEEEEEIDDEEIER	tr|J3QSU6|J3QSU6	11.69	25	KVEAAQN@LTLPGSLR
sp|Q07866-8|KLC1	52.63	28	KDDESNLVEEK	sp|P55081|MFAP1	21.41	14	M^EREDS#SEEEEEEIDDEEIER	tr|J3QSU6|J3QSU6	11.69	25	LLETVEYN@ISGAER
sp|Q07866-8|KLC1	52.63	28	KQGLDNVHK	sp|P55081|MFAP1	21.41	14	RPDYAPMES#S#DEEDEEFQFIK	tr|J3QSU6|J3QSU6	11.69	25	LN@WTAADNAYEHF
sp|Q07866-8|KLC1	52.63	28	LCQENQWLR	sp|P55081|MFAP1	21.41	14	RPDYAPMES#SDEEDEEFQFIK	tr|J3QSU6|J3QSU6	11.69	25	LN@WTAADQAYEHF
sp|Q07866-8|KLC1	52.63	28	LTQDEIISK	sp|P55081|MFAP1	21.41	14	RPDYAPM^ES#S#DEEDEEFQFIK	tr|J3QSU6|J3QSU6	11.69	25	LN@WTAADQAYEHFIIQVQEANK
sp|Q07866-8|KLC1	52.63	28	MALSNHLNAVESEK	sp|P55081|MFAP1	21.41	14	RPDYAPM^ESS#DEEDEEFQFIK	tr|J3QSU6|J3QSU6	11.69	25	LN@YSLPTGQWVGVQLPR
sp|Q07866-8|KLC1	52.63	28	NEHNSILQSLLETLK	sp|P55081|MFAP1	21.41	14	SLAALDALNT#DDENDEEEYEAWK	tr|J3QSU6|J3QSU6	11.69	25	N@LTVPGSLR
sp|Q07866-8|KLC1	52.63	28	NNLASCYLK	sp|Q96CB8|INT12	5.63	2	LEKPETQS#SPITVQSSK	tr|J3QSU6|J3QSU6	11.69	25	N@TTSYVLR
sp|Q07866-8|KLC1	52.63	28	QAETLYK	sp|Q96CB8|INT12	5.63	2	SVS#CDNVSK	tr|J3QSU6|J3QSU6	11.69	25	QTGLAPGQEYEISLHIVKN@NTR
sp|Q07866-8|KLC1	52.63	28	QALEDLEK	sp|Q13574-2|DGKZ	1.83	1	LQQEPDGAGAKS#PTCQK	tr|J3QSU6|J3QSU6	11.69	25	TALDGPSGLVTAN@ITDSEALAR
sp|Q07866-8|KLC1	52.63	28	QGLDNVHK	sp|Q7Z3U7-3|MON2	8.02	4	DSDKPET#PPVVNVPVPVLIGPISGMSR	tr|J3QSU6|J3QSU6	11.69	25	TTALDGPSGLVTAN@ITDSEALAR
sp|Q07866-8|KLC1	52.63	28	QLNNLALLCQNQGK	sp|Q7Z3U7-3|MON2	8.02	4	DSDKPET#PPVVNVPVPVLIGPISGM^SR	tr|J3QSU6|J3QSU6	11.69	25	VEAAQN@LTLPGSLR
sp|Q07866-8|KLC1	52.63	28	QVIQGLEALK	sp|Q7Z3U7-3|MON2	8.02	4	SFQEILQIVS#PVR	tr|J3QSU6|J3QSU6	11.69	25	YGDNN@HSQGVNWFHWK
sp|Q07866-8|KLC1	52.63	28	QVIQGLEALKNEHNSILQSLLETLK	sp|Q7Z3U7-3|MON2	8.02	4	TDS#IGEK	sp|Q969P0-3|IGSF8	6.65	2	GETASLLCN@ISVR
sp|Q07866-8|KLC1	52.63	28	SEQSVAQLEEEKK	tr|K7EMD6|K7EMD6	14.81	2	EMPQDLRS#PART#PPSEEDSAEAER	sp|Q969P0-3|IGSF8	6.65	2	IGPGEPLELLCN@VSGALPPAGR
sp|Q07866-8|KLC1	52.63	28	SSAAAAAQQGGYEIPAR	tr|K7EMD6|K7EMD6	14.81	2	S#PART#PPSEEDSAEAER	sp|O75954|TSN9	3.35	1	N@ATTPLWR
sp|Q07866-8|KLC1	52.63	28	TLHNLVIQYASQGR	sp|P16070-18|CD44	21.76	15	ESS#ETPDQFMTADETR	tr|I3L4Z3|I3L4Z3	6.25	1	SYVN@GSGAYAK
sp|Q07866-8|KLC1	52.63	28	TSGHDHPDVATMLNILALVYR	sp|P16070-18|CD44	21.76	15	KPS#GLNGEAS#KSQEMVHLVNK	tr|E9PFZ2|E9PFZ2	11.52	9	DVDKEFYLFPTVFDEN@ESLLLEDNIR
sp|Q07866-8|KLC1	52.63	28	VAEVLNDPENMEK	sp|P16070-18|CD44	21.76	15	KPS#GLNGEAS#KSQEM^VHLVNK	tr|E9PFZ2|E9PFZ2	11.52	9	EFVVMFSVVDEN@FSWYLEDNIK
sp|Q07866-8|KLC1	52.63	28	VDSPTVTTTLK	sp|P16070-18|CD44	21.76	15	KPS#GLNGEASK	tr|E9PFZ2|E9PFZ2	11.52	9	EHEGAIYPDN@TTDFQR
sp|Q07866-8|KLC1	52.63	28	YEVAVPLCK	sp|P16070-18|CD44	21.76	15	KPS#GLNGEASKS#QEMVHLVNK	tr|E9PFZ2|E9PFZ2	11.52	9	ELHHLQEQN@VSNAF
tr|J3KRP9|J3KRP9	2.95	3	GAVPLFSTVR	sp|P16070-18|CD44	21.76	15	KPS#GLNGEASKS#QEM^VHLVNK	tr|E9PFZ2|E9PFZ2	11.52	9	ELHHLQEQN@VSNAFLDK
tr|J3KRP9|J3KRP9	2.95	3	LETVLSQSVQSIPLYLMPR	sp|P16070-18|CD44	21.76	15	KPSGLNGEAS#KSQEMVHLVNK	tr|E9PFZ2|E9PFZ2	11.52	9	ELHHLQEQN@VSNAFLDKGEF
tr|J3KRP9|J3KRP9	2.95	3	LGFLLGEK	sp|P16070-18|CD44	21.76	15	KPSGLNGEAS#KSQEM^VHLVNK	tr|E9PFZ2|E9PFZ2	11.52	9	ELHHLQEQN@VSNAFLDKGEFY
sp|Q6P1X6|CH082	37.5	6	AGGVGLVR	sp|P16070-18|CD44	21.76	15	KPSGLNGEASKS#QEMVHLVNK	tr|E9PFZ2|E9PFZ2	11.52	9	ELHHLQEQN@VSNAFLDKGEFYIGSK
sp|Q6P1X6|CH082	37.5	6	EYFYYVDHQGQLFLDDSK	sp|P16070-18|CD44	21.76	15	KPSGLNGEASKS#QEM^VHLVNK	tr|E9PFZ2|E9PFZ2	11.52	9	EN@LTAPGSDSAVFFEQGTTR
sp|Q6P1X6|CH082	37.5	6	LALTMDLAPLLLAAR	sp|P16070-18|CD44	21.76	15	LVINS#GNGAVEDR	sp|Q9HBB8-2|CDHR5	10.29	6	GNVN@GTFIIHPDSGN@LTVAR
sp|Q6P1X6|CH082	37.5	6	LLPLAANGR	sp|P16070-18|CD44	21.76	15	S#QEMVHLVNK	sp|Q9HBB8-2|CDHR5	10.29	6	IQGNQLFLN@VTPDYEEK
sp|Q6P1X6|CH082	37.5	6	LSYCGGGEALAVPFEPAR	sp|P16070-18|CD44	21.76	15	S#QEM^VHLVNK	sp|Q9HBB8-2|CDHR5	10.29	6	ITN@HSHFR
sp|Q6P1X6|CH082	37.5	6	YEAAFPFLSPCGR	sp|P16070-18|CD44	21.76	15	SQEMVHLVNKES#SETPDQFMTADETR	sp|Q9HBB8-2|CDHR5	10.29	6	QLFLN@VTPDYEEK
sp|Q99543|DNJC2	44.93	22	AAGEPIKEGDNDYFTCITK	sp|P16070-18|CD44	21.76	15	TNPEDIYPSNPTDDDVSSGSS#SER	sp|Q9HBB8-2|CDHR5	10.29	6	VEEDTKVN@STVIPETQLQAEDR
sp|Q99543|DNJC2	44.93	22	AFNSVDPTFDNSVPSK	tr|E9PPY3|E9PPY3	13.73	2	ALEAASLSQHPPS#LCIS#DSEEEEEER	sp|Q9HBB8-2|CDHR5	10.29	6	VN@STVIPETQLQAEDR
sp|Q99543|DNJC2	44.93	22	AVNLFPAGTNSR	tr|E9PPY3|E9PPY3	13.73	2	QSPGST#SPKPPHTLSR	tr|Q5JSG7|Q5JSG7	2.31	3	EGYYADN@STGR
sp|Q99543|DNJC2	44.93	22	AYEMLSDPVK	tr|J3QSA1|J3QSA1	5.56	2	NS#DNNLLSLDGLDNEVK	tr|Q5JSG7|Q5JSG7	2.31	3	GYFIAPTN@HTCQK
sp|Q99543|DNJC2	44.93	22	DCM^KRYK	tr|J3QSA1|J3QSA1	5.56	2	NSIQNQESYEDGPCTITS#NKNSDNNLLSLDGLDNEVK	tr|Q5JSG7|Q5JSG7	2.31	3	TCTEFHN@CTECR
sp|Q99543|DNJC2	44.93	22	DNFFEVFTPVFER	sp|Q6ZUT6-4|CO052	15.24	6	GESVAST#AS#SVPCSPQEPDLAPLDLSLGGAGIPGPR	tr|E9PKC6|E9PKC6	17.95	4	AFN@STLPTMAQMEK
sp|Q99543|DNJC2	44.93	22	EFSYLDEEEKEK	sp|Q6ZUT6-4|CO052	15.24	6	GESVASTASS#VPCSPQEPDLAPLDLSLGGAGIPGPR	tr|E9PKC6|E9PKC6	17.95	4	AFN@STLPTMAQM^EK
sp|Q99543|DNJC2	44.93	22	EHGVVPQADNATPSER	sp|Q6ZUT6-4|CO052	15.24	6	LGSAPAASPALAS#PEGPK	tr|E9PKC6|E9PKC6	17.95	4	AFN@STLPTM^AQMEK
sp|Q99543|DNJC2	44.93	22	EKEEEEVR	sp|Q6ZUT6-4|CO052	15.24	6	S#PPTQVAISSDSAR	tr|E9PKC6|E9PKC6	17.95	4	AFN@STLPTM^AQM^EK
sp|Q99543|DNJC2	44.93	22	ELVEMVK	sp|Q6ZUT6-4|CO052	15.24	6	VT#RSPPTQVAISSDSAR	tr|H0Y4B5|H0Y4B5	2.36	1	FDN@ETFR
sp|Q99543|DNJC2	44.93	22	FEGPYTDFTPWTTEEQK	sp|Q6ZUT6-4|CO052	15.24	6	VTRS#PPTQVAISSDSAR	tr|H0YNF6|H0YNF6	22.98	5	LPADCIDCTTN@FSCTYGK
sp|Q99543|DNJC2	44.93	22	GTAITHALTSASTLCQVEPVGR	tr|F8VV53|F8VV53	8	1	NGS#LICTASK	tr|H0YNF6|H0YNF6	22.98	5	NFIIN@MTCR
sp|Q99543|DNJC2	44.93	22	IAEAVPGR	sp|Q5T011-5|SZT2	0.68	1	AILASESS#IETEDLSEPEFQSTR	tr|H0YNF6|H0YNF6	22.98	5	NFIIN@M^TCR
sp|Q99543|DNJC2	44.93	22	KFKEEEKAKKEAEKK	sp|O75140-3|DEPD5	4.32	4	FHVGS#AESMLHVR	tr|H0YNF6|H0YNF6	22.98	5	QRYPAN@CTVR
sp|Q99543|DNJC2	44.93	22	LELASLQCLNETLTSCTK	sp|O75140-3|DEPD5	4.32	4	RNS#TSSTNQNMFCEER	tr|H0YNF6|H0YNF6	22.98	5	YPAN@CTVR
sp|Q99543|DNJC2	44.93	22	NQDHYAVLGLGHVR	sp|O75140-3|DEPD5	4.32	4	SAS#SCDVSSSPSLPSR	tr|D3YTA8|D3YTA8	4.24	1	AFGIVECVLCTCN@VTK
sp|Q99543|DNJC2	44.93	22	NWSEDDLQLLIK	sp|O75140-3|DEPD5	4.32	4	TQKPNPAVPPPLSS#SPLYSR	sp|Q9H3R2|MUC13	8.81	3	ADDKFVN@VTIVTILAETTSDNEK
sp|Q99543|DNJC2	44.93	22	QIEEINEQIR	sp|Q8IVH2-3|FOXP4	9.3	3	QFLLQQASGLSS#PGNNDSK	sp|Q9H3R2|MUC13	8.81	3	CDYYGCN@QTADDCLNGLACDCK
sp|Q99543|DNJC2	44.93	22	QQALLAK	sp|Q8IVH2-3|FOXP4	9.3	3	RDS#SSHEETPGSHPLYGHGECK	sp|Q9H3R2|MUC13	8.81	3	FVN@VTIVTILAETTSDNEK
sp|Q99543|DNJC2	44.93	22	TLVDNAYSCDPR	sp|Q8IVH2-3|FOXP4	9.3	3	S#SDKFCSPISSELAQNHEFYK	sp|Q9HCB6|SPON1	1.24	1	LTFYGN@WSEK
sp|Q99543|DNJC2	44.93	22	WEVIANYMNIHSSSGVK	sp|Q08AD1-2|CAMP2	4.86	5	RFS#PSQVPIQTR	tr|B4DTR1|B4DTR1	4.49	2	FPDEEGACQPCPIN@CTHSCVDLDDK
sp|Q99543|DNJC2	44.93	22	WFEAFVK	sp|Q08AD1-2|CAMP2	4.86	5	S#SSMSYVDGFIGTWPK	tr|B4DTR1|B4DTR1	4.49	2	GHCWGPGPTQCVN@CSQFLR
sp|P00738|HPT	78.57	51	ADQDQCIR	sp|Q08AD1-2|CAMP2	4.86	5	SES#VEGFLSPSR	sp|Q99715-2|COCA1	2.11	5	EAGN@ITTDGYEILGK
sp|P00738|HPT	78.57	51	AVGDKLPEC	sp|Q08AD1-2|CAMP2	4.86	5	SIS#NEGLTLNNSHVSK	sp|Q99715-2|COCA1	2.11	5	MLEAYN@LTEK
sp|P00738|HPT	78.57	51	AVGDKLPECEADDGCPKPPEIA	sp|Q08AD1-2|CAMP2	4.86	5	YDGES#DKEQFDDDQK	sp|Q99715-2|COCA1	2.11	5	M^LEAYN@LTEK
sp|P00738|HPT	78.57	51	AVGDKLPECEADDGCPKPPEIAH	sp|Q06455-4|MTG8	2.82	1	QQS#PVNPDPVALDAHR	sp|Q99715-2|COCA1	2.11	5	N@ATSNSLTVK
sp|P00738|HPT	78.57	51	AVGDKLPECEADDGCPKPPEIAHGYVEH	sp|P25054-2|APC	3.61	7	ALEAELDAQHLS#ETFDNIDNLSPK	sp|Q99715-2|COCA1	2.11	5	NLQVYN@ATSNSLTVK
sp|P00738|HPT	78.57	51	AVGDKLPECEADDGCPKPPEIAHGYVEHSVR	sp|P25054-2|APC	3.61	7	AVEFSSGAKS#PSK	sp|Q9Y6N7-6|ROBO1	1.81	2	NYLGEAVSHN@ASLEVAILR
sp|P00738|HPT	78.57	51	AVGDKLPECEAVCGKPK	sp|P25054-2|APC	3.61	7	KPTS#PVKPIPQNTEYR	sp|Q9Y6N7-6|ROBO1	1.81	2	VWCLGN@ETR
sp|P00738|HPT	78.57	51	AVHDLEEDTWYATGILSFDK	sp|P25054-2|APC	3.61	7	QAS#SDSDSILSLK	sp|Q6P4Q7|CNNM4	3.1	2	DLVVQQLVN@VSR
sp|P00738|HPT	78.57	51	DIAPTLTLYVGK	sp|P25054-2|APC	3.61	7	S#KTPPPPPQTAQTK	sp|Q6P4Q7|CNNM4	3.1	2	GN@TSGVLVVLTK
sp|P00738|HPT	78.57	51	DYAEVGR	sp|P25054-2|APC	3.61	7	S#PTGNTPPVIDSVSEK	tr|C9JMJ2|C9JMJ2	17.52	2	N@YSYVIHAK
sp|P00738|HPT	78.57	51	GNDVTDIADDGCPKPPEIAHGYVEHSVR	sp|P25054-2|APC	3.61	7	SGRSPT#GNTPPVIDSVSEK	tr|C9JMJ2|C9JMJ2	17.52	2	TQVPLITN@SSCQCPH
sp|P00738|HPT	78.57	51	GSFPWQAK	sp|Q9UGR2-2|Z3H7B	1.74	1	GS#PALLPSTPTMPLFPH	sp|P43307-2|SSRA	17.76	6	AVFN@QTVTVIER
sp|P00738|HPT	78.57	51	GYVEHSVR	tr|F8VQY0|F8VQY0	4.13	1	AAQT#SPSPK	sp|P43307-2|SSRA	17.76	6	DLNGNVFQDAVFN@QTVTVIER
sp|P00738|HPT	78.57	51	HYEGSTVPEK	sp|P17544-2|ATF7	10.61	2	AAAGPLDMSLPST#PDIK	sp|P43307-2|SSRA	17.76	6	IQN@FTALPLNTVVPPQR
sp|P00738|HPT	78.57	51	HYEGSTVPEKK	sp|P17544-2|ATF7	10.61	2	SMVPNIPGIPGPPVNSSGSIS#PSGHPIPSEAK	sp|P43307-2|SSRA	17.76	6	VFN@QTVTVIER
sp|P00738|HPT	78.57	51	ILGGHLDAK	sp|Q6PKG0|LARP1	26.09	28	AVT#PVPTK	sp|P43307-2|SSRA	17.76	6	YPQDYQFYIQN@FTALPL
sp|P00738|HPT	78.57	51	KQLVEIEK	sp|Q6PKG0|LARP1	26.09	28	AVT#PVPTKTEEVSNLK	sp|P43307-2|SSRA	17.76	6	YPQDYQFYIQN@FTALPLNTVVPPQR
sp|P00738|HPT	78.57	51	KQWINK	sp|Q6PKG0|LARP1	26.09	28	EQEKGEGS#DSKESPK	sp|P04035-2|HMDH	1.92	1	WIADPSPQN@STADTSK
sp|P00738|HPT	78.57	51	LPECEADDGCPKPPEIAHGYVEH	sp|Q6PKG0|LARP1	26.09	28	EQFDTLT#PEPPVDPNQEVPPGPPR	tr|B0UZ11|B0UZ11	7.94	1	GVPQSSRAQTLAM^N@VTNFWKEDAM^KTK
sp|P00738|HPT	78.57	51	LPECEADDGCPKPPEIAHGYVEHSVR	sp|Q6PKG0|LARP1	26.09	28	ES#PRPLQLPGAEGPAIS#DGEEGGGEPGAGGGAAGAAGAGR	sp|Q8N766-4|EMC1	2.06	2	DSLACFN@QTY
sp|P00738|HPT	78.57	51	LPECEAVCGK	sp|Q6PKG0|LARP1	26.09	28	ES#PRPLQLPGAEGPAISDGEEGGGEPGAGGGAAGAAGAGR	sp|Q8N766-4|EMC1	2.06	2	FINYN@QTVSR
sp|P00738|HPT	78.57	51	LPECEAVCGKPK	sp|Q6PKG0|LARP1	26.09	28	ESPRPLQLPGAEGPAIS#DGEEGGGEPGAGGGAAGAAGAGR	tr|M0QZ93|M0QZ93	3.67	1	MGN@GTVVR
sp|P00738|HPT	78.57	51	LRTEGDGVYTLNDK	sp|Q6PKG0|LARP1	26.09	28	FSHLTS#LPQQLPSQQLMSK	sp|Q96BZ4|PLD4	2.37	1	TWPQN@FSSHFNR
sp|P00738|HPT	78.57	51	LRTEGDGVYTLNNEK	sp|Q6PKG0|LARP1	26.09	28	GLSAS#LPDLDSENWIEVK	tr|Q8WV88|Q8WV88	2.59	1	FN@VSSVEK
sp|P00738|HPT	78.57	51	M^LPVADQDQCIR	sp|Q6PKG0|LARP1	26.09	28	HSS#NPPLESHVGWVMDSR	tr|F5GXC5|F5GXC5	3.45	1	LLENVPCNN@ASCEEAR
sp|P00738|HPT	78.57	51	NPANPVQ	sp|Q6PKG0|LARP1	26.09	28	ILIVT#QTPHYMR	sp|Q86SQ4-2|GP126	3.52	4	GFN@ASYIR
sp|P00738|HPT	78.57	51	NPANPVQR	sp|Q6PKG0|LARP1	26.09	28	ILIVTQT#PHYM^R	sp|Q86SQ4-2|GP126	3.52	4	ILSN@LSCNVK
sp|P00738|HPT	78.57	51	QLVEIEK	sp|Q6PKG0|LARP1	26.09	28	KNTFTAWS#DEESDYEIDDR	sp|Q86SQ4-2|GP126	3.52	4	NN@ESLDEGLR
sp|P00738|HPT	78.57	51	SCAVAEYGVYVK	sp|Q6PKG0|LARP1	26.09	28	NALPPVLTTVNGQS#PPEHSAPAK	sp|Q86SQ4-2|GP126	3.52	4	SFGGWN@TSGCVAHR
sp|P00738|HPT	78.57	51	SPVGVQPILNEH	sp|Q6PKG0|LARP1	26.09	28	NTFTAWS#DEESDYEIDDR	tr|K7ELK9|K7ELK9	22.61	2	FSVVYTPVTN@TTQQIMNK
sp|P00738|HPT	78.57	51	SPVGVQPILNEHT	sp|Q6PKG0|LARP1	26.09	28	NTFTAWS#DEESDYEIDDRDVNK	tr|K7ELK9|K7ELK9	22.61	2	VDTFN@ESR
sp|P00738|HPT	78.57	51	SPVGVQPILNEHTF	sp|Q6PKG0|LARP1	26.09	28	PLQLPGAEGPAIS#DGEEGGGEPGAGGGAAGAAGAGR	sp|Q8NBJ4-2|GOLM1	7.42	3	AVLVNN@ITTGER
sp|P00738|HPT	78.57	51	SPVGVQPILNEHTFCAGM	sp|Q6PKG0|LARP1	26.09	28	QLPGAEGPAIS#DGEEGGGEPGAGGGAAGAAGAGR	sp|Q8NBJ4-2|GOLM1	7.42	3	LQQDVLQFQKN@QTNLER
sp|P00738|HPT	78.57	51	SPVGVQPILNEHTFCAGMSK	sp|Q6PKG0|LARP1	26.09	28	RHS#VVAGGGGGEGR	sp|Q8NBJ4-2|GOLM1	7.42	3	VNN@ITTGER
sp|P00738|HPT	78.57	51	SPVGVQPILNEHTFCAGM^	sp|Q6PKG0|LARP1	26.09	28	S#LPTTVPES#PNYR	sp|Q9NPR2-2|SEM4B	3.66	2	FEAEHISN@YTALLLSR
sp|P00738|HPT	78.57	51	SPVGVQPILNEHTFCAGM^SK	sp|Q6PKG0|LARP1	26.09	28	SLPTT#VPESPNYR	sp|Q9NPR2-2|SEM4B	3.66	2	KIN@SSLQLPDR
sp|P00738|HPT	78.57	51	TEGDGVYTLNDK	sp|Q6PKG0|LARP1	26.09	28	SLPTTVPES#PNYR	tr|F5H826|F5H826	4.45	4	ENVGIYN@LSK
sp|P00738|HPT	78.57	51	TEGDGVYTLNDKK	sp|Q6PKG0|LARP1	26.09	28	T#ASISSSPSEGTPTVGSYGCTPQSLPK	tr|F5H826|F5H826	4.45	4	LEN@ITTGTYTIH
sp|P00738|HPT	78.57	51	TEGDGVYTLNNEK	sp|Q6PKG0|LARP1	26.09	28	T#PRT#PQLK	tr|F5H826|F5H826	4.45	4	LEN@ITTGTYTIHAQK
sp|P00738|HPT	78.57	51	TLINEQWLLTTAK	sp|Q6PKG0|LARP1	26.09	28	TAS#ISSSPSEGT#PTVGSYGCTPQSLPK	tr|F5H826|F5H826	4.45	4	VTNSNANAASPLIVAGYN@VSGSVR
sp|P00738|HPT	78.57	51	VDSGNDVTDIADDGCPKPPEIAHGYVEHSVR	sp|Q6PKG0|LARP1	26.09	28	TASISS#SPSEGTPTVGSYGCTPQSLPK	sp|Q09328|MGT5A	1.21	1	QN@QSLVYGK
sp|P00738|HPT	78.57	51	VGYVSGW	sp|Q6PKG0|LARP1	26.09	28	TPRT#PRT#PQLK	sp|Q9ULF5|S39AA	2.29	1	DLNEDDHHHECLN@VTQLLK
sp|P00738|HPT	78.57	51	VGYVSGWGR	sp|Q6PKG0|LARP1	26.09	28	WT#SQHSNTQTLGK	tr|H7C104|H7C104	10	2	MN@QSLSLLYNVPAVAEEIQDEVDELLQK
sp|P00738|HPT	78.57	51	VMPICLPSK	sp|Q96F44-2|TRI11	4.16	1	LHPPS#PVPQGVCPAHR	tr|H7C104|H7C104	10	2	M^N@QSLSLLYNVPAVAEEIQDEVDELLQK
sp|P00738|HPT	78.57	51	VM^PICLPSK	sp|O15034|RIMB2	2.19	1	DRLS#PDFYEESETDPGAEELPAR	sp|Q6PCB0-2|VWA1	13.73	1	QQLPGN@ATDWIWAGLDPDTDYDVALVPESNVR
sp|P00738|HPT	78.57	51	VTSIQDWVQK	tr|B3KX27|B3KX27	16.83	7	KLS#FLSWGTNK	tr|M0R1Q1|M0R1Q1	20.39	11	HMGN@VTFTIPANR
sp|P00738|HPT	78.57	51	VVLHPNYSQVDIGLIK	tr|B3KX27|B3KX27	16.83	7	SAS#TLCLPSVGAARPQVK	tr|M0R1Q1|M0R1Q1	20.39	11	HM^GN@VTFTIPANR
sp|P00738|HPT	78.57	51	YQEDTCYGDAGSAFAVHDLEEDTWYATGILSFDK	tr|B3KX27|B3KX27	16.83	7	SAT#YSVGMQK	tr|M0R1Q1|M0R1Q1	20.39	11	MGN@VTFTIPANR
sp|P00738|HPT	78.57	51	YSQVDIGLIK	tr|B3KX27|B3KX27	16.83	7	SAT#YSVGM^QK	tr|M0R1Q1|M0R1Q1	20.39	11	M^GN@VTFTIPANR
sp|P00738|HPT	78.57	51	YVMLPVADQDQCIR	tr|B3KX27|B3KX27	16.83	7	TY#SM^ICLAIDDDDKTDK	tr|M0R1Q1|M0R1Q1	20.39	11	TNHMGN@VTFTIPANR
sp|P00738|HPT	78.57	51	YVM^LPVADQDQCIR	tr|B3KX27|B3KX27	16.83	7	TYS#MICLAIDDDDKTDK	tr|M0R1Q1|M0R1Q1	20.39	11	TNHM^GN@VTFTIPANR
sp|Q5T013|HYI	64.62	11	AAGSSGFEAVEVAWPYAETPEALAR	tr|B3KX27|B3KX27	16.83	7	VVSLLDSTSS#MHNK	tr|M0R1Q1|M0R1Q1	20.39	11	TVLTPATNHMGN@VT
sp|Q5T013|HYI	64.62	11	AEMEAVFLENLR	sp|Q9NWQ8|PHAG1	11.34	3	FS#SLSYK	tr|M0R1Q1|M0R1Q1	20.39	11	TVLTPATNHMGN@VTF
sp|Q5T013|HYI	64.62	11	EFLPIVGHVQVAQVPGR	sp|Q9NWQ8|PHAG1	11.34	3	SPSS#CNDLYATVK	tr|M0R1Q1|M0R1Q1	20.39	11	TVLTPATNHMGN@VTFTIPANR
sp|Q5T013|HYI	64.62	11	EGLEQAVR	sp|Q9NWQ8|PHAG1	11.34	3	SREEDPTLTEEEISAMY#SSVNKPGQLVNK	tr|M0R1Q1|M0R1Q1	20.39	11	TVLTPATNHM^GN@VTF
sp|Q5T013|HYI	64.62	11	FSANLSWLFPELSGLPAR	sp|P05787|K2C8	42.86	52	AEAES#MYQIK	tr|M0R1Q1|M0R1Q1	20.39	11	TVLTPATNHM^GN@VTFTIPANR
sp|Q5T013|HYI	64.62	11	GDTVEGLSWLR	sp|P05787|K2C8	42.86	52	AGGLSSAYGGLTS#PGLSYSLGSSFGSGAGSSSFSR	sp|P35749-3|MYH11	0.67	1	SDLLLEGFNN@YTF
sp|Q5T013|HYI	64.62	11	GEPSSPGELNFPYLFQLLEDEGYK	sp|P05787|K2C8	42.86	52	AGGLSSAYGGLTSPGLS#YSLGSSFGSGAGSSSFSR	tr|Q9UEL6|Q9UEL6	18.03	2	DASINIENMQFIHN@GTYICDVK
sp|Q5T013|HYI	64.62	11	GFVGCEYQPR	sp|P05787|K2C8	42.86	52	AS#LEAAIADAEQR	tr|Q9UEL6|Q9UEL6	18.03	2	EIFVAN@GTQGK
sp|Q5T013|HYI	64.62	11	HAAGVLAQEDLVGLLEPINTR	sp|P05787|K2C8	42.86	52	AYGGLT#SPGLSYSLGSSFGSGAGSSSFSR	sp|Q9H173|SIL1	2.39	1	FN@SSSSSLEEK
sp|Q5T013|HYI	64.62	11	ITDPQYFLDTPQQAAAILQK	sp|P05787|K2C8	42.86	52	AYGGLTSPGLSY#SLGSSFGSGAGSSSFSR	tr|F5H628|F5H628	1.87	5	EVN@DTLLVNELK
sp|Q5T013|HYI	64.62	11	LVLINTPPGDQEK	sp|P05787|K2C8	42.86	52	DANAKLS#ELEAALQR	tr|F5H628|F5H628	1.87	5	KEVN@DTLLVNELK
sp|O60716-5|CTND1	59.49	61	AAALVLQTIWGYK	sp|P05787|K2C8	42.86	52	ELQSQIS#DTSVVLSMDNSR	tr|F5H628|F5H628	1.87	5	LKEVN@DTLLVNELK
sp|O60716-5|CTND1	59.49	61	ALSAIADLLTNEHER	sp|P05787|K2C8	42.86	52	ELQSQISDTSVVLS#MDNSR	tr|F5H628|F5H628	1.87	5	N@DTLLVNELK
sp|O60716-5|CTND1	59.49	61	AMGPDGLPVDASSVSNNYIQTLGR	sp|P05787|K2C8	42.86	52	FAS#FIDK	tr|F5H628|F5H628	1.87	5	VN@DTLLVNELK
sp|O60716-5|CTND1	59.49	61	DMDLTEVITGTLWNLSSHDSIK	sp|P05787|K2C8	42.86	52	GGLTS#PGLSYSLGSSFGSGAGSSSFSR	sp|Q3ZCQ3|F174B	9.43	1	ESRPPPGPGPGN@TTR
sp|O60716-5|CTND1	59.49	61	DM^DLTEVITGTLWNLSSHDSIK	sp|P05787|K2C8	42.86	52	GGLTSPGLSYSLGSS#FGSGAGSSSFSR	tr|D6RF86|D6RF86	5.92	2	EDAQIN@TTIGSVTAQDPDAAR
sp|O60716-5|CTND1	59.49	61	ECDGLVDALIFIVQAEIGQK	sp|P05787|K2C8	42.86	52	IS#SSSFSR	tr|D6RF86|D6RF86	5.92	2	IFNIDSGN@GSIFTSK
sp|O60716-5|CTND1	59.49	61	EEIQMSNMGSNTK	sp|P05787|K2C8	42.86	52	LS#PLVLEVDPNIQAVR	sp|Q9BXR6|FHR5	4.75	1	EQFCPPPPQIPNAQN@MTTTVNYQDGEK
sp|O60716-5|CTND1	59.49	61	EIPQAER	sp|P05787|K2C8	42.86	52	NQSLLS#PLVLEVDPNIQAVR	sp|P54855|UDB15	8.68	2	GHEVTVLTSSASTLVN@ASK
sp|O60716-5|CTND1	59.49	61	EPNEDCKPR	sp|P05787|K2C8	42.86	52	QSLLS#PLVLEVDPNIQAVR	sp|P54855|UDB15	8.68	2	SLGSMISN@MSEESANMIASALAQIPQK
sp|O60716-5|CTND1	59.49	61	EQEAQFEK	sp|P05787|K2C8	42.86	52	S#GY#AGGLSSAYGGLTSPGLSYSLGSSFGSGAGSSSFSR	tr|E9PQ34|E9PQ34	5.63	1	SLSN@STAR
sp|O60716-5|CTND1	59.49	61	ETQGIEK	sp|P05787|K2C8	42.86	52	S#LDMDSIIAEVK	tr|C9JB68|C9JB68	16.07	1	GLNIALVN@GTTGAVLGQK
sp|O60716-5|CTND1	59.49	61	EVHLGACGALK	sp|P05787|K2C8	42.86	52	S#LDM^DSIIAEVK	tr|F2Z2M7|F2Z2M7	11.88	1	YLETLPN@TSIIIPFHNEGWSSLLR
sp|O60716-5|CTND1	59.49	61	FHPEPYGLEDDQR	sp|P05787|K2C8	42.86	52	S#RAEAESMYQIK	tr|H0YKJ9|H0YKJ9	25.61	3	N@QSVPLSCCR
sp|O60716-5|CTND1	59.49	61	FSEDTVISILNTINEVIAENLEAAK	sp|P05787|K2C8	42.86	52	S#YTSGPGSR	tr|H0YKJ9|H0YKJ9	25.61	3	QLHCCGIHN@YSDWENTDWFK
sp|O60716-5|CTND1	59.49	61	FVGDADLER	sp|P05787|K2C8	42.86	52	SAYGGLT#SPGLSYSLGSSFGSGAGSSSFSR	tr|H0YKJ9|H0YKJ9	25.61	3	TYN@GTNPDAASR
sp|O60716-5|CTND1	59.49	61	GGPPPPNWR	sp|P05787|K2C8	42.86	52	SAYGGLTS#PGLSYSLGSSFGSGAGSSSFSR	tr|D6RD48|D6RD48	23.6	2	SPVQEN@SSDLNK
sp|O60716-5|CTND1	59.49	61	GIPVLVGLLDHPK	sp|P05787|K2C8	42.86	52	SAYGGLTSPGLSYSLGSS#FGSGAGSSSFSR	tr|D6RD48|D6RD48	23.6	2	YN@GTVGLWR
sp|O60716-5|CTND1	59.49	61	GIPVLVGLLDHPKK	sp|P05787|K2C8	42.86	52	SGYAGGLSS#AYGGLTS#PGLSYSLGSSFGSGAGSSSFSR	tr|H9KV50|H9KV50	7.19	3	ETVLESSPILTLLN@ESFISTW
sp|O60716-5|CTND1	59.49	61	GSLASLDSLR	sp|P05787|K2C8	42.86	52	SGYAGGLSSAYGGLTS#PGLSYSLGSSFGSGAGSSSFSR	tr|H9KV50|H9KV50	7.19	3	ETVLESSPILTLLN@ESFISTWSLVK
sp|O60716-5|CTND1	59.49	61	GTTPLMQK	sp|P05787|K2C8	42.86	52	SGYAGGLSSAYGGLTSPGLS#YSLGSSFGSGAGSSSFSR	tr|H9KV50|H9KV50	7.19	3	N@WTAAASPSAVFATR
sp|O60716-5|CTND1	59.49	61	GYELLFQPEVVR	sp|P05787|K2C8	42.86	52	SLDMDS#IIAEVK	sp|Q14393-5|GAS6	4.49	1	GLYHLN@LTVGGIPFHEK
sp|O60716-5|CTND1	59.49	61	HAIPNLVK	sp|P05787|K2C8	42.86	52	SLDM^DS#IIAEVK	tr|F8W1Q3|F8W1Q3	9.37	4	DVQIIVFPEDGIHGFN@FTR
sp|O60716-5|CTND1	59.49	61	HIEWESVLTNTAGCLR	sp|P05787|K2C8	42.86	52	SLGSS#FGSGAGSSSFSR	tr|F8W1Q3|F8W1Q3	9.37	4	FN@DTEVLQR
sp|O60716-5|CTND1	59.49	61	HLGACGALK	sp|P05787|K2C8	42.86	52	SLGSSFGS#GAGSSSFSR	tr|F8W1Q3|F8W1Q3	9.37	4	IGAEN@ATGETDPSHSK
sp|O60716-5|CTND1	59.49	61	HYEDGYPGGSDNYGSLSR	sp|P05787|K2C8	42.86	52	SLLS#PLVLEVDPNIQAVR	tr|F8W1Q3|F8W1Q3	9.37	4	NPVGLIGAEN@ATGETDPSHSK
sp|O60716-5|CTND1	59.49	61	IIPHSGWER	sp|P05787|K2C8	42.86	52	SNMDNMFES#YINNLR	sp|P22897|MRC1	5.36	4	KGN@TTLNSFVIPSESDVPTHCPSQWWPYAGHCYK
sp|O60716-5|CTND1	59.49	61	KEVHLGACGALK	sp|P05787|K2C8	42.86	52	SPGLSYSLGS#SFGSGAGSSSFSR	sp|P22897|MRC1	5.36	4	TAHCN@ESFYFLCK
sp|O60716-5|CTND1	59.49	61	KSDFQVNLNNASR	sp|P05787|K2C8	42.86	52	SRAEAES#MYQIK	sp|P22897|MRC1	5.36	4	VWIALNSN@LTDNQYTWTDK
sp|O60716-5|CTND1	59.49	61	LGACGALK	sp|P05787|K2C8	42.86	52	SS#FGSGAGSSSFSR	sp|P22897|MRC1	5.36	4	WECKN@DTLLGIK
sp|O60716-5|CTND1	59.49	61	LVENCVCLLR	sp|P05787|K2C8	42.86	52	SSAYGGLT#SPGLSYSLGSSFGSGAGSSSFSR	tr|D6R9B4|D6R9B4	12.27	1	TVTTSGTTN@NTVTPTSQPVR
sp|O60716-5|CTND1	59.49	61	MEIVDHALHALTDEV	sp|P05787|K2C8	42.86	52	SSAYGGLTS#PGLSYSLGSSFGSGAGSSSFSR	tr|H7BYX6|H7BYX6	2.11	1	DGQLLPSSN@YSNIK
sp|O60716-5|CTND1	59.49	61	MEIVDHALHALTDEVIIPH	sp|P05787|K2C8	42.86	52	SSAYGGLTSPGLSYSLGS#SFGSGAGSSSFSR	tr|H3BUW0|H3BUW0	5.49	1	GTAN@LSEAIR
sp|O60716-5|CTND1	59.49	61	M^EIVDHALHALTDEVIIPH	sp|P05787|K2C8	42.86	52	SY#KVSTSGPR	tr|F5H627|F5H627	8.78	1	AGHFQN@TSSPSAR
sp|O60716-5|CTND1	59.49	61	M^EIVDHALHALTDEVIIPHSGWER	sp|P05787|K2C8	42.86	52	SYSLGSS#FGSGAGSSSFSR	tr|K7EP71|K7EP71	9.01	1	YHVLHIN@TTK
sp|O60716-5|CTND1	59.49	61	NCDGVPALVR	sp|P05787|K2C8	42.86	52	TSPGLSYSLGSS#FGSGAGSSSFSR	tr|B4DFF2|B4DFF2	4.42	1	VHHN@QTGK
sp|O60716-5|CTND1	59.49	61	NLAVDAR	sp|P05787|K2C8	42.86	52	TTSGYAGGLSSAYGGLT#SPGLSYSLGSSFGSGAGSSSF	sp|Q13433|S39A6	1.85	1	NTNENPQECFN@ASK
sp|O60716-5|CTND1	59.49	61	NLPGGQQNSSWNFSEDTVISILNTINEVIAENLEAAK	sp|P05787|K2C8	42.86	52	TTSGYAGGLSSAYGGLT#SPGLSYSLGSSFGSGAGSSSFSR	tr|G3V595|G3V595	23.28	7	FN@LTETSEAEIHQSFQHLLR
sp|O60716-5|CTND1	59.49	61	NLSYQVHR	sp|P05787|K2C8	42.86	52	TTSGYAGGLSSAYGGLTS#PGLSYSLGSSFGSGAGSSSFSR	tr|G3V595|G3V595	23.28	7	LSLGAHN@TTLTEILK
sp|O60716-5|CTND1	59.49	61	QDVYGPQPQVR	sp|P05787|K2C8	42.86	52	TVNQSLLS#PLVLEVDPNIQAVR	tr|G3V595|G3V595	23.28	7	TLN@QSSDELQLSMGNAMFVK
sp|O60716-5|CTND1	59.49	61	QPELPEVIAMLGFR	sp|P05787|K2C8	42.86	52	VGS#SNFR	tr|G3V595|G3V595	23.28	7	TLN@QSSDELQLSMGNAM^FVK
sp|O60716-5|CTND1	59.49	61	QPELPEVIAM^LGFR	sp|P05787|K2C8	42.86	52	VNQSLLS#PLVLEVDPNIQAVR	tr|G3V595|G3V595	23.28	7	TLN@QSSDELQLSM^GNAMFVK
sp|O60716-5|CTND1	59.49	61	SDFQVNLNNASR	sp|P05787|K2C8	42.86	52	WS#LLQQQK	tr|G3V595|G3V595	23.28	7	TLN@QSSDELQLSM^GNAM^FVK
sp|O60716-5|CTND1	59.49	61	SGDLGDMEPLK	sp|P05787|K2C8	42.86	52	YAGGLSSAYGGLTS#PGLSYSLGSSFGSGAGSSSFSR	tr|G3V595|G3V595	23.28	7	YTGN@ASALFILPDQDK
sp|O60716-5|CTND1	59.49	61	SGDLGDM^EPLK	sp|P05787|K2C8	42.86	52	YEELQS#LAGK	sp|P43121|MUC18	7.12	5	AN@STSTER
sp|O60716-5|CTND1	59.49	61	SLDNNYSTPNER	sp|P05787|K2C8	42.86	52	YGGLTS#PGLSYSLGSSFGSGAGSSSFSR	sp|P43121|MUC18	7.12	5	CGLSQSQGN@LSHVDWFSVHK
sp|O60716-5|CTND1	59.49	61	SNAAAYLQHLCYR	sp|P08729|K2C7	4.05	2	FAS#FIDK	sp|P43121|MUC18	7.12	5	ENMVLN@LSCEASGHPR
sp|O60716-5|CTND1	59.49	61	SQSSHSYDDSTLPLIDR	sp|P08729|K2C7	4.05	2	S#LDLDGIIAEVK	sp|P43121|MUC18	7.12	5	ENMVLN@LSCEASGHPRPT
sp|O60716-5|CTND1	59.49	61	SSWNFSEDTVISILNTINEVIAENLEAAK	sp|P35908|K22E	4.38	3	FAS#FIDK	sp|P43121|MUC18	7.12	5	ENM^VLN@LSCEASGHPR
sp|O60716-5|CTND1	59.49	61	SYDDSTLPLIDR	sp|P35908|K22E	4.38	3	NLDLDS#IIAEVK	sp|Q8IZA0-2|K319L	4.72	3	ALEVNTVTCQLN@CSDHGHCDSFTK
sp|O60716-5|CTND1	59.49	61	SYEDMIGEEVPSDQYYWAPLAQHER	sp|P35908|K22E	4.38	3	S#LVGLGGTK	sp|Q8IZA0-2|K319L	4.72	3	TVTCQLN@CSDHGHCDSFTK
sp|O60716-5|CTND1	59.49	61	SYEDM^IGEEVPSDQYYWAPLAQHER	sp|Q01546|K22O	3.61	2	FAS#FIDK	sp|Q8IZA0-2|K319L	4.72	3	VIVEGQNAHGEGYVN@VTVKPEPR
sp|O60716-5|CTND1	59.49	61	TINEVIAENLEAAK	sp|Q01546|K22O	3.61	2	KQNANLQT#AIAEAEQR	tr|C9JA97|C9JA97	1.17	1	EVEVN@SSK
sp|O60716-5|CTND1	59.49	61	TPAILEASAGAIQNLCAGR	sp|O94887|FARP2	11.01	8	DSSSS#LTDPQVSYVK	tr|C9J5G7|C9J5G7	11.24	1	VLQWTGASGGLPTN@ETTFAK
sp|O60716-5|CTND1	59.49	61	TVQPVAMGPDGLPVDASSVSNNYIQTLGR	sp|O94887|FARP2	11.01	8	DSSSSLTDPQVSYVKS#PAAER	sp|P35555|FBN1	6.1	25	ALDSEERN@CTDIDECR
sp|O60716-5|CTND1	59.49	61	TVQPVAM^GPDGLPVDASSVSNNYIQTLGR	sp|O94887|FARP2	11.01	8	LGAQT#PVGVST#LEPGQTLLPR	sp|P35555|FBN1	6.1	25	AWGTPCEMCPAVN@TSEYK
sp|O60716-5|CTND1	59.49	61	VANNTGPHAASCFGAK	sp|O94887|FARP2	11.01	8	LGAQT#PVGVSTLEPGQTLLPR	sp|P35555|FBN1	6.1	25	AWGTPCEM^CPAVN@TSEYK
sp|O60716-5|CTND1	59.49	61	VGGSSVDLHR	sp|O94887|FARP2	11.01	8	SGAVAGGPDT#PSAQPLGPPALQPGPGLSTK	sp|P35555|FBN1	6.1	25	CDSGFALDSEERN@CTDIDECR
sp|O60716-5|CTND1	59.49	61	VGQAGTATLPR	sp|O94887|FARP2	11.01	8	SPNEVSLEQES#EDDAR	sp|P35555|FBN1	6.1	25	CECPFGYILAGNECVDTDECSVGNPCGN@GTCK
sp|O60716-5|CTND1	59.49	61	YGPQPQVR	sp|O94887|FARP2	11.01	8	TPAS#PSSANAFYSLS#PSTLVPSGLPEFK	sp|P35555|FBN1	6.1	25	CECPPGHQLSPN@ISAC
sp|O60716-5|CTND1	59.49	61	YQEAAPNVANNTGPHAASCFGAK	sp|O94887|FARP2	11.01	8	TPAS#PSSANAFYSLSPSTLVPSGLPEFK	sp|P35555|FBN1	6.1	25	CECPPGHQLSPN@ISACIDINECELSAH
sp|O60716-5|CTND1	59.49	61	YRPSMEGYR	sp|Q12959-5|DLG1	4.1	2	NLSEIENVHGFVSHS#HISPIK	sp|P35555|FBN1	6.1	25	CECPPGHQLSPN@ISACIDINECELSAHLCPNGR
sp|Q14005-2|IL16	25.32	26	ALPDGPVTIVIR	sp|Q12959-5|DLG1	4.1	2	TKDS#GLPSQGLNFK	sp|P35555|FBN1	6.1	25	CTDLDECSN@GTHMCSQHADCK
sp|Q14005-2|IL16	25.32	26	DPGVSESPPPGR	tr|G3V3H1|G3V3H1	11.71	1	LPISS#STSNLHVDREQDVITCYEK	sp|P35555|FBN1	6.1	25	CTDLDECSN@GTHM^CSQHADCK
sp|Q14005-2|IL16	25.32	26	EYTEGLTEAK	tr|F8W6T6|F8W6T6	4.14	3	DAPIS#PASIASSSSTPSSK	sp|P35555|FBN1	6.1	25	DSEERN@CTDIDECR
sp|Q14005-2|IL16	25.32	26	EYTEGLTEAKEDDDGDHSSLQSGQSVISLLSSEELK	tr|F8W6T6|F8W6T6	4.14	3	KDAPIS#PASIASSSSTPSSK	sp|P35555|FBN1	6.1	25	EMCPAVN@TSEYK
sp|Q14005-2|IL16	25.32	26	EYTEGLTEAKEDDDGDHSSLQSGQSVISLLSSEELKK	tr|F8W6T6|F8W6T6	4.14	3	SSS#VSPSASFR	sp|P35555|FBN1	6.1	25	EM^CPAVN@TSEYK
sp|Q14005-2|IL16	25.32	26	FEAWNIIK	sp|P18627|LAG3	3.24	1	RFS#ALEQGIHPPQAQSK	sp|P35555|FBN1	6.1	25	GTPCEMCPAVN@TSEYK
sp|Q14005-2|IL16	25.32	26	FRSISRSLMLCNAK	tr|D3YTE1|D3YTE1	4.87	2	TS#PPQPVNPPRPFK	sp|P35555|FBN1	6.1	25	ILAGNECVDTDECSVGNPCGN@GTCK
sp|Q14005-2|IL16	25.32	26	GAAPTLVPQQPEQVLSSGSPAASEAR	tr|D3YTE1|D3YTE1	4.87	2	VSS#PSPATDGK	sp|P35555|FBN1	6.1	25	M^CPAVN@TSEYK
sp|Q14005-2|IL16	25.32	26	GAASEQSETVQPGDEILQLGGTAMQGLTR	sp|O43493-2|TGON2	7.32	2	S#SAEAQTPEDTPNK	sp|P35555|FBN1	6.1	25	N@CTDIDECR
sp|Q14005-2|IL16	25.32	26	GLPDPALSTQPAPASR	sp|O43493-2|TGON2	7.32	2	TES#GEETDLISPPQEEVK	sp|P35555|FBN1	6.1	25	NYYADN@QTCDGELLFN@MTK
sp|Q14005-2|IL16	25.32	26	GNEVLSINGK	sp|Q86U70-3|LDB1	6.65	2	KMS#GGSTM^SSGGGNTNNSNSK	sp|P35555|FBN1	6.1	25	NYYADN@QTCDGELLFN@M^TK
sp|Q14005-2|IL16	25.32	26	GPPVAPK	sp|Q86U70-3|LDB1	6.65	2	KMSGGSTMS#SGGGNTNNSNSK	sp|P35555|FBN1	6.1	25	NYYADNQTCDGELLFN@MTK
sp|Q14005-2|IL16	25.32	26	GSLHGDKPLTINR	sp|P15408-3|FOSL2	21.95	7	DEQLS#PEEEEK	sp|P35555|FBN1	6.1	25	NYYADNQTCDGELLFN@M^TK
sp|Q14005-2|IL16	25.32	26	GTTHHDALAILR	sp|P15408-3|FOSL2	21.95	7	QEPLEEDS#PSSSSAGLDK	sp|P35555|FBN1	6.1	25	PAVN@TSEYK
sp|Q14005-2|IL16	25.32	26	ISSFETFGSSQLPDK	sp|P15408-3|FOSL2	21.95	7	RDEQLS#PEEEEK	sp|P35555|FBN1	6.1	25	SGGN@CTDVNECLDPTTC
sp|Q14005-2|IL16	25.32	26	KGPPVAPK	sp|P15408-3|FOSL2	21.95	7	RRDEQLS#PEEEEK	sp|P35555|FBN1	6.1	25	VLPVN@VTDYCQLVR
sp|Q14005-2|IL16	25.32	26	LLSTQAEESQGPVLK	sp|P15408-3|FOSL2	21.95	7	RS#PPAPGLQPMR	sp|P35555|FBN1	6.1	25	VN@VTDYCQLVR
sp|Q14005-2|IL16	25.32	26	LSLQPSSGEAAKPLGK	sp|P15408-3|FOSL2	21.95	7	RS#PPAPGLQPM^R	sp|P35556|FBN2	4.36	13	ALDM^EERN@CTDIDECR
sp|Q14005-2|IL16	25.32	26	LYSISSQVSSAVMK	sp|P15408-3|FOSL2	21.95	7	TYPSVLEQESPAS#PSESCSK	sp|P35556|FBN2	4.36	13	ASQDQTMCMDVDECERHPCGN@GTCK
sp|Q14005-2|IL16	25.32	26	QAVIVTR	sp|Q86XR8-3|CEP57	10	3	IKKKKS#KPPEK	sp|P35556|FBN2	4.36	13	ASQDQTMCM^DVDECERHPCGN@GTCK
sp|Q14005-2|IL16	25.32	26	QLDGIHVTILHK	sp|Q86XR8-3|CEP57	10	3	RSPS#KPTLAYPESNSR	sp|P35556|FBN2	4.36	13	ASQDQTM^CM^DVDECERHPCGN@GTCK
sp|Q14005-2|IL16	25.32	26	SADSSTVK	sp|Q86XR8-3|CEP57	10	3	SPS#KPTLAYPESNSR	sp|P35556|FBN2	4.36	13	AWGNPCETCPPVN@STEYYTLCPGGEGFR
sp|Q14005-2|IL16	25.32	26	SLLCLPSSISCAQTPCIPK	sp|O15551|CLD3	13.18	4	EKKY#T#ATKVVY#SAP	sp|P35556|FBN2	4.36	13	DMEERN@CTDIDECR
sp|Q14005-2|IL16	25.32	26	TLPPGPDPLLR	sp|O15551|CLD3	13.18	4	S#TGPGASLGTGYDR	sp|P35556|FBN2	4.36	13	KASQDQTMCMDVDECERHPCGN@GTCK
sp|Q14005-2|IL16	25.32	26	VFPNGLASQEGTIQK	sp|O15551|CLD3	13.18	4	STGPGAS#LGTGYDR	sp|P35556|FBN2	4.36	13	LTILN@QTIDICK
sp|Q14005-2|IL16	25.32	26	VLDEATLK	sp|O15551|CLD3	13.18	4	VVY#SAPR	sp|P35556|FBN2	4.36	13	N@CTDIDECR
sp|Q14BN4-2|SLMAP	44.56	40	CFELQALLEEER	sp|Q0JRZ9-3|FCHO2	16.99	11	DAESVECPDADS#LNIPDVDEEGYSIKPETNQNDTK	sp|P35556|FBN2	4.36	13	SYN@GTTCENELPFN@VTK
sp|Q14BN4-2|SLMAP	44.56	40	CFELQALLEEERK	sp|Q0JRZ9-3|FCHO2	16.99	11	EIPRPFS#PPVTSNTSPPPAAPLAR	sp|P35556|FBN2	4.36	13	SYN@GTTCENELPFNVTK
sp|Q14BN4-2|SLMAP	44.56	40	CQQCEDQQR	sp|Q0JRZ9-3|FCHO2	16.99	11	EKDAESVECPDADS#LNIPDVDEEGYSIKPETNQNDTK	sp|P35556|FBN2	4.36	13	TGGN@CTDIDECADPINCVNGLCVNTPGR
sp|Q14BN4-2|SLMAP	44.56	40	CQQCEDQQREEATR	sp|Q0JRZ9-3|FCHO2	16.99	11	GPS#PVSLGNQDTLPVAVALTESVNAYFK	sp|P35556|FBN2	4.36	13	TILN@QTIDICK
sp|Q14BN4-2|SLMAP	44.56	40	DDLQGAQSEIEAK	sp|Q0JRZ9-3|FCHO2	16.99	11	HS#PVQM^NR	sp|Q32P28|P3H1	4.21	3	AYYNIGN@YTQAVECAK
sp|Q14BN4-2|SLMAP	44.56	40	DEILLLHQAAAK	sp|Q0JRZ9-3|FCHO2	16.99	11	LSGINEIPRPFS#PPVT#SNTSPPPAAPLAR	sp|Q32P28|P3H1	4.21	3	VPLQSAHLYYN@VTEK
sp|Q14BN4-2|SLMAP	44.56	40	DELLSAR	sp|Q0JRZ9-3|FCHO2	16.99	11	LSGINEIPRPFS#PPVTSNTSPPPAAPLAR	sp|Q32P28|P3H1	4.21	3	YNIGN@YTQAVECAK
sp|Q14BN4-2|SLMAP	44.56	40	DSEITSTR	sp|Q0JRZ9-3|FCHO2	16.99	11	LSGINEIPRPFSPPVT#SNTSPPPAAPLAR	tr|F5H3L5|F5H3L5	4.24	2	AN@DSDQGANAEIEYTFHQAPEVVR
sp|Q14BN4-2|SLMAP	44.56	40	DTDIASLQEELK	sp|Q0JRZ9-3|FCHO2	16.99	11	NLS#NEELTK	tr|F5H3L5|F5H3L5	4.24	2	VLDENDNAPYITAPSN@TSHK
sp|Q14BN4-2|SLMAP	44.56	40	EEKDSEITSTR	sp|Q0JRZ9-3|FCHO2	16.99	11	PTT#PLSVGTIVPPPRPAS#RPK	tr|K7EMV8|K7EMV8	24.72	1	GSHFWEVAADGN@VSEPRPLQER
sp|Q14BN4-2|SLMAP	44.56	40	EITSLQNSFQLR	sp|Q0JRZ9-3|FCHO2	16.99	11	SPPVTS#NTSPPPAAPLAR	sp|Q8IV08|PLD3	11.63	5	DN@HTHSDIQVK
sp|Q14BN4-2|SLMAP	44.56	40	ELENQVGSLK	tr|F5H065|F5H065	10.14	1	T#SRTEIPALLVNCK	sp|Q8IV08|PLD3	11.63	5	ELGVVMYN@CSCLAR
sp|Q14BN4-2|SLMAP	44.56	40	ELIEAQELAR	tr|J3QQV6|J3QQV6	15	1	SS#QIGAVVSHQSSVIPDR	sp|Q8IV08|PLD3	11.63	5	ELGVVM^YN@CSCLAR
sp|Q14BN4-2|SLMAP	44.56	40	ENVLLSSELQR	sp|P42566|EPS15	22.1	16	EADPSNFANFSAYPS#EEDMIEWAK	sp|Q8IV08|PLD3	11.63	5	YNQETPMEICLN@GTPALAYLASAPPPLCPSGR
sp|Q14BN4-2|SLMAP	44.56	40	EQMLEQK	sp|P42566|EPS15	22.1	16	FHDTSS#PLLISGTSAAELPWAVKPEDK	sp|Q8IV08|PLD3	11.63	5	YNQETPM^EICLN@GTPALAYLASAPPPLCPSGR
sp|Q14BN4-2|SLMAP	44.56	40	EWNALETECHSLK	sp|P42566|EPS15	22.1	16	IGT#PTRPCPLPPGK	sp|Q9UKR0-3|KLK12	8.11	1	IFN@GTECGR
sp|Q14BN4-2|SLMAP	44.56	40	EWNALETECHSLKR	sp|P42566|EPS15	22.1	16	LDS#PDPFK	tr|E9PEI6|E9PEI6	7.39	5	EMTANEN@TTLFPAEPTEHGER
sp|Q14BN4-2|SLMAP	44.56	40	FEMTEQEK	sp|P42566|EPS15	22.1	16	LNDPFQPFPGNDS#PK	tr|E9PEI6|E9PEI6	7.39	5	NTPVPEKPTENLGN@TTLTTETIK
sp|Q14BN4-2|SLMAP	44.56	40	FYLQDTK	sp|P42566|EPS15	22.1	16	LNDPFQPFPGNDS#PKEK	tr|E9PEI6|E9PEI6	7.39	5	TPLANEN@TTLSPAEPTENR
sp|Q14BN4-2|SLMAP	44.56	40	IEALQADNDFTNER	sp|P42566|EPS15	22.1	16	LNDPFQPFPGNDS#PKEKDPEIFCDPFTSATTTTNK	tr|E9PEI6|E9PEI6	7.39	5	TPLANEN@TTSSPAEPTENR
sp|Q14BN4-2|SLMAP	44.56	40	KAASEYEK	sp|P42566|EPS15	22.1	16	NIIGS#SPVADFSAIK	tr|E9PEI6|E9PEI6	7.39	5	TPLANEN@TTTSPTESTEHGER
sp|Q14BN4-2|SLMAP	44.56	40	KELENQVGSLK	sp|P42566|EPS15	22.1	16	QSTDPFATS#STDPFSAANNSSITSVETLK	sp|Q92876-2|KLK6	11.68	1	DCSAN@TTSCHILGWGK
sp|Q14BN4-2|SLMAP	44.56	40	KELIEAQELAR	sp|P42566|EPS15	22.1	16	QSTDPFATSSTDPFS#AANNSSITSVETLK	tr|G3V4I0|G3V4I0	3.44	2	GYLTSFEMFN@STYK
sp|Q14BN4-2|SLMAP	44.56	40	KEWNALETECHSLK	sp|P42566|EPS15	22.1	16	S#INKLDSPDPFK	tr|G3V4I0|G3V4I0	3.44	2	GYLTSFEM^FN@STYK
sp|Q14BN4-2|SLMAP	44.56	40	LFLPDGMEAR	sp|P42566|EPS15	22.1	16	S#SPELLPSGVTDENEVTTAVTEK	tr|A8MYE6|A8MYE6	10.25	5	DN@NSIICSGLGDCVCGQCLCHTSDVPGK
sp|Q14BN4-2|SLMAP	44.56	40	LHIDTENLR	sp|P42566|EPS15	22.1	16	SINKLDS#PDPFK	tr|A8MYE6|A8MYE6	10.25	5	KDN@NSIICSGLGDCVCGQCLCHTSDVPGK
sp|Q14BN4-2|SLMAP	44.56	40	LIVEGHLTK	sp|P42566|EPS15	22.1	16	SINKLDS#PDPFKLNDPFQPFPGNDSPK	tr|A8MYE6|A8MYE6	10.25	5	LN@FTGPGDPDSIR
sp|Q14BN4-2|SLMAP	44.56	40	LKFEMTEQEK	sp|P42566|EPS15	22.1	16	SS#PELLPSGVTDENEVTTAVTEK	tr|A8MYE6|A8MYE6	10.25	5	LTN@NSNQFQTEVGK
sp|Q14BN4-2|SLMAP	44.56	40	LLAITQEASDTSWQALIDEDR	sp|P42566|EPS15	22.1	16	YDAIFDSLS#PVNGFLSGDK	tr|A8MYE6|A8MYE6	10.25	5	N@CSAACPGLQLSNNPVK
sp|Q14BN4-2|SLMAP	44.56	40	NQVEESTK	tr|F5H3J2|F5H3J2	6.91	5	EEQMKEGEET#EGS#EEDDKENDKTEEMPNDSVLENK	sp|P36269-2|GGT5	11.55	10	GFN@FSTESMAR
sp|Q14BN4-2|SLMAP	44.56	40	QEIQHLR	tr|F5H3J2|F5H3J2	6.91	5	EGEET#EGS#EEDDKENDKTEEMPNDSVLENK	sp|P36269-2|GGT5	11.55	10	GFN@FSTESMARPEGR
sp|Q14BN4-2|SLMAP	44.56	40	QIQVLQAQLQR	tr|F5H3J2|F5H3J2	6.91	5	KPEEES#PRKDDAK	sp|P36269-2|GGT5	11.55	10	GFN@FSTESM^ARPEGR
sp|Q14BN4-2|SLMAP	44.56	40	QSITDELK	tr|F5H3J2|F5H3J2	6.91	5	KPEEES#PRKDDAKK	sp|P36269-2|GGT5	11.55	10	GQN@QTQRPF
sp|Q14BN4-2|SLMAP	44.56	40	QSLELTSDLSILQMSR	tr|F5H3J2|F5H3J2	6.91	5	RKPEEES#PRKDDAK	sp|P36269-2|GGT5	11.55	10	QLFFN@GTEPLRPQDPLPWPA
sp|Q14BN4-2|SLMAP	44.56	40	SDVIHAPLPSPVDK	sp|Q9UI36-2|DACH1	2.41	4	ERVPDS#PS#PAPSLEEGR	sp|P36269-2|GGT5	11.55	10	QLFFN@GTEPLRPQDPLPWPALA
sp|Q14BN4-2|SLMAP	44.56	40	TQTVLSELK	sp|Q9UI36-2|DACH1	2.41	4	ERVPDS#PSPAPSLEEGR	sp|P36269-2|GGT5	11.55	10	QLFFN@GTEPLRPQDPLPWPALAT
sp|Q14BN4-2|SLMAP	44.56	40	VAANTPSMYSQELFQLSQYLQEALHR	sp|Q9UI36-2|DACH1	2.41	4	VPDS#PS#PAPSLEEGR	sp|P36269-2|GGT5	11.55	10	QLFFN@GTEPLRPQDPLPWPALATTL
sp|Q14BN4-2|SLMAP	44.56	40	VAANTPSM^YSQELFQLSQYLQEALHR	sp|Q9UI36-2|DACH1	2.41	4	VPDS#PSPAPSLEEGR	sp|P36269-2|GGT5	11.55	10	QLFFN@GTEPLRPQDPLPWPALATTLETVATEGVEVF
sp|Q14BN4-2|SLMAP	44.56	40	VSLLKDDLQGAQSEIEAK	sp|Q9Y4B6-3|VPRBP	3.02	2	HLPS#PPTLDSIITEYLR	sp|P36269-2|GGT5	11.55	10	QLFFN@GTEPLRPQDPLPWPALATTLETVATEGVEVFYTGR
sp|Q14BN4-2|SLMAP	44.56	40	VTHGCIVSTIK	sp|Q9Y4B6-3|VPRBP	3.02	2	QKS#DHGAYSQSPAIK	sp|A8TX70-2|CO6A5	3.01	6	ELEGMAGNKN@NTIYVDNFDK
sp|Q9UNZ2|NSF1C	72.16	24	AFTGEGQK	tr|C9JMG9|C9JMG9	8.53	8	LQHS#TSILR	sp|A8TX70-2|CO6A5	3.01	6	N@LSIQVGK
sp|Q9UNZ2|NSF1C	72.16	24	DEDFVKPK	tr|C9JMG9|C9JMG9	8.53	8	M^QFS#FEGPEK	sp|A8TX70-2|CO6A5	3.01	6	N@NTIYVDNFDK
sp|Q9UNZ2|NSF1C	72.16	24	DLIHDQDEDEEEEEGQR	tr|C9JMG9|C9JMG9	8.53	8	NS#WDSPAFSNDVIR	sp|A8TX70-2|CO6A5	3.01	6	QMLIVITDGESHDHDQLN@DTALELR
sp|Q9UNZ2|NSF1C	72.16	24	EANLLNAVIVQR	tr|C9JMG9|C9JMG9	8.53	8	RSS#AGSLESNVEGSIISSPH	sp|A8TX70-2|CO6A5	3.01	6	QYQDHMIN@LTIHLVK
sp|Q9UNZ2|NSF1C	72.16	24	EFVAVTGAEEDR	tr|C9JMG9|C9JMG9	8.53	8	S#LHTEEAPALDAAR	sp|A8TX70-2|CO6A5	3.01	6	TQIQN@VSK
sp|Q9UNZ2|NSF1C	72.16	24	EHGAVAVER	tr|C9JMG9|C9JMG9	8.53	8	SALSSS#LRDLSEAGK	sp|P55058|PLTP	12.98	5	EGHFYYN@ISEVK
sp|Q9UNZ2|NSF1C	72.16	24	ELADESQTLK	tr|C9JMG9|C9JMG9	8.53	8	SLS#ESYELSSDLQDK	sp|P55058|PLTP	12.98	5	GKEGHFYYN@ISEVK
sp|Q9UNZ2|NSF1C	72.16	24	ELVDDLFK	tr|C9JMG9|C9JMG9	8.53	8	SRSLSES#YELSSDLQDK	sp|P55058|PLTP	12.98	5	N@WSLPNR
sp|Q9UNZ2|NSF1C	72.16	24	FFLESAGWDLQIALASFYEDGGDEDIVTISQATPSSVSR	sp|O60716-2|CTND1	27.03	37	APS#RQDVYGPQPQVR	sp|P55058|PLTP	12.98	5	VSN@VSCQASVSR
sp|Q9UNZ2|NSF1C	72.16	24	FNHSHR	sp|O60716-2|CTND1	27.03	37	FHPEPYGLEDDQRSMGY#DDLDYGMMSDYGTAR	sp|P55058|PLTP	12.98	5	VTELQLTSSELDFQPQQELMLQITN@ASLGLR
sp|Q9UNZ2|NSF1C	72.16	24	FYAGGSER	sp|O60716-2|CTND1	27.03	37	FHPEPYGLEDDQRSM^GY#DDLDYGMMSDYGTAR	sp|Q9TQE0|2B19	5.26	2	FECHFFN@GTER
sp|Q9UNZ2|NSF1C	72.16	24	GEVPAELR	sp|O60716-2|CTND1	27.03	37	GDHNRT#LDR	sp|Q9TQE0|2B19	5.26	2	QDKFECHFFN@GTER
sp|Q9UNZ2|NSF1C	72.16	24	ILMTTFPNK	sp|O60716-2|CTND1	27.03	37	GS#LAS#LDSLR	tr|B1AQ11|B1AQ11	12.26	2	GVN@ESDIEK
sp|Q9UNZ2|NSF1C	72.16	24	LAHGGQVNLDMEDHRDEDFVKPK	sp|O60716-2|CTND1	27.03	37	GS#LAS#LDSLRK	tr|B1AQ11|B1AQ11	12.26	2	VSSN@ETEIMK
sp|Q9UNZ2|NSF1C	72.16	24	LAHGGQVNLDM^EDHRDEDFVKPK	sp|O60716-2|CTND1	27.03	37	GS#LASLDSLR	sp|O60911|CATL2	5.99	1	YRPENSVAN@DTGFTVVAPGK
sp|Q9UNZ2|NSF1C	72.16	24	LFIVDAR	sp|O60716-2|CTND1	27.03	37	GS#LASLDSLRK	sp|Q5T4D3-2|TMTC4	3.43	3	GN@QTAAIR
sp|Q9UNZ2|NSF1C	72.16	24	LGAAPEEESAYVAGEK	sp|O60716-2|CTND1	27.03	37	GTTPLMQDEGQES#LEEELDVLVLDDEGGQVSYPSMQK	sp|Q5T4D3-2|TMTC4	3.43	3	LSSN@TSHK
sp|Q9UNZ2|NSF1C	72.16	24	LGSTAPQVLSTSSPAQQAENEAK	sp|O60716-2|CTND1	27.03	37	GTTPLM^QDEGQES#LEEELDVLVLDDEGGQVSYPSMQK	sp|Q5T4D3-2|TMTC4	3.43	3	NLADKGN@QTAAIR
sp|Q9UNZ2|NSF1C	72.16	24	QHSSQDVHVVLK	sp|O60716-2|CTND1	27.03	37	HYEDGYPGGS#DNYGSLSR	sp|Q9Y639-3|NPTN	17.63	7	AN@ATIEVK
sp|Q9UNZ2|NSF1C	72.16	24	RGEVPAELR	sp|O60716-2|CTND1	27.03	37	HYEDGYPGGSDNYGS#LSR	sp|Q9Y639-3|NPTN	17.63	7	DSPVLPVTLQCN@LTSSSH
sp|Q9UNZ2|NSF1C	72.16	24	SGFSLDNGELR	sp|O60716-2|CTND1	27.03	37	KS#DFQVNLNNASR	sp|Q9Y639-3|NPTN	17.63	7	ENGMPMDIVN@TSGR
sp|Q9UNZ2|NSF1C	72.16	24	SGQQIVGPPR	sp|O60716-2|CTND1	27.03	37	LRS#YEDMIGEEVPSDQYYWAPLAQHER	sp|Q9Y639-3|NPTN	17.63	7	ENGM^PMDIVN@TSGR
sp|Q9UNZ2|NSF1C	72.16	24	SPNELVDDLFK	sp|O60716-2|CTND1	27.03	37	LRS#YEDM^IGEEVPSDQYYWAPLAQHER	sp|Q9Y639-3|NPTN	17.63	7	GMPMDIVN@TSGR
sp|Q9UNZ2|NSF1C	72.16	24	SYQDPSNAQFLESIR	sp|O60716-2|CTND1	27.03	37	S#DFQVNLNNASR	sp|Q9Y639-3|NPTN	17.63	7	KN@ASNMEYR
tr|D6RB34|D6RB34	40.31	4	CAMNSLPDIEEVKDK	sp|O60716-2|CTND1	27.03	37	S#GDLGDMEPLK	sp|Q9Y639-3|NPTN	17.63	7	N@ASNMEYR
tr|D6RB34|D6RB34	40.31	4	MLPLSERPSK	sp|O60716-2|CTND1	27.03	37	S#GDLGDM^EPLK	sp|Q15661-2|TRYB1	10.53	2	VN@GTWLQAGVVSWGEGCAQPNRPGIY
tr|D6RB34|D6RB34	40.31	4	NWAIHTGK	sp|O60716-2|CTND1	27.03	37	S#LDNNYSTPNER	sp|Q15661-2|TRYB1	10.53	2	VN@GTWLQAGVVSWGEGCAQPNRPGIYTR
tr|D6RB34|D6RB34	40.31	4	RM^RPWLEEQINSNTIPGLK	sp|O60716-2|CTND1	27.03	37	S#MGYDDLDYGMMSDYGTAR	sp|Q9H3G5|CPVL	11.34	3	LLDGDLTSDPSYFQN@VTGCSNYYNFLR
sp|Q7Z3B3|KANL1	4.43	4	AIAAEDPSLDFR	sp|O60716-2|CTND1	27.03	37	S#MGYDDLDYGMM^SDYGTAR	sp|Q9H3G5|CPVL	11.34	3	QAIHVGN@QTFNDGTIVEK
sp|Q7Z3B3|KANL1	4.43	4	RQADIESRAR	sp|O60716-2|CTND1	27.03	37	S#MGYDDLDYGM^MSDYGTAR	sp|Q9H3G5|CPVL	11.34	3	VVTSN@MTLR
sp|Q7Z3B3|KANL1	4.43	4	SNSISEELER	sp|O60716-2|CTND1	27.03	37	S#M^GYDDLDYGMMSDYGTAR	tr|F5H7K3|F5H7K3	2.39	1	VWIN@ITEMNK
sp|Q7Z3B3|KANL1	4.43	4	THRQHLDDVGAVPM^VER	sp|O60716-2|CTND1	27.03	37	S#M^GYDDLDYGM^MSDYGTAR	tr|Q59FP8|Q59FP8	1.59	1	TLSDVPSAAPQN@LSLEVR
sp|Q9C0B1|FTO	54.85	24	AAYNVTLLNFMDPQK	sp|O60716-2|CTND1	27.03	37	S#YEDMIGEEVPSDQYYWAPLAQHER	tr|H7C1G1|H7C1G1	8.93	4	KTMFN@STDIK
sp|Q9C0B1|FTO	54.85	24	ANEDAVPLCMSADFPR	sp|O60716-2|CTND1	27.03	37	SMGY#DDLDYGM^MSDYGTAR	tr|H7C1G1|H7C1G1	8.93	4	KTM^FN@STDIK
sp|Q9C0B1|FTO	54.85	24	CQLALQNVCDDVDNDDVSLK	sp|O60716-2|CTND1	27.03	37	SM^GY#DDLDYGM^MSDYGTAR	tr|H7C1G1|H7C1G1	8.93	4	TMFN@STDIK
sp|Q9C0B1|FTO	54.85	24	CTDWWCQPMAQLEALWK	sp|O60716-2|CTND1	27.03	37	SQS#SHS#YDDSTLPLIDR	tr|H7C1G1|H7C1G1	8.93	4	TM^FN@STDIK
sp|Q9C0B1|FTO	54.85	24	DDASMPLPFDLTDIVSELR	sp|O60716-2|CTND1	27.03	37	SQSS#HSYDDSTLPLIDR	sp|Q8WTV0-3|SCRB1	4.65	1	SLFLDIHPVTGIPMN@CSVK
sp|Q9C0B1|FTO	54.85	24	DDASM^PLPFDLTDIVSELR	sp|O60716-2|CTND1	27.03	37	SQSSHS#YDDSTLPLIDR	tr|G3XAE6|G3XAE6	9.04	5	CYILEN@DTVQCDLDLYK
sp|Q9C0B1|FTO	54.85	24	DDEFYQQWQLK	sp|O60716-2|CTND1	27.03	37	SY#EDM^IGEEVPSDQYYWAPLAQHER	tr|G3XAE6|G3XAE6	9.04	5	DYLTDLITN@DSVSFFR
sp|Q9C0B1|FTO	54.85	24	DLLTPVSR	sp|O60716-2|CTND1	27.03	37	TLDRS#GDLGDMEPLK	tr|G3XAE6|G3XAE6	9.04	5	FYN@YTLCR
sp|Q9C0B1|FTO	54.85	24	DPDIWHVGFK	sp|O60716-2|CTND1	27.03	37	TLDRS#GDLGDM^EPLK	tr|G3XAE6|G3XAE6	9.04	5	LFPN@ASQHITPSYNYAPNPDK
sp|Q9C0B1|FTO	54.85	24	EASSVSEELHK	sp|O60716-2|CTND1	27.03	37	TVQPVAMGPDGLPVDASSVS#NNYIQTLGR	tr|G3XAE6|G3XAE6	9.04	5	YLNEYN@GSYVPPGWK
sp|Q9C0B1|FTO	54.85	24	EEPYFGMGK	sp|O60716-2|CTND1	27.03	37	TVQPVAMGPDGLPVDASSVSNNYIQT#LGR	sp|P14625|ENPL	10.59	15	DEVVQREEEAIQLDGLN@ASQIR
sp|Q9C0B1|FTO	54.85	24	EGLPVEQR	sp|O60716-2|CTND1	27.03	37	VGGS#SVDLHR	sp|P14625|ENPL	10.59	15	DGLN@ASQIR
sp|Q9C0B1|FTO	54.85	24	EVQEAFLTLHK	sp|O60716-2|CTND1	27.03	37	VRVS#PQDANPLMANGTLTR	sp|P14625|ENPL	10.59	15	EEEAIQLDGLN@ASQIR
sp|Q9C0B1|FTO	54.85	24	HGCLFR	tr|E9PDL4|E9PDL4	5.52	1	INQQES#TDAAVQEPSQLISLEEENQR	sp|P14625|ENPL	10.59	15	ELISN@ASDALDK
sp|Q9C0B1|FTO	54.85	24	HTEAEIAAACETFLK	sp|Q7KZI7-14|MARK2	24.43	16	AS#TASASAAVSAAR	sp|P14625|ENPL	10.59	15	GVVDSDDLPLN@VSR
sp|Q9C0B1|FTO	54.85	24	ILIGNPGCTYK	sp|Q7KZI7-14|MARK2	24.43	16	ASGLPPTES#NCEVPRPSTAPQR	sp|P14625|ENPL	10.59	15	HNN@DTQHIW
sp|Q9C0B1|FTO	54.85	24	KMEGVTNAVLHEVK	sp|Q7KZI7-14|MARK2	24.43	16	ASGLPPTESNCEVPRPS#TAPQR	sp|P14625|ENPL	10.59	15	HNN@DTQHIWESDSNEF
sp|Q9C0B1|FTO	54.85	24	LFTVPWPVK	sp|Q7KZI7-14|MARK2	24.43	16	DQQNLPYGVTPAS#PSGHSQGR	sp|P14625|ENPL	10.59	15	HNN@DTQHIWESDSNEFSV
sp|Q9C0B1|FTO	54.85	24	LNDYLQIETIQALEELAAK	sp|Q7KZI7-14|MARK2	24.43	16	KKT#TPTPSTNSVLSTSTNR	sp|P14625|ENPL	10.59	15	HNN@DTQHIWESDSNEFSVI
sp|Q9C0B1|FTO	54.85	24	MEGVTNAVLHEVK	sp|Q7KZI7-14|MARK2	24.43	16	KLDT#FCGSPPYAAPELFQGK	sp|P14625|ENPL	10.59	15	HNN@DTQHIWESDSNEFSVIAD
sp|Q9C0B1|FTO	54.85	24	NEILTAILASLTAR	sp|Q7KZI7-14|MARK2	24.43	16	KT#TPTPSTNSVLSTSTNR	sp|P14625|ENPL	10.59	15	HNN@DTQHIWESDSNEFSVIADPR
sp|Q9C0B1|FTO	54.85	24	SFEPAVLK	sp|Q7KZI7-14|MARK2	24.43	16	LDT#FCGSPPYAAPELFQGK	sp|P14625|ENPL	10.59	15	IADDKYN@DTFWK
sp|Q9C0B1|FTO	54.85	24	TLPADQKPECR	sp|Q7KZI7-14|MARK2	24.43	16	RFS#DQAGPAIPT#SNSYSK	sp|P14625|ENPL	10.59	15	N@DTQHIWESDSNEFSVIADPR
sp|Q9C0B1|FTO	54.85	24	VAECSTGTLDYILQR	sp|Q7KZI7-14|MARK2	24.43	16	RFS#DQAGPAIPTSNSYSK	sp|P14625|ENPL	10.59	15	TDDEVVQREEEAIQLDGLN@AS
tr|B1AKV2|B1AKV2	33.94	6	DSPQPVEEK	sp|Q7KZI7-14|MARK2	24.43	16	S#SELEGDTITLKPR	sp|P14625|ENPL	10.59	15	TDDEVVQREEEAIQLDGLN@ASQIR
tr|B1AKV2|B1AKV2	33.94	6	IIEAMGFTGPLK	sp|Q7KZI7-14|MARK2	24.43	16	SSELEGDTITLKPRPS#ADLTNSSAPSPSHK	tr|E9PFW2|E9PFW2	2.55	2	IVELFVN@ISK
tr|B1AKV2|B1AKV2	33.94	6	MYTSCVEK	sp|Q7KZI7-14|MARK2	24.43	16	SVS#ANPK	tr|E9PFW2|E9PFW2	2.55	2	WVSLDN@WTYSK
tr|B1AKV2|B1AKV2	33.94	6	QEGRSGKYMCRIIVHFMWEDVQQRGR	sp|Q7KZI7-14|MARK2	24.43	16	VPAS#PLPGLER	sp|P02790|HEMO	14.72	6	ALPQPQN@VTSL
tr|B1AKV2|B1AKV2	33.94	6	TDFEEFFLR	sp|Q7KZI7-14|MARK2	24.43	16	VPVAS#PSAHNISSSGGAPDR	sp|P02790|HEMO	14.72	6	ALPQPQN@VTSLLGCTH
tr|B1AKV2|B1AKV2	33.94	6	YHTTRKLSTTK	sp|Q7KZI7-14|MARK2	24.43	16	VPVASPS#AHNISSSGGAPDR	sp|P02790|HEMO	14.72	6	CSDGWSFDATTLDDN@GTMLFFK
tr|B7Z1C6|B7Z1C6	22.92	2	MCLVRM^KQEGRSGK	sp|Q58FF8|H90B2	10.76	17	DVGS#DEEDDSGKDK	sp|P02790|HEMO	14.72	6	CSDGWSFDATTLDDN@GTM^LFFK
tr|B7Z1C6|B7Z1C6	22.92	2	QEGRSGKYMCRIIVHFMWEDVQQRGR	sp|Q58FF8|H90B2	10.76	17	DVGS#DEEDDSGKDKK	sp|P02790|HEMO	14.72	6	N@GTGHGN@STHHGPEYMR
tr|C9JZ81|C9JZ81	93.89	16	DEIALVLFGTDGTDNPLSGGDQYQNITVHR	sp|Q58FF8|H90B2	10.76	17	EDVGS#DEEDDSGKDKK	sp|P02790|HEMO	14.72	6	SWPAVGN@CSSALR
tr|C9JZ81|C9JZ81	93.89	16	GFTMSNSIPGIESPFEQAK	sp|Q58FF8|H90B2	10.76	17	EEENKDDEEKPKIEDVGS#DEEDDSGKDKK	sp|Q8N2S1-2|LTBP4	5.59	4	CVSN@ESQSLDDNLGVCWQEVGADLVCSHPR
tr|C9JZ81|C9JZ81	93.89	16	HIEIFTDLSSR	sp|Q58FF8|H90B2	10.76	17	EFDGKS#LVSVTK	sp|Q8N2S1-2|LTBP4	5.59	4	N@ATSVDSGAPGGAAPGGPGFR
tr|C9JZ81|C9JZ81	93.89	16	HLMLPDFDLLEDIESK	sp|Q58FF8|H90B2	10.76	17	GS#DEEDDSGKDKK	sp|Q8N2S1-2|LTBP4	5.59	4	N@VTWQECCCTVGEGWGSGCR
tr|C9JZ81|C9JZ81	93.89	16	HLM^LPDFDLLEDIESK	sp|Q58FF8|H90B2	10.76	17	IEDVGS#DEEDDS#GKDKK	sp|Q8N2S1-2|LTBP4	5.59	4	VN@GSCEDVDECATGGR
tr|C9JZ81|C9JZ81	93.89	16	IQPGSQQADFLDALIVSMDVIQHETI	sp|Q58FF8|H90B2	10.76	17	IEDVGS#DEEDDSGK	sp|P25445-7|TNR6	16.36	2	CKPNFFCN@STVCEHCDPCTK
tr|C9JZ81|C9JZ81	93.89	16	IQPGSQQADFLDALIVSMDVIQHETIGK	sp|Q58FF8|H90B2	10.76	17	IEDVGS#DEEDDSGKD	sp|P25445-7|TNR6	16.36	2	LCDEGHGLEVEIN@CTR
tr|C9JZ81|C9JZ81	93.89	16	IQPGSQQADFLDALIVSMDVIQHETIGKK	sp|Q58FF8|H90B2	10.76	17	IEDVGS#DEEDDSGKDK	tr|F5GZ44|F5GZ44	5.45	1	SLTLIDALDTLLILGN@VSEFQR
tr|C9JZ81|C9JZ81	93.89	16	IQPGSQQADFLDALIVSM^DVIQHETIGK	sp|Q58FF8|H90B2	10.76	17	IEDVGS#DEEDDSGKDKK	sp|Q05707-3|COEA1	4.17	10	AIIQGLMPDQN@YTVQIIAYNK
tr|C9JZ81|C9JZ81	93.89	16	IQPGSQQADFLDALIVSM^DVIQHETIGKK	sp|Q58FF8|H90B2	10.76	17	KIEDVGS#DEEDDSGK	sp|Q05707-3|COEA1	4.17	10	AMN@ASAN@ITSDGVEVLGK
tr|C9JZ81|C9JZ81	93.89	16	KIQPGSQQADFLDALIVSMDVIQHETIGK	sp|Q58FF8|H90B2	10.76	17	KIEDVGS#DEEDDSGKDK	sp|Q05707-3|COEA1	4.17	10	AM^N@ASAN@ITSDGVEVLGK
tr|C9JZ81|C9JZ81	93.89	16	MDVGFTMSNSIPGIESPFEQAK	sp|Q58FF8|H90B2	10.76	17	KIEDVGS#DEEDDSGKDKK	sp|Q05707-3|COEA1	4.17	10	AM^N@ASANITSDGVEVLGK
tr|C9JZ81|C9JZ81	93.89	16	MLPDFDLLEDIESK	sp|Q58FF8|H90B2	10.76	17	PKIEDVGS#DEEDDSGK	sp|Q05707-3|COEA1	4.17	10	GN@GSRPSSPEEVK
tr|C9JZ81|C9JZ81	93.89	16	QVFAENKDEIALVLFGTDGTDNPLSGGDQYQNITVHR	sp|Q58FF8|H90B2	10.76	17	PKIEDVGS#DEEDDSGKDK	sp|Q05707-3|COEA1	4.17	10	MVN@WTHAPGNVEK
tr|C9JZ81|C9JZ81	93.89	16	SIPGIESPFEQAK	sp|Q58FF8|H90B2	10.76	17	PKIEDVGS#DEEDDSGKDKK	sp|Q05707-3|COEA1	4.17	10	M^VN@WTHAPGNVEK
tr|C9JZ81|C9JZ81	93.89	16	VITMFVQR	sp|P08238|HS90B	9.53	36	DVGS#DEEDDSGKDK	sp|Q05707-3|COEA1	4.17	10	SFMVN@WTHAPGNVEK
sp|P13010|XRCC5	79.64	81	AAVVLCMDVGFTMSNSIPGIESPFEQAK	sp|P08238|HS90B	9.53	36	DVGS#DEEDDSGKDKK	sp|Q05707-3|COEA1	4.17	10	SFM^VN@WTHAPGNVEK
sp|P13010|XRCC5	79.64	81	ALDDLDMVAIVR	sp|P08238|HS90B	9.53	36	EDVGS#DEEDDSGKDKK	sp|Q05707-3|COEA1	4.17	10	VVDRGN@GSRPSSPEEVK
sp|P13010|XRCC5	79.64	81	ANPQVGVAFPH	sp|P08238|HS90B	9.53	36	EFDGKS#LVSVTK	sp|P78310-4|CXAR	11	1	SGDASIN@VTNLQLSDIGTYQCK
sp|P13010|XRCC5	79.64	81	ANPQVGVAFPHIK	sp|P08238|HS90B	9.53	36	EIS#DDEAEEEK	sp|P35475|IDUA	4.9	5	FQVN@NTR
sp|P13010|XRCC5	79.64	81	ASFEEASNQLINHIEQFLDT	sp|P08238|HS90B	9.53	36	EIS#DDEAEEEKGEK	sp|P35475|IDUA	4.9	5	FQVN@NTRPPHVQ
sp|P13010|XRCC5	79.64	81	ASFEEASNQLINHIEQFLDTNETPY	sp|P08238|HS90B	9.53	36	EIS#DDEAEEEKGEKEEEDKDDEEKPK	sp|P35475|IDUA	4.9	5	FQVN@NTRPPHVQLLR
sp|P13010|XRCC5	79.64	81	ASFEEASNQLINHIEQFLDTNETPYFMK	sp|P08238|HS90B	9.53	36	EKEIS#DDEAEEEK	sp|P35475|IDUA	4.9	5	GLSYN@FTHLDGYLDLLR
sp|P13010|XRCC5	79.64	81	ASFEEASNQLINHIEQFLDTNETPYFM^K	sp|P08238|HS90B	9.53	36	EKEIS#DDEAEEEKG	sp|P35475|IDUA	4.9	5	LSYN@FTHLDGYLDLLR
sp|P13010|XRCC5	79.64	81	AVDALIDSMSLAK	sp|P08238|HS90B	9.53	36	EKEIS#DDEAEEEKGEK	tr|Q5T987|Q5T987	5.91	4	GAFISN@FSMTVDGK
sp|P13010|XRCC5	79.64	81	CDISLQFFLPFSLGK	sp|P08238|HS90B	9.53	36	EKEIS#DDEAEEEKGEKE	tr|Q5T987|Q5T987	5.91	4	GAFISN@FSM^TVDGK
sp|P13010|XRCC5	79.64	81	CFSVLGF	sp|P08238|HS90B	9.53	36	EKEIS#DDEAEEEKGEKEE	tr|Q5T987|Q5T987	5.91	4	ISN@FSMTVDGK
sp|P13010|XRCC5	79.64	81	CFSVLGFCK	sp|P08238|HS90B	9.53	36	EKEIS#DDEAEEEKGEKEEED	tr|Q5T987|Q5T987	5.91	4	ISN@FSM^TVDGK
sp|P13010|XRCC5	79.64	81	DDEAAAVALSSLIH	sp|P08238|HS90B	9.53	36	EKEIS#DDEAEEEKGEKEEEDK	tr|F5H4T5|F5H4T5	18.31	1	YIHPQN@NSICCTK
sp|P13010|XRCC5	79.64	81	DDEAAAVALSSLIHALDDLDMVAIVR	sp|P08238|HS90B	9.53	36	EKEIS#DDEAEEEKGEKEEEDKD	sp|Q68CR1-3|SE1L3	6.84	5	EDFHYN@DTAGYFIIGGSR
sp|P13010|XRCC5	79.64	81	DDEAAAVALSSLIHALDDLDM^VAIVR	sp|P08238|HS90B	9.53	36	EKEIS#DDEAEEEKGEKEEEDKDD	sp|Q68CR1-3|SE1L3	6.84	5	N@QTLAGEYFHK
sp|P13010|XRCC5	79.64	81	DEIALVLFGTDGTDNPLSGGDQYQNITVHR	sp|P08238|HS90B	9.53	36	EKEIS#DDEAEEEKGEKEEEDKDDEE	sp|Q68CR1-3|SE1L3	6.84	5	N@YTLLQTIPPFERPFK
sp|P13010|XRCC5	79.64	81	DEKTDTLEDLFPTTK	sp|P08238|HS90B	9.53	36	EKEIS#DDEAEEEKGEKEEEDKDDEEK	sp|Q68CR1-3|SE1L3	6.84	5	NQN@ESVSEIGGK
sp|P13010|XRCC5	79.64	81	DKPSGDTAAVFEEGGDVDDLLDMI	sp|P08238|HS90B	9.53	36	EKEIS#DDEAEEEKGEKEEEDKDDEEKPK	sp|Q68CR1-3|SE1L3	6.84	5	SYHN@QTISFR
sp|P13010|XRCC5	79.64	81	DKPSGDTAAVFEEGGDVDDLLDM^I	sp|P08238|HS90B	9.53	36	EREKEIS#DDEAEEEK	sp|P01009-3|A1AT	27.12	16	ADTHDEILEGLNFN@LTEIPEAQ
sp|P13010|XRCC5	79.64	81	DQVTAQEIFQDNHEDGPTAK	sp|P08238|HS90B	9.53	36	EREKEIS#DDEAEEEKGEK	sp|P01009-3|A1AT	27.12	16	ADTHDEILEGLNFN@LTEIPEAQIH
sp|P13010|XRCC5	79.64	81	ECLVYVQLPFMEDLR	sp|P08238|HS90B	9.53	36	EREKEIS#DDEAEEEKGEKEEEDKDDEEKPK	sp|P01009-3|A1AT	27.12	16	ADTHDEILEGLNFN@LTEIPEAQIHEGF
sp|P13010|XRCC5	79.64	81	EDGSGDRGDGPFR	sp|P08238|HS90B	9.53	36	GS#DEEDDSGKDKK	sp|P01009-3|A1AT	27.12	16	ADTHDEILEGLNFN@LTEIPEAQIHEGFQEL
sp|P13010|XRCC5	79.64	81	EDIIQGFR	sp|P08238|HS90B	9.53	36	IEDVGS#DEEDDS#GKDKK	sp|P01009-3|A1AT	27.12	16	ADTHDEILEGLNFN@LTEIPEAQIHEGFQELL
sp|P13010|XRCC5	79.64	81	EEASGSSVTAEEAK	sp|P08238|HS90B	9.53	36	IEDVGS#DEEDDSGK	sp|P01009-3|A1AT	27.12	16	ADTHDEILEGLNFN@LTEIPEAQIHEGFQELLR
sp|P13010|XRCC5	79.64	81	EEASGSSVTAEEAKK	sp|P08238|HS90B	9.53	36	IEDVGS#DEEDDSGKD	sp|P01009-3|A1AT	27.12	16	FN@LTEIPEAQIHEGFQELLR
sp|P13010|XRCC5	79.64	81	EPLPPIQQH	sp|P08238|HS90B	9.53	36	IEDVGS#DEEDDSGKDK	sp|P01009-3|A1AT	27.12	16	GN@ATAIFFLPDEGK
sp|P13010|XRCC5	79.64	81	EPLPPIQQHIWN	sp|P08238|HS90B	9.53	36	IEDVGS#DEEDDSGKDKK	sp|P01009-3|A1AT	27.12	16	KYLGN@ATAIFFLPDEGK
sp|P13010|XRCC5	79.64	81	EPLPPIQQHIWNMLNPPAEVTTK	sp|P08238|HS90B	9.53	36	KIEDVGS#DEEDDSGK	sp|P01009-3|A1AT	27.12	16	LGN@ATAIFFLPDEGK
sp|P13010|XRCC5	79.64	81	EPLPPIQQHIWNM^LNPPAEVTTK	sp|P08238|HS90B	9.53	36	KIEDVGS#DEEDDSGKDK	sp|P01009-3|A1AT	27.12	16	QLAHQSN@STNIF
sp|P13010|XRCC5	79.64	81	ETVYCLNDDDETEVLK	sp|P08238|HS90B	9.53	36	KIEDVGS#DEEDDSGKDKK	sp|P01009-3|A1AT	27.12	16	QLAHQSN@STNIFFSPV
sp|P13010|XRCC5	79.64	81	ETVYCLNDDDETEVLKEDIIQGFR	sp|P08238|HS90B	9.53	36	LGIHEDS#TNR	sp|P01009-3|A1AT	27.12	16	QLAHQSN@STNIFFSPVSIA
sp|P13010|XRCC5	79.64	81	FFMGNQVLK	sp|P08238|HS90B	9.53	36	PKIEDVGS#DEEDDSGK	sp|P01009-3|A1AT	27.12	16	YLGN@ATAIFFLPDEGK
sp|P13010|XRCC5	79.64	81	FFM^GNQVLK	sp|P08238|HS90B	9.53	36	PKIEDVGS#DEEDDSGKDK	sp|P01009-3|A1AT	27.12	16	YLGN@ATAIFFLPDEGKLQHL
sp|P13010|XRCC5	79.64	81	GFTMSNSIPGIESPFEQAK	sp|P08238|HS90B	9.53	36	PKIEDVGS#DEEDDSGKDKK	sp|P01009-3|A1AT	27.12	16	YLGN@ATAIFFLPDEGKLQHLENELTHDIITK
sp|P13010|XRCC5	79.64	81	GITEQQK	sp|P08238|HS90B	9.53	36	S#DDEAEEEKGEKEEEDKDDEEKPK	tr|Q5FBY0|Q5FBY0	8.78	4	KFLN@ESYK
sp|P13010|XRCC5	79.64	81	HIEIFTDLSSR	tr|K7EKN7|K7EKN7	9.48	1	LPHSS#SSENIK	tr|Q5FBY0|Q5FBY0	8.78	4	N@ETQHEPYPL
sp|P13010|XRCC5	79.64	81	HLMLPDFDLLEDIESK	tr|E5RJY1|E5RJY1	57.28	7	SHT#SEGAHLDITPNSGAAGNSAGPK	tr|Q5FBY0|Q5FBY0	8.78	4	N@ETQHEPYPLMLPGCSPSCPLER
sp|P13010|XRCC5	79.64	81	HLM^LPDFDLLEDIESK	tr|E5RJY1|E5RJY1	57.28	7	SHTS#EGAHLDITPNSGAAGNSAGPK	tr|Q5FBY0|Q5FBY0	8.78	4	N@ETQHEPYPLM^LPGCSPSCPLER
sp|P13010|XRCC5	79.64	81	HNYECLVYVQLPFMEDLR	tr|E5RJY1|E5RJY1	57.28	7	SRSHTS#EGAHLDITPNSGAAGNSAGPK	sp|Q14938-5|NFIX	7.73	1	VSQTPVATASGPN@FSLADLESPSYYNINQVTLGR
sp|P13010|XRCC5	79.64	81	HSIHWPCR	tr|E5RJY1|E5RJY1	57.28	7	SRT#AS#GSSVTSLDGTR	sp|Q9Y5Y7|LYVE1	3.73	2	ANQQLN@FTEAK
sp|P13010|XRCC5	79.64	81	IQPGSQQADFLDALIVSMDVIQHETI	tr|E5RJY1|E5RJY1	57.28	7	SRTAS#GSS#VTSLDGTR	sp|Q9Y5Y7|LYVE1	3.73	2	KANQQLN@FTEAK
sp|P13010|XRCC5	79.64	81	IQPGSQQADFLDALIVSMDVIQHETIGK	tr|E5RJY1|E5RJY1	57.28	7	TASGSS#VTSLDGTR	tr|Q5T7F1|Q5T7F1	7.72	4	EGFSAN@YSVLQSSVSEDFK
sp|P13010|XRCC5	79.64	81	IQPGSQQADFLDALIVSMDVIQHETIGKK	tr|E5RJY1|E5RJY1	57.28	7	YFVQGMGYMPSAS#MTR	tr|Q5T7F1|Q5T7F1	7.72	4	GPECSQN@YTTPSGVIK
sp|P13010|XRCC5	79.64	81	IQPGSQQADFLDALIVSM^DVIQHETIGK	sp|Q15365|PCBP1	22.75	6	AMMHGGTGFAGIDSSS#PEVK	tr|Q5T7F1|Q5T7F1	7.72	4	IGYSNN@GSDWK
sp|P13010|XRCC5	79.64	81	IQPGSQQADFLDALIVSM^DVIQHETIGKK	sp|Q15365|PCBP1	22.75	6	QICLVMLETLSQS#PQGR	tr|Q5T7F1|Q5T7F1	7.72	4	RGPECSQN@YTTPSGVIK
sp|P13010|XRCC5	79.64	81	KASFEEASNQLINHIEQFLDTNETPYFMK	sp|Q15365|PCBP1	22.75	6	QICLVM^LETLSQS#PQGR	sp|Q92611|EDEM1	4.72	2	SN@DTGLLGNVVNIQTGHWVGK
sp|P13010|XRCC5	79.64	81	KIQPGSQQADFLDALIVSMDVIQHETIGK	sp|Q15365|PCBP1	22.75	6	QVTITGS#AASISLAQYLINAR	sp|Q92611|EDEM1	4.72	2	VIN@SSSNCNR
sp|P13010|XRCC5	79.64	81	KLCVFK	sp|Q15365|PCBP1	22.75	6	VM^TIPYQPMPASS#PVICAGGQDR	tr|J3JS74|J3JS74	8.4	2	FNPPSN@VTVR
sp|P13010|XRCC5	79.64	81	KTWTVVDAK	sp|Q15365|PCBP1	22.75	6	VM^TIPYQPM^PASS#PVICAGGQDR	tr|J3JS74|J3JS74	8.4	2	NYFLVN@GTSR
sp|P13010|XRCC5	79.64	81	KYAPTEAQLNAVDALIDSM^SLAK	sp|Q14738|2A5D	6.31	4	QSS#S#RFNLSK	sp|Q04609-6|FOLH1	4.33	2	FLYN@FTQIPHLAGTEQNFQLAK
sp|P13010|XRCC5	79.64	81	LFQCLLHR	sp|Q14738|2A5D	6.31	4	RKS#ELPQDVYTIK	sp|Q04609-6|FOLH1	4.33	2	N@FTEIASK
sp|P13010|XRCC5	79.64	81	LGGHGPSFPLK	sp|Q14738|2A5D	6.31	4	RPSNST#PPPTQLSK	sp|Q14002-2|CEAM7	8.72	1	N@ISQENAPGPAHNGR
sp|P13010|XRCC5	79.64	81	LTIGSNLSIR	sp|Q14738|2A5D	6.31	4	RQSS#S#RFNLSK	tr|K7EKC8|K7EKC8	25.81	1	CATVTEN@ATGDLATSR
sp|P13010|XRCC5	79.64	81	MLNPPAEVTTK	sp|O95810|SDPR	27.06	17	DEEALEDS#AEEKVEESR	sp|P45877|PPIC	15.57	4	SIELQATDGHDRPLTN@CSIINSGK
sp|P13010|XRCC5	79.64	81	MLPDFDLLEDIESK	sp|O95810|SDPR	27.06	17	EDS#AEEKVEESR	sp|P45877|PPIC	15.57	4	TVVHSIELQATDGHDRPLTN@CSIINSGK
sp|P13010|XRCC5	79.64	81	MVMISLEGEDGLDEIYSFSESLR	sp|O95810|SDPR	27.06	17	GS#NSGMDSNIDLTIVEDEEEESVALEQAQK	sp|P45877|PPIC	15.57	4	VIDGMTVVHSIELQATDGHDRPLTN@CSIINSGK
sp|P13010|XRCC5	79.64	81	MVM^ISLEGEDGLDEIYSFSESLR	sp|O95810|SDPR	27.06	17	GSNSGM^DS#NIDLTIVEDEEEESVALEQAQK	sp|P45877|PPIC	15.57	4	VIDGM^TVVHSIELQATDGHDRPLTN@CSIINSGK
sp|P13010|XRCC5	79.64	81	M^LNPPAEVTTK	sp|O95810|SDPR	27.06	17	KPSSPSPM^PS#S#TPSPSLNLGNTEEAIR	sp|O75629|CREG1	11.82	3	LN@ITNIWVLDYFGGPK
sp|P13010|XRCC5	79.64	81	M^VMISLEGEDGLDEIYSFSESLR	sp|O95810|SDPR	27.06	17	KVDS#LKK	sp|O75629|CREG1	11.82	3	VN@ETEMDIAK
sp|P13010|XRCC5	79.64	81	QLNHFWEIVVQDGITLITK	sp|O95810|SDPR	27.06	17	QEKPSSPS#PMPSSTPSPSLNLGNTEEAIR	sp|O75629|CREG1	11.82	3	VN@ETEM^DIAK
sp|P13010|XRCC5	79.64	81	QLPFMEDLR	sp|O95810|SDPR	27.06	17	QEKPSSPS#PM^PSSTPSPSLNLGNTEEAIR	tr|H3BTS9|H3BTS9	27.03	1	SLYVN@MTSGPGGPAAAAGGR
sp|P13010|XRCC5	79.64	81	QVFAENKDEIALVLFGTDGTDNPLSGGDQYQNITVHR	sp|O95810|SDPR	27.06	17	QEKPSSPSPMPSST#PS#PSLNLGNTEEAIR	sp|Q5VUB5|F1711	1.35	1	GLDGN@GTGN@STR
sp|P13010|XRCC5	79.64	81	QYMFSSLK	sp|O95810|SDPR	27.06	17	S#SPFKVS#PLTFGR	sp|P11215|ITAM	9.81	13	AN@VTSENNMPR
sp|P13010|XRCC5	79.64	81	QYM^FSSLK	sp|O95810|SDPR	27.06	17	SLEETLHTVDLS#S#DDDLPHDEEALEDSAEEK	sp|P11215|ITAM	9.81	13	APVVN@CSIAVCQR
sp|P13010|XRCC5	79.64	81	SIPGIESPFEQAK	sp|O95810|SDPR	27.06	17	SLEETLHTVDLS#SDDDLPHDEEALEDSAEEK	sp|P11215|ITAM	9.81	13	AVFN@ETK
sp|P13010|XRCC5	79.64	81	SKVDEEQMK	sp|O95810|SDPR	27.06	17	SLEETLHTVDLSS#DDDLPHDEEALEDS#AEEKVEESR	sp|P11215|ITAM	9.81	13	EFN@VTVTVR
sp|P13010|XRCC5	79.64	81	SLQFFLPFSLGK	sp|O95810|SDPR	27.06	17	SLEETLHTVDLSS#DDDLPHDEEALEDSAEEKVEESR	sp|P11215|ITAM	9.81	13	ELFN@ITNGAR
sp|P13010|XRCC5	79.64	81	SQLDIIIHSLK	sp|O95810|SDPR	27.06	17	SLEETLHTVDLSSDDDLPHDEEALEDS#AEEKVEESR	sp|P11215|ITAM	9.81	13	GN@LSFDWYIK
sp|P13010|XRCC5	79.64	81	SQLDIIIHSLKK	sp|O95810|SDPR	27.06	17	SSPFKVS#PLTFGR	sp|P11215|ITAM	9.81	13	IQCDIPFFGIQEEFN@ATLK
sp|P13010|XRCC5	79.64	81	TDTLEDLFPTTK	sp|O95810|SDPR	27.06	17	VS#PLTFGR	sp|P11215|ITAM	9.81	13	KAPVVN@CSIAVC
sp|P13010|XRCC5	79.64	81	TEQGGAHFSVSSLAEGSVTSVGSVNPAENFR	tr|H9KVC3|H9KVC3	34.62	1	VVS#EVDIAK	sp|P11215|ITAM	9.81	13	KAPVVN@CSIAVCQR
sp|P13010|XRCC5	79.64	81	TLFPLIEAK	tr|H0YKH0|H0YKH0	19.55	8	ERESSANNS#VSPSESLR	sp|P11215|ITAM	9.81	13	STFIN@MTR
sp|P13010|XRCC5	79.64	81	TWTVVDAK	tr|H0YKH0|H0YKH0	19.55	8	HRGS#ADYSMEAK	sp|P11215|ITAM	9.81	13	STFIN@M^TR
sp|P13010|XRCC5	79.64	81	VDEEQMK	tr|H0YKH0|H0YKH0	19.55	8	KDAPTS#PASVASSSSTPSSK	sp|P11215|ITAM	9.81	13	TN@KTEFQLELPVK
sp|P13010|XRCC5	79.64	81	VDEEQM^K	tr|H0YKH0|H0YKH0	19.55	8	VS#PAHS#PPENGLDK	sp|P11215|ITAM	9.81	13	YLN@FTASEN@TSR
sp|P13010|XRCC5	79.64	81	VITMFVQR	tr|H0YKH0|H0YKH0	19.55	8	VSPAHS#PPENGLDK	sp|P22760|AAAD	8.27	2	FVN@WSSLLPER
sp|P13010|XRCC5	79.64	81	VQLPFMEDLR	tr|H0YKH0|H0YKH0	19.55	8	YDS#DGDKS#DDLVVDVSNEDPATPR	sp|P22760|AAAD	8.27	2	VVGSFDEVPPTSDEN@VTVTETK
sp|P13010|XRCC5	79.64	81	YAPTEAQLNAVDALIDSMSLAK	tr|H0YKH0|H0YKH0	19.55	8	YDS#DGDKSDDLVVDVSNEDPATPR	sp|Q9NV96|CC50A	20.5	3	CLSPDVTPCFCTIN@FTLEK
sp|P13010|XRCC5	79.64	81	YAPTEAQLNAVDALIDSM^SLAK	tr|H0YKH0|H0YKH0	19.55	8	YDSDGDKS#DDLVVDVSNEDPATPR	sp|Q9NV96|CC50A	20.5	3	NEDKPIAPCGAIANSMFNDTLELFLIGN@DSYPIPIALK
sp|P13010|XRCC5	79.64	81	YCLNDDDETEVLKEDIIQGFR	tr|G5E9M8|G5E9M8	8.35	3	LGLHGAGGDGIHDDTAGGEEGENS#PDAQPQAGR	sp|Q9NV96|CC50A	20.5	3	YSLN@VTYNYPVHYFDGR
sp|P13010|XRCC5	79.64	81	YGSDIVPFSK	tr|G5E9M8|G5E9M8	8.35	3	QLGLHGAGGDGIHDDTAGGEEGENS#PDAQPQAGR	tr|I3L4N7|I3L4N7	15.94	2	N@LTLIEESLTSEFIHDIDR
sp|Q86UV5|UBP48	18.07	17	APEFPSYK	tr|G5E9M8|G5E9M8	8.35	3	SSSTGSSSS#TGGGGQESQPSPLALLAATCSR	tr|I3L4N7|I3L4N7	15.94	2	VTQN@LTLIEESLTSEFIHDIDR
sp|Q86UV5|UBP48	18.07	17	EGEENEALHK	sp|Q9Y2D5-5|AKAP2	18.99	12	DALGDSLQVPVS#PSSTTSSR	tr|E7EWP9|E7EWP9	1.96	1	SN@GTGSESGKDTCDEFR
sp|Q86UV5|UBP48	18.07	17	IEVGDVNPSETQYISEPK	sp|Q9Y2D5-5|AKAP2	18.99	12	GQKS#PGALETPSAAGSQGNTASQGK	sp|P07602|SAP	16.22	15	DN@ATEEEILVYLEK
sp|Q86UV5|UBP48	18.07	17	ILSDDCATLGTLGVIPESVILLK	sp|Q9Y2D5-5|AKAP2	18.99	12	QAPPHIELS#NSSPDPMAEAER	sp|P07602|SAP	16.22	15	DVVTAAGDMLKDN@ATEEEIL
sp|Q86UV5|UBP48	18.07	17	ISEYAADIFYSR	sp|Q9Y2D5-5|AKAP2	18.99	12	QVLQSTQS#PR	sp|P07602|SAP	16.22	15	DVVTAAGDMLKDN@ATEEEILV
sp|Q86UV5|UBP48	18.07	17	ISHQNYIAYQK	sp|Q9Y2D5-5|AKAP2	18.99	12	S#PGALETPSAAGSQGNTASQGK	sp|P07602|SAP	16.22	15	DVVTAAGDMLKDN@ATEEEILVYL
sp|Q86UV5|UBP48	18.07	17	IWLEPCIR	sp|Q9Y2D5-5|AKAP2	18.99	12	SEGDNYSATLLEPAASSLS#PDHK	sp|P07602|SAP	16.22	15	DVVTAAGDMLKDN@ATEEEILVYLEK
sp|Q86UV5|UBP48	18.07	17	LFMSLLEDTLSK	sp|Q9Y2D5-5|AKAP2	18.99	12	SLADFSLPQT#PQTDNPSEGR	sp|P07602|SAP	16.22	15	DVVTAAGDM^LKDN@ATEEEILVYLEK
sp|Q86UV5|UBP48	18.07	17	LFVVDHVIK	sp|Q9Y2D5-5|AKAP2	18.99	12	SVNVS#LTQEELDSGLDELSVR	sp|P07602|SAP	16.22	15	LIDNN@KTEK
sp|Q86UV5|UBP48	18.07	17	LQLGIEEDLAEPSK	sp|Q9Y2D5-5|AKAP2	18.99	12	TLS#MIEEEIR	sp|P07602|SAP	16.22	15	N@STKQEILAALEK
sp|Q86UV5|UBP48	18.07	17	M^NGSTLNK	sp|Q9Y2D5-5|AKAP2	18.99	12	TLS#M^IEEEIR	sp|P07602|SAP	16.22	15	NLEKN@STK
sp|Q86UV5|UBP48	18.07	17	QLTDCISEFLK	sp|Q9Y2D5-5|AKAP2	18.99	12	VKPPPS#PTTEGPSLQPDLAPEEAAGTQRPK	sp|P07602|SAP	16.22	15	NLEKN@STKQEILAALEK
sp|Q86UV5|UBP48	18.07	17	SVAPFDQNLSIDGK	sp|Q9Y2D5-5|AKAP2	18.99	12	VKPPPSPTT#EGPSLQPDLAPEEAAGTQR	sp|P07602|SAP	16.22	15	TCDWLPKPN@MSASCK
sp|Q86UV5|UBP48	18.07	17	TSLPNLFQDK	sp|O75208-2|COQ9	22.22	1	QQPPNSFSQQHSETQGAEKPDPES#SHSPPR	sp|P07602|SAP	16.22	15	TCDWLPKPN@M^SASCK
sp|Q86UV5|UBP48	18.07	17	TVNNLLK	sp|Q14566|MCM6	1.83	1	EIESEIDS#EEELINK	sp|P07602|SAP	16.22	15	TN@STFVQALVEH
sp|Q86UV5|UBP48	18.07	17	VVDHVIKITRIEVGDVNPSETQYISEPK	sp|Q9Y2K6|UBP20	4.81	3	AVPIAVADEGES#ESEDDDLKPR	sp|P07602|SAP	16.22	15	TN@STFVQALVEHVK
sp|Q86UV5|UBP48	18.07	17	YIDPSGFVK	sp|Q9Y2K6|UBP20	4.81	3	FSEQDS#PPPSHPLK	sp|P07602|SAP	16.22	15	TN@STFVQALVEHVKEECDR
sp|O15294-3|OGT1	28.28	23	AATGEEVPR	sp|Q9Y2K6|UBP20	4.81	3	KFS#WGQQR	sp|P13611-2|CSPG2	3.2	6	FEN@QTGFPPPDSR
sp|O15294-3|OGT1	28.28	23	AFLDSLPDVK	sp|Q8N4X5-2|AF1L2	7.99	6	KFS#EPNTYIDGLPSQDR	sp|P13611-2|CSPG2	3.2	6	GQFESVAPSQN@FSDSSESDTHPF
sp|O15294-3|OGT1	28.28	23	AIQINPAFADAHSNLASIHK	sp|Q8N4X5-2|AF1L2	7.99	6	KKS#TSLEPVER	sp|P13611-2|CSPG2	3.2	6	GQFESVAPSQN@FSDSSESDTHPFVIAK
sp|O15294-3|OGT1	28.28	23	AVTLDPNFLDAYINLGNVLK	sp|Q8N4X5-2|AF1L2	7.99	6	NRPLS#VVVTGK	sp|P13611-2|CSPG2	3.2	6	N@TTDTLITLDTSR
sp|O15294-3|OGT1	28.28	23	DSGNIPEAIASYR	sp|Q8N4X5-2|AF1L2	7.99	6	S#TSLEPVER	sp|P13611-2|CSPG2	3.2	6	STDIGHPQN@QTVR
sp|O15294-3|OGT1	28.28	23	EQGNIEEAVR	sp|Q8N4X5-2|AF1L2	7.99	6	SLVGCEVVPDPSPDHLY#SFR	sp|P13611-2|CSPG2	3.2	6	VVAEN@ITQTSR
sp|O15294-3|OGT1	28.28	23	EYQAGDFEAAER	sp|Q8N4X5-2|AF1L2	7.99	6	VAQQPLSLVGCEVVPDPSPDHLY#SFR	sp|O60462-6|NRP2	3.06	1	N@FTSPN@GTIESPGFPEK
sp|O15294-3|OGT1	28.28	23	FPAVGEPNIQQYAQNMGLPQNR	sp|O75128-2|COBL	8.79	8	AEQLVLSGADS#DEDTSR	tr|E7ERG6|E7ERG6	1.81	1	FLSN@DTVQLNVK
sp|O15294-3|OGT1	28.28	23	GQLQEAIEHYR	sp|O75128-2|COBL	8.79	8	APAPPPPQPPPPS#PLIPNR	sp|Q14573|ITPR3	1.05	2	LPNN@HSTASPLGMPHGAAAF
sp|O15294-3|OGT1	28.28	23	GSVAEAEDCYNTALR	sp|O75128-2|COBL	8.79	8	KLS#TQDRPAAIHR	sp|Q14573|ITPR3	1.05	2	LPNN@HSTASPLGMPHGAAAFVDTCSGDK
sp|O15294-3|OGT1	28.28	23	IIFSPVAPK	sp|O75128-2|COBL	8.79	8	KSS#LGNDETDKEK	sp|O75882-3|ATRN	9.6	11	AATCINPLN@GSVCER
sp|O15294-3|OGT1	28.28	23	ISPTFADAYSNMGNTLK	sp|O75128-2|COBL	8.79	8	LQADPKPIS#PQQK	sp|O75882-3|ATRN	9.6	11	AATCINPLN@GSVCERPAN@HSAK
sp|O15294-3|OGT1	28.28	23	ISSPLFNTK	sp|O75128-2|COBL	8.79	8	RAPAPPPPQPPPPS#PLIPNR	sp|O75882-3|ATRN	9.6	11	CEN@LTTGK
sp|O15294-3|OGT1	28.28	23	LGTDLEYLK	sp|O75128-2|COBL	8.79	8	SLTLGPSLS#LGSISGVSVK	sp|O75882-3|ATRN	9.6	11	CIN@QSICEK
sp|O15294-3|OGT1	28.28	23	LKPDFPDAYCNLAH	sp|O75128-2|COBL	8.79	8	WATDQEDCS#DQDLAGTPDLGPQK	sp|O75882-3|ATRN	9.6	11	DLDMFIN@ASK
sp|O15294-3|OGT1	28.28	23	LQEALMHYK	sp|Q13464|ROCK1	1.99	1	LLDLSDSTSVAS#FPSADETDGNLPESR	sp|O75882-3|ATRN	9.6	11	DLDM^FIN@ASK
sp|O15294-3|OGT1	28.28	23	LVSIVADQLEK	sp|P49736|MCM2	11.28	8	AIPELDAYEAEGLALDDEDVEELTAS#QR	sp|O75882-3|ATRN	9.6	11	GICN@SSDVR
sp|O15294-3|OGT1	28.28	23	NELFALR	sp|P49736|MCM2	11.28	8	DLPPFEDES#EGLLGTEGPLEEEEDGEELIGDGMER	sp|O75882-3|ATRN	9.6	11	IDSTGN@VTNELR
sp|O15294-3|OGT1	28.28	23	NRQEYEDIAVK	sp|P49736|MCM2	11.28	8	DLPPFEDESEGLLGT#EGPLEEEEDGEELIGDGMER	sp|O75882-3|ATRN	9.6	11	ISN@SSDTVECECSENWK
sp|O15294-3|OGT1	28.28	23	QEPDNTGVLLLLSSIHFQCR	sp|P49736|MCM2	11.28	8	GLLYDS#DEEDEERPAR	sp|O75882-3|ATRN	9.6	11	N@HSCSEGQISIFR
sp|O15294-3|OGT1	28.28	23	QNPLLAEAYSNLGNVYK	sp|P49736|MCM2	11.28	8	GNDPLT#SSPGR	sp|O75882-3|ATRN	9.6	11	VFHIHN@ESWVLLTPK
sp|O15294-3|OGT1	28.28	23	SAHFSTLAIK	sp|P49736|MCM2	11.28	8	RGNDPLT#SSPGR	sp|P51164|ATP4B	3.44	1	FLPSN@GSAPR
sp|O15294-3|OGT1	28.28	23	SDLGNLLK	sp|P49736|MCM2	11.28	8	RT#DALTSSPGR	tr|D6RIU4|D6RIU4	10.42	5	ISVMVNN@GSLSYDHSK
sp|O14896|IRF6	33.4	12	DNIVAQLK	sp|P49736|MCM2	11.28	8	TDALT#SSPGR	tr|D6RIU4|D6RIU4	10.42	5	ISVM^VNN@GSLSYDHSK
sp|O14896|IRF6	33.4	12	EVPMNPVK	tr|F5H2S8|F5H2S8	1.78	1	SS#PPPPLPER	tr|D6RIU4|D6RIU4	10.42	5	VFPYISVMVNN@GSLSYDHSK
sp|O14896|IRF6	33.4	12	FPGPEHITNEK	tr|Q5TBR0|Q5TBR0	18.26	2	GS#DHSASLEPGELAELVR	tr|D6RIU4|D6RIU4	10.42	5	VFPYISVM^VNN@GSLSYDHSK
sp|O14896|IRF6	33.4	12	HSPQQEEENTIFK	tr|Q5TBR0|Q5TBR0	18.26	2	T#WKGSDHSASLEPGELAELVR	tr|D6RIU4|D6RIU4	10.42	5	VNN@GSLSYDHSK
sp|O14896|IRF6	33.4	12	LFCLETFLSDLIAHQK	sp|Q9Y2D9|ZN652	7.59	3	AASVAAATT#SPTPR	sp|Q93063|EXT2	1.67	1	CTN@LSEGVLSVR
sp|O14896|IRF6	33.4	12	LFYGDLGPMPDQEELFGPVSLEQVK	sp|Q9Y2D9|ZN652	7.59	3	EDRENS#DDTEEEEEEVSYK	sp|Q8IWV2|CNTN4	4.48	3	ALDN@ESEVK
sp|O14896|IRF6	33.4	12	LILVQVIPVVAR	sp|Q9Y2D9|ZN652	7.59	3	ESGS#PYSVLVDTK	sp|Q8IWV2|CNTN4	4.48	3	KPPPSQPPGNIIWN@SSDSK
sp|O14896|IRF6	33.4	12	LLDVMDR	sp|P30872|SSR1	4.86	1	AYS#VEDFQPENLESGGVFR	sp|Q8IWV2|CNTN4	4.48	3	SDVGN@YTCVVTNTVTNHK
sp|O14896|IRF6	33.4	12	LQISTPDIK	sp|P04150-7|GCR	11.29	3	IKDNGDLVLSSPS#NVTLPQVK	sp|O43852-11|CALU	21.18	3	GHDLNEDGLVSWEEYKN@ATY
sp|O14896|IRF6	33.4	12	TEPLEMEVPQAPIQPF	sp|P04150-7|GCR	11.29	3	STS#VPENPK	sp|O43852-11|CALU	21.18	3	KN@ATYGYVLDDPDPDDGFNYK
sp|O14896|IRF6	33.4	12	VYWSGPCAPSLVAPNLIER	sp|P04150-7|GCR	11.29	3	TVFSNGYSSPSMRPDVS#SPPSSSSTATTGPPPK	sp|O43852-11|CALU	21.18	3	N@ATYGYVLDDPDPDDGFNYK
sp|O14896|IRF6	33.4	12	YQEGVDDPDPAK	sp|O43815-2|STRN	7.8	4	DVDELPS#LQPS#VGSPSR	sp|Q8TD46|MO2R1	7.38	2	QEYWSN@GTVTVK
sp|P50570|DYN2	64.83	64	AALAAER	sp|O43815-2|STRN	7.8	4	DVDELPSLQPSVGSPS#RPSSSR	sp|Q8TD46|MO2R1	7.38	2	VLAEVN@TSWPVK
sp|P50570|DYN2	64.83	64	AFIHHELLAYLYSSADQSSLMEESADQAQR	sp|O43815-2|STRN	7.8	4	FLESAAADFS#DEDEDDDVDGR	tr|H0YBL6|H0YBL6	2.53	2	FGLN@MTK
sp|P50570|DYN2	64.83	64	AFIHHELLAYLYSSADQSSLM^EESADQAQR	sp|O43815-2|STRN	7.8	4	SELTDS#ASVLDNFK	tr|H0YBL6|H0YBL6	2.53	2	FGLN@M^TK
sp|P50570|DYN2	64.83	64	AGVYPEK	sp|Q14677-2|EPN4	12.16	6	AS#PDQNASTHTPQSSVK	tr|A2A2S5|A2A2S5	5	1	IPDHDPAPN@VTVLLR
sp|P50570|DYN2	64.83	64	AGVYPEKDQAENEDGAQENTFSMDPQLER	sp|Q14677-2|EPN4	12.16	6	ASPDQNASTHT#PQSSVK	sp|Q92896|GSLG1	6.11	7	DIVGN@LTELESEDIQIEALLMR
sp|P50570|DYN2	64.83	64	AIPNQGEILVIR	sp|Q14677-2|EPN4	12.16	6	GDKAS#PDQNASTHTPQSSVK	sp|Q92896|GSLG1	6.11	7	DIVGN@LTELESEDIQIEALLM^R
sp|P50570|DYN2	64.83	64	ALLQMVQQFGVDFEK	sp|Q14677-2|EPN4	12.16	6	LGELS#DKIGSTIDDTISK	sp|Q92896|GSLG1	6.11	7	GN@ITEYQCHQY
sp|P50570|DYN2	64.83	64	ALLQM^VQQFGVDFEK	sp|Q14677-2|EPN4	12.16	6	S#QPLQNVSTVLQKPNPLYNQNTDMVQK	sp|Q92896|GSLG1	6.11	7	GN@ITEYQCHQYITK
sp|P50570|DYN2	64.83	64	CVDLVIQELINTVR	sp|Q14677-2|EPN4	12.16	6	TIDLGAAAHY#TGDKASPDQNASTHTPQSSVK	sp|Q92896|GSLG1	6.11	7	LCHTHGWN@ETSEFM^PQGAVF
sp|P50570|DYN2	64.83	64	DMILQFISR	sp|Q12767|K0195	5.38	7	GIKDDEHIVLEPGDLFPPFS#PPPS#PR	sp|Q92896|GSLG1	6.11	7	LN@LTTDPK
sp|P50570|DYN2	64.83	64	DM^ILQFISR	sp|Q12767|K0195	5.38	7	GIKDDEHIVLEPGDLFPPFSPPPS#PR	sp|Q92896|GSLG1	6.11	7	N@DTLQEAK
sp|P50570|DYN2	64.83	64	EALNIIGDISTSTVSTPVPPPVDDTWLQSASSHSPTPQR	sp|Q12767|K0195	5.38	7	RSSWS#SDEGIGEVLEK	sp|Q9H0B8-5|CRLD2	12.5	1	YLLPN@VTLLEELLSK
sp|P50570|DYN2	64.83	64	EISYAIK	sp|Q12767|K0195	5.38	7	SKHPS#GSNVSFSR	tr|E9PIB1|E9PIB1	8.09	2	GMCYFTN@GTER
sp|P50570|DYN2	64.83	64	ESSLILAVTPANMDLANSDALK	sp|Q12767|K0195	5.38	7	VEPPHS#S#HEDLTDGLSTR	tr|E9PIB1|E9PIB1	8.09	2	GM^CYFTN@GTER
sp|P50570|DYN2	64.83	64	ESSLILAVTPANM^DLANSDALK	sp|Q12767|K0195	5.38	7	VEPPHS#SHEDLTDGLSTR	sp|Q9Y2C2|UST	7.64	2	N@ISTAEQPYLFTR
sp|P50570|DYN2	64.83	64	EVDPQGLR	sp|Q12767|K0195	5.38	7	VEPPHSS#HEDLTDGLSTR	sp|Q9Y2C2|UST	7.64	2	QYLGN@STYLDDHGPPPSK
sp|P50570|DYN2	64.83	64	FFLSHPAYR	sp|Q9UKE5-6|TNIK	8.39	8	ANS#KS#EGSPVLPHEPAK	sp|P53708|ITA8	11.29	6	AN@TSQPDIVEGGAVYYCPWPAEGSAQCR
sp|P50570|DYN2	64.83	64	FPFELVK	sp|Q9UKE5-6|TNIK	8.39	8	ANSKSEGS#PVLPHEPAK	sp|P53708|ITA8	11.29	6	ILN@CTNIECLQISCAVGR
sp|P50570|DYN2	64.83	64	FTDFDEVR	sp|Q9UKE5-6|TNIK	8.39	8	KIS#VVNVNPTNIRPHSDTPEIR	sp|P53708|ITA8	11.29	6	LSPINISLN@YSLDESTFK
sp|P50570|DYN2	64.83	64	FTDFDEVRQEIEAETDR	sp|Q9UKE5-6|TNIK	8.39	8	QNS#DPTSENPPLPTR	sp|P53708|ITA8	11.29	6	MVVCDLGNPMVSGTN@YSLGLR
sp|P50570|DYN2	64.83	64	GFM^SNK	sp|Q9UKE5-6|TNIK	8.39	8	T#PPMLRPVDPQIPHLVAVK	sp|P53708|ITA8	11.29	6	TLKPTPEKDPVGTCYVAIQN@FSAY
sp|P50570|DYN2	64.83	64	GISPVPINLR	sp|Q9UKE5-6|TNIK	8.39	8	T#TSISPALAR	sp|P53708|ITA8	11.29	6	VN@GTKEPIEFK
sp|P50570|DYN2	64.83	64	GMEELIPLVNK	sp|Q9UKE5-6|TNIK	8.39	8	TT#SISPALAR	tr|H3BR64|H3BR64	30.26	1	DWIWNQMHIDEEKN@TSLPHHVGK
sp|P50570|DYN2	64.83	64	GM^EELIPLVNK	sp|Q9UKE5-6|TNIK	8.39	8	VYQTSPT#DEDEEDEESSAAALFTSELLR	tr|B4DPU0|B4DPU0	6.13	1	VFVQTPTIN@YTLR
sp|P50570|DYN2	64.83	64	GPQSVFANSDLFPAPPQIPSRPVR	sp|Q9P2I0|CPSF2	7.54	2	EADIDS#S#DES#DIEEDIDQPSAHK	tr|G3XAN5|G3XAN5	5.75	1	YN@LSEVLQGK
sp|P50570|DYN2	64.83	64	GPTPGPPLIPVPVGAAASFSAPPIPSR	sp|Q9P2I0|CPSF2	7.54	2	VDTGVILEEGELKDDGEDS#EMQVEAPSDSSVIAQQK	tr|E7EM83|E7EM83	0.82	1	NLQTN@ETR
sp|P50570|DYN2	64.83	64	GWLTINNISLMK	sp|Q9P206|K1522	30.14	24	ACSLAASEGLSSAQPNGPPEAEPRPPQS#PASTASFIFSK	sp|O75976|CBPD	11.52	13	AGINHN@ITTGR
sp|P50570|DYN2	64.83	64	GWLTINNISLM^K	sp|Q9P206|K1522	30.14	24	ALS#GRAS#PVPAPSSGLHAAVR	sp|O75976|CBPD	11.52	13	DLDTDFTNN@ASQPETK
sp|P50570|DYN2	64.83	64	GYIGVVNR	sp|Q9P206|K1522	30.14	24	AS#PVPAPSSGLHAAVR	sp|O75976|CBPD	11.52	13	DSITGSGLEN@ATISVAGINHN@ITTGR
sp|P50570|DYN2	64.83	64	HLDLPQIAVVGGQSAGK	sp|Q9P206|K1522	30.14	24	CS#LHSASPASVR	sp|O75976|CBPD	11.52	13	FANEYPN@ITR
sp|P50570|DYN2	64.83	64	HVFAIFNTEQR	sp|Q9P206|K1522	30.14	24	CSLHS#ASPASVR	sp|O75976|CBPD	11.52	13	GILN@ATISVAEINHPVTTYK
sp|P50570|DYN2	64.83	64	IEGSGDQVDTLELSGGAR	sp|Q9P206|K1522	30.14	24	DQS#PPPS#PPPSYHPPPPPTK	sp|O75976|CBPD	11.52	13	GKDLDTDFTNN@ASQPETK
sp|P50570|DYN2	64.83	64	IPPGIPPGVPSR	sp|Q9P206|K1522	30.14	24	FS#SVSSPQPR	sp|O75976|CBPD	11.52	13	GLVMNYPHITN@LTNLGQSTEYR
sp|P50570|DYN2	64.83	64	IVTTYIR	sp|Q9P206|K1522	30.14	24	GGS#EGQPESSTASNSVVPPPQGGSGR	sp|O75976|CBPD	11.52	13	GLVM^NYPHITN@LTNLGQSTEYR
sp|P50570|DYN2	64.83	64	KEKKYM^LPLDNLK	sp|Q9P206|K1522	30.14	24	GLAGPPAS#PGK	sp|O75976|CBPD	11.52	13	HIWSLEISNKPN@VSEPEEPK
sp|P50570|DYN2	64.83	64	LDLMDEGTDAR	sp|Q9P206|K1522	30.14	24	GS#PSGGSTAEASDTLSIR	sp|O75976|CBPD	11.52	13	ITN@LTNLGQSTEYR
sp|P50570|DYN2	64.83	64	LDLM^DEGTDAR	sp|Q9P206|K1522	30.14	24	GSPSGGS#TAEASDTLSIR	sp|O75976|CBPD	11.52	13	LLN@TTDVYLLPSLNPDGFER
sp|P50570|DYN2	64.83	64	LKEPCLK	sp|Q9P206|K1522	30.14	24	KLQLERPVS#PETQADLQR	sp|O75976|CBPD	11.52	13	N@NSNNFDLNR
sp|P50570|DYN2	64.83	64	LQDAFSSIGQSCHLDLPQIAVVGGQSAGK	sp|Q9P206|K1522	30.14	24	KPS#VGVPPPAS#PSYPR	sp|O75976|CBPD	11.52	13	SEGAIQVN@FTLVR
sp|P50570|DYN2	64.83	64	LQSQLLSLEK	sp|Q9P206|K1522	30.14	24	KPS#VGVPPPASPSYPR	sp|P08195-2|4F2	9.26	3	DASSFLAEWQN@ITK
sp|P50570|DYN2	64.83	64	LYSSADQSSLMEESADQAQR	sp|Q9P206|K1522	30.14	24	KPSVGVPPPAS#PSYPR	sp|P08195-2|4F2	9.26	3	LLIAGTN@SSDLQQILSLLESNK
sp|P50570|DYN2	64.83	64	MGTPHLQK	sp|Q9P206|K1522	30.14	24	LQLERPVS#PETQADLQR	sp|P08195-2|4F2	9.26	3	SLVTQYLN@ATGNR
sp|P50570|DYN2	64.83	64	M^GTPHLQK	sp|Q9P206|K1522	30.14	24	PVS#PETQADLQR	sp|Q92823-3|NRCAM	2.46	2	FN@HTQTIQQK
sp|P50570|DYN2	64.83	64	NFRPDDPTR	sp|Q9P206|K1522	30.14	24	QQPQLPRPPTTGGSEGAGAAPCPPNPANSWVPGLS#PGGSR	sp|Q92823-3|NRCAM	2.46	2	VNVVN@STLAEVHWDPVPLK
sp|P50570|DYN2	64.83	64	PGPQSVFANSDLFPAPPQIPSR	sp|Q9P206|K1522	30.14	24	RTHS#LHQR	sp|Q5KU26|COL12	2.16	1	HTDDLTSLN@NTLANIR
sp|P50570|DYN2	64.83	64	QEIEAETDR	sp|Q9P206|K1522	30.14	24	S#PGASVSSSLTSLCSSSSDPAPSDR	sp|Q96RD7-2|PANX1	2.84	1	N@DSTVPDQFQCK
sp|P50570|DYN2	64.83	64	QEIEAETDRVTGTNK	sp|Q9P206|K1522	30.14	24	S#TVLGLPQHVQK	sp|P23219|PGH1	8.35	5	TGYSGPN@CTIPGLWTWLR
sp|P50570|DYN2	64.83	64	QIELACDSQEDVDSWK	sp|Q9P206|K1522	30.14	24	S#VGAPGGAPTPALGPSAPQKPLR	sp|P23219|PGH1	8.35	5	VGSQEYSYEQFLFN@TSMLVDYGVEALVDAF
sp|P50570|DYN2	64.83	64	SFSAPPIPSRPGPQSVFANSDLFPAPPQIPSR	sp|Q9P206|K1522	30.14	24	ST#VLGLPQHVQK	sp|P23219|PGH1	8.35	5	VGSQEYSYEQFLFN@TSMLVDYGVEALVDAFSR
sp|P50570|DYN2	64.83	64	SLILAVTPANMDLANSDALK	sp|Q9P206|K1522	30.14	24	VPAPFS#PPPSKPR	sp|P23219|PGH1	8.35	5	VGSQEYSYEQFLFN@TSM^LVDYGVEALVDAF
sp|P50570|DYN2	64.83	64	SSIGQSCHLDLPQIAVVGGQSAGK	sp|Q9NZ09-2|UBAP1	7.48	2	GGS#GSVLQDEEVLASLER	sp|P23219|PGH1	8.35	5	VGSQEYSYEQFLFN@TSM^LVDYGVEALVDAFSR
sp|P50570|DYN2	64.83	64	SSVLENFVGR	sp|Q9NZ09-2|UBAP1	7.48	2	SLS#FPKLDSDDSNQK	sp|O15230|LAMA5	9.77	36	ALLPGN@CTR
sp|P50570|DYN2	64.83	64	TEHAEFLHCK	sp|P45974-2|UBP5	4.79	2	GTGLQPGEEELPDIAPPLVT#PDEPK	sp|O15230|LAMA5	9.77	36	AQQLGQLALN@LSSIILDVNQDR
sp|P50570|DYN2	64.83	64	TIGVITK	sp|P45974-2|UBP5	4.79	2	S#AADSISESVPVGPK	sp|O15230|LAMA5	9.77	36	AQQLLAN@STALEEAMLQEQQR
sp|P50570|DYN2	64.83	64	TIMHLMINNTK	sp|Q5W0B1|RN219	4.27	3	RKIQSS#LS#S#ASPSK	sp|O15230|LAMA5	9.77	36	AQQLLAN@STALEEAM^LQEQQR
sp|P50570|DYN2	64.83	64	TIMHLM^INNTK	sp|Q5W0B1|RN219	4.27	3	S#SQGSEFLEEPDKLEEK	sp|O15230|LAMA5	9.77	36	CDVCAEGFTGFPSCYPTPSSSN@DTR
sp|P50570|DYN2	64.83	64	TLNQQLTNHIR	sp|Q5W0B1|RN219	4.27	3	SS#QGSEFLEEPDKLEEK	sp|O15230|LAMA5	9.77	36	CEICAPGFYGNALLPGN@CTR
sp|P50570|DYN2	64.83	64	VDLVIQELINTVR	tr|F2Z2K0|F2Z2K0	17.88	6	KKS#PNELVDDLFK	sp|O15230|LAMA5	9.77	36	CRPN@VTGR
sp|P50570|DYN2	64.83	64	VLNLTLIDLPGITK	tr|F2Z2K0|F2Z2K0	17.88	6	KS#PNELVDDLFK	sp|O15230|LAMA5	9.77	36	DN@ATLQATLHAAR
sp|P50570|DYN2	64.83	64	VPVGDQPPDIEYQIK	tr|F2Z2K0|F2Z2K0	17.88	6	S#PGETSKPRPF	sp|O15230|LAMA5	9.77	36	FGFNPLEFEN@FSWR
sp|P50570|DYN2	64.83	64	VTGTNK	tr|F2Z2K0|F2Z2K0	17.88	6	S#PNELVDDLFK	sp|O15230|LAMA5	9.77	36	GIN@ASSMAWAR
sp|P50570|DYN2	64.83	64	VYSPHVLNLTLIDLPGITK	tr|F2Z2K0|F2Z2K0	17.88	6	VT#KSPGETSKPR	sp|O15230|LAMA5	9.77	36	GIN@ASSM^AWAR
sp|P50570|DYN2	64.83	64	YMLPLDNLK	tr|F2Z2K0|F2Z2K0	17.88	6	VTS#FRDLIHDQDEDEEEEEGQR	sp|O15230|LAMA5	9.77	36	GVHN@ASLALSASIGR
sp|P50570|DYN2	64.83	64	YM^LPLDNLK	sp|Q6ULP2-3|AFTIN	6.1	3	FTNFQSPNIDPTEENDLDDSLS#VK	sp|O15230|LAMA5	9.77	36	LGLAN@ASAPSGEQLLR
sp|Q9UG63|ABCF2	32.58	21	CYPEIK	sp|Q6ULP2-3|AFTIN	6.1	3	KS#SGTGTEPVAK	sp|O15230|LAMA5	9.77	36	LGSVN@VSTGCAPALQAQTPGLGPR
sp|Q9UG63|ABCF2	32.58	21	DFSGGWR	sp|Q6ULP2-3|AFTIN	6.1	3	TSDDEVGS#PKEESR	sp|O15230|LAMA5	9.77	36	LLLGGLPESGTIYN@FSGCISNVFVQR
sp|Q9UG63|ABCF2	32.58	21	ETTEVDLLTK	tr|B4E135|B4E135	11.33	3	AETPT#ESVSEPEVATK	sp|O15230|LAMA5	9.77	36	LN@ASIADLQSQLR
sp|Q9UG63|ABCF2	32.58	21	EVPIPEHIDIYHLTR	tr|B4E135|B4E135	11.33	3	EWNGVVSES#DSPVK	sp|O15230|LAMA5	9.77	36	LN@LTSPDLFWLVFR
sp|Q9UG63|ABCF2	32.58	21	FGHGSAK	tr|B4E135|B4E135	11.33	3	VLGS#EGEEEDEALS#PAK	sp|O15230|LAMA5	9.77	36	LN@TTGVSAGCTADLLVGR
sp|Q9UG63|ABCF2	32.58	21	FHWEQDQIAHMK	tr|Q2TB12|Q2TB12	5.87	3	AETPT#ESVSEPEVATK	sp|O15230|LAMA5	9.77	36	LVEAAEAHAQQLGQLALN@LS
sp|Q9UG63|ABCF2	32.58	21	ILHGLGFTPAMQR	tr|Q2TB12|Q2TB12	5.87	3	EWNGVVSES#DSPVK	sp|O15230|LAMA5	9.77	36	LVEAAEAHAQQLGQLALN@LSSIILDVNQDR
sp|Q9UG63|ABCF2	32.58	21	IPPPVIMVQNVSFK	tr|Q2TB12|Q2TB12	5.87	3	VLGS#EGEEEDEALS#PAK	sp|O15230|LAMA5	9.77	36	LVGGPVAGGDPN@QTIR
sp|Q9UG63|ABCF2	32.58	21	LAHEDAECEK	tr|M0R0Q7|M0R0Q7	5.88	3	AETPT#ESVSEPEVATK	sp|O15230|LAMA5	9.77	36	PGAMN@FSYSPLLR
sp|Q9UG63|ABCF2	32.58	21	LEELDADK	tr|M0R0Q7|M0R0Q7	5.88	3	EWNGVVSES#DSPVK	sp|O15230|LAMA5	9.77	36	QELSRDN@ATLQATLHAAR
sp|Q9UG63|ABCF2	32.58	21	LEELDADKAEMR	tr|M0R0Q7|M0R0Q7	5.88	3	VLGS#EGEEEDEALS#PAK	sp|O15230|LAMA5	9.77	36	RLN@TTGVSAGCTADLLVGR
sp|Q9UG63|ABCF2	32.58	21	LELEENQMK	sp|P18858|DNLI1	11.1	11	AETPT#ESVSEPEVATK	sp|O15230|LAMA5	9.77	36	SN@ATGVWLYVDDQLQQM^KPHR
sp|Q9UG63|ABCF2	32.58	21	LELNSGR	sp|P18858|DNLI1	11.1	11	EEEEEETPKESLTEAEVATEKEGEDGDQPTT#PPKPLK	sp|O15230|LAMA5	9.77	36	SQTGHLGLAN@ASAPSGEQLLR
sp|Q9UG63|ABCF2	32.58	21	LLTGELLPTDGMIR	sp|P18858|DNLI1	11.1	11	EGEDGDQPTT#PPKPLK	sp|O15230|LAMA5	9.77	36	TLSELMSQTGHLGLAN@ASAPSGEQL
sp|Q9UG63|ABCF2	32.58	21	LMELYER	sp|P18858|DNLI1	11.1	11	ESLTEAEVATEKEGEDGDQPTT#PPKPLK	sp|O15230|LAMA5	9.77	36	TLSELMSQTGHLGLAN@ASAPSGEQLLR
sp|Q9UG63|ABCF2	32.58	21	LVDEEPQLTK	sp|P18858|DNLI1	11.1	11	EWNGVVS#ESDSPVK	sp|O15230|LAMA5	9.77	36	TLSELM^SQTGHLGLAN@ASAPSGEQLLR
sp|Q9UG63|ABCF2	32.58	21	MM^ASGLTER	sp|P18858|DNLI1	11.1	11	EWNGVVSES#DSPVK	sp|O15230|LAMA5	9.77	36	VFDLQQNLGSVN@VSTGCAPALQ
sp|Q9UG63|ABCF2	32.58	21	QQVSPIR	sp|P18858|DNLI1	11.1	11	TIQEVLEEQS#EDEDR	sp|O15230|LAMA5	9.77	36	VFDLQQNLGSVN@VSTGCAPALQAQTPGLGPR
sp|Q9UG63|ABCF2	32.58	21	SMLLSAIGK	sp|P18858|DNLI1	11.1	11	TIQEVLEEQS#EDEDREAK	sp|O15230|LAMA5	9.77	36	VWQGHAN@ASFCPH
sp|Q9UG63|ABCF2	32.58	21	TPLHCVMEVDTER	sp|P18858|DNLI1	11.1	11	VLGS#EGEEEDEALS#PAK	sp|O15230|LAMA5	9.77	36	VWQGHAN@ASFCPHGY
sp|Q9UG63|ABCF2	32.58	21	VCLAWLAWQNPH	sp|P18858|DNLI1	11.1	11	VLGS#EGEEEDEALSPAK	sp|O15230|LAMA5	9.77	36	VWQGHAN@ASFCPHGYGCR
sp|P55072|TERA	83.25	105	AFEEAEK	sp|P18858|DNLI1	11.1	11	VLGSEGEEEDEALS#PAK	sp|O15230|LAMA5	9.77	36	YSN@ATGVWLYVDDQLQQMKPHR
sp|P55072|TERA	83.25	105	AHVIVMAATNRPNSIDPALR	tr|B4DTU4|B4DTU4	5.29	3	AETPT#ESVSEPEVATK	sp|O15230|LAMA5	9.77	36	YSN@ATGVWLYVDDQLQQM^KPHR
sp|P55072|TERA	83.25	105	AHVIVM^AATNRPN	tr|B4DTU4|B4DTU4	5.29	3	EWNGVVSES#DSPVK	tr|D6RC59|D6RC59	14.38	2	DHLSDN@YTLDHDR
sp|P55072|TERA	83.25	105	AHVIVM^AATNRPNSIDPALR	tr|B4DTU4|B4DTU4	5.29	3	VLGS#EGEEEDEALS#PAK	tr|D6RC59|D6RC59	14.38	2	GGN@VTLPCK
sp|P55072|TERA	83.25	105	AIANECQANFISIK	sp|Q93033|IGSF2	0.98	1	QS#PDSHVHLR	tr|H0YAP9|H0YAP9	44.15	5	ALDASNVYENIVNYVSEAN@ETAEFALN@TTDR
sp|P55072|TERA	83.25	105	AIGVKPPR	tr|E7ERN5|E7ERN5	4.8	2	AS#PDPQDVRPSVFHNIK	tr|H0YAP9|H0YAP9	44.15	5	KN@ASGIYAEIDGAK
sp|P55072|TERA	83.25	105	AIIFIDELDAIAPK	tr|E7ERN5|E7ERN5	4.8	2	SS#PAVEQQLLVSGPGK	tr|H0YAP9|H0YAP9	44.15	5	LSN@LSNLSHDLVQEAIDHAQDLQQEANELSR
sp|P55072|TERA	83.25	105	ANETHGHVGADLAALCSEAALQAIR	sp|O43852-12|CALU	29.73	3	VHNDAQS#FDY#DHDAFLGAEEAK	tr|H0YAP9|H0YAP9	44.15	5	MNGLVQKALDASNVYENIVNYVSEAN@ETAEFALN@TTDR
sp|P55072|TERA	83.25	105	APAIIFIDELDAIAPK	sp|O43852-12|CALU	29.73	3	VHNDAQS#FDYDHDAFLGAEEAK	tr|H0YAP9|H0YAP9	44.15	5	N@ASGIYAEIDGAK
sp|P55072|TERA	83.25	105	AVANETGAFFFLINGPEIMSK	sp|O43852-12|CALU	29.73	3	VHNDAQSFDY#DHDAFLGAEEAK	sp|P24530-2|EDNRB	1.83	1	GSN@ASLAR
sp|P55072|TERA	83.25	105	AVANETGAFFFLINGPEIM^SK	sp|Q8WXE0-2|CSKI2	15.8	11	GSS#GEGLPFAEEGNLTIK	sp|Q8IWF2|FXRD2	8.19	4	EN@STAFEYLEEFPIQMLAQLETLTGR
sp|P55072|TERA	83.25	105	CIVAPDTVIHCEGEPIK	sp|Q8WXE0-2|CSKI2	15.8	11	LSS#VSGPSPEPPPLDESPGPK	sp|Q8IWF2|FXRD2	8.19	4	N@FSGPDKDVFFDDR
sp|P55072|TERA	83.25	105	CIVAPDTVIHCEGEPIKR	sp|Q8WXE0-2|CSKI2	15.8	11	LSSVSGPS#PEPPPLDESPGPK	sp|Q8IWF2|FXRD2	8.19	4	VQYN@TTIAHVTLDK
sp|P55072|TERA	83.25	105	DELDAIAPK	sp|Q8WXE0-2|CSKI2	15.8	11	RLS#SVSGPSPEPPPLDESPGPK	sp|Q8IWF2|FXRD2	8.19	4	VQYN@TTIAHVTLDKDR
sp|P55072|TERA	83.25	105	DHFEEAMR	sp|Q8WXE0-2|CSKI2	15.8	11	RLSS#VS#GPSPEPPPLDESPGPK	sp|Q8IZY2-2|ABCA7	0.4	1	NHPLN@LTK
sp|P55072|TERA	83.25	105	DHFEEAM^R	sp|Q8WXE0-2|CSKI2	15.8	11	S#GEQIFTQDVRPEQLLEGK	sp|Q9NQ36-2|SCUB2	1.03	1	YVN@LTCSSGK
sp|P55072|TERA	83.25	105	DLEQVANETHGHVGADLAALCSEAALQAIR	sp|Q8WXE0-2|CSKI2	15.8	11	SHSLSRPGPT#EGDAEGEAEGPVGSTLGSYATLTR	tr|F8WA86|F8WA86	6.71	2	LTLQPVDN@STISLQMGTNK
sp|P55072|TERA	83.25	105	DVDLEFLAK	sp|Q8WXE0-2|CSKI2	15.8	11	SPS#QESIGAR	tr|F8WA86|F8WA86	6.71	2	LTLQPVDN@STISLQM^GTNK
sp|P55072|TERA	83.25	105	EAINEDNSVVSLSQPK	sp|Q8WXE0-2|CSKI2	15.8	11	TLSEPAGPSEPPGPPAPAGPAS#DTEEEEPGPEGTPPSR	sp|Q5SZK8-2|FREM2	0.52	1	ATVSIN@DSVSDLPK
sp|P55072|TERA	83.25	105	EAVCIVLSDDTCSDEK	sp|Q8WXE0-2|CSKI2	15.8	11	TS#PSVTPTPAR	sp|Q9HDC9-2|APMAP	10.38	6	AGPN@GTLFVADAYK
sp|P55072|TERA	83.25	105	EDEEESLNEVGYDDIGGCR	sp|Q8WXE0-2|CSKI2	15.8	11	VGLSPDS#PAGDRNSVGSEGSVGSIR	sp|Q9HDC9-2|APMAP	10.38	6	N@MSFVNDL
sp|P55072|TERA	83.25	105	EDEEESLNEVGYDDIGGCRK	tr|C9JBV8|C9JBV8	6.98	3	RSS#LVITTK	sp|Q9HDC9-2|APMAP	10.38	6	N@MSFVNDLTVTQDGR
sp|P55072|TERA	83.25	105	EDIGGLEDVKR	tr|C9JBV8|C9JBV8	6.98	3	S#SLVITTK	sp|Q9HDC9-2|APMAP	10.38	6	N@MSFVNDLTVTQDGRK
sp|P55072|TERA	83.25	105	ELQELVQYPVEHPDK	tr|C9JBV8|C9JBV8	6.98	3	SS#LVITTK	sp|Q9HDC9-2|APMAP	10.38	6	N@M^SFVNDLTVTQDGR
sp|P55072|TERA	83.25	105	EMVELPLR	tr|B5MCI0|B5MCI0	24.2	15	AGS#LAALEK	sp|Q9HDC9-2|APMAP	10.38	6	N@M^SFVNDLTVTQDGRK
sp|P55072|TERA	83.25	105	EM^VELPLR	tr|B5MCI0|B5MCI0	24.2	15	ALVHNFFPEAFDYGQLS#PQNR	sp|Q86TH1|ATL2	2.84	2	DFTLN@ETVNSIFAQGAPR
sp|P55072|TERA	83.25	105	ESIESEIR	tr|B5MCI0|B5MCI0	24.2	15	APEGRS#PLSAEELMTIEDEGVLDK	sp|Q86TH1|ATL2	2.84	2	N@CTGPPCDR
sp|P55072|TERA	83.25	105	ESIESEIRR	tr|B5MCI0|B5MCI0	24.2	15	CALVHNFFPEAFDY#GQLSPQNR	sp|Q9HC84|MUC5B	4.55	17	AQGLVLEASN@GSVLINGQR
sp|P55072|TERA	83.25	105	ETVVEVPQVTWEDIGGLEDVK	tr|B5MCI0|B5MCI0	24.2	15	MGS#IFDREDQASPR	sp|Q9HC84|MUC5B	4.55	17	ATN@STATPSSTLGTTR
sp|P55072|TERA	83.25	105	ETVVEVPQVTWEDIGGLEDVKR	tr|B5MCI0|B5MCI0	24.2	15	NFFPEAFDYGQLS#PQNR	sp|Q9HC84|MUC5B	4.55	17	DIECQAESFPN@WTLAQVGQK
sp|P55072|TERA	83.25	105	EVDIGIPDATGR	tr|B5MCI0|B5MCI0	24.2	15	S#PLSAEELMTIEDEGVLDK	sp|Q9HC84|MUC5B	4.55	17	FGN@LSLYLDNHYCTASATAAAAR
sp|P55072|TERA	83.25	105	FAQTLQQSR	tr|B5MCI0|B5MCI0	24.2	15	S#TSLMEAEPAEPLAAAVEAANGAEQTR	sp|Q9HC84|MUC5B	4.55	17	GN@CTYVLMR
sp|P55072|TERA	83.25	105	FDREVDIGIPDATGR	tr|B5MCI0|B5MCI0	24.2	15	SPLS#AEELM^TIEDEGVLDK	sp|Q9HC84|MUC5B	4.55	17	LDGPTEQCPDPLPLPAGN@CTDEEGICHR
sp|P55072|TERA	83.25	105	FFDELDSIAK	tr|B5MCI0|B5MCI0	24.2	15	ST#SLMEAEPAEPLAAAVEAANGAEQTR	sp|Q9HC84|MUC5B	4.55	17	LPYSLFHN@NTEGQCGTCTNNQR
sp|P55072|TERA	83.25	105	FGMTPSK	tr|B5MCI0|B5MCI0	24.2	15	ST#SLM^EAEPAEPLAAAVEAANGAEQTR	sp|Q9HC84|MUC5B	4.55	17	PVAN@VTCVNK
sp|P55072|TERA	83.25	105	FGM^TPSK	tr|B5MCI0|B5MCI0	24.2	15	STS#LMEAEPAEPLAAAVEAANGAEQTR	sp|Q9HC84|MUC5B	4.55	17	QVN@ETWTLEN@CTVAR
sp|P55072|TERA	83.25	105	FIDELDAIAPK	tr|B5MCI0|B5MCI0	24.2	15	TFSSSS#SSKK	sp|Q9HC84|MUC5B	4.55	17	SLFHN@NTEGQCGTCTNNQR
sp|P55072|TERA	83.25	105	FPSGNQGGAGPSQGSGGGTGGSVYTEDNDDDLYG	tr|B5MCI0|B5MCI0	24.2	15	TFSSSSSS#KK	sp|Q9HC84|MUC5B	4.55	17	STGCAAPMVYLDCSN@SSAGTPGAECLR
sp|P55072|TERA	83.25	105	GDDLSTAILK	tr|B5MCI0|B5MCI0	24.2	15	VHNFFPEAFDYGQLS#PQNR	sp|Q9HC84|MUC5B	4.55	17	TETTMSPLTN@TTTSQGTTR
sp|P55072|TERA	83.25	105	GDIFLVR	sp|Q7Z5J4-3|RAI1	3.84	3	AAS#SPSNPAALPVASDSSPM^GSK	sp|Q9HC84|MUC5B	4.55	17	TETTM^SPLTN@TTTSQGTTR
sp|P55072|TERA	83.25	105	GDTVLLK	sp|Q7Z5J4-3|RAI1	3.84	3	APGASPGNPLS#PSLSDKDR	sp|Q9HC84|MUC5B	4.55	17	VPTAENCQSCN@CTPSGIQCAH
sp|P55072|TERA	83.25	105	GGNIGDGGGAADR	sp|Q7Z5J4-3|RAI1	3.84	3	GAGGS#PVGVEEGLVNVGTGQK	sp|Q9HC84|MUC5B	4.55	17	VVLLDPKPVAN@VTCVNK
sp|P55072|TERA	83.25	105	GPELLTMWFGESEANVR	tr|A6NNR3|A6NNR3	6.29	1	YGQFSGLNPGGRPIT#PPR	sp|Q9HC84|MUC5B	4.55	17	VYLDCSN@SSAGTPGAECLR
sp|P55072|TERA	83.25	105	GPELLTM^WFGESEANVR	tr|E7ESB6|E7ESB6	9.57	6	ALSS#GGSITSPPLSPALPK	sp|Q9HC84|MUC5B	4.55	17	YSFEGSCEYILAQDYCGDN@TTHGTFR
sp|P55072|TERA	83.25	105	GVLFYGPPGC	tr|E7ESB6|E7ESB6	9.57	6	ALSSGGSIT#SPPLSPALPK	sp|Q9P2B2|FPRP	4.21	4	ELDLTCN@ITTDR
sp|P55072|TERA	83.25	105	GVLFYGPPGCGK	tr|E7ESB6|E7ESB6	9.57	6	EPIPEEQEMDFRPVDEGEECS#DSEGSHNEEAKEPDK	sp|Q9P2B2|FPRP	4.21	4	LEN@WTDASR
sp|P55072|TERA	83.25	105	IHVLPIDDTVEGITGNLFEVYLKPY	tr|E7ESB6|E7ESB6	9.57	6	S#ESENWR	sp|Q9P2B2|FPRP	4.21	4	N@VSVAEGK
sp|P55072|TERA	83.25	105	IHVLPIDDTVEGITGNLFEVYLKPYFLEAYRPIR	tr|E7ESB6|E7ESB6	9.57	6	S#FDEVEGVFGR	sp|Q9P2B2|FPRP	4.21	4	QRN@NSWVK
sp|P55072|TERA	83.25	105	IIFIDELDAIAPK	tr|E7ESB6|E7ESB6	9.57	6	S#QSWEER	sp|P05546|HEP2	4.41	4	DFVN@ASSK
sp|P55072|TERA	83.25	105	IIGATNRPDIIDPAILRPGR	sp|P21675|TAF1	4.7	3	DASVFQDESNMSVLDIPSAT#PEK	sp|P05546|HEP2	4.41	4	KDFVN@ASSK
sp|P55072|TERA	83.25	105	IVSQLLTLMDGLK	sp|P21675|TAF1	4.7	3	LLEPPVLTLDPNDENLILEIPDEKEEATSNS#PSK	sp|P05546|HEP2	4.41	4	N@LSMPLLPADFHK
sp|P55072|TERA	83.25	105	IVSQLLTLM^DGLK	sp|P21675|TAF1	4.7	3	SLWNYDYAPPPPPEQCLS#DDEITM^M^APVESK	sp|P05546|HEP2	4.41	4	N@LSM^PLLPADFHK
sp|P55072|TERA	83.25	105	IYIPLPDEK	sp|P27361-2|MK03	5.67	3	IADPEHDHT#GFLTEY#VATR	tr|F8VXR5|F8VXR5	9.09	1	QVPGLHN@GTK
sp|P55072|TERA	83.25	105	KAFEEAEK	sp|P27361-2|MK03	5.67	3	IADPEHDHTGFLT#EYVATR	tr|C9JIE7|C9JIE7	12.84	1	LQGVPHVGAN@VTLSCQSPR
sp|P55072|TERA	83.25	105	KGDIFLVR	sp|P27361-2|MK03	5.67	3	IADPEHDHTGFLTEY#VATR	sp|P05186-2|PPBT	2.68	1	N@KTDVEYESDEK
sp|P55072|TERA	83.25	105	KLADDVDLEQVANETHGHVGADLAALCSEAALQAIR	tr|C9J7P7|C9J7P7	43.33	1	LGPVS#PSLVPAEILPTAPM^LVTGNPGVPVPAAAAAAAQK	tr|H0Y416|H0Y416	4.49	3	AFQYDTN@CSFR
sp|P55072|TERA	83.25	105	KMDLIDLEDETIDAEVMNSLAVTMDDFR	tr|B4E322|B4E322	14.63	7	ELNVS#FINEK	tr|H0Y416|H0Y416	4.49	3	AYSWN@ISR
sp|P55072|TERA	83.25	105	KNVFIIGATNRPDIIDPAILRPGR	tr|B4E322|B4E322	14.63	7	ERS#PS#PSFR	tr|H0Y416|H0Y416	4.49	3	GN@MTCLHSAK
sp|P55072|TERA	83.25	105	KQLAQIK	tr|B4E322|B4E322	14.63	7	ERS#PSPSFR	sp|P05556-2|ITB1	18.12	16	CGWCTN@STFLQEGMPTSAR
sp|P55072|TERA	83.25	105	KYEMFAQTLQQSR	tr|B4E322|B4E322	14.63	7	ERSPSPS#FR	sp|P05556-2|ITB1	18.12	16	CGWCTN@STFLQEGM^PTSAR
sp|P55072|TERA	83.25	105	KYEM^FAQTLQQSR	tr|B4E322|B4E322	14.63	7	MLQAIS#PKQS#PSSS#PTR	sp|P05556-2|ITB1	18.12	16	CHEGN@GTFECGACR
sp|P55072|TERA	83.25	105	LADDVDLEQVANETHGHVGADLAALCSEAALQAIR	tr|B4E322|B4E322	14.63	7	T#SPPCS#PANLSR	sp|P05556-2|ITB1	18.12	16	CSN@ISIGDEVQFEISITSNK
sp|P55072|TERA	83.25	105	LAGESESNLR	tr|B4E322|B4E322	14.63	7	TS#PPCSPANLSR	sp|P05556-2|ITB1	18.12	16	DTCTQECSYFN@ITK
sp|P55072|TERA	83.25	105	LAGESESNLRK	sp|Q8WXE1-3|ATRIP	1.72	1	LAAPS#VSHVSPR	sp|P05556-2|ITB1	18.12	16	EN@SSEICSNNGECVCGQCVCR
sp|P55072|TERA	83.25	105	LDQLIYIPLPDEK	sp|Q86WP2-4|GPBP1	6.29	1	SSTFPQTDVLSS#SLEAEHR	sp|P05556-2|ITB1	18.12	16	KDTCTQECSYFN@ITK
sp|P55072|TERA	83.25	105	LEILQIHTK	sp|P02751-12|FINC	1.29	2	TNTNVNCPIECFMPLDVQADREDS#RE	sp|P05556-2|ITB1	18.12	16	KEN@SSEICSNNGECVCGQ
sp|P55072|TERA	83.25	105	LGDVISIQPCPDVK	sp|P02751-12|FINC	1.29	2	TNTNVNCPIECFM^PLDVQADREDS#RE	sp|P05556-2|ITB1	18.12	16	KEN@SSEICSNNGECVCGQCVCR
sp|P55072|TERA	83.25	105	LIVDEAINEDNSVVSLSQPK	sp|Q27J81|INF2	20.34	17	AHKS#VQANLDQSQR	sp|P05556-2|ITB1	18.12	16	LRNPCTSEQN@CTSPFSYK
sp|P55072|TERA	83.25	105	LYGPPGTGK	sp|Q27J81|INF2	20.34	17	ALEQQASTPPPPPPPPLLPGSS#AEPPPPPPPPPLPSVGAK	sp|P05556-2|ITB1	18.12	16	NPCTSEQN@CTSPFSYK
sp|P55072|TERA	83.25	105	MDELQLFR	sp|Q27J81|INF2	20.34	17	DPTSLLGVLQAEADS#TS#EGLEDAVHSR	sp|P05556-2|ITB1	18.12	16	SAVGTLSAN@SSNVIQLIIDAYNSL
sp|P55072|TERA	83.25	105	MDLIDLEDETIDAEVMNSLAVTMDDFR	sp|Q27J81|INF2	20.34	17	DPTSLLGVLQAEADSTS#EGLEDAVHSR	sp|P05556-2|ITB1	18.12	16	SCGECIQAGPNCGWCTN@STFLQEGMPTSAR
sp|P55072|TERA	83.25	105	MDLIDLEDETIDAEVMNSLAVTM^DDFR	sp|Q27J81|INF2	20.34	17	EHNSMWASLS#SPDAEAVEPDFSSIER	sp|P05556-2|ITB1	18.12	16	SCGECIQAGPNCGWCTN@STFLQEGM^PTSAR
sp|P55072|TERA	83.25	105	MDLIDLEDETIDAEVM^NSLAVTMDDFR	sp|Q27J81|INF2	20.34	17	GARPPAAGPGGDEDEDEEDT#APESALDTS#LDK	sp|P05556-2|ITB1	18.12	16	TN@STFLQEGMPTSAR
sp|P55072|TERA	83.25	105	MDLIDLEDETIDAEVM^NSLAVTM^DDFR	sp|Q27J81|INF2	20.34	17	GARPPAAGPGGDEDEDEEDT#APESALDTSLDK	sp|P05556-2|ITB1	18.12	16	TSEQN@CTSPFSYK
sp|P55072|TERA	83.25	105	MTNGFSGADLTEICQR	sp|Q27J81|INF2	20.34	17	GARPPAAGPGGDEDEDEEDTAPESALDTS#LDK	tr|H0YA68|H0YA68	7.24	5	ALHALN@VTWR
sp|P55072|TERA	83.25	105	M^DELQLFR	sp|Q27J81|INF2	20.34	17	GSS#PQNTTTPK	tr|H0YA68|H0YA68	7.24	5	AQN@YTYAIR
sp|P55072|TERA	83.25	105	M^DLIDLEDETIDAEVMNSLAVTMDDFR	sp|Q27J81|INF2	20.34	17	GSS#PQNTTTPKPSVEGQQPAAAAACEPVDHAQSESILK	tr|H0YA68|H0YA68	7.24	5	RPYVSYVN@NSIAR
sp|P55072|TERA	83.25	105	M^TNGFSGADLTEICQR	sp|Q27J81|INF2	20.34	17	QDAKDPT#SLLGVLQAEADSTSEGLEDAVHSR	tr|H0YA68|H0YA68	7.24	5	VTDEAGHPVPSQIQN@STETPSAY
sp|P55072|TERA	83.25	105	NAPAIIFIDELDAIAPK	sp|Q27J81|INF2	20.34	17	S#S#PQNTTTPKPSVEGQQPAAAAACEPVDHAQSESILK	tr|H0YA68|H0YA68	7.24	5	VTDEAGHPVPSQIQN@STETPSAYDLLILTTIPGLSYR
sp|P55072|TERA	83.25	105	NVFIIGATNRPDIIDPA	sp|Q27J81|INF2	20.34	17	S#SWYVDASDVLTTEDPQCPQPLEGAWPVTLGDAQALKPLK	tr|H7C2Y5|H7C2Y5	18.45	4	GDDLYTN@VTISLVESLVGFEMDITHLDGHK
sp|P55072|TERA	83.25	105	NVFIIGATNRPDIIDPAILR	sp|Q27J81|INF2	20.34	17	S#VQANLDQSQR	tr|H7C2Y5|H7C2Y5	18.45	4	GDDLYTN@VTISLVESLVGFEM^DITHLDGHK
sp|P55072|TERA	83.25	105	NVFIIGATNRPDIIDPAILRPGR	sp|Q27J81|INF2	20.34	17	SFSEDAVTDS#SGSGTLPR	tr|H7C2Y5|H7C2Y5	18.45	4	RGDDLYTN@VTISLVESLVGFEMDITHLDGHK
sp|P55072|TERA	83.25	105	PDIIDPAILR	sp|Q27J81|INF2	20.34	17	SFSEDAVTDSSGS#GTLPR	tr|H7C2Y5|H7C2Y5	18.45	4	RGDDLYTN@VTISLVESLVGFEM^DITHLDGHK
sp|P55072|TERA	83.25	105	QAAPCVLFFDELDSIAK	sp|Q27J81|INF2	20.34	17	SQEEVPPDS#DDNKTK	tr|D6RE16|D6RE16	4.62	1	LSDTAN@YTCVAK
sp|P55072|TERA	83.25	105	QTNPSAMEVEEDDPVPEIR	sp|P05023|AT1A1	6.84	6	DKYEPAAVS#EQGDKK	sp|P07585-2|PGS2	30.8	20	AVDN@GSLANTPHLR
sp|P55072|TERA	83.25	105	QTNPSAM^EVEEDDPVPEIR	sp|P05023|AT1A1	6.84	6	EVSMDDHKLS#LDELHR	sp|P07585-2|PGS2	30.8	20	DN@GSLANTPHLR
sp|P55072|TERA	83.25	105	RDHFEEAMR	sp|P05023|AT1A1	6.84	6	LNIPVS#QVNPR	sp|P07585-2|PGS2	30.8	20	FNSISAVDN@GSLANTPHLR
sp|P55072|TERA	83.25	105	RDHFEEAM^R	sp|P05023|AT1A1	6.84	6	S#PDFTNENPLETR	sp|P07585-2|PGS2	30.8	20	GLSFNSISAVDN@GSLANTPHLR
sp|P55072|TERA	83.25	105	REDEEESLNEVGYDDIGGCR	sp|P05023|AT1A1	6.84	6	VDNSS#LTGESEPQTR	sp|P07585-2|PGS2	30.8	20	IADTN@ITSIPQ
sp|P55072|TERA	83.25	105	RSVSDNDIR	sp|P05023|AT1A1	6.84	6	YEPAAVS#EQGDKK	sp|P07585-2|PGS2	30.8	20	IADTN@ITSIPQGLPPSLTEL
sp|P55072|TERA	83.25	105	SGADLTEICQR	sp|P39880-6|CUX1	7.87	6	AAPSSEGDS#CDGVEATEGPGSADTEEPK	sp|P07585-2|PGS2	30.8	20	IADTN@ITSIPQGLPPSLTELH
sp|P55072|TERA	83.25	105	SVSDNDIR	sp|P39880-6|CUX1	7.87	6	HSS#VSDSQPCEPPSVGTEYSQGASPQPQHQLK	sp|P07585-2|PGS2	30.8	20	IADTN@ITSIPQGLPPSLTELHLD
sp|P55072|TERA	83.25	105	VEVPQVTWEDIGGLEDVK	sp|P39880-6|CUX1	7.87	6	RPS#SLQSLFGLPEAAGAR	sp|P07585-2|PGS2	30.8	20	IADTN@ITSIPQGLPPSLTELHLDGNK
sp|P55072|TERA	83.25	105	VEVPQVTWEDIGGLEDVKR	sp|P39880-6|CUX1	7.87	6	RPSS#LQSLFGLPEAAGAR	sp|P07585-2|PGS2	30.8	20	ISAVDN@GSLANTPHLR
sp|P55072|TERA	83.25	105	VINQILTEMDGMSTK	sp|P39880-6|CUX1	7.87	6	S#PIVPM^S#KPTK	sp|P07585-2|PGS2	30.8	20	LGLSFNSISAVDN@GSLANTPH
sp|P55072|TERA	83.25	105	VINQILTEMDGM^STK	sp|P39880-6|CUX1	7.87	6	SLT#ELVQQPCPPIEASK	sp|P07585-2|PGS2	30.8	20	LGLSFNSISAVDN@GSLANTPHL
sp|P55072|TERA	83.25	105	VINQILTEM^DGMSTK	tr|C9JGM9|C9JGM9	11.86	1	VAGS#PLGATQTCNK	sp|P07585-2|PGS2	30.8	20	LGLSFNSISAVDN@GSLANTPHLR
sp|P55072|TERA	83.25	105	VINQILTEM^DGM^STK	sp|O75376-2|NCOR1	10.4	15	AQLS#PGIYDDTSAR	sp|P07585-2|PGS2	30.8	20	LHNNN@ISVVGSSDFCPPGHNTK
sp|P55072|TERA	83.25	105	VLFFDELDSIAK	sp|O75376-2|NCOR1	10.4	15	GNTEPAVELEPTTETAPSTS#PSLAVPSTK	sp|P07585-2|PGS2	30.8	20	NSISAVDN@GSLANTPHLR
sp|P55072|TERA	83.25	105	VVETDPSPYCIVAPDTVIHCEGEPIK	sp|O75376-2|NCOR1	10.4	15	GS#PHSDLK	sp|P07585-2|PGS2	30.8	20	SAVDN@GSLANTPHLR
sp|P55072|TERA	83.25	105	VVETDPSPYCIVAPDTVIHCEGEPIKR	sp|O75376-2|NCOR1	10.4	15	HEAPS#SPISGQPCGDDQNASPSK	sp|P07585-2|PGS2	30.8	20	SFNSISAVDN@GSLANTPHLR
sp|P55072|TERA	83.25	105	VVEVPQVTWEDIGGLEDVKR	sp|O75376-2|NCOR1	10.4	15	KT#PEVVQSTRPIIEGSISQGTPIK	sp|P07585-2|PGS2	30.8	20	SISAVDN@GSLANTPHLR
sp|P55072|TERA	83.25	105	WALSQSNPSALR	sp|O75376-2|NCOR1	10.4	15	MLSS#TPPTPIACAPSAVNQAAPHQQNR	sp|P07585-2|PGS2	30.8	20	VDN@GSLANTPHLR
sp|P55072|TERA	83.25	105	YEMFAQTLQQSR	sp|O75376-2|NCOR1	10.4	15	S#PGSISYLPSFFTK	sp|P07585-2|PGS2	30.8	20	YIQVVYLHNNN@ISVVGSSDFCPPGHNTK
sp|P55072|TERA	83.25	105	YEM^FAQTLQQSR	sp|O75376-2|NCOR1	10.4	15	S#PNREWEVLQPAPHQVITNLPEGVR	tr|B7ZMI3|B7ZMI3	1.8	1	VESGEN@CSSPAPR
sp|P43686|PRS6B	82.78	33	ADTLDPALLR	sp|O75376-2|NCOR1	10.4	15	SHVSSEPYEPIS#PPQVPVVHEK	tr|B7Z230|B7Z230	13.66	3	YHYN@ASLLDGTLLDSTWNLGK
sp|P43686|PRS6B	82.78	33	ADTLDPALLRPGR	sp|O75376-2|NCOR1	10.4	15	SKS#PIPGQGYLGTER	tr|B7Z230|B7Z230	13.66	3	YHYN@GTFLDGTLFDSSHNR
sp|P43686|PRS6B	82.78	33	AQDEIPALSVSR	sp|O75376-2|NCOR1	10.4	15	SST#SPCGTSKS#PNREWEVLQPAPHQVITNLPEGVR	tr|B7Z230|B7Z230	13.66	3	YHYN@GTLLDGTLFDSSYSR
sp|P43686|PRS6B	82.78	33	AQDEIPALSVSRPQTGLSFLGPEPEDLEDLYSR	sp|O75376-2|NCOR1	10.4	15	SSTSPCGTS#KSPNREWEVLQPAPHQVITNLPEGVR	tr|Q5TCJ5|Q5TCJ5	3.73	2	AN@CSVYESCVDCVLAR
sp|P43686|PRS6B	82.78	33	AVAHHTTAAFIR	sp|O75376-2|NCOR1	10.4	15	VS#PENLVDK	tr|Q5TCJ5|Q5TCJ5	3.73	2	SN@ETQCFNFIR
sp|P43686|PRS6B	82.78	33	DEQEHEFYK	sp|O75376-2|NCOR1	10.4	15	YETPSDAIEVIS#PASSPAPPQEK	sp|Q96PE1|GP124	4.19	4	LFHSHSN@TSR
sp|P43686|PRS6B	82.78	33	EAVELPLTHFELYK	sp|O75376-2|NCOR1	10.4	15	YETPSDAIEVISPASS#PAPPQEK	sp|Q96PE1|GP124	4.19	4	LFHSHSN@TSRPGAAGPGK
sp|P43686|PRS6B	82.78	33	EFLHAQEEVK	sp|Q8N612|F16A2	6.17	3	QQS#LGGSESPGPAPCSPGLSASPASSPGR	sp|Q96PE1|GP124	4.19	4	LN@ISGNIFSSLQPGVFDELPALK
sp|P43686|PRS6B	82.78	33	ELLKPNASVALHK	sp|Q8N612|F16A2	6.17	3	RPS#LGELLLR	sp|Q96PE1|GP124	4.19	4	LPFQCSASYLGN@DTR
sp|P43686|PRS6B	82.78	33	ENAPAIIFIDEIDAIATK	sp|Q8N612|F16A2	6.17	3	TWSAPYDGERPS#PEPSPFGSR	sp|P24071-9|FCAR	10.06	1	FWN@ETDPEFVIDHMDANK
sp|P43686|PRS6B	82.78	33	FDAQTGADR	sp|Q9H6H4|REEP4	11.67	3	AGGLQDS#DTEDECWSDTEAVPR	sp|Q9H0X4-2|ITFG3	9.81	3	AAAVSGAN@GSTLWER
sp|P43686|PRS6B	82.78	33	GVLMYGPPGCGK	sp|Q9H6H4|REEP4	11.67	3	AGGLQDSDTEDECWS#DTEAVPR	sp|Q9H0X4-2|ITFG3	9.81	3	SDPHWESMLN@ATTR
sp|P43686|PRS6B	82.78	33	HSNALVDVLPPEADSSIMMLTSDQKPDVMYADIGGMDIQK	sp|Q9H6H4|REEP4	11.67	3	S#FSMQDLR	sp|Q9H0X4-2|ITFG3	9.81	3	VLLELAN@VSTHIVAFDAVLFEPSR
sp|P43686|PRS6B	82.78	33	IEFPLPDR	sp|Q14134-2|TRI29	4.91	2	RY#S#M^YLTPKGGVR	sp|O14494|LPP1	4.93	1	IN@CSDGYIEYYICR
sp|P43686|PRS6B	82.78	33	IEFPLPDRR	sp|Q14134-2|TRI29	4.91	2	SGS#EEVLCDSCIGNK	tr|F8WCU2|F8WCU2	28.38	2	IEVLHRPEN@CSK
sp|P43686|PRS6B	82.78	33	ILLELLNQMDGFDQNVNVK	sp|Q9H4L5-7|OSBL3	10.07	5	ALVHQLS#NESR	tr|F8WCU2|F8WCU2	28.38	2	KEESTEEVKIEVLHRPEN@CSK
sp|P43686|PRS6B	82.78	33	ILLELLNQM^DGFDQNVNVK	sp|Q9H4L5-7|OSBL3	10.07	5	QDS#WEVVEGLR	tr|H7C2Z0|H7C2Z0	7.5	4	CIPVMEAQEYIAN@VTSSSSAK
sp|P43686|PRS6B	82.78	33	IQSIPLVIGQFLEAVDQNTAIVGSTTGSNYYVR	sp|Q9H4L5-7|OSBL3	10.07	5	QLM^EQDASSSPS#AQVIGLK	tr|H7C2Z0|H7C2Z0	7.5	4	CIPVM^EAQEYIAN@VTSSSSAK
sp|P43686|PRS6B	82.78	33	ISGADINSICQESGMLAVR	sp|Q9H4L5-7|OSBL3	10.07	5	TYS#APAINAIQGGSFESPK	tr|H7C2Z0|H7C2Z0	7.5	4	IAN@VTSSSSAK
sp|P43686|PRS6B	82.78	33	KDEQEHEFYK	sp|Q9H4L5-7|OSBL3	10.07	5	TYS#APAINAIQGGSFESPKK	tr|H7C2Z0|H7C2Z0	7.5	4	IPVMEAQEYIAN@VTSSSSAK
sp|P43686|PRS6B	82.78	33	KIEFPLPDR	sp|Q96JG6|CC132	9.44	14	DEETEDVLASNGYES#DEQEK	sp|P78357|CNTP1	4.19	4	DVN@FTLDGYVQR
sp|P43686|PRS6B	82.78	33	KLQQELEFLEVQEEYIKDEQK	sp|Q96JG6|CC132	9.44	14	FMEQS#RSPSVSPSK	sp|P78357|CNTP1	4.19	4	PVTDGQPHSIN@ITR
sp|P43686|PRS6B	82.78	33	LIFSTITSK	sp|Q96JG6|CC132	9.44	14	FM^EQS#RSPS#VSPSKQPVSTSSK	sp|P78357|CNTP1	4.19	4	VDGQLVN@LTLVEGR
sp|P43686|PRS6B	82.78	33	LQQELEFLEVQEEYIK	sp|Q96JG6|CC132	9.44	14	FM^EQS#RSPSVSPSK	sp|P78357|CNTP1	4.19	4	WDCHSN@QTAFHGCMELLK
sp|P43686|PRS6B	82.78	33	LQQELEFLEVQEEYIKDEQK	sp|Q96JG6|CC132	9.44	14	HKDEETEDVLASNGY#ESDEQEK	tr|B7WP84|B7WP84	8.93	2	ITN@ISAVEMTPLPTCLQFNR
sp|P43686|PRS6B	82.78	33	MNLSEEVDLEDYVARPDK	sp|Q96JG6|CC132	9.44	14	HKDEETEDVLASNGYES#DEQEK	tr|B7WP84|B7WP84	8.93	2	VN@LSFDFPFYGHFLR
sp|P43686|PRS6B	82.78	33	M^NLSEEVDLEDYVARPDK	sp|Q96JG6|CC132	9.44	14	KKS#DYSLNK	tr|H0Y5I3|H0Y5I3	8.76	4	ASN@ISSPGCEK
sp|P43686|PRS6B	82.78	33	QIGIDPPR	sp|Q96JG6|CC132	9.44	14	QGLKS#PQESLSDLGAIESLR	tr|H0Y5I3|H0Y5I3	8.76	4	N@STGAYCGMGENK
sp|P43686|PRS6B	82.78	33	REAVELPLTHFELYK	sp|Q96JG6|CC132	9.44	14	S#PSVS#PSKQPVSTSSK	tr|H0Y5I3|H0Y5I3	8.76	4	N@STGAYCGM^GENK
sp|P43686|PRS6B	82.78	33	RFDAQTGADR	sp|Q96JG6|CC132	9.44	14	S#PSVSPSK	tr|H0Y5I3|H0Y5I3	8.76	4	VPIN@TSCNPTAH
sp|P43686|PRS6B	82.78	33	VIMATNR	sp|Q96JG6|CC132	9.44	14	SAYQEYDS#DS#DVPEELKR	sp|P61019-2|RAB2A	7.98	1	IGPQHAATN@ATHAGN
sp|P43686|PRS6B	82.78	33	VVGSEFVQK	sp|Q96JG6|CC132	9.44	14	SAYQEYDS#DSDVPEELK	sp|Q10588|BST1	17.92	4	DSSGVIHVMLN@GSEPTGAYPIK
sp|P43686|PRS6B	82.78	33	YLGEGPR	sp|Q96JG6|CC132	9.44	14	SAYQEYDS#DSDVPEELKR	sp|Q10588|BST1	17.92	4	N@CTAIWEAFK
sp|P62191|PRS4	75.45	43	AICTEAGLMALR	sp|Q96JG6|CC132	9.44	14	SPSVS#PSKQPVSTSSK	sp|Q10588|BST1	17.92	4	NKN@CTAIWEAFK
sp|P62191|PRS4	75.45	43	AICTEAGLM^ALR	sp|Q8WU79-3|SMAP2	14.9	7	DLDLLASVPS#PSSSGSR	sp|Q10588|BST1	17.92	4	VALDKDPCSVLPSDYDLFIN@LSR
sp|P62191|PRS4	75.45	43	APQETYADIGGLDNQIQEIK	sp|Q8WU79-3|SMAP2	14.9	7	KVVGSMPTAGS#AGSVPENLNLFPEPGSK	tr|G5E9N0|G5E9N0	2.65	1	EN@NTGVVSQTFK
sp|P62191|PRS4	75.45	43	AVANQTSATFLR	sp|Q8WU79-3|SMAP2	14.9	7	KVVGSMPTAGSAGS#VPENLNLFPEPGSK	tr|D6RBW5|D6RBW5	9.66	1	LQNLVIPWAPEN@LTLHK
sp|P62191|PRS4	75.45	43	DDKDKK	sp|Q8WU79-3|SMAP2	14.9	7	KVVGSM^PTAGSAGS#VPENLNLFPEPGSK	tr|H0YBM5|H0YBM5	20.95	1	STLQVLDSATGNWFSACFDN@FTEALAETACR
sp|P62191|PRS4	75.45	43	DDLSGADIK	sp|Q8WU79-3|SMAP2	14.9	7	TS#NTLEKDLDLLASVPSPSSSGSR	tr|B7ZAD3|B7ZAD3	4.25	1	TCN@ASQGFK
sp|P62191|PRS4	75.45	43	DLLEPGCSVLLNHK	sp|Q8WU79-3|SMAP2	14.9	7	VVGSMPTAGSAGS#VPENLNLFPEPGSK	tr|Q5SZE2|Q5SZE2	13.95	2	LWLPVN@LTWADLEDR
sp|P62191|PRS4	75.45	43	DYLLMEEEFIR	sp|Q8WU79-3|SMAP2	14.9	7	VVGSM^PTAGSAGS#VPENLNLFPEPGSK	tr|Q5SZE2|Q5SZE2	13.95	2	LWLPVN@LTWADLEDRDGR
sp|P62191|PRS4	75.45	43	EEFIRNQEQMKPLEEK	tr|J3KT76|J3KT76	23.3	1	GADAGSSGGTGPTEGY#SPPAASTR	tr|F8W7F3|F8W7F3	7.36	1	SLNSFN@YTHSPK
sp|P62191|PRS4	75.45	43	ESVELPLTHPEYYEEMGIKPPK	sp|Q13291-3|SLAF1	5.25	1	SLTIY#AQVQKPGPLQK	sp|P16284-5|PECA1	11.72	7	AMVEHSGN@YTCK
sp|P62191|PRS4	75.45	43	ESVELPLTHPEYYEEM^GIKPPK	sp|P42345|MTOR	3.65	8	EMSQEES#TRFYDQLNHHIFELVSS#S#DANERK	sp|P16284-5|PECA1	11.72	7	AM^VEHSGN@YTCK
sp|P62191|PRS4	75.45	43	GPDAASK	sp|P42345|MTOR	3.65	8	KLHVS#TINLQK	sp|P16284-5|PECA1	11.72	7	DDVLFYN@ISSMK
sp|P62191|PRS4	75.45	43	GVILYGPPGTGK	sp|P42345|MTOR	3.65	8	LHVS#TINLQK	sp|P16284-5|PECA1	11.72	7	EGKPFYQMTSN@ATQAFWTK
sp|P62191|PRS4	75.45	43	IEFPLPDEK	sp|P42345|MTOR	3.65	8	TDSY#SAGQSVEILDGVELGEPAHK	sp|P16284-5|PECA1	11.72	7	VN@CSVPEEK
sp|P62191|PRS4	75.45	43	IETLDPALIR	sp|P42345|MTOR	3.65	8	TGTTVPES#IHS#FIGDGLVKPEALNK	sp|P16284-5|PECA1	11.72	7	VSSIVVN@ITELFSKPELESSFTHLDQGER
sp|P62191|PRS4	75.45	43	IETLDPALIRPGR	sp|P42345|MTOR	3.65	8	TGTTVPES#IHSFIGDGLVKPEALNK	sp|P16284-5|PECA1	11.72	7	YKDDVLFYN@ISSMK
sp|P62191|PRS4	75.45	43	IFQIHTSR	sp|P42345|MTOR	3.65	8	TGTTVPESIHS#FIGDGLVKPEALNK	sp|P13674-3|P4HA1	2.71	3	DMSDGFISN@LTIQR
sp|P62191|PRS4	75.45	43	IKDYLLMEEEFIR	sp|P42345|MTOR	3.65	8	TRTDSYS#AGQSVEILDGVELGEPAHK	sp|P13674-3|P4HA1	2.71	3	DM^SDGFISN@LTIQR
sp|P62191|PRS4	75.45	43	KIEFPLPDEK	sp|Q9Y4E6-2|WDR7	2.54	2	GS#PPTSSNIVQGQIK	sp|P13674-3|P4HA1	2.71	3	SDGFISN@LTIQR
sp|P62191|PRS4	75.45	43	KQEGTPEGLYL	sp|Q9Y4E6-2|WDR7	2.54	2	S#SSQIPEGFGLTSGGSNYSLAR	sp|P04196|HRG	9.52	5	IADAHLDRVEN@TTVY
sp|P62191|PRS4	75.45	43	KYEPPVPTR	sp|Q2M2Z5-5|KIZ	3.7	2	RAS#PPVS#PIPVSEYCESENK	sp|P04196|HRG	9.52	5	IADAHLDRVEN@TTVYY
sp|P62191|PRS4	75.45	43	LPLVTPHTQCR	sp|Q2M2Z5-5|KIZ	3.7	2	RAS#PPVSPIPVSEYCESENK	sp|P04196|HRG	9.52	5	IADAHLDRVEN@TTVYYL
sp|P62191|PRS4	75.45	43	MTLADDVTLDDLIMAK	sp|P52756|RBM5	6.99	6	DYDS#PERER	sp|P04196|HRG	9.52	5	VEN@TTVYYLVLDVQESDCSVLSR
sp|P62191|PRS4	75.45	43	MTLADDVTLDDLIM^AK	sp|P52756|RBM5	6.99	6	GLVAAYSGDS#DNEEELVER	sp|P04196|HRG	9.52	5	VIDFN@CTTSSVSSALANTK
sp|P62191|PRS4	75.45	43	M^TLADDVTLDDLIMAK	sp|P52756|RBM5	6.99	6	GLVAAYSGDS#DNEEELVERLESEEEK	sp|Q6UWY0|ARSK	5.6	2	GLDPN@YTTWMDVMER
sp|P62191|PRS4	75.45	43	M^TLADDVTLDDLIM^AK	sp|P52756|RBM5	6.99	6	SEDGYHS#DGDYGEHDYR	sp|Q6UWY0|ARSK	5.6	2	QSIGQN@YSNVIANLR
sp|P62191|PRS4	75.45	43	NQEQMKPLEEK	sp|P52756|RBM5	6.99	6	SGDS#DNEEELVER	sp|Q8WWI5-3|CTL1	5.37	2	CAPVN@ISCYAK
sp|P62191|PRS4	75.45	43	NQEQM^KPLEEK	sp|P52756|RBM5	6.99	6	YDDYRDY#DSPERER	sp|Q8WWI5-3|CTL1	5.37	2	FAEIN@GSALCSYNLKPSEYTTSPK
sp|P62191|PRS4	75.45	43	NQEQM^KPLEEKQEEERSK	tr|K7EN42|K7EN42	13.64	1	GGLS#PANDTGAK	sp|P15529-15|MCP	12.36	3	GFYLDGSDTIVCDSN@STWDPPVPK
sp|P62191|PRS4	75.45	43	SKENVLYK	sp|Q9UL54-2|TAOK2	4.58	2	AGS#LKDPDVAELFFKDDPEK	sp|P15529-15|MCP	12.36	3	N@HTWLPVSDDACYR
sp|P62191|PRS4	75.45	43	SKVDDLR	sp|Q9UL54-2|TAOK2	4.58	2	SLADAS#DNEEEEEEEEEEEEEEEGPEAR	sp|P15529-15|MCP	12.36	3	TICDRN@HTWLPVSDDACYR
sp|P62191|PRS4	75.45	43	TMLELLNQLDGFDSR	sp|Q8TEP8-2|CE192	1.85	2	GEVISSGS#KPLS#PGPCLDIPSILSNK	sp|Q8NBK3-2|SUMF1	4.58	1	FVN@STGYLTEAEK
sp|P62191|PRS4	75.45	43	TM^LELLNQLDGFDSR	sp|Q8TEP8-2|CE192	1.85	2	GEVISSGSKPLS#PGPCLDIPSILSNK	sp|Q8N441|FGRL1	1.79	1	AGAIN@ATYK
sp|P62191|PRS4	75.45	43	VAEEHAPSIVFIDEIDAIGTK	sp|Q96TA1-2|NIBL1	11.6	9	GLLAQGLRPES#PPPAGPLLNGAPAGES#PQPK	sp|Q9NYU2-2|UGGG1	1.63	3	GTEVN@TTVIGENDPIDEVQGF
sp|P62191|PRS4	75.45	43	VHAVIGVLMDDTDPLVTVMK	sp|Q96TA1-2|NIBL1	11.6	9	GLLAQGLRPES#PPPAGPLLNGAPAGESPQPK	sp|Q9NYU2-2|UGGG1	1.63	3	GTEVN@TTVIGENDPIDEVQGFLF
sp|P62191|PRS4	75.45	43	VHAVIGVLM^DDTDPLVTVMK	sp|Q96TA1-2|NIBL1	11.6	9	GLLAQGLRPESPPPAGPLLNGAPAGES#PQPK	sp|Q9NYU2-2|UGGG1	1.63	3	GTEVN@TTVIGENDPIDEVQGFLFGK
sp|P62191|PRS4	75.45	43	VIMATNR	sp|Q96TA1-2|NIBL1	11.6	9	QVVS#VVQDEEVGLPFEASPESPPPAS#PDGVTEIR	sp|Q92673|SORL	5.69	9	AASN@FTEIK
sp|P62191|PRS4	75.45	43	VTNEDFK	sp|Q96TA1-2|NIBL1	11.6	9	QVVS#VVQDEEVGLPFEASPESPPPASPDGVTEIR	sp|Q92673|SORL	5.69	9	AIN@QTAVECTWTGPR
sp|P62191|PRS4	75.45	43	VTNEDFKK	sp|Q96TA1-2|NIBL1	11.6	9	QVVSVVQDEEVGLPFEASPES#PPPAS#PDGVTEIR	sp|Q92673|SORL	5.69	9	CPN@GTCIPSSK
sp|P62191|PRS4	75.45	43	VVGSELIQK	sp|Q96TA1-2|NIBL1	11.6	9	QVVSVVQDEEVGLPFEASPES#PPPASPDGVTEIR	sp|Q92673|SORL	5.69	9	GIGN@WSDSK
sp|P62191|PRS4	75.45	43	YDSNSGGER	sp|Q96TA1-2|NIBL1	11.6	9	QVVSVVQDEEVGLPFEASPESPPPAS#PDGVTEIR	sp|Q92673|SORL	5.69	9	LTIVN@SSVLDRPR
sp|P62191|PRS4	75.45	43	YEPPVPTR	sp|Q96TA1-2|NIBL1	11.6	9	SGGGGSPSPST#PESATLSEK	sp|Q92673|SORL	5.69	9	N@STVEYTLNK
sp|P62191|PRS4	75.45	43	YLGDGPK	sp|P32418-2|NAC1	4.27	2	GGFT#ITDEYDDKQPLTSK	sp|Q92673|SORL	5.69	9	TPHATCFNGEDFDRPVVVSN@CSCTR
sp|P62333|PRS10	59.9	28	ADHDFVVQEDFMK	sp|P32418-2|NAC1	4.27	2	GMIIEHEGDRPSS#KTEIEMDGK	sp|Q92673|SORL	5.69	9	VYGQVSLN@DSHNQMVVHWAGEK
sp|P62333|PRS10	59.9	28	ADHDFVVQEDFM^K	sp|O15231-2|ZN185	16.37	5	QS#SPSGSEQLVR	sp|Q92673|SORL	5.69	9	YHIIVQLGN@MSK
sp|P62333|PRS10	59.9	28	AVASQLDCNFLK	sp|O15231-2|ZN185	16.37	5	RES#CGSSVLTDFEGK	sp|Q92484|ASM3A	15.01	5	GAN@ASNPGPFGDVLCDSPYQLILSAFDFIK
sp|P62333|PRS10	59.9	28	DHQPCIIFMDEIDAIGGR	sp|O15231-2|ZN185	16.37	5	RESCGS#SVLTDFEGKDVATK	sp|Q92484|ASM3A	15.01	5	LLDMLQYYLN@LTEANLK
sp|P62333|PRS10	59.9	28	DHQPCIIFM^DEIDAIGGR	sp|O15231-2|ZN185	16.37	5	RSS#TSGDTEEEEEEEVVPFSSDEQKR	sp|Q92484|ASM3A	15.01	5	LLDM^LQYYLN@LTEANLK
sp|P62333|PRS10	59.9	28	EMFNYAR	sp|O15231-2|ZN185	16.37	5	STGS#PTQETQAPFIAK	sp|Q92484|ASM3A	15.01	5	TDPANQFEWLESTLN@NSQQNK
sp|P62333|PRS10	59.9	28	EVDPLVYNMSHEDPGNVSYSEIGGLSEQIR	sp|P84157-2|MXRA7	20	5	GPSSEGPEEEDGEGFS#FK	sp|Q92484|ASM3A	15.01	5	YLN@LTEANLK
sp|P62333|PRS10	59.9	28	EVIELPLTNPELFQR	sp|P84157-2|MXRA7	20	5	GPSSEGPEEEDGEGFS#FKYSPGK	tr|F8W8W7|F8W8W7	9.96	2	QEEAGVRPSAGN@VSTHPSLSQR
sp|P62333|PRS10	59.9	28	FSEGTSADR	sp|P84157-2|MXRA7	20	5	QEEEQDLDGEKGPSS#EGPEEEDGEGFSFK	tr|F8W8W7|F8W8W7	9.96	2	QEEAGVRPSAGN@VSTHPSLSQRPGGSTK
sp|P62333|PRS10	59.9	28	GCLLYGPPGTGK	sp|P84157-2|MXRA7	20	5	QEEEQDLDGEKGPSSEGPEEEDGEGFS#FK	sp|Q96K78|GP128	7.9	4	DVTAPLNN@ISSEVQILTSDANK
sp|P62333|PRS10	59.9	28	IHAGPITK	sp|P84157-2|MXRA7	20	5	QEEEQDLDGEKGPSSEGPEEEDGEGFSFKYS#PGK	sp|Q96K78|GP128	7.9	4	IAIQSAN@FSSENAVGPSNVR
sp|P62333|PRS10	59.9	28	IHIDLPNEQAR	sp|P17152|TMM11	5.73	1	LGPGS#SGGSAR	sp|Q96K78|GP128	7.9	4	LTAEN@ITSATR
sp|P62333|PRS10	59.9	28	IIFMDEIDAIGGR	tr|E7EP70|E7EP70	1.66	1	KLESSEENLS#SEDEELPCFQHLLFGK	sp|Q96K78|GP128	7.9	4	VVGQIFN@TSR
sp|P62333|PRS10	59.9	28	LSDGFNGADLR	sp|Q93084-4|AT2A3	3.41	2	HFS#VTAEGGLSPAQVTGAR	sp|Q9NZQ7-2|PD1L1	5.11	1	LFN@VTSTLR
sp|P62333|PRS10	59.9	28	LYGPPGTGK	sp|Q93084-4|AT2A3	3.41	2	VGEAT#ETALTCLVEK	sp|Q8IWW6-3|RHG12	1.39	1	QVAGLPNN@STK
sp|P62333|PRS10	59.9	28	MIMATNRPDTLDPALLR	sp|O60658-6|PDE8A	1.59	1	IHS#MTIEAPITK	sp|Q8N6G6|ATL1	3.46	3	CLLN@STEVNPAHCAGK
sp|P62333|PRS10	59.9	28	NVCTEAGMFAIR	sp|P25440|BRD2	11.24	8	ADTTTPTPTAILAPGS#PAS#PPGSLEPK	sp|Q8N6G6|ATL1	3.46	3	LGSPHHLHEGSLLLTN@VSSSDQGLYSCR
sp|P62333|PRS10	59.9	28	TLMELLNQMDGFDTLHR	sp|P25440|BRD2	11.24	8	ADTTTPTPTAILAPGSPAS#PPGSLEPK	sp|Q8N6G6|ATL1	3.46	3	RLDDILGN@LSQQPEELR
sp|P62333|PRS10	59.9	28	TLMELLNQM^DGFDTLHR	sp|P25440|BRD2	11.24	8	KADTTTPTPTAILAPGS#PAS#PPGSLEPK	tr|J3QS03|J3QS03	16.3	2	CLIQELCQCRPGEGN@CSCCK
sp|P62333|PRS10	59.9	28	TLM^ELLNQMDGFDTLHR	sp|P25440|BRD2	11.24	8	KADTTTPTPTAILAPGS#PASPPGSLEPK	tr|J3QS03|J3QS03	16.3	2	N@YSDTPPTSK
sp|P62333|PRS10	59.9	28	TLM^ELLNQM^DGFDTLHR	sp|P25440|BRD2	11.24	8	KADTTTPTPTAILAPGSPAS#PPGSLEPK	tr|B7Z7D2|B7Z7D2	21.48	7	FNPN@ISWQPIPVHTVPITEDR
sp|P62333|PRS10	59.9	28	VALDMTTLTIMR	sp|P25440|BRD2	11.24	8	KPS#LLYEGFESPTMASVPALQLTPANPPPPEVSNPK	tr|B7Z7D2|B7Z7D2	21.48	7	KN@LTLMATTSQLPK
sp|P62333|PRS10	59.9	28	VALDMTTLTIM^R	sp|P25440|BRD2	11.24	8	TAPPALPTGYDS#EEEEESRPMSYDEK	tr|B7Z7D2|B7Z7D2	21.48	7	KN@LTLM^ATTSQLPK
sp|P62333|PRS10	59.9	28	VALDM^TTLTIMR	sp|P25440|BRD2	11.24	8	TAPPALPTGYDS#EEEEESRPM^SYDEK	tr|B7Z7D2|B7Z7D2	21.48	7	N@ESDKAPWPLSLPGCPHR
sp|P62333|PRS10	59.9	28	VGIIPPK	tr|F5GYS4|F5GYS4	3.65	1	GIS#ALLLNQGDGDR	tr|B7Z7D2|B7Z7D2	21.48	7	QTPEYQN@ESSR
sp|P62333|PRS10	59.9	28	VVSSSIVDK	tr|C9J615|C9J615	18.88	1	SSSSPGGS#LDLVSALEDYEEPFPVYQK	tr|B7Z7D2|B7Z7D2	21.48	7	YEQLQN@ETR
sp|P62333|PRS10	59.9	28	YIGESAR	sp|P24001-4|IL32	18.32	2	GNRS#PVPDVEDPATEEPGESFCDK	tr|B7Z7D2|B7Z7D2	21.48	7	YHGFLN@TSYHR
sp|P62333|PRS10	59.9	28	YVVGCR	sp|P24001-4|IL32	18.32	2	S#PVPDVEDPATEEPGESFCDK	tr|Q5VVQ7|Q5VVQ7	24.31	4	EWDN@TTTECR
sp|P40937|RFC5	47.06	13	ALNILQSTNM^AFGK	sp|Q8IYM9-2|TRI22	4.66	2	KS#SGFAFDPSVNYSK	tr|Q5VVQ7|Q5VVQ7	24.31	4	KTLFCN@ASK
sp|P40937|RFC5	47.06	13	ALVTLSSGDMR	sp|Q8IYM9-2|TRI22	4.66	2	MS#PQEGQK	tr|Q5VVQ7|Q5VVQ7	24.31	4	LGHCPDPVLVNGEFSSSGPVN@VSDK
sp|P40937|RFC5	47.06	13	FCLICNYLSK	sp|P07910-4|HNRPC	40.4	23	GDDQLELIKDDEKEAEEGEDDRDS#ANGEDDS	tr|Q5VVQ7|Q5VVQ7	24.31	4	TLFCN@ASK
sp|P40937|RFC5	47.06	13	FGPLTPELMVPR	sp|P07910-4|HNRPC	40.4	23	GSS#FDLDYDFQR	sp|P49746-2|TSP3	3.35	2	CN@DTVPEDFEPFR
sp|P40937|RFC5	47.06	13	GLALHDILTEIHLFVHR	sp|P07910-4|HNRPC	40.4	23	KMESEGGADDS#AEEGDLLDDDDNEDR	sp|P49746-2|TSP3	3.35	2	LGFLGN@QSQGCLPAR
sp|P40937|RFC5	47.06	13	GPILSFASTR	sp|P07910-4|HNRPC	40.4	23	KMESEGGADDS#AEEGDLLDDDDNEDRGDDQLELIKDDEK	tr|A8MQ58|A8MQ58	5.25	3	IEN@ITAPK
sp|P40937|RFC5	47.06	13	LSVGTNEK	sp|P07910-4|HNRPC	40.4	23	MES#EGGADDS#AEEGDLLDDDDNEDRGDDQLELIKDDEK	tr|A8MQ58|A8MQ58	5.25	3	N@GSWGGTLDDFYVK
sp|P40937|RFC5	47.06	13	LVILDEADAMTQDAQNALR	sp|P07910-4|HNRPC	40.4	23	MESEGGADDS#AEEGDLLDDDDNEDR	tr|A8MQ58|A8MQ58	5.25	3	SPGFKN@DTLR
sp|P40937|RFC5	47.06	13	LYGPPGTGK	sp|P07910-4|HNRPC	40.4	23	MESEGGADDS#AEEGDLLDDDDNEDRGDDQLELIK	sp|Q9P2C4|TM181	3.59	3	GMN@FTWK
sp|P40937|RFC5	47.06	13	NLPWVEK	sp|P07910-4|HNRPC	40.4	23	MESEGGADDS#AEEGDLLDDDDNEDRGDDQLELIKDDEK	sp|Q9P2C4|TM181	3.59	3	GM^N@FTWK
sp|P40937|RFC5	47.06	13	SDIANILDWMLNQDFTTAYR	sp|P07910-4|HNRPC	40.4	23	MESEGGADDS#AEEGDLLDDDDNEDRGDDQLELIKDDEKEA	sp|Q9P2C4|TM181	3.59	3	VIQTSAAN@FSLNNSK
sp|P40937|RFC5	47.06	13	VDFPSSVR	sp|P07910-4|HNRPC	40.4	23	M^ES#EGGADDS#AEEGDLLDDDDNEDRGDDQLELIKDDEK	sp|Q8IW45-3|NNRD	10.32	1	LSQALGN@VTVVQK
sp|P40937|RFC5	47.06	13	VTEETVYTCTGHPLK	sp|P07910-4|HNRPC	40.4	23	M^ES#EGGADDSAEEGDLLDDDDNEDR	sp|O94905-2|ERLN2	5.26	1	N@YTADYDK
sp|Q8NB90|SPAT5	32.14	25	ALANESGLNFLAIK	sp|P07910-4|HNRPC	40.4	23	M^ESEGGADDS#AEEGDLLDDDDNEDR	sp|Q92954-5|PRG4	0.86	1	N@GTLVAFR
sp|Q8NB90|SPAT5	32.14	25	APSAGSDFAATSGTLTVTNLLEK	sp|P07910-4|HNRPC	40.4	23	M^ESEGGADDS#AEEGDLLDDDDNEDRGDDQLELIK	sp|P48307|TFPI2	4.68	1	DEGLCSAN@VTR
sp|Q8NB90|SPAT5	32.14	25	ASDVLLDVTQSPGDGSGLMLEEVTGLK	sp|P07910-4|HNRPC	40.4	23	M^ESEGGADDS#AEEGDLLDDDDNEDRGDDQLELIKDDEK	tr|K7EKF6|K7EKF6	5.81	2	ATPEAAN@ASELAALR
sp|Q8NB90|SPAT5	32.14	25	DVTILAATNRPDR	sp|P07910-4|HNRPC	40.4	23	NDKS#EEEQSSS#S#VKKDETNVK	tr|K7EKF6|K7EKF6	5.81	2	VLN@ASAEAQR
sp|Q8NB90|SPAT5	32.14	25	EGAQNEVEK	sp|P07910-4|HNRPC	40.4	23	NDKS#EEEQSSSS#VKKDETNVK	sp|Q02817|MUC2	5.64	36	CN@TSLCK
sp|Q8NB90|SPAT5	32.14	25	EGNEQLTEEER	sp|P07910-4|HNRPC	40.4	23	NDKS#EEEQSSSSVK	sp|Q02817|MUC2	5.64	36	CQDCVCTDKVDN@NTLL
sp|Q8NB90|SPAT5	32.14	25	EIAIDVPNVSWSDIGGLESIK	sp|P07910-4|HNRPC	40.4	23	NDKS#EEEQSSSSVKK	sp|Q02817|MUC2	5.64	36	CQDCVCTDKVDN@NTLLNVIAC
sp|Q8NB90|SPAT5	32.14	25	EIEIGVPNAQDR	sp|P07910-4|HNRPC	40.4	23	NDKSEEEQSSS#SVKKDETNVK	sp|Q02817|MUC2	5.64	36	CSQKPVTHCVEDGTYLATEVNPADTCCN@ITVCK
sp|Q8NB90|SPAT5	32.14	25	EIIELPLK	sp|P07910-4|HNRPC	40.4	23	QAVEMKNDKS#EEEQSSSSVK	sp|Q02817|MUC2	5.64	36	CVEDGTYLATEVNPADTCCN@ITVCK
sp|Q8NB90|SPAT5	32.14	25	EIIELPLKQPELFK	sp|P07910-4|HNRPC	40.4	23	QAVEM^KNDKS#EEEQSSSSVK	sp|Q02817|MUC2	5.64	36	DVGSCPNSQVFLYN@LTTCQQTCR
sp|Q8NB90|SPAT5	32.14	25	EQDNQFK	sp|P07910-4|HNRPC	40.4	23	SAAEMYGSS#FDLDYDFQR	sp|Q02817|MUC2	5.64	36	FRN@HTCGLCGDYNGLQSY
sp|Q8NB90|SPAT5	32.14	25	GADGMILGGPQSDSDTDAQR	sp|P07910-4|HNRPC	40.4	23	SEEEQS#S#SSVKKDETNVK	sp|Q02817|MUC2	5.64	36	FRN@HTCGLCGDYNGLQSYSEF
sp|Q8NB90|SPAT5	32.14	25	GPELMNK	tr|B4DY08|B4DY08	24.31	12	GSS#FDLDYDFQR	sp|Q02817|MUC2	5.64	36	FRN@HTCGLCGDYNGLQSYSEFLSDGVL
sp|Q8NB90|SPAT5	32.14	25	IIYVPLPDAATR	tr|B4DY08|B4DY08	24.31	12	MES#EGGADDS#AEEGDLLDDDDNEDRGDDQVK	sp|Q02817|MUC2	5.64	36	FRN@HTCGLCGDYNGLQSYSEFLSDGVLFSPLEF
sp|Q8NB90|SPAT5	32.14	25	KQPNLPDVK	tr|B4DY08|B4DY08	24.31	12	MESEGGADDS#AEEGDLLDDDDNEDR	sp|Q02817|MUC2	5.64	36	FRN@HTCGLCGDYNGLQSYSEFLSDGVLFSPLEFGNMQK
sp|Q8NB90|SPAT5	32.14	25	LEQAVEWPLK	tr|B4DY08|B4DY08	24.31	12	MESEGGADDS#AEEGDLLDDDDNEDRGDDQVK	sp|Q02817|MUC2	5.64	36	FRN@HTCGLCGDYNGLQSYSEFLSDGVLFSPLEFGNM^QK
sp|Q8NB90|SPAT5	32.14	25	LLYGPPGTGK	tr|B4DY08|B4DY08	24.31	12	M^ES#EGGADDSAEEGDLLDDDDNEDR	sp|Q02817|MUC2	5.64	36	GDHN@DSYALLGELAPCGSTDK
sp|Q8NB90|SPAT5	32.14	25	LYGPPGTGK	tr|B4DY08|B4DY08	24.31	12	M^ESEGGADDS#AEEGDLLDDDDNEDR	sp|Q02817|MUC2	5.64	36	GIHSN@ISVSYLEGCYPR
sp|Q8NB90|SPAT5	32.14	25	QIFAEATLR	tr|B4DY08|B4DY08	24.31	12	M^ESEGGADDS#AEEGDLLDDDDNEDRGDDQVK	sp|Q02817|MUC2	5.64	36	GPGWAAN@ISCR
sp|Q8NB90|SPAT5	32.14	25	VGLSEMAQK	tr|B4DY08|B4DY08	24.31	12	NDKS#EEEQSSSSVK	sp|Q02817|MUC2	5.64	36	GPN@GTVEK
sp|Q8NB90|SPAT5	32.14	25	VLAQLLTEMDGIEQLK	tr|B4DY08|B4DY08	24.31	12	NDKS#EEEQSSSSVKK	sp|Q02817|MUC2	5.64	36	IHMDCSN@LTALATSK
sp|Q8NB90|SPAT5	32.14	25	VLAQLLTEMDGIEQLKDVTILAATNRPDR	tr|B4DY08|B4DY08	24.31	12	NDKSEEEQSSS#SVKKDETNVK	sp|Q02817|MUC2	5.64	36	IHMDCSN@LTALATSKPR
sp|Q8NB90|SPAT5	32.14	25	VLCNEAGLCALR	tr|B4DY08|B4DY08	24.31	12	QAVEMKNDKS#EEEQSSSSVK	sp|Q02817|MUC2	5.64	36	IHM^DCSN@LTALATSK
sp|Q8NB90|SPAT5	32.14	25	VNFTEIDK	tr|B4DY08|B4DY08	24.31	12	QAVEM^KNDKS#EEEQSSSSVK	sp|Q02817|MUC2	5.64	36	IHM^DCSN@LTALATSKPR
sp|Q8NB90|SPAT5	32.14	25	VTYDMIGGLSSQLK	sp|Q9Y5K6|CD2AP	15.65	8	DTCYS#PKPSVYLSTPSSASK	sp|Q02817|MUC2	5.64	36	ILN@QTQDGAFCYWEICGPN@GTVEK
sp|O43933|PEX1	14.34	15	ACVLQVVWNGLEELNNAIK	sp|Q9Y5K6|CD2AP	15.65	8	FNGGHS#PTHSPEK	sp|Q02817|MUC2	5.64	36	KSCVCTN@SSQVVCRPEEGK
sp|O43933|PEX1	14.34	15	DFTVLVDR	sp|Q9Y5K6|CD2AP	15.65	8	IST#YGLPAGGIQPHPQTK	sp|Q02817|MUC2	5.64	36	LYN@LTTCQQTCR
sp|O43933|PEX1	14.34	15	DISEEDIK	sp|Q9Y5K6|CD2AP	15.65	8	KNS#LDELR	sp|Q02817|MUC2	5.64	36	N@HTCGLCGDYNGLQSY
sp|O43933|PEX1	14.34	15	EENSEEIDFILPFLK	sp|Q9Y5K6|CD2AP	15.65	8	S#VDFDSLTVR	sp|Q02817|MUC2	5.64	36	N@HTHGACLVECPSHR
sp|O43933|PEX1	14.34	15	EFSLSIVHSWEK	sp|Q9Y5K6|CD2AP	15.65	8	TQS#VEITK	sp|Q02817|MUC2	5.64	36	NN@CTFFSCVK
sp|O43933|PEX1	14.34	15	ETGGFVAR	sp|Q9Y5K6|CD2AP	15.65	8	TSS#SETEEKKPEKPLILQSLGPK	sp|Q02817|MUC2	5.64	36	PVTHCVEDGTYLATEVNPADTCCN@ITVCK
sp|O43933|PEX1	14.34	15	ITPVEVTPK	sp|Q9Y5K6|CD2AP	15.65	8	TSSS#ET#EEKKPEKPLILQSLGPK	sp|Q02817|MUC2	5.64	36	SCVCTN@SSQVVCRPEEGK
sp|O43933|PEX1	14.34	15	LEILNVLSDSLPLADDVDLQHVASVTDSFTGADLK	sp|P49959-2|MRE11	6.62	4	GVDFESS#EDDDDDPFMNTSSLR	sp|Q02817|MUC2	5.64	36	SN@LTALATSKPR
sp|O43933|PEX1	14.34	15	LVLTTLDFQK	sp|P49959-2|MRE11	6.62	4	GVDFESS#EDDDDDPFM^NTSSLR	sp|Q02817|MUC2	5.64	36	SQVFLYN@LTTCQQTCR
sp|O43933|PEX1	14.34	15	LYGPPGTGK	sp|P49959-2|MRE11	6.62	4	NYSEVIEVDES#DVEEDIFPTTSK	sp|Q02817|MUC2	5.64	36	THVPCN@TSCSPGFELMEAPGECCK
sp|O43933|PEX1	14.34	15	NFAELYESFQNPK	sp|P49959-2|MRE11	6.62	4	SEVIEVDES#DVEEDIFPTTSK	sp|Q02817|MUC2	5.64	36	THVPCN@TSCSPGFELM^EAPGECCK
sp|O43933|PEX1	14.34	15	VVPLDNIFR	sp|Q96HH9-4|GRAM3	25	10	ACRSPT#AQSPTPSVEADSPDQK	sp|Q02817|MUC2	5.64	36	TINGIHSN@ISVSYLEGCYPR
sp|O43933|PEX1	14.34	15	VWIPDDLR	sp|Q96HH9-4|GRAM3	25	10	ADRPS#SLPLDFNDEFSDLDGVVQQR	sp|Q02817|MUC2	5.64	36	TN@SSQVVCRPEEGK
sp|O43933|PEX1	14.34	15	YIGASEQAVR	sp|Q96HH9-4|GRAM3	25	10	ADRPSSLPLDFNDEFS#DLDGVVQQR	sp|Q02817|MUC2	5.64	36	VCTN@SSQVVCRPEEGK
sp|O43933|PEX1	14.34	15	YPELFANLPIR	sp|Q96HH9-4|GRAM3	25	10	FPFFFSS#EAENGVEEK	sp|Q02817|MUC2	5.64	36	YN@NTVEIVK
tr|J3KPK1|J3KPK1	8.58	10	ALLTTGSLR	sp|Q96HH9-4|GRAM3	25	10	S#PTAQSPTPSVEADSPDQK	sp|Q04756|HGFA	1.53	1	CFLGN@GTGYR
tr|J3KPK1|J3KPK1	8.58	10	GSVPLFWEQPGLQVGSHR	sp|Q96HH9-4|GRAM3	25	10	SPTAQS#PTPSVEADSPDQK	sp|P51993|FUT6	8.91	3	CSEMVPGTADCN@ITADR
tr|J3KPK1|J3KPK1	8.58	10	IDLPNEEVK	sp|Q96HH9-4|GRAM3	25	10	SS#FDGASLASDK	sp|P51993|FUT6	8.91	3	CSEMVPGTADCN@ITADRK
tr|J3KPK1|J3KPK1	8.58	10	IDPFEDLSFNLLAVSK	sp|Q96HH9-4|GRAM3	25	10	SS#FDGASLASDKNDCK	sp|P51993|FUT6	8.91	3	SGQPAHPPLN@LSAK
tr|J3KPK1|J3KPK1	8.58	10	QEAIDVLLLGNTLNSDLADK	sp|Q96HH9-4|GRAM3	25	10	SVCGHLENT#S#VGNSPNPSSAENSFR	sp|P21217|FUT3	6.37	3	SGQPAHPPLN@LSAK
tr|J3KPK1|J3KPK1	8.58	10	QLEALGLAEKPQLVTR	sp|Q96HH9-4|GRAM3	25	10	SVCGHLENT#SVGNSPNPSSAENSFR	sp|P21217|FUT3	6.37	3	YFN@LTMSYR
tr|J3KPK1|J3KPK1	8.58	10	SMCENFYKYSKPK	sp|Q5VZL5-2|ZMYM4	3.36	2	ENS#KETFSGK	sp|P21217|FUT3	6.37	3	YFN@LTM^SYR
tr|J3KPK1|J3KPK1	8.58	10	VLDAYGLLGVLR	sp|Q5VZL5-2|ZMYM4	3.36	2	KDS#TPVIANVVSLASAPAAQPTVNSNSVLQGAVPTVTAK	sp|Q16853|AOC3	15.73	21	AGEPLPQN@SSMAR
tr|J3KPK1|J3KPK1	8.58	10	VTFAPTYK	sp|Q6VMQ6-2|MCAF1	14.03	12	HEHPPNPPVS#PGK	sp|Q16853|AOC3	15.73	21	AGEPLPQN@SSM^AR
tr|J3KPK1|J3KPK1	8.58	10	VTSTEFISLR	sp|Q6VMQ6-2|MCAF1	14.03	12	LAPS#EDELTCFSK	sp|Q16853|AOC3	15.73	21	EEEPSSSSVFNQNDPWAPTVDFSDFINN@ETIAGK
tr|E9PRQ7|E9PRQ7	56.31	13	AFSEADMERPLQELGLVPSAVLIVAK	sp|Q6VMQ6-2|MCAF1	14.03	12	LLNGNHENGDLDPTS#PLENMDYIK	sp|Q16853|AOC3	15.73	21	IQMLSFAGEPLPQN@SSMAR
tr|E9PRQ7|E9PRQ7	56.31	13	ALALTGNQGIEAAMDWLMEHEDDPDVDEPLETPLGH	sp|Q6VMQ6-2|MCAF1	14.03	12	MESSFGS#PSKQESSESLPK	sp|Q16853|AOC3	15.73	21	IQMLSFAGEPLPQN@SSM^AR
tr|E9PRQ7|E9PRQ7	56.31	13	ALALTGNQGIEAAMDWLMEHEDDPDVDEPLETPLGHILGR	sp|Q6VMQ6-2|MCAF1	14.03	12	M^ESSFGS#PSKQESSESLPK	sp|Q16853|AOC3	15.73	21	IQM^LSFAGEPLPQN@SSMAR
tr|E9PRQ7|E9PRQ7	56.31	13	ALALTGNQGIEAAM^DWLMEHEDDPDVDEPLETPLGHILGR	sp|Q6VMQ6-2|MCAF1	14.03	12	NKQDDDLNCEPLS#PHNITPEPVSK	sp|Q16853|AOC3	15.73	21	IQM^LSFAGEPLPQN@SSM^AR
tr|E9PRQ7|E9PRQ7	56.31	13	EPTSSEQGGLEGSGSAAGEGKPALSEEER	sp|Q6VMQ6-2|MCAF1	14.03	12	NPVSLPSLPNPTKPNNVPSVPS#PSIQR	sp|Q16853|AOC3	15.73	21	KEEEPSSSSVFNQNDPWAPTVDFSDFINN@ETIAGK
tr|E9PRQ7|E9PRQ7	56.31	13	EQLAAVR	sp|Q6VMQ6-2|MCAF1	14.03	12	QDDDLNCEPLS#PHNITPEPVSK	sp|Q16853|AOC3	15.73	21	LSFAGEPLPQN@SSMAR
tr|E9PRQ7|E9PRQ7	56.31	13	GEELGGGQDPVQLLSGFPR	sp|Q6VMQ6-2|MCAF1	14.03	12	RHEHPPNPPVS#PGK	sp|Q16853|AOC3	15.73	21	QPN@VSELVVGPLPHPSYMR
tr|E9PRQ7|E9PRQ7	56.31	13	LPDGTSLTQTFR	sp|Q6VMQ6-2|MCAF1	14.03	12	S#KSEDM^DNVQSK	sp|Q16853|AOC3	15.73	21	QPQPN@VSELVVGPLPHPS
tr|E9PRQ7|E9PRQ7	56.31	13	LYVELHR	sp|Q6VMQ6-2|MCAF1	14.03	12	SENILENTDSMET#DEIIPILEK	sp|Q16853|AOC3	15.73	21	QPQPN@VSELVVGPLPHPSY
tr|E9PRQ7|E9PRQ7	56.31	13	MLELVAQK	sp|Q6VMQ6-2|MCAF1	14.03	12	SKS#EDMDNVQSK	sp|Q16853|AOC3	15.73	21	QPQPN@VSELVVGPLPHPSYM
tr|E9PRQ7|E9PRQ7	56.31	13	M^LELVAQK	tr|E5RJM0|E5RJM0	2.97	2	QQLS#PSPGQEAGILPETEK	sp|Q16853|AOC3	15.73	21	QPQPN@VSELVVGPLPHPSYMR
tr|E9PRQ7|E9PRQ7	56.31	13	QGQELSAAR	tr|E5RJM0|E5RJM0	2.97	2	QQLSPS#PGQEAGILPETEK	sp|Q16853|AOC3	15.73	21	QPQPN@VSELVVGPLPHPSYM^R
tr|E9PRQ7|E9PRQ7	56.31	13	REKAEEQR	sp|P24941|CDK2	7.72	4	IGEGT#Y#GVVYK	sp|Q16853|AOC3	15.73	21	SFAGEPLPQN@SSMAR
sp|Q15257-2|PTPA	81.11	27	DYMFLECILFITEMK	sp|P24941|CDK2	7.72	4	IGEGT#YGVVYK	sp|Q16853|AOC3	15.73	21	SFAGEPLPQN@SSM^AR
sp|Q15257-2|PTPA	81.11	27	DYMFLECILFITEM^K	sp|P24941|CDK2	7.72	4	IGEGTYGVVY#K	sp|Q16853|AOC3	15.73	21	VLIPDN@GTGGSWSLK
sp|Q15257-2|PTPA	81.11	27	DYM^FLECILFITEMK	sp|P24941|CDK2	7.72	4	TYT#HEVVTLWYR	sp|Q16853|AOC3	15.73	21	VVLIPDN@GTGGSWSLK
sp|Q15257-2|PTPA	81.11	27	EIHTVPDMGK	sp|Q13501|SQSTM	31.14	12	EVDPSTGELQS#LQMPESEGPSSLDPSQEGPTGLK	sp|Q16853|AOC3	15.73	21	YLYLASN@HSNK
sp|Q15257-2|PTPA	81.11	27	ESVGNSTR	sp|Q13501|SQSTM	31.14	12	EVDPSTGELQSLQMPES#EGPSS#LDPSQEGPTGLK	sp|Q16853|AOC3	15.73	21	YYDSLAQLEAQFEAGLVNVVLIPDN@GTGGSWSLK
sp|Q15257-2|PTPA	81.11	27	FGSLLPIHPVTSG	sp|Q13501|SQSTM	31.14	12	EVDPSTGELQSLQMPES#EGPSSLDPSQEGPTGLK	sp|Q8NBJ5|GT251	6.11	5	AMN@TSQVEALGIQMLPGYR
sp|Q15257-2|PTPA	81.11	27	FPVIQHFK	sp|Q13501|SQSTM	31.14	12	EVDPSTGELQSLQMPESEGPS#S#LDPSQEGPTGLK	sp|Q8NBJ5|GT251	6.11	5	AMN@TSQVEALGIQM^LPGYR
sp|Q15257-2|PTPA	81.11	27	IDYGTGHEAAFAAFLCCLCK	sp|Q13501|SQSTM	31.14	12	EVDPSTGELQSLQMPESEGPS#SLDPSQEGPTGLK	sp|Q8NBJ5|GT251	6.11	5	AM^N@TSQVEALGIQMLPGYR
sp|Q15257-2|PTPA	81.11	27	ILTLNEGVK	sp|Q13501|SQSTM	31.14	12	EVDPSTGELQSLQMPESEGPSS#LDPSQEGPTGLK	sp|Q8NBJ5|GT251	6.11	5	TALWVATDHNMDN@TSTVLR
sp|Q15257-2|PTPA	81.11	27	ISAVPSWSK	sp|Q13501|SQSTM	31.14	12	EVDPSTGELQSLQM^PES#EGPSSLDPSQEGPTGLK	sp|Q8NBJ5|GT251	6.11	5	TALWVATDHNM^DN@TSTVLR
sp|Q15257-2|PTPA	81.11	27	IWGSSQLIDHPYLEPR	sp|Q13501|SQSTM	31.14	12	IALESEGRPEEQMES#DNCSGGDDDWTHLSSK	sp|P15941-9|MUC1	14.29	2	HISNLQFN@SSLEDPSTDYYQELQR
sp|Q15257-2|PTPA	81.11	27	KEIHTVPDMGK	sp|Q13501|SQSTM	31.14	12	LTPVSPESS#STEEK	sp|P15941-9|MUC1	14.29	2	ISNLQFN@SSLEDPSTDYYQELQR
sp|Q15257-2|PTPA	81.11	27	KLTFEYR	sp|Q13501|SQSTM	31.14	12	RFS#FCCSPEPEAEAEAAAGPGPCER	sp|P12111-4|CO6A3	4.47	15	ALQIN@NTAVGHALVLPAGR
sp|Q15257-2|PTPA	81.11	27	LDEEAENLVATVVPTHLAAAVPEVAVY	sp|Q13501|SQSTM	31.14	12	SRLT#PVSPESSSTEEK	sp|P12111-4|CO6A3	4.47	15	GNPGEPGLN@GTTGPK
sp|Q15257-2|PTPA	81.11	27	LDEEAENLVATVVPTHLAAAVPEVAVYLK	sp|Q13501|SQSTM	31.14	12	SS#SQPSSCCSDPSKPGGNVEGATQSLAEQMR	sp|P12111-4|CO6A3	4.47	15	GPPGVN@GTQGF
sp|Q15257-2|PTPA	81.11	27	LVALLNTLDR	tr|G3V1R3|G3V1R3	2.87	1	EAEERDST#EQEEAGPEILSNEHVGAR	sp|P12111-4|CO6A3	4.47	15	GPPGVN@GTQGFQGCPGQR
sp|Q15257-2|PTPA	81.11	27	MEPAGSQGVWGLDDFQFLPF	sp|Q9H9C1|SPE39	6.49	4	SRNS#FSSYAQLPK	sp|P12111-4|CO6A3	4.47	15	QIN@NTAVGHALVLPAGR
sp|Q15257-2|PTPA	81.11	27	MEPAGSQGVWGLDDFQFLPFIWGSSQLIDHPYLEPR	sp|Q9H9C1|SPE39	6.49	4	TRPGS#FQS#LSDALSDTPAK	sp|P12111-4|CO6A3	4.47	15	QLINALQIN@NTAVGH
sp|Q15257-2|PTPA	81.11	27	M^EPAGSQGVWGLDDFQFLPFIWGSSQLIDHPYLEPR	sp|Q9H9C1|SPE39	6.49	4	TRPGS#FQSLS#DALSDTPAK	sp|P12111-4|CO6A3	4.47	15	QLINALQIN@NTAVGHA
sp|Q15257-2|PTPA	81.11	27	QPPPDSSEEAPPATQNFIIPK	sp|Q9H9C1|SPE39	6.49	4	TRPGS#FQSLSDALSDTPAK	sp|P12111-4|CO6A3	4.47	15	QLINALQIN@NTAVGHAL
sp|Q15257-2|PTPA	81.11	27	SQAYADYIGFILTLNEGVK	tr|K7EJL1|K7EJL1	5.41	1	LETGAPRPPAT#VTNAVSWR	sp|P12111-4|CO6A3	4.47	15	QLINALQIN@NTAVGHALVLPAGR
sp|Q15257-2|PTPA	81.11	27	TGPFAEHSNQLWNISAVPSWSK	sp|P63104|1433Z	24.08	5	FLIPNAS#QAESK	sp|P12111-4|CO6A3	4.47	15	QN@LTVTDR
sp|Q15257-2|PTPA	81.11	27	VDDQIAIVFK	sp|P63104|1433Z	24.08	5	NLLS#VAYK	sp|P12111-4|CO6A3	4.47	15	QVNVPNN@VTSSPTSNPVTTTKPVTTTK
sp|Q15257-2|PTPA	81.11	27	VNQGLIR	sp|P63104|1433Z	24.08	5	TAFDEAIAELDTLS#EESYK	sp|P12111-4|CO6A3	4.47	15	VAVVQHAPSESVDN@ASMPPVK
sp|Q15257-2|PTPA	81.11	27	VSEAIEK	sp|P63104|1433Z	24.08	5	VVSS#IEQK	sp|P12111-4|CO6A3	4.47	15	VAVVQHAPSESVDN@ASMPPVKVEF
sp|Q15257-2|PTPA	81.11	27	WIDETPPVDQPSR	sp|P63104|1433Z	24.08	5	Y#LAEVAAGDDKK	sp|P12111-4|CO6A3	4.47	15	VAVVQHAPSESVDN@ASM^PPVK
sp|Q15257-2|PTPA	81.11	27	YLEVMR	tr|H0YMG3|H0YMG3	12	1	S#RSEVDLTR	sp|P12111-4|CO6A3	4.47	15	VAVVQHAPSESVDN@ASM^PPVKVEF
tr|G3V207|G3V207	12.78	4	DGNVAEYLK	tr|C9J185|C9J185	3.03	2	KESET#QCQTENK	tr|J3KTR2|J3KTR2	35.44	1	SGNPGAEVTN@SSVAGPDCCGGLGNIDFR
tr|G3V207|G3V207	12.78	4	FGSADNIAHLK	tr|C9J185|C9J185	3.03	2	KESET#QCQTENKYDSVSGEANDSSWNDIK	tr|Q6NSD3|Q6NSD3	8.62	4	FVQGN@STEVACHPGY
tr|G3V207|G3V207	12.78	4	GGSDTNLNFDVPDGILDFHK	tr|F5H853|F5H853	2.93	1	TPS#PNSNEQQK	tr|Q6NSD3|Q6NSD3	8.62	4	FVQGN@STEVACHPGYGLPK
tr|G3V207|G3V207	12.78	4	SGMPGVSLTPPVFVFNK	sp|Q8WW12|PCNP	35.39	5	AAFNEDEDS#EPEEMPPEAK	tr|Q6NSD3|Q6NSD3	8.62	4	KFVQGN@STEVACHPGY
sp|P35613-3|BASI	64.2	12	FFVSSSQGR	sp|Q8WW12|PCNP	35.39	5	NIGRDT#PTSAGPNSFNK	tr|Q6NSD3|Q6NSD3	8.62	4	KFVQGN@STEVACHPGYGLPK
sp|P35613-3|BASI	64.2	12	GSDQAIITLR	sp|Q8WW12|PCNP	35.39	5	PVKTKTVS#S#SNGGESSSRS#AEK	sp|P11912|CD79A	18.58	2	VQEGN@ESYQQSCGTYLR
sp|P35613-3|BASI	64.2	12	GTANIQLHGPPR	sp|Q8WW12|PCNP	35.39	5	TLSVAAAFNEDEDS#EPEEMPPEAK	sp|P11912|CD79A	18.58	2	VSLGEDAHFQCPHN@SSNNAN@VTWWR
sp|P35613-3|BASI	64.2	12	IQLHGPPR	sp|Q8WW12|PCNP	35.39	5	TLSVAAAFNEDEDS#EPEEM^PPEAK	sp|O60449|LY75	6.79	13	CSMLIASN@ETWK
sp|P35613-3|BASI	64.2	12	ITDSEDK	sp|Q14203-3|DCTN1	4.45	6	AAPIIPTPVLT#SPGAVPPLPSPSK	sp|O60449|LY75	6.79	13	CSM^LIASN@ETWK
sp|P35613-3|BASI	64.2	12	KPEDVLDDDDAGSAPLK	sp|Q14203-3|DCTN1	4.45	6	AAPIIPTPVLT#SPGAVPPLPSPSKEEEGLR	sp|O60449|LY75	6.79	13	DGHGTAISN@ASDVWK
sp|P35613-3|BASI	64.2	12	RKPEDVLDDDDAGSAPLK	sp|Q14203-3|DCTN1	4.45	6	AAPIIPTPVLTS#PGAVPPLPS#PSKEEEGLR	sp|O60449|LY75	6.79	13	ENNN@ITMR
sp|P35613-3|BASI	64.2	12	SELHIENLNMEADPGQYR	sp|Q14203-3|DCTN1	4.45	6	AAPIIPTPVLTSPGAVPPLPS#PSKEEEGLR	sp|O60449|LY75	6.79	13	IAN@ISGDGQK
sp|P35613-3|BASI	64.2	12	SELHIENLNM^EADPGQYR	sp|Q14203-3|DCTN1	4.45	6	QSQIQVFEDGADTT#SPETPDSSASK	sp|O60449|LY75	6.79	13	IYEDEVPFGTNCN@LTITSR
sp|P35613-3|BASI	64.2	12	SESVPPVTDWAWYK	sp|Q14203-3|DCTN1	4.45	6	SPGAVPPLPS#PSKEEEGLR	sp|O60449|LY75	6.79	13	KPLN@NTVELTDVWTY
sp|P35613-3|BASI	64.2	12	SSEHINEGETAMLVCK	tr|C9JSR1|C9JSR1	6.51	1	AVAPS#PSGAIGGLLEQFAR	sp|O60449|LY75	6.79	13	KPLN@NTVELTDVWTYSDTR
sp|P35613-3|BASI	64.2	12	SSGQHQNDK	sp|Q8N163-2|K1967	21.13	24	AAEAAPPT#QEAQGETEPTEQAPDALEQAADTSR	sp|O60449|LY75	6.79	13	LIASN@ETWK
sp|P23921|RIR1	34.6	20	CSNLCTEIVEYTSK	sp|Q8N163-2|K1967	21.13	24	ALVSHNGS#LINVGSLLQR	sp|O60449|LY75	6.79	13	QTLQN@ASETVK
sp|P23921|RIR1	34.6	20	DDSIEGIYDTLK	sp|Q8N163-2|K1967	21.13	24	DEAQNEGPATESEAPLKEDGLLPKPLS#S#GGEEEEKPR	sp|O60449|LY75	6.79	13	SPFTGTWN@FTSCSER
sp|P23921|RIR1	34.6	20	EDIDAAIETYNLLSER	sp|Q8N163-2|K1967	21.13	24	DEAQNEGPATESEAPLKEDGLLPKPLSS#GGEEEEKPR	sp|O60449|LY75	6.79	13	TGTWN@FTSCSER
sp|P23921|RIR1	34.6	20	EQGPYETYEGSPVSK	sp|Q8N163-2|K1967	21.13	24	LEDSEVRS#VAS#NQSEMEFSSLQDMPK	sp|O60449|LY75	6.79	13	YN@VSSLEK
sp|P23921|RIR1	34.6	20	GILQYDMWNVTPTDLWDWK	sp|Q8N163-2|K1967	21.13	24	NAET#PEATTQQETDTDLPEAPPPPLEPAVIAR	tr|B4E1J0|B4E1J0	3.41	1	LQGLENWGQDPGVSAN@ASK
sp|P23921|RIR1	34.6	20	GLWHEEMK	sp|Q8N163-2|K1967	21.13	24	RNAET#PEATTQQETDTDLPEAPPPPLEPAVIAR	tr|Q5SR47|Q5SR47	3.81	3	EAPYFYN@DTVTFK
sp|P23921|RIR1	34.6	20	IIDINYYPVPEACLSNK	sp|Q8N163-2|K1967	21.13	24	S#PAPPLLHVAALGQK	tr|Q5SR47|Q5SR47	3.81	3	QLLTKPQHQFVRPDVN@SSCGEGYK
sp|P23921|RIR1	34.6	20	LNSAIIYDR	sp|Q8N163-2|K1967	21.13	24	S#VAS#NQSEMEFSSLQDMPK	tr|Q5SR47|Q5SR47	3.81	3	VRPDVN@SSCGEGYK
sp|P23921|RIR1	34.6	20	SAGGIGVAVSCIR	sp|Q8N163-2|K1967	21.13	24	S#VAS#NQSEMEFSSLQDM^PK	tr|Q5TB53|Q5TB53	4.33	1	IVDVN@LTSEGK
sp|P23921|RIR1	34.6	20	SNQQNLGTIK	sp|Q8N163-2|K1967	21.13	24	S#VAS#NQSEM^EFSSLQDMPK	sp|P22105|TENX	2.54	8	ALN@LTEGFAVLH
sp|P23921|RIR1	34.6	20	STLDIVLANK	sp|Q8N163-2|K1967	21.13	24	SVAS#NQS#EMEFSSLQDMPK	sp|P22105|TENX	2.54	8	AN@QTYTSVAR
sp|P23921|RIR1	34.6	20	TRPAANPIQFTLNK	sp|Q8N163-2|K1967	21.13	24	SVAS#NQS#EMEFSSLQDM^PK	sp|P22105|TENX	2.54	8	DWEDYAHGFGN@ISGEFWLGNEALHSL
sp|P23921|RIR1	34.6	20	TVWEISQK	sp|Q8N163-2|K1967	21.13	24	SVAS#NQS#EM^EFSSLQDMPK	sp|P22105|TENX	2.54	8	DWEDYAHGFGN@ISGEFWLGNEALHSLTQAGDYSMR
sp|P23921|RIR1	34.6	20	VETNQDWSLMCPNECPGLDEVWGEEFEK	sp|Q8N163-2|K1967	21.13	24	SVAS#NQSEMEFSSLQDMPK	sp|P22105|TENX	2.54	8	DWEDYAHGFGN@ISGEFWLGNEALHSLTQAGDYSM^R
sp|P23921|RIR1	34.6	20	VIQGLYSGVTTVELDTLAAETAATLTTK	sp|Q8N163-2|K1967	21.13	24	SVAS#NQSEMEFSSLQDM^PK	sp|P22105|TENX	2.54	8	RPWGN@LTAELSR
sp|P23921|RIR1	34.6	20	VLSGEFQIVNPHLLK	sp|Q8N163-2|K1967	21.13	24	SVAS#NQSEM^EFSSLQDMPK	sp|P22105|TENX	2.54	8	SN@VTLPAPRPPPQPGGH
sp|P23921|RIR1	34.6	20	VSVGIHKEDIDAAIETYNLLSER	sp|Q8N163-2|K1967	21.13	24	SVAS#NQSEM^EFSSLQDM^PK	sp|P22105|TENX	2.54	8	SN@VTLPAPRPPPQPGGHTVGAGVGSPSSQLYEHTVEGGEK
sp|P23921|RIR1	34.6	20	WFTHASPTLF	sp|Q8N163-2|K1967	21.13	24	SVASNQS#EMEFSSLQDMPK	sp|P31995-4|FCG2C	16.67	2	ANNN@DSGEYTCQTGQTSLSDPVHLT
sp|P23921|RIR1	34.6	20	YPFESAEAQLLNK	sp|Q8N163-2|K1967	21.13	24	SVASNQSEMEFS#SLQDMPK	sp|P31995-4|FCG2C	16.67	2	SDPNFSIPQAN@HSH
sp|P23921|RIR1	34.6	20	YVDQGGNK	sp|Q8N163-2|K1967	21.13	24	SVASNQSEM^EFS#S#LQDMPK	sp|O75635-2|SPB7	3.58	1	KFN@LSVIEDPSMK
sp|Q14289-2|FAK2	35.47	30	CTVQTEIR	sp|Q8N163-2|K1967	21.13	24	VVS#PPEPEKEEAAK	tr|H0Y930|H0Y930	1.16	2	VIIN@DTEDEPTLEFDKK
sp|Q14289-2|FAK2	35.47	30	DIAM^EQER	sp|Q8N163-2|K1967	21.13	24	VVS#PPEPEKEEAAKEEATKEEEAIKEEVVK	tr|H0Y930|H0Y930	1.16	2	YTSYN@VSEK
sp|Q14289-2|FAK2	35.47	30	DLAELINK	sp|Q8N163-2|K1967	21.13	24	VVSPPEPEKEEAAKEEAT#KEEEAIKEEVVKEPK	sp|P35858|ALS	3.47	1	AGAFLGLTNVAVMN@LSGNCLR
sp|Q14289-2|FAK2	35.47	30	DVIGVLEK	tr|C9IZZ8|C9IZZ8	20	1	SSTVAS#LDTDSTK	tr|F5GWD2|F5GWD2	8.36	3	GQTAESLAVHN@ITVCEQK
sp|Q14289-2|FAK2	35.47	30	EDVVLNR	sp|Q4KWH8-2|PLCH1	2.48	2	HLGDDAEEGEVS#DEDS#ADEIEDECK	tr|F5GWD2|F5GWD2	8.36	3	QN@ESYLNFAR
sp|Q14289-2|FAK2	35.47	30	EEAQQLWEAEK	sp|Q4KWH8-2|PLCH1	2.48	2	TAALES#NLPGSPNTSR	tr|F5GWD2|F5GWD2	8.36	3	VN@NSDPYSVALSELGDR
sp|Q14289-2|FAK2	35.47	30	EIITSILLSGR	tr|B9ZVN9|B9ZVN9	1.33	1	LPEEVAT#PTTDEEKDSLIAIDR	tr|F5H6D0|F5H6D0	1.09	1	ADFGN@HTK
sp|Q14289-2|FAK2	35.47	30	EVGLDLFFPK	tr|H0YC88|H0YC88	18.37	3	GLM^AGGRPEGQY#SEDEDTDTDEYK	sp|Q9UBG0|MRC2	6.9	8	GTDPSLSPSPAALPPAPGTELSYLN@GTFR
sp|Q14289-2|FAK2	35.47	30	FFNTLAGFANIDQETYR	tr|H0YC88|H0YC88	18.37	3	GLM^AGGRPEGQYS#EDEDT#DTDEYKEAK	sp|Q9UBG0|MRC2	6.9	8	KKPN@ATAEPTPPDR
sp|Q14289-2|FAK2	35.47	30	FTELVCSLSDVYQMEK	tr|H0YC88|H0YC88	18.37	3	GLM^AGGRPEGQYS#EDEDTDTDEYKEAK	sp|Q9UBG0|MRC2	6.9	8	KPN@ATAEPTPPDR
sp|Q14289-2|FAK2	35.47	30	LAECYGLR	tr|C9JW01|C9JW01	7.51	2	GKAS#PFEEDQNR	sp|Q9UBG0|MRC2	6.9	8	SGLWRPGACTN@ITMGVVCK
sp|Q14289-2|FAK2	35.47	30	LAQQNAVTSLSEECKR	tr|C9JW01|C9JW01	7.51	2	QAS#PTEVVER	sp|Q9UBG0|MRC2	6.9	8	TSN@ISKPGTLER
sp|Q14289-2|FAK2	35.47	30	LGAQSIQPTANLDR	sp|Q9UQB8-3|BAIP2	7.23	2	LSDSYSNT#LPVR	sp|Q9UBG0|MRC2	6.9	8	VTPACN@TSLPAQR
sp|Q14289-2|FAK2	35.47	30	LGDFGLSR	sp|Q9UQB8-3|BAIP2	7.23	2	SSST#GNLLDKDDLAIPPPDYGAASR	sp|Q9UBG0|MRC2	6.9	8	WN@DSPCN@QSLPSICK
sp|Q14289-2|FAK2	35.47	30	LIGSVDDLLPSLPSSSR	sp|Q8NFW9-5|MYRIP	10.05	3	DLDTHQVSDDLS#ETDISNEAR	sp|Q9UBG0|MRC2	6.9	8	WNDSPCN@QSLPSICK
sp|Q14289-2|FAK2	35.47	30	LPKPDLCPPVLYTLMTR	sp|Q8NFW9-5|MYRIP	10.05	3	LGSEEPS#KEPSSPSAQLR	tr|E9PDY4|E9PDY4	4.46	4	AVN@YTCDPHPDR
sp|Q14289-2|FAK2	35.47	30	NDYM^QR	sp|Q8NFW9-5|MYRIP	10.05	3	SVDRLDET#NLAPVLQSPDGNWVALK	tr|E9PDY4|E9PDY4	4.46	4	IN@YSCTTGHR
sp|Q14289-2|FAK2	35.47	30	NLLDAVDQAK	tr|B4E120|B4E120	0.95	1	KVS#CPLTR	tr|E9PDY4|E9PDY4	4.46	4	TQTN@ASDFPIGTSLK
sp|Q14289-2|FAK2	35.47	30	PSRPKYRPPPQTNLLAP	sp|Q14653-2|IRF3	7.67	4	RSPS#LDNPTPFPNLGPSENPLK	tr|E9PDY4|E9PDY4	4.46	4	TVN@YTCDPHPDR
sp|Q14289-2|FAK2	35.47	30	QMLTASHTLAVDAK	sp|Q14653-2|IRF3	7.67	4	S#PSLDNPTPFPNLGPSENPLK	tr|Q5JZ08|Q5JZ08	2.96	2	AIYN@VSQCPGHQATPR
sp|Q14289-2|FAK2	35.47	30	QPFFWLENK	sp|Q14653-2|IRF3	7.67	4	SPS#LDNPTPFPNLGPSENPLK	tr|Q5JZ08|Q5JZ08	2.96	2	EWHN@QSEK
sp|Q14289-2|FAK2	35.47	30	RPEGPAEPMVVVPVDVEKEDVR	sp|Q14653-2|IRF3	7.67	4	SPS#LDNPTPFPNLGPSENPLKR	sp|Q68CP4-2|HGNAT	8.5	3	AGKPSAAAASVSTQHGSILQLN@DTLEEK
sp|Q14289-2|FAK2	35.47	30	SNFELLEK	sp|Q9Y2V2|CHSP1	12.93	6	ERS#PS#PLRGNVVPS#PLPTR	sp|Q68CP4-2|HGNAT	8.5	3	FGEFGN@YSLLVK
sp|Q14289-2|FAK2	35.47	30	TEIEGTQK	sp|Q9Y2V2|CHSP1	12.93	6	ERS#PS#PLRGNVVPSPLPTR	sp|Q68CP4-2|HGNAT	8.5	3	YPN@CTGGAAGYIDR
sp|Q14289-2|FAK2	35.47	30	TSSLAEAENMADLIDGYCR	sp|Q9Y2V2|CHSP1	12.93	6	ERS#PSPLR	tr|B7Z3Y2|B7Z3Y2	10.3	8	GELN@TSIFSSR
sp|Q14289-2|FAK2	35.47	30	VCFYSNSFNPGK	sp|Q9Y2V2|CHSP1	12.93	6	GNVVPS#PLPTR	tr|B7Z3Y2|B7Z3Y2	10.3	8	GELN@TSIFSSRPIDK
sp|Q14289-2|FAK2	35.47	30	VLANLAHPPAE	sp|Q9Y2V2|CHSP1	12.93	6	S#PS#PLRGNVVPSPLPTR	tr|B7Z3Y2|B7Z3Y2	10.3	8	MSN@ITFLNFDPPIEEFHQY
sp|Q14289-2|FAK2	35.47	30	YIEDEDYYK	sp|Q9Y2V2|CHSP1	12.93	6	VVPS#PLPTR	tr|B7Z3Y2|B7Z3Y2	10.3	8	MSN@ITFLNFDPPIEEFHQYY
sp|Q14289-2|FAK2	35.47	30	YLPEDFMESLK	sp|Q9NTI5|PDS5B	11.89	14	AES#PESSAIESTQSTPQK	tr|B7Z3Y2|B7Z3Y2	10.3	8	MSN@ITFLNFDPPIEEFHQYYQHIVT
sp|Q14289-2|FAK2	35.47	30	YLPEDFMESLKEDR	sp|Q9NTI5|PDS5B	11.89	14	ENDS#SEEVDVFQGSSPVDDIPQEETEEEEVSTVNVR	tr|B7Z3Y2|B7Z3Y2	10.3	8	MSN@ITFLNFDPPIEEFHQYYQHIVTTL
sp|P35998|PRS7	67.67	33	ALDEGDIALLK	sp|Q9NTI5|PDS5B	11.89	14	GHT#ASESDEQQWPEEK	tr|B7Z3Y2|B7Z3Y2	10.3	8	MSN@ITFLNFDPPIEEFHQYYQHIVTTLVK
sp|P35998|PRS7	67.67	33	DFLEAVNK	sp|Q9NTI5|PDS5B	11.89	14	GRLDS#SEMDHSENEDYTMSSPLPGK	tr|B7Z3Y2|B7Z3Y2	10.3	8	M^SN@ITFLNFDPPIEEFHQYYQHIVTTLVK
sp|P35998|PRS7	67.67	33	ELFEMAR	sp|Q9NTI5|PDS5B	11.89	14	KKT#PVTEQEEK	tr|G3V4E4|G3V4E4	18.39	5	DDIAYSEDNPTPGIVINRPN@GTDVYQGVPK
sp|P35998|PRS7	67.67	33	ELFEM^AR	sp|Q9NTI5|PDS5B	11.89	14	LDSSEMDHS#ENEDYTMSSPLPGK	tr|G3V4E4|G3V4E4	18.39	5	DLN@ETIHYMYK
sp|P35998|PRS7	67.67	33	ESDTGLAPPALWDLAADK	sp|Q9NTI5|PDS5B	11.89	14	LDSSEMDHS#ENEDYTM^SSPLPGK	tr|G3V4E4|G3V4E4	18.39	5	DLN@ETIHYM^YK
sp|P35998|PRS7	67.67	33	ESDTGLAPPALWDLAADKQTLQSEQPLQVAR	sp|Q9NTI5|PDS5B	11.89	14	LDSSEM^DHS#ENEDYTMSSPLPGK	tr|G3V4E4|G3V4E4	18.39	5	IVINRPN@GTDVYQGVPK
sp|P35998|PRS7	67.67	33	EVVETPLLHPER	sp|Q9NTI5|PDS5B	11.89	14	LKEDILENEDEQNS#PPK	tr|G3V4E4|G3V4E4	18.39	5	RPN@GTDVYQGVPK
sp|P35998|PRS7	67.67	33	FDDGAGGDNEVQR	sp|Q9NTI5|PDS5B	11.89	14	LKEDILENEDEQNS#PPKK	sp|Q9ULI3|HEG1	1.67	2	SLASN@VTLFDLADR
sp|P35998|PRS7	67.67	33	FVNLGIEPPK	sp|Q9NTI5|PDS5B	11.89	14	METVSNASSSSNPS#SPGR	sp|Q9ULI3|HEG1	1.67	2	TFLN@TTVEK
sp|P35998|PRS7	67.67	33	FVVDLSDQVAPTDIEEGMR	sp|Q9NTI5|PDS5B	11.89	14	M^ETVSNASSSSNPS#SPGR	sp|P01850|TRBC1	5.08	1	EQPALN@DSR
sp|P35998|PRS7	67.67	33	FVVDLSDQVAPTDIEEGM^R	sp|Q9NTI5|PDS5B	11.89	14	SGPPAPEEEEEEERQSGNT#EQK	sp|Q9C0C4|SEM4C	3	4	GKNN@QTECFNFIR
sp|P35998|PRS7	67.67	33	GVLLFGPPGTGK	sp|Q9NTI5|PDS5B	11.89	14	TPS#PSQPK	sp|Q9C0C4|SEM4C	3	4	GTN@FTHLVADR
sp|P35998|PRS7	67.67	33	IATEKDFLEAVNK	sp|P28066|PSA5	5.39	1	ITS#PLM^EPSSIEK	sp|Q9C0C4|SEM4C	3	4	KGTN@FTHLVADR
sp|P35998|PRS7	67.67	33	IDPTVTMMQVEEKPDVTYSDVGGCK	tr|C9JMQ4|C9JMQ4	33.82	5	AAPTT#PPPPVKR	sp|Q9C0C4|SEM4C	3	4	NN@QTECFNFIR
sp|P35998|PRS7	67.67	33	IDPTVTM^MQVEEKPDVTYSDVGGCK	tr|C9JMQ4|C9JMQ4	33.82	5	GPSASSVAVMTSSTS#DHHLDAAAAR	tr|F5GZZ9|F5GZZ9	10.1	8	APGWAN@SSAGSGR
sp|P35998|PRS7	67.67	33	IEFSLPDLEGR	tr|C9JMQ4|C9JMQ4	33.82	5	GPSASSVAVM^TS#STSDHHLDAAAAR	tr|F5GZZ9|F5GZZ9	10.1	8	CKGN@ESSLWDCPAR
sp|P35998|PRS7	67.67	33	IINADSEDPK	tr|C9JMQ4|C9JMQ4	33.82	5	QHS#LPSSEHLGADGGLYQIPLPSSQIPPQPR	tr|F5GZZ9|F5GZZ9	10.1	8	EDAAVN@CTDISVQK
sp|P35998|PRS7	67.67	33	INELTGIK	tr|C9JMQ4|C9JMQ4	33.82	5	RGPSASSVAVMTSSTS#DHHLDAAAAR	tr|F5GZZ9|F5GZZ9	10.1	8	GN@ESALWDCK
sp|P35998|PRS7	67.67	33	KIEFSLPDLEGR	sp|Q8IX90-3|SKA3	2.84	1	S#PQLSDFGLER	tr|F5GZZ9|F5GZZ9	10.1	8	GN@ESSLWDCPAR
sp|P35998|PRS7	67.67	33	KINELTGIK	tr|B4DH15|B4DH15	10.19	2	DAS#PSKEER	tr|F5GZZ9|F5GZZ9	10.1	8	HSN@CTHQQDAGVTCSDGSNLEMR
sp|P35998|PRS7	67.67	33	QTLQSEQPLQVAR	tr|B4DH15|B4DH15	10.19	2	DRDAS#PSKEER	tr|F5GZZ9|F5GZZ9	10.1	8	QLGCGEAIN@ATGSAHFGEGTGPIWLDEMK
sp|P35998|PRS7	67.67	33	QVEDDIQQLLK	tr|F8W1J5|F8W1J5	7.97	2	DAS#PSKEER	tr|F5GZZ9|F5GZZ9	10.1	8	WGHSECGHKEDAAVN@CTDISVQK
sp|P35998|PRS7	67.67	33	SVCTEAGMFAIR	tr|F8W1J5|F8W1J5	7.97	2	DRDAS#PSKEER	sp|Q75T13-4|PGAP1	6.26	2	LHIAQPEN@NTHVALFK
sp|P35998|PRS7	67.67	33	TDACFIR	tr|F8VVA2|F8VVA2	6.04	2	DAS#PSKEER	sp|Q75T13-4|PGAP1	6.26	2	WTYVAYN@ESEK
sp|P35998|PRS7	67.67	33	TKEDEKDDKPIR	tr|F8VVA2|F8VVA2	6.04	2	DRDAS#PSKEER	tr|H0YJI6|H0YJI6	30.84	2	ISYPVN@ITSIQEAEEYLSGELYK
sp|P35998|PRS7	67.67	33	TMLELINQLDGFDPR	sp|Q9BUQ8|DDX23	1.34	2	DAS#PSKEER	tr|H0YJI6|H0YJI6	30.84	2	QN@VTEFPIIK
sp|P35998|PRS7	67.67	33	TM^LELINQLDGFDPR	sp|Q9BUQ8|DDX23	1.34	2	DRDAS#PSKEER	sp|O43490-5|PROM1	4.36	4	EALENMN@STLK
sp|P35998|PRS7	67.67	33	TYGQSTYSR	sp|Q5M775|CYTSB	9.46	7	ASS#EDTLNKPGSTAASGVVR	sp|O43490-5|PROM1	4.36	4	EALENM^N@STLK
sp|P35998|PRS7	67.67	33	VIGSELVQK	sp|Q5M775|CYTSB	9.46	7	CSTAGSS#PNSVSELSLASLTEK	sp|O43490-5|PROM1	4.36	4	VLNSIGSDIDN@VTQR
sp|P35998|PRS7	67.67	33	VLMATNRPDTLDPALMR	sp|Q5M775|CYTSB	9.46	7	ELS#DLEEENR	sp|O43490-5|PROM1	4.36	4	YILAQYN@TTK
sp|P35998|PRS7	67.67	33	VLM^ATNR	sp|Q5M775|CYTSB	9.46	7	KSPS#LESLSRPPSLGFGDTR	sp|Q6UWY5|OLFL1	11.19	7	AYIQEFQEFSKN@ISVMLGR
sp|P35998|PRS7	67.67	33	YQIHIPLPPK	sp|Q5M775|CYTSB	9.46	7	KSVSSPTSS#NTPTPTK	sp|Q6UWY5|OLFL1	11.19	7	N@ISVMLGR
sp|P35998|PRS7	67.67	33	YVGEGAR	sp|Q5M775|CYTSB	9.46	7	SVSS#PTSSNTPTPTK	sp|Q6UWY5|OLFL1	11.19	7	N@ISVM^LGR
sp|Q9NXG2|THUM1	48.44	18	AFLEDMK	sp|Q5M775|CYTSB	9.46	7	TS#PTPPESATTVK	sp|Q6UWY5|OLFL1	11.19	7	N@NTVWEFANIR
sp|Q9NXG2|THUM1	48.44	18	AFLEDMKK	tr|F8WDT5|F8WDT5	31.01	2	EGGTASVATGPDS#PSPVPLPPGKPALPGADGTPFGCPPGR	sp|Q6UWY5|OLFL1	11.19	7	TLLN@ASCDNMLMGIK
sp|Q9NXG2|THUM1	48.44	18	AQYVLAK	tr|F8WDT5|F8WDT5	31.01	2	EGGTASVATGPDSPS#PVPLPPGKPALPGADGTPFGCPPGR	sp|Q6UWY5|OLFL1	11.19	7	TLLN@ASCDNMLM^GIK
sp|Q9NXG2|THUM1	48.44	18	AVCCLSVVK	sp|Q9Y2H6-2|FND3A	2.19	6	CPS#PINEHNGLIK	sp|Q6UWY5|OLFL1	11.19	7	TLLN@ASCDNM^LMGIK
sp|Q9NXG2|THUM1	48.44	18	CDAGGPR	sp|Q9Y2H6-2|FND3A	2.19	6	DKMS#SPPSSPQK	tr|E9PPK6|E9PPK6	6.43	2	GN@LTCPICK
sp|Q9NXG2|THUM1	48.44	18	CVEEAYSLLNEYGDDMYGPEK	sp|Q9Y2H6-2|FND3A	2.19	6	DKM^S#SPPSSPQK	tr|E9PPK6|E9PPK6	6.43	2	GWGN@LTCPICK
sp|Q9NXG2|THUM1	48.44	18	ELAGIVCTLNSENK	sp|Q9Y2H6-2|FND3A	2.19	6	MS#SPPSSPQK	tr|I3L1V9|I3L1V9	15.57	2	FHVN@YTQPLVAVK
sp|Q9NXG2|THUM1	48.44	18	FQSVESGANNVVFIR	sp|Q9Y2H6-2|FND3A	2.19	6	M^S#SPPSSPQK	tr|I3L1V9|I3L1V9	15.57	2	FLEPYN@DSIQAQK
sp|Q9NXG2|THUM1	48.44	18	GTFQIVYK	sp|Q9Y2H6-2|FND3A	2.19	6	M^SS#PPSSPQK	tr|F8W9R3|F8W9R3	1.18	1	VTEDVN@SSIK
sp|Q9NXG2|THUM1	48.44	18	KCVEEAYSLLNEYGDDMYGPEK	sp|P07948-2|LYN	10.59	6	AEERPTFDYLQSVLDDFY#TATEGQYQQQP	tr|J3KNQ2|J3KNQ2	0.67	1	GPGPFN@ETVTEK
sp|Q9NXG2|THUM1	48.44	18	LVHHILQDMYK	sp|P07948-2|LYN	10.59	6	DSLS#DDGVDLK	sp|P26842|CD27	5	1	N@CTITANAECACR
sp|Q9NXG2|THUM1	48.44	18	MLPISGTCK	sp|P07948-2|LYN	10.59	6	GKDS#LS#DDGVDLK	tr|H0YEV1|H0YEV1	21.05	1	SLCNSIISLN@TTISCSEAQK
sp|Q9NXG2|THUM1	48.44	18	M^LPISGTCK	sp|P07948-2|LYN	10.59	6	GKDS#LSDDGVDLK	tr|H0Y5B2|H0Y5B2	7.11	1	GWSCTDN@STAQTVAQQR
sp|Q9NXG2|THUM1	48.44	18	QLEPGLQGILITCNMNER	sp|P07948-2|LYN	10.59	6	GKDSLS#DDGVDLK	sp|O00451-2|GFRA2	5.14	1	NAIQAFGN@GTDVNVSPK
sp|Q9NXG2|THUM1	48.44	18	TLGIEPEK	sp|P07948-2|LYN	10.59	6	VIEDNEY#TAR	tr|K7EQD3|K7EQD3	22.22	1	FPNQN@QTR
sp|Q9NXG2|THUM1	48.44	18	VDLTNPQYTVVVEIIK	tr|B4DIX5|B4DIX5	1.51	1	SPQPSS#PALEHFR	sp|P32004-3|L1CAM	9.05	7	DLQAN@DTGR
sp|Q9NXG2|THUM1	48.44	18	YAETFLEPWFK	sp|Q8WVR3-2|CG043	10.55	2	KSS#PSSPAVR	sp|P32004-3|L1CAM	9.05	7	FFPYAN@GTLGIR
sp|Q9NXG2|THUM1	48.44	18	YNLQEVVK	sp|Q8WVR3-2|CG043	10.55	2	SQS#FSHQQPSR	sp|P32004-3|L1CAM	9.05	7	GPWQEQIVSDPFLVVSN@TSTFVPYEIK
tr|E9PAU2|E9PAU2	66.01	31	ALSAVHSPTFCQLACGQDGQLK	sp|Q8WXG6-6|MADD	2.3	3	GTLSDS#EIETNSATSTIFGK	sp|P32004-3|L1CAM	9.05	7	GYN@VTYWR
tr|E9PAU2|E9PAU2	66.01	31	APEEELPPLDPEEIRK	sp|Q8WXG6-6|MADD	2.3	3	KRSPT#ESVNTPVGK	sp|P32004-3|L1CAM	9.05	7	LLFPTN@SSSHLVALQGQPLVLECIAEGFPTPTIK
tr|E9PAU2|E9PAU2	66.01	31	CFLVYSER	sp|Q8WXG6-6|MADD	2.3	3	S#PTESVNTPVGK	sp|P32004-3|L1CAM	9.05	7	THN@LTDLSPHLR
tr|E9PAU2|E9PAU2	66.01	31	CLCVDR	sp|Q70EL4-2|UBP43	2.99	1	S#TSQSIVSLLTGTAGEDEK	sp|P32004-3|L1CAM	9.05	7	VPGN@QTSTTLK
tr|E9PAU2|E9PAU2	66.01	31	DSGPLPTPPGVSLLGEPPK	tr|H0YCZ0|H0YCZ0	4.88	1	DGSIS#PVSSECSVVER	sp|P30530-2|UFO	3.28	2	EESPFVGNPGN@ITGAR
tr|E9PAU2|E9PAU2	66.01	31	DSGPLPTPPGVSLLGEPPKDYR	tr|F5H265|F5H265	45.64	5	T#ITLEVEPSDTIENVK	sp|P30530-2|UFO	3.28	2	N@GSQAFVHWQEPR
tr|E9PAU2|E9PAU2	66.01	31	EALGLGPPAAQLTPPPAPVGLR	tr|F5H265|F5H265	45.64	5	TIT#LEVEPSDTIENVK	tr|M0R132|M0R132	6.29	1	ALLPQN@DTR
tr|E9PAU2|E9PAU2	66.01	31	ELSVQLQPTDALLCVANLPPSLTQQQFEELVR	tr|F5H265|F5H265	45.64	5	TITLEVEPS#DTIENVK	tr|H0Y8Z8|H0Y8Z8	2.86	1	NDMN@ASK
tr|E9PAU2|E9PAU2	66.01	31	ELSVQLQPTDALLCVANLPPSLTQQQFEELVRPFGSLER	tr|F5H265|F5H265	45.64	5	TLS#DYNIQK	tr|F5GXE6|F5GXE6	6.23	2	N@GSDVPVENLYPSK
tr|E9PAU2|E9PAU2	66.01	31	EPALGPHGPSR	tr|F5H265|F5H265	45.64	5	TLSDYNIQKES#TLHLVLR	tr|F5GXE6|F5GXE6	6.23	2	QNN@YTVNNK
tr|E9PAU2|E9PAU2	66.01	31	GFAVLEYETAEMAEEAQQQADGLSLGGSHLR	tr|H3BTD6|H3BTD6	22.06	1	SQDVAVS#PQQQQCSK	sp|Q8IZF2-2|GP116	2.46	2	VLQQQWTN@QSSQLLHSVER
tr|E9PAU2|E9PAU2	66.01	31	GFAVLEYETAEM^AEEAQQQADGLSLGGSHLR	tr|E7EPD0|E7EPD0	12.56	6	AADRLPNLS#SPSAEGPPGPPSGPAPR	sp|Q8IZF2-2|GP116	2.46	2	YEEQQLEIQN@SSR
tr|E9PAU2|E9PAU2	66.01	31	GKPPPLLPSVLGPAGGDR	tr|E7EPD0|E7EPD0	12.56	6	AGLQS#LEASGR	sp|Q16610|ECM1	4.07	2	HIPGLIHN@MTAR
tr|E9PAU2|E9PAU2	66.01	31	GLPGDVTNQEVHDLLSDYELK	tr|E7EPD0|E7EPD0	12.56	6	GLEFPMTDLDMLS#PIHTPQR	sp|Q16610|ECM1	4.07	2	QGNN@HTCTWK
tr|E9PAU2|E9PAU2	66.01	31	GTAFVTLLNGEQAEAAINAFHQSR	tr|E7EPD0|E7EPD0	12.56	6	GLEFPM^T#DLDMLSPIHTPQR	tr|B4E3Q4|B4E3Q4	8.74	6	N@VTYRPHCH
tr|E9PAU2|E9PAU2	66.01	31	GYGFAEYMK	tr|E7EPD0|E7EPD0	12.56	6	GLEFPM^TDLDMLS#PIHTPQR	tr|B4E3Q4|B4E3Q4	8.74	6	N@VTYRPHCHICFTPR
tr|E9PAU2|E9PAU2	66.01	31	IPLNPYLNLHSLLPASNLAGK	tr|E7EPD0|E7EPD0	12.56	6	LPNLSS#PSAEGPPGPPSGPAPR	tr|B4E3Q4|B4E3Q4	8.74	6	NILDALMLN@TTR
tr|E9PAU2|E9PAU2	66.01	31	KPGILGDSPLGALQPGAQPANPLLGELPAGGGLPPELPPR	sp|O95685|PPR3D	8.36	2	S#LPS#SPER	tr|B4E3Q4|B4E3Q4	8.74	6	NILDALM^LN@TTR
tr|E9PAU2|E9PAU2	66.01	31	LLSPLSSAR	sp|O95685|PPR3D	8.36	2	SLS#CLSDLDGGVALEPR	tr|B4E3Q4|B4E3Q4	8.74	6	RVQN@VTEFDDSLLR
tr|E9PAU2|E9PAU2	66.01	31	LPPGFNDVDALCR	sp|Q9UI10-2|EI2BD	8.1	3	AS#PSTAGETPSGVK	tr|B4E3Q4|B4E3Q4	8.74	6	VQN@VTEFDDSLLR
tr|E9PAU2|E9PAU2	66.01	31	QGLLGAPPAMPLLNGPALSTALLQLALQTQGQK	sp|Q9UI10-2|EI2BD	8.1	3	KGEQGGPPPKAS#PSTAGETPSGVK	sp|Q6UXH1|CREL2	18.13	3	CHMGYQGPLCTDCMDGYFSSLRN@ETHSICTACDESCK
tr|E9PAU2|E9PAU2	66.01	31	RAPEEELPPLDPEEIR	sp|Q9UI10-2|EI2BD	8.1	3	SLS#GSLCALFSDADSGSGMK	sp|Q6UXH1|CREL2	18.13	3	N@ETHSICTACDESCK
tr|E9PAU2|E9PAU2	66.01	31	RAPEEELPPLDPEEIRK	sp|Q8N3V7-2|SYNPO	30.9	20	AAAT#TPTK	sp|Q6UXH1|CREL2	18.13	3	NAN@GSYTCEECDSSCVGCTGEGPGNCK
tr|E9PAU2|E9PAU2	66.01	31	RPAEGPPTNPPAPGGGSSSSK	sp|Q8N3V7-2|SYNPO	30.9	20	AAS#PAKPSSLDLVPNLPK	sp|Q6UXH1-5|CREL2	9.2	2	N@ETHSICTVR
tr|E9PAU2|E9PAU2	66.01	31	SDLLGKPLGPR	sp|Q8N3V7-2|SYNPO	30.9	20	APAPQPPSLPDRS#PR	sp|Q6UXH1-5|CREL2	9.2	2	NAN@GSYTCEECDSSCVGCTGEGPGNCK
tr|E9PAU2|E9PAU2	66.01	31	SFAHLLPSPEPSPEGSYVGQHSQGLGGHYADSYLK	sp|Q8N3V7-2|SYNPO	30.9	20	APAPQPPSLPDRS#PRPQR	tr|M0R2G7|M0R2G7	3.45	1	N@TTESFVPVLK
tr|E9PAU2|E9PAU2	66.01	31	SGAEVEAGDAAER	sp|Q8N3V7-2|SYNPO	30.9	20	CPS#PTMSLPSSWK	sp|P13473|LAMP2	36.59	15	GLQLN@ITQDK
tr|E9PAU2|E9PAU2	66.01	31	SMLAALIAAQATALNR	sp|Q8N3V7-2|SYNPO	30.9	20	CPS#PTM^SLPSSWK	sp|P13473|LAMP2	36.59	15	IAVQFGPGFSWIAN@FTK
tr|E9PAU2|E9PAU2	66.01	31	TLYVHWTDAGQLTPALLHSR	sp|Q8N3V7-2|SYNPO	30.9	20	ESLPT#SPPWTPGAS#RPPSSLDGWVSPGPWEPGR	sp|P13473|LAMP2	36.59	15	LELN@LTDSEN@ATCLYAK
tr|E9PAU2|E9PAU2	66.01	31	VSFCAPGPPGR	sp|Q8N3V7-2|SYNPO	30.9	20	GALPPS#PALPR	sp|P13473|LAMP2	36.59	15	LELN@LTDSENATCLYAK
tr|E9PAU2|E9PAU2	66.01	31	YCFVDK	sp|Q8N3V7-2|SYNPO	30.9	20	GSSMS#SPPPLPPPPPMSPSWSER	sp|P13473|LAMP2	36.59	15	LELNLTDSEN@ATCLYAK
sp|O75955|FLOT1	67.92	32	AAYDIEVNTR	sp|Q8N3V7-2|SYNPO	30.9	20	M^RSPQPARPGS#AAVPGAAFAPIPR	sp|P13473|LAMP2	36.59	15	MGLQLN@ITQDK
sp|O75955|FLOT1	67.92	32	AEAEQMAK	sp|Q8N3V7-2|SYNPO	30.9	20	QPPYQLRPSLFVLS#PIKEPAK	sp|P13473|LAMP2	36.59	15	NDVVQHYWDVLVQAFVQN@GTVSTNEFLCDK
sp|O75955|FLOT1	67.92	32	AEAEQM^AK	sp|Q8N3V7-2|SYNPO	30.9	20	S#PGILGYNICPR	sp|P13473|LAMP2	36.59	15	SIANNN@LSYWDAPLGSSYMCNK
sp|O75955|FLOT1	67.92	32	AEAFQLYQEAAQLDMLLEK	sp|Q8N3V7-2|SYNPO	30.9	20	S#PLPAPPRPF	sp|P13473|LAMP2	36.59	15	SYNTGDN@TTFPDAEDK
sp|O75955|FLOT1	67.92	32	AQADLAYQLQVAK	sp|Q8N3V7-2|SYNPO	30.9	20	S#PQPARPGSAAVPGAAFAPIPR	sp|P13473|LAMP2	36.59	15	VASVININPN@TTH
sp|O75955|FLOT1	67.92	32	AQQVAVQEQEIAR	sp|Q8N3V7-2|SYNPO	30.9	20	S#PT#M^SLPSSWK	sp|P13473|LAMP2	36.59	15	VASVININPN@TTHSTGSCR
sp|O75955|FLOT1	67.92	32	DIHDDQDYLHSLGK	sp|Q8N3V7-2|SYNPO	30.9	20	S#PTDSDVSLDSEDSGAK	sp|P13473|LAMP2	36.59	15	VQN@GTVSTNEFLCDK
sp|O75955|FLOT1	67.92	32	EMLAAACQMFLGK	sp|Q8N3V7-2|SYNPO	30.9	20	SAGAENPRPFS#PPR	sp|P13473|LAMP2	36.59	15	VQPFN@VTQGK
sp|O75955|FLOT1	67.92	32	FSEQVFK	sp|Q8N3V7-2|SYNPO	30.9	20	SS#PGLYTSPGQDSLQPTAVS#PPYGGDISPVSPSR	sp|P13473|LAMP2	36.59	15	WQMN@FTVR
sp|O75955|FLOT1	67.92	32	GEAEAFAIGAR	sp|Q8N3V7-2|SYNPO	30.9	20	SS#PGLYTSPGQDSLQPTAVSPPYGGDISPVSPSR	sp|P13473|LAMP2	36.59	15	WQM^N@FTVR
sp|O75955|FLOT1	67.92	32	HGVPISVTGIAQVK	sp|Q8N3V7-2|SYNPO	30.9	20	T#PPASLYHGYLPENGVLRPEPTK	sp|Q96PD5|PGRP2	11.63	5	CMSQEQLAQVAAN@ATK
sp|O75955|FLOT1	67.92	32	IGEAEAK	tr|I3L3V9|I3L3V9	7.73	1	QIDSGSNLT#TDLIVQR	sp|Q96PD5|PGRP2	11.63	5	GFGVAIVGN@YTAALPTEAALR
sp|O75955|FLOT1	67.92	32	ISLNTLTLNVK	tr|H0YHF3|H0YHF3	21.71	3	HS#TSDLSDATFSDIR	sp|Q96PD5|PGRP2	11.63	5	LEPVHLQLQCMSQEQLAQVAAN@ATK
sp|O75955|FLOT1	67.92	32	KAEAFQLYQEAAQLDMLLEK	tr|H0YHF3|H0YHF3	21.71	3	RHS#TSDLSDATFSDIR	sp|Q96PD5|PGRP2	11.63	5	MSQEQLAQVAAN@ATK
sp|O75955|FLOT1	67.92	32	KAEAFQLYQEAAQLDM^LLEK	tr|H0YHF3|H0YHF3	21.71	3	SKS#CDDGLNTFR	sp|Q96PD5|PGRP2	11.63	5	SLN@ATELDPCPLSPELLGLTK
sp|O75955|FLOT1	67.92	32	LPESVER	sp|Q8NI35-4|INADL	4.4	4	ALTDDS#DENEEEDAFTDQK	tr|M0QXD0|M0QXD0	8.5	1	GGGDPWTN@GSGLALCQR
sp|O75955|FLOT1	67.92	32	LPQVAEEISGPLTSANK	sp|Q8NI35-4|INADL	4.4	4	DPAGDISVT#PPAPAALPVALPTVASK	tr|F2Z3B8|F2Z3B8	2.61	3	DINSQQELQN@ITTDTR
sp|O75955|FLOT1	67.92	32	LTGVSISQVNHK	sp|Q8NI35-4|INADL	4.4	4	LFDDEAS#VDEPR	tr|F2Z3B8|F2Z3B8	2.61	3	KVEVEPLN@STAVHVYWK
sp|O75955|FLOT1	67.92	32	LTGVSISQVNHKPLR	sp|Q8NI35-4|INADL	4.4	4	VPDS#PENELK	tr|F2Z3B8|F2Z3B8	2.61	3	VEVEPLN@STAVHVYWK
sp|O75955|FLOT1	67.92	32	MTVEEIYK	tr|B4DLR8|B4DLR8	6.44	1	EGHLS#PDIVAEQK	sp|Q06033-2|ITIH3	3.84	2	NAHGEEKEN@LTAR
sp|O75955|FLOT1	67.92	32	QLYQEAAQLDMLLEK	tr|B4E1E4|B4E1E4	11.7	1	FDALKDDDS#GDHDQNEENSTQK	sp|Q06033-2|ITIH3	3.84	2	TAFITN@FTLTIDGVTYPGNVK
sp|O75955|FLOT1	67.92	32	QQIEEQR	sp|Q6ZUT9|DEN5B	1.81	2	QEHLAES#PVALGPER	sp|Q9Y6N6|LAMC3	3.11	3	GTAEAAHECLPCN@CSGR
sp|O75955|FLOT1	67.92	32	SPPVMVAGGR	sp|Q6ZUT9|DEN5B	1.81	2	Y#NSYDISR	sp|Q9Y6N6|LAMC3	3.11	3	LGSLDTHQAPAQALN@ETQWALER
sp|O75955|FLOT1	67.92	32	SPPVM^VAGGR	sp|P05060|SCG1	6.5	4	ADEPQWSLYPSDSQVS#EEVK	sp|Q9Y6N6|LAMC3	3.11	3	LLAN@LTSLR
sp|O75955|FLOT1	67.92	32	SQLIMQAEAEAASVR	sp|P05060|SCG1	6.5	4	ERADEPQWSLYPSDSQVS#EEVK	sp|Q7Z2K6|ERMP1	7.52	4	DSGIWINGFDYTGISHITPHIPEIN@DSIR
sp|O75955|FLOT1	67.92	32	SQLIM^QAEAEAASVR	sp|P05060|SCG1	6.5	4	MAHGYGEES#EEER	sp|Q7Z2K6|ERMP1	7.52	4	GSTLSQWSLGN@GTPVTSK
sp|O75955|FLOT1	67.92	32	TEAEIAHIALETLEGHQR	sp|P05060|SCG1	6.5	4	NYPS#LELDK	sp|Q7Z2K6|ERMP1	7.52	4	ITPHIPEIN@DSIR
sp|O75955|FLOT1	67.92	32	VASSDLVNMGISVVSYTLK	tr|H0YA31|H0YA31	5.79	1	SGT#FDLLEMDR	sp|Q7Z2K6|ERMP1	7.52	4	SIDFLGGFTSYYDN@ITNVVVK
sp|O75955|FLOT1	67.92	32	VFVLPCIQQIQR	sp|Q8IXS8|F126B	3.77	2	ELLS#PGAPLTK	sp|Q14314|FGL2	9.11	3	LHVGNYN@GTAGDALR
sp|O75955|FLOT1	67.92	32	VQVQVVER	sp|Q8IXS8|F126B	3.77	2	VEVT#PTVPR	sp|Q14314|FGL2	9.11	3	NN@ETEEIKDER
sp|O75955|FLOT1	67.92	32	VSAQYLSEIEMAK	sp|P24821-6|TENA	2.94	7	DLAPPSEPS#ESFQEHTVDGENQIVFTHR	sp|Q14314|FGL2	9.11	3	VAN@LTFVVNSLDGK
sp|O75955|FLOT1	67.92	32	VSAQYLSEIEM^AK	sp|P24821-6|TENA	2.94	7	DLAPPSEPSES#FQEHTVDGENQIVFTHR	tr|Q5T712|Q5T712	18.72	2	KPQDQGLN@HTCNYYLQPEEDVTIGVWH
sp|Q8WV99|ZFN2B	27.24	4	ALEMSLAETKPQVPSCQEEEDLALAQALSASEAEYQR	sp|P24821-6|TENA	2.94	7	LPVGSQCSVDLES#ASGEK	tr|Q5T712|Q5T712	18.72	2	KPQDQGLN@HTCNYYLQPEEDVTIGVWHTVPAVWWK
sp|Q8WV99|ZFN2B	27.24	4	AVGEHIDR	sp|P24821-6|TENA	2.94	7	LPVGSQCSVDLESAS#GEK	sp|Q9HCK4-2|ROBO2	0.76	1	IWCLGN@ETR
sp|Q8WV99|ZFN2B	27.24	4	DIQVPVCPLCNVPVPVAR	sp|P24821-6|TENA	2.94	7	LPVGSQCSVDLESAS#GEKDLAPPSEPSESFQEH	sp|Q5UCC4-2|EMC10	13.78	2	GHEVEDVDLELFN@TSVQLQPPTTAPGPETAAF
sp|Q8WV99|ZFN2B	27.24	4	LDFLPLK	sp|P24821-6|TENA	2.94	7	SVDLES#ASGEK	sp|Q5UCC4-2|EMC10	13.78	2	GHEVEDVDLELFN@TSVQLQPPTTAPGPETAAFIER
sp|Q9NUQ8-2|ABCF3	35.42	20	AEGSEAAELAEIYAK	sp|P24821-6|TENA	2.94	7	SVDLESAS#GEKDLAPPSEPSESFQEHTVDGENQIVFTHR	sp|Q13332-6|PTPRS	0.68	1	KVEAEALN@ATAIR
sp|Q9NUQ8-2|ABCF3	35.42	20	ALFARPDLLLLDEPTNMLDVR	sp|Q9H6X2|ANTR1	3.72	2	EVPPPPAEES#EEEDDDGLPK	sp|Q6PIU2-3|NCEH1	15.27	3	IVNN@HTSLDVEEAAAVR
sp|Q9NUQ8-2|ABCF3	35.42	20	ALFARPDLLLLDEPTNM^LDVR	sp|Q9H6X2|ANTR1	3.72	2	EVPPPPAEES#EEEDDDGLPKK	sp|Q6PIU2-3|NCEH1	15.27	3	LN@WTSLLPASFTK
sp|Q9NUQ8-2|ABCF3	35.42	20	ALLQEQFR	sp|Q00587-2|BORG5	18.75	7	AS#WESLDEEWR	sp|Q6PIU2-3|NCEH1	15.27	3	TSWPTN@FSVGIR
sp|Q9NUQ8-2|ABCF3	35.42	20	ARASVILAGLGFTPKM^QQQPTR	sp|Q00587-2|BORG5	18.75	7	ASWES#LDEEWR	tr|E5RIA2|E5RIA2	1.81	1	AIIAN@LTCK
sp|Q9NUQ8-2|ABCF3	35.42	20	ASVILAGLGFTPK	sp|Q00587-2|BORG5	18.75	7	LS#PVGWVSSSQGK	tr|Q7Z6V2|Q7Z6V2	15.6	2	SQN@DTVTPDVWYTSK
sp|Q9NUQ8-2|ABCF3	35.42	20	EFSGGWR	sp|Q00587-2|BORG5	18.75	7	MAS#PPAPSPAPPAISPIIK	tr|Q7Z6V2|Q7Z6V2	15.6	2	SQN@DTVTPDVWYTSKPK
sp|Q9NUQ8-2|ABCF3	35.42	20	ELTAQIAAGR	sp|Q00587-2|BORG5	18.75	7	NAIS#LPQLNQAAYDSLVVGK	sp|P14091-2|CATE	8.26	2	EPLINYLDMEYFGTISIGSPPQN@FTVIFDT
sp|Q9NUQ8-2|ABCF3	35.42	20	ESEVVMK	sp|Q00587-2|BORG5	18.75	7	RS#DSLLSFR	sp|P14091-2|CATE	8.26	2	EPLINYLDM^EYFGTISIGSPPQN@FTVIFDT
sp|Q9NUQ8-2|ABCF3	35.42	20	FSPPILQLDEVDFYYDPK	sp|Q00587-2|BORG5	18.75	7	S#DSLLSFR	tr|Q5TEH8|Q5TEH8	9.03	3	ATQDGAN@FTAAR
sp|Q9NUQ8-2|ABCF3	35.42	20	FYILDEPTNHLDMETIEALGR	sp|Q06587-2|RING1	8.49	2	GGTLGGGTLGPPS#PPGAPS#PPEPGGEIELVFR	tr|Q5TEH8|Q5TEH8	9.03	3	WN@CTTLDR
sp|Q9NUQ8-2|ABCF3	35.42	20	GGVILVSHDER	sp|Q06587-2|RING1	8.49	2	GGTLGGGTLGPPS#PPGAPSPPEPGGEIELVFR	tr|Q5TEH8|Q5TEH8	9.03	3	WN@CTTLDRDHTVFGR
sp|Q9NUQ8-2|ABCF3	35.42	20	IENFDVSFGDR	tr|Q5T092|Q5T092	11.39	2	VDPSLMEDS#DDGPSLPTK	tr|E9PMC0|E9PMC0	3.28	1	DIN@VTGVWER
sp|Q9NUQ8-2|ABCF3	35.42	20	LEEIEADKAPAR	tr|Q5T092|Q5T092	11.39	2	VDPSLM^EDS#DDGPSLPTK	tr|F5H325|F5H325	9.62	3	QGIDFCPGQN@VSGVTTH
sp|Q9NUQ8-2|ABCF3	35.42	20	LKM^LEKLPELK	sp|Q14156-3|EFR3A	8.24	3	IGPPSS#PSATDKEENPAVLAENCFR	tr|F5H325|F5H325	9.62	3	QGIDFCPGQN@VSGVTTHNLEDHTK
sp|Q9NUQ8-2|ABCF3	35.42	20	LLLGDLAPVR	sp|Q14156-3|EFR3A	8.24	3	LSVPYVPQVTDEDRLS#R	tr|F5H325|F5H325	9.62	3	TGEAN@LTQIYLQEALDFIK
sp|Q9NUQ8-2|ABCF3	35.42	20	NFLNAIATDIIHLHSQR	sp|Q14156-3|EFR3A	8.24	3	VPVFGTS#THTLDISQLGDLGTR	sp|Q13683-13|ITA7	5.08	8	ALDPAEKPLCLSNEN@ASHVECELGNPMK
sp|Q9NUQ8-2|ABCF3	35.42	20	QHIQVFIDR	sp|P53999|TCP4	26.77	2	ELVSSSSSGS#DSDSEVDKK	sp|Q13683-13|ITA7	5.08	8	ALDPAEKPLCLSNEN@ASHVECELGNPMKR
sp|Q9NUQ8-2|ABCF3	35.42	20	VEGGFDQYR	sp|P53999|TCP4	26.77	2	QSSSS#RDDNMFQIGK	sp|Q13683-13|ITA7	5.08	8	ALDPAEKPLCLSNEN@ASHVECELGNPM^K
sp|Q9NUQ8-2|ABCF3	35.42	20	VPAHISLLHVEQEVAGDDTPALQSVLESDSVR	sp|Q9UPN3|MACF1	2.72	12	ENTGQQNAIIS#PTVLETSEEK	sp|Q13683-13|ITA7	5.08	8	ALDPAEKPLCLSNEN@ASHVECELGNPM^KR
sp|Q16254|E2F4	12.35	5	ADPTGVLELPK	sp|Q9UPN3|MACF1	2.72	12	EVEEELATSGGQS#PTGEQIPQFQQR	sp|Q13683-13|ITA7	5.08	8	KKN@ITLDCAR
sp|Q16254|E2F4	12.35	5	DGVLDLK	sp|Q9UPN3|MACF1	2.72	12	GTS#LENLIMEITAPDSQGK	sp|Q13683-13|ITA7	5.08	8	KN@ITLDCAR
sp|Q16254|E2F4	12.35	5	FVSLLQEAK	sp|Q9UPN3|MACF1	2.72	12	LLDAEDVDVPS#PDEK	sp|Q13683-13|ITA7	5.08	8	LWN@STFLEEYSAVK
sp|Q16254|E2F4	12.35	5	IYDITNVLEGIGLIEK	sp|Q9UPN3|MACF1	2.72	12	M^LSS#SDAITQEFMDLR	sp|Q13683-13|ITA7	5.08	8	N@ITLDCAR
sp|Q16254|E2F4	12.35	5	VWVQQSIR	sp|Q9UPN3|MACF1	2.72	12	QGS#FSEDVISHK	tr|C9JXZ5|C9JXZ5	18.92	1	N@KTEDLEATSEHFK
sp|Q8TEL6-2|TP4AP	6.39	2	TFLQTATLIEDILGVK	sp|Q9UPN3|MACF1	2.72	12	QKT#PEGLQESANVK	sp|Q96KA5-2|CLP1L	1.59	1	TVN@VSVPK
sp|Q8TEL6-2|TP4AP	6.39	2	YLLLNNQELNELSAISLK	sp|Q9UPN3|MACF1	2.72	12	RGS#DASDFDLLETQSACSDTSESSAAGGQGNSR	tr|B4DS52|B4DS52	6.82	2	IFIFN@QTGIEAK
sp|Q9Y4E8|UBP15	50.25	43	ADTIDTIEK	sp|Q9UPN3|MACF1	2.72	12	RQGS#FSEDVISHK	tr|B4DS52|B4DS52	6.82	2	N@ITGLEN@FTLK
sp|Q9Y4E8|UBP15	50.25	43	DADGRPDK	sp|Q9UPN3|MACF1	2.72	12	S#LSQPTPPPMPILSQSEAK	sp|Q13641|TPBG	15	5	N@LTEVPTDLPAYVR
sp|Q9Y4E8|UBP15	50.25	43	DDIYVFEININR	sp|Q9UPN3|MACF1	2.72	12	T#SLAGDTSNSSSPASTGAK	sp|Q13641|TPBG	15	5	N@LTHLESLHLEDNALK
sp|Q9Y4E8|UBP15	50.25	43	DKLDTLVDFPINDLDMSEFLINPN	sp|Q9UPN3|MACF1	2.72	12	WNT#LNKK	sp|Q13641|TPBG	15	5	RPPLAELAALN@LSGSR
sp|Q9Y4E8|UBP15	50.25	43	DKLDTLVDFPINDLDMSEFLINPNAGPCR	sp|O95279|KCNK5	3.61	1	APEDSS#PAPEVFMNQLDR	sp|Q13641|TPBG	15	5	VLHN@GTLAELQGLPH
sp|Q9Y4E8|UBP15	50.25	43	EHLIDELDYILLPTEGWNK	sp|P23497-2|SP100	29.79	9	LNECIS#PVANEM^NHLPAHSHDLQR	sp|Q13641|TPBG	15	5	VLHN@GTLAELQGLPHIR
sp|Q9Y4E8|UBP15	50.25	43	FAPQFSGYQQQDCQELLAFLLDGLHEDLNR	sp|P23497-2|SP100	29.79	9	LPLQES#EEEEREER	sp|P51511|MMP15	1.2	1	SIQN@YTEK
sp|Q9Y4E8|UBP15	50.25	43	FSYVTPR	sp|P23497-2|SP100	29.79	9	RFSSS#DFSDLSNGEELQETCSSSLR	tr|C9J5X1|C9J5X1	0.66	1	LNPGN@YTAR
sp|Q9Y4E8|UBP15	50.25	43	GDTWYLVDSR	sp|P23497-2|SP100	29.79	9	SEPVINNDNPLES#NDEK	tr|D6RHJ6|D6RHJ6	12.1	5	EN@ISDPTSPLR
sp|Q9Y4E8|UBP15	50.25	43	IFSIPDEK	sp|P23497-2|SP100	29.79	9	SEPVINNDNPLES#NDEKEGQEATCSR	tr|D6RHJ6|D6RHJ6	12.1	5	IIVPLNNREN@ISDPTSPLR
sp|Q9Y4E8|UBP15	50.25	43	IGNILDLCTALSALSGIPADK	sp|P23497-2|SP100	29.79	9	SEPVINNDNPLES#NDEKEGQEATCSRPQIVPEPMDFR	tr|D6RHJ6|D6RHJ6	12.1	5	NNREN@ISDPTSPLR
sp|Q9Y4E8|UBP15	50.25	43	ILDLCTALSALSGIPADK	sp|P23497-2|SP100	29.79	9	SEPVINNDNPLES#NDEKEGQEATCSRPQIVPEPM^DFR	tr|D6RHJ6|D6RHJ6	12.1	5	NREN@ISDPTSPLR
sp|Q9Y4E8|UBP15	50.25	43	ISTETEETEGSLHCCK	sp|P23497-2|SP100	29.79	9	SGLQLS#LEQGTGENSFR	tr|D6RHJ6|D6RHJ6	12.1	5	REN@ISDPTSPLR
sp|Q9Y4E8|UBP15	50.25	43	ISVTFDPFCYLTLPLPMK	sp|P23497-2|SP100	29.79	9	VIGQDHDFSES#SEEEAPAEASSGALR	sp|P82987-2|ATL3	2.02	3	AN@GTVQVVSPR
sp|Q9Y4E8|UBP15	50.25	43	KGDTWYLVDSR	sp|O00712|NFIB	13.57	4	SLS#S#PPSSK	sp|P82987-2|ATL3	2.02	3	AYLLPN@TSVIIK
sp|Q9Y4E8|UBP15	50.25	43	KIFSIPDEK	sp|O00712|NFIB	13.57	4	TISIDENMEPS#PTGDFYPSPS#SPAAGSR	sp|P82987-2|ATL3	2.02	3	GVPQPN@ITWLK
sp|Q9Y4E8|UBP15	50.25	43	KPYIQLK	sp|O00712|NFIB	13.57	4	TISIDENMEPSPTGDFYPSPSS#PAAGSR	sp|P13284|GILT	20.4	6	APLVN@VTLYYEALCGGCR
sp|Q9Y4E8|UBP15	50.25	43	LDLWSLPPVLVVHLK	sp|O00712|NFIB	13.57	4	YVQEQDSGQSGS#PSHNDPAK	sp|P13284|GILT	20.4	6	EILN@VTLVPYGNAQEQN@VSGR
sp|Q9Y4E8|UBP15	50.25	43	LFTFQFNNLGNTDINYIK	sp|Q7Z6Z7-2|HUWE1	9.78	41	ACSPCSS#QSSSSGICTDFWDLLVK	sp|P13284|GILT	20.4	6	ELFPTWLLVM^EILN@VTLVPY
sp|Q9Y4E8|UBP15	50.25	43	LKDCIELFTTK	sp|Q7Z6Z7-2|HUWE1	9.78	41	AES#PEEVACR	sp|P13284|GILT	20.4	6	LVMEILN@VTLVPYGNAQEQN@VSGR
sp|Q9Y4E8|UBP15	50.25	43	LLDGLHEDLNR	sp|Q7Z6Z7-2|HUWE1	9.78	41	AGS#S#TPGDAPPAVAEVQGR	sp|P13284|GILT	20.4	6	NAPLVN@VTLYYEALCGGCR
sp|Q9Y4E8|UBP15	50.25	43	LVSWYTLMEGQEPIAR	sp|Q7Z6Z7-2|HUWE1	9.78	41	AGSS#TPGDAPPAVAEVQGR	sp|P13284|GILT	20.4	6	SNAPLVN@VTLYYEALCGGCR
sp|Q9Y4E8|UBP15	50.25	43	MIVTDIYNHR	sp|Q7Z6Z7-2|HUWE1	9.78	41	AGSST#PGDAPPAVAEVQGR	sp|Q9UHN6-2|TMEM2	8.11	8	ALVGVIDGGSTSCN@ESVR
sp|Q9Y4E8|UBP15	50.25	43	NDSIIVDIFHGLFK	sp|Q7Z6Z7-2|HUWE1	9.78	41	AQCETLS#PDGLPEEQPQTTK	sp|Q9UHN6-2|TMEM2	8.11	8	FDTHEYRN@ESR
sp|Q9Y4E8|UBP15	50.25	43	NEDGTWPR	sp|Q7Z6Z7-2|HUWE1	9.78	41	DEPPPLS#PAPLTPATPSSLDPFFSR	sp|Q9UHN6-2|TMEM2	8.11	8	GDPSVISVN@GTDFTFR
sp|Q9Y4E8|UBP15	50.25	43	NKDDGK	sp|Q7Z6Z7-2|HUWE1	9.78	41	DGGS#GNSTIIVSR	sp|Q9UHN6-2|TMEM2	8.11	8	HPSCVN@VSK
sp|Q9Y4E8|UBP15	50.25	43	NNEQPGLCGLSNLGNTCFMNSAIQCLSNTPPLTEYFLNDK	sp|Q7Z6Z7-2|HUWE1	9.78	41	DLS#MSEEDQMMR	sp|Q9UHN6-2|TMEM2	8.11	8	N@FTSVHLSYVELK
sp|Q9Y4E8|UBP15	50.25	43	NYDYSEPGR	sp|Q7Z6Z7-2|HUWE1	9.78	41	ESQLAHIKDEPPPLS#PAPLT#PATPSSLDPFFSR	sp|Q9UHN6-2|TMEM2	8.11	8	N@NSMCTTMR
sp|Q9Y4E8|UBP15	50.25	43	QDTFSGTGFFPLDR	sp|Q7Z6Z7-2|HUWE1	9.78	41	ESQLAHIKDEPPPLS#PAPLTPAT#PSSLDPFFSR	sp|Q9UHN6-2|TMEM2	8.11	8	QLN@ISHLLVPLGLAK
sp|Q9Y4E8|UBP15	50.25	43	QMWSGK	sp|Q7Z6Z7-2|HUWE1	9.78	41	ESQLAHIKDEPPPLSPAPLT#PAT#PSSLDPFFSR	sp|Q9UHN6-2|TMEM2	8.11	8	TLN@SSGLPFGSYTFEK
sp|Q9Y4E8|UBP15	50.25	43	SDIATLLK	sp|Q7Z6Z7-2|HUWE1	9.78	41	ESQLAHIKDEPPPLSPAPLT#PATPSSLDPFFSR	tr|C9JNC3|C9JNC3	22.09	1	GSVALVIHN@ITAQEN@GTYR
sp|Q9Y4E8|UBP15	50.25	43	SFLALDWDPDLK	sp|Q7Z6Z7-2|HUWE1	9.78	41	ESQLAHIKDEPPPLSPAPLTPAT#PSSLDPFFSR	sp|Q15223-3|PVRL1	3.13	1	NPN@GTVTVISR
sp|Q9Y4E8|UBP15	50.25	43	SPGASNFSTLPK	sp|Q7Z6Z7-2|HUWE1	9.78	41	GILEEPLPSTSS#EEEDPLAGISLPEGVDPSFLAALPDDIR	tr|E9PRZ7|E9PRZ7	30	3	LAVTN@TTMTGTVLK
sp|Q9Y4E8|UBP15	50.25	43	STLVCPECAK	sp|Q7Z6Z7-2|HUWE1	9.78	41	GNDT#PLALESTNTEK	tr|E9PRZ7|E9PRZ7	30	3	LAVTN@TTM^TGTVLK
sp|Q9Y4E8|UBP15	50.25	43	SYAELIK	sp|Q7Z6Z7-2|HUWE1	9.78	41	GNDTPLALESTNTEKET#SLEETK	tr|E9PRZ7|E9PRZ7	30	3	SSEVYN@WTVDEVVQWLITY
sp|Q9Y4E8|UBP15	50.25	43	TLEVYLVR	sp|Q7Z6Z7-2|HUWE1	9.78	41	GSGTAS#DDEFENLR	sp|P28039-2|AOAH	2.76	2	DCN@DSDESVYPGR
sp|Q9Y4E8|UBP15	50.25	43	VEVYLTELK	sp|Q7Z6Z7-2|HUWE1	9.78	41	IKDEPPPLS#PAPLT#PATPSSLDPFFSR	sp|P28039-2|AOAH	2.76	2	GRDCN@DSDESVYPGR
sp|Q9Y4E8|UBP15	50.25	43	VVAEEAWENHLK	sp|Q7Z6Z7-2|HUWE1	9.78	41	IKDEPPPLS#PAPLTPATPSSLDPFFSR	sp|Q9H330-3|TM245	3.25	2	ILGDKVN@NTAVIEK
sp|Q9Y4E8|UBP15	50.25	43	VVEQGMFVK	sp|Q7Z6Z7-2|HUWE1	9.78	41	IKDEPPPLSPAPLT#PAT#PSSLDPFFSR	sp|Q9H330-3|TM245	3.25	2	VN@NTAVIEK
sp|Q9Y4E8|UBP15	50.25	43	YQEELNFDNPLGMR	sp|Q7Z6Z7-2|HUWE1	9.78	41	IKDEPPPLSPAPLT#PATPSSLDPFFSR	sp|P08581|MET	1.29	2	AN@LSGGVWK
sp|Q9Y4E8|UBP15	50.25	43	YQMGDQNVYPGPIDNSGLLK	sp|Q7Z6Z7-2|HUWE1	9.78	41	IKDEPPPLSPAPLTPAT#PSSLDPFFSR	sp|P08581|MET	1.29	2	N@FTVACQHR
sp|Q9Y4E8|UBP15	50.25	43	YVGFDSWDK	sp|Q7Z6Z7-2|HUWE1	9.78	41	LFGHS#STSALSAILR	sp|Q7Z5L7-4|PODN	7.13	2	ELYLQNNYLTDEGLDN@ETFWK
sp|Q9Y4E8|UBP15	50.25	43	YVGFDSWDKYQMGDQNVYPGPIDNSGLLK	sp|Q7Z6Z7-2|HUWE1	9.78	41	LGS#SGLGSASSIQAAVR	sp|Q7Z5L7-4|PODN	7.13	2	LSSLEYLDLSSNN@LSR
sp|O43805|SSNA1	41.18	5	ATAPDQK	sp|Q7Z6Z7-2|HUWE1	9.78	41	LGSSGLGS#ASSIQAAVR	sp|P48960-3|CD97	9.54	7	GDKN@VTMGQSSAR
sp|O43805|SSNA1	41.18	5	EAGNLTK	sp|Q7Z6Z7-2|HUWE1	9.78	41	LLGPSAAADILQLS#SSLPLQSR	sp|P48960-3|CD97	9.54	7	LSAVNSIFLSHN@NTK
sp|O43805|SSNA1	41.18	5	ILESSQTLLSVLK	sp|Q7Z6Z7-2|HUWE1	9.78	41	LLGPSAAADILQLSS#SLPLQSR	sp|P48960-3|CD97	9.54	7	N@GSTTCQCSHL
sp|O43805|SSNA1	41.18	5	QIQEEEDEKQR	sp|Q7Z6Z7-2|HUWE1	9.78	41	REES#PMDVDQPSPSAQDTQS#IASDGTPQGEK	sp|P48960-3|CD97	9.54	7	SIFLSHN@NTK
sp|O43805|SSNA1	41.18	5	TIAETEAAYLK	sp|Q7Z6Z7-2|HUWE1	9.78	41	REESPMDVDQPS#PS#AQDTQSIASDGTPQGEK	sp|P48960-3|CD97	9.54	7	TFKN@ESENTCQDVDECQQNPR
tr|H0YB23|H0YB23	28.33	2	CQENGQELSPIALEPGPEPHR	sp|Q7Z6Z7-2|HUWE1	9.78	41	REESPMDVDQPS#PSAQDTQSIASDGTPQGEK	sp|P48960-3|CD97	9.54	7	WCPQN@SSCVN@ATACR
tr|H0YB23|H0YB23	28.33	2	KPLGTQELVPGLR	sp|Q7Z6Z7-2|HUWE1	9.78	41	REESPMDVDQPSPSAQDT#QSIASDGTPQGEK	sp|P48960-3|CD97	9.54	7	WCPQNSSCVN@ATACR
sp|Q4L180-2|FIL1L	24.01	26	AIEDDLMK	sp|Q7Z6Z7-2|HUWE1	9.78	41	REESPM^DVDQPS#PSAQDTQSIASDGTPQGEK	tr|H3BUX1|H3BUX1	2.76	1	KWN@VTSLETLK
sp|Q4L180-2|FIL1L	24.01	26	AIEDDLMKTEDEYETLER	sp|Q7Z6Z7-2|HUWE1	9.78	41	REESPM^DVDQPSPSAQDTQS#IASDGTPQGEK	tr|E5RJD5|E5RJD5	8.96	1	N@CSPWLSCEELR
sp|Q4L180-2|FIL1L	24.01	26	AQTPESCGSLTPER	sp|Q7Z6Z7-2|HUWE1	9.78	41	RSS#DPLGDTASNLGSAVDELMR	sp|O95450|ATS2	0.91	1	CIQPLHDN@TTR
sp|Q4L180-2|FIL1L	24.01	26	EIENLTK	sp|Q7Z6Z7-2|HUWE1	9.78	41	S#DDELLDDFFHDQSTATSQAGTLSSIPTALTR	sp|Q12884|SEPR	5	4	DDNLEHYKN@STVMAR
sp|Q4L180-2|FIL1L	24.01	26	ELEAIESR	sp|Q7Z6Z7-2|HUWE1	9.78	41	S#HHAASTTTAPTPAAR	sp|Q12884|SEPR	5	4	DILN@GTFSYK
sp|Q4L180-2|FIL1L	24.01	26	ELSQEVER	sp|Q7Z6Z7-2|HUWE1	9.78	41	S#SDPLGDTASNLGSAVDELMR	sp|Q12884|SEPR	5	4	N@STVMAR
sp|Q4L180-2|FIL1L	24.01	26	ERDDLKNKLK	sp|Q7Z6Z7-2|HUWE1	9.78	41	SGEDES#QEDVLMDEAPSNLSQASTLQANR	sp|Q12884|SEPR	5	4	SVN@ASNYGLSPDR
sp|Q4L180-2|FIL1L	24.01	26	EVQTEAVDNEPPDYK	sp|Q7Z6Z7-2|HUWE1	9.78	41	SNDSTEQNLSDGTPMPDS#YPTTPSSTDAATSESK	sp|P34810-2|CD68	21.55	9	AAQWTFSAQN@ASLR
sp|Q4L180-2|FIL1L	24.01	26	IKELEAIESR	sp|Q7Z6Z7-2|HUWE1	9.78	41	SS#DPLGDTASNLGSAVDELMR	sp|P34810-2|CD68	21.55	9	DLQAPLGQSFSCSN@SSIILSPAVHLDLL
sp|Q4L180-2|FIL1L	24.01	26	ITILQNASITPVK	sp|Q13615-3|MTMR3	5.77	9	CS#DPSLNEK	sp|P34810-2|CD68	21.55	9	DLQAPLGQSFSCSN@SSIILSPAVHLDLLSLR
sp|Q4L180-2|FIL1L	24.01	26	KAEEELQDIK	sp|Q13615-3|MTMR3	5.77	9	RCS#DPSLNEK	sp|P34810-2|CD68	21.55	9	ETIGDYTWTN@GSQPCVHLQ
sp|Q4L180-2|FIL1L	24.01	26	LEDAFNK	sp|Q13615-3|MTMR3	5.77	9	RS#LELSSLAGPGEDPLSADSLGKPTR	sp|P34810-2|CD68	21.55	9	FSAQN@ASLR
sp|Q4L180-2|FIL1L	24.01	26	LQAASSQLQVEQNK	sp|Q13615-3|MTMR3	5.77	9	RSLELS#SLAGPGEDPLSADSLGK	sp|P34810-2|CD68	21.55	9	SCSN@SSIILSPAVHLDLLSLR
sp|Q4L180-2|FIL1L	24.01	26	LQSLEAIEK	sp|Q13615-3|MTMR3	5.77	9	S#LELSSLAGPGEDPLSADSLGK	sp|P34810-2|CD68	21.55	9	SN@SSIILSPAVHLDLLSLR
sp|Q4L180-2|FIL1L	24.01	26	LQSLEAIEKDFLK	sp|Q13615-3|MTMR3	5.77	9	S#LELSSLAGPGEDPLSADSLGKPTR	sp|P34810-2|CD68	21.55	9	TFSAQN@ASLR
sp|Q4L180-2|FIL1L	24.01	26	QIDELEETNR	sp|Q13615-3|MTMR3	5.77	9	S#YDNLTTACDNTVPLASR	sp|P34810-2|CD68	21.55	9	WTFSAQN@ASLR
sp|Q4L180-2|FIL1L	24.01	26	QLSQELESLK	sp|Q13615-3|MTMR3	5.77	9	TRS#YDNLTTACDNTVPLASR	sp|Q5VW38-3|GP107	7	1	VLGQSQEPNVNPASAGN@QTQK
sp|Q4L180-2|FIL1L	24.01	26	RKHKEYM^EK	sp|Q13615-3|MTMR3	5.77	9	TS#LGSTLSLTR	tr|C9JNC2|C9JNC2	2.88	4	FILILDPAISGN@ETQYLPFIR
sp|Q4L180-2|FIL1L	24.01	26	SPEPTEISAK	tr|E5RI98|E5RI98	43.24	9	AES#EDEEEEDVK	tr|C9JNC2|C9JNC2	2.88	4	GGYIFPTQKPN@TTTEASR
sp|Q4L180-2|FIL1L	24.01	26	TEDEYETLER	tr|E5RI98|E5RI98	43.24	9	CGSGPVHISGQHLVAVEEDAES#EDEEEEDVK	tr|C9JNC2|C9JNC2	2.88	4	LGN@NTAAWDQLGK
sp|Q4L180-2|FIL1L	24.01	26	TETSHEQWLFK	tr|E5RI98|E5RI98	43.24	9	CGSGPVHISGQHLVAVEEDAES#EDEEEEDVKL	tr|C9JNC2|C9JNC2	2.88	4	NSNYEPYNN@GSLK
sp|Q4L180-2|FIL1L	24.01	26	TLTVMFVDER	tr|E5RI98|E5RI98	43.24	9	CGSGPVHISGQHLVAVEEDAES#EDEEEEDVKLL	tr|J3KQ99|J3KQ99	22.49	2	FFPPVLN@VTWLCNGELVTEGVAESLFLPR
sp|Q4L180-2|FIL1L	24.01	26	TMSPIQVLAVTGSASSPEQGR	tr|E5RI98|E5RI98	43.24	9	EEDAES#EDEEEEDVK	tr|J3KQ99|J3KQ99	22.49	2	SN@HTQATNDPPEVTVFPK
sp|Q4L180-2|FIL1L	24.01	26	TSTEDLMNLEQGMSPITMATFAR	tr|E5RI98|E5RI98	43.24	9	ISGQHLVAVEEDAES#EDEEEEDVK	sp|P16422|EPCAM	14.97	5	AEMN@GSK
sp|Q4L180-2|FIL1L	24.01	26	VLDMEGKDEELIK	tr|E5RI98|E5RI98	43.24	9	NYEGS#PIKVTLATLK	sp|P16422|EPCAM	14.97	5	AEM^N@GSK
sp|Q4L180-2|FIL1L	24.01	26	VTSSITITPTATPLPR	tr|E5RI98|E5RI98	43.24	9	SGQHLVAVEEDAES#EDEEEEDVK	sp|P16422|EPCAM	14.97	5	FITSILYENNVITIDLVQN@SSQK
sp|Q9P0N9-3|TBCD7	11.54	2	SPSFPLEPDDEVFLAIAK	tr|E5RI98|E5RI98	43.24	9	VAVEEDAES#EDEEEEDVK	sp|P16422|EPCAM	14.97	5	QCN@GTSMCWCVNTAGVR
sp|Q9P0N9-3|TBCD7	11.54	2	VMALNSAEK	tr|C9JP39|C9JP39	32.79	1	DS#EEDEEHTIITDTELPPLK	sp|P16422|EPCAM	14.97	5	QCN@GTSM^CWCVNTAGVR
sp|O15270|SPTC2	43.42	22	AYLYLDEAHSIGALGPTGR	tr|K7EKS6|K7EKS6	4.11	1	EGLPVNNIFQQIS#PVVGDK	sp|P25311|ZA2G	13.76	5	DIVEYYN@DSN@GSHVLQGR
sp|O15270|SPTC2	43.42	22	CHHATER	sp|Q8TF40|FNIP1	7.2	5	S#ASLSSLLITPFPSPNSSLTR	sp|P25311|ZA2G	13.76	5	DIVEYYN@DSNGSHVLQGR
sp|O15270|SPTC2	43.42	22	DAIVYGQPR	sp|Q8TF40|FNIP1	7.2	5	SAS#FFAVHSNPMDMPGR	sp|P25311|ZA2G	13.76	5	DIVEYYNDSN@GSHVLQGR
sp|O15270|SPTC2	43.42	22	DFVSLYQDFENFYTR	sp|Q8TF40|FNIP1	7.2	5	TGS#SICGSLNTLQDS#LEFINQDNNTLK	sp|P25311|ZA2G	13.76	5	EDIFMETLKDIVEYYNDSN@GSHVLQGR
sp|O15270|SPTC2	43.42	22	DNWNRPICSVPGAR	sp|Q8TF40|FNIP1	7.2	5	TGSSICGS#LNTLQDSLEFINQDNNTLK	sp|P25311|ZA2G	13.76	5	GDVLHNGN@GTYQSW
sp|O15270|SPTC2	43.42	22	ECVQQLAENTR	sp|Q8TF40|FNIP1	7.2	5	Y#CSHPLLGQNVENISQQER	tr|A8MY84|A8MY84	4.35	1	LPEMAQPVDPAHN@VSR
sp|O15270|SPTC2	43.42	22	EEQKDFVSLYQDFENFYTR	sp|Q9Y4F9-2|FA65B	3.89	2	NS#LGEGQEPK	tr|K7EL50|K7EL50	17.79	1	SGTIFDNFLITNDEAYAEEFGN@ETWGVTK
sp|O15270|SPTC2	43.42	22	EIDEVGDLLQLK	sp|Q9Y4F9-2|FA65B	3.89	2	SQS#FAGFSGLQER	tr|G3XAM2|G3XAM2	11.28	6	FLNN@GTCTAEGK
sp|O15270|SPTC2	43.42	22	EILDTALK	sp|Q8IY67-2|RAVR1	8.93	6	EALGLGPPAAQLT#PPPAPVGLR	tr|G3XAM2|G3XAM2	11.28	6	LFQPN@DTCIVSGWGR
sp|O15270|SPTC2	43.42	22	EILDTALKEIDEVGDLLQLK	sp|Q8IY67-2|RAVR1	8.93	6	HKMS#PPPSGFGER	tr|G3XAM2|G3XAM2	11.28	6	LSDLSIN@STECLHVH
sp|O15270|SPTC2	43.42	22	ELIDYLR	sp|Q8IY67-2|RAVR1	8.93	6	HKM^S#PPPSGFGER	tr|G3XAM2|G3XAM2	11.28	6	LSDLSIN@STECLHVHCR
sp|O15270|SPTC2	43.42	22	EMGFIIYGNEDSPVVPLMLYMPAK	sp|Q8IY67-2|RAVR1	8.93	6	MS#PPPSGFGER	tr|G3XAM2|G3XAM2	11.28	6	N@GTAVCATNR
sp|O15270|SPTC2	43.42	22	FCLSAAHTK	sp|Q8IY67-2|RAVR1	8.93	6	M^S#PPPSGFGER	tr|G3XAM2|G3XAM2	11.28	6	SIPACVPWSPYLFQPN@DTCIVSGWGR
sp|O15270|SPTC2	43.42	22	GVINMGSYNYLGFAR	sp|Q8IY67-2|RAVR1	8.93	6	SSGGSGGGPLSHFYS#GSPTSYFTSGLQAGLK	sp|Q16620-2|NTRK2	4.4	2	N@LTIVDSGLK
sp|O15270|SPTC2	43.42	22	GVVEYFGLDPEDVDVMMGTFTK	tr|H0YJK7|H0YJK7	2.35	1	KQS#VPETLS#PSEGVR	sp|Q16620-2|NTRK2	4.4	2	NSNLQHIN@FTR
sp|O15270|SPTC2	43.42	22	LPEVIALK	tr|F8W708|F8W708	17.75	2	NSLDASRPAGLS#PTLTPGER	sp|Q04912-5|RON	6.17	6	AVLVN@GTECLLAR
sp|O15270|SPTC2	43.42	22	NIGVVVVGFPATPIIESR	tr|F8W708|F8W708	17.75	2	TGPPPIS#PSK	sp|Q04912-5|RON	6.17	6	DPQGWVAGN@LSAR
sp|O15270|SPTC2	43.42	22	QSHDYNWSFK	sp|Q8IW41-2|MAPK5	3.18	1	SGIIPTS#PTPYTYNK	sp|Q04912-5|RON	6.17	6	LDN@VTVAHMGTMDGR
sp|O15270|SPTC2	43.42	22	SFGASGGYIGGK	sp|Q8TEH3|DEN1A	8.13	9	DLREQPGT#FDY#QR	sp|Q04912-5|RON	6.17	6	LDN@VTVAHMGTM^DGR
sp|O15270|SPTC2	43.42	22	VGFPATPIIESR	sp|Q8TEH3|DEN1A	8.13	9	KT#PELGIVPPPPIPR	sp|Q04912-5|RON	6.17	6	LDN@VTVAHM^GTMDGR
sp|O15270|SPTC2	43.42	22	VLEEYGAGVCSTR	sp|Q8TEH3|DEN1A	8.13	9	RT#SVPS#PEQPQPYR	sp|Q04912-5|RON	6.17	6	VSN@FSLGDSGQPVQR
sp|O15270|SPTC2	43.42	22	YTGNIIK	sp|Q8TEH3|DEN1A	8.13	9	RT#SVPSPEQPQPYR	sp|P0C0L4-2|CO4A	2.41	3	FSDGLESN@SSTQFEVK
sp|P17252|KPCA	42.11	25	AEVADEK	sp|Q8TEH3|DEN1A	8.13	9	S#LEDLRAPK	sp|P0C0L4-2|CO4A	2.41	3	GLN@VTLSSTGR
sp|P17252|KPCA	42.11	25	CDTCDMNVHK	sp|Q8TEH3|DEN1A	8.13	9	T#LRESDS#AEGDEAESPEQQVR	sp|P0C0L4-2|CO4A	2.41	3	N@TTCQDLQIEVTVK
sp|P17252|KPCA	42.11	25	CHEFVTFSCPGADK	sp|Q8TEH3|DEN1A	8.13	9	TAPS#PLVEAK	tr|C9J4Y6|C9J4Y6	9.62	1	SFDDHFQHLLN@DSER
sp|P17252|KPCA	42.11	25	DVVIQDDDVECTMVEK	sp|Q8TEH3|DEN1A	8.13	9	TLRES#DSAEGDEAESPEQQVR	tr|E9PJT6|E9PJT6	25.64	1	DLCGPDAGPIGN@ATGQADCK
sp|P17252|KPCA	42.11	25	EHAFFR	sp|Q8TEH3|DEN1A	8.13	9	TSVPS#PEQPQPYR	tr|B1ALD5|B1ALD5	10.37	1	PVN@HSVTDHGMKPR
sp|P17252|KPCA	42.11	25	EIQPPFKPK	sp|Q08999|RBL2	4.92	6	ADEICIAGS#PLTPR	tr|F8VW21|F8VW21	12.7	1	SFGLVIQQVFDN@GSIYNPEVLDITEETLHSR
sp|P17252|KPCA	42.11	25	GAENFDK	sp|Q08999|RBL2	4.92	6	ENS#PCVT#PVSTATHSLSR	sp|P04114|APOB	3.9	18	ELCTISHIFIPAMGN@ITY
sp|P17252|KPCA	42.11	25	GTEELYAIK	sp|Q08999|RBL2	4.92	6	ENS#PCVTPVSTATHSLSR	sp|P04114|APOB	3.9	18	ELCTISHIFIPAMGN@ITYDFSFK
sp|P17252|KPCA	42.11	25	IHTYGSPTFCDHCGSLLYGLIHQGMK	sp|Q08999|RBL2	4.92	6	SHQNS#PTELNK	sp|P04114|APOB	3.9	18	ELCTISHIFIPAM^GN@ITYDFSFK
sp|P17252|KPCA	42.11	25	KGTEELYAIK	sp|Q08999|RBL2	4.92	6	SHQNS#PTELNKDR	sp|P04114|APOB	3.9	18	FEVDSPVYN@ATWSASLK
sp|P17252|KPCA	42.11	25	LDNVMLDSEGHIK	sp|Q08999|RBL2	4.92	6	SIT#SPTTLYDR	sp|P04114|APOB	3.9	18	FN@SSYLQGTNQITGR
sp|P17252|KPCA	42.11	25	LDNVM^LDSEGHIK	sp|Q8WUI4-3|HDAC7	9.51	6	AQS#SPAAPASLSAPEPASQAR	sp|P04114|APOB	3.9	18	FVEGSHN@STVSLTTK
sp|P17252|KPCA	42.11	25	LGCGPEGER	sp|Q8WUI4-3|HDAC7	9.51	6	KES#APPSLR	sp|P04114|APOB	3.9	18	IFIPAMGN@ITYDFSFK
sp|P17252|KPCA	42.11	25	LGPAGNK	sp|Q8WUI4-3|HDAC7	9.51	6	KTVS#EPNLK	sp|P04114|APOB	3.9	18	MGN@ITYDFSFK
sp|P17252|KPCA	42.11	25	LLNQEEGEYYNVPIPEGDEEGNMELR	sp|Q8WUI4-3|HDAC7	9.51	6	QIPS#AEDLETDGGGPGQVVDDGLEHR	sp|P04114|APOB	3.9	18	M^GN@ITYDFSFK
sp|P17252|KPCA	42.11	25	LSVEIWDWDR	sp|Q8WUI4-3|HDAC7	9.51	6	TRS#EPLPPSATAPPPPGPM^QPR	sp|P04114|APOB	3.9	18	NAELFN@QSDIVAHLLSSSSSVIDALQYK
sp|P17252|KPCA	42.11	25	LTDFNFLMVLGK	sp|Q8WUI4-3|HDAC7	9.51	6	TVS#EPNLK	sp|P04114|APOB	3.9	18	QVLFLDTVYGN@CSTHF
sp|P17252|KPCA	42.11	25	LTDFNFLM^VLGK	sp|Q9Y2E6-2|DTX4	1.95	1	PAS#PPGPNSK	sp|P04114|APOB	3.9	18	SSVITLNTNAELFN@QSDIVAHLL
sp|P17252|KPCA	42.11	25	MPASGWYK	sp|Q15696|U2AFM	3.73	2	DIYLS#PDR	sp|P04114|APOB	3.9	18	TNAELFN@QSDIVAHLLSSSSSVIDALQYK
sp|P17252|KPCA	42.11	25	QCVINVPSLCGMDHTEK	sp|Q15696|U2AFM	3.73	2	RNPS#PDHSYK	sp|P04114|APOB	3.9	18	VHN@GSEILFSYFQDLVITLPFELR
sp|P17252|KPCA	42.11	25	QGFQCQVCCFVVHK	sp|Q9NV88-3|INT9	1.74	1	KRVS#DDVPDCK	sp|P04114|APOB	3.9	18	VNQNLVYESGSLN@FSK
sp|P17252|KPCA	42.11	25	QPTFCSHCTDFIWGFGK	sp|Q86WN1-2|FCSD1	9.46	1	DLSPTAEDAELS#DFEECEETGELFEEPAPQALATR	sp|P04114|APOB	3.9	18	VYGN@CSTHFTVK
sp|P17252|KPCA	42.11	25	STLNPQWNESFTFK	sp|Q15723-4|ELF2	6.13	1	ISTVAVQSVNAGAPLITST#SPTTATSPK	sp|P04114|APOB	3.9	18	YDFN@SSMLYSTAK
sp|P17252|KPCA	42.11	25	VISPSEDR	sp|Q9H0E3|SP130	3.15	2	AQS#PVITTTAAHATDSALSR	sp|P04114|APOB	3.9	18	YDFN@SSM^LYSTAK
sp|P17252|KPCA	42.11	25	VLALLDKPPFLTQLHSCFQTVDR	sp|Q9H0E3|SP130	3.15	2	S#PPKEYIDEEGVR	tr|F8VV56|F8VV56	30.34	4	CCGAAN@YTDWEK
sp|P05771-2|KPCB	41.75	23	ASVDGWFK	sp|O75398-5|DEAF1	8.37	3	GPAAPLT#PGPQS#PPTPLAPGQEK	tr|F8VV56|F8VV56	30.34	4	NN@HTASILDR
sp|P05771-2|KPCB	41.75	23	CHEFVTFSCPGADK	sp|O75398-5|DEAF1	8.37	3	GPAAPLTPGPQS#PPTPLAPGQEK	tr|F8VV56|F8VV56	30.34	4	NRVPDSCCIN@VTVGCGINFNEK
sp|P05771-2|KPCB	41.75	23	CSLNPEWNETFR	sp|O75398-5|DEAF1	8.37	3	IVLTSLPALAVPPPT#PTK	tr|F8VV56|F8VV56	30.34	4	VPDSCCIN@VTVGCGINFNEK
sp|P05771-2|KPCB	41.75	23	CVMNVPSLCGTDHTER	sp|Q9H019-3|MFR1L	18.21	6	AACSSS#EEDDCVSLSK	sp|O75023-2|LIRB5	6.11	1	EGEHDLVQGSGQQPQAGLSQAN@FTLGPVSR
sp|P05771-2|KPCB	41.75	23	DVVIQDDDVECTMVEK	sp|Q9H019-3|MFR1L	18.21	6	AS#FETLPNISDLCLR	tr|H0YHJ8|H0YHJ8	33.33	1	GHAHLAALVNHESYN@FSHR
sp|P05771-2|KPCB	41.75	23	ENIWDGVTTK	sp|Q9H019-3|MFR1L	18.21	6	ASS#FADMMGILK	sp|P54289-4|CA2D1	7.88	7	DAVNN@ITAK
sp|P05771-2|KPCB	41.75	23	GTDELYAVK	sp|Q9H019-3|MFR1L	18.21	6	ASS#FADM^MGILK	sp|P54289-4|CA2D1	7.88	7	DDLDPEKN@DSEPGSQR
sp|P05771-2|KPCB	41.75	23	IYIQAHIDR	sp|Q9H019-3|MFR1L	18.21	6	ASS#FADM^M^GILK	sp|P54289-4|CA2D1	7.88	7	IDVNSWIEN@FTK
sp|P05771-2|KPCB	41.75	23	KEIQPPYKPK	sp|Q9H019-3|MFR1L	18.21	6	NAS#VPNLR	sp|P54289-4|CA2D1	7.88	7	ISDN@NTEFLLNFNEFIDR
sp|P05771-2|KPCB	41.75	23	LDNVMLDSEGHIK	tr|H0Y9Q1|H0Y9Q1	7.66	1	S#WIEEQAMGSFLSVAK	sp|P54289-4|CA2D1	7.88	7	QSCITEQTQYFFDN@DSK
sp|P05771-2|KPCB	41.75	23	LDNVM^LDSEGHIK	sp|P27816-6|MAP4	34.01	55	AS#PIKMDLAPSK	sp|P54289-4|CA2D1	7.88	7	SFSGVLDCGN@CSR
sp|P05771-2|KPCB	41.75	23	LGCGPEGER	sp|P27816-6|MAP4	34.01	55	AS#PIKM^DLAPSK	sp|P54289-4|CA2D1	7.88	7	SWIEN@FTK
sp|P05771-2|KPCB	41.75	23	LLSQEEGEYFNVPVPPEGSEANEELR	sp|P27816-6|MAP4	34.01	55	AS#PSKPASAPASR	tr|G3V255|G3V255	9.68	3	ALTDGLGN@LTIIIETMSHK
sp|P05771-2|KPCB	41.75	23	LSVEIWDWDLTSR	sp|P27816-6|MAP4	34.01	55	ASPSKPAS#APASR	tr|G3V255|G3V255	9.68	3	GGSYVALTDGLGN@LTIIIETMSHK
sp|P05771-2|KPCB	41.75	23	LTDFNFLMVLGK	sp|P27816-6|MAP4	34.01	55	CS#LPAEEDSVLEK	tr|G3V255|G3V255	9.68	3	SNTISIIGDYNWTN@LTIK
sp|P05771-2|KPCB	41.75	23	LTDFNFLM^VLGK	sp|P27816-6|MAP4	34.01	55	DGVLTLANNVT#PAKDVPPLSETEATPVPIK	tr|G3XAB3|G3XAB3	5.23	3	LESTVVEESN@GSDEMENSDETK
sp|P05771-2|KPCB	41.75	23	NAENFDR	sp|P27816-6|MAP4	34.01	55	DMES#PTKLDVTLAK	tr|G3XAB3|G3XAB3	5.23	3	LGEYN@HSVLCYDHALQAR
sp|P05771-2|KPCB	41.75	23	NDFMGSLSFGISELQK	sp|P27816-6|MAP4	34.01	55	DMS#PLSETEMALGK	tr|G3XAB3|G3XAB3	5.23	3	VN@LSAPLLPK
sp|P05771-2|KPCB	41.75	23	NIDQSEFEGFSFVNSEFLKPEVK	sp|P27816-6|MAP4	34.01	55	DMS#PLSETEMALGKDVT#PPPETEVVLIK	sp|P04004|VTNC	12.13	5	N@GSLFAFR
sp|P05771-2|KPCB	41.75	23	QGFQCQVCCFVVHK	sp|P27816-6|MAP4	34.01	55	DMS#PLSETEM^ALGK	sp|P04004|VTNC	12.13	5	N@ISDGFDGIPDNVDAALALPAH
sp|P05771-2|KPCB	41.75	23	QPTFCSHCTDFIWGFGK	sp|P27816-6|MAP4	34.01	55	DMS#PLSETEM^ALGKDVT#PPPETEVVLIK	sp|P04004|VTNC	12.13	5	N@ISDGFDGIPDNVDAALALPAHSY
sp|P05771-2|KPCB	41.75	23	TFCGTPDYIAPEIIAYQPYGK	sp|P27816-6|MAP4	34.01	55	DMSPLS#ET#EM^ALGKDVTPPPETEVVLIK	sp|P04004|VTNC	12.13	5	N@ISDGFDGIPDNVDAALALPAHSYSGR
sp|P05771-2|KPCB	41.75	23	YIDWEK	sp|P27816-6|MAP4	34.01	55	DMSPLS#ETEMALGK	sp|P04004|VTNC	12.13	5	NN@ATVHEQVGGPSLTSDLQAQSK
sp|P54727|RD23B	50.86	21	ALGFPEGLVIQAYFACEK	sp|P27816-6|MAP4	34.01	55	DMSPLSETEMALGKDVT#PPPETEVVLIK	tr|Q5H9B4|Q5H9B4	15.63	1	FVGTPEVN@QTTLYQR
sp|P54727|RD23B	50.86	21	ASFNNPDR	sp|P27816-6|MAP4	34.01	55	DMSPLSETEM^ALGKDVT#PPPETEVVLIK	sp|O95502|NPTXR	8.6	2	ALPGGADN@ASVASGAAASPGPQR
sp|P54727|RD23B	50.86	21	ATSPTATDSTSGDSSR	sp|P27816-6|MAP4	34.01	55	DM^ES#PTKLDVTLAK	sp|O95502|NPTXR	8.6	2	VN@LSAAPAPVSAVPTGLHSK
sp|P54727|RD23B	50.86	21	AVEYLLMGIPGDR	sp|P27816-6|MAP4	34.01	55	DM^ESPT#KLDVTLAK	sp|P50402|EMD	8.27	1	LSPPSSSAASSYSFSDLN@STR
sp|P54727|RD23B	50.86	21	AVEYLLM^GIPGDR	sp|P27816-6|MAP4	34.01	55	DM^S#PLS#ETEMALGKDVTPPPETEVVLIK	sp|A1A5B4-2|ANO9	2.07	1	EGN@STVDCLK
sp|P54727|RD23B	50.86	21	EQVIAALR	sp|P27816-6|MAP4	34.01	55	DM^S#PLSET#EMALGKDVTPPPETEVVLIK	tr|C9K0P5|C9K0P5	25	1	LPENVVAM^SN@LSEAVQDADLLVFVIPHQFIHR
sp|P54727|RD23B	50.86	21	GKDAFPVAGQK	sp|P27816-6|MAP4	34.01	55	DM^S#PLSETEMALGK	tr|E5RGX4|E5RGX4	17.65	3	GKNN@QTECFNHVR
sp|P54727|RD23B	50.86	21	IDIDPEETVK	sp|P27816-6|MAP4	34.01	55	DM^S#PLSETEM^ALGK	tr|E5RGX4|E5RGX4	17.65	3	GQAQN@YSTLLLEEASAR
sp|P54727|RD23B	50.86	21	ILNDDTALK	sp|P27816-6|MAP4	34.01	55	DM^SPLSETEMALGKDVT#PPPETEVVLIK	tr|E5RGX4|E5RGX4	17.65	3	NN@QTECFNHVR
sp|P54727|RD23B	50.86	21	KIDIDPEETVK	sp|P27816-6|MAP4	34.01	55	DM^SPLSETEM^ALGKDVT#PPPETEVVLIK	tr|C9J6N2|C9J6N2	8.28	1	YQN@NSPPNNDDQWK
sp|P54727|RD23B	50.86	21	NFVVVMVTK	sp|P27816-6|MAP4	34.01	55	DTTGS#PTEFLEEK	tr|D6RH08|D6RH08	8.33	3	SLGSMVSN@MTEER
sp|P54727|RD23B	50.86	21	NFVVVM^VTKPK	sp|P27816-6|MAP4	34.01	55	DVPPLSETEAT#PVPIK	tr|D6RH08|D6RH08	8.33	3	SLGSM^VSN@MTEER
sp|P54727|RD23B	50.86	21	NQPQFQQMR	sp|P27816-6|MAP4	34.01	55	DVT#PPPETEVVLIK	tr|D6RH08|D6RH08	8.33	3	SLGSM^VSN@M^TEER
sp|P54727|RD23B	50.86	21	QEKPAEKPAETPVATSPTATDSTSGDSSR	sp|P27816-6|MAP4	34.01	55	ELPPS#PEKK	sp|P06280|AGAL	2.1	1	QKPN@YTEIR
sp|P54727|RD23B	50.86	21	QIIQQNPSLLPALLQQIGR	sp|P27816-6|MAP4	34.01	55	ET#ERASPIKM^DLAPSK	tr|F8WEX7|F8WEX7	4.76	3	DN@NSIITR
sp|P54727|RD23B	50.86	21	QQNPSLLPALLQQIGR	sp|P27816-6|MAP4	34.01	55	ETERAS#PIKMDLAPSK	tr|F8WEX7|F8WEX7	4.76	3	EN@ETEIIK
sp|P54727|RD23B	50.86	21	SATASSEPAPASAAK	sp|P27816-6|MAP4	34.01	55	ETERAS#PIKM^DLAPSK	tr|F8WEX7|F8WEX7	4.76	3	WSDIWN@ATK
sp|P54727|RD23B	50.86	21	SNLFEDATSALVTGQSYENMVTEIMSMGYER	sp|P27816-6|MAP4	34.01	55	EVGLLKDM^S#PLSETEMALGK	sp|O94910-2|LPHN1	1.23	1	GPDLSN@CTSPWVNQVAQK
sp|P54727|RD23B	50.86	21	SNLFEDATSALVTGQSYENMVTEIMSM^GYER	sp|P27816-6|MAP4	34.01	55	GGHGVEGS#DTTGS#PTEFLEEK	tr|F8W7F7|F8W7F7	11.8	3	FTFTSHTPGDHQICLHSN@STR
sp|P54727|RD23B	50.86	21	TLQQQTFK	sp|P27816-6|MAP4	34.01	55	GGHGVEGSDTTGS#PTEFLEEK	tr|F8W7F7|F8W7F7	11.8	3	SHTPGDHQICLHSN@STR
sp|P54727|RD23B	50.86	21	YIQVTPQEK	sp|P27816-6|MAP4	34.01	55	GISEDSHLES#LQDVGQSAAPTFMISPETVTGTGK	tr|F8W7F7|F8W7F7	11.8	3	TSHTPGDHQICLHSN@STR
tr|F5GWW9|F5GWW9	44.76	8	DCIEVPGVR	sp|P27816-6|MAP4	34.01	55	GISEDSHLES#LQDVGQSAAPTFM^ISPETVTGTGK	sp|Q9BX74|TM2D1	15.46	2	DSSGN@ETHFTGNEVGFFKPISCR
tr|F5GWW9|F5GWW9	44.76	8	DGRPTELGGCTAIVR	sp|P27816-6|MAP4	34.01	55	GISEDSHLESLQDVGQSAAPTFMIS#PETVTGTGK	sp|Q9BX74|TM2D1	15.46	2	LSITN@ETFR
tr|F5GWW9|F5GWW9	44.76	8	DTYPNEEK	sp|P27816-6|MAP4	34.01	55	GVEGSDTTGS#PTEFLEEK	tr|H9KV31|H9KV31	1.73	1	YN@CTATNHIGTR
tr|F5GWW9|F5GWW9	44.76	8	DVFLPSVDNMK	sp|P27816-6|MAP4	34.01	55	KCS#LPAEEDSVLEK	sp|P55259-4|GP2	5.43	2	DPN@CSSILQTEER
tr|F5GWW9|F5GWW9	44.76	8	FVGLGVFVDTYPNEEK	sp|P27816-6|MAP4	34.01	55	KPCNS#QPSELSSETSGIARPEEGRPVVSGTGNDITTPPNK	sp|P55259-4|GP2	5.43	2	N@QTHAIYK
tr|F5GWW9|F5GWW9	44.76	8	GYYFGTSSITGDLSDNHDVISLK	sp|P27816-6|MAP4	34.01	55	KPCNSQPSELSSETSGIARPEEGRPVVSGT#GNDITTPPNK	tr|C9J185|C9J185	1.15	1	WN@FSVGHFELR
tr|F5GWW9|F5GWW9	44.76	8	LFELTVER	sp|P27816-6|MAP4	34.01	55	LATNTS#APDLK	sp|Q9NS68-2|TNR19	4.8	1	AN@CSATSDAICGDCLPGFYR
tr|F5GWW9|F5GWW9	44.76	8	MQPGPVFGNMDK	sp|P27816-6|MAP4	34.01	55	MAYQEYPNS#QNWPEDTNFCFQPEQVVDPIQTDPFK	sp|P04156-2|PRIO	15.85	4	GEN@FTETDVK
sp|O15258|RER1	40.82	9	FWHAATK	sp|P27816-6|MAP4	34.01	55	M^AYQEYPNS#QNWPEDTNFCFQPEQVVDPIQTDPFK	sp|P04156-2|PRIO	15.85	4	YPNQVYYRPMDEYSNQNNFVHDCVN@ITIK
sp|O15258|RER1	40.82	9	GKEDAGK	sp|P27816-6|MAP4	34.01	55	M^AYQEYPNSQNWPEDT#NFCFQPEQVVDPIQTDPFK	sp|P04156-2|PRIO	15.85	4	YRPMDEYSNQNNFVHDCVN@ITIK
sp|O15258|RER1	40.82	9	LGQIYQSWLDK	sp|P27816-6|MAP4	34.01	55	PTLLANGGHGVEGSDT#TGSPTEFLEEK	sp|P04156-2|PRIO	15.85	4	YRPM^DEYSNQNNFVHDCVN@ITIK
sp|O15258|RER1	40.82	9	QNEEFRPF	sp|P27816-6|MAP4	34.01	55	PTLLANGGHGVEGSDTTGS#PTEFLEEK	sp|P02763|A1AG1	29.35	7	CANLVPVPITN@ATLDQITGK
sp|O15258|RER1	40.82	9	QNEEFRPFIR	sp|P27816-6|MAP4	34.01	55	RASPS#KPASAPASR	sp|P02763|A1AG1	29.35	7	FTPN@KTEDTIFLR
sp|O15258|RER1	40.82	9	SEGDSVGESVHGKPSVVYR	sp|P27816-6|MAP4	34.01	55	S#PSTLLPK	sp|P02763|A1AG1	29.35	7	FYFTPN@KTEDTIFLR
sp|O15258|RER1	40.82	9	VDPSLMEDSDDGPSLPTK	sp|P27816-6|MAP4	34.01	55	S#VPADLSRPK	sp|P02763|A1AG1	29.35	7	LVPVPITN@ATLDQITGK
sp|O15258|RER1	40.82	9	VDPSLM^EDSDDGPSLPTK	sp|P27816-6|MAP4	34.01	55	SETSQIEDTPSSKPTLLANGGHGVEGSDT#TGSPTEFLEEK	sp|P02763|A1AG1	29.35	7	QDQCIYN@TTYLNVQR
sp|O15258|RER1	40.82	9	YIPFTHGK	sp|P27816-6|MAP4	34.01	55	SKVGS#TENIK	sp|P02763|A1AG1	29.35	7	SVQEIQATFFYFTPN@KTEDTIFLR
sp|P05388|RLA0	78.86	48	AFLADPSAFVAAAPVAAATTAAPAAA	sp|P27816-6|MAP4	34.01	55	SVEALNSPHS#ESFVSPEAVAEPPQPTAVPLELAK	sp|P02763|A1AG1	29.35	7	YFTPN@KTEDTIFLR
sp|P05388|RLA0	78.86	48	AFLADPSAFVAAAPVAAATTAAPAAAAAPAK	sp|P27816-6|MAP4	34.01	55	VEGSDTTGS#PTEFLEEK	sp|P19652|A1AG2	27.36	8	CANLVPVPITN@ATLDR
sp|P05388|RLA0	78.86	48	AGAIAPCEVTVPAQNT	sp|P27816-6|MAP4	34.01	55	VGS#LDNVGHLPAGGAVK	sp|P19652|A1AG2	27.36	8	FTPN@KTEDTIFLR
sp|P05388|RLA0	78.86	48	AGAIAPCEVTVPAQNTGLGPEK	sp|P27816-6|MAP4	34.01	55	VGS#TENIK	sp|P19652|A1AG2	27.36	8	FYFTPN@KTEDTIFLR
sp|P05388|RLA0	78.86	48	AVVLMGK	tr|H3BSS4|H3BSS4	7.61	1	PSSS#PVIFAGGQDR	sp|P19652|A1AG2	27.36	8	LVPVPITN@ATLDR
sp|P05388|RLA0	78.86	48	AVVLM^GK	sp|Q96M96|FGD4	6.92	3	DETATAPAS#PTTDSCDGNASDSSYR	sp|P19652|A1AG2	27.36	8	QNQCFYN@SSYLNVQR
sp|P05388|RLA0	78.86	48	CFIVGADNVGSK	sp|Q96M96|FGD4	6.92	3	ENGES#PLELEQLDQHHEMK	sp|P19652|A1AG2	27.36	8	SVQEIQATFFYFTPN@KTEDTIFLR
sp|P05388|RLA0	78.86	48	DMLLANK	sp|Q96M96|FGD4	6.92	3	S#ADLPHSFK	sp|P19652|A1AG2	27.36	8	YFTPN@KTEDTIFLR
sp|P05388|RLA0	78.86	48	DMLLANKVPAAAR	tr|E9PNJ4|E9PNJ4	10.74	5	AEQS#LHDLQER	sp|P19652|A1AG2	27.36	8	YN@SSYLNVQR
sp|P05388|RLA0	78.86	48	DM^LLANK	tr|E9PNJ4|E9PNJ4	10.74	5	DLTHS#DSESSLHMSDR	sp|P25942-2|TNR5	13.79	1	QIATGVSDTICEPCPVGFFSN@VSSAFEK
sp|P05388|RLA0	78.86	48	DNGSIYNPEVLDITEETLHSR	tr|E9PNJ4|E9PNJ4	10.74	5	DLTHSDS#ESSLHMSDR	tr|K7EKL3|K7EKL3	16.75	7	CLSKEN@ATTDLLTK
sp|P05388|RLA0	78.86	48	EDLTEIR	tr|E9PNJ4|E9PNJ4	10.74	5	LPDS#PALAK	tr|K7EKL3|K7EKL3	16.75	7	DVECGEGHFCHDN@QTCCR
sp|P05388|RLA0	78.86	48	EDLTEIRDMLLANK	tr|E9PNJ4|E9PNJ4	10.74	5	SHS#PSS#PDPDTPSPVGDSR	tr|K7EKL3|K7EKL3	16.75	7	EN@ATTDLLTK
sp|P05388|RLA0	78.86	48	EDLTEIRDM^LLANK	sp|O60447|EVI5	2.72	2	SDS#NQYIGELK	tr|K7EKL3|K7EKL3	16.75	7	VKDVECGEGHFCHDN@QTCCR
sp|P05388|RLA0	78.86	48	EILSDVQLIK	sp|O60447|EVI5	2.72	2	SDS#NQYIGELKDQIAELNHELR	tr|K7EKL3|K7EKL3	16.75	7	YGCCPMPN@ATCCSDHLH
sp|P05388|RLA0	78.86	48	FDNGSIYNPEVLDITEETLHSR	sp|Q6ZS17-2|FA65A	2.3	2	FSTYSQS#PPDTPSLR	tr|K7EKL3|K7EKL3	16.75	7	YGCCPMPN@ATCCSDHLHCCPQDTVCDLIQSK
sp|P05388|RLA0	78.86	48	FQALGITTK	sp|Q6ZS17-2|FA65A	2.3	2	S#QSFAGVLGSHER	tr|K7EKL3|K7EKL3	16.75	7	YGCCPM^PN@ATCCSDHLHCCPQDTVCDLIQSK
sp|P05388|RLA0	78.86	48	GHLENNPALEK	sp|Q9NVT9|ARMC1	7.45	1	VGS#HPEGGASWLSTAANFLSR	tr|G3V1A8|G3V1A8	43.48	3	CGTPEEPCQEAFN@QTNR
sp|P05388|RLA0	78.86	48	GLVIQQVFDNGSIYNPEVLDITEETLHSR	sp|P00747|PLMN	4.2	2	CSGTEASVVAPPPVVLLPDVETPS#EEDCMFGNGK	tr|G3V1A8|G3V1A8	43.48	3	KLGLTYN@TTCCNK
sp|P05388|RLA0	78.86	48	GNVGFVFTK	sp|P00747|PLMN	4.2	2	CSGTEASVVAPPPVVLLPDVETPS#EEDCM^FGNGK	tr|G3V1A8|G3V1A8	43.48	3	LGLTYN@TTCCNK
sp|P05388|RLA0	78.86	48	GNVGFVFTKEDLTEIR	sp|Q6NZI2|PTRF	38.21	17	EAPEPSSAGAQAAEEPS#GAGSEELIK	tr|B1APY4|B1APY4	1.85	1	YHQCYN@GSGMDYR
sp|P05388|RLA0	78.86	48	GNVGFVFTKEDLTEIRDMLLANK	sp|Q6NZI2|PTRF	38.21	17	EGEELGEGERPEEDAAALELS#S#DEAVEVEEVIEESR	sp|P10253|LYAG	11.24	13	GFLGN@TSEELCVR
sp|P05388|RLA0	78.86	48	GNVGFVFTKEDLTEIRDMLLANKVPAAAR	sp|Q6NZI2|PTRF	38.21	17	IVERPLPGYPDAEAPEPSS#AGAQAAEEPSGAGSEELIK	sp|P10253|LYAG	11.24	13	GVFITN@ETGQPLIGK
sp|P05388|RLA0	78.86	48	GSIYNPEVLDITEETLHSR	sp|Q6NZI2|PTRF	38.21	17	IVERPLPGYPDAEAPEPSSAGAQAAEEPS#GAGS#EELIK	sp|P10253|LYAG	11.24	13	ITN@ETGQPLIGK
sp|P05388|RLA0	78.86	48	GTIEILSDVQLIK	sp|Q6NZI2|PTRF	38.21	17	KVS#VNVK	sp|P10253|LYAG	11.24	13	LEN@LSSSEMGYTATLTR
sp|P05388|RLA0	78.86	48	IIQLLDDYPK	sp|Q6NZI2|PTRF	38.21	17	LPAKLS#ISK	sp|P10253|LYAG	11.24	13	LEN@LSSSEM^GYTATLTR
sp|P05388|RLA0	78.86	48	IVGADNVGSK	sp|Q6NZI2|PTRF	38.21	17	PLPGYPDAEAPEPS#SAGAQAAEEPSGAGSEELIK	sp|P10253|LYAG	11.24	13	LGN@TSEELCVR
sp|P05388|RLA0	78.86	48	LADPSAFVAAAPVAAATTAAPAAAAAPAK	sp|Q6NZI2|PTRF	38.21	17	PLPGYPDAEAPEPSSAGAQAAEEPS#GAGS#EELIK	sp|P10253|LYAG	11.24	13	LLGVPLVGADVCGFLGN@TSEELCVR
sp|P05388|RLA0	78.86	48	LDITEETLHSR	sp|Q6NZI2|PTRF	38.21	17	PLPGYPDAEAPEPSSAGAQAAEEPSGAGS#EELIK	sp|P10253|LYAG	11.24	13	N@NTIVNELVR
sp|P05388|RLA0	78.86	48	NVASVCLQIGYPTVASVPH	sp|Q6NZI2|PTRF	38.21	17	QAEMEGAVQS#IQGELSK	sp|P10253|LYAG	11.24	13	NLLGVPLVGADVCGFLGN@TSEELCVR
sp|P05388|RLA0	78.86	48	NVASVCLQIGYPTVASVPHSIINGYK	sp|Q6NZI2|PTRF	38.21	17	RGS#S#PDVHALLEITEESDAVLVDK	sp|P10253|LYAG	11.24	13	QVVEN@MTR
sp|P05388|RLA0	78.86	48	QALGITTK	sp|Q6NZI2|PTRF	38.21	17	RGS#SPDVHALLEITEESDAVLVDK	sp|P10253|LYAG	11.24	13	QVVEN@M^TR
sp|P05388|RLA0	78.86	48	QMQQIR	sp|Q6NZI2|PTRF	38.21	17	S#FTPDHVVYAR	sp|P10253|LYAG	11.24	13	RGVFITN@ETGQPLIGK
sp|P05388|RLA0	78.86	48	QM^QQIR	sp|Q6NZI2|PTRF	38.21	17	SFTPDHVVY#AR	sp|P10253|LYAG	11.24	13	VTVLGVATAPQQVLSNGVPVSN@FTYSPDTK
sp|P05388|RLA0	78.86	48	QNTGLGPEK	sp|Q6NZI2|PTRF	38.21	17	SKT#AVYK	sp|P78536-2|ADA17	8.65	8	CQEAIN@ATCK
sp|P05388|RLA0	78.86	48	QVFDNGSIYNPEVLDITEETLHSR	sp|Q6NZI2|PTRF	38.21	17	VERPLPGYPDAEAPEPSS#AGAQAAEEPSGAGSEELIK	sp|P78536-2|ADA17	8.65	8	EQQLESCACN@ETDNSCK
sp|P05388|RLA0	78.86	48	SFGLVIQQVFDNGSIYNPEVLDITEETLHSR	sp|Q6NZI2|PTRF	38.21	17	VERPLPGYPDAEAPEPSSAGAQAAEEPSGAGS#EELIK	sp|P78536-2|ADA17	8.65	8	KCQEAIN@ATCK
sp|P05388|RLA0	78.86	48	SNYFLK	tr|K7EM17|K7EM17	4.8	1	AVDGY#VKPQIK	sp|P78536-2|ADA17	8.65	8	MFSN@CSK
sp|P05388|RLA0	78.86	48	SVETDYTFPLAEK	sp|Q03001-13|DYST	5.52	4	AAS#LSSIPSGIER	sp|P78536-2|ADA17	8.65	8	M^FSN@CSK
sp|P05388|RLA0	78.86	48	TSFFQALGITTK	sp|Q03001-13|DYST	5.52	4	KAAS#LSSIPSGIER	sp|P78536-2|ADA17	8.65	8	N@ESEYTVK
sp|P05388|RLA0	78.86	48	VAAAPVAAATTAAPAAAAAPAK	sp|Q03001-13|DYST	5.52	4	LLDPEDVDVS#SPDEK	sp|P78536-2|ADA17	8.65	8	N@TSWDNAGFK
sp|P05388|RLA0	78.86	48	VGASEATLLNMLNISPF	sp|Q03001-13|DYST	5.52	4	QKLLPSAVS#S#WS#DCVNTSPAK	sp|P78536-2|ADA17	8.65	8	VVVVDGKN@ESEYTVK
sp|P05388|RLA0	78.86	48	VGASEATLLNMLNISPFSF	tr|H0YCW2|H0YCW2	5.64	2	HTGMASIDSSAPETTSDS#SPTLSR	sp|Q9NQZ7|ENTP7	2.32	1	QRYEDLVLN@ETLNK
sp|P05388|RLA0	78.86	48	VGASEATLLNM^LNISPF	tr|H0YCW2|H0YCW2	5.64	2	NVPESSPHS#PCEGLPSEAALTPRPEGK	sp|O00468-3|AGRIN	3.03	6	CVEESGSAHCVCPM^LTCPEAN@ATK
sp|P05388|RLA0	78.86	48	VGASEATLLNM^LNISPFSF	sp|Q9UIF8-4|BAZ2B	1.88	2	DNTNLFLQKPGS#FSK	sp|O00468-3|AGRIN	3.03	6	DPCSN@VTCSFGSTCAR
sp|P05388|RLA0	78.86	48	VIQQVFDNGSIYNPEVLDITEETLHSR	sp|Q9UIF8-4|BAZ2B	1.88	2	DTSGGIDLGEEQHPLGT#PTPGR	sp|O00468-3|AGRIN	3.03	6	GCCQDN@ITAAR
sp|P05388|RLA0	78.86	48	VLALSVETDYTFPLAEK	sp|P23142-2|FBLN1	6.71	3	ACCVKS#QETGDLDVGGLQETDK	sp|O00468-3|AGRIN	3.03	6	LTCPEAN@ATK
sp|P05388|RLA0	78.86	48	YNPEVLDITEETLHSR	sp|P23142-2|FBLN1	6.71	3	S#QETGDLDVGGLQETDK	sp|O00468-3|AGRIN	3.03	6	NELMLN@SSLMR
sp|Q9UBB6-2|NCDN	30.34	15	AGDIDAK	sp|P23142-2|FBLN1	6.71	3	SQET#GDLDVGGLQETDKIIEVEEEQEDPYLNDR	sp|O00468-3|AGRIN	3.03	6	NELM^LN@SSLMR
sp|Q9UBB6-2|NCDN	30.34	15	ALGVALLACFCSDPELAAHPQVLNK	tr|E9PLT0|E9PLT0	1.65	1	NIT#LDDASAPR	sp|Q13308-5|PTK7	8.82	5	DDAGN@YTCIASNGPQGQIR
sp|Q9UBB6-2|NCDN	30.34	15	DLQAGLAR	sp|Q5VT52-2|RPRD2	10.25	11	ASIGQS#PGLPSTTFK	sp|Q13308-5|PTK7	8.82	5	DGTPLSDGQSN@HTVSSK
sp|Q9UBB6-2|NCDN	30.34	15	EAEPDLLAVLR	sp|Q5VT52-2|RPRD2	10.25	11	DVEDMELS#DVEDDGSK	sp|Q13308-5|PTK7	8.82	5	MHIFQN@GSLVIHDVAPEDSGR
sp|Q9UBB6-2|NCDN	30.34	15	EAPDGCPDHVLR	sp|Q5VT52-2|RPRD2	10.25	11	DVEDM^ELS#DVEDDGSK	sp|Q13308-5|PTK7	8.82	5	M^HIFQN@GSLVIHDVAPEDSGR
sp|Q9UBB6-2|NCDN	30.34	15	EGAPSLLCK	sp|Q5VT52-2|RPRD2	10.25	11	ELSNSVSTYRPFGLGSES#PYK	sp|Q13308-5|PTK7	8.82	5	QDVN@ITVATVPSWLK
sp|Q9UBB6-2|NCDN	30.34	15	EVCQLLPFLVR	sp|Q5VT52-2|RPRD2	10.25	11	KPS#DDKHFGQAPSK	sp|Q10589|BST2	8.33	1	N@VTHLLQQELTEAQK
sp|Q9UBB6-2|NCDN	30.34	15	FELCQLLPLFLPPTTVPPECYR	sp|Q5VT52-2|RPRD2	10.25	11	MS#GEPIQTVESIR	tr|K7ENC5|K7ENC5	20.69	1	YGVKPHDIFEANDLFENTN@HTQVQ
sp|Q9UBB6-2|NCDN	30.34	15	GDPDDAAR	sp|Q5VT52-2|RPRD2	10.25	11	NTGVSPASRPS#PGTPTSPSNLTSGLK	sp|Q96RQ9|OXLA	4.59	2	HTLLEYLLGEGN@LSR
sp|Q9UBB6-2|NCDN	30.34	15	IFDAVGFTFPNR	sp|Q5VT52-2|RPRD2	10.25	11	RMS#GEPIQTVESIR	sp|Q96RQ9|OXLA	4.59	2	LCQGLGLN@LTK
sp|Q9UBB6-2|NCDN	30.34	15	ILGAWLAEETSSLR	sp|Q5VT52-2|RPRD2	10.25	11	RM^S#GEPIQTVESIR	sp|Q495W5-2|FUT11	6.3	2	DWMPNN@HSVILIDDFESPQK
sp|Q9UBB6-2|NCDN	30.34	15	IPILSTFLTAR	sp|Q5VT52-2|RPRD2	10.25	11	SFNYS#PNSSTSEVSSTSASK	sp|Q495W5-2|FUT11	6.3	2	LFN@LTSTFSR
sp|Q9UBB6-2|NCDN	30.34	15	LLLPGWCHLTVEDGPR	sp|Q5VT52-2|RPRD2	10.25	11	SLS#PSPALALPNLANVDLAK	tr|K7EMD7|K7EMD7	18.03	2	ENPVEFDSLFN@ESK
sp|Q9UBB6-2|NCDN	30.34	15	NDSEQFAALLLVTK	sp|Q8WWM7-6|ATX2L	10.02	9	EKEVDGLLTSEPMGS#PVSSK	tr|K7EMD7|K7EMD7	18.03	2	NN@QSLFSK
sp|Q9UBB6-2|NCDN	30.34	15	TLYEEAEEANDLSQQVANLAISPTTPGPTWPGDALR	sp|Q8WWM7-6|ATX2L	10.02	9	EKEVDGLLTSEPM^GS#PVSSK	sp|P12109|CO6A1	10.31	30	ASLQFLQN@YTAL
sp|O60504|VINEX	34.58	18	AMYQYRPQNEDELELR	sp|Q8WWM7-6|ATX2L	10.02	9	EVDGLLTSEPMGS#PVSSK	sp|P12109|CO6A1	10.31	30	ASLQFLQN@YTALASAVDAM
sp|O60504|VINEX	34.58	18	DFVYPSSTR	sp|Q8WWM7-6|ATX2L	10.02	9	EVDGLLTSEPM^GS#PVSSK	sp|P12109|CO6A1	10.31	30	ASLQFLQN@YTALASAVDAMDFINDA
sp|O60504|VINEX	34.58	18	ELAELSAELDKDLR	sp|Q8WWM7-6|ATX2L	10.02	9	GPPQS#PVFEGVYNNSR	sp|P12109|CO6A1	10.31	30	ASLQFLQN@YTALASAVDAMDFINDATDVNDAL
sp|O60504|VINEX	34.58	18	FDFQAQSPK	sp|Q8WWM7-6|ATX2L	10.02	9	LQPSSS#PENSLDPFPPR	sp|P12109|CO6A1	10.31	30	ASLQFLQN@YTALASAVDAMDFINDATDVNDALGYVTR
sp|O60504|VINEX	34.58	18	GDIVYIHK	sp|Q8WWM7-6|ATX2L	10.02	9	M^YPPRS#PK	sp|P12109|CO6A1	10.31	30	ASLQFLQN@YTALASAVDAM^
sp|O60504|VINEX	34.58	18	GDLEVELSFR	sp|Q8WWM7-6|ATX2L	10.02	9	QGSGRES#PSLASR	sp|P12109|CO6A1	10.31	30	ASLQFLQN@YTALASAVDAM^DFINDA
sp|O60504|VINEX	34.58	18	GPSHPLDLGTSSPNTSQIHWTPYR	sp|Q8WWM7-6|ATX2L	10.02	9	TLSSPSNRPS#GETSVPPPPAVGR	sp|P12109|CO6A1	10.31	30	ASLQFLQN@YTALASAVDAM^DFINDATDVNDALGY
sp|O60504|VINEX	34.58	18	KPLVDDPGEKPSQPIEVLLER	tr|B7ZBG9|B7ZBG9	10.62	1	TSIEDQDELS#SLLQVPLVAGTVNR	sp|P12109|CO6A1	10.31	30	ASLQFLQN@YTALASAVDAM^DFINDATDVNDALGYVTR
sp|O60504|VINEX	34.58	18	KVNENWYEGR	sp|Q6PIF6-2|MYO7B	2.15	8	IGGQEGQAS#PHFEDLESK	sp|P12109|CO6A1	10.31	30	ENYAELLEDAFLKN@VTA
sp|O60504|VINEX	34.58	18	LCDDGPQLPTSPR	sp|Q6PIF6-2|MYO7B	2.15	8	MIGGQEGQAS#PHFEDLESK	sp|P12109|CO6A1	10.31	30	ENYAELLEDAFLKN@VTAQ
sp|O60504|VINEX	34.58	18	LGIFPANYVEVLPADEIPK	sp|Q6PIF6-2|MYO7B	2.15	8	RRS#IYDTVTDTEMVEK	sp|P12109|CO6A1	10.31	30	ENYAELLEDAFLKN@VTAQIC
sp|O60504|VINEX	34.58	18	LGTPGPALSHSR	sp|Q6PIF6-2|MYO7B	2.15	8	RRS#IYDTVTDTEM^VEK	sp|P12109|CO6A1	10.31	30	ENYAELLEDAFLKN@VTAQICIDK
sp|O60504|VINEX	34.58	18	LKFDFQAQSPK	sp|Q6PIF6-2|MYO7B	2.15	8	RRSIY#DTVTDTEM^VEK	sp|P12109|CO6A1	10.31	30	ENYAELLEDAFLKN@VTAQICIDKK
sp|O60504|VINEX	34.58	18	QGIFPASYVQVSR	sp|Q6PIF6-2|MYO7B	2.15	8	S#IYDTVTDTEM^VEK	sp|P12109|CO6A1	10.31	30	FLQN@YTALASAVDAMDFINDATDVNDALGYVTR
sp|O60504|VINEX	34.58	18	TGFSFPTQEPR	sp|Q6PIF6-2|MYO7B	2.15	8	VFGFLPAMIGGQEGQAS#PHFEDLESK	sp|P12109|CO6A1	10.31	30	GAPGIN@GTK
sp|O60504|VINEX	34.58	18	VDNVWTEESWNQFLQELETGQRPK	sp|Q6PIF6-2|MYO7B	2.15	8	VFGFLPAM^IGGQEGQAS#PHFEDLESK	sp|P12109|CO6A1	10.31	30	KN@VTAQICIDK
sp|O60504|VINEX	34.58	18	VNENWYEGR	sp|Q6PIF6|MYO7B	1.98	9	IGGQEGQAS#PHFEDLESK	sp|P12109|CO6A1	10.31	30	LKN@VTAQICIDK
sp|O60504|VINEX	34.58	18	YEGIGPVDESGMPIAPR	sp|Q6PIF6|MYO7B	1.98	9	MIGGQEGQAS#PHFEDLESK	sp|P12109|CO6A1	10.31	30	LQN@YTALASAVDAMDFINDATDVNDALGYVTR
sp|Q13362-2|2A5G	48.11	16	AALSEMVEYITHNR	sp|Q6PIF6|MYO7B	1.98	9	RRS#IYDTVTDTEMVEK	sp|P12109|CO6A1	10.31	30	LQN@YTALASAVDAM^DFINDATDVNDALGYVTR
sp|Q13362-2|2A5G	48.11	16	ANPQVLK	sp|Q6PIF6|MYO7B	1.98	9	RRS#IYDTVTDTEM^VEK	sp|P12109|CO6A1	10.31	30	N@FTAADWGQSR
sp|Q13362-2|2A5G	48.11	16	CVSSPHFQVAER	sp|Q6PIF6|MYO7B	1.98	9	RRSIY#DTVTDTEM^VEK	sp|P12109|CO6A1	10.31	30	N@FTAADWGQSRDAEEAISQTIDTIVDMIK
sp|Q13362-2|2A5G	48.11	16	DSTLTEPVVMALLK	sp|Q6PIF6|MYO7B	1.98	9	S#IYDTVTDTEMVEK	sp|P12109|CO6A1	10.31	30	N@FTAADWGQSRDAEEAISQTIDTIVDM^IK
sp|Q13362-2|2A5G	48.11	16	FLESPDFQPNIAK	sp|Q6PIF6|MYO7B	1.98	9	S#IYDTVTDTEM^VEK	sp|P12109|CO6A1	10.31	30	N@VTAQICIDK
sp|Q13362-2|2A5G	48.11	16	FVLQLLELFDSEDPR	sp|Q6PIF6|MYO7B	1.98	9	VFGFLPAMIGGQEGQAS#PHFEDLESK	sp|P12109|CO6A1	10.31	30	N@VTAQICIDKK
sp|Q13362-2|2A5G	48.11	16	FVLQLLELFDSEDPRER	sp|Q6PIF6|MYO7B	1.98	9	VFGFLPAM^IGGQEGQAS#PHFEDLESK	sp|P12109|CO6A1	10.31	30	QN@YTALASAVDAMDFINDATDVNDALGYVTR
sp|Q13362-2|2A5G	48.11	16	ILPIMFPSLYR	tr|C9J6C0|C9J6C0	1.98	8	IGGQEGQAS#PHFEDLESK	sp|P12109|CO6A1	10.31	30	RN@FTAADWGQSR
sp|Q13362-2|2A5G	48.11	16	IMEPLFR	tr|C9J6C0|C9J6C0	1.98	8	MIGGQEGQAS#PHFEDLESK	sp|P12109|CO6A1	10.31	30	RN@FTAADWGQSRDAEEAISQTIDTIVDMIK
sp|Q13362-2|2A5G	48.11	16	LFDDCTQQFK	tr|C9J6C0|C9J6C0	1.98	8	RRS#IYDTVTDTEMVEK	sp|P12109|CO6A1	10.31	30	TDHTYRRN@FTAADWGQSR
sp|Q13362-2|2A5G	48.11	16	LKEKLKM^KEREEAWVK	tr|C9J6C0|C9J6C0	1.98	8	RRS#IYDTVTDTEM^VEK	sp|P12109|CO6A1	10.31	30	YAELLEDAFLKN@VTAQICIDK
[truncated: 14,384 more rows]
