# Supplementary material for: Integrated analysis of global proteome, phosphoproteome, and glycoproteome enables complementary interpretation of disease-related protein networks
Source: Sci Rep. 2015 Dec 11;5:18189. doi: 10.1038/srep18189 (PMC4676070; doi:10.1038/srep18189)
Supplement: Supplementary Table S7c [file srep18189-s7.xls]

## Sheet: SREP-15-19990-s07
Supplemental Table S7. List of protein groups identified from the 3rd patient (N189 & T190). For each representative protein of each protein groups, the uniprot accession number, coverage, total peptide and peptide sequence are shown.
^ : methionine oxidation, @ : N-glycosylation, # : Phosphorylation
Global proteome				Phospho profiling				N-glyco profiling
Protein	Coverage	Total peptide	peptides	Protein	Coverage	Total peptide	peptides	Protein	Coverage	Total peptide	peptides
sp|Q6P4A7|SFXN4	36.5	10	DAVPAFIEPNVR	sp|Q86UR5-11|RIMS1	19.63	5	ASQSS#LESSTGPPCIR	sp|P07858|CATB	12.68	2	N@TTWQAGHNFYNVDMSYLK
sp|Q6P4A7|SFXN4	36.5	10	FLQWTELLDPTNVFISVESIENSR	sp|Q86UR5-11|RIMS1	19.63	5	QPSRES#TDGS#INSYSSEGNLIFPGVR	sp|P07858|CATB	12.68	2	SIPPCEHHVN@GSRPPCTGEGDTPK
sp|Q6P4A7|SFXN4	36.5	10	FWITER	sp|Q86UR5-11|RIMS1	19.63	5	QPSRES#TDGSINSYSSEGNLIFPGVR	sp|Q13449|LSAMP	14.2	3	GTDN@ITVR
sp|Q6P4A7|SFXN4	36.5	10	GIAVMDK	sp|Q86UR5-11|RIMS1	19.63	5	RAS#QSS#LESSTGPPCIR	sp|Q13449|LSAMP	14.2	3	LGVTN@ASLVLFR
sp|Q6P4A7|SFXN4	36.5	10	IQSPTEETEIFYHR	sp|Q86UR5-11|RIMS1	19.63	5	RAS#QSSLESSTGPPCIR	sp|Q13449|LSAMP	14.2	3	STEGQSSLTVTNVTEEHYGN@YTCVAANK
sp|Q6P4A7|SFXN4	36.5	10	NPGSLWILK	sp|Q96EB1|ELP4	1.65	1	ETNPLY#K	sp|Q8N2E6|TOR2X	4.96	1	SWVQGN@LTACGR
sp|Q6P4A7|SFXN4	36.5	10	QLLCTNEDVSSPASADQR	tr|C9JVR1|C9JVR1	13.8	13	AGS#ISPGSPPYPQSR	tr|F8W7G1|F8W7G1	7.69	1	FSEDHLN@ITCSATAR
sp|Q6P4A7|SFXN4	36.5	10	SLATVHPDSSNLIPK	tr|C9JVR1|C9JVR1	13.8	13	DAPCSASSELSGPS#TPLHTSSPVQGK	sp|Q6AZY7-2|SCAR3	6.22	2	ALNN@CSFCHEAGQLGPEIR
sp|Q6P4A7|SFXN4	36.5	10	SYTCKPLER	tr|C9JVR1|C9JVR1	13.8	13	DAPCSASSELSGPSTPLHTS#SPVQGK	sp|Q6AZY7-2|SCAR3	6.22	2	IVTDWQN@YTR
sp|Q6P4A7|SFXN4	36.5	10	YGLTGPWIK	tr|C9JVR1|C9JVR1	13.8	13	GISHHVTFAPLLSDNVPQT#PEPPTQESQSNVK	sp|Q9UBS9|SUCO	2.71	3	ALEVN@M^SLSGR
sp|Q9Y6K0|CEPT1	14.18	4	CGDSHPESPVGFGHMSTTGCVLNK	tr|C9JVR1|C9JVR1	13.8	13	GPLDGS#PYAQVQRPPR	sp|Q9UBS9|SUCO	2.71	3	SALN@ASDNLK
sp|Q9Y6K0|CEPT1	14.18	4	LFQLPTPPLSR	tr|C9JVR1|C9JVR1	13.8	13	GPLDGSPY#AQVQRPPR	sp|Q9UBS9|SUCO	2.71	3	SISEN@ATATAAPK
sp|Q9Y6K0|CEPT1	14.18	4	SAVQLFEK	tr|C9JVR1|C9JVR1	13.8	13	KLS#YEIPTEEGGDR	sp|Q9NY47-4|CA2D2	7.34	5	AAEDWTENPEPFN@ASFYR
sp|Q9Y6K0|CEPT1	14.18	4	SLLEPLMQGYWEWLVR	tr|C9JVR1|C9JVR1	13.8	13	KLS#YEIPTEEGGDRYPLPGHLASAGPLASAESLEPVSWR	sp|Q9NY47-4|CA2D2	7.34	5	AGFEYAFDQLQNSN@ITR
sp|P15291|B4GT1	44.72	13	DYDYTCFVFSDVDLIPMNDHNAYR	tr|C9JVR1|C9JVR1	13.8	13	LS#PGEALPPVSQAGTGK	sp|Q9NY47-4|CA2D2	7.34	5	DLN@ASDNNTEFLK
sp|P15291|B4GT1	44.72	13	EPLLSGSAAMPGASLQR	tr|C9JVR1|C9JVR1	13.8	13	SFS#LDPLM^ER	sp|Q9NY47-4|CA2D2	7.34	5	GSTVILNELN@WTEALENVFM^ENR
sp|P15291|B4GT1	44.72	13	ETM^LSDGLNSLTYQVLDVQR	tr|C9JVR1|C9JVR1	13.8	13	SLS#EGLYPYPPEM^GK	sp|Q9NY47-4|CA2D2	7.34	5	N@YTWVPIR
sp|P15291|B4GT1	44.72	13	FGFSLPYVQYFGGVSALSK	tr|C9JVR1|C9JVR1	13.8	13	WDSY#ENFNQHHEDS#VDGSLTHTR	tr|E9PHC3|E9PHC3	5.26	1	KADIFIN@GSQLGEDFIQLHK
sp|P15291|B4GT1	44.72	13	GMSISRPNAVVGR	tr|C9JVR1|C9JVR1	13.8	13	WDSY#ENFNQHHEDSVDGSLTHTR	tr|J3QT77|J3QT77	12.87	3	HTNMN@LTQLK
sp|P15291|B4GT1	44.72	13	HISVAMDK	sp|Q9UKA2|FBXL4	2.74	1	TS#LIDMNDIEDDAYAEK	tr|J3QT77|J3QT77	12.87	3	HTNM^N@LTQLK
sp|P15291|B4GT1	44.72	13	INQAGDTIFNR	sp|Q9UJX6-2|ANC2	6.84	2	DNMVLIDS#DDESDSGMASQADQK	tr|J3QT77|J3QT77	12.87	3	IQNILSEKPTVTTVYANN@GSVLQGSSVASVYDGK
sp|P15291|B4GT1	44.72	13	LIEFNMPVDLELVAK	sp|Q9UJX6-2|ANC2	6.84	2	TDPASLETGQDSEDDS#GEPEDWVPDPVDADPGK	sp|Q9H7M9|GI24	10.93	2	HGLESASDHHGN@FSITMR
sp|P15291|B4GT1	44.72	13	LLNVGFQEALK	sp|Q6ZW31-2|SYDE1	4.79	2	AGYLSDGDS#PERPAGPPS#PTSFRPYEVGPAAR	sp|Q9H7M9|GI24	10.93	2	SLYVCPEGQN@VTLTCR
sp|P15291|B4GT1	44.72	13	LPQLVGVSTPLQGGSNSAAAIGQSSGELR	sp|Q6ZW31-2|SYDE1	4.79	2	AGYLSDGDS#PERPAGPPSPTSFRPYEVGPAAR	tr|C9JN98|C9JN98	12.68	2	N@ASEIEVPFVTR
sp|P15291|B4GT1	44.72	13	LREPLLSGSAAMPGASLQR	sp|Q9UKX7-2|NUP50	3.41	1	VAAETQS#PSLFGSTK	tr|C9JN98|C9JN98	12.68	2	NVNFEDPASACDSINAWVKN@ETR
sp|P15291|B4GT1	44.72	13	NMPVDLELVAK	sp|Q9UPP1-4|PHF8	6.22	2	DAEYIYPSLES#DDDDPALK	tr|H3BNV4|H3BNV4	6.98	1	DHPN@ATVWR
sp|P15291|B4GT1	44.72	13	QQLDYGIYVINQAGDTIFNR	sp|Q9UPP1-4|PHF8	6.22	2	EVEQPRPQDSNLSLTVPAPT#VAATPQLVTSSSPLPPPEPK	sp|O94856-10|NFASC	3.63	3	AAPTEVKVRVM^N@STAISLQWNR
sp|P42025|ACTY	57.98	22	ACYLSINPQK	sp|Q9Y6M1-5|IF2B2	3.45	2	ISYIPDEEVS#SPSPPQR	sp|O94856-10|NFASC	3.63	3	QIVENFSPN@QTK
sp|P42025|ACTY	57.98	22	ACYLSINPQKDEALETEK	sp|Q9Y6M1-5|IF2B2	3.45	2	ISYIPDEEVSSPS#PPQR	sp|O94856-10|NFASC	3.63	3	YVAFN@GTK
sp|P42025|ACTY	57.98	22	AGFAGDQIPK	tr|B3KXI2|B3KXI2	3.37	1	RSS#FLQVFNNSPDESSYYR	tr|B0QY60|B0QY60	6.57	1	ALSPN@STISSAPK
sp|P42025|ACTY	57.98	22	APELLFQPDLVGDESEGLHEVVAF	sp|Q9UQ35|SRRM2	34.85	153	AGMSSNQS#ISS#PVLDAVPR	sp|P05164-2|PERM	6.77	4	DFVN@CSTLPALNLASWR
sp|P42025|ACTY	57.98	22	APELLFQPDLVGDESEGLHEVVAFAIHK	sp|Q9UQ35|SRRM2	34.85	153	AGMSSNQS#ISS#PVLDAVPRT#PSR	sp|P05164-2|PERM	6.77	4	N@MSNQLGLLAVNQR
sp|P42025|ACTY	57.98	22	DEALETEK	sp|Q9UQ35|SRRM2	34.85	153	AGMSSNQSIS#SPVLDAVPR	sp|P05164-2|PERM	6.77	4	N@M^SNQLGLLAVNQR
sp|P42025|ACTY	57.98	22	DMDLRRTLFANIVLSGGSTLFK	sp|Q9UQ35|SRRM2	34.85	153	AGMSSNQSIS#SPVLDAVPRT#PSR	sp|P05164-2|PERM	6.77	4	SCPACPGSN@ITIR
sp|P42025|ACTY	57.98	22	DQLQTFSEEHPVLLTEAPLNPSK	sp|Q9UQ35|SRRM2	34.85	153	AGM^SSNQS#IS#SPVLDAVPR	sp|Q7Z7G0|TARSH	4.65	6	EN@GSFSGK
sp|P42025|ACTY	57.98	22	DWNDMER	sp|Q9UQ35|SRRM2	34.85	153	AGM^SSNQSIS#SPVLDAVPR	sp|Q7Z7G0|TARSH	4.65	6	N@ETLALPAESK
sp|P42025|ACTY	57.98	22	EYEEDGSR	sp|Q9UQ35|SRRM2	34.85	153	AGM^SSNQSISS#PVLDAVPR	sp|Q7Z7G0|TARSH	4.65	6	QVIQN@VTHK
sp|P42025|ACTY	57.98	22	IWQYVY	sp|Q9UQ35|SRRM2	34.85	153	AGM^SSNQSISS#PVLDAVPRT#PSR	sp|Q7Z7G0|TARSH	4.65	6	QVIQN@VTHKDSAK
sp|P42025|ACTY	57.98	22	IWQYVYSK	sp|Q9UQ35|SRRM2	34.85	153	ALPQT#PR	sp|Q7Z7G0|TARSH	4.65	6	TQLAKN@ETLALPAESK
sp|P42025|ACTY	57.98	22	STWIGGSILASLDTFK	sp|Q9UQ35|SRRM2	34.85	153	ALPQT#PRPR	sp|Q7Z7G0|TARSH	4.65	6	VHIN@TTSDSILLK
sp|P42025|ACTY	57.98	22	TTGVVLDSGDGVTHAVPIYEGF	sp|Q9UQ35|SRRM2	34.85	153	AQT#PPGPSLSGSK	tr|H0YF20|H0YF20	42.31	1	TDCDSSTTSLCSFPVAN@VSLTK
sp|P42025|ACTY	57.98	22	TTGVVLDSGDGVTHAVPIYEGFAMPH	sp|Q9UQ35|SRRM2	34.85	153	AQT#PPGPSLSGSKS#PCPQEK	sp|Q93033|IGSF2	1.08	1	VYWTEN@VTEHR
sp|P42025|ACTY	57.98	22	TTGVVLDSGDGVTHAVPIYEGFAM^PH	sp|Q9UQ35|SRRM2	34.85	153	AQTPPGPSLS#GSKSPCPQEK	sp|Q9Y287|ITM2B	5.64	2	CYVIPLN@TSIVMPPR
sp|P42025|ACTY	57.98	22	VMAGALEGDLFIGPK	sp|Q9UQ35|SRRM2	34.85	153	AQTPPGPSLSGS#KSPCPQEK	sp|Q9Y287|ITM2B	5.64	2	CYVIPLN@TSIVM^PPR
sp|P42025|ACTY	57.98	22	VM^AGALEGDLFIGPK	sp|Q9UQ35|SRRM2	34.85	153	AS#PATHR	tr|F8W1K4|F8W1K4	34.85	1	FWLPEN@VSWADLEGPADGYGYPR
sp|P42025|ACTY	57.98	22	VQYTLPDGSTLDVGPAR	sp|Q9UQ35|SRRM2	34.85	153	CRS#PGMLEPLGSSR	sp|Q9NR16-2|C163B	6.4	7	GN@ESFLWDCHAK
sp|P42025|ACTY	57.98	22	YCFPNYVGR	sp|Q9UQ35|SRRM2	34.85	153	CRS#PGM^LEPLGSSR	sp|Q9NR16-2|C163B	6.4	7	GN@ESFLWDCHAKPWGQSDCGHK
sp|P42025|ACTY	57.98	22	YCFPNYVGRPK	sp|Q9UQ35|SRRM2	34.85	153	DGLPRT#PSR	sp|Q9NR16-2|C163B	6.4	7	IWLDDVSCYGN@ESALWECQHR
sp|P42025|ACTY	57.98	22	YPMEHGVVR	sp|Q9UQ35|SRRM2	34.85	153	DIPRT#PSR	sp|Q9NR16-2|C163B	6.4	7	LADGSNN@CSGR
sp|Q13200|PSMD2	74.23	68	AELATEEFLPVTPILEGF	sp|Q9UQ35|SRRM2	34.85	153	DRS#PPKS#PEKLPQSSSSESSPPSPQPTK	sp|Q9NR16-2|C163B	6.4	7	LEVFYN@GTWGSVGR
sp|Q13200|PSMD2	74.23	68	AELATEEFLPVTPILEGFVILR	sp|Q9UQ35|SRRM2	34.85	153	DRS#PPKSPEK	sp|Q9NR16-2|C163B	6.4	7	LVDGN@NSCSGR
sp|Q13200|PSMD2	74.23	68	APVQPQQSPAAAPGGTDEKPSGK	sp|Q9UQ35|SRRM2	34.85	153	EDLNGPFLNQLETDPS#LDMK	sp|Q9NR16-2|C163B	6.4	7	N@ITTAIAGIVCR
sp|Q13200|PSMD2	74.23	68	AVPLALALISVSNPR	sp|Q9UQ35|SRRM2	34.85	153	EET#PGQRPAVTETHQLAELNEK	tr|H9KVA7|H9KVA7	33.24	18	DAVAFTCEPEAQN@TTYLWWVNGQSLPVSPR
sp|Q13200|PSMD2	74.23	68	CALGVFR	sp|Q9UQ35|SRRM2	34.85	153	EIS#SSPTSK	tr|H9KVA7|H9KVA7	33.24	18	DAVAFTCEPETQDATYLWWVNN@QSLPVSPR
sp|Q13200|PSMD2	74.23	68	DAGDKDKEQELSEEDKQLQDELEMLVER	sp|Q9UQ35|SRRM2	34.85	153	ELS#NS#PLRENS#FGSPLEFR	tr|H9KVA7|H9KVA7	33.24	18	EIIYPN@ASLLIQNIIQN@DTGFYTLHVIK
sp|Q13200|PSMD2	74.23	68	DAGDKDKEQELSEEDKQLQDELEM^LVER	sp|Q9UQ35|SRRM2	34.85	153	ELSNS#PLRENS#FGSPLEFR	tr|H9KVA7|H9KVA7	33.24	18	EIIYPN@ASLLIQNIIQNDTGFYTLHVIK
sp|Q13200|PSMD2	74.23	68	DHGMLSAAASLGM^ILLWDVDGGLTQIDK	sp|Q9UQ35|SRRM2	34.85	153	ELSNS#PLRENSFGS#PLEFR	tr|H9KVA7|H9KVA7	33.24	18	ISSN@NSKPVEDK
sp|Q13200|PSMD2	74.23	68	DIDENAYAK	sp|Q9UQ35|SRRM2	34.85	153	EMSTSNFES#SPEVEER	tr|H9KVA7|H9KVA7	33.24	18	ITPNNN@GTY
sp|Q13200|PSMD2	74.23	68	DKAPVQPQQSPAAAPGGTDEKPSGK	sp|Q9UQ35|SRRM2	34.85	153	ENS#FGSPLEFR	tr|H9KVA7|H9KVA7	33.24	18	ITPNNN@GTYACFVSNLATGR
sp|Q13200|PSMD2	74.23	68	DPNNLFMVR	sp|Q9UQ35|SRRM2	34.85	153	EQNSALPTS#SQDEELMEVVEK	tr|H9KVA7|H9KVA7	33.24	18	LPKPSISSN@NSKPVEDK
sp|Q13200|PSMD2	74.23	68	DPNNLFM^VR	sp|Q9UQ35|SRRM2	34.85	153	FESS#PDPELK	tr|H9KVA7|H9KVA7	33.24	18	NSGLYTCQAN@NSASGHSR
sp|Q13200|PSMD2	74.23	68	DTSLYRPALEELR	sp|Q9UQ35|SRRM2	34.85	153	GEFS#ASPMLK	tr|H9KVA7|H9KVA7	33.24	18	SDSVILNVLYGPDAPTISPLN@TSYR
sp|Q13200|PSMD2	74.23	68	DTSLYRPALEELRR	sp|Q9UQ35|SRRM2	34.85	153	GEFS#ASPM^LK	tr|H9KVA7|H9KVA7	33.24	18	TITVSAELPKPSISSN@NSK
sp|Q13200|PSMD2	74.23	68	EAPADMGAHQGVAVLGIALIAMGEEIGAEM^ALR	sp|Q9UQ35|SRRM2	34.85	153	GEGDAPFS#EPGTTSTQRPSS#PETATK	tr|H9KVA7|H9KVA7	33.24	18	TITVSAELPKPSISSN@NSKPVEDK
sp|Q13200|PSMD2	74.23	68	EDVLTLLLPVMGDSK	sp|Q9UQ35|SRRM2	34.85	153	GEGDAPFSEPGTTST#QRPSSPETATK	tr|H9KVA7|H9KVA7	33.24	18	TITVSAELPKPSISSN@NSKPVEDKDAVAF
sp|Q13200|PSMD2	74.23	68	EDVLTLLLPVM^GDSK	sp|Q9UQ35|SRRM2	34.85	153	GEGDAPFSEPGTTSTQRPS#S#PETATK	tr|H9KVA7|H9KVA7	33.24	18	TLTLFN@VTR
sp|Q13200|PSMD2	74.23	68	EIVPYNM^AHNAEHEACDLLMEIEQVDMLEK	sp|Q9UQ35|SRRM2	34.85	153	GEGDAPFSEPGTTSTQRPSS#PETATK	tr|H9KVA7|H9KVA7	33.24	18	TLTLFN@VTRN@DTASYK
sp|Q13200|PSMD2	74.23	68	EIYENMAPGENK	sp|Q9UQ35|SRRM2	34.85	153	GRS#PS#PKPR	tr|H9KVA7|H9KVA7	33.24	18	TQELFISN@ITEK
sp|Q13200|PSMD2	74.23	68	EIYENMAPGENKR	sp|Q9UQ35|SRRM2	34.85	153	HAS#SSPESPKPAPAPGSHR	tr|H9KVA7|H9KVA7	33.24	18	VYPELPKPSISSN@NSKPVEDK
sp|Q13200|PSMD2	74.23	68	EKEEDKDKK	sp|Q9UQ35|SRRM2	34.85	153	HGGS#PQPLAT#TPLSQEPVNPPSEAS#PTR	tr|H9KVA7|H9KVA7	33.24	18	VYPELPKPSISSN@NSKPVEDKDAVAF
sp|Q13200|PSMD2	74.23	68	ELDIMEPK	sp|Q9UQ35|SRRM2	34.85	153	HGGS#PQPLATTPLSQEPVNPPS#EAS#PTR	sp|Q14766-4|LTBP1	4.3	6	CQCPPN@FTGK
sp|Q13200|PSMD2	74.23	68	EPLLTLVK	sp|Q9UQ35|SRRM2	34.85	153	HGGS#PQPLATTPLSQEPVNPPS#EASPTR	sp|Q14766-4|LTBP1	4.3	6	DQVAAPFQLSN@HTGR
sp|Q13200|PSMD2	74.23	68	EQELSEEDKQLQDELEMLVER	sp|Q9UQ35|SRRM2	34.85	153	HGGS#PQPLATTPLSQEPVNPPSEAS#PTR	sp|Q14766-4|LTBP1	4.3	6	GN@TTTLISENGHAADTLTAT
sp|Q13200|PSMD2	74.23	68	EWQELDDAEK	sp|Q9UQ35|SRRM2	34.85	153	HGGSPQPLATT#PLSQEPVNPPS#EASPTR	sp|Q14766-4|LTBP1	4.3	6	GN@TTTLISENGHAADTLTATNFR
sp|Q13200|PSMD2	74.23	68	FAADIISVLAMTMSGER	sp|Q9UQ35|SRRM2	34.85	153	HGGSPQPLATTPLSQEPVNPPS#EASPTR	sp|Q14766-4|LTBP1	4.3	6	KECYYNLNDASLCDNVLAPN@VTK
sp|Q13200|PSMD2	74.23	68	FAADIISVLAM^TMSGER	sp|Q9UQ35|SRRM2	34.85	153	HGGSPQPLATTPLSQEPVNPPSEAS#PTR	sp|Q14766-4|LTBP1	4.3	6	YVQDQVAAPFQLSN@HTGR
sp|Q13200|PSMD2	74.23	68	FGGSGSQVDSAR	sp|Q9UQ35|SRRM2	34.85	153	HSCSGS#SPPR	tr|E7EP45|E7EP45	3.95	2	N@VTHHVSVTK
sp|Q13200|PSMD2	74.23	68	GEAIEAILAALEVVSEPFR	sp|Q9UQ35|SRRM2	34.85	153	HSLSGS#SPGMK	tr|E7EP45|E7EP45	3.95	2	TLSPTGN@ISSAPK
sp|Q13200|PSMD2	74.23	68	GIVNSGVR	sp|Q9UQ35|SRRM2	34.85	153	HSLSGS#SPGM^K	tr|Q5JT02|Q5JT02	3.18	1	FVHVN@TSAVLK
sp|Q13200|PSMD2	74.23	68	GMVGSGTNNAR	sp|Q9UQ35|SRRM2	34.85	153	LPQSSSSESSPPS#PQPTK	tr|H3BSJ6|H3BSJ6	3.74	1	IN@ATVWK
sp|Q13200|PSMD2	74.23	68	GTLTLCPYHSDR	sp|Q9UQ35|SRRM2	34.85	153	MALPPQEDATAS#PPR	sp|Q8IUN9-3|CLC10	12.5	1	TDFSN@FTSNTVAEIQALTSQGSSLEETIASLK
sp|Q13200|PSMD2	74.23	68	IAVGSCNGDVTSTILQTIMEK	sp|Q9UQ35|SRRM2	34.85	153	MAPALSGANLTS#PR	sp|Q5JRA6-2|MIA3	2.16	7	IQQESLGSAPLMGDDHPN@ASR
sp|Q13200|PSMD2	74.23	68	ILLWDVDGGLTQIDK	sp|Q9UQ35|SRRM2	34.85	153	MGQAPSQSLLPPAQDQPRS#PVPSAFSDQSR	sp|Q5JRA6-2|MIA3	2.16	7	IQQESLGSAPLM^GDDHPN@ASR
sp|Q13200|PSMD2	74.23	68	LALMLNDMELVEDIFTSCK	sp|Q9UQ35|SRRM2	34.85	153	M^ALPPQEDAT#ASPPR	sp|Q5JRA6-2|MIA3	2.16	7	KIQQESLGSAPLMGDDHPN@ASR
sp|Q13200|PSMD2	74.23	68	LALMLNDM^ELVEDIFTSCK	sp|Q9UQ35|SRRM2	34.85	153	M^ALPPQEDATAS#PPR	sp|Q5JRA6-2|MIA3	2.16	7	KIQQESLGSAPLM^GDDHPN@ASR
sp|Q13200|PSMD2	74.23	68	LALM^LNDMELVEDIFTSCK	sp|Q9UQ35|SRRM2	34.85	153	M^APALSGANLTS#PR	sp|Q5JRA6-2|MIA3	2.16	7	SAPLMGDDHPN@ASR
sp|Q13200|PSMD2	74.23	68	LAQGLTHLGK	sp|Q9UQ35|SRRM2	34.85	153	M^GQAPSQSLLPPAQDQPRS#PVPSAFSDQSR	sp|Q5JRA6-2|MIA3	2.16	7	SAPLM^GDDHPN@ASR
sp|Q13200|PSMD2	74.23	68	LKEIYENMAPGENKR	sp|Q9UQ35|SRRM2	34.85	153	NHS#GS#RT#PPVALNSSR	sp|Q5JRA6-2|MIA3	2.16	7	TSN@SSQVSNEQDKIDAYK
sp|Q13200|PSMD2	74.23	68	LLTDDGNK	sp|Q9UQ35|SRRM2	34.85	153	NHS#GS#RTPPVALNSSR	tr|C9J2C3|C9J2C3	10.13	3	IAEN@YTAVVSPDIASIDLNTFEFNKPSPYGSNHNR
sp|Q13200|PSMD2	74.23	68	LNILDTLSK	sp|Q9UQ35|SRRM2	34.85	153	NHSGS#RTPPVALNSSR	tr|C9J2C3|C9J2C3	10.13	3	TTN@LSVEEQK
sp|Q13200|PSMD2	74.23	68	LVGSQEELASWGHEYVR	sp|Q9UQ35|SRRM2	34.85	153	PPAQDQPRS#PVPSAFSDQSR	tr|C9J2C3|C9J2C3	10.13	3	TTN@LSVEEQKEK
sp|Q13200|PSMD2	74.23	68	MLVTFDEELRPLPVSVR	sp|Q9UQ35|SRRM2	34.85	153	QGSIT#SPQANEQSVT#PQR	tr|B5MCT4|B5MCT4	9.66	2	PSNLAN@NTILVK
sp|Q13200|PSMD2	74.23	68	MNLASSFVNGFVNAAFGQDK	sp|Q9UQ35|SRRM2	34.85	153	QGSITS#PQANEQSVT#PQRR	tr|B5MCT4|B5MCT4	9.66	2	YTGTRPSNLAN@NTILVK
sp|Q13200|PSMD2	74.23	68	M^LVTFDEELRPLPVSVR	sp|Q9UQ35|SRRM2	34.85	153	QGSITS#PQANEQSVTPQR	sp|P01130-2|LDLR	4.25	1	LTGSDVNLLAENLLSPEDMVLFHN@LTQPR
sp|Q13200|PSMD2	74.23	68	NAEHEACDLLMEIEQVDMLEK	sp|Q9UQ35|SRRM2	34.85	153	QGSITSPQANEQS#VTPQRR	sp|P39059|COFA1	0.65	1	GPN@GSVGEK
sp|Q13200|PSMD2	74.23	68	NECDPALALLSDYVLHNSN	sp|Q9UQ35|SRRM2	34.85	153	QPSS#PYEDK	sp|O75339|CILP1	4.14	3	EQRPGQN@CSNYTVR
sp|Q13200|PSMD2	74.23	68	NECDPALALLSDYVLHNSNTMR	sp|Q9UQ35|SRRM2	34.85	153	QPSS#PYEDKDK	sp|O75339|CILP1	4.14	3	LPHDCFQN@ATNSFYYDVGR
sp|Q13200|PSMD2	74.23	68	NECDPALALLSDYVLHNSNTM^R	sp|Q9UQ35|SRRM2	34.85	153	QPSS#PYEDKDKDK	sp|O75339|CILP1	4.14	3	YFWYHN@DTLLDPSLYK
sp|Q13200|PSMD2	74.23	68	NMAHNAEHEACDLLMEIEQVDMLEK	sp|Q9UQ35|SRRM2	34.85	153	QPSS#PYEDKDKDKK	tr|E7ETN3|E7ETN3	5.65	8	LVLDGSDSIGASN@FTGAK
sp|Q13200|PSMD2	74.23	68	QLQDELEMLVER	sp|Q9UQ35|SRRM2	34.85	153	QSHS#GSISPYPK	tr|E7ETN3|E7ETN3	5.65	8	QSVPAHFVALN@GSK
sp|Q13200|PSMD2	74.23	68	SETELKDTYAR	sp|Q9UQ35|SRRM2	34.85	153	QSHSES#PSLQSK	tr|E7ETN3|E7ETN3	5.65	8	SPYYN@VSDEISFH
sp|Q13200|PSMD2	74.23	68	SFANTLVDVCAYAGSGNVLK	sp|Q9UQ35|SRRM2	34.85	153	QSHSGSIS#PYPK	tr|E7ETN3|E7ETN3	5.65	8	SPYYN@VSDEISFHCY
sp|Q13200|PSMD2	74.23	68	SGALLACGIVNSGVR	sp|Q9UQ35|SRRM2	34.85	153	QSISS#PVLDAVPR	tr|E7ETN3|E7ETN3	5.65	8	SPYYN@VSDEISFHCYDGY
sp|Q13200|PSMD2	74.23	68	SSTTSMTSVPK	sp|Q9UQ35|SRRM2	34.85	153	RGEGDAPFS#EPGTTSTQRPSS#PETATK	tr|E7ETN3|E7ETN3	5.65	8	SPYYN@VSDEISFHCYDGYTLR
sp|Q13200|PSMD2	74.23	68	THLENNR	sp|Q9UQ35|SRRM2	34.85	153	RGEGDAPFSEPGT#TSTQRPSSPETATK	tr|E7ETN3|E7ETN3	5.65	8	TMFPN@LTDVR
sp|Q13200|PSMD2	74.23	68	TITGFQTHTTPVLLAHGER	sp|Q9UQ35|SRRM2	34.85	153	RGEGDAPFSEPGTTS#T#QRPSSPETATK	tr|E7ETN3|E7ETN3	5.65	8	TM^FPN@LTDVR
sp|Q13200|PSMD2	74.23	68	TSVPKPLK	sp|Q9UQ35|SRRM2	34.85	153	RGEGDAPFSEPGTTSTQRPSS#PETATK	sp|Q6NUS6-4|TECT3	7.58	1	QFCVHVN@NSNLNYFQK
sp|Q13200|PSMD2	74.23	68	TTPVLLAHGER	sp|Q9UQ35|SRRM2	34.85	153	RRET#PS#PRPMR	sp|O15460-2|P4HA2	10.32	3	LNTDWPALEDLVLQDSAAGFIAN@LSVQR
sp|Q13200|PSMD2	74.23	68	VCLYLTSCVNYVPEPENSALLR	sp|Q9UQ35|SRRM2	34.85	153	RRPS#PQPSPR	sp|O15460-2|P4HA2	10.32	3	TLTN@QTEAELATPEGIYER
sp|Q13200|PSMD2	74.23	68	VGQAVDVVGQAGK	sp|Q9UQ35|SRRM2	34.85	153	RS#PS#VSS#PEPAEK	sp|O15460-2|P4HA2	10.32	3	TLTN@QTEAELATPEGIYERPVDYLPER
sp|Q13200|PSMD2	74.23	68	VGQAVDVVGQAGKPK	sp|Q9UQ35|SRRM2	34.85	153	RS#RS#VS#PCSNVESR	tr|A2AAT8|A2AAT8	13.86	1	SYLN@FTPEPSDIFSCIVTHEIDR
sp|Q13200|PSMD2	74.23	68	VPDDIYK	sp|Q9UQ35|SRRM2	34.85	153	RSS#RS#SPELTR	sp|Q96AY3|FKB10	19.24	7	ITIPPHLAYGEN@GTGDK
sp|Q13200|PSMD2	74.23	68	VQQLLHICSEHFDSK	sp|Q9UQ35|SRRM2	34.85	153	RVPS#PTPAPK	sp|Q96AY3|FKB10	19.24	7	TLSRPSETCN@ETTK
sp|Q13200|PSMD2	74.23	68	WLPLGLGLNHLGK	sp|Q9UQ35|SRRM2	34.85	153	S#GSSPGLR	sp|Q96AY3|FKB10	19.24	7	YHYN@CSLLDGTQLFTSHDYGAPQEATLGANK
sp|Q13200|PSMD2	74.23	68	YGEPTLR	sp|Q9UQ35|SRRM2	34.85	153	S#LS#GSSPCPK	sp|Q96AY3|FKB10	19.24	7	YHYN@GSLMDGTLFDSSYSR
sp|Q13200|PSMD2	74.23	68	YLYSSEDYIK	sp|Q9UQ35|SRRM2	34.85	153	S#LS#YSPVER	sp|Q96AY3|FKB10	19.24	7	YHYN@GTFEDGK
sp|Q13200|PSMD2	74.23	68	YVPEPENSALLR	sp|Q9UQ35|SRRM2	34.85	153	S#LSGS#SPCPK	sp|Q96AY3|FKB10	19.24	7	YHYN@GTFEDGKK
sp|P05455|LA	63.24	41	AAQPGSGK	sp|Q9UQ35|SRRM2	34.85	153	S#LSGSSPCPK	sp|Q96AY3|FKB10	19.24	7	YHYN@GTLLDGTSFDTSYSK
sp|P05455|LA	63.24	41	AELMEISEDK	sp|Q9UQ35|SRRM2	34.85	153	S#LSYS#PVER	sp|O95445-2|APOM	19.83	1	TELFSSSCPGGIMLN@ETGQGYQR
sp|P05455|LA	63.24	41	AKQEQEAK	sp|Q9UQ35|SRRM2	34.85	153	S#LT#RSPPAIR	tr|I3L2I6|I3L2I6	30.19	1	NALLLLADDGGFESGAYN@NSAIATPHLDALAR
sp|P05455|LA	63.24	41	AREETDKEEPASK	sp|Q9UQ35|SRRM2	34.85	153	S#PGMLEPLGSSR	tr|F5H7E1|F5H7E1	2.17	4	AHFFAPQN@LTNMNK
sp|P05455|LA	63.24	41	DANNGNLQLR	sp|Q9UQ35|SRRM2	34.85	153	S#PQRPGWSR	tr|F5H7E1|F5H7E1	2.17	4	APQN@LTNM^NK
sp|P05455|LA	63.24	41	DDYFAK	sp|Q9UQ35|SRRM2	34.85	153	S#PVPSAFSDQSR	tr|F5H7E1|F5H7E1	2.17	4	FAPQN@LTNMNK
sp|P05455|LA	63.24	41	EDLHILFSNHGEIK	sp|Q9UQ35|SRRM2	34.85	153	S#RASPATHR	tr|F5H7E1|F5H7E1	2.17	4	FFAPQN@LTNMNK
sp|P05455|LA	63.24	41	EETDKEEPASK	sp|Q9UQ35|SRRM2	34.85	153	S#RS#PLAIR	tr|E7EM50|E7EM50	8.42	2	AEHGAEPPAPEPSAGASSN@WTTLPPPLFSK
sp|P05455|LA	63.24	41	EQIKLDEGWVPLEIMIK	sp|Q9UQ35|SRRM2	34.85	153	S#RS#PQRPGWSR	tr|E7EM50|E7EM50	8.42	2	TEVDNN@VTR
sp|P05455|LA	63.24	41	ETDLLILFK	sp|Q9UQ35|SRRM2	34.85	153	S#RS#PQWR	tr|E9PFD9|E9PFD9	9.31	5	AAN@YTSSLNLPDK
sp|P05455|LA	63.24	41	EVTWEVLEGEVEK	sp|Q9UQ35|SRRM2	34.85	153	S#RS#PSSPELNNK	tr|E9PFD9|E9PFD9	9.31	5	DVN@YTQIVVDR
sp|P05455|LA	63.24	41	EVTWEVLEGEVEKEALKK	sp|Q9UQ35|SRRM2	34.85	153	S#RS#RAS#PATHR	tr|E9PFD9|E9PFD9	9.31	5	EVHLVQFHEPDIYN@YSAL
sp|P05455|LA	63.24	41	FVETPGQK	sp|Q9UQ35|SRRM2	34.85	153	S#RS#RAS#PVSR	tr|E9PFD9|E9PFD9	9.31	5	KDVN@YTQIVVDR
sp|P05455|LA	63.24	41	GFPTDATLDDIK	sp|Q9UQ35|SRRM2	34.85	153	S#RS#RT#PLISR	tr|E9PFD9|E9PFD9	9.31	5	N@SSHSPLR
sp|P05455|LA	63.24	41	GFPTDATLDDIKEWLEDK	sp|Q9UQ35|SRRM2	34.85	153	S#RS#RT#PPVTR	sp|Q6X4U4|SOSD1	7.77	1	PVPAHPSSN@STLNQAR
sp|P05455|LA	63.24	41	GFPTDATLDDIKEWLEDKGQVLN	sp|Q9UQ35|SRRM2	34.85	153	S#RS#RT#SPITR	sp|Q58EX2-2|SDK2	1.04	2	FWLVEGN@SSR
sp|P05455|LA	63.24	41	GFPTDATLDDIKEWLEDKGQVLNIQMR	sp|Q9UQ35|SRRM2	34.85	153	S#RS#TTPAPK	sp|Q58EX2-2|SDK2	1.04	2	VISAGGN@DSR
sp|P05455|LA	63.24	41	GQVLNIQMR	sp|Q9UQ35|SRRM2	34.85	153	S#RSS#S#PVTELASR	tr|Q5SQ12|Q5SQ12	11.88	1	SVVAPATDGGLN@LTSTFLR
sp|P05455|LA	63.24	41	GQVLNIQM^R	sp|Q9UQ35|SRRM2	34.85	153	S#RSSS#PVTELASR	sp|P12821-2|ACE	6.55	8	ELYEPIWQN@FTDPQLR
sp|P05455|LA	63.24	41	GSIFVVFDSIESAK	sp|Q9UQ35|SRRM2	34.85	153	S#RT#PLISR	sp|P12821-2|ACE	6.55	8	FDVNQLQN@TTIK
sp|P05455|LA	63.24	41	ICHQIEYYFGDFNLPR	sp|Q9UQ35|SRRM2	34.85	153	S#RT#PLLPR	sp|P12821-2|ACE	6.55	8	KFDVNQLQN@TTIK
sp|P05455|LA	63.24	41	IIEDQQESLNK	sp|Q9UQ35|SRRM2	34.85	153	S#RT#PPAIR	sp|P12821-2|ACE	6.55	8	N@ETHFDAGAK
sp|P05455|LA	63.24	41	KFVETPGQK	sp|Q9UQ35|SRRM2	34.85	153	S#RT#PPTSR	sp|P12821-2|ACE	6.55	8	NMQIAN@HTLK
sp|P05455|LA	63.24	41	LDEGWVPLEIMIK	sp|Q9UQ35|SRRM2	34.85	153	S#RT#SPAPWK	sp|P12821-2|ACE	6.55	8	NM^QIAN@HTLK
sp|P05455|LA	63.24	41	LDEGWVPLEIM^IK	sp|Q9UQ35|SRRM2	34.85	153	S#RT#SPITR	sp|P12821-2|ACE	6.55	8	QQYNALLSN@MSR
sp|P05455|LA	63.24	41	LEEDAEMK	sp|Q9UQ35|SRRM2	34.85	153	S#SS#PVTELASR	sp|P12821-2|ACE	6.55	8	VTN@DTESDINYLLK
sp|P05455|LA	63.24	41	LEEDAEM^K	sp|Q9UQ35|SRRM2	34.85	153	S#SSPVTELASR	tr|H0Y430|H0Y430	7.39	1	QTMIDFLQN@HTEGSRPPACPR
sp|P05455|LA	63.24	41	LTTDFNVIVEALSK	sp|Q9UQ35|SRRM2	34.85	153	S#VS#PCSNVESR	tr|F5GXJ9|F5GXJ9	19.55	7	EGDN@ITLK
sp|P05455|LA	63.24	41	MAALEAK	sp|Q9UQ35|SRRM2	34.85	153	SATRPS#PS#PERSS#TGPEPPAPTPLLAER	tr|F5GXJ9|F5GXJ9	19.55	7	IIISPEEN@VTLTCTAENQLER
sp|P05455|LA	63.24	41	M^AALEAK	sp|Q9UQ35|SRRM2	34.85	153	SCFESS#PDPELK	tr|F5GXJ9|F5GXJ9	19.55	7	LGDCISEDSYPDGN@ITWYR
sp|P05455|LA	63.24	41	NKEVTWEVLEGEVEK	sp|Q9UQ35|SRRM2	34.85	153	SGMS#PEQSR	tr|F5GXJ9|F5GXJ9	19.55	7	LNLSEN@YTLSISNAR
sp|P05455|LA	63.24	41	QKLEEDAEMK	sp|Q9UQ35|SRRM2	34.85	153	SGM^S#PEQSR	tr|F5GXJ9|F5GXJ9	19.55	7	N@ATGDYK
sp|P05455|LA	63.24	41	QKLEEDAEM^K	sp|Q9UQ35|SRRM2	34.85	153	SGS#SQELDVKPSASPQER	tr|F5GXJ9|F5GXJ9	19.55	7	N@ATVVWMK
sp|P05455|LA	63.24	41	RSPSKPLPEVTDEYK	sp|Q9UQ35|SRRM2	34.85	153	SGSS#QELDVKPS#ASPQER	tr|F5GXJ9|F5GXJ9	19.55	7	TVNSLN@VSAISIPEHDEADEISDENR
sp|P05455|LA	63.24	41	RSPSKPLPEVTDEYKNDVK	sp|Q9UQ35|SRRM2	34.85	153	SLSY#SPVER	sp|P13688-2|CEAM1	23.98	9	ETIYPN@ASLLIQN@VTQN@DTGFYTLQVIK
sp|P05455|LA	63.24	41	SKAELMEISEDK	sp|Q9UQ35|SRRM2	34.85	153	SRPS#MS#PTPLDR	sp|P13688-2|CEAM1	23.98	9	ETIYPN@ASLLIQN@VTQNDTGFYTLQVIK
sp|P05455|LA	63.24	41	SKAELMEISEDKTK	sp|Q9UQ35|SRRM2	34.85	153	SRPS#MSPTPLDR	sp|P13688-2|CEAM1	23.98	9	ETIYPN@ASLLIQNVTQN@DTGFYTLQVIK
sp|P05455|LA	63.24	41	SPSKPLPEVTDEYK	sp|Q9UQ35|SRRM2	34.85	153	SRPS#M^S#PTPLDR	sp|P13688-2|CEAM1	23.98	9	LPKPSISSN@NSNPVEDK
sp|P05455|LA	63.24	41	SPSKPLPEVTDEYKNDVK	sp|Q9UQ35|SRRM2	34.85	153	SRPSM^S#PTPLDR	sp|P13688-2|CEAM1	23.98	9	LSQGN@TTLSINPVK
sp|P05455|LA	63.24	41	VQFQGK	sp|Q9UQ35|SRRM2	34.85	153	SRS#RT#S#PAPWK	sp|P13688-2|CEAM1	23.98	9	SDLVNEEATGQFHVYPELPKPSISSN@NSNPVEDK
sp|P05455|LA	63.24	41	WIDFVR	sp|Q9UQ35|SRRM2	34.85	153	SRSGS#S#QELDVKPSASPQER	sp|P13688-2|CEAM1	23.98	9	TTVTGDKDSVN@LTCSTN@DTGISIR
sp|Q07002-3|CDK18	15.48	7	ASGALPR	sp|Q9UQ35|SRRM2	34.85	153	SRSS#S#PVTELASR	sp|P13688-2|CEAM1	23.98	9	TTVTGDKDSVNLTCSTN@DTGISIR
sp|Q07002-3|CDK18	15.48	7	DLKPQNLLINER	sp|Q9UQ35|SRRM2	34.85	153	SRT#PPSAPSQSR	sp|P13688-2|CEAM1	23.98	9	YPELPKPSISSN@NSNPVEDK
sp|Q07002-3|CDK18	15.48	7	GLAFQQPGR	sp|Q9UQ35|SRRM2	34.85	153	SS#SPQPK	sp|P40199|CEAM6	22.09	7	ANYRPGENLN@LSCH
sp|Q07002-3|CDK18	15.48	7	LEHEEGAPCTAIR	sp|Q9UQ35|SRRM2	34.85	153	SSGHS#SSELSPDAVEK	sp|P40199|CEAM6	22.09	7	ETIYPN@ASLLIQN@VTQN@DTGFYTLQVIK
sp|Q07002-3|CDK18	15.48	7	LLGTPTEETWPGVTAFSEFR	sp|Q9UQ35|SRRM2	34.85	153	SSGHSSS#ELS#PDAVEK	sp|P40199|CEAM6	22.09	7	ETIYPN@ASLLIQN@VTQNDTGFYTLQVIK
sp|Q07002-3|CDK18	15.48	7	LPQEFLQK	sp|Q9UQ35|SRRM2	34.85	153	SSGHSSS#ELSPDAVEK	sp|P40199|CEAM6	22.09	7	ETIYPN@ASLLIQNVTQN@DTGFYTLQVIK
sp|Q07002-3|CDK18	15.48	7	LTENLVALK	sp|Q9UQ35|SRRM2	34.85	153	SSGHSSSELS#PDAVEK	sp|P40199|CEAM6	22.09	7	LPKPSISSN@NSNPVEDK
sp|Q13887|KLF5	22.1	6	DAALFPGEELK	sp|Q9UQ35|SRRM2	34.85	153	SSS#PVTELASR	sp|P40199|CEAM6	22.09	7	SDLVNEEATGQFHVYPELPKPSISSN@NSNPVEDK
sp|Q13887|KLF5	22.1	6	DSASVVDQFFTDTEGLPYSINMNVFLPDITHLR	sp|Q9UQ35|SRRM2	34.85	153	SSS#PVTELASRS#PIR	sp|P40199|CEAM6	22.09	7	YPELPKPSISSN@NSNPVEDK
sp|Q13887|KLF5	22.1	6	LAIHNPNLPTTLPVNSQNIQPVR	sp|Q9UQ35|SRRM2	34.85	153	SST#PPGESYFGVSSLQLK	tr|F5H125|F5H125	13.74	2	FQLLN@FSSSELK
sp|Q13887|KLF5	22.1	6	SDHLALHMK	sp|Q9UQ35|SRRM2	34.85	153	SSTGPEPPAPT#PLLAER	tr|F5H125|F5H125	13.74	2	VSLTN@VSISDEGR
sp|Q13887|KLF5	22.1	6	THTGEKPYK	sp|Q9UQ35|SRRM2	34.85	153	SSWGGPHFS#PEHK	sp|Q30201-6|HFE	7.14	2	ALNYYPQN@ITMK
sp|Q13887|KLF5	22.1	6	YLTPQLPPVPIIPEHK	sp|Q9UQ35|SRRM2	34.85	153	SVS#PCSNVESR	sp|Q30201-6|HFE	7.14	2	ALNYYPQN@ITM^K
sp|O43345|ZN208	15.94	3	IHTDEKPYKCEECGKTFSK	sp|Q9UQ35|SRRM2	34.85	153	T#PPVALNSSR	sp|O15118|NPC1	5.32	5	AAQLDN@YTR
sp|O43345|ZN208	15.94	3	IHTGEKPYK	sp|Q9UQ35|SRRM2	34.85	153	T#PTAPAVNLAGAR	sp|O15118|NPC1	5.32	5	DADACN@ATNWIEYMFNK
sp|O43345|ZN208	15.94	3	KHLQCKEYVRSFCM^LSHLSQHKRIYTRENSYK	sp|Q9UQ35|SRRM2	34.85	153	T#SPAPWK	sp|O15118|NPC1	5.32	5	TITPVFSDFPVHGMEPMNN@ATK
sp|P17019|ZN708	17.58	3	HKVIHTEDKPYKCEECGK	sp|Q9UQ35|SRRM2	34.85	153	T#SPPLLDR	sp|O15118|NPC1	5.32	5	TITPVFSDFPVHGMEPM^NN@ATK
sp|P17019|ZN708	17.58	3	IHTGEKPYK	sp|Q9UQ35|SRRM2	34.85	153	TAVAPSAVNLADPRT#PTAPAVNLAGAR	sp|O15118|NPC1	5.32	5	VDN@ITDQFCN@ASVVDPACVR
sp|P17019|ZN708	17.58	3	VFHKYSNAK	sp|Q9UQ35|SRRM2	34.85	153	THTTALAGRS#PS#PASGR	tr|B3KTR6|B3KTR6	4.85	1	GSPGN@GSSHSGAPGPDPTLAR
sp|Q96H40|ZN486	17.28	5	DVMLENYR	sp|Q9UQ35|SRRM2	34.85	153	TS#PPLLDR	sp|Q7KZI7-10|MARK2	2.92	1	VPVASPSAHN@ISSSGGAPDR
sp|Q96H40|ZN486	17.28	5	IHTGEKPYK	sp|Q9UQ35|SRRM2	34.85	153	TVART#PLGQR	sp|Q8ND94|LRN4L	3.78	1	GPPLN@ATVR
sp|Q96H40|ZN486	17.28	5	PYKCKECGKAFNWSSDLNK	sp|Q9UQ35|SRRM2	34.85	153	VKAQT#PPGPSLSGSK	tr|H0Y6Y6|H0Y6Y6	5.69	1	GN@FSNEELSDLELLFR
sp|Q96H40|ZN486	17.28	5	THTGEKPYK	sp|Q9UQ35|SRRM2	34.85	153	VKPET#PPR	tr|F2Z389|F2Z389	9.18	1	IYNQN@VSQK
sp|Q96H40|ZN486	17.28	5	YKCKECDKAFNHPATLSSHK	sp|Q9UQ35|SRRM2	34.85	153	VKPETPPRQSHS#GS#ISPYPK	tr|M0R009|M0R009	10.13	2	EGDHEFLEVPEAQEDVEATFPVHQPGN@YSC
sp|A6NHJ4|ZN860	4.43	2	PYKCNECGKVFNQQATLAR	sp|Q9UQ35|SRRM2	34.85	153	VPS#PTPAPK	tr|M0R009|M0R009	10.13	2	REGDHEFLEVPEAQEDVEATFPVHQPGN@YSC
sp|A6NHJ4|ZN860	4.43	2	THTGEKPYK	tr|A6NF48|A6NF48	5.24	2	NYLNFVS#PLPDIVGQK	sp|Q9UBX7-1|KLK11	11.6	2	CAN@ITIIEHQK
sp|Q08AN1|ZN616	5.76	2	IHTTEKPYKCNECGK	tr|A6NF48|A6NF48	5.24	2	VDLHTSGEHSELVQEENLS#PGTQTPSNDK	sp|Q9UBX7-1|KLK11	11.6	2	TATESFPHPGFN@NSLPNK
sp|Q08AN1|ZN616	5.76	2	KPYKCNECGK	tr|H0YI02|H0YI02	8.44	1	TLVLSSSPTS#PTQEPLPGGK	sp|Q969N2-6|PIGT	6.85	6	AIYDLLDTAMIN@NSR
sp|Q86V71|ZN429	11.42	2	IHTGEKPYK	tr|G3V4J0|G3V4J0	6.06	1	VQS#DLEAK	sp|Q969N2-6|PIGT	6.85	6	AN@DTDHYFLR
sp|Q86V71|ZN429	11.42	2	M^YHCDIYVKVFYAFSNADRYKTR	tr|B4DJ58|B4DJ58	15.93	6	AAESETPGKS#PEKKPK	sp|Q969N2-6|PIGT	6.85	6	ASFKPLGLAN@DTDHYFLR
sp|Q8IYB9|ZN595	10.96	3	DVMLENYR	tr|B4DJ58|B4DJ58	15.93	6	ATNES#EDEIPQLVPIGK	sp|Q969N2-6|PIGT	6.85	6	GLAN@DTDHYFLR
sp|Q8IYB9|ZN595	10.96	3	IHTGEKPYK	tr|B4DJ58|B4DJ58	15.93	6	EKS#PSLGK	sp|Q969N2-6|PIGT	6.85	6	PLGLAN@DTDHYFLR
sp|Q8IYB9|ZN595	10.96	3	PYKCEECGKAFIWSASLNEHK	tr|B4DJ58|B4DJ58	15.93	6	EKS#PSLGKK	sp|Q969N2-6|PIGT	6.85	6	TYAIYDLLDTAMIN@NSR
tr|H0Y5S2|H0Y5S2	12.08	3	M^FYVKSNLINHQRTHTGEK	tr|B4DJ58|B4DJ58	15.93	6	ES#EDEIPQLVPIGK	sp|Q5ZPR3-3|CD276	12.17	2	TALFPDLLAQGN@ASLR
tr|H0Y5S2|H0Y5S2	12.08	3	THMGKPYKCNECRKSFYM^K	tr|B4DJ58|B4DJ58	15.93	6	KATNES#EDEIPQLVPIGK	sp|Q5ZPR3-3|CD276	12.17	2	VVLGAN@GTYSCLVR
tr|H0Y5S2|H0Y5S2	12.08	3	THTGEKPYK	sp|Q9UHW9-2|S12A6	8.74	9	AKS#MEGFQDLLNMRPDQSNVR	sp|Q6P179-3|ERAP2	12.79	10	DLEITN@ATLQSEEDSR
tr|I6L4V1|I6L4V1	5.74	2	ERMHTAKKQYECK	sp|Q9UHW9-2|S12A6	8.74	9	IQDSDEPDLSQNS#ITGEHSQLLDDGHK	sp|Q6P179-3|ERAP2	12.79	10	DSLN@SSRPISK
tr|I6L4V1|I6L4V1	5.74	2	THTGEKPYK	sp|Q9UHW9-2|S12A6	8.74	9	IQDSDEPDLSQNS#ITGEHSQLLDDGHKK	sp|Q6P179-3|ERAP2	12.79	10	EGHGWDQLITQLNQN@HTLLRPK
sp|B4DU55|ZN879	7.99	2	CKECGKTFK	sp|Q9UHW9-2|S12A6	8.74	9	LT#SIGS#DEDEETETYQEK	sp|Q6P179-3|ERAP2	12.79	10	IEVLVSN@ATQFIILH
sp|B4DU55|ZN879	7.99	2	IHTGEKPYK	sp|Q9UHW9-2|S12A6	8.74	9	LTS#IGSDEDEETETYQEK	sp|Q6P179-3|ERAP2	12.79	10	IEVLVSN@ATQFIILHSK
sp|Q8IYX0|ZN679	5.35	2	DVMLENYR	sp|Q9UHW9-2|S12A6	8.74	9	LTSIGS#DEDEETETYQEK	sp|Q6P179-3|ERAP2	12.79	10	LPSVVIPLHYDLFVHPN@LTSLDFVASEK
sp|Q8IYX0|ZN679	5.35	2	HTGKKHFKCKKYGK	sp|Q9UHW9-2|S12A6	8.74	9	T#LMMEQR	sp|Q6P179-3|ERAP2	12.79	10	N@ISDISENLK
sp|Q9UEG4|ZN629	7.25	2	THTGEKPYK	sp|Q9UHW9-2|S12A6	8.74	9	VEDPEEGAAAS#ISQEPS#LADIK	sp|Q6P179-3|ERAP2	12.79	10	N@ISDISENLKR
sp|Q9UEG4|ZN629	7.25	2	TLVEEKPYLCPECGAGFTEVAALLLHR	sp|Q9UHW9-2|S12A6	8.74	9	VEDPEEGAAASIS#QEPSLADIK	sp|Q6P179-3|ERAP2	12.79	10	N@QTHYALQASLK
tr|H7C2V6|H7C2V6	10.26	3	M^FYVKSNLINHQRTHTGEK	sp|Q9Y666|S12A7	3.51	5	DT#SLSGFK	sp|Q6P179-3|ERAP2	12.79	10	VHPN@LTSLDFVASEK
tr|H7C2V6|H7C2V6	10.26	3	PYKCNECEKSYLKK	sp|Q9Y666|S12A7	3.51	5	T#LMMEQR	tr|H0Y4L0|H0Y4L0	11.56	4	GYYN@QSEAGSH
tr|H7C2V6|H7C2V6	10.26	3	THTGEKPYK	sp|Q9Y666|S12A7	3.51	5	TEAPGT#PEGPEPERPS#PGDGNPR	tr|H0Y4L0|H0Y4L0	11.56	4	GYYN@QSEAGSHTLQSMY
sp|Q03938|ZNF90	4.99	2	DVMLENYR	sp|Q9Y666|S12A7	3.51	5	TEAPGT#PEGPEPERPSPGDGNPR	tr|H0Y4L0|H0Y4L0	11.56	4	GYYN@QSEAGSHTLQSMYGCDVGPDGR
sp|Q03938|ZNF90	4.99	2	YKCEDCGKELK	sp|Q9Y666|S12A7	3.51	5	TEAPGTPEGPEPERPS#PGDGNPR	tr|H0Y4L0|H0Y4L0	11.56	4	GYYN@QSEAGSHTLQSM^YGCDVGPDGR
sp|Q96JC4|ZN479	4.01	2	DVMLENYR	sp|Q9BTA9-2|WAC	13.29	9	DAGDPS#PPNK	tr|Q6DU44|Q6DU44	7.26	3	GYYN@QSEAGSH
sp|Q96JC4|ZN479	4.01	2	KCCKSVGEYEVHK	sp|Q9BTA9-2|WAC	13.29	9	ISTPQTNT#VPIKPLIS#TPPVSSQPK	tr|Q6DU44|Q6DU44	7.26	3	GYYN@QSEAGSHTLQWMHGCELGPDGR
sp|Q6U7Q0|ZN322	8.21	2	CSKCEKSFWHHLALSGHQRTHAGK	sp|Q9BTA9-2|WAC	13.29	9	ISTPQTNT#VPIKPLISTPPVSSQPK	tr|Q6DU44|Q6DU44	7.26	3	GYYN@QSEAGSHTLQWM^HGCELGPDGR
sp|Q6U7Q0|ZN322	8.21	2	THTGEKPYK	sp|Q9BTA9-2|WAC	13.29	9	ISTPQTNTVPIKPLIST#PPVSSQPK	sp|P30462|1B14	7.18	2	GYYN@QSEAGSH
sp|Q32M78|ZN699	5.61	3	AFHFLACFK	sp|Q9BTA9-2|WAC	13.29	9	LPT#PTSSVPAQK	sp|P30462|1B14	7.18	2	YYN@QSEAGSHTLQWM^YGCDVGPDGR
sp|Q32M78|ZN699	5.61	3	SCECHECGKAFVDHSSLK	sp|Q9BTA9-2|WAC	13.29	9	S#PSPGPNHTSNSSNASNATVVPQNSSAR	sp|O00533|CHL1	2.81	2	IIPSN@NSGTFR
sp|Q32M78|ZN699	5.61	3	THTGEKPYK	sp|Q9BTA9-2|WAC	13.29	9	SPSPGPNHTSNS#S#NASNATVVPQNSSAR	sp|O00533|CHL1	2.81	2	VTWKPQGAPVEWEEETVTN@HTLR
sp|P17017|ZNF14	4.98	2	PYECKQCGKAFIYYQPFQRHERT	sp|Q9BTA9-2|WAC	13.29	9	SSSQRSPSPGPNHT#S#NSSNASNATVVPQNSSAR	sp|Q6V0I7-3|FAT4	1.39	4	ATDGDLGDN@GTVR
sp|P17017|ZNF14	4.98	2	THTGEKPYK	sp|Q9BTA9-2|WAC	13.29	9	TVPIKPLIST#PPVSSQPK	sp|Q6V0I7-3|FAT4	1.39	4	AYFTTIPEDAPTGTDVLLVN@ASDADASK
sp|Q99676|ZN184	5.86	3	FKCDECDK	tr|F8VSG3|F8VSG3	2.03	1	RS#PPPSLAK	sp|Q6V0I7-3|FAT4	1.39	4	IN@ITVSDVNDHTPK
sp|Q99676|ZN184	5.86	3	IHTGEKPYK	tr|Q32N00|Q32N00	6.94	3	QVS#ITGFFQR	sp|Q6V0I7-3|FAT4	1.39	4	YQN@VTGFSNVNINR
sp|Q99676|ZN184	5.86	3	THTGEKPYK	tr|Q32N00|Q32N00	6.94	3	VALS#DDETKETENMR	tr|I3L168|I3L168	17.16	1	VGVQDFVLLEN@FTSEAAFIENLR
sp|Q6NX45|ZN774	6	2	CPECGK	tr|Q32N00|Q32N00	6.94	3	VALS#DDETKETENM^R	sp|P49961|ENTP1	7.25	5	EN@DTGVVHQVEECR
sp|Q6NX45|ZN774	6	2	EGQLESFSQER	sp|Q9UHY1|NRBP	13.08	5	GLPRPQQPQQEEVTSPVVPPS#VKTPT#PEPAEVETR	sp|P49961|ENTP1	7.25	5	FLN@LTSEK
sp|B4DXR9|ZN732	2.91	2	DVMLENYR	sp|Q9UHY1|NRBP	13.08	5	GLPRPQQPQQEEVTSPVVPPSVKT#PTPEPAEVETR	sp|P49961|ENTP1	7.25	5	KVVN@VSDLYK
sp|B4DXR9|ZN732	2.91	2	IFQCNVHVK	sp|Q9UHY1|NRBP	13.08	5	SVSPPVTSTTSAASPEEEEES#EDESEILEESPCGR	sp|P49961|ENTP1	7.25	5	VVN@VSDLYK
sp|Q96RE9-3|ZN300	4.19	2	MMVPAETSSSGLLEEQK	sp|Q9UHY1|NRBP	13.08	5	TPT#PEPAEVETR	sp|P49961|ENTP1	7.25	5	WPAEKEN@DTGVVHQVEECR
sp|Q96RE9-3|ZN300	4.19	2	THTGEKPYK	sp|Q9UHY1|NRBP	13.08	5	VSPPVTSTTSAASPEEEEES#EDESEILEESPCGR	tr|Q0VAC5|Q0VAC5	15.27	9	MVSHHN@LTT
sp|O75362|ZN217	4.48	3	APLTSGIDSSTLAPSNLK	tr|K7EIP9|K7EIP9	36.84	2	IS#VGGLPVLASMTK	tr|Q0VAC5|Q0VAC5	15.27	9	MVSHHN@LTTGATL
sp|O75362|ZN217	4.48	3	EMPSVFQNVLGSAVLSPAHK	tr|K7EIP9|K7EIP9	36.84	2	IS#VGGLPVLASM^TK	tr|Q0VAC5|Q0VAC5	15.27	9	MVSHHN@LTTGATLINEQWLL
sp|O75362|ZN217	4.48	3	THTGEKPYK	sp|Q9UHD8-7|SEPT9	7.76	6	AEVLGHKT#PEPAPR	tr|Q0VAC5|Q0VAC5	15.27	9	MVSHHN@LTTGATLINEQWLLTTAK
sp|Q8NDW4|ZN248	2.76	2	SHLTQLR	sp|Q9UHD8-7|SEPT9	7.76	6	RS#FEVEEVETPNSTPPR	tr|Q0VAC5|Q0VAC5	15.27	9	M^VSHHN@LTTGATLINEQWLLTTAK
sp|Q8NDW4|ZN248	2.76	2	THTGEKPYK	sp|Q9UHD8-7|SEPT9	7.76	6	S#FEVEEVETPNSTPPR	tr|Q0VAC5|Q0VAC5	15.27	9	NLFLN@HSEN@ATAK
sp|A8MT65|ZN891	3.31	2	DVMLENYR	sp|Q9UHD8-7|SEPT9	7.76	6	S#FEVEEVETPNSTPPRR	tr|Q0VAC5|Q0VAC5	15.27	9	NLFLN@HSENATAK
sp|A8MT65|ZN891	3.31	2	HNSIINNYVK	sp|Q9UHD8-7|SEPT9	7.76	6	SFEVEEVETPNS#TPPR	tr|Q0VAC5|Q0VAC5	15.27	9	VLHPN@YSQVDIGLIK
sp|P08670|VIME	86.7	106	ADAINTEFK	sp|Q9UHD8-7|SEPT9	7.76	6	SVQPTS#EERIPK	tr|Q0VAC5|Q0VAC5	15.27	9	VVLHPN@YSQVDIGLIK
sp|P08670|VIME	86.7	106	ANYQDTIGR	sp|Q02410|APBA1	9.32	4	AAEDMPEAEQDLERPPT#PAGGRPDS#PGLQAPAGQQR	tr|H0YGE9|H0YGE9	15.38	1	EAGN@HTSGAGLVQINK
sp|P08670|VIME	86.7	106	ASSPGGVYATR	sp|Q02410|APBA1	9.32	4	MDS#YEQEEDIDQIVAEVK	tr|F2Z3Q5|F2Z3Q5	25.71	1	IDVSLN@ISLPNLHCELVGLDIQDEMGR
sp|P08670|VIME	86.7	106	DGQVINETSQHHDDLE	sp|Q02410|APBA1	9.32	4	SAS#TES#GFHNHTDTAEGDVIAAAR	sp|P01023|A2MG	8.68	7	GCVLLSYLN@ETVTVSASLESVR
sp|P08670|VIME	86.7	106	DNLAEDIMR	sp|Q02410|APBA1	9.32	4	SASTES#GFHNHTDTAEGDVIAAAR	sp|P01023|A2MG	8.68	7	GNEANYYSN@ATTDEHGLVQF
sp|P08670|VIME	86.7	106	DNLAEDIM^R	tr|H0Y917|H0Y917	5.77	3	KRLS#QSDEDVIR	sp|P01023|A2MG	8.68	7	IITILEEEMN@VSVCGLYTYGK
sp|P08670|VIME	86.7	106	DVDVSKPDLTAALR	tr|H0Y917|H0Y917	5.77	3	LS#QSDEDVIR	sp|P01023|A2MG	8.68	7	IYVLDYLN@ETQQLTPEIK
sp|P08670|VIME	86.7	106	DVSKPDLTAALR	tr|H0Y917|H0Y917	5.77	3	RLS#QSDEDVIR	sp|P01023|A2MG	8.68	7	SIN@TTNVMGTSLTVR
sp|P08670|VIME	86.7	106	EEAENTLQSFR	sp|Q9H7U1|CCSE2	5.88	2	LLHQHDGSGSLHDIQLSLPS#SPEPEDGDK	sp|P01023|A2MG	8.68	7	SLGNVN@FTVSAEALESQELCGTEVPSVPEHGR
sp|P08670|VIME	86.7	106	EEEIQELQAQIQEQHVQIDVDVSKPDLTAALR	sp|Q9H7U1|CCSE2	5.88	2	SQS#FSHSIQNSFLPPSSITR	sp|P01023|A2MG	8.68	7	VLDYLN@ETQQLTPEIK
sp|P08670|VIME	86.7	106	EIQELQAQIQEQHVQIDVDVSKPDLTAALR	sp|Q8IXJ6-2|SIR2	9.66	2	EHASIDAQSGAGVPNPSTSAS#PK	tr|B4DTY9|B4DTY9	5.86	5	DAVN@CTYK
sp|P08670|VIME	86.7	106	EKLQEEMLQR	sp|Q8IXJ6-2|SIR2	9.66	2	KS#PPPAKDEAR	tr|B4DTY9|B4DTY9	5.86	5	DAVN@CTYKNEDDCVVR
sp|P08670|VIME	86.7	106	EKLQEEM^LQR	sp|P46087-2|NOP2	10.27	6	EAAAGIQWS#EEET#EDEEEEKEVTPESGPPK	tr|B4DTY9|B4DTY9	5.86	5	DLPEELSLSFN@ATCLNNEVIPGLK
sp|P08670|VIME	86.7	106	EKVELQELNDR	sp|P46087-2|NOP2	10.27	6	EAAAGIQWSEEET#EDEEEEKEVT#PESGPPK	tr|B4DTY9|B4DTY9	5.86	5	DTGKDAVN@CTYK
sp|P08670|VIME	86.7	106	EMEENFAVEAANYQDTIGR	sp|P46087-2|NOP2	10.27	6	EAAAGIQWSEEET#EDEEEEKEVTPESGPPK	tr|B4DTY9|B4DTY9	5.86	5	DTGKDAVN@CTYKNEDDCVVR
sp|P08670|VIME	86.7	106	EM^EENFAVEAANYQDTIGR	sp|P46087-2|NOP2	10.27	6	FSNSIPQSQTGNS#ETATPTNVDLPQVIPK	sp|P14384|CBPM	15.12	5	ELLLHLIDYLVTSDGKDPEITNLIN@STR
sp|P08670|VIME	86.7	106	ESLQEEIAFLK	sp|P46087-2|NOP2	10.27	6	GPQPPT#VSPIR	sp|P14384|CBPM	15.12	5	NFPDAFEYNN@VSR
sp|P08670|VIME	86.7	106	ETNLDSLPLVDTH	sp|P46087-2|NOP2	10.27	6	TNKS#PEAKPLPGK	sp|P14384|CBPM	15.12	5	SQN@FSALK
sp|P08670|VIME	86.7	106	ETNLDSLPLVDTHSK	sp|Q4V328|GRAP1	10.23	5	ALQDQVS#IQSADAQEQVEGLLAENNALR	sp|P14384|CBPM	15.12	5	SQN@FSALKK
sp|P08670|VIME	86.7	106	FADLSEAANR	sp|Q4V328|GRAP1	10.23	5	S#LSSS#PQAQPPRPAELSDEEVAELFQR	sp|P14384|CBPM	15.12	5	TVAQN@YSSVTHLHSIGK
sp|P08670|VIME	86.7	106	FANYIDK	sp|Q4V328|GRAP1	10.23	5	SGLEELVLSEMNS#PSR	sp|Q7Z4R8|CF120	15.18	2	ADEEEVPEEWVLLHVVQGQIGAGN@YSYLR
sp|P08670|VIME	86.7	106	FAVEAANYQDTIGR	sp|Q4V328|GRAP1	10.23	5	SLSSS#PQAQPPRPAELSDEEVAELFQR	sp|Q7Z4R8|CF120	15.18	2	IGAGN@YSYLR
sp|P08670|VIME	86.7	106	FLEQQNK	sp|Q4V328|GRAP1	10.23	5	TQTGDSS#SISSFSYR	sp|Q9UGM3-4|DMBT1	3.6	3	AEYYSSPSN@DSTNLLCLPNHMQASVSR
sp|P08670|VIME	86.7	106	IDVDVSKPDLTAALR	tr|H0YD35|H0YD35	19.27	1	AQQDKHS#LRNEEGTELQAIVR	sp|Q9UGM3-4|DMBT1	3.6	3	CSGN@ESYLWSCPHK
sp|P08670|VIME	86.7	106	ILLAELEQLK	sp|P53985|MOT1	4.2	9	EEETS#IDVAGKPNEVTK	sp|Q9UGM3-4|DMBT1	3.6	3	LVNLN@SSYGLCAGR
sp|P08670|VIME	86.7	106	ILLAELEQLKGQGK	sp|P53985|MOT1	4.2	9	ESKEEET#SIDVAGKPNEVTK	sp|P04233-2|HG2A	17.24	16	ALPM^GALPQGPMQN@ATK
sp|P08670|VIME	86.7	106	IQEQHVQIDVDVSKPDLTAALR	sp|P53985|MOT1	4.2	9	ESKEEETS#IDVAGKPNEVTK	sp|P04233-2|HG2A	17.24	16	ALPQGPMQN@ATK
sp|P08670|VIME	86.7	106	ISLPLPNFS	sp|P53985|MOT1	4.2	9	KES#KEEET#S#IDVAGKPNEVTK	sp|P04233-2|HG2A	17.24	16	ALPQGPM^QN@ATK
sp|P08670|VIME	86.7	106	ISLPLPNFSSL	sp|P53985|MOT1	4.2	9	KES#KEEET#SIDVAGKPNEVTK	sp|P04233-2|HG2A	17.24	16	GALPQGPMQN@ATK
sp|P08670|VIME	86.7	106	ISLPLPNFSSLNL	sp|P53985|MOT1	4.2	9	KES#KEEETS#IDVAGKPNEVTK	sp|P04233-2|HG2A	17.24	16	GALPQGPM^QN@ATK
sp|P08670|VIME	86.7	106	ISLPLPNFSSLNLR	sp|P53985|MOT1	4.2	9	KES#KEEETSIDVAGK	sp|P04233-2|HG2A	17.24	16	LMQALPMGALPQGPM^QN@ATK
sp|P08670|VIME	86.7	106	KILLAELEQLK	sp|P53985|MOT1	4.2	9	KES#KEEETSIDVAGKPNEVTK	sp|P04233-2|HG2A	17.24	16	QALPMGALPQGPMQN@ATK
sp|P08670|VIME	86.7	106	KLHEEEIQELQAQIQEQH	sp|P53985|MOT1	4.2	9	KESKEEETS#IDVAGKPNEVTK	sp|P04233-2|HG2A	17.24	16	QALPM^GALPQGPMQN@ATK
sp|P08670|VIME	86.7	106	KLHEEEIQELQAQIQEQHV	sp|Q8IWZ3-6|ANKH1	3.1	5	GEIPS#PQLTRPK	sp|P04233-2|HG2A	17.24	16	YGN@MTEDHVMH
sp|P08670|VIME	86.7	106	KLHEEEIQELQAQIQEQHVQIDVDVSKPDLTAALR	sp|Q8IWZ3-6|ANKH1	3.1	5	TGGGGGASGS#DEDEVSEVESFILDQEDLDNPVLK	sp|P04233-2|HG2A	17.24	16	YGN@MTEDHVMHL
sp|P08670|VIME	86.7	106	KLLEGEESR	sp|Q8IWZ3-6|ANKH1	3.1	5	VS#TSPVGLPSIDPSGSSPSSSSAPLASFSGIPGTR	sp|P04233-2|HG2A	17.24	16	YGN@MTEDHVMHLL
sp|P08670|VIME	86.7	106	KVESLQEEIAFLK	sp|Q8IWZ3-6|ANKH1	3.1	5	VST#SPVGLPS#IDPSGSSPSSSSAPLASFSGIPGTR	sp|P04233-2|HG2A	17.24	16	YGN@MTEDHVMHLLQNADPLK
sp|P08670|VIME	86.7	106	KVESLQEEIAFLKK	sp|Q8IWZ3-6|ANKH1	3.1	5	VSTSPVGLPSIDPS#GSSPSSSSAPLASFSGIPGTR	sp|P04233-2|HG2A	17.24	16	YGN@MTEDHVM^HLLQNADPLK
sp|P08670|VIME	86.7	106	LGDLYEEEMR	sp|Q9Y678|COPG1	7.67	4	KDEES#GGGSNPFQHLEK	sp|P04233-2|HG2A	17.24	16	YGN@M^TEDHVMHLL
sp|P08670|VIME	86.7	106	LGDLYEEEM^R	sp|Q9Y678|COPG1	7.67	4	QLEEEDGS#RDSPLFDFIESCLR	sp|P04233-2|HG2A	17.24	16	YGN@M^TEDHVMHLLQNADPLK
sp|P08670|VIME	86.7	106	LHEEEIQELQAQIQEQH	sp|Q9Y678|COPG1	7.67	4	SSPEPVALTES#ETEYVIR	sp|P04233-2|HG2A	17.24	16	YGN@M^TEDHVM^HLLQNADPLK
sp|P08670|VIME	86.7	106	LHEEEIQELQAQIQEQHV	sp|Q9Y678|COPG1	7.67	4	TES#TPITAVK	tr|E9PJC8|E9PJC8	18.82	1	YHQPGHEAVTSAVDQLQQEFHCCGSN@NSQDWR
sp|P08670|VIME	86.7	106	LHEEEIQELQAQIQEQHVQI	sp|Q9H330-4|TM245	6.96	3	GESAPTLSTSPSPSS#PS#PTSPSPTLGR	sp|P02751-11|FINC	5.2	15	DAPTNLQFVN@ETDSTVLVR
sp|P08670|VIME	86.7	106	LHEEEIQELQAQIQEQHVQIDV	sp|Q9H330-4|TM245	6.96	3	SS#PGPAPR	sp|P02751-11|FINC	5.2	15	DQCIVDDITYNVN@DTFHK
sp|P08670|VIME	86.7	106	LHEEEIQELQAQIQEQHVQIDVDVSKPDLTAALR	sp|Q9H330-4|TM245	6.96	3	TSPSPSSPSPTSPS#PTLGR	sp|P02751-11|FINC	5.2	15	EDVDYHLYPHGPGLNPN@ASTGQEAL
sp|P08670|VIME	86.7	106	LLAELEQLK	tr|E9PMN0|E9PMN0	13.1	1	SNELGDVGVHCVLQGLQT#PSCK	sp|P02751-11|FINC	5.2	15	EDVDYHLYPHGPGLNPN@ASTGQEALSQT
sp|P08670|VIME	86.7	106	LLEGEESRISLPLPNFSSLNLR	sp|Q15287-3|RNPS1	14.18	7	GATKES#SEKDR	sp|P02751-11|FINC	5.2	15	GGNSNGALCHFPFLYNNHN@YTDCTSEGR
sp|P08670|VIME	86.7	106	LLQDSVDFSLADAINTEFK	sp|Q15287-3|RNPS1	14.18	7	RRS#PS#PKPTK	sp|P02751-11|FINC	5.2	15	HEEGHMLN@CTCF
sp|P08670|VIME	86.7	106	LQDEIQNMK	sp|Q15287-3|RNPS1	14.18	7	RS#PS#PKPTK	sp|P02751-11|FINC	5.2	15	HEEGHMLN@CTCFGQGR
sp|P08670|VIME	86.7	106	LQDEIQNMKEEM	sp|Q15287-3|RNPS1	14.18	7	S#KS#KPPK	sp|P02751-11|FINC	5.2	15	HEEGHM^LN@CTCFGQGR
sp|P08670|VIME	86.7	106	LQDEIQNMKEEMAR	sp|Q15287-3|RNPS1	14.18	7	S#PPRM^RRRS#R	sp|P02751-11|FINC	5.2	15	IVDDITYNVN@DTFHK
sp|P08670|VIME	86.7	106	LQDEIQNMKEEM^AR	sp|Q15287-3|RNPS1	14.18	7	S#PS#PKPTK	sp|P02751-11|FINC	5.2	15	LDAPTNLQFVN@ETDSTVLVR
sp|P08670|VIME	86.7	106	LQDEIQNM^K	sp|Q15287-3|RNPS1	14.18	7	S#PSPKPTK	sp|P02751-11|FINC	5.2	15	LYNNHN@YTDCTSEGR
sp|P08670|VIME	86.7	106	LQDEIQNM^KEEMAR	sp|Q8N488|RYBP	14.47	3	DKEIS#PSVTK	sp|P02751-11|FINC	5.2	15	RHEEGHMLN@CTCFGQGR
sp|P08670|VIME	86.7	106	LQDEIQNM^KEEM^AR	sp|Q8N488|RYBP	14.47	3	DKEIS#PSVTKK	sp|P02751-11|FINC	5.2	15	RHEEGHM^LN@CTCFGQGR
sp|P08670|VIME	86.7	106	LQEAEEWYK	sp|Q8N488|RYBP	14.47	3	SDILKDPPS#EANSIQSANATTK	sp|P02751-11|FINC	5.2	15	VDDITYNVN@DTFHK
sp|P08670|VIME	86.7	106	LQEEIAFLK	sp|Q9BQQ3-3|GORS1	15.45	4	KPPGT#PPPSALPLGAPPPDALPPGPTPEDS#PSLETGSR	sp|P02751-11|FINC	5.2	15	WTPLN@SSTIIGYR
sp|P08670|VIME	86.7	106	LQEEMLQR	sp|Q9BQQ3-3|GORS1	15.45	4	KPPGT#PPPSALPLGAPPPDALPPGPTPEDSPSLETGSR	tr|H7C2T5|H7C2T5	7.17	1	HLN@STDDADRIPFQEDWMK
sp|P08670|VIME	86.7	106	LQEEM^LQR	sp|Q9BQQ3-3|GORS1	15.45	4	KPPGTPPPSALPLGAPPPDALPPGPT#PEDS#PSLETGSR	tr|E9PKH0|E9PKH0	15.17	7	IETFTCDTQN@ITYR
sp|P08670|VIME	86.7	106	MALDIEIATYR	sp|Q9BQQ3-3|GORS1	15.45	4	KPPGTPPPSALPLGAPPPDALPPGPTPEDS#PSLETGSR	tr|E9PKH0|E9PKH0	15.17	7	N@GSAAM^CHFTTK
sp|P08670|VIME	86.7	106	MFGGPGTASR	tr|E5RJM2|E5RJM2	25.93	4	GPLS#SAPEIVHEDLK	tr|E9PKH0|E9PKH0	15.17	7	NIETFTCDTQN@ITYR
sp|P08670|VIME	86.7	106	M^ALDIEIATYR	tr|E5RJM2|E5RJM2	25.93	4	KIST#EDINK	tr|E9PKH0|E9PKH0	15.17	7	SAPPSQVWN@MTVSMTSDNSMHVK
sp|P08670|VIME	86.7	106	M^FGGPGTASR	tr|E5RJM2|E5RJM2	25.93	4	LTLNS#PIFDKPLSR	tr|E9PKH0|E9PKH0	15.17	7	SFHN@FTLCYIK
sp|P08670|VIME	86.7	106	NLQEAEEWYK	tr|E5RJM2|E5RJM2	25.93	4	RVS#LSEIGFGK	tr|E9PKH0|E9PKH0	15.17	7	YAN@ITVDYLYNK
sp|P08670|VIME	86.7	106	QAQIQEQHVQIDVDVSKPDLTAALR	sp|Q96RU3-4|FNBP1	9.07	4	QSGLYDSQNPPTVNNCAQDRES#PDGSYTEEQSQESEMK	tr|E9PKH0|E9PKH0	15.17	7	YHLEVEAGNTLVRN@ESHK
sp|P08670|VIME	86.7	106	QDVDNASLAR	sp|Q96RU3-4|FNBP1	9.07	4	RQS#GLYDSQNPPTVNNCAQDR	sp|P68104|EF1A1	5.19	1	VETGVLKPGMVVTFAPVN@VTTEVK
sp|P08670|VIME	86.7	106	QEEIAFLK	sp|Q96RU3-4|FNBP1	9.07	4	T#VSDNS#LSNSR	sp|P17301|ITA2	6.6	7	GEYFVN@VTTR
sp|P08670|VIME	86.7	106	QESTEYR	sp|Q96RU3-4|FNBP1	9.07	4	TVS#DNSLSNSR	sp|P17301|ITA2	6.6	7	LNLQTSTSIPN@VTEMK
sp|P08670|VIME	86.7	106	QESTEYRR	sp|P49792|RBP2	9.93	23	AVVS#PPK	sp|P17301|ITA2	6.6	7	SVNENGN@ITVIQAHR
sp|P08670|VIME	86.7	106	QIDVDVSKPDLTAALR	sp|P49792|RBP2	9.93	23	CVACQNPDKPS#PSTSVPAPASFK	sp|P17301|ITA2	6.6	7	TASCSN@VTCWLK
sp|P08670|VIME	86.7	106	QIQEQHVQIDVDVSKPDLTAALR	sp|P49792|RBP2	9.93	23	DSLIT#PHVSR	sp|P17301|ITA2	6.6	7	TN@MSLGLILTR
sp|P08670|VIME	86.7	106	QQYESVAAK	sp|P49792|RBP2	9.93	23	EDALDDSVSSS#S#VHASPLASSPVR	sp|P17301|ITA2	6.6	7	TN@M^SLGLILTR
sp|P08670|VIME	86.7	106	QVDQLTNDK	sp|P49792|RBP2	9.93	23	EDALDDSVSSS#SVHASPLASSPVR	sp|P17301|ITA2	6.6	7	YFFN@VSDEAALLEK
sp|P08670|VIME	86.7	106	QVQSLTCEVDALK	sp|P49792|RBP2	9.93	23	EDALDDSVSSSSVHAS#PLASS#PVR	tr|C9JNZ3|C9JNZ3	11	1	IHN@VTASDSGK
sp|P08670|VIME	86.7	106	QVQSLTCEVDALKGTNESLER	sp|P49792|RBP2	9.93	23	EDALDDSVSSSSVHASPLAS#SPVRK	sp|P03989|1B27	7.18	4	YYN@QSEAGSH
sp|P08670|VIME	86.7	106	RFLEQQNK	sp|P49792|RBP2	9.93	23	EDALDDSVSSSSVHASPLASS#PVR	sp|P03989|1B27	7.18	4	YYN@QSEAGSHT
sp|P08670|VIME	86.7	106	RQDVDNASLAR	sp|P49792|RBP2	9.93	23	ELVGPPLAETVFT#PKTS#PENVQDR	sp|P03989|1B27	7.18	4	YYN@QSEAGSHTLQ
sp|P08670|VIME	86.7	106	RQVDQLTNDK	sp|P49792|RBP2	9.93	23	KQS#LPATSIPTPASFK	sp|P03989|1B27	7.18	4	YYN@QSEAGSHTLQNMYGCDVGPDGRL
sp|P08670|VIME	86.7	106	RQVQSLTCEVDALK	sp|P49792|RBP2	9.93	23	LHDSS#GSQVGTGFK	tr|J3QR77|J3QR77	5.52	1	QIVSN@CSHGR
sp|P08670|VIME	86.7	106	SLADAINTEFK	sp|P49792|RBP2	9.93	23	LLLDIPLQT#PHK	tr|D6REQ6|D6REQ6	8.26	1	QDQQLQN@CTEPGEQPSPK
sp|P08670|VIME	86.7	106	SLGSALRPSTSR	sp|P49792|RBP2	9.93	23	LNQSGTSVGT#DEESDVTQEEER	sp|P35613-2|BASI	14.5	5	ALMN@GSESR
sp|P08670|VIME	86.7	106	SLTCEVDALK	sp|P49792|RBP2	9.93	23	LPPTFFCGVCSDT#DEDNGNGEDFQSELQK	sp|P35613-2|BASI	14.5	5	ALM^N@GSESR
sp|P08670|VIME	86.7	106	SLYASSPGGVY	sp|P49792|RBP2	9.93	23	NHETDGGS#AHGDDDDDGPHFEPVVPLPDKIEVK	sp|P35613-2|BASI	14.5	5	ILLTCSLN@DSATEVTGHR
sp|P08670|VIME	86.7	106	SLYASSPGGVYATR	sp|P49792|RBP2	9.93	23	NRPDYVS#EEEEDDEDFETAVK	sp|P35613-2|BASI	14.5	5	SLN@DSATEVTGHR
sp|P08670|VIME	86.7	106	SPGGVYATR	sp|P49792|RBP2	9.93	23	SALS#PSKS#PAK	sp|P35613-2|BASI	14.5	5	TVFTTVEDLGSKILLTCSLN@DSATEVTGHR
sp|P08670|VIME	86.7	106	SSPGGVYATR	sp|P49792|RBP2	9.93	23	SEEPDS#ITK	tr|E7ERV9|E7ERV9	27.87	8	GGN@QSGEGCVITR
sp|P08670|VIME	86.7	106	SSVPGVR	sp|P49792|RBP2	9.93	23	SIS#SPS#VSSETMDKPVDLSTR	tr|E7ERV9|E7ERV9	27.87	8	ILAPAYFILGGN@QSGEGCVITR
sp|P08670|VIME	86.7	106	SVSSSSYR	sp|P49792|RBP2	9.93	23	SIS#SPSVSSETMDKPVDLSTR	tr|E7ERV9|E7ERV9	27.87	8	ILGGN@QSGEGCVITR
sp|P08670|VIME	86.7	106	SYVTTSTR	sp|P49792|RBP2	9.93	23	SIS#SPSVSSETM^DKPVDLSTR	tr|E7ERV9|E7ERV9	27.87	8	LEN@STSYEEAK
sp|P08670|VIME	86.7	106	TCEVDALK	sp|P49792|RBP2	9.93	23	STS#GEGFQFGK	tr|E7ERV9|E7ERV9	27.87	8	LGWNINN@DTWVITEQLKPLTVNLDFQR
sp|P08670|VIME	86.7	106	TNEKVELQELNDR	sp|P49792|RBP2	9.93	23	VGEDEDGS#DEEVVHNEDIHFEPIVSLPEVEVK	tr|E7ERV9|E7ERV9	27.87	8	TSQEN@ISFETMYDVLSTKPVLNK
sp|P08670|VIME	86.7	106	TVETRDGQVINETSQHHDDLE	tr|K7ELX9|K7ELX9	22.47	2	KRPAS#PSHNGSSGGGYGASK	tr|E7ERV9|E7ERV9	27.87	8	TSQEN@ISFETM^YDVLSTKPVLNK
sp|P08670|VIME	86.7	106	TYSLGSALR	tr|K7ELX9|K7ELX9	22.47	2	RPAS#PSHNGSSGGGYGASK	tr|E7ERV9|E7ERV9	27.87	8	TVLEN@STSYEEAK
sp|P08670|VIME	86.7	106	TYSLGSALRPS	sp|Q8N137-4|CNTRB	12.64	3	AQLYLPSTS#PPHEGLDGFAQELSR	tr|E9PB18|E9PB18	3.88	6	KMSVCTDN@VTDLR
sp|P08670|VIME	86.7	106	TYSLGSALRPSTSR	sp|Q8N137-4|CNTRB	12.64	3	REEDSFDSDSTATLLNT#RPLQDLSPSSSAQALEELFPR	tr|E9PB18|E9PB18	3.88	6	KM^SVCTDN@VTDLR
sp|P08670|VIME	86.7	106	VDFSLADAINTEFK	sp|Q8N137-4|CNTRB	12.64	3	SLS#VGLEK	tr|E9PB18|E9PB18	3.88	6	MSVCTDN@VTDLR
sp|P08670|VIME	86.7	106	VDVSKPDLTAALR	sp|Q9P0K7-3|RAI14	9.77	12	AEISS#IRENK	tr|E9PB18|E9PB18	3.88	6	M^SVCTDN@VTDLR
sp|P08670|VIME	86.7	106	VELQELNDR	sp|Q9P0K7-3|RAI14	9.77	12	DRLS#DSTTGADSLLDISSEADQQDLLSLLQAK	tr|E9PB18|E9PB18	3.88	6	TNN@STCQPCPY
sp|P08670|VIME	86.7	106	VESLQEEIAFLK	sp|Q9P0K7-3|RAI14	9.77	12	KAPPPPIS#PTQLSDVS#SPR	tr|E9PB18|E9PB18	3.88	6	TNN@STCQPCPYGSYSN@GSDCTR
sp|P08670|VIME	86.7	106	VESLQEEIAFLKK	sp|Q9P0K7-3|RAI14	9.77	12	KAPPPPIS#PTQLSDVSSPR	sp|O95980|RECK	1.65	1	GLAPGSAGALCCN@HSK
sp|P08670|VIME	86.7	106	VEVERDNLAEDIMR	sp|Q9P0K7-3|RAI14	9.77	12	KAPPPPISPTQLSDVSS#PR	sp|Q9UKY4|POMT2	4.53	2	FSGVN@DTDFR
sp|P08670|VIME	86.7	106	VQIDVDVSKPDLTAALR	sp|Q9P0K7-3|RAI14	9.77	12	LSDSTT#GADSLLDISSEADQQDLLSLLQAK	sp|Q9UKY4|POMT2	4.53	2	LSGNNLHN@ASIPEHLAYGSVITVK
sp|P08670|VIME	86.7	106	VSKPDLTAALR	sp|Q9P0K7-3|RAI14	9.77	12	LSDSTTGADS#LLDISSEADQQDLLSLLQAK	sp|Q9UNW1-3|MINP1	6.69	2	FLTEVEKN@ATALYHVEAFK
sp|P08670|VIME	86.7	106	YASSPGGVYATR	sp|Q9P0K7-3|RAI14	9.77	12	S#ITST#PLSGK	sp|Q9UNW1-3|MINP1	6.69	2	N@ATALYHVEAFK
sp|P08670|VIME	86.7	106	YQDLLNVK	sp|Q9P0K7-3|RAI14	9.77	12	S#ITSTPLSGK	tr|H0Y4R4|H0Y4R4	10.47	2	HLN@SSHPR
sp|P08670|VIME	86.7	106	YVTTSTR	sp|Q9P0K7-3|RAI14	9.77	12	S#LEDVTAEYIHK	tr|H0Y4R4|H0Y4R4	10.47	2	SSSQYIESFWQSSQSQN@FTAHDK
sp|P17661|DESM	81.28	74	AALAAEVNR	sp|Q9P0K7-3|RAI14	9.77	12	SITS#TPLSGK	sp|P61916|NPC2	18.54	3	LVVEWQLQDDKN@QSLF
sp|P17661|DESM	81.28	74	ADVDAATLAR	sp|Q9P0K7-3|RAI14	9.77	12	SS#PSVLIHSLGK	sp|P61916|NPC2	18.54	3	LVVEWQLQDDKN@QSLFCWEIPVQIVSH
sp|P17661|DESM	81.28	74	AQYETIAAK	sp|Q9BQ70|TCF25	2.22	1	LS#PISHGNTIALFFR	sp|P61916|NPC2	18.54	3	LVVEWQLQDDKN@QSLFCWEIPVQIVSHL
sp|P17661|DESM	81.28	74	DGEVVSEATQQQH	tr|E9PRG2|E9PRG2	4.96	1	VPSS#PAEAEKGPSLLLK	sp|Q13563-2|PKD2	2.28	1	N@GSCSIPQDLR
sp|P17661|DESM	81.28	74	DGEVVSEATQQQHE	sp|Q6IWH7-2|ANO7	12.29	1	RGS#YGSTAHASEPGGQQAAACR	tr|B1AHM6|B1AHM6	26.15	1	CATPHGDN@ASLEATFVK
sp|P17661|DESM	81.28	74	DGEVVSEATQQQHEV	sp|P25311|ZA2G	6.04	1	QDPPS#VVVT#S#HQAPGEKK	tr|E5RJA8|E5RJA8	6.99	2	IVVYNQPYIN@YSR
sp|P17661|DESM	81.28	74	DGEVVSEATQQQHEVL	sp|P49407-2|ARRB1	5.12	3	GMKDDKEEEEDGT#GSPQLNNR	tr|E5RJA8|E5RJA8	6.99	2	NQPYIN@YSR
sp|P17661|DESM	81.28	74	DMSKPDLTAALR	sp|P49407-2|ARRB1	5.12	3	GM^KDDKEEEEDGT#GSPQLNNR	tr|A6NLC6|A6NLC6	6.96	3	IHPPVSYN@DTAPR
sp|P17661|DESM	81.28	74	DNLLDDLQR	sp|P49407-2|ARRB1	5.12	3	GM^KDDKEEEEDGTGS#PQLNNR	tr|A6NLC6|A6NLC6	6.96	3	QPVSPVIHPPVSYN@DTAPR
sp|P17661|DESM	81.28	74	EEAENNLAAFR	sp|Q13496|MTM1	5.64	2	LSDPPTS#PSS#PSQMMPHVQTHF	tr|A6NLC6|A6NLC6	6.96	3	SPVIHPPVSYN@DTAPR
sp|P17661|DESM	81.28	74	EKVELQELNDR	sp|Q13496|MTM1	5.64	2	Y#NSHSLENESIK	tr|B4DVL7|B4DVL7	19.46	2	ALGQAAN@ESHN@GSILPISWR
sp|P17661|DESM	81.28	74	ELLDFSLADAVNQEFLTTR	sp|P12931|SRC	15.49	7	KEPEERPTFEYLQAFLEDYFTSTEPQY#QPGENL	tr|B4DVL7|B4DVL7	19.46	2	N@FSSPILAR
sp|P17661|DESM	81.28	74	ELQAQLQEQQVQVEMDMSKPDLTAALR	sp|P12931|SRC	15.49	7	LFGGFNS#SDTVTSPQR	tr|E7EUT2|E7EUT2	3.22	1	HMLALAPN@STAR
sp|P17661|DESM	81.28	74	ELQAQLQEQQVQVEMDM^SKPDLTAALR	sp|P12931|SRC	15.49	7	LFGGFNSSDTVTS#PQR	sp|P98073|ENTK	1.08	1	SN@LTSPQTVPR
sp|P17661|DESM	81.28	74	ELQAQLQEQQVQVEM^DMSKPDLTAALR	sp|P12931|SRC	15.49	7	RRS#LEPAENVHGAGGGAFPASQTPSKPASADGHR	tr|F5GY80|F5GY80	2.84	1	EYESYSDFERN@VTEK
sp|P17661|DESM	81.28	74	ELQAQLQEQQVQVEM^DM^SKPDLTAALR	sp|P12931|SRC	15.49	7	S#LEPAENVHGAGGGAFPASQTPSK	tr|B4E243|B4E243	3.59	1	LN@ITQEGPK
sp|P17661|DESM	81.28	74	EMDMSKPDLTAALR	sp|P12931|SRC	15.49	7	S#LEPAENVHGAGGGAFPASQTPSKPAS#ADGHR	tr|H3BUA3|H3BUA3	5.28	1	DASTAPPMCLQDVESMN@SSR
sp|P17661|DESM	81.28	74	ESLNEEIAFLK	sp|P12931|SRC	15.49	7	S#LEPAENVHGAGGGAFPASQTPSKPASADGHR	sp|P04062-3|GLCM	14.83	3	DLGPTLAN@STHHNV
sp|P17661|DESM	81.28	74	ETSPEQR	tr|C9JKH7|C9JKH7	4.81	1	LNS#PPSSIYK	sp|P04062-3|GLCM	14.83	3	DLGPTLAN@STHHNVR
sp|P17661|DESM	81.28	74	FANYIEK	tr|D6R991|D6R991	16.63	6	GPSLNPVLDYDHGSRS#QESGYYDR	sp|P04062-3|GLCM	14.83	3	TYTYADTPDDFQLHN@FSLPEEDTK
sp|P17661|DESM	81.28	74	FASEASGYQDNIAR	tr|D6R991|D6R991	16.63	6	RDS#FDDRGPSLNPVLDYDHGSR	tr|M0QZH0|M0QZH0	14.2	3	N@ATYGHYAPGEEFHDVEDAETY
sp|P17661|DESM	81.28	74	FLEQQNAALAAEVNR	tr|D6R991|D6R991	16.63	6	S#FQQSSLSR	tr|M0QZH0|M0QZH0	14.2	3	N@ATYGHYAPGEEFHDVEDAETYK
sp|P17661|DESM	81.28	74	GAGELLDFSLADAVNQEFLTTR	tr|D6R991|D6R991	16.63	6	SSAS#TSSHNLQSIFNIGSR	tr|M0QZH0|M0QZH0	14.2	3	N@ATYGHYAPGEEFHDVEDAETYKK
sp|P17661|DESM	81.28	74	GGAPGFPLGSPLSSPVFPR	tr|D6R991|D6R991	16.63	6	SSASTS#SHNLQSIFNIGSR	sp|Q9Y4L1|HYOU1	13.11	19	AEPPLN@ASASDQGEK
sp|P17661|DESM	81.28	74	GREPTRVAELYEEELR	tr|D6R991|D6R991	16.63	6	SSSLNQQGAHSALSSASTS#SHNLQSIFNIGSR	sp|Q9Y4L1|HYOU1	13.11	19	EN@GTDTVQEEEESPAEGSK
sp|P17661|DESM	81.28	74	GSEVHTK	tr|D6REM6|D6REM6	16.5	17	ADGQS#DENKDDYTIPDEYR	sp|Q9Y4L1|HYOU1	13.11	19	EN@GTDTVQEEEESPAEGSKDEPGEQVELK
sp|P17661|DESM	81.28	74	GSSSSVTSR	tr|D6REM6|D6REM6	16.5	17	DTSENADGQS#DENKDDYTIPDEYR	sp|Q9Y4L1|HYOU1	13.11	19	FGSQN@LTTVK
sp|P17661|DESM	81.28	74	GTNDSLMR	tr|D6REM6|D6REM6	16.5	17	GPSLNPVLDYDHGSRS#QESGYYDR	sp|Q9Y4L1|HYOU1	13.11	19	GSQN@LTTVK
sp|P17661|DESM	81.28	74	GTNDSLM^R	tr|D6REM6|D6REM6	16.5	17	RDS#FDDRGPSLNPVLDYDHGSR	sp|Q9Y4L1|HYOU1	13.11	19	ISSQLQFSPEEVLGMVLN@YSR
sp|P17661|DESM	81.28	74	HQIQSYTCEIDALK	tr|D6REM6|D6REM6	16.5	17	RSYS#PDGK	sp|Q9Y4L1|HYOU1	13.11	19	LQFSPEEVLGMVLN@YSR
sp|P17661|DESM	81.28	74	IESLNEEIAFLK	tr|D6REM6|D6REM6	16.5	17	S#FQQSSLSR	sp|Q9Y4L1|HYOU1	13.11	19	LSALDNLLN@HS
sp|P17661|DESM	81.28	74	IESLNEEIAFLKK	tr|D6REM6|D6REM6	16.5	17	S#VGDETDLANLGDVASDGK	sp|Q9Y4L1|HYOU1	13.11	19	LSALDNLLN@HSSMF
sp|P17661|DESM	81.28	74	INLPIQT	tr|D6REM6|D6REM6	16.5	17	S#VGDETDLANLGDVASDGKK	sp|Q9Y4L1|HYOU1	13.11	19	LSALDNLLN@HSSMFLK
sp|P17661|DESM	81.28	74	INLPIQTY	tr|D6REM6|D6REM6	16.5	17	S#YS#PDGK	sp|Q9Y4L1|HYOU1	13.11	19	LSALDNLLN@HSSM^F
sp|P17661|DESM	81.28	74	INLPIQTYSALNFR	tr|D6REM6|D6REM6	16.5	17	SSAS#TSSHNLQSIFNIGSR	sp|Q9Y4L1|HYOU1	13.11	19	LSALDNLLN@HSSM^FLK
sp|P17661|DESM	81.28	74	KLLEGEESR	tr|D6REM6|D6REM6	16.5	17	SSASTS#SHNLQSIFNIGSR	sp|Q9Y4L1|HYOU1	13.11	19	N@ATLAEQAK
sp|P17661|DESM	81.28	74	KVHEEEIR	tr|D6REM6|D6REM6	16.5	17	SSSLNQQGAHSALSSASTS#SHNLQSIFNIGSR	sp|Q9Y4L1|HYOU1	13.11	19	QISSQLQFSPEEVLGMVLN@YSR
sp|P17661|DESM	81.28	74	LQEEIQLK	tr|D6REM6|D6REM6	16.5	17	SY#SPDGK	sp|Q9Y4L1|HYOU1	13.11	19	QLQFSPEEVLGMVLN@YSR
sp|P17661|DESM	81.28	74	LQEEIQLKEEAENNLAAFR	tr|D6REM6|D6REM6	16.5	17	SY#SPDGKESPSDK	sp|Q9Y4L1|HYOU1	13.11	19	SQLQFSPEEVLGMVLN@YSR
sp|P17661|DESM	81.28	74	LQEQQVQVEMDMSKPDLTAALR	tr|D6REM6|D6REM6	16.5	17	SYS#PDGKES#PSDKK	sp|Q9Y4L1|HYOU1	13.11	19	VFGSQN@LTTVK
sp|P17661|DESM	81.28	74	MALDVEIATYR	tr|D6REM6|D6REM6	16.5	17	SYS#PDGKESPSDK	sp|Q9Y4L1|HYOU1	13.11	19	VFGSQN@LTTVKLKGVGDSFKKYPDYESKGIK
sp|P17661|DESM	81.28	74	M^ALDVEIATYR	tr|D6REM6|D6REM6	16.5	17	SYS#PDGKESPSDKK	sp|Q9Y4L1|HYOU1	13.11	19	VIN@ETWAWK
sp|P17661|DESM	81.28	74	NISEAEEWYK	sp|P43243|MATR3	15.47	21	ADGQS#DENKDDYTIPDEYR	tr|E9PL22|E9PL22	12.27	18	AEPPLN@ASASDQGEK
sp|P17661|DESM	81.28	74	QEMMEYR	sp|P43243|MATR3	15.47	21	DS#FDDRGPSLNPVLDYDHGSR	tr|E9PL22|E9PL22	12.27	18	EN@GTDTVQKPSEK
sp|P17661|DESM	81.28	74	QEMM^EYR	sp|P43243|MATR3	15.47	21	DTSENADGQS#DENKDDYTIPDEYR	tr|E9PL22|E9PL22	12.27	18	FGSQN@LTTVK
sp|P17661|DESM	81.28	74	QEM^MEYR	sp|P43243|MATR3	15.47	21	GPSLNPVLDYDHGSRS#QESGYYDR	tr|E9PL22|E9PL22	12.27	18	GSQN@LTTVK
sp|P17661|DESM	81.28	74	QEM^M^EYR	sp|P43243|MATR3	15.47	21	RDS#FDDRGPSLNPVLDYDHGSR	tr|E9PL22|E9PL22	12.27	18	ISSQLQFSPEEVLGMVLN@YSR
sp|P17661|DESM	81.28	74	QVEVLTNQR	sp|P43243|MATR3	15.47	21	RDSFDDRGPS#LNPVLDYDHGSR	tr|E9PL22|E9PL22	12.27	18	LQFSPEEVLGMVLN@YSR
sp|P17661|DESM	81.28	74	RIESLNEEIAFLK	sp|P43243|MATR3	15.47	21	RSYS#PDGK	tr|E9PL22|E9PL22	12.27	18	LSALDNLLN@HS
sp|P17661|DESM	81.28	74	RQVEVLTNQR	sp|P43243|MATR3	15.47	21	S#FQQSSLSR	tr|E9PL22|E9PL22	12.27	18	LSALDNLLN@HSSMF
sp|P17661|DESM	81.28	74	RVAELYEEELR	sp|P43243|MATR3	15.47	21	S#VGDETDLANLGDVASDGK	tr|E9PL22|E9PL22	12.27	18	LSALDNLLN@HSSMFLK
sp|P17661|DESM	81.28	74	SGYQDNIAR	sp|P43243|MATR3	15.47	21	S#VGDETDLANLGDVASDGKK	tr|E9PL22|E9PL22	12.27	18	LSALDNLLN@HSSM^F
sp|P17661|DESM	81.28	74	SKPDLTAALR	sp|P43243|MATR3	15.47	21	S#YS#PDGK	tr|E9PL22|E9PL22	12.27	18	LSALDNLLN@HSSM^FLK
sp|P17661|DESM	81.28	74	SLADAVNQEFLTTR	sp|P43243|MATR3	15.47	21	SALSSAST#SSHNLQSIFNIGSR	tr|E9PL22|E9PL22	12.27	18	N@ATLAEQAK
sp|P17661|DESM	81.28	74	SPLSSPVFPR	sp|P43243|MATR3	15.47	21	SLNQQGAHSALSS#ASTSSHNLQSIFNIGSR	tr|E9PL22|E9PL22	12.27	18	QISSQLQFSPEEVLGMVLN@YSR
sp|P17661|DESM	81.28	74	SSYGAGELLDFSLADAVNQEFLTTR	sp|P43243|MATR3	15.47	21	SSAS#TSSHNLQSIFNIGSR	tr|E9PL22|E9PL22	12.27	18	QLQFSPEEVLGMVLN@YSR
sp|P17661|DESM	81.28	74	SYGAGELLDFSLADAVNQEFLTTR	sp|P43243|MATR3	15.47	21	SSASTS#SHNLQSIFNIGSR	tr|E9PL22|E9PL22	12.27	18	SQLQFSPEEVLGMVLN@YSR
sp|P17661|DESM	81.28	74	SYTCEIDALK	sp|P43243|MATR3	15.47	21	SSSLNQQGAHSALSSASTS#SHNLQSIFNIGSR	tr|E9PL22|E9PL22	12.27	18	VFGSQN@LTTVK
sp|P17661|DESM	81.28	74	TCEIDALK	sp|P43243|MATR3	15.47	21	SY#SPDGK	tr|E9PL22|E9PL22	12.27	18	VFGSQN@LTTVKLKGVGDSFKKYPDYESKGIK
sp|P17661|DESM	81.28	74	TFGGAPGFPLGSPL	sp|P43243|MATR3	15.47	21	SY#SPDGKESPSDK	tr|E9PL22|E9PL22	12.27	18	VIN@ETWAWK
sp|P17661|DESM	81.28	74	TFGGAPGFPLGSPLSSPVFPR	sp|P43243|MATR3	15.47	21	SYS#PDGKES#PSDKK	tr|Q6PID9|Q6PID9	1.11	1	SN@DSGVYR
sp|P17661|DESM	81.28	74	TIETRDGEVVSEATQQQHEV	sp|P43243|MATR3	15.47	21	SYS#PDGKESPSDK	tr|H3BQ21|H3BQ21	9.32	2	AENQVN@VTCQVR
sp|P17661|DESM	81.28	74	TIETRDGEVVSEATQQQHEVL	sp|P43243|MATR3	15.47	21	SYS#PDGKESPSDKK	tr|H3BQ21|H3BQ21	9.32	2	GTAN@LSETIR
sp|P17661|DESM	81.28	74	TNEKVELQELNDR	tr|A8MXP9|A8MXP9	14.64	17	ADGQS#DENKDDYTIPDEYR	sp|O14498|ISLR	10.05	3	FQAFAN@GSLLIPDFGK
sp|P17661|DESM	81.28	74	TPSSYGAGELLDFSLADAVNQEFLTTR	tr|A8MXP9|A8MXP9	14.64	17	DTSENADGQS#DENKDDYTIPDEYR	sp|O14498|ISLR	10.05	3	SLDLSHNLISDFAWSDLHN@LSAL
sp|P17661|DESM	81.28	74	TSGGAGGLGSLR	tr|A8MXP9|A8MXP9	14.64	17	GPSLNPVLDYDHGSRS#QESGYYDR	sp|O14498|ISLR	10.05	3	SLDLSHNLISDFAWSDLHN@LSALQLLK
sp|P17661|DESM	81.28	74	VAELYEEELR	tr|A8MXP9|A8MXP9	14.64	17	RDS#FDDRGPSLNPVLDYDHGSR	tr|F5H1C0|F5H1C0	30.77	6	ADIAPSTDDLASLSEKN@TTAECWDEK
sp|P17661|DESM	81.28	74	VDVERDNLLDDLQR	tr|A8MXP9|A8MXP9	14.64	17	RSYS#PDGK	tr|F5H1C0|F5H1C0	30.77	6	DIAPSTDDLASLSEKN@TTAECWDEK
sp|P17661|DESM	81.28	74	VELQELNDR	tr|A8MXP9|A8MXP9	14.64	17	S#FQQSSLSR	tr|F5H1C0|F5H1C0	30.77	6	LSEKN@TTAECWDEK
sp|P17661|DESM	81.28	74	VHEEEIR	tr|A8MXP9|A8MXP9	14.64	17	S#VGDETDLANLGDVASDGK	tr|F5H1C0|F5H1C0	30.77	6	N@TTAECWDEK
sp|P17661|DESM	81.28	74	VSDLTQAANK	tr|A8MXP9|A8MXP9	14.64	17	S#VGDETDLANLGDVASDGKK	tr|F5H1C0|F5H1C0	30.77	6	SEKN@TTAECWDEK
sp|P17661|DESM	81.28	74	VSDLTQAANKNNDALR	tr|A8MXP9|A8MXP9	14.64	17	S#YS#PDGK	tr|F5H1C0|F5H1C0	30.77	6	VLADIAPSTDDLASLSEKN@TTAECWDEK
sp|P17661|DESM	81.28	74	VYQVSR	tr|A8MXP9|A8MXP9	14.64	17	SSAS#TSSHNLQSIFNIGSR	sp|Q96GX1-2|TECT2	5.75	3	FITNTETPLNN@GSTPR
sp|P17661|DESM	81.28	74	YQDLLNVK	tr|A8MXP9|A8MXP9	14.64	17	SSASTS#SHNLQSIFNIGSR	sp|Q96GX1-2|TECT2	5.75	3	FQIN@YTEYDCNR
sp|P08729|K2C7	61.41	46	AEAEAWYQTK	tr|A8MXP9|A8MXP9	14.64	17	SSSLNQQGAHSALSSASTS#SHNLQSIFNIGSR	sp|Q96GX1-2|TECT2	5.75	3	WNN@NTISEINVK
sp|P08729|K2C7	61.41	46	AKLEAAIAEAEER	tr|A8MXP9|A8MXP9	14.64	17	SY#SPDGK	sp|Q8TBP5|F174A	11.58	1	GSEGGN@GSNPVAGLETDDHGGK
sp|P08729|K2C7	61.41	46	AKQEELEAALQR	tr|A8MXP9|A8MXP9	14.64	17	SY#SPDGKESPSDK	tr|E9PEH6|E9PEH6	3.03	1	LNAIN@ITSALDR
sp|P08729|K2C7	61.41	46	ALDIEIATYR	tr|A8MXP9|A8MXP9	14.64	17	SYS#PDGKES#PSDKK	sp|P01008|ANT3	7.54	4	LGACN@DTLQQLMEVFK
sp|P08729|K2C7	61.41	46	AQYEEMAK	tr|A8MXP9|A8MXP9	14.64	17	SYS#PDGKESPSDK	sp|P01008|ANT3	7.54	4	LGACN@DTLQQLM^EVFK
sp|P08729|K2C7	61.41	46	DVDAAYMSK	tr|A8MXP9|A8MXP9	14.64	17	SYS#PDGKESPSDKK	sp|P01008|ANT3	7.54	4	SLTFN@ETYQDISELVY
sp|P08729|K2C7	61.41	46	EVTINQSLLAPLR	sp|O95382-3|M3K6	6.02	3	CLS#YGGTSQLR	sp|P01008|ANT3	7.54	4	SLTFN@ETYQDISELVYGAK
sp|P08729|K2C7	61.41	46	EYQELMSVK	sp|O95382-3|M3K6	6.02	3	SEELSNEGDSQQSPGQQS#PLPVEPEQGPAPLMVQLSLLR	sp|O43451|MGA	4.74	5	DQDPASFGADSLLLN@SSR
sp|P08729|K2C7	61.41	46	FASFIDK	sp|O95382-3|M3K6	6.02	3	VPEEPAAEEPAS#PEESSGLSLLHQESK	sp|O43451|MGA	4.74	5	GGYIFPTQQPN@TTTLASR
sp|P08729|K2C7	61.41	46	FETLQAQAGK	sp|Q9NW75-2|GPTC2	3.46	1	QGDDEQS#DWFYEK	sp|O43451|MGA	4.74	5	LEVN@ISQSTYKDPNNLAFNEIK
sp|P08729|K2C7	61.41	46	FLEQQNK	sp|Q15811-3|ITSN1	6.12	9	LLS#PGTSK	sp|O43451|MGA	4.74	5	N@VTAYFPR
sp|P08729|K2C7	61.41	46	GQLEALQVDGGR	sp|Q15811-3|ITSN1	6.12	9	S#GSGISVISSTSVDQR	sp|O43451|MGA	4.74	5	VILILDPAISGN@ETQPYPAFTR
sp|P08729|K2C7	61.41	46	ISDTSVVLSMDNSR	sp|Q15811-3|ITSN1	6.12	9	SAFTPATATGSS#PS#PVLGQGEK	sp|P10909-4|CLUS	24.28	20	EDALN@ETR
sp|P08729|K2C7	61.41	46	ISDTSVVLSM^DNSR	sp|Q15811-3|ITSN1	6.12	9	SAFTPATATGSS#PSPVLGQGEK	sp|P10909-4|CLUS	24.28	20	EDALN@ETRESETK
sp|P08729|K2C7	61.41	46	KFASFIDK	sp|Q15811-3|ITSN1	6.12	9	SAFTPATATGSSPS#PVLGQGEK	sp|P10909-4|CLUS	24.28	20	ELPGVCN@ETMMALWEECKPC
sp|P08729|K2C7	61.41	46	KLLEGEESR	sp|Q15811-3|ITSN1	6.12	9	STS#MDSGSSESPASLK	sp|P10909-4|CLUS	24.28	20	ELPGVCN@ETMMALWEECKPCLK
sp|P08729|K2C7	61.41	46	LALDIEIATYR	sp|Q15811-3|ITSN1	6.12	9	STS#MDSGSSESPASLKR	sp|P10909-4|CLUS	24.28	20	ELPGVCN@ETMM^ALWEECKPC
sp|P08729|K2C7	61.41	46	LALDIEIATYRK	sp|Q15811-3|ITSN1	6.12	9	STSM^DSGSS#ESPASLK	sp|P10909-4|CLUS	24.28	20	ELPGVCN@ETMM^ALWEECKPCLK
sp|P08729|K2C7	61.41	46	LDADPSLQR	sp|Q15811-3|ITSN1	6.12	9	VAS#PAAK	sp|P10909-4|CLUS	24.28	20	ELPGVCN@ETM^MALWEECKPCLK
sp|P08729|K2C7	61.41	46	LEAAIAEAEER	sp|Q68CZ2|TENS3	17.99	16	AELDQLLSGFGLEDPGSS#LKEMTDAR	sp|P10909-4|CLUS	24.28	20	ELPGVCN@ETM^M^ALWEECKPCLK
sp|P08729|K2C7	61.41	46	LEAAIAEAEERGELALK	sp|Q68CZ2|TENS3	17.99	16	AGVDYAPNLPPFPS#PADVK	sp|P10909-4|CLUS	24.28	20	HN@STGCLR
sp|P08729|K2C7	61.41	46	LPDIFEAQIAGLR	sp|Q68CZ2|TENS3	17.99	16	ASEAAS#PLPDSPGDK	sp|P10909-4|CLUS	24.28	20	KEDALN@ETR
sp|P08729|K2C7	61.41	46	LQAEIDNIK	sp|Q68CZ2|TENS3	17.99	16	ASEAASPLPDS#PGDK	sp|P10909-4|CLUS	24.28	20	KKEDALN@ETR
sp|P08729|K2C7	61.41	46	LSMDNSR	sp|Q68CZ2|TENS3	17.99	16	ASEAASPLPDS#PGDKLVIVK	sp|P10909-4|CLUS	24.28	20	KKEDALN@ETRESETK
sp|P08729|K2C7	61.41	46	NEISEMNR	sp|Q68CZ2|TENS3	17.99	16	ESMCSTPAFPVS#PETPYVK	sp|P10909-4|CLUS	24.28	20	LAN@LTQGEDQYYLR
sp|P08729|K2C7	61.41	46	NEISEM^NR	sp|Q68CZ2|TENS3	17.99	16	ESM^CSTPAFPVS#PETPYVK	sp|P10909-4|CLUS	24.28	20	LKELPGVCN@ETMMALWEECKPCLK
sp|P08729|K2C7	61.41	46	QEELEAALQR	sp|Q68CZ2|TENS3	17.99	16	FPGDQVVNGAGPELSTGPSPGS#PTLDIDQSIEQLNR	sp|P10909-4|CLUS	24.28	20	MLN@TSSLLEQLNEQF
sp|P08729|K2C7	61.41	46	QEESEQIK	sp|Q68CZ2|TENS3	17.99	16	GAGPELSTGPSPGS#PTLDIDQSIEQLNR	sp|P10909-4|CLUS	24.28	20	MLN@TSSLLEQLNEQFNWVSR
sp|P08729|K2C7	61.41	46	QSQISDTSVVLSMDNSR	sp|Q68CZ2|TENS3	17.99	16	GVGSGPHPPDT#QQPSPSK	sp|P10909-4|CLUS	24.28	20	M^LN@TSSLLEQLNEQFNWVSR
sp|P08729|K2C7	61.41	46	RFLEQQNK	sp|Q68CZ2|TENS3	17.99	16	GVGSGPHPPDTQQPS#PSK	sp|P10909-4|CLUS	24.28	20	QLEEFLN@QSSPFY
sp|P08729|K2C7	61.41	46	SAYGGPVGAGIR	sp|Q68CZ2|TENS3	17.99	16	KLS#LGQYDNDAGGQLPFSK	sp|P10909-4|CLUS	24.28	20	QLEEFLN@QSSPFYFWMNGDR
sp|P08729|K2C7	61.41	46	SLDLDGIIAEVK	sp|Q68CZ2|TENS3	17.99	16	SCPETLTHAVGMSES#PIGPK	sp|P10909-4|CLUS	24.28	20	QLEEFLN@QSSPFYFWM^NGDR
sp|P08729|K2C7	61.41	46	SMQDVVEDFK	sp|Q68CZ2|TENS3	17.99	16	SLGSVSPS#SSGFSSPHSGSTISIPFPNVLPDFSK	tr|C9JBF5|C9JBF5	13.68	1	SVHGGVPQN@VSLWAHR
sp|P08729|K2C7	61.41	46	SM^QDVVEDFK	sp|Q68CZ2|TENS3	17.99	16	VSLLGSGRPT#GSPLSAEFSGTR	tr|E9PBC5|E9PBC5	10.51	5	GVNFN@VSK
sp|P08729|K2C7	61.41	46	SSPVFTSR	sp|Q68CZ2|TENS3	17.99	16	WDS#YENLSADGEVLHTQGPVDGSLYAK	tr|E9PBC5|E9PBC5	10.51	5	IYPGVDFGGEELN@VTFVK
sp|P08729|K2C7	61.41	46	SVVLSMDNSR	sp|Q9HD20-3|AT131	3.2	1	DS#PTLSNSGIR	tr|E9PBC5|E9PBC5	10.51	5	IYSGILN@LSDITK
sp|P08729|K2C7	61.41	46	SVVLSM^DNSR	sp|O60504|VINEX	10.13	5	AGLS#LDDFIPGHLQSHIGSSSR	tr|E9PBC5|E9PBC5	10.51	5	LQAPLN@YTEFQK
sp|P08729|K2C7	61.41	46	TAAENEFVVLK	sp|O60504|VINEX	10.13	5	GPS#HPLDLGTSSPNTSQIHWTPYR	tr|E9PBC5|E9PBC5	10.51	5	LQAPLN@YTEFQKPICLPSK
sp|P08729|K2C7	61.41	46	TAAENEFVVLKK	sp|O60504|VINEX	10.13	5	GPSHPLDLGTS#SPNTSQIHWTPYR	sp|Q8IUX7-2|AEBP1	5.32	2	GVVTDEQGIPIAN@ATISVSGINHGVK
sp|P08729|K2C7	61.41	46	TLNETELTELQSQISDTSVVLSMDNSR	sp|O60504|VINEX	10.13	5	HPS#SPSALR	sp|Q8IUX7-2|AEBP1	5.32	2	IYPLTWN@GSLCMR
sp|P08729|K2C7	61.41	46	TLNETELTELQSQISDTSVVLSM^DNSR	sp|O60504|VINEX	10.13	5	LCDDGPQLPTS#PR	sp|O95490-3|LPHN2	2.85	2	GPDLSN@CTSHWVNQLAQK
sp|P08729|K2C7	61.41	46	VDALNDEINFLR	tr|Q5TBH0|Q5TBH0	11.44	3	FFSSET#TAAHSLVGTPYYMSPER	sp|O95490-3|LPHN2	2.85	2	SLGQFLSTEN@ATIK
sp|P08729|K2C7	61.41	46	VLSMDNSR	tr|Q5TBH0|Q5TBH0	11.44	3	FFSSETT#AAHS#LVGTPYYMSPER	sp|Q9HD43|PTPRH	1.79	2	N@ATTAHNPVR
sp|P08729|K2C7	61.41	46	VRQEESEQIK	tr|Q5TBH0|Q5TBH0	11.44	3	FFSSETTAAHS#LVGTPYYMSPER	sp|Q9HD43|PTPRH	1.79	2	N@ATTAPNPVR
sp|P08729|K2C7	61.41	46	VVLSM^DNSR	sp|Q96RT1-8|LAP2	16.7	24	DLHGS#QGSLALSVADR	sp|Q9UKQ2|ADA28	8.77	7	AN@DTMCGK
sp|P08729|K2C7	61.41	46	WTLLQEQK	sp|Q96RT1-8|LAP2	16.7	24	DQPLQVFTGSSSS#SDLISGTK	sp|Q9UKQ2|ADA28	8.77	7	AN@DTM^CGK
tr|F8VQY3|F8VQY3	53.33	37	AVTVNQSLLSPLVLEVDPNIQAVR	sp|Q96RT1-8|LAP2	16.7	24	HIVNHDDVFEES#EELSS#DEEMK	sp|Q9UKQ2|ADA28	8.77	7	ITPN@ASFTLENFSK
tr|F8VQY3|F8VQY3	53.33	37	DPNIQAVR	sp|Q96RT1-8|LAP2	16.7	24	HIVNHDDVFEES#EELSSDEEMK	sp|Q9UKQ2|ADA28	8.77	7	NLLAPGYTETYYN@STGK
tr|F8VQY3|F8VQY3	53.33	37	EVDPNIQAVR	sp|Q96RT1-8|LAP2	16.7	24	IRQEDENFNSLLQNGDILNSS#TEEK	sp|Q9UKQ2|ADA28	8.77	7	RVDDTLIPCKAN@DTMCGK
tr|F8VQY3|F8VQY3	53.33	37	GASGMGGITAVTVNQSLLSPLVLEVDPNIQAVR	sp|Q96RT1-8|LAP2	16.7	24	PSINEIPERTMSVS#DFNYS#RTS#PSKR	sp|Q9UKQ2|ADA28	8.77	7	TFDPEDTSQEIGMVAN@GTK
tr|F8VQY3|F8VQY3	53.33	37	GGASGMGGITAVTVNQSLLSPLVLEVDPNIQAVR	sp|Q96RT1-8|LAP2	16.7	24	QEDENFNSLLQNGDILNSS#TEEK	sp|Q9UKQ2|ADA28	8.77	7	TFDPEDTSQEIGM^VAN@GTK
tr|F8VQY3|F8VQY3	53.33	37	GGASGM^GGITAVTVNQSLLSPLVLEVDPNIQAVR	sp|Q96RT1-8|LAP2	16.7	24	QSS#VSSTASVNLGDPGSTR	sp|Q96LC7-5|SIG10	4.32	1	GN@CSLVIR
tr|F8VQY3|F8VQY3	53.33	37	GGITAVTVNQSLLSPLVLEVDPNIQAVR	sp|Q96RT1-8|LAP2	16.7	24	RYPT#PYPDELK	sp|Q14624-4|ITIH4	5.33	5	AFITN@FSMIIDGMTYPGIIK
tr|F8VQY3|F8VQY3	53.33	37	GGLGGGYGGASGMGGITAV	sp|Q96RT1-8|LAP2	16.7	24	S#ATLLYDQPLQVFTGSS#SSSDLISGTK	sp|Q14624-4|ITIH4	5.33	5	AFITN@FSMIIDGM^TYPGIIK
tr|F8VQY3|F8VQY3	53.33	37	GGLGGGYGGASGMGGITAVTV	sp|Q96RT1-8|LAP2	16.7	24	S#HSITNM^EIGGLK	sp|Q14624-4|ITIH4	5.33	5	AFITN@FSM^IIDGMTYPGIIK
tr|F8VQY3|F8VQY3	53.33	37	GGLGGGYGGASGMGGITAVTVN	sp|Q96RT1-8|LAP2	16.7	24	S#TEDLSPQK	sp|Q14624-4|ITIH4	5.33	5	AFITN@FSM^IIDGM^TYPGIIK
tr|F8VQY3|F8VQY3	53.33	37	GGLGGGYGGASGMGGITAVTVNQ	sp|Q96RT1-8|LAP2	16.7	24	SHS#ITNMEIGGLK	sp|Q14624-4|ITIH4	5.33	5	LPTQN@ITFQTESSVAEQEAEFQSPK
tr|F8VQY3|F8VQY3	53.33	37	GGLGGGYGGASGMGGITAVTVNQSL	sp|Q96RT1-8|LAP2	16.7	24	SHS#ITNM^EIGGLK	sp|Q7Z4H8|KDEL2	7.3	2	KVN@GTPSPIPIISWCGSLDSR
tr|F8VQY3|F8VQY3	53.33	37	GGLGGGYGGASGMGGITAVTVNQSLLSPL	sp|Q96RT1-8|LAP2	16.7	24	SKS#ATLLYDQPLQVFTGSSS#SSDLISGTK	sp|Q7Z4H8|KDEL2	7.3	2	YFYLQAVNSEGQN@LTR
tr|F8VQY3|F8VQY3	53.33	37	GGLGGGYGGASGMGGITAVTVNQSLLSPLVLEVD	sp|Q96RT1-8|LAP2	16.7	24	SKS#ATLLYDQPLQVFTGSSSSSDLISGTK	tr|E9PLT1|E9PLT1	15.4	4	DPFLSLVPYPVTTTVGLFYPYN@NTADGVYK
tr|F8VQY3|F8VQY3	53.33	37	GGYGGASGMGGITAVTVNQSLLSPLVLEVDPNIQAVR	sp|Q96RT1-8|LAP2	16.7	24	TEDVM^FIS#DNESFNPSLWEEQR	tr|E9PLT1|E9PLT1	15.4	4	GLFYPYN@NTADGVYK
tr|F8VQY3|F8VQY3	53.33	37	GKKLYICPPSR	sp|Q96RT1-8|LAP2	16.7	24	TEPHDSDCSVDLGISKS#TEDLSPQK	tr|E9PLT1|E9PLT1	15.4	4	N@CTSYGVLDISK
tr|F8VQY3|F8VQY3	53.33	37	GMGGITAVTVNQSLLSPLVLEVDPNIQAVR	sp|Q96RT1-8|LAP2	16.7	24	TGSSS#SSDLISGTK	tr|E9PLT1|E9PLT1	15.4	4	NYIVPILWLN@ETGTIGDEK
tr|F8VQY3|F8VQY3	53.33	37	ISSSSFSR	sp|Q96RT1-8|LAP2	16.7	24	TLLYDQPLQVFTGS#SSSSDLISGTK	sp|Q8NBN3-2|TM87A	14.36	2	LFQN@CSELFK
tr|F8VQY3|F8VQY3	53.33	37	LLSPLVLEVDPNIQAVR	sp|Q96RT1-8|LAP2	16.7	24	TMS#VSDFNYSR	sp|Q8NBN3-2|TM87A	14.36	2	QEAKEN@GTN@LTFIGDK
tr|F8VQY3|F8VQY3	53.33	37	LSPLVLEVDPNIQAVR	sp|Q96RT1-8|LAP2	16.7	24	TM^S#VSDFNYSR	sp|Q08431-2|MFGM	5.45	1	VAYSN@DSANWTEYQDPR
tr|F8VQY3|F8VQY3	53.33	37	LVLEVDPNIQAVR	sp|Q96RT1-8|LAP2	16.7	24	TYS#IDGPNASRPQSAR	sp|O60568|PLOD3	2.71	2	EQYIHEN@YSR
tr|F8VQY3|F8VQY3	53.33	37	NQSLLSPLVLEVDPNIQAVR	sp|Q96RT1-8|LAP2	16.7	24	VGS#EHSLLDPPGK	sp|O60568|PLOD3	2.71	2	SAEFFN@YTVR
tr|F8VQY3|F8VQY3	53.33	37	QSLLSPLVLEVDPNIQAVR	sp|Q9BYG3|MK67I	16.38	4	RKS#QVAELNDDDKDDEIVFK	sp|Q9BVA6|FICD	1.97	1	YIN@TTLVSR
tr|F8VQY3|F8VQY3	53.33	37	SGMGGITAVTVNQSLLSPLVLEVDPNIQAVR	sp|Q9BYG3|MK67I	16.38	4	S#QVAELNDDDKDDEIVFK	tr|M0R3C9|M0R3C9	1.17	1	CLHN@GTCVDLVGGFR
tr|F8VQY3|F8VQY3	53.33	37	SLLSPLVLEVDPNIQAVR	sp|Q9BYG3|MK67I	16.38	4	TVDSQGPTPVCT#PTFLER	tr|B3KN73|B3KN73	4.56	1	SIYN@WTEEYGR
tr|F8VQY3|F8VQY3	53.33	37	SPLVLEVDPNIQAVR	sp|Q9BYG3|MK67I	16.38	4	VSGTLDT#PEKTVDSQGPTPVCTPTFLER	tr|Q5H936|Q5H936	10.85	1	ITAPTLAPGN@STAVVPTPTPPSK
tr|F8VQY3|F8VQY3	53.33	37	SYTSGPGSR	tr|E9PRS2|E9PRS2	1.98	1	IKQEVES#PTDK	sp|P22413|ENPP1	4.43	4	MN@ASFSLK
tr|F8VQY3|F8VQY3	53.33	37	TAVTVNQSLLSPLVLEVDPNIQAVR	tr|Q3MHU9|Q3MHU9	8.2	2	EGDVDVS#DS#DDEDDNLPANFDTCHR	sp|P22413|ENPP1	4.43	4	MYN@GSVPFEER
tr|F8VQY3|F8VQY3	53.33	37	TQEKEQIK	tr|Q3MHU9|Q3MHU9	8.2	2	EGDVDVSDS#DDEDDNLPANFDTCHR	sp|P22413|ENPP1	4.43	4	M^YN@GSVPFEER
tr|F8VQY3|F8VQY3	53.33	37	TQEKEQIKTLNNK	tr|B3KSY4|B3KSY4	3.26	3	RAPS#SAQYLEEK	sp|P22413|ENPP1	4.43	4	TVDRN@DSFSTEDFSNCLYQDFR
tr|F8VQY3|F8VQY3	53.33	37	TVNQSLLSPLVLEVDPNIQAVR	tr|B3KSY4|B3KSY4	3.26	3	S#LQSLLGPSSK	tr|E7EX72|E7EX72	13.61	3	NILPGLN@ITCTFHK
tr|F8VQY3|F8VQY3	53.33	37	VDPNIQAVR	tr|B3KSY4|B3KSY4	3.26	3	SLQS#LLGPSSK	tr|E7EX72|E7EX72	13.61	3	NNIDFPGHN@YTTR
tr|F8VQY3|F8VQY3	53.33	37	VGSSNFR	tr|Q5JSD2|Q5JSD2	11.28	4	LTFDT#TFSPNTGK	tr|E7EX72|E7EX72	13.61	3	TTN@VSLYPGYNFR
tr|F8VQY3|F8VQY3	53.33	37	VLEVDPNIQAVR	tr|Q5JSD2|Q5JSD2	11.28	4	LTFDTT#FSPNTGK	sp|P06213-2|INSR	3.36	3	GLSPGN@YSVR
tr|F8VQY3|F8VQY3	53.33	37	VNQSLLSPLVLEVDPNIQAVR	tr|Q5JSD2|Q5JSD2	11.28	4	LTFDTTFS#PNTGKK	sp|P06213-2|INSR	3.36	3	HN@LTITQGK
tr|F8VQY3|F8VQY3	53.33	37	VSTSGPR	tr|Q5JSD2|Q5JSD2	11.28	4	VTGT#LETK	sp|P06213-2|INSR	3.36	3	SHGCTAEGLCCHSECLGN@CSQPDDPTK
tr|F8VQY3|F8VQY3	53.33	37	VTVNQSLLSPLVLEVDPNIQAVR	sp|O15155|BET1	9.32	1	SLS#IEIGHEVK	tr|F5GZJ2|F5GZJ2	7.58	1	VLNN@ITNDLR
tr|Q9H552|Q9H552	26.25	30	AEAESMYQIK	tr|D6RD93|D6RD93	46.25	2	EIDLESIFSLNPDLVPDEEIEPSPET#PPPPASSAK	sp|P23229-7|ITA6	7.97	8	AN@HSGAVVLLK
tr|Q9H552|Q9H552	26.25	30	AEAESM^YQIK	tr|D6RD93|D6RD93	46.25	2	GKEIDLESIFSLNPDLVPDEEIEPSPET#PPPPASSAK	sp|P23229-7|ITA6	7.97	8	EINSLN@LTESHNS
tr|Q9H552|Q9H552	26.25	30	DEAYMNK	sp|Q9NQX3|GEPH	7.07	14	ASHS#AVDITK	sp|P23229-7|ITA6	7.97	8	EINSLN@LTESHNSR
tr|Q9H552|Q9H552	26.25	30	DEAYM^NK	sp|Q9NQX3|GEPH	7.07	14	CSS#KENILR	sp|P23229-7|ITA6	7.97	8	LWN@STFLEEYSK
tr|Q9H552|Q9H552	26.25	30	DVDEAYMNK	sp|Q9NQX3|GEPH	7.07	14	EVHDELEDLPS#PPPPLS#PPPT#TSPHK	sp|P23229-7|ITA6	7.97	8	QLSCVANQN@GSQADCELGNPFK
tr|Q9H552|Q9H552	26.25	30	DVDEAYM^NK	sp|Q9NQX3|GEPH	7.07	14	EVHDELEDLPS#PPPPLS#PPPTTSPHK	sp|P23229-7|ITA6	7.97	8	QLSCVANQN@GSQADCELGNPFKR
tr|Q9H552|Q9H552	26.25	30	EGLTDEINFLR	sp|Q9NQX3|GEPH	7.07	14	EVHDELEDLPS#PPPPLSPPPT#TSPHK	sp|P23229-7|ITA6	7.97	8	VANQN@GSQADCELGNPFK
tr|Q9H552|Q9H552	26.25	30	ESLLEGLTDEINFLR	sp|Q9NQX3|GEPH	7.07	14	EVHDELEDLPS#PPPPLSPPPTTSPHK	sp|P23229-7|ITA6	7.97	8	YQTLN@CSVNVNCVNIR
tr|Q9H552|Q9H552	26.25	30	FASFIDK	sp|Q9NQX3|GEPH	7.07	14	EVHDELEDLPSPPPPLS#PPPTTSPHK	tr|B4E2E4|B4E2E4	4.09	1	FYLEN@LTLGIR
tr|Q9H552|Q9H552	26.25	30	GLTDEINFLR	sp|Q9NQX3|GEPH	7.07	14	EVHDELEDLPSPPPPLSPPPTT#SPHK	sp|Q8IWA5-3|CTL2	6.11	5	GVLMVGN@ETTYEDGHGSR
tr|Q9H552|Q9H552	26.25	30	KDVDEAYMNK	sp|Q9NQX3|GEPH	7.07	14	VKEVHDELEDLPS#PPPPLS#PPPT#TSPHKQTEDK	sp|Q8IWA5-3|CTL2	6.11	5	GVLM^VGN@ETTYEDGHGSR
tr|Q9H552|Q9H552	26.25	30	KDVDEAYM^NK	sp|Q9NQX3|GEPH	7.07	14	VKEVHDELEDLPS#PPPPLS#PPPTTS#PHK	sp|Q8IWA5-3|CTL2	6.11	5	KN@ITDLVEGAK
tr|Q9H552|Q9H552	26.25	30	KFASFIDK	sp|Q9NQX3|GEPH	7.07	14	VKEVHDELEDLPS#PPPPLS#PPPTTSPHK	sp|Q8IWA5-3|CTL2	6.11	5	N@ITDLVEGAK
tr|Q9H552|Q9H552	26.25	30	KLLEGEESR	sp|Q9NQX3|GEPH	7.07	14	VKEVHDELEDLPS#PPPPLSPPPTT#SPHK	sp|Q8IWA5-3|CTL2	6.11	5	TCNPETFPSSN@ESR
tr|Q9H552|Q9H552	26.25	30	KLSELEAALQR	sp|Q9NQX3|GEPH	7.07	14	VKEVHDELEDLPS#PPPPLSPPPTTSPHK	tr|B4DVH1|B4DVH1	9.85	4	ISAMVNN@GSLSYDHER
tr|Q9H552|Q9H552	26.25	30	KTEISEM^NR	sp|Q9NQX3|GEPH	7.07	14	VKEVHDELEDLPSPPPPLS#PPPTTSPHK	tr|B4DVH1|B4DVH1	9.85	4	ISAM^VNN@GSLSYDHER
tr|Q9H552|Q9H552	26.25	30	LESGMQN	sp|Q7LBC6|KDM3B	3.07	6	RKSAS#DSGCDPASK	tr|B4DVH1|B4DVH1	9.85	4	VFPYISAMVNN@GSLSYDHER
tr|Q9H552|Q9H552	26.25	30	LSELEAALQR	sp|Q7LBC6|KDM3B	3.07	6	S#SSPTSSLTQPIEMPT#LSSSPTEERPTVGPGQQDNPLLK	tr|B4DVH1|B4DVH1	9.85	4	VNN@GSLSYDHER
tr|Q9H552|Q9H552	26.25	30	NKYEDEINK	sp|Q7LBC6|KDM3B	3.07	6	S#SSPTSSLTQPIEM^PT#LSSSPTEERPTVGPGQQDNPLLK	tr|D6RIS9|D6RIS9	17.22	3	CGN@CSLTTLK
tr|Q9H552|Q9H552	26.25	30	QLETLGQEK	sp|Q7LBC6|KDM3B	3.07	6	SAS#DSGCDPASKK	tr|D6RIS9|D6RIS9	17.22	3	CGN@CSLTTLKDEDFCKR
tr|Q9H552|Q9H552	26.25	30	QLYEEEIRE	sp|Q7LBC6|KDM3B	3.07	6	SS#SPTSSLTQPIEM^PT#LSSSPTEERPTVGPGQQDNPLLK	tr|D6RIS9|D6RIS9	17.22	3	EGYSN@ISYIVVNHQGISSR
tr|Q9H552|Q9H552	26.25	30	RQLETLGQEK	sp|Q7LBC6|KDM3B	3.07	6	SSPTEERPT#VGPGQQDNPLLK	sp|P01871|IGHM	15.04	12	GLTFQQN@ASSMCVPDQDTAIR
tr|Q9H552|Q9H552	26.25	30	SELEAALQR	tr|B7Z341|B7Z341	15.13	6	SRT#HS#TSSSLGSGESPFSR	sp|P01871|IGHM	15.04	12	GLTFQQN@ASSM^CVPDQDTAIR
tr|Q9H552|Q9H552	26.25	30	SNM^DNM^LESYINNLR	tr|B7Z341|B7Z341	15.13	6	SVTSNQS#DGTQESCESPDVLDR	sp|P01871|IGHM	15.04	12	N@NSDISSTR
tr|Q9H552|Q9H552	26.25	30	TDEINFLR	tr|B7Z341|B7Z341	15.13	6	SVTSNQSDGTQESCES#PDVLDR	sp|P01871|IGHM	15.04	12	STGKPTLYN@VS
tr|Q9H552|Q9H552	26.25	30	TEISEMNR	tr|B7Z341|B7Z341	15.13	6	THS#TSS#SLGSGESPFSR	sp|P01871|IGHM	15.04	12	STGKPTLYN@VSLVM
tr|Q9H552|Q9H552	26.25	30	TEISEM^NR	tr|B7Z341|B7Z341	15.13	6	THST#SS#SLGSGESPFSR	sp|P01871|IGHM	15.04	12	STGKPTLYN@VSLVMSDTAGTCY
tr|Q9H552|Q9H552	26.25	30	TKTEISEMNR	tr|B7Z341|B7Z341	15.13	6	THSTSSS#LGSGESPFSR	sp|P01871|IGHM	15.04	12	STGKPTLYN@VSLVM^
tr|Q9H552|Q9H552	26.25	30	TKTEISEM^NR	sp|Q9Y520-6|PRC2C	4.61	7	AAGSPSSS#DQDEKLPGQDESTAGTSEQNDILK	sp|P01871|IGHM	15.04	12	STGKPTLYN@VSLVM^SDTAGTC
tr|Q9H552|Q9H552	26.25	30	WSLLQQQK	sp|Q9Y520-6|PRC2C	4.61	7	AFGSGIDIKPGT#PPIAGR	sp|P01871|IGHM	15.04	12	STGKPTLYN@VSLVM^SDTAGTCY
sp|O95678|K2C75	16.15	12	AEAESWYQTK	sp|Q9Y520-6|PRC2C	4.61	7	QDSNRS#EKEAT#PVVHETEPESGSQPR	sp|P01871|IGHM	15.04	12	THTN@ISESHPN@ATF
sp|O95678|K2C75	16.15	12	AQYEDIANR	sp|Q9Y520-6|PRC2C	4.61	7	S#VEDVRPHHTDANNQSACFEAPDQK	sp|P01871|IGHM	15.04	12	THTNISESHPN@ATF
sp|O95678|K2C75	16.15	12	DVDAAYMNK	sp|Q9Y520-6|PRC2C	4.61	7	S#VSHGSNHTQKPDEQR	sp|P01871|IGHM	15.04	12	YKN@NSDISSTR
sp|O95678|K2C75	16.15	12	FASFIDK	sp|Q9Y520-6|PRC2C	4.61	7	STT#PTSSPFR	sp|P04220|MUCB	14.58	9	GLTFQQN@ASSM^CGPDQDTAIR
sp|O95678|K2C75	16.15	12	FLEQQNK	sp|Q9Y520-6|PRC2C	4.61	7	SVEDVRPHHT#DANNQSACFEAPDQK	sp|P04220|MUCB	14.58	9	STGKPTLYN@VS
sp|O95678|K2C75	16.15	12	GFSTTSAITPAAGR	sp|Q14289|FAK2	7.53	6	RHS#MREEDFIQPSSR	sp|P04220|MUCB	14.58	9	STGKPTLYN@VSLVM
sp|O95678|K2C75	16.15	12	KAQYEDIANR	sp|Q14289|FAK2	7.53	6	RHS#M^REEDFIQPSSR	sp|P04220|MUCB	14.58	9	STGKPTLYN@VSLVMSDTAGTCY
sp|O95678|K2C75	16.15	12	KFASFIDK	sp|Q14289|FAK2	7.53	6	RNS#LPQIPMLNLEAR	sp|P04220|MUCB	14.58	9	STGKPTLYN@VSLVM^
sp|O95678|K2C75	16.15	12	LALDVEIATYR	sp|Q14289|FAK2	7.53	6	RNS#LPQIPM^LNLEAR	sp|P04220|MUCB	14.58	9	STGKPTLYN@VSLVM^SDTAGTC
sp|O95678|K2C75	16.15	12	NLDLDSIIAEVK	sp|Q14289|FAK2	7.53	6	SHLSESCS#IESDIYAEIPDETLR	sp|P04220|MUCB	14.58	9	STGKPTLYN@VSLVM^SDTAGTCY
sp|O95678|K2C75	16.15	12	RFLEQQNK	sp|Q14289|FAK2	7.53	6	SPLT#PEKEVGYLEFTGPPQKPPR	sp|P04220|MUCB	14.58	9	THTN@ISESHPN@ATF
sp|O95678|K2C75	16.15	12	YEDEINKR	sp|Q9BPZ7-5|SIN1	7.12	2	KIDVYLPLHSS#QDR	sp|P04220|MUCB	14.58	9	THTNISESHPN@ATF
tr|K7EJU1|K7EJU1	16.13	9	ALDIEIATYR	sp|Q9BPZ7-5|SIN1	7.12	2	YS#SPGLTSK	sp|P24821-4|TENA	9.48	16	CIN@GTCYCEEGFTGEDCGKPTCPH
tr|K7EJU1|K7EJU1	16.13	9	EIRFLRKIHEEEYQDLLNVKLALDIEIATYR	tr|F6TR96|F6TR96	21.13	4	GWMSILDEPGEPPS#PSLTTTSTSQWK	sp|P24821-4|TENA	9.48	16	CIN@GTCYCEEGFTGEDCGKPTCPHAC
tr|K7EJU1|K7EJU1	16.13	9	FLEQQNK	tr|F6TR96|F6TR96	21.13	4	GWM^SILDEPGEPPSPS#LTTTSTSQWK	sp|P24821-4|TENA	9.48	16	CIN@GTCYCEEGFTGEDCGKPTCPHACHTQGR
tr|K7EJU1|K7EJU1	16.13	9	IHEEEYQDLLNVK	tr|F6TR96|F6TR96	21.13	4	QALDYVELSPLTQAS#PQR	sp|P24821-4|TENA	9.48	16	GFEESEPVSGSFTTALDGPSGLVTAN@ITDSEALAR
tr|K7EJU1|K7EJU1	16.13	9	LALDIEIATYR	tr|F6TR96|F6TR96	21.13	4	TVRPTS#APDVTK	sp|P24821-4|TENA	9.48	16	GN@FSTEGCGCVCEPGWK
tr|K7EJU1|K7EJU1	16.13	9	LALDIEIATYRK	tr|E9PDC2|E9PDC2	5.13	8	AS#DSVFQPK	sp|P24821-4|TENA	9.48	16	GPN@CSEPECPGNCHLR
tr|K7EJU1|K7EJU1	16.13	9	LLNVKLALDIEIATYR	tr|E9PDC2|E9PDC2	5.13	8	DSLVEHDEEFVQRQDS#PR	sp|P24821-4|TENA	9.48	16	GPN@CSEPECPGNCHLRG
tr|K7EJU1|K7EJU1	16.13	9	RFLEQQNK	tr|E9PDC2|E9PDC2	5.13	8	DTHS#PDAPAASGTSESEALISHLDK	sp|P24821-4|TENA	9.48	16	LLETVEYN@ISGAER
tr|K7EJU1|K7EJU1	16.13	9	YQDLLNVK	tr|E9PDC2|E9PDC2	5.13	8	NLS#LTDFVGDESPSPER	sp|P24821-4|TENA	9.48	16	LN@WTAADNAYEHF
sp|Q9NSB2|KRT84	8.17	7	FASFIDK	tr|E9PDC2|E9PDC2	5.13	8	NSLVES#SPSTEEPASLYTEDMTQK	sp|P24821-4|TENA	9.48	16	LN@YSLPTGQWVGVQLPR
sp|Q9NSB2|KRT84	8.17	7	FLEQQNK	tr|E9PDC2|E9PDC2	5.13	8	RAS#DSVFQPK	sp|P24821-4|TENA	9.48	16	N@LTVPGSLR
sp|Q9NSB2|KRT84	8.17	7	KDEKEQIK	tr|E9PDC2|E9PDC2	5.13	8	RSS#PETGTTGDVAWQISPK	sp|P24821-4|TENA	9.48	16	N@TTSYVLR
sp|Q9NSB2|KRT84	8.17	7	KFASFIDK	tr|E9PDC2|E9PDC2	5.13	8	T#PTFLEIWNDSVDGDSFSSLSSPETGK	sp|P24821-4|TENA	9.48	16	SGLVTAN@ITDSEALAR
sp|Q9NSB2|KRT84	8.17	7	LLEGEESR	tr|F6R8P8|F6R8P8	8.08	2	NLS#SEEVARPR	sp|P24821-4|TENA	9.48	16	TTALDGPSGLVTAN@ITDSEALAR
sp|Q9NSB2|KRT84	8.17	7	QDM^ARQLCEYQELMNAK	tr|F6R8P8|F6R8P8	8.08	2	STPT#PELISK	sp|P24821-4|TENA	9.48	16	VEAAQN@LTLPGSLR
sp|Q9NSB2|KRT84	8.17	7	RFLEQQNK	sp|P01106|MYC	6.15	2	KFELLPTPPLS#PSR	sp|P24821-4|TENA	9.48	16	YGDNN@HSQGVNWFHWK
tr|H0YHD9|H0YHD9	6.29	3	FASFIDK	sp|P01106|MYC	6.15	2	VFPYPLNDSSS#PK	sp|Q969P0-3|IGSF8	6.65	2	GETASLLCN@ISVR
tr|H0YHD9|H0YHD9	6.29	3	FASFIDKK	sp|Q09666|AHNK	38.01	212	ADIDIS#GPNVDVDVPDVNIEGPDAK	sp|Q969P0-3|IGSF8	6.65	2	IGPGEPLELLCN@VSGALPPAGR
tr|H0YHD9|H0YHD9	6.29	3	KFASFIDK	sp|Q09666|AHNK	38.01	212	ADIDVS#GPKVDVDIPDVNIEGPDAK	tr|I3L4Z3|I3L4Z3	6.25	1	SYVN@GSGAYAK
sp|Q16352|AINX	3.61	2	ALEAELAALR	sp|Q09666|AHNK	38.01	212	ADIDVS#GPKVDVDVPDVNIEGPDAK	tr|E9PFZ2|E9PFZ2	6.45	7	EHEGAIYPDN@TTDFQR
sp|Q16352|AINX	3.61	2	YQDLLNVK	sp|Q09666|AHNK	38.01	212	ADIDVS#GPKVDVECPDVNIEGPEGK	tr|E9PFZ2|E9PFZ2	6.45	7	ELHHLQEQN@VSNAF
sp|P07196|NFL	1.66	2	EYQDLLNVK	sp|Q09666|AHNK	38.01	212	ADIDVS#GPSVDTDAPDLDIEGPEGK	tr|E9PFZ2|E9PFZ2	6.45	7	ELHHLQEQN@VSNAFLDK
sp|P07196|NFL	1.66	2	YQDLLNVK	sp|Q09666|AHNK	38.01	212	ADIDVSGPS#VDTDAPDLDIEGPEGK	tr|E9PFZ2|E9PFZ2	6.45	7	ELHHLQEQN@VSNAFLDKGEF
sp|P14210-5|HGF	4.91	2	GLPFTCK	sp|Q09666|AHNK	38.01	212	ADIKS#PSLDVTVPEAELNLETPEISVGGK	tr|E9PFZ2|E9PFZ2	6.45	7	ELHHLQEQN@VSNAFLDKGEFY
sp|P14210-5|HGF	4.91	2	WEYCAIK	sp|Q09666|AHNK	38.01	212	ADIKSPS#LDVTVPEAELNLETPEISVGGK	tr|E9PFZ2|E9PFZ2	6.45	7	ELHHLQEQN@VSNAFLDKGEFYIGSK
sp|Q9NUW8|TYDP1	12.5	7	AAWGALEK	sp|Q09666|AHNK	38.01	212	ADLDVS#GPKVDIDVPDVNIEGPDAK	tr|E9PFZ2|E9PFZ2	6.45	7	EN@LTAPGSDSAVFFEQGTTR
sp|Q9NUW8|TYDP1	12.5	7	EWIDVIHK	sp|Q09666|AHNK	38.01	212	ADLGVS#GPKVDIDVPDVNLEAPEGK	sp|Q9HBB8-2|CDHR5	7.68	4	GNVN@GTFIIHPDSGN@LTVAR
sp|Q9NUW8|TYDP1	12.5	7	GNPFQFYLTR	sp|Q09666|AHNK	38.01	212	AEAPLPS#PK	sp|Q9HBB8-2|CDHR5	7.68	4	ITN@HSHFR
sp|Q9NUW8|TYDP1	12.5	7	NGTQLM^IR	sp|Q09666|AHNK	38.01	212	AGAIS#ASGPELQGAGHSK	sp|Q9HBB8-2|CDHR5	7.68	4	VEEDTKVN@STVIPETQLQAEDR
sp|Q9NUW8|TYDP1	12.5	7	SSVPLYLIYPSVENVR	sp|Q09666|AHNK	38.01	212	AGAISAS#GPELQGAGHSK	sp|Q9HBB8-2|CDHR5	7.68	4	VN@STVIPETQLQAEDR
sp|Q9NUW8|TYDP1	12.5	7	SYELGVLFLPSAFGLDSFK	sp|Q09666|AHNK	38.01	212	AGLRVS#APEVSVGHK	tr|Q5JSG7|Q5JSG7	1.47	2	EGYYADN@STGR
sp|Q9NUW8|TYDP1	12.5	7	VSGVKPK	sp|Q09666|AHNK	38.01	212	APDVEGQGLDWS#LK	tr|Q5JSG7|Q5JSG7	1.47	2	TCTEFHN@CTECR
sp|P98194-4|AT2C1	41.97	29	AADIGVAMGQTGTDVCK	sp|Q09666|AHNK	38.01	212	APS#LDIKGPEVDVSGPK	tr|E9PKC6|E9PKC6	29.49	5	AFN@STLPTMAQMEK
sp|P98194-4|AT2C1	41.97	29	AFHGWNEFDISEDEPLWK	sp|Q09666|AHNK	38.01	212	AS#LGS#LEGEAEAEASS#PK	tr|E9PKC6|E9PKC6	29.49	5	AFN@STLPTMAQM^EK
sp|P98194-4|AT2C1	41.97	29	ASELPVSEVASILQADLQNGLNK	sp|Q09666|AHNK	38.01	212	AS#LGS#LEGEAEAEASSPK	tr|E9PKC6|E9PKC6	29.49	5	AFN@STLPTM^AQMEK
sp|P98194-4|AT2C1	41.97	29	DLVPGDTVCLSVGDR	sp|Q09666|AHNK	38.01	212	AS#LGSLEGEAEAEASSPK	tr|E9PKC6|E9PKC6	29.49	5	AFN@STLPTM^AQM^EK
sp|P98194-4|AT2C1	41.97	29	DNVITPR	sp|Q09666|AHNK	38.01	212	ASLGS#LEGEAEAEASS#PK	tr|E9PKC6|E9PKC6	29.49	5	QIDLN@ITCR
sp|P98194-4|AT2C1	41.97	29	EAADMILVDDDFQTIMSAIEEGK	sp|Q09666|AHNK	38.01	212	ASLGS#LEGEAEAEASSPK	tr|H0YNF6|H0YNF6	20.5	4	LPADCIDCTTN@FSCTY
sp|P98194-4|AT2C1	41.97	29	EAVTTLIASGVSIK	sp|Q09666|AHNK	38.01	212	ASLGSLEGEAEAEAS#SPK	tr|H0YNF6|H0YNF6	20.5	4	NFIIN@MTCR
sp|P98194-4|AT2C1	41.97	29	GIYNNIK	sp|Q09666|AHNK	38.01	212	ASLGSLEGEAEAEASS#PKGK	tr|H0YNF6|H0YNF6	20.5	4	NFIIN@M^TCR
sp|P98194-4|AT2C1	41.97	29	GQTLTLTQQQR	sp|Q09666|AHNK	38.01	212	DDGVFVQEVTQNS#PAAR	tr|H0YNF6|H0YNF6	20.5	4	YPAN@CTVR
sp|P98194-4|AT2C1	41.97	29	GVVIGTGENSEFGEVFK	sp|Q09666|AHNK	38.01	212	DIDIS#SPEFK	tr|D3YTA8|D3YTA8	4.24	1	AFGIVECVLCTCN@VTK
sp|P98194-4|AT2C1	41.97	29	IVEAGCVCNDAVIR	sp|Q09666|AHNK	38.01	212	EFS#GPSTPTGT#LEFEGGEVSLEGGK	sp|Q9HCB6|SPON1	1.24	1	LTFYGN@WSEK
sp|P98194-4|AT2C1	41.97	29	KAEYPFSSEQK	sp|Q09666|AHNK	38.01	212	EFSGPS#T#PTGTLEFEGGEVSLEGGK	tr|J3QLU9|J3QLU9	7.3	3	FPDEEGACQPCPIN@CTHSCVDLDDKGCPAEQR
sp|P98194-4|AT2C1	41.97	29	KAEYPFSSEQKWM^AVKCVHRTQQDRPEICFM^K	sp|Q09666|AHNK	38.01	212	EFSGPS#TPTGTLEFEGGEVSLEGGK	tr|J3QLU9|J3QLU9	7.3	3	GHCWGPGPTQCVN@CSQFLR
sp|P98194-4|AT2C1	41.97	29	KASELPVSEVASILQADLQNGLNK	sp|Q09666|AHNK	38.01	212	EFSGPST#PT#GTLEFEGGEVSLEGGK	tr|J3QLU9|J3QLU9	7.3	3	HSDCLACLHFN@HSGICELHCPALVTY
sp|P98194-4|AT2C1	41.97	29	KLPIVETLGCCNVICSDK	sp|Q09666|AHNK	38.01	212	EFSGPST#PTGTLEFEGGEVSLEGGK	sp|Q99715-2|COCA1	3.32	6	DSGLSVPLTDQGTTLYLN@VTDLK
sp|P98194-4|AT2C1	41.97	29	LFEAVDLSIDESSLTGETTPCSK	sp|Q09666|AHNK	38.01	212	EFSGPSTPTGT#LEFEGGEVSLEGGK	sp|Q99715-2|COCA1	3.32	6	EAGN@ITTDGYEILGK
sp|P98194-4|AT2C1	41.97	29	LVPPECHCVR	sp|Q09666|AHNK	38.01	212	ELLLPNWQGS#GSHGLTIAQR	sp|Q99715-2|COCA1	3.32	6	MLEAYN@LTEK
sp|P98194-4|AT2C1	41.97	29	MGLDGLQQDYIR	sp|Q09666|AHNK	38.01	212	EVFSSCSS#EVVLSGDDEEYQR	sp|Q99715-2|COCA1	3.32	6	M^LEAYN@LTEK
sp|P98194-4|AT2C1	41.97	29	MGSAGLR	sp|Q09666|AHNK	38.01	212	EVFSSCSSEVVLS#GDDEEYQR	sp|Q99715-2|COCA1	3.32	6	N@ATSNSLTVK
sp|P98194-4|AT2C1	41.97	29	MIPVLTSK	sp|Q09666|AHNK	38.01	212	FGT#FGGLGSK	sp|Q99715-2|COCA1	3.32	6	NLQVYN@ATSNSLTVK
sp|P98194-4|AT2C1	41.97	29	MITGDSQETAVAIASR	sp|Q09666|AHNK	38.01	212	FKAEAPLPS#PK	sp|Q9Y6N7-6|ROBO1	0.58	1	VWCLGN@ETR
sp|P98194-4|AT2C1	41.97	29	MMQAEEAPK	sp|Q09666|AHNK	38.01	212	FS#MPGFK	sp|Q6P4Q7|CNNM4	3.1	2	DLVVQQLVN@VSR
sp|P98194-4|AT2C1	41.97	29	SMDLLGK	sp|Q09666|AHNK	38.01	212	FS#MPGFKGEGPDVDVNLPK	sp|Q6P4Q7|CNNM4	3.1	2	GN@TSGVLVVLTK
sp|P98194-4|AT2C1	41.97	29	SNIAFMGTLVR	sp|Q09666|AHNK	38.01	212	FS#MPSLK	sp|Q6FHJ7|SFRP4	24.57	5	HMPWN@ITR
sp|P98194-4|AT2C1	41.97	29	SVFEIGLCSNR	sp|Q09666|AHNK	38.01	212	FS#M^PGFK	sp|Q6FHJ7|SFRP4	24.57	5	MPNHLHHSTQENAILAIEQYEELVDVN@CSAVLR
sp|P98194-4|AT2C1	41.97	29	TQQDRPEICFMK	sp|Q09666|AHNK	38.01	212	FS#VPGFK	sp|Q6FHJ7|SFRP4	24.57	5	MYN@HSWPESLACDELPVYDR
sp|P98194-4|AT2C1	41.97	29	TSQSVSGEEIDAMDVQQLSQIVPK	sp|Q09666|AHNK	38.01	212	FS#VSGAK	sp|Q6FHJ7|SFRP4	24.57	5	N@YSYVIHAK
sp|P98194-4|AT2C1	41.97	29	VTAPQPAATNGDLASR	sp|Q09666|AHNK	38.01	212	FSMPS#LKGEGPEFDVNLSK	sp|Q6FHJ7|SFRP4	24.57	5	TQVPLITN@SSCQCPH
sp|P98194-4|AT2C1	41.97	29	WM^AVKCVHRTQQDRPEICFMKGAYEQVIK	sp|Q09666|AHNK	38.01	212	FSMPS#LKGEGPEVDVNLPK	sp|P43307-2|SSRA	17.76	5	AVFN@QTVTVIER
sp|P10398|ARAF	38.28	17	DQIIFMVGR	sp|Q09666|AHNK	38.01	212	GDFDVS#VPKVEGTLK	sp|P43307-2|SSRA	17.76	5	DLNGNVFQDAVFN@QTVTVIER
sp|P10398|ARAF	38.28	17	DSGYYWEVPPSEVQLLK	sp|Q09666|AHNK	38.01	212	GDLDAS#VPSMK	sp|P43307-2|SSRA	17.76	5	IQN@FTALPLNTVVPPQR
sp|P10398|ARAF	38.28	17	EERPLFPQILATIELLQR	sp|Q09666|AHNK	38.01	212	GDLKS#S#KASLGS#LEGEAEAEASSPK	sp|P43307-2|SSRA	17.76	5	VFN@QTVTVIER
sp|P10398|ARAF	38.28	17	FDMVQLIDVAR	sp|Q09666|AHNK	38.01	212	GDLKS#SKAS#LGSLEGEAEAEASSPK	sp|P43307-2|SSRA	17.76	5	YPQDYQFYIQN@FTALPLNTVVPPQR
sp|P10398|ARAF	38.28	17	GLNQDCCVVYR	sp|Q09666|AHNK	38.01	212	GDLKSS#KAS#LGS#LEGEAEAEASSPK	sp|P04035-2|HMDH	1.92	1	WIADPSPQN@STADTSK
sp|P10398|ARAF	38.28	17	IGDFGLATVK	sp|Q09666|AHNK	38.01	212	GDRS#PEPGQTWTR	tr|F8WE81|F8WE81	1.31	1	M^TRN@GTQLQNFTLDR
sp|P10398|ARAF	38.28	17	IGTGSFGTVFR	sp|Q09666|AHNK	38.01	212	GDVDVS#LPKLEGDLTGPSVDVEVPDVELECPDAK	sp|Q8N766-4|EMC1	1.03	1	FINYN@QTVSR
sp|P10398|ARAF	38.28	17	ISSNCPK	sp|Q09666|AHNK	38.01	212	GDVDVS#LPKVEGDLK	tr|Q8WV88|Q8WV88	2.59	1	FN@VSSVEK
sp|P10398|ARAF	38.28	17	QHEAPSNRPLNELLTPQGPSPR	sp|Q09666|AHNK	38.01	212	GDVPS#VGLEGPDVDLQGPEAK	tr|F5GXC5|F5GXC5	3.45	1	LLENVPCNN@ASCEEAR
sp|P10398|ARAF	38.28	17	QQFYHSVQDLSGGSR	sp|Q09666|AHNK	38.01	212	GEETGIDVTLPTGEVTVPGVSGDVS#LPEIATGGLEGK	sp|Q86SQ4-2|GP126	3.52	4	GFN@ASYIR
sp|P10398|ARAF	38.28	17	QTAQGMDYLHAK	sp|Q09666|AHNK	38.01	212	GGADVSGGVS#APDISLGEGHLSVK	sp|Q86SQ4-2|GP126	3.52	4	ILSN@LSCNVK
sp|P10398|ARAF	38.28	17	SNNIFLHEGLTVK	sp|Q09666|AHNK	38.01	212	GGADVSGGVSAPDIS#LGEGHLSVK	sp|Q86SQ4-2|GP126	3.52	4	NN@ESLDEGLR
sp|P10398|ARAF	38.28	17	TFFSLAFCDFCLK	sp|Q09666|AHNK	38.01	212	GGLKGS#EVGFHGAAPDISVK	sp|Q86SQ4-2|GP126	3.52	4	SFGGWN@TSGCVAHR
sp|P10398|ARAF	38.28	17	TQADELPACLLSAAR	sp|Q09666|AHNK	38.01	212	GGQIGLQAPGLS#VSGPQGHLESGSGK	tr|K7ELK9|K7ELK9	22.61	2	FSVVYTPVTN@TTQQIMNK
sp|P10398|ARAF	38.28	17	VPTVCVDMSTNR	sp|Q09666|AHNK	38.01	212	GGQIGLQAPGLSVSGPQGHLESGS#GK	tr|K7ELK9|K7ELK9	22.61	2	VDTFN@ESR
sp|P10398|ARAF	38.28	17	VSQPTAEQAQAFK	sp|Q09666|AHNK	38.01	212	GGVT#GSPEAS#ISGSK	sp|Q8NBJ4-2|GOLM1	7.42	4	AVLVNN@ITTGER
sp|P10398|ARAF	38.28	17	WSGAQPLEQPSGSVLWMAAEVIR	sp|Q09666|AHNK	38.01	212	GGVT#GSPEASISGS#KGDLK	sp|Q8NBJ4-2|GOLM1	7.42	4	LQQDVLQFQKN@QTNLER
sp|Q9NY93|DDX56	28.88	11	AIPLALEGK	sp|Q09666|AHNK	38.01	212	GGVTGS#PEAS#IS#GSKGDLK	sp|Q8NBJ4-2|GOLM1	7.42	4	QKN@QTNLER
sp|Q9NY93|DDX56	28.88	11	ANNPGIVLTFVLPTEQFHLGK	sp|Q09666|AHNK	38.01	212	GGVTGS#PEASIS#GSKGDLK	sp|Q8NBJ4-2|GOLM1	7.42	4	VNN@ITTGER
sp|Q9NY93|DDX56	28.88	11	ASDPEAGVAR	sp|Q09666|AHNK	38.01	212	GGVTGS#PEASISGSK	tr|H0YMR1|H0YMR1	17.58	1	FEAEHISN@YTALLLSR
sp|Q9NY93|DDX56	28.88	11	AVLMEKPDVVVGTPSR	sp|Q09666|AHNK	38.01	212	GGVTGSPEAS#ISGSK	sp|Q5JPE7-2|NOMO2	5.07	5	ENVGIYN@LSK
sp|Q9NY93|DDX56	28.88	11	ELILHNPVTLK	sp|Q09666|AHNK	38.01	212	GGVTGSPEASIS#GSKGDLK	sp|Q5JPE7-2|NOMO2	5.07	5	LEN@ITTGTYTIH
sp|Q9NY93|DDX56	28.88	11	GIDFHHVSAVLNFDLPPTPEAYIHR	sp|Q09666|AHNK	38.01	212	GGVTGSPEASISGS#K	sp|Q5JPE7-2|NOMO2	5.07	5	LEN@ITTGTYTIHAQK
sp|Q9NY93|DDX56	28.88	11	GPILLPYQFR	sp|Q09666|AHNK	38.01	212	GGVTGSPEASISGS#KGDLK	sp|Q5JPE7-2|NOMO2	5.07	5	SDVEIN@YSLIEIK
sp|Q9NY93|DDX56	28.88	11	LFLEQFSIPTCVLNGELPLR	sp|Q09666|AHNK	38.01	212	GHYEVT#GSDDETGK	sp|Q5JPE7-2|NOMO2	5.07	5	VTNSNANAASPLIVAGYN@VSGSVR
sp|Q9NY93|DDX56	28.88	11	LGHVPDYLVPPALR	sp|Q09666|AHNK	38.01	212	GHYEVT#GSDDETGKLQGSGVSLASK	sp|Q09328|MGT5A	1.21	1	QN@QSLVYGK
sp|Q9NY93|DDX56	28.88	11	MEEIEGFR	sp|Q09666|AHNK	38.01	212	GHYEVTGS#DDETGK	sp|Q9ULF5|S39AA	2.29	1	DLNEDDHHHECLN@VTQLLK
sp|Q9NY93|DDX56	28.88	11	VANVSAAEDSVSQR	sp|Q09666|AHNK	38.01	212	GHYEVTGS#DDETGKLQGSGVSLASK	sp|Q29974|2B1G	4.14	2	ECHFFN@GTER
sp|Q15819|UB2V2	68.28	11	GVGDGTVSWGLEDDEDMTLTR	sp|Q09666|AHNK	38.01	212	GHYEVTGSDDET#GKLQGSGVSLASK	sp|Q29974|2B1G	4.14	2	RECHFFN@GTER
sp|Q15819|UB2V2	68.28	11	GVGDGTVSWGLEDDEDM^TLTR	sp|Q09666|AHNK	38.01	212	GKGGVTGS#PEASISGSK	sp|Q6PCB0-2|VWA1	13.73	1	QQLPGN@ATDWIWAGLDPDTDYDVALVPESNVR
sp|Q15819|UB2V2	68.28	11	INMNGINNSSGMVDAR	sp|Q09666|AHNK	38.01	212	GPAFNMAS#PESDFGINLK	tr|M0R1Q1|M0R1Q1	20.39	8	GN@VTFTIPANR
sp|Q15819|UB2V2	68.28	11	LLEELEEGQK	sp|Q09666|AHNK	38.01	212	GPAFNM^AS#PESDFGINLK	tr|M0R1Q1|M0R1Q1	20.39	8	HMGN@VTFTIPANR
sp|Q15819|UB2V2	68.28	11	LPQPPEGQTYNN	sp|Q09666|AHNK	38.01	212	GPEIDIKGPS#LDIDTPDVNIEGPEGK	tr|M0R1Q1|M0R1Q1	20.39	8	TNHMGN@VTFTIPANR
sp|Q15819|UB2V2	68.28	11	TNYENR	sp|Q09666|AHNK	38.01	212	GPHVDVS#GPDIDIEGPEGK	tr|M0R1Q1|M0R1Q1	20.39	8	TNHM^GN@VTFTIPANR
sp|Q15819|UB2V2	68.28	11	VVLQELR	sp|Q09666|AHNK	38.01	212	GPQITGPS#LEGDLGLK	tr|M0R1Q1|M0R1Q1	20.39	8	TVLTPATNHMGN@VTF
sp|Q15819|UB2V2	68.28	11	WQNSYSIK	sp|Q09666|AHNK	38.01	212	GPQVALKGS#RVDIETPNLEGTLTGPR	tr|M0R1Q1|M0R1Q1	20.39	8	TVLTPATNHMGN@VTFTIPANR
sp|Q15819|UB2V2	68.28	11	WTGMIIGPPR	sp|Q09666|AHNK	38.01	212	GPQVS#GELK	tr|M0R1Q1|M0R1Q1	20.39	8	TVLTPATNHM^GN@VTF
sp|Q15819|UB2V2	68.28	11	WTGM^IIGPPR	sp|Q09666|AHNK	38.01	212	GPQVS#GELKGPGVDVNLK	tr|M0R1Q1|M0R1Q1	20.39	8	TVLTPATNHM^GN@VTFTIPANR
sp|Q15819|UB2V2	68.28	11	YPEAPPSVR	sp|Q09666|AHNK	38.01	212	GPQVS#SALNLDTSK	tr|Q9UEL6|Q9UEL6	18.03	2	DASINIENMQFIHN@GTYICDVK
sp|Q9NVS2|RT18A	51.02	11	ESPNPPNPSGQCPICR	sp|Q09666|AHNK	38.01	212	GPS#LDIDTPDVNIEGPEGK	tr|Q9UEL6|Q9UEL6	18.03	2	EIFVAN@GTQGK
sp|Q9NVS2|RT18A	51.02	11	EVVETQEGK	sp|Q09666|AHNK	38.01	212	GPS#LKGDLDASVPSMK	sp|Q9H173|SIL1	3.25	2	FN@SSSSSLEEK
sp|Q9NVS2|RT18A	51.02	11	FREVVETQEGK	sp|Q09666|AHNK	38.01	212	GPSLDIDT#PDVNIEGPEGK	sp|Q9H173|SIL1	3.25	2	LINKFN@SSSSSLEEK
sp|Q9NVS2|RT18A	51.02	11	ITGLCQEEHR	sp|Q09666|AHNK	38.01	212	GS#RVDIETPNLEGTLTGPR	tr|F5H628|F5H628	1.87	5	EVN@DTLLVNELK
sp|Q9NVS2|RT18A	51.02	11	KIEECVK	sp|Q09666|AHNK	38.01	212	HRS#NS#FSDER	tr|F5H628|F5H628	1.87	5	KEVN@DTLLVNELK
sp|Q9NVS2|RT18A	51.02	11	LPEGVVPK	sp|Q09666|AHNK	38.01	212	HRS#NSFSDER	tr|F5H628|F5H628	1.87	5	LKEVN@DTLLVNELK
sp|Q9NVS2|RT18A	51.02	11	MPVGSPLLR	sp|Q09666|AHNK	38.01	212	HRSNSFSDEREFSGPSTPT#GT#LEFEGGEVSLEGGK	tr|F5H628|F5H628	1.87	5	N@DTLLVNELK
sp|Q9NVS2|RT18A	51.02	11	SKPQLNR	sp|Q09666|AHNK	38.01	212	IDVTAPDVS#IEEPEGK	tr|F5H628|F5H628	1.87	5	VN@DTLLVNELK
sp|Q9NVS2|RT18A	51.02	11	TTIIEGR	sp|Q09666|AHNK	38.01	212	IKGDVPS#VGLEGPDVDLQGPEAK	sp|Q3ZCQ3|F174B	9.43	1	ESRPPPGPGPGN@TTR
sp|Q9NVS2|RT18A	51.02	11	WAPGSVKPIYK	sp|Q09666|AHNK	38.01	212	IS#APNVDFNLEGPK	tr|D6RF86|D6RF86	3.45	1	EDAQIN@TTIGSVTAQDPDAAR
sp|Q9NVS2|RT18A	51.02	11	YNYDDVLLLSQFIR	sp|Q09666|AHNK	38.01	212	IS#IPDVDLDLK	sp|P54855|UDB15	8.68	2	GHEVTVLTSSASTLVN@ASK
sp|P62701|RS4X	66.54	27	DANGNSFATR	sp|Q09666|AHNK	38.01	212	IS#IPDVDLDLKGPK	sp|P54855|UDB15	8.68	2	SLGSMISN@MSEESANMIASALAQIPQK
sp|P62701|RS4X	66.54	27	ECLPLIIFLR	sp|Q09666|AHNK	38.01	212	IS#IPDVGLHLK	tr|E9PQ34|E9PQ34	5.63	1	SLSN@STAR
sp|P62701|RS4X	66.54	27	ERHPGSFDVVHVK	sp|Q09666|AHNK	38.01	212	IS#MPDFDLHLK	tr|C9JB68|C9JB68	16.07	1	GLNIALVN@GTTGAVLGQK
sp|P62701|RS4X	66.54	27	FDTGNLCMVTGGANLGR	sp|Q09666|AHNK	38.01	212	IS#MPDFDLNLK	tr|F2Z2M7|F2Z2M7	11.88	1	YLETLPN@TSIIIPFHNEGWSSLLR
sp|P62701|RS4X	66.54	27	FDTGNLCM^VTGGANLGR	sp|Q09666|AHNK	38.01	212	IS#MPDIDFNLK	tr|H0YKJ9|H0YKJ9	25.61	3	N@QSVPLSCCR
sp|P62701|RS4X	66.54	27	GIPHLVTHDA	sp|Q09666|AHNK	38.01	212	IS#MPDIDLNLK	tr|H0YKJ9|H0YKJ9	25.61	3	QLHCCGIHN@YSDWENTDWFK
sp|P62701|RS4X	66.54	27	GIPHLVTHDAR	sp|Q09666|AHNK	38.01	212	IS#MPDIDLNLTGPK	tr|H0YKJ9|H0YKJ9	25.61	3	TYN@GTNPDAASR
sp|P62701|RS4X	66.54	27	GNKPWISLPR	sp|Q09666|AHNK	38.01	212	IS#MPDLDLHLK	tr|D6RD48|D6RD48	23.6	2	SPVQEN@SSDLNK
sp|P62701|RS4X	66.54	27	HPGSFDVVHVK	sp|Q09666|AHNK	38.01	212	IS#MPDVDFNLK	tr|D6RD48|D6RD48	23.6	2	YN@GTVGLWR
sp|P62701|RS4X	66.54	27	HWMLDK	sp|Q09666|AHNK	38.01	212	IS#MPDVDLHLK	tr|H9KV50|H9KV50	4.5	1	ETVLESSPILTLLN@ESFISTWSLVK
sp|P62701|RS4X	66.54	27	HWM^LDK	sp|Q09666|AHNK	38.01	212	IS#MPDVDLNLK	sp|Q14393-5|GAS6	4.49	1	GLYHLN@LTVGGIPFHEK
sp|P62701|RS4X	66.54	27	IGVITNR	sp|Q09666|AHNK	38.01	212	IS#MPDVGLNLK	tr|F8W1Q3|F8W1Q3	16.06	6	DVQIIVFPEDGIHGFN@FTR
sp|P62701|RS4X	66.54	27	ITPEEAK	sp|Q09666|AHNK	38.01	212	IS#MPDVNLNLK	tr|F8W1Q3|F8W1Q3	16.06	6	FN@DTEVLQR
sp|P62701|RS4X	66.54	27	KIFVGTK	sp|Q09666|AHNK	38.01	212	IS#MPEIDLNLK	tr|F8W1Q3|F8W1Q3	16.06	6	LEPHRFN@DTEVLQR
sp|P62701|RS4X	66.54	27	LSNIFVIGK	sp|Q09666|AHNK	38.01	212	IS#MPEVDLNLK	tr|F8W1Q3|F8W1Q3	16.06	6	NPVGLIGAEN@ATGETDPSHSK
sp|P62701|RS4X	66.54	27	LTGVFAPR	sp|Q09666|AHNK	38.01	212	IS#MPGFK	tr|F8W1Q3|F8W1Q3	16.06	6	WNPCLEPHRFN@DTEVLQR
sp|P62701|RS4X	66.54	27	LTIAEER	sp|Q09666|AHNK	38.01	212	IS#MSEVDLNVAAPK	tr|F8W1Q3|F8W1Q3	16.06	6	WNVNAPPTFHSEMMYDN@FTLVPVWGK
sp|P62701|RS4X	66.54	27	MDVISIDK	sp|Q09666|AHNK	38.01	212	IS#M^PDFDLHLK	sp|P22897|MRC1	1.72	2	TAHCN@ESFYFLCK
sp|P62701|RS4X	66.54	27	MVTGGANLGR	sp|Q09666|AHNK	38.01	212	IS#M^PDFDLNLK	sp|P22897|MRC1	1.72	2	WECKN@DTLLGIK
sp|P62701|RS4X	66.54	27	TDITYPAGFMDVISIDK	sp|Q09666|AHNK	38.01	212	IS#M^PDLDLHLK	sp|Q04900-5|MUC24	15.92	1	DESYCSHN@STVSDCQVGN@TTDFCSV
sp|P62701|RS4X	66.54	27	TDITYPAGFM^DVISIDK	sp|Q09666|AHNK	38.01	212	IS#M^PDLDLNLK	tr|H7BYX6|H7BYX6	2.11	1	DGQLLPSSN@YSNIK
sp|P62701|RS4X	66.54	27	TGENFR	sp|Q09666|AHNK	38.01	212	IS#M^PDVDLHLK	tr|H3BUW0|H3BUW0	5.49	1	GTAN@LSEAIR
sp|P62701|RS4X	66.54	27	VNDTIQIDLETGK	sp|Q09666|AHNK	38.01	212	IS#M^SEVDLNVAAPK	sp|Q13433|S39A6	4.9	3	KTN@ESVSEPR
sp|P62701|RS4X	66.54	27	VTGGANLGR	sp|Q09666|AHNK	38.01	212	ISMPDLDLHLKS#PK	sp|Q13433|S39A6	4.9	3	NTNENPQECFN@ASK
sp|P62701|RS4X	66.54	27	YALTGDEVK	sp|Q09666|AHNK	38.01	212	ISMQDVDLS#LGSPK	sp|Q13433|S39A6	4.9	3	YGEN@NSLSVEGFR
sp|P62701|RS4X	66.54	27	YALTGDEVKK	sp|Q09666|AHNK	38.01	212	ISM^PDLDLHLKS#PK	tr|G3V595|G3V595	23.28	5	FN@LTETSEAEIHQSFQHLLR
sp|P62701|RS4X	66.54	27	YPDPLIK	sp|Q09666|AHNK	38.01	212	ISM^QDVDLSLGS#PK	tr|G3V595|G3V595	23.28	5	LSLGAHN@TTLTEILK
sp|Q8TD47|RS4Y2	27	11	DANGNSFATR	sp|Q09666|AHNK	38.01	212	ISM^S#EVDLNVAAPK	tr|G3V595|G3V595	23.28	5	TLN@QSSDELQLSMGNAMFVK
sp|Q8TD47|RS4Y2	27	11	GIPHLVTHDA	sp|Q09666|AHNK	38.01	212	KGDRS#PEPGQTWTR	tr|G3V595|G3V595	23.28	5	TLN@QSSDELQLSM^GNAM^FVK
sp|Q8TD47|RS4Y2	27	11	GIPHLVTHDAR	sp|Q09666|AHNK	38.01	212	KIS#IPDVGLHLK	tr|G3V595|G3V595	23.28	5	YTGN@ASALFILPDQDK
sp|Q8TD47|RS4Y2	27	11	HWMLDK	sp|Q09666|AHNK	38.01	212	KIS#MPDVGLNLK	sp|P43121|MUC18	5.57	3	CGLSQSQGN@LSHVDWFSVHK
sp|Q8TD47|RS4Y2	27	11	HWM^LDK	sp|Q09666|AHNK	38.01	212	LDFEGPDAKLS#GPSLK	sp|P43121|MUC18	5.57	3	ENMVLN@LSCEASGHPR
sp|Q8TD47|RS4Y2	27	11	ICM^QHFLKIDGK	sp|Q09666|AHNK	38.01	212	LEGDLT#GPSVGVEVPDVELECPDAK	sp|P43121|MUC18	5.57	3	ENM^VLN@LSCEASGHPR
sp|Q8TD47|RS4Y2	27	11	LTGVFAPR	sp|Q09666|AHNK	38.01	212	LEGDLTGPS#VDVEVPDVELECPDAK	tr|F8W6U0|F8W6U0	6.57	1	NAYHN@VTAEQLFLK
sp|Q8TD47|RS4Y2	27	11	LTIAEER	sp|Q09666|AHNK	38.01	212	LEGELQAPDLELS#LPAIHVEGLDIK	sp|Q8IZA0-2|K319L	6.83	5	ALEVNTVTCQLN@CSDHGHCDSF
sp|Q8TD47|RS4Y2	27	11	YALTGDEVK	sp|Q09666|AHNK	38.01	212	LEGPDVS#LKGPGVDLPSVNLSMPK	sp|Q8IZA0-2|K319L	6.83	5	ALEVNTVTCQLN@CSDHGHCDSFTK
sp|Q8TD47|RS4Y2	27	11	YALTGDEVKK	sp|Q09666|AHNK	38.01	212	LKGDVDVS#LPEVEGEMK	sp|Q8IZA0-2|K319L	6.83	5	DEGSPAAGEVLN@HSDHHPILF
sp|Q8TD47|RS4Y2	27	11	YPDPLIK	sp|Q09666|AHNK	38.01	212	LKGEIDAS#VPELEGDLR	sp|Q8IZA0-2|K319L	6.83	5	TVTCQLN@CSDHGHCDSFTK
sp|Q96JE7|SC16B	3.3	2	GAVPLYNPSQVPQLPTATSLNRPNR	sp|Q09666|AHNK	38.01	212	LKS#EDGVEGDLGETQSR	sp|Q8IZA0-2|K319L	6.83	5	VIVEGQNAHGEGYVN@VTVKPEPR
sp|Q96JE7|SC16B	3.3	2	SFIPSFQVYK	sp|Q09666|AHNK	38.01	212	LPDMS#VKTPK	tr|D6RIH7|D6RIH7	9.02	1	TIN@YSVILSTR
sp|Q9NSK0|KLC4	62.68	30	AASLNYLNQPSAAPLQVSR	sp|Q09666|AHNK	38.01	212	LPQFGISTPGS#DLHVNAK	sp|P18564|ITB6	11.55	4	EVEVN@SSK
sp|Q9NSK0|KLC4	62.68	30	ALAIYEGQLGPDNPNVAR	sp|Q09666|AHNK	38.01	212	LPS#GSGAAS#PTGSAVDIR	sp|P18564|ITB6	11.55	4	GCALGGAETCEDCLLIGPQCAWCAQEN@FTHPSGVGER
sp|Q9NSK0|KLC4	62.68	30	DELAGTQQR	sp|Q09666|AHNK	38.01	212	LPS#GSGAASPTGSAVDIR	sp|P18564|ITB6	11.55	4	QKN@SSDIVQIAPQSLILK
sp|Q9NSK0|KLC4	62.68	30	DSLDDLFPNEEEEDPSNGLSR	sp|Q09666|AHNK	38.01	212	LPSGS#GAASPTGSAVDIR	sp|P18564|ITB6	11.55	4	SGWTGEYCN@CTTSTDSCVSEDGVLCSGR
sp|Q9NSK0|KLC4	62.68	30	EAAHLLNDALSIR	sp|Q09666|AHNK	38.01	212	LPSGSGAAS#PTGSAVDIR	tr|F5H324|F5H324	6.07	2	N@HTITEQPMCFQR
sp|Q9NSK0|KLC4	62.68	30	EAEPLCQR	sp|Q09666|AHNK	38.01	212	LPTGQIS#GPEIK	tr|F5H324|F5H324	6.07	2	VLQWTGASGGLPTN@ETTFAK
sp|Q9NSK0|KLC4	62.68	30	ESTLGPDHPAVAATLNNLAVLYGK	sp|Q09666|AHNK	38.01	212	LQGS#GVSLASK	sp|P35555|FBN1	7.11	33	ALDSEERN@CTDIDECR
sp|Q9NSK0|KLC4	62.68	30	GHPDVATMLNILALVYR	sp|Q09666|AHNK	38.01	212	LQGSGVS#LASKK	sp|P35555|FBN1	7.11	33	AWGTPCEMCPAVN@TSEYK
sp|Q9NSK0|KLC4	62.68	30	GQGATAAQQGGYEIPAR	sp|Q09666|AHNK	38.01	212	LSS#SS#SNDSGNKVGIQLPEVELSVSTK	sp|P35555|FBN1	7.11	33	AWGTPCEM^CPAVN@TSEYK
sp|Q9NSK0|KLC4	62.68	30	LCQENQWLR	sp|Q09666|AHNK	38.01	212	LSSSS#SNDSGNK	sp|P35555|FBN1	7.11	33	CDSGFALDSEERN@CTDIDECR
sp|Q9NSK0|KLC4	62.68	30	LEAAETLEECALR	sp|Q09666|AHNK	38.01	212	LSSSSSNDS#GNKVGIQLPEVELSVSTK	sp|P35555|FBN1	7.11	33	CECPFGYILAGNECVDTDECSVGNPCGN@GTCK
sp|Q9NSK0|KLC4	62.68	30	LGPDNPNVARTKNNLASCYLK	sp|Q09666|AHNK	38.01	212	MEGGGAEVHAQLPS#LEGDLRGPDVK	sp|P35555|FBN1	7.11	33	CECPPGHQLSPN@ISAC
sp|Q9NSK0|KLC4	62.68	30	LSQEEILGSTR	sp|Q09666|AHNK	38.01	212	MPDVHFKS#PQISMSDIDLNLK	sp|P35555|FBN1	7.11	33	CECPPGHQLSPN@ISACIDINECELSAH
sp|Q9NSK0|KLC4	62.68	30	LVSQGLEALR	sp|Q09666|AHNK	38.01	212	MPEMS#IKPQKISIPDVGLHLK	sp|P35555|FBN1	7.11	33	CECPPGHQLSPN@ISACIDINECELSAHLCPNGR
sp|Q9NSK0|KLC4	62.68	30	NLGALYR	sp|Q09666|AHNK	38.01	212	MPFLS#ISSPK	sp|P35555|FBN1	7.11	33	CPAVN@TSEYK
sp|Q9NSK0|KLC4	62.68	30	NNLASCYLK	sp|Q09666|AHNK	38.01	212	MPS#LEISAPK	sp|P35555|FBN1	7.11	33	CTDLDECSN@GTHM
sp|Q9NSK0|KLC4	62.68	30	QGTDPISQTK	sp|Q09666|AHNK	38.01	212	MS#LPDVDLDLK	sp|P35555|FBN1	7.11	33	CTDLDECSN@GTHMC
sp|Q9NSK0|KLC4	62.68	30	QLNNLALLCQNQGK	sp|Q09666|AHNK	38.01	212	MYFPDVEFDIKS#PK	sp|P35555|FBN1	7.11	33	CTDLDECSN@GTHMCSQ
sp|Q9NSK0|KLC4	62.68	30	QYDEDGHTSEEK	sp|Q09666|AHNK	38.01	212	M^EGGGAEVHAQLPS#LEGDLRGPDVK	sp|P35555|FBN1	7.11	33	CTDLDECSN@GTHMCSQHADCK
sp|Q9NSK0|KLC4	62.68	30	QYDEDGHTSEEKEGDATK	sp|Q09666|AHNK	38.01	212	M^PFLS#ISSPK	sp|P35555|FBN1	7.11	33	CTDLDECSN@GTHM^CSQHADCK
sp|Q9NSK0|KLC4	62.68	30	SEHQAVLQSLSQTIECLQQGGHEEGLVHEK	sp|Q09666|AHNK	38.01	212	M^PFLSISS#PK	sp|P35555|FBN1	7.11	33	DACGN@GTCR
sp|Q9NSK0|KLC4	62.68	30	SEQAVAQLEEEK	sp|Q09666|AHNK	38.01	212	M^PS#LEISAPK	sp|P35555|FBN1	7.11	33	ECERDACGN@GTCR
sp|Q9NSK0|KLC4	62.68	30	SEQAVAQLEEEKK	sp|Q09666|AHNK	38.01	212	M^S#LPDVDLDLK	sp|P35555|FBN1	7.11	33	EMCPAVN@TSEYK
sp|Q9NSK0|KLC4	62.68	30	SMENIELGLSEAQVMLALASHLSTVESEK	sp|Q09666|AHNK	38.01	212	M^YFPDVEFDIKS#PK	sp|P35555|FBN1	7.11	33	EM^CPAVN@TSEYK
sp|Q9NSK0|KLC4	62.68	30	TLHNLVIQYAAQGR	sp|Q09666|AHNK	38.01	212	PS#LDIDT#PDVNIEGPEGK	sp|P35555|FBN1	7.11	33	GTPCEMCPAVN@TSEYK
sp|Q9NSK0|KLC4	62.68	30	TSQEGPGDSVK	sp|Q09666|AHNK	38.01	212	RLPS#GSGAASPTGSAVDIR	sp|P35555|FBN1	7.11	33	ILAGNECVDTDECSVGNPCGN@GTCK
sp|Q9NSK0|KLC4	62.68	30	VAELLGESDGR	sp|Q09666|AHNK	38.01	212	RVT#AYTVDVTGR	sp|P35555|FBN1	7.11	33	M^CPAVN@TSEYK
sp|Q9NSK0|KLC4	62.68	30	VLGTNHPDVAK	sp|Q09666|AHNK	38.01	212	S#GSGAASPTGSAVDIR	sp|P35555|FBN1	7.11	33	N@CTDIDECR
sp|Q9NSK0|KLC4	62.68	30	VSSPTVNTTLR	sp|Q09666|AHNK	38.01	212	S#LDVTVPEAELNLETPEISVGGK	sp|P35555|FBN1	7.11	33	NYYADN@QTCDGELLFN@MTK
sp|Q9NSK0|KLC4	62.68	30	YEVAVPLCK	sp|Q09666|AHNK	38.01	212	S#PEPGQTWTR	sp|P35555|FBN1	7.11	33	NYYADN@QTCDGELLFN@M^TK
sp|Q6P1X6|CH082	47.69	8	CEDRPVVFTHLLTADHGPPR	sp|Q09666|AHNK	38.01	212	S#PQISMSDIDLNLK	sp|P35555|FBN1	7.11	33	NYYADNQTCDGELLFN@MTK
sp|Q6P1X6|CH082	47.69	8	DPQFLVTFFSR	sp|Q09666|AHNK	38.01	212	S#PSLDVTVPEAELNLETPEISVGGK	sp|P35555|FBN1	7.11	33	NYYADNQTCDGELLFN@M^TK
sp|Q6P1X6|CH082	47.69	8	EYFYYVDHQGQLFLDDSK	sp|Q09666|AHNK	38.01	212	SGGVS#APDISLGEGHLSVK	sp|P35555|FBN1	7.11	33	PAVN@TSEYK
sp|Q6P1X6|CH082	47.69	8	LALTMDLAPLLLAAR	sp|Q09666|AHNK	38.01	212	SGPST#PTGTLEFEGGEVSLEGGK	sp|P35555|FBN1	7.11	33	SEERN@CTDIDECR
sp|Q6P1X6|CH082	47.69	8	LALTM^DLAPLLLAAR	sp|Q09666|AHNK	38.01	212	SKGHY#EVTGSDDETGK	sp|P35555|FBN1	7.11	33	SGGN@CTDVNECLDPTTCISGN
sp|Q6P1X6|CH082	47.69	8	LSYCGGGEALAVPFEPAR	sp|Q09666|AHNK	38.01	212	SKGHYEVTGS#DDETGK	sp|P35555|FBN1	7.11	33	TNDDQTM^CLDINECERDACGN@GTCR
sp|Q6P1X6|CH082	47.69	8	LYHPAPER	sp|Q09666|AHNK	38.01	212	SNS#FSDEREFSGPS#TPTGTLEFEGGEVSLEGGK	sp|P35555|FBN1	7.11	33	VLPVN@VTDY
sp|Q6P1X6|CH082	47.69	8	YEAAFPFLSPCGR	sp|Q09666|AHNK	38.01	212	SNS#FSDEREFSGPSTPTGTLEFEGGEVSLEGGK	sp|P35555|FBN1	7.11	33	VLPVN@VTDYCQLVR
sp|Q99543|DNJC2	33.82	19	AAGEPIK	sp|Q09666|AHNK	38.01	212	SPEPGQT#WTR	sp|P35555|FBN1	7.11	33	VN@VTDYCQLVR
sp|Q99543|DNJC2	33.82	19	AAQEQVLNASR	sp|Q09666|AHNK	38.01	212	SPQIS#MSDIDLNLK	sp|P35556|FBN2	2.37	11	ASQDQTMCMDVDECERHPCGN@GTCK
sp|Q99543|DNJC2	33.82	19	AFNSVDPTFDNSVPSK	sp|Q09666|AHNK	38.01	212	SPQIS#M^SDIDLNLK	sp|P35556|FBN2	2.37	11	ASQDQTM^CMDVDECERHPCGN@GTCK
sp|Q99543|DNJC2	33.82	19	AVNLFPAGTNSR	sp|Q09666|AHNK	38.01	212	SPQISMS#DIDLNLK	sp|P35556|FBN2	2.37	11	ASQDQTM^CM^DVDECERHPCGN@GTCK
sp|Q99543|DNJC2	33.82	19	AYEMLSDPVK	sp|Q09666|AHNK	38.01	212	SPQISM^S#DIDLNLK	sp|P35556|FBN2	2.37	11	DMEERN@CTDIDECR
sp|Q99543|DNJC2	33.82	19	DNFFEVFTPVFER	sp|Q09666|AHNK	38.01	212	SS#KAS#LGS#LEGEAEAEASSPK	sp|P35556|FBN2	2.37	11	HPCGN@GTCK
sp|Q99543|DNJC2	33.82	19	EFSYLDEEEKEK	sp|Q09666|AHNK	38.01	212	SS#KASLGS#LEGEAEAEASSPK	sp|P35556|FBN2	2.37	11	KASQDQTMCMDVDECERHPCGN@GTCK
sp|Q99543|DNJC2	33.82	19	FEGPYTDFTPWTTEEQK	sp|Q09666|AHNK	38.01	212	SSKAS#LGS#LEGEAEAEASSPK	sp|P35556|FBN2	2.37	11	LTILN@QTIDICK
sp|Q99543|DNJC2	33.82	19	GTAITHALTSASTLCQVEPVGR	sp|Q09666|AHNK	38.01	212	SSKAS#LGSLEGEAEAEASSPK	sp|P35556|FBN2	2.37	11	N@CTDIDECR
sp|Q99543|DNJC2	33.82	19	IAEAVPGR	sp|Q09666|AHNK	38.01	212	T#PDIDIHGPEGK	sp|P35556|FBN2	2.37	11	SYN@GTTCENELPFN@VTK
sp|Q99543|DNJC2	33.82	19	LELASLQCLNETLTSCTK	sp|Q09666|AHNK	38.01	212	T#PSFGISAPQVSIPDVNVNLK	sp|P35556|FBN2	2.37	11	SYN@GTTCENELPFNVTK
sp|Q99543|DNJC2	33.82	19	MLLLPSAADGR	sp|Q09666|AHNK	38.01	212	TPSFGISAPQVS#IPDVNVNLK	sp|P35556|FBN2	2.37	11	TILN@QTIDICK
sp|Q99543|DNJC2	33.82	19	MMEEVEK	sp|Q09666|AHNK	38.01	212	VDIDAPDVS#IEGPDAK	sp|Q32P28|P3H1	4.21	3	AYYNIGN@YTQAVECAK
sp|Q99543|DNJC2	33.82	19	M^MEEVEK	sp|Q09666|AHNK	38.01	212	VDIDT#PDIDIHGPEGK	sp|Q32P28|P3H1	4.21	3	VPLQSAHLYYN@VTEK
sp|Q99543|DNJC2	33.82	19	NWSEDDLQLLIK	sp|Q09666|AHNK	38.01	212	VDIDT#PDINIEGSEGK	sp|Q32P28|P3H1	4.21	3	YNIGN@YTQAVECAK
sp|Q99543|DNJC2	33.82	19	QAELEAAR	sp|Q09666|AHNK	38.01	212	VDIDTPDINIEGS#EGK	tr|F5H3L5|F5H3L5	4.24	2	AN@DSDQGANAEIEYTFHQAPEVVR
sp|Q99543|DNJC2	33.82	19	QIEEINEQIR	sp|Q09666|AHNK	38.01	212	VDIDTPDINIEGS#EGKFK	tr|F5H3L5|F5H3L5	4.24	2	VLDENDNAPYITAPSN@TSHK
sp|Q99543|DNJC2	33.82	19	TYPVNTPER	sp|Q09666|AHNK	38.01	212	VDIEAPDVS#LEGPEGK	tr|K7EMV8|K7EMV8	24.72	1	GSHFWEVAADGN@VSEPRPLQER
sp|Q99543|DNJC2	33.82	19	WFEAFVK	sp|Q09666|AHNK	38.01	212	VDINT#PDVDVHGPDWHLK	sp|Q8IV08|PLD3	5.1	3	DN@HTHSDIQVK
sp|P00738|HPT	73.89	39	ADQDQCIR	sp|Q09666|AHNK	38.01	212	VDTNAPDLS#LEGPEGK	sp|Q8IV08|PLD3	5.1	3	ELGVVMYN@CSCLAR
sp|P00738|HPT	73.89	39	AVGDKLPECEADDGCPKPPEIAHGYVEH	sp|Q09666|AHNK	38.01	212	VDVEVPDVS#LEGPEGK	sp|Q8IV08|PLD3	5.1	3	ELGVVM^YN@CSCLAR
sp|P00738|HPT	73.89	39	AVGDKLPECEADDGCPKPPEIAHGYVEHSVR	sp|Q09666|AHNK	38.01	212	VEAPS#LDVHMDSPDINIEGPDVK	tr|E9PEI6|E9PEI6	10.77	9	EMTANEN@TTLFPAEPTEHGER
sp|P00738|HPT	73.89	39	AVGDKLPECEAVCGKPK	sp|Q09666|AHNK	38.01	212	VEAPS#LDVHM^DSPDINIEGPDVK	tr|E9PEI6|E9PEI6	10.77	9	EM^TANEN@TTLFPAEPTEHGER
sp|P00738|HPT	73.89	39	AVHDLEEDTWYATGILSFDK	sp|Q09666|AHNK	38.01	212	VEAPSLDVHMDS#PDINIEGPDVK	tr|E9PEI6|E9PEI6	10.77	9	EWTANEN@TTLSPAEPTEHEEMTPLANEK
sp|P00738|HPT	73.89	39	DIAPTLTLYVGK	sp|Q09666|AHNK	38.01	212	VEAPSLDVHM^DS#PDINIEGPDVK	tr|E9PEI6|E9PEI6	10.77	9	LSSITSEATGN@ESHPYLNK
sp|P00738|HPT	73.89	39	DYAEVGR	sp|Q09666|AHNK	38.01	212	VES#DLKGPEVDIEGPEGK	tr|E9PEI6|E9PEI6	10.77	9	N@TTLTTETIK
sp|P00738|HPT	73.89	39	GSFPWQAK	sp|Q09666|AHNK	38.01	212	VES#EIKVPDVELK	tr|E9PEI6|E9PEI6	10.77	9	NTPVPEKPTENLGN@TTLTTETIK
sp|P00738|HPT	73.89	39	HYEGSTVPEKK	sp|Q09666|AHNK	38.01	212	VGIDT#PDIDIHGPEGK	tr|E9PEI6|E9PEI6	10.77	9	TPLANEN@TTLSPAEPTENR
sp|P00738|HPT	73.89	39	ILGGHLDAK	sp|Q09666|AHNK	38.01	212	VHAPGLNLS#GVGGK	tr|E9PEI6|E9PEI6	10.77	9	TPLANEN@TTSSPAEPTENR
sp|P00738|HPT	73.89	39	KQLVEIEK	sp|Q09666|AHNK	38.01	212	VKGS#LGATGEIK	tr|E9PEI6|E9PEI6	10.77	9	TPLANEN@TTTSPTESTEHGER
sp|P00738|HPT	73.89	39	KQWINK	sp|Q09666|AHNK	38.01	212	VKTPS#FGISAPQVSIPDVNVNLK	tr|G3V4I0|G3V4I0	3.44	3	EMFN@STYK
sp|P00738|HPT	73.89	39	LPECEADDGCPKPPEIAHGYVEH	sp|Q09666|AHNK	38.01	212	VQT#PEVDVK	tr|G3V4I0|G3V4I0	3.44	3	GYLTSFEMFN@STYK
sp|P00738|HPT	73.89	39	LPECEADDGCPKPPEIAHGYVEHSVR	sp|Q09666|AHNK	38.01	212	VS#APEVSVGHK	tr|G3V4I0|G3V4I0	3.44	3	GYLTSFEM^FN@STYK
sp|P00738|HPT	73.89	39	LPECEAVCGK	sp|Q09666|AHNK	38.01	212	VS#GPDLDLNLK	tr|A8MYE6|A8MYE6	10.25	5	DN@NSIICSGLGDCVCGQCLCHTSDVPGK
sp|P00738|HPT	73.89	39	LPECEAVCGKPK	sp|Q09666|AHNK	38.01	212	VS#VGAPDLSLEASEGSIK	tr|A8MYE6|A8MYE6	10.25	5	KDN@NSIICSGLGDCVCGQCLCHTSDVPGK
sp|P00738|HPT	73.89	39	LRTEGDGVYTLNDK	sp|Q09666|AHNK	38.01	212	VSMPDVELNLKS#PK	tr|A8MYE6|A8MYE6	10.25	5	LN@FTGPGDPDSIR
sp|P00738|HPT	73.89	39	LRTEGDGVYTLNNEK	sp|Q09666|AHNK	38.01	212	VSM^PDVELNLKS#PK	tr|A8MYE6|A8MYE6	10.25	5	LTN@NSNQFQTEVGK
sp|P00738|HPT	73.89	39	NPANPVQR	sp|Q09666|AHNK	38.01	212	VSVGAPDLS#LEASEGSIK	tr|A8MYE6|A8MYE6	10.25	5	N@CSAACPGLQLSNNPVK
sp|P00738|HPT	73.89	39	QLVEIEK	sp|Q09666|AHNK	38.01	212	VSVGAPDLSLEAS#EGSIK	sp|A8TX70-2|CO6A5	1.11	3	ELEGMAGNKN@NTIYVDNFDK
sp|P00738|HPT	73.89	39	SCAVAEYGVYVK	sp|Q09666|AHNK	38.01	212	VSVGAPDLSLEASEGS#IKLPK	sp|A8TX70-2|CO6A5	1.11	3	N@NTIYVDNFDK
sp|P00738|HPT	73.89	39	SPVGVQPILNEH	sp|Q9Y385|UB2J1	4.72	3	LST#SPDVIQGHQPR	sp|A8TX70-2|CO6A5	1.11	3	TQIQN@VSK
sp|P00738|HPT	73.89	39	SPVGVQPILNEHTF	sp|Q9Y385|UB2J1	4.72	3	RLS#TSPDVIQGHQPR	sp|P36269-2|GGT5	11.55	12	GFN@FSTESMAR
sp|P00738|HPT	73.89	39	SPVGVQPILNEHTFCAGM	sp|Q9Y385|UB2J1	4.72	3	RLST#SPDVIQGHQPR	sp|P36269-2|GGT5	11.55	12	GFN@FSTESMARPEGR
sp|P00738|HPT	73.89	39	SPVGVQPILNEHTFCAGMSK	tr|D6R925|D6R925	58.14	2	APESQSVT#PKPLETEPSR	sp|P36269-2|GGT5	11.55	12	GFN@FSTESM^ARPEGR
sp|P00738|HPT	73.89	39	SPVGVQPILNEHTFCAGM^SK	tr|D6R925|D6R925	58.14	2	RLDS#CGKPGELGLPHPLSTGGLPVASEDGALR	sp|P36269-2|GGT5	11.55	12	GQN@QTQRPF
sp|P00738|HPT	73.89	39	TEGDGVYTLNDK	sp|Q53HC9|TSSC1	8.79	4	MVSISSEPFGHLVDDDDIS#DQEDHR	sp|P36269-2|GGT5	11.55	12	QLFFN@GTEPLRPQD
sp|P00738|HPT	73.89	39	TEGDGVYTLNDKK	sp|Q53HC9|TSSC1	8.79	4	MVSISSEPFGHLVDDDDIS#DQEDHRSEEK	sp|P36269-2|GGT5	11.55	12	QLFFN@GTEPLRPQDPLPWPA
sp|P00738|HPT	73.89	39	TEGDGVYTLNNEK	sp|Q53HC9|TSSC1	8.79	4	VILSNMVSISSEPFGHLVDDDDIS#DQEDHR	sp|P36269-2|GGT5	11.55	12	QLFFN@GTEPLRPQDPLPWPALA
sp|P00738|HPT	73.89	39	VDSGNDVTDIADDGCPKPPEIAHGYVEHSVR	sp|Q53HC9|TSSC1	8.79	4	VILSNMVSISSEPFGHLVDDDDIS#DQEDHRSEEK	sp|P36269-2|GGT5	11.55	12	QLFFN@GTEPLRPQDPLPWPALAT
sp|P00738|HPT	73.89	39	VGYVSGW	sp|Q6UN15|FIP1	9.26	10	DHS#PT#PSVFNSDEER	sp|P36269-2|GGT5	11.55	12	QLFFN@GTEPLRPQDPLPWPALATTL
sp|P00738|HPT	73.89	39	VGYVSGWGR	sp|Q6UN15|FIP1	9.26	10	DHS#PTPS#VFNSDEER	sp|P36269-2|GGT5	11.55	12	QLFFN@GTEPLRPQDPLPWPALATTLETVATEGVEVF
sp|P00738|HPT	73.89	39	VMPICLPSK	sp|Q6UN15|FIP1	9.26	10	DHS#PTPSVFNS#DEERYR	sp|P36269-2|GGT5	11.55	12	QLFFN@GTEPLRPQDPLPWPALATTLETVATEGVEVFY
sp|P00738|HPT	73.89	39	VM^PICLPSK	sp|Q6UN15|FIP1	9.26	10	DHS#PTPSVFNSDEER	sp|P36269-2|GGT5	11.55	12	QLFFN@GTEPLRPQDPLPWPALATTLETVATEGVEVFYTGR
sp|P00738|HPT	73.89	39	VTSIQDWVQK	sp|Q6UN15|FIP1	9.26	10	DLDENEVERPEEENASANPPS#GIEDETAENGVPKPK	sp|P55058|PLTP	12.58	4	EGHFYYN@ISEVK
sp|P00738|HPT	73.89	39	YQEDTCYGDAGSAFAVHDLEEDTWYATGILSFDK	sp|Q6UN15|FIP1	9.26	10	ERDHS#PT#PSVFNSDEER	sp|P55058|PLTP	12.58	4	N@WSLPNR
sp|P00738|HPT	73.89	39	YSQVDIGLIK	sp|Q6UN15|FIP1	9.26	10	ERDHS#PTPS#VFNSDEER	sp|P55058|PLTP	12.58	4	VSN@VSCQASVSR
sp|P00738|HPT	73.89	39	YVMLPVADQDQCIR	sp|Q6UN15|FIP1	9.26	10	ERDHS#PTPSVFNS#DEERYR	sp|P55058|PLTP	12.58	4	VTELQLTSSELDFQPQQELMLQITN@ASLGLR
sp|P00738|HPT	73.89	39	YVM^LPVADQDQCIR	sp|Q6UN15|FIP1	9.26	10	ERDHS#PTPSVFNSDEER	tr|B3KWK7|B3KWK7	26.29	3	AYLLPAPPAPGN@ASESEEDR
sp|Q5T013|HYI	61.37	11	AAGSSGFEAVEVAWPYAETPEALAR	sp|Q6UN15|FIP1	9.26	10	ERDHSPT#PSVFNSDEER	tr|B3KWK7|B3KWK7	26.29	3	GLCVN@ASAVSR
sp|Q5T013|HYI	61.37	11	AEMEAVFLENLR	sp|P84243|H33	38.24	4	EIAQDFKT#DLR	tr|B3KWK7|B3KWK7	26.29	3	YKVDYESQSTDTQN@FSSESK
sp|Q5T013|HYI	61.37	11	EFLPIVGHVQVAQVPGR	sp|P84243|H33	38.24	4	KS#APSTGGVK	tr|B1AQ11|B1AQ11	12.26	2	GVN@ESDIEK
sp|Q5T013|HYI	61.37	11	EGLEQAVR	sp|P84243|H33	38.24	4	QS#AAIGALQEASEAYLVGLFEDTNLCAIHAK	tr|B1AQ11|B1AQ11	12.26	2	VSSN@ETEIMK
sp|Q5T013|HYI	61.37	11	FSANLSWLFPELSGLPAR	sp|P84243|H33	38.24	4	QSAAIGALQEAS#EAYLVGLFEDTNLCAIHAK	sp|O60911|CATL2	5.99	1	YRPENSVAN@DTGFTVVAPGK
sp|Q5T013|HYI	61.37	11	GDTVEGLSWLR	sp|Q71DI3|H32	31.62	2	EIAQDFKT#DLR	sp|Q5T4D3-2|TMTC4	1.31	1	GN@QTAAIR
sp|Q5T013|HYI	61.37	11	GEMGLGAVPGR	sp|Q71DI3|H32	31.62	2	FQSSAVM^ALQEAS#EAYLVGLFEDTNLCAIHAK	sp|Q9Y639-3|NPTN	10.79	4	AN@ATIEVK
sp|Q5T013|HYI	61.37	11	GEPSSPGELNFPYLFQLLEDEGYK	tr|H7C1X5|H7C1X5	6.74	8	ELDRY#SLDSEDLYSR	sp|Q9Y639-3|NPTN	10.79	4	ENGMPMDIVN@TSGR
sp|Q5T013|HYI	61.37	11	GFVGCEYQPR	tr|H7C1X5|H7C1X5	6.74	8	ELDRYS#LDSEDLYSR	sp|Q9Y639-3|NPTN	10.79	4	GMPMDIVN@TSGR
sp|Q5T013|HYI	61.37	11	HAAGVLAQEDLVGLLEPINTR	tr|H7C1X5|H7C1X5	6.74	8	NSPAFLST#DLGDEDVGLGPPAPR	sp|Q9Y639-3|NPTN	10.79	4	N@ASNMEYR
sp|Q5T013|HYI	61.37	11	LVLINTPPGDQEK	tr|H7C1X5|H7C1X5	6.74	8	RAPS#PVVSPTEMNK	sp|Q15661-2|TRYB1	23.31	4	IIVHPQFYTAQIGADIALLELEEPVN@VSSHVH
sp|O60716-5|CTND1	68.27	71	AAALVLQTIWGYK	tr|H7C1X5|H7C1X5	6.74	8	RELDRY#SLDSEDLYSR	sp|Q15661-2|TRYB1	23.31	4	IIVHPQFYTAQIGADIALLELEEPVN@VSSHVHTV
sp|O60716-5|CTND1	68.27	71	ALSAIADLLTNEHER	tr|H7C1X5|H7C1X5	6.74	8	RNS#PAFLSTDLGDEDVGLGPPAPR	sp|Q15661-2|TRYB1	23.31	4	VN@GTWLQAGVVSWGEGCAQPNRPGIY
sp|O60716-5|CTND1	68.27	71	ALTDEVIIPHSGWER	tr|H7C1X5|H7C1X5	6.74	8	SKS#MTSELEELDKPEEIVPASK	sp|Q15661-2|TRYB1	23.31	4	VN@GTWLQAGVVSWGEGCAQPNRPGIYTR
sp|O60716-5|CTND1	68.27	71	AMGPDGLPVDASSVSNNYIQTLGR	tr|H7C1X5|H7C1X5	6.74	8	SKS#M^TSELEELDKPEEIVPASK	sp|Q9H3G5|CPVL	9.45	2	LLDGDLTSDPSYFQN@VTGCSNYYNFLR
sp|O60716-5|CTND1	68.27	71	DMDLTEVITGTLWNLSSHDSIK	sp|Q9Y4F1|FARP1	8.04	5	GVAPANVTLS#PNLSPDTK	sp|Q9H3G5|CPVL	9.45	2	QAIHVGN@QTFNDGTIVEK
sp|O60716-5|CTND1	68.27	71	DM^DLTEVITGTLWNLSSHDSIK	sp|Q9Y4F1|FARP1	8.04	5	LGAPENSGIS#TLER	tr|F5H7K3|F5H7K3	2.39	1	VWIN@ITEMNK
sp|O60716-5|CTND1	68.27	71	ECDGLVDALIFIVQAEIGQK	sp|Q9Y4F1|FARP1	8.04	5	SPDEATAADQES#EDDLSASR	sp|Q92859-3|NEO1	2.49	2	GSSVILN@CSAYSEPSPK
sp|O60716-5|CTND1	68.27	71	EEIQMSNMGSNTK	sp|Q9Y4F1|FARP1	8.04	5	SSS#PAPEFLASSPPDNK	sp|Q92859-3|NEO1	2.49	2	TLSDVPSAAPQN@LSLEVR
sp|O60716-5|CTND1	68.27	71	EIPQAER	sp|Q9Y4F1|FARP1	8.04	5	VSAGEPGSHPS#PAPR	tr|H7C1G1|H7C1G1	8.93	4	KTMFN@STDIK
sp|O60716-5|CTND1	68.27	71	ELPEVIAMLGFR	sp|Q96HC4|PDLI5	14.09	6	ANNSQEPS#PQLASSVASTR	tr|H7C1G1|H7C1G1	8.93	4	KTM^FN@STDIK
sp|O60716-5|CTND1	68.27	71	EPNEDCKPR	sp|Q96HC4|PDLI5	14.09	6	EVVKPVPITS#PAVSK	tr|H7C1G1|H7C1G1	8.93	4	TMFN@STDIK
sp|O60716-5|CTND1	68.27	71	EQEAQFEK	sp|Q96HC4|PDLI5	14.09	6	KANNSQEPS#PQLASSVASTR	tr|H7C1G1|H7C1G1	8.93	4	TM^FN@STDIK
sp|O60716-5|CTND1	68.27	71	ETQGIEK	sp|Q96HC4|PDLI5	14.09	6	QPTVTSVCS#ETSQELAEGQR	sp|Q8WTV0-3|SCRB1	4.65	1	SLFLDIHPVTGIPMN@CSVK
sp|O60716-5|CTND1	68.27	71	EVHLGACGALK	sp|Q96HC4|PDLI5	14.09	6	S#PSWQRPNQGVPSTGR	tr|G3XAE6|G3XAE6	10.09	5	DYLTDLITN@DSVSFFR
sp|O60716-5|CTND1	68.27	71	FHPEPYGLEDDQR	sp|Q96HC4|PDLI5	14.09	6	SMPES#LDSPTSGR	tr|G3XAE6|G3XAE6	10.09	5	FYN@YTLCR
sp|O60716-5|CTND1	68.27	71	FSEDTVISILNTINEVIAENLEAAK	sp|O15530-4|PDPK1	9.32	4	ANS#FVGTAQYVSPELLTEK	tr|G3XAE6|G3XAE6	10.09	5	LFPN@ASQHITPSYNYAPNPDK
sp|O60716-5|CTND1	68.27	71	FVGDADLER	sp|O15530-4|PDPK1	9.32	4	QVSSSS#S#SHSLSASDTGLPQR	tr|G3XAE6|G3XAE6	10.09	5	YLNEYN@GSYVPPGWK
sp|O60716-5|CTND1	68.27	71	GGPPPPNWR	sp|O15530-4|PDPK1	9.32	4	QVSSSS#SSHSLSASDTGLPQR	tr|G3XAE6|G3XAE6	10.09	5	YVHNHNTYTNNEN@CSSPSWQAQHESR
sp|O60716-5|CTND1	68.27	71	GIPVLVGLLDHPK	sp|O15530-4|PDPK1	9.32	4	S#FVGTAQYVSPELLTEK	sp|P14625|ENPL	10.59	11	EEEAIQLDGLN@ASQIR
sp|O60716-5|CTND1	68.27	71	GIPVLVGLLDHPKK	sp|Q969K3|RNF34	5.38	4	AS#LSDLSSLDDVEGMSVR	sp|P14625|ENPL	10.59	11	ELISN@ASDALDK
sp|O60716-5|CTND1	68.27	71	GSLASLDSLR	sp|Q969K3|RNF34	5.38	4	AS#LSDLSSLDDVEGM^SVR	sp|P14625|ENPL	10.59	11	GVVDSDDLPLN@VSR
sp|O60716-5|CTND1	68.27	71	GTTPLMQK	sp|Q969K3|RNF34	5.38	4	VRAS#LSDLSSLDDVEGMSVR	sp|P14625|ENPL	10.59	11	HNN@DTQHIWESDSNEF
sp|O60716-5|CTND1	68.27	71	GTTPLM^QK	sp|Q969K3|RNF34	5.38	4	VRAS#LSDLSSLDDVEGM^SVR	sp|P14625|ENPL	10.59	11	HNN@DTQHIWESDSNEFS
sp|O60716-5|CTND1	68.27	71	GYELLFQPEVVR	sp|Q8TF72|SHRM3	17.38	27	AAPLT#PIGTPLPSAIPSGYCSQDGQTGR	sp|P14625|ENPL	10.59	11	HNN@DTQHIWESDSNEFSVI
sp|O60716-5|CTND1	68.27	71	HAIPNLVK	sp|Q8TF72|SHRM3	17.38	27	AQSAYLQPGPAALEGSGLASAS#SLSSLR	sp|P14625|ENPL	10.59	11	HNN@DTQHIWESDSNEFSVIAD
sp|O60716-5|CTND1	68.27	71	HIEWESVLTNTAGCLR	sp|Q8TF72|SHRM3	17.38	27	DRPGS#PES#PLLDAPFSR	sp|P14625|ENPL	10.59	11	HNN@DTQHIWESDSNEFSVIADPR
sp|O60716-5|CTND1	68.27	71	HVSAQLER	sp|Q8TF72|SHRM3	17.38	27	DRPGS#PESPLLDAPFSR	sp|P14625|ENPL	10.59	11	IADDKYN@DTFWK
sp|O60716-5|CTND1	68.27	71	HYEDGYPGGSDNYGSLSR	sp|Q8TF72|SHRM3	17.38	27	EDS#LPEESSAPDFANLK	sp|P14625|ENPL	10.59	11	TDDEVVQREEEAIQLDGLN@AS
sp|O60716-5|CTND1	68.27	71	ISILNTINEVIAENLEAAK	sp|Q8TF72|SHRM3	17.38	27	ERHS#VTPAEGDLARPVPPAAR	sp|P14625|ENPL	10.59	11	TDDEVVQREEEAIQLDGLN@ASQIR
sp|O60716-5|CTND1	68.27	71	KEVHLGACGALK	sp|Q8TF72|SHRM3	17.38	27	ERPS#SWSSLDQK	tr|E9PFW2|E9PFW2	2.55	2	IVELFVN@ISK
sp|O60716-5|CTND1	68.27	71	KPIEDPANDTVDFPKR	sp|Q8TF72|SHRM3	17.38	27	HLT#PPQGNSPHSNER	tr|E9PFW2|E9PFW2	2.55	2	WVSLDN@WTYSK
sp|O60716-5|CTND1	68.27	71	KSDFQVNLNNASR	sp|Q8TF72|SHRM3	17.38	27	IS#ESVLRDS#PPPHEDYEDEVFVR	sp|P02790|HEMO	14.72	5	ALPQPQN@VTSLLGCTH
sp|O60716-5|CTND1	68.27	71	LGACGALK	sp|Q8TF72|SHRM3	17.38	27	ISES#VLRDS#PPPHEDYEDEVFVRDPHPK	sp|P02790|HEMO	14.72	5	CSDGWSFDATTLDDN@GTMLFFK
sp|O60716-5|CTND1	68.27	71	LNGPQDHSHLLYSTIPR	sp|Q8TF72|SHRM3	17.38	27	QQSLPSLCSTS#DPDTPLGAPSTPGR	sp|P02790|HEMO	14.72	5	CSDGWSFDATTLDDN@GTM^LFFK
sp|O60716-5|CTND1	68.27	71	LVENCVCLLR	sp|Q8TF72|SHRM3	17.38	27	QVSY#PRPEGR	sp|P02790|HEMO	14.72	5	N@GTGHGN@STHHGPEYMR
sp|O60716-5|CTND1	68.27	71	MEIVDHALHALTDEV	sp|Q8TF72|SHRM3	17.38	27	RHS#SLELGR	sp|P02790|HEMO	14.72	5	SWPAVGN@CSSALR
sp|O60716-5|CTND1	68.27	71	MEIVDHALHALTDEVIIPH	sp|Q8TF72|SHRM3	17.38	27	RPT#SAAGCSLQEPGPLR	sp|Q8N2S1-2|LTBP4	5.59	4	CVSN@ESQSLDDNLGVCWQEVGADLVCSHPR
sp|O60716-5|CTND1	68.27	71	MEIVDHALHALTDEVIIPHSGWER	sp|Q8TF72|SHRM3	17.38	27	S#MSAEDLLER	sp|Q8N2S1-2|LTBP4	5.59	4	N@ATSVDSGAPGGAAPGGPGFR
sp|O60716-5|CTND1	68.27	71	M^EIVDHALHALTDEVIIPH	sp|Q8TF72|SHRM3	17.38	27	S#M^SAEDLLER	sp|Q8N2S1-2|LTBP4	5.59	4	N@VTWQECCCTVGEGWGSGCR
sp|O60716-5|CTND1	68.27	71	M^EIVDHALHALTDEVIIPHSGWER	sp|Q8TF72|SHRM3	17.38	27	S#PDQCSSQGSMESLEPSGAYPPCHLSPAK	sp|Q8N2S1-2|LTBP4	5.59	4	VN@GSCEDVDECATGGR
sp|O60716-5|CTND1	68.27	71	NCDGVPALVR	sp|Q8TF72|SHRM3	17.38	27	S#PENSPPVKPK	sp|P25445-7|TNR6	16.36	2	CKPNFFCN@STVCEHCDPCTK
sp|O60716-5|CTND1	68.27	71	NFHYPPDGYSR	sp|Q8TF72|SHRM3	17.38	27	S#TGSIDQLSHFHNK	sp|P25445-7|TNR6	16.36	2	LCDEGHGLEVEIN@CTR
sp|O60716-5|CTND1	68.27	71	NLAVDAR	sp|Q8TF72|SHRM3	17.38	27	SM^S#AEDLLER	sp|Q05707-3|COEA1	4.17	7	AIIQGLMPDQN@YTVQIIAYNK
sp|O60716-5|CTND1	68.27	71	NLPGGQQNSSWNFSEDTVISILNTINEVIAENLEAAK	sp|Q8TF72|SHRM3	17.38	27	SPENS#PPVKPK	sp|Q05707-3|COEA1	4.17	7	AMN@ASAN@ITSDGVEVLGK
sp|O60716-5|CTND1	68.27	71	NLSYQVHR	sp|Q8TF72|SHRM3	17.38	27	SPFIEEQLHTVLEKS#PENSPPVKPK	sp|Q05707-3|COEA1	4.17	7	AM^N@ASAN@ITSDGVEVLGK
sp|O60716-5|CTND1	68.27	71	QDVYGPQPQVR	sp|Q8TF72|SHRM3	17.38	27	SY#SEPEKM^NEVGIVEEAEPAPLGPQR	sp|Q05707-3|COEA1	4.17	7	GN@GSRPSSPEEVK
sp|O60716-5|CTND1	68.27	71	QPELPEVIAMLGFR	sp|Q8TF72|SHRM3	17.38	27	SYS#EPEK	sp|Q05707-3|COEA1	4.17	7	SFMVN@WTHAPGNVEK
sp|O60716-5|CTND1	68.27	71	QPELPEVIAM^LGFR	sp|Q8TF72|SHRM3	17.38	27	SYS#EPEKMNEVGIVEEAEPAPLGPQR	sp|Q05707-3|COEA1	4.17	7	SFM^VN@WTHAPGNVEK
sp|O60716-5|CTND1	68.27	71	RQEKALSAIADLLTNEHER	sp|Q8TF72|SHRM3	17.38	27	TVS#TSST#SGNDFEETK	sp|Q05707-3|COEA1	4.17	7	VVDRGN@GSRPSSPEEVK
sp|O60716-5|CTND1	68.27	71	SDFQVNLNNASR	sp|Q8TF72|SHRM3	17.38	27	TVST#SSTSGNDFEETK	sp|P78310-4|CXAR	11	1	SGDASIN@VTNLQLSDIGTYQCK
sp|O60716-5|CTND1	68.27	71	SDKKPDREEIQMSNMGSNTK	tr|H0YED0|H0YED0	1.19	1	S#LASLVEIK	tr|F5GZ44|F5GZ44	5.45	1	SLTLIDALDTLLILGN@VSEFQR
sp|O60716-5|CTND1	68.27	71	SGDLGDMEPLK	sp|Q9BWG6-2|SCNM1	24.62	2	EPEPAAGPQAEESATVSAPAPMS#PTR	sp|P35475|IDUA	4.9	4	FQVN@NTR
sp|O60716-5|CTND1	68.27	71	SGDLGDM^EPLK	sp|Q9BWG6-2|SCNM1	24.62	2	WVKDENVEFDS#DEEEPPDLPLD	sp|P35475|IDUA	4.9	4	FQVN@NTRPPHVQLLR
sp|O60716-5|CTND1	68.27	71	SLDNNYSTPNER	tr|E7EUT4|E7EUT4	17.75	3	GALQNIIPAS#TGAAK	sp|P35475|IDUA	4.9	4	GLSYN@FTHLDGYLDLLR
sp|O60716-5|CTND1	68.27	71	SMGYDDLDYGMMSDYGTAR	tr|E7EUT4|E7EUT4	17.75	3	IISNASCT#TNCLAPLAK	sp|P35475|IDUA	4.9	4	LSYN@FTHLDGYLDLLR
sp|O60716-5|CTND1	68.27	71	SMGYDDLDYGM^MSDYGTAR	tr|E7EUT4|E7EUT4	17.75	3	LVINGNPITIFQERDPS#KIK	tr|Q5T987|Q5T987	5.91	3	GAFISN@FSMTVDGK
sp|O60716-5|CTND1	68.27	71	SNAAAYLQHLC	sp|Q96CW5-2|GCP3	2.67	1	SAES#PQDAADLFTDLENAFQGK	tr|Q5T987|Q5T987	5.91	3	GAFISN@FSM^TVDGK
sp|O60716-5|CTND1	68.27	71	SNAAAYLQHLCYR	sp|Q9NY33-4|DPP3	3.96	1	AYAANS#HQGQMLAQYIESFTQGSIEAHK	tr|Q5T987|Q5T987	5.91	3	ISN@FSMTVDGK
sp|O60716-5|CTND1	68.27	71	SQSSHSYDDSTLPLIDR	sp|P56373|P2RX3	2.27	1	S#WTIGIINR	tr|H3BV92|H3BV92	15.2	1	GETGQEAAPLDGVLANPPN@ISSLSPR
sp|O60716-5|CTND1	68.27	71	SSWNFSEDTVISILNTINEVIAENLEAAK	tr|F5GZZ9|F5GZZ9	1.53	1	LAVSS#RGENLVHQIQYR	tr|F5H4T5|F5H4T5	18.31	1	YIHPQN@NSICCTK
sp|O60716-5|CTND1	68.27	71	SYDDSTLPLIDR	tr|G3XAL0|G3XAL0	4.33	1	IQEAGT#EVVK	sp|Q68CR1-3|SE1L3	6.84	5	EDFHYN@DTAGYFIIGGSR
sp|O60716-5|CTND1	68.27	71	SYEDMIGEEVPSDQYYWAPLAQHER	sp|Q92619|HMHA1	7.75	8	AGS#PSPQPSGELPR	sp|Q68CR1-3|SE1L3	6.84	5	N@QTLAGEYFHK
sp|O60716-5|CTND1	68.27	71	SYEDM^IGEEVPSDQYYWAPLAQHER	sp|Q92619|HMHA1	7.75	8	HAS#AAGFPLSGAASWTLGR	sp|Q68CR1-3|SE1L3	6.84	5	N@YTLLQTIPPFERPFK
sp|O60716-5|CTND1	68.27	71	TINEVIAENLEAAK	sp|Q92619|HMHA1	7.75	8	KS#SFNVSDVAR	sp|Q68CR1-3|SE1L3	6.84	5	NQN@ESVSEIGGK
sp|O60716-5|CTND1	68.27	71	TPAILEASAGAIQNLCAGR	sp|Q92619|HMHA1	7.75	8	KSSFNVS#DVARPEAAGSPPEEGGCTEGTPAK	sp|Q68CR1-3|SE1L3	6.84	5	SYHN@QTISFR
sp|O60716-5|CTND1	68.27	71	TVQPVAMGPDGLPVDASSVSNNYIQTLGR	sp|Q92619|HMHA1	7.75	8	S#WPLSISDSDSGLDPGPGAGDFK	sp|P01009-3|A1AT	25.82	13	ADTHDEILEGLNFN@LTEIPEAQ
sp|O60716-5|CTND1	68.27	71	TVQPVAM^GPDGLPVDASSVSNNYIQTLGR	sp|Q92619|HMHA1	7.75	8	S#WPLSISDSDSGLDPGPGAGDFKK	sp|P01009-3|A1AT	25.82	13	ADTHDEILEGLNFN@LTEIPEAQIH
sp|O60716-5|CTND1	68.27	71	VGGSSVDLHR	sp|Q92619|HMHA1	7.75	8	SSFNVSDVARPEAAGS#PPEEGGCTEGTPAK	sp|P01009-3|A1AT	25.82	13	ADTHDEILEGLNFN@LTEIPEAQIHEG
sp|O60716-5|CTND1	68.27	71	VGQAGTATLPR	sp|Q92619|HMHA1	7.75	8	SWPLSIS#DSDSGLDPGPGAGDFK	sp|P01009-3|A1AT	25.82	13	ADTHDEILEGLNFN@LTEIPEAQIHEGF
sp|O60716-5|CTND1	68.27	71	YQEAAPNVANNTGPHAASCFGAK	tr|K7ELW5|K7ELW5	10.3	1	GPAADPS#SPGTSGVGPAAGAGDSR	sp|P01009-3|A1AT	25.82	13	ADTHDEILEGLNFN@LTEIPEAQIHEGFQE
sp|O60716-5|CTND1	68.27	71	YRPSMEGYR	sp|P55081|MFAP1	25.74	17	IS#EDVEER	sp|P01009-3|A1AT	25.82	13	ADTHDEILEGLNFN@LTEIPEAQIHEGFQEL
sp|Q14005-3|IL16	47.54	23	ALPDGPVTIVIR	sp|P55081|MFAP1	25.74	17	IVEPEVVGES#DS#EVEGDAWR	sp|P01009-3|A1AT	25.82	13	ADTHDEILEGLNFN@LTEIPEAQIHEGFQELL
sp|Q14005-3|IL16	47.54	23	DPGVSESPPPGR	sp|P55081|MFAP1	25.74	17	IVEPEVVGES#DSEVEGDAWR	sp|P01009-3|A1AT	25.82	13	ADTHDEILEGLNFN@LTEIPEAQIHEGFQELLR
sp|Q14005-3|IL16	47.54	23	EDDDGDHSSLQSGQSVISLLSSEELKK	sp|P55081|MFAP1	25.74	17	IVEPEVVGESDS#EVEGDAWR	sp|P01009-3|A1AT	25.82	13	QLAHQSN@STNIF
sp|Q14005-3|IL16	47.54	23	EYTEGLTEAK	sp|P55081|MFAP1	25.74	17	KIVEPEVVGES#DS#EVEGDAWR	sp|P01009-3|A1AT	25.82	13	QLAHQSN@STNIFFSPV
sp|Q14005-3|IL16	47.54	23	EYTEGLTEAKEDDDGDHSSLQSGQSVISLLSSEELK	sp|P55081|MFAP1	25.74	17	KIVEPEVVGES#DSEVEGDAWR	sp|P01009-3|A1AT	25.82	13	YLGN@ATAIFFLPDEGK
sp|Q14005-3|IL16	47.54	23	EYTEGLTEAKEDDDGDHSSLQSGQSVISLLSSEELKK	sp|P55081|MFAP1	25.74	17	MEREDS#S#EEEEEEIDDEEIER	sp|P01009-3|A1AT	25.82	13	YLGN@ATAIFFLPDEGKLQHL
sp|Q14005-3|IL16	47.54	23	FEAWNIIK	sp|P55081|MFAP1	25.74	17	MEREDS#SEEEEEEIDDEEIER	sp|P01009-3|A1AT	25.82	13	YLGN@ATAIFFLPDEGKLQHLENELTHDIITK
sp|Q14005-3|IL16	47.54	23	GAAPTLVPQQPEQVLSSGSPAASEAR	sp|P55081|MFAP1	25.74	17	M^EREDS#S#EEEEEEIDDEEIER	tr|H0Y8T3|H0Y8T3	23.23	3	N@ETQHEPYPL
sp|Q14005-3|IL16	47.54	23	GAASEQSETVQPGDEILQLGGTAMQGLTR	sp|P55081|MFAP1	25.74	17	RPDY#APM^ESSDEEDEEFQFIK	tr|H0Y8T3|H0Y8T3	23.23	3	N@ETQHEPYPLMLPGCSPSCPLER
sp|Q14005-3|IL16	47.54	23	GLPDPALSTQPAPASR	sp|P55081|MFAP1	25.74	17	RPDYAPMES#S#DEEDEEFQFIK	tr|H0Y8T3|H0Y8T3	23.23	3	N@ETQHEPYPLM^LPGCSPSCPLER
sp|Q14005-3|IL16	47.54	23	GNEVLSINGK	sp|P55081|MFAP1	25.74	17	RPDYAPMES#S#DEEDEEFQFIKK	sp|Q14938-5|NFIX	7.73	1	VSQTPVATASGPN@FSLADLESPSYYNINQVTLGR
sp|Q14005-3|IL16	47.54	23	GPPVAPK	sp|P55081|MFAP1	25.74	17	RPDYAPMESS#DEEDEEFQFIK	sp|Q9Y5Y7|LYVE1	3.73	2	ANQQLN@FTEAK
sp|Q14005-3|IL16	47.54	23	GSLHGDKPLTINR	sp|P55081|MFAP1	25.74	17	RPDYAPM^ES#S#DEEDEEFQFIK	sp|Q9Y5Y7|LYVE1	3.73	2	KANQQLN@FTEAK
sp|Q14005-3|IL16	47.54	23	GTTHHDALAILR	sp|P55081|MFAP1	25.74	17	RPDYAPM^ESS#DEEDEEFQFIK	tr|Q5T7F1|Q5T7F1	7.72	4	EGFSAN@YSVLQSSVSEDFK
sp|Q14005-3|IL16	47.54	23	ISSFETFGSSQLPDK	sp|P55081|MFAP1	25.74	17	SLAALDALNT#DDENDEEEYEAWK	tr|Q5T7F1|Q5T7F1	7.72	4	GPECSQN@YTTPSGVIK
sp|Q14005-3|IL16	47.54	23	LLSTQAEESQGPVLK	sp|P55081|MFAP1	25.74	17	Y#T#LKIVEEETKKELEENK	tr|Q5T7F1|Q5T7F1	7.72	4	IGYSNN@GSDWK
sp|Q14005-3|IL16	47.54	23	LSLQPSSGEAAKPLGK	sp|Q96CB8|INT12	5.63	2	LEKPETQS#SPITVQSSK	tr|Q5T7F1|Q5T7F1	7.72	4	RGPECSQN@YTTPSGVIK
sp|Q14005-3|IL16	47.54	23	QAVIVTR	sp|Q96CB8|INT12	5.63	2	SVS#CDNVSK	sp|Q92611|EDEM1	10.35	3	GDPSNLNINDVLGNYSLTLVDALDTLAIMGN@SSEFQK
sp|Q14005-3|IL16	47.54	23	QLDGIHVTILHK	tr|H0YDN6|H0YDN6	11.68	1	NKM^FYAGTAFSDFLM^GS#SKDLAK	sp|Q92611|EDEM1	10.35	3	SN@DTGLLGNVVNIQTGHWVGK
sp|Q14005-3|IL16	47.54	23	SLLCLPSSISCAQTPCIPK	sp|Q7Z3U7-2|MON2	2.63	4	DSDKPET#PPVVNVPVPVLIGPISGMSR	sp|Q92611|EDEM1	10.35	3	VIN@SSSNCNR
sp|Q14005-3|IL16	47.54	23	TLPPGPDPLLR	sp|Q7Z3U7-2|MON2	2.63	4	DSDKPET#PPVVNVPVPVLIGPISGM^SR	tr|J3JS74|J3JS74	8.4	2	FNPPSN@VTVR
sp|Q14005-3|IL16	47.54	23	VFPNGLASQEGTIQK	sp|Q7Z3U7-2|MON2	2.63	4	S#VSTLKPCAK	tr|J3JS74|J3JS74	8.4	2	NYFLVN@GTSR
sp|Q14005-3|IL16	47.54	23	VLDEATLK	sp|Q7Z3U7-2|MON2	2.63	4	T#DSIGEK	tr|E9PPK1|E9PPK1	1.98	1	LGN@DSQATK
sp|Q8NFW9-5|MYRIP	4.55	2	LDLSGLTDDETEHVLQVVQR	tr|A8MYT4|A8MYT4	3.4	2	DGDESS#PILTSFELVK	tr|K7EKC8|K7EKC8	25.81	1	CATVTEN@ATGDLATSR
sp|Q8NFW9-5|MYRIP	4.55	2	TDRRARRWR	tr|A8MYT4|A8MYT4	3.4	2	LT#PYKVLATS#T#K	sp|P45877|PPIC	11.32	1	SIELQATDGHDRPLTN@CSIINSGK
sp|Q14BN4-2|SLMAP	44.18	34	CFELQALLEEER	sp|P38405-3|GNAL	10.92	1	Y#ANYT#VPEDATPDAGEDPK	sp|O75629|CREG1	14.55	4	LN@ITNIWVLDYFGGPK
sp|Q14BN4-2|SLMAP	44.18	34	CFELQALLEEERK	tr|K7EMD6|K7EMD6	14.81	4	EMPQDLRS#PAR	sp|O75629|CREG1	14.55	4	SGTVTKVN@ETEMDIAK
sp|Q14BN4-2|SLMAP	44.18	34	CQQCEDQQREEATR	tr|K7EMD6|K7EMD6	14.81	4	EMPQDLRS#PART#PPSEEDSAEAER	sp|O75629|CREG1	14.55	4	VN@ETEMDIAK
sp|Q14BN4-2|SLMAP	44.18	34	DDLQGAQSEIEAK	tr|K7EMD6|K7EMD6	14.81	4	EM^PQDLRS#PART#PPSEEDSAEAER	sp|O75629|CREG1	14.55	4	VN@ETEM^DIAK
sp|Q14BN4-2|SLMAP	44.18	34	DEILLLHQAAAK	tr|K7EMD6|K7EMD6	14.81	4	S#PART#PPSEEDSAEAER	sp|Q5VUB5|F1711	1.35	1	GLDGN@GTGN@STR
sp|Q14BN4-2|SLMAP	44.18	34	DSEITSTR	sp|P16070-18|CD44	13.24	13	KPS#GLNGEAS#KSQEMVHLVNK	sp|P11215|ITAM	8.68	12	AN@VTSENNMPR
sp|Q14BN4-2|SLMAP	44.18	34	DTDIASLQEELK	sp|P16070-18|CD44	13.24	13	KPS#GLNGEAS#KSQEM^VHLVNK	sp|P11215|ITAM	8.68	12	AN@VTSENNM^PR
sp|Q14BN4-2|SLMAP	44.18	34	EEKDSEITSTR	sp|P16070-18|CD44	13.24	13	KPS#GLNGEASK	sp|P11215|ITAM	8.68	12	APVVN@CSIAVCQR
sp|Q14BN4-2|SLMAP	44.18	34	EITSLQNSFQLR	sp|P16070-18|CD44	13.24	13	KPS#GLNGEASKS#QEMVHLVNK	sp|P11215|ITAM	8.68	12	AVFN@ETK
sp|Q14BN4-2|SLMAP	44.18	34	ELENQVGSLK	sp|P16070-18|CD44	13.24	13	KPS#GLNGEASKS#QEM^VHLVNK	sp|P11215|ITAM	8.68	12	EFN@VTVTVR
sp|Q14BN4-2|SLMAP	44.18	34	ELIEAQELAR	sp|P16070-18|CD44	13.24	13	KPS#GLNGEASKSQEMVHLVNK	sp|P11215|ITAM	8.68	12	ELFN@ITNGAR
sp|Q14BN4-2|SLMAP	44.18	34	ENVLLSSELQR	sp|P16070-18|CD44	13.24	13	KPSGLNGEAS#KSQEMVHLVNK	sp|P11215|ITAM	8.68	12	GN@LSFDWYIK
sp|Q14BN4-2|SLMAP	44.18	34	EQELQAK	sp|P16070-18|CD44	13.24	13	KPSGLNGEAS#KSQEM^VHLVNK	sp|P11215|ITAM	8.68	12	IQCDIPFFGIQEEFN@ATLK
sp|Q14BN4-2|SLMAP	44.18	34	EWNALETECHSLK	sp|P16070-18|CD44	13.24	13	KPSGLNGEASKS#QEMVHLVNK	sp|P11215|ITAM	8.68	12	KAPVVN@CSIAVCQR
sp|Q14BN4-2|SLMAP	44.18	34	FYLQDTK	sp|P16070-18|CD44	13.24	13	KPSGLNGEASKS#QEM^VHLVNK	sp|P11215|ITAM	8.68	12	STFIN@MTR
sp|Q14BN4-2|SLMAP	44.18	34	IDEMEEK	sp|P16070-18|CD44	13.24	13	S#QEMVHLVNK	sp|P11215|ITAM	8.68	12	STFIN@M^TR
sp|Q14BN4-2|SLMAP	44.18	34	IEALQADNDFTNER	sp|P16070-18|CD44	13.24	13	S#QEM^VHLVNK	sp|P11215|ITAM	8.68	12	YLN@FTASEN@TSR
sp|Q14BN4-2|SLMAP	44.18	34	KELENQVGSLK	sp|P16070-18|CD44	13.24	13	TNPEDIYPSNPTDDDVSSGS#SSER	sp|P22760|AAAD	8.27	2	FVN@WSSLLPER
sp|Q14BN4-2|SLMAP	44.18	34	KELIEAQELAR	tr|E9PPY3|E9PPY3	19.28	6	ALEAASLSQHPPS#LCIS#DSEEEEEER	sp|P22760|AAAD	8.27	2	VVGSFDEVPPTSDEN@VTVTETK
sp|Q14BN4-2|SLMAP	44.18	34	LFLPDGMEAR	tr|E9PPY3|E9PPY3	19.28	6	ALEAASLSQHPPSLCIS#DS#EEEEEER	sp|Q9NV96|CC50A	20.5	4	CLSPDVTPCFCTIN@FTLEK
sp|Q14BN4-2|SLMAP	44.18	34	LHIDTENLR	tr|E9PPY3|E9PPY3	19.28	6	ALEAASLSQHPPSLCIS#DSEEEEEER	sp|Q9NV96|CC50A	20.5	4	NEDKPIAPCGAIANSMFN@DTLELFLIGN@DSYPIPIALK
sp|Q14BN4-2|SLMAP	44.18	34	LIVEGHLTK	tr|E9PPY3|E9PPY3	19.28	6	GSTTNDPPKQS#PGSTSPKPPHTLSR	sp|Q9NV96|CC50A	20.5	4	YSLN@VTYNYPVHY
sp|Q14BN4-2|SLMAP	44.18	34	LKFEMTEQEK	tr|E9PPY3|E9PPY3	19.28	6	QSPGSTS#PKPPHTLSR	sp|Q9NV96|CC50A	20.5	4	YSLN@VTYNYPVHYFDGR
sp|Q14BN4-2|SLMAP	44.18	34	LLAITQEASDTSWQALIDEDR	tr|E9PPY3|E9PPY3	19.28	6	T#EVSPVPR	tr|I3L4N7|I3L4N7	15.94	1	VTQN@LTLIEESLTSEFIHDIDR
sp|Q14BN4-2|SLMAP	44.18	34	NQVEESTK	tr|E9PMU3|E9PMU3	15.09	1	AKCT#T#LT#HHKCGAAIR	sp|P07602|SAP	16.41	15	DN@ATEEEILVYLEK
sp|Q14BN4-2|SLMAP	44.18	34	QEIQHLR	tr|J3QSA1|J3QSA1	5.56	2	KNS#DNNLLSLDGLDNEVK	sp|P07602|SAP	16.41	15	DVVTAAGDMLKDN@ATEEEIL
sp|Q14BN4-2|SLMAP	44.18	34	QIQVLQAQLQR	tr|J3QSA1|J3QSA1	5.56	2	NSIQNQESYEDGPCTITSNKNS#DNNLLSLDGLDNEVK	sp|P07602|SAP	16.41	15	DVVTAAGDMLKDN@ATEEEILVY
sp|Q14BN4-2|SLMAP	44.18	34	QSITDELK	sp|Q6ZUT6-4|CO052	11.37	3	GESVASTASSVPCS#PQEPDLAPLDLSLGGAGIPGPR	sp|P07602|SAP	16.41	15	DVVTAAGDMLKDN@ATEEEILVYLEK
sp|Q14BN4-2|SLMAP	44.18	34	SDVIHAPLPSPVDK	sp|Q6ZUT6-4|CO052	11.37	3	S#PPTQVAISSDSAR	sp|P07602|SAP	16.41	15	DVVTAAGDM^LKDN@ATEEEIL
sp|Q14BN4-2|SLMAP	44.18	34	SLSNTEDECTHLK	sp|Q6ZUT6-4|CO052	11.37	3	VT#RSPPTQVAISSDSAR	sp|P07602|SAP	16.41	15	DVVTAAGDM^LKDN@ATEEEILVYLEK
sp|Q14BN4-2|SLMAP	44.18	34	SSDDTTDAQMDEQDLNEPLAK	sp|Q5T011-5|SZT2	2.31	4	AEGIEGETLTAS#PQAPGS#PEDSEGVPLISLPR	sp|P07602|SAP	16.41	15	KLIDNN@KTEK
sp|Q14BN4-2|SLMAP	44.18	34	TQTVLSELK	sp|Q5T011-5|SZT2	2.31	4	AILASESS#IETEDLSEPEFQSTR	sp|P07602|SAP	16.41	15	LIDNN@KTEK
sp|Q14BN4-2|SLMAP	44.18	34	VAANTPSMYSQELFQLSQYLQEALHR	sp|Q5T011-5|SZT2	2.31	4	AILASESSIETEDLS#EPEFQSTR	sp|P07602|SAP	16.41	15	N@STKQEILAALEK
sp|Q14BN4-2|SLMAP	44.18	34	VSLLKDDLQGAQSEIEAK	sp|Q5T011-5|SZT2	2.31	4	SQEPIYSEEAS#GPRSPLDMVSSR	sp|P07602|SAP	16.41	15	NLEKN@STK
sp|Q9UNZ2|NSF1C	65.41	22	AFTGEGQK	sp|O75140-3|DEPD5	3.53	4	KSAS#SCDVSSSPSLPSR	sp|P07602|SAP	16.41	15	NLEKN@STKQEILAALEK
sp|Q9UNZ2|NSF1C	65.41	22	ASSSILIDESEPTTNIQIR	sp|O75140-3|DEPD5	3.53	4	RNST#SSTNQNMFCEER	sp|P07602|SAP	16.41	15	TCDWLPKPN@MSASCK
sp|Q9UNZ2|NSF1C	65.41	22	DLIHDQDEDEEEEEGQR	sp|O75140-3|DEPD5	3.53	4	SAS#SCDVSSSPSLPSR	sp|P07602|SAP	16.41	15	TCDWLPKPN@M^SASCK
sp|Q9UNZ2|NSF1C	65.41	22	EANLLNAVIVQR	sp|O75140-3|DEPD5	3.53	4	TQKPNPAVPPPLS#SSPLYSR	sp|P07602|SAP	16.41	15	TN@STFVQALVEHVK
sp|Q9UNZ2|NSF1C	65.41	22	EFVAVTGAEEDR	sp|Q8IVH2-3|FOXP4	9.3	3	QFLLQQASGLSS#PGNNDSK	sp|P07602|SAP	16.41	15	TN@STFVQALVEHVKEECDR
sp|Q9UNZ2|NSF1C	65.41	22	EFVAVTGAEEDRAR	sp|Q8IVH2-3|FOXP4	9.3	3	RDS#SSHEETPGSHPLYGHGECK	sp|P13611-2|CSPG2	3.57	8	DNSIN@TSK
sp|Q9UNZ2|NSF1C	65.41	22	EHGAVAVER	sp|Q8IVH2-3|FOXP4	9.3	3	S#SDKFCSPISSELAQNHEFYK	sp|P13611-2|CSPG2	3.57	8	FEN@QTGFPPPDSR
sp|Q9UNZ2|NSF1C	65.41	22	ELADESQTLK	sp|Q08AD1-2|CAMP2	4.04	4	SES#VEGFLSPSR	sp|P13611-2|CSPG2	3.57	8	GQFESVAPSQN@FSDSSESDTHPF
sp|Q9UNZ2|NSF1C	65.41	22	FYAGGSER	sp|Q08AD1-2|CAMP2	4.04	4	SIS#NEGLTLNNSHVSK	sp|P13611-2|CSPG2	3.57	8	GQFESVAPSQN@FSDSSESDTHPFVIAK
sp|Q9UNZ2|NSF1C	65.41	22	GEVPAELR	sp|Q08AD1-2|CAMP2	4.04	4	SSS#MSYVDGFIGTWPK	sp|P13611-2|CSPG2	3.57	8	N@TTDTLITLDTSR
sp|Q9UNZ2|NSF1C	65.41	22	GTAPSDNR	sp|Q08AD1-2|CAMP2	4.04	4	YDGES#DKEQFDDDQK	sp|P13611-2|CSPG2	3.57	8	RGQFESVAPSQN@FSDSSESDTHPFVIAK
sp|Q9UNZ2|NSF1C	65.41	22	KSPNELVDDLFK	tr|A6PVY1|A6PVY1	36.36	3	IIHFVDGDIMEEYS#T#EEEEEEEKEEQSTNSTLDPSK	sp|P13611-2|CSPG2	3.57	8	STDIGHPQN@QTVR
sp|Q9UNZ2|NSF1C	65.41	22	LAHGGQVNLDMEDHRDEDFVKPK	tr|A6PVY1|A6PVY1	36.36	3	IIHFVDGDIM^EEYS#T#EEEEEEEKEEQSTNSTLDPSK	sp|P13611-2|CSPG2	3.57	8	VVAEN@ITQTSR
sp|Q9UNZ2|NSF1C	65.41	22	LAHGGQVNLDM^EDHRDEDFVKPK	tr|A6PVY1|A6PVY1	36.36	3	IIHFVDGDIM^EEYS#TEEEEEEEKEEQST#NSTLDPSK	sp|Q14573|ITPR3	1.05	3	LPNN@HSTASPLGMPH
sp|Q9UNZ2|NSF1C	65.41	22	LFIVDAR	sp|Q06455-4|MTG8	2.82	1	QQS#PVNPDPVALDAHR	sp|Q14573|ITPR3	1.05	3	LPNN@HSTASPLGMPHGAAAF
sp|Q9UNZ2|NSF1C	65.41	22	LGAAPEEESAYVAGEK	sp|P25054-2|APC	6.16	12	ALEAELDAQHLSETFDNIDNLS#PK	sp|Q14573|ITPR3	1.05	3	LPNN@HSTASPLGMPHGAAAFVDTCSGDK
sp|Q9UNZ2|NSF1C	65.41	22	LGSTAPQVLSTSSPAQQAENEAK	sp|P25054-2|APC	6.16	12	AVEFSS#GAKSPSK	sp|O75882-3|ATRN	8.51	10	AATCINPLN@GSVCER
sp|Q9UNZ2|NSF1C	65.41	22	QHSSQDVHVVLK	sp|P25054-2|APC	6.16	12	DIQRPDSEHGLS#PDSENFDWK	sp|O75882-3|ATRN	8.51	10	AATCINPLN@GSVCERPAN@HSAK
sp|Q9UNZ2|NSF1C	65.41	22	SGFSLDNGELR	sp|P25054-2|APC	6.16	12	KLEESAS#FESLSPSSR	sp|O75882-3|ATRN	8.51	10	CEN@LTTGK
sp|Q9UNZ2|NSF1C	65.41	22	SGQQIVGPPR	sp|P25054-2|APC	6.16	12	KPTS#PVKPIPQNTEYR	sp|O75882-3|ATRN	8.51	10	CIN@QSICEK
sp|Q9UNZ2|NSF1C	65.41	22	SPNELVDDLFK	sp|P25054-2|APC	6.16	12	QAS#SDSDSILSLK	sp|O75882-3|ATRN	8.51	10	DLDMFIN@ASK
sp|Q9UNZ2|NSF1C	65.41	22	SYQDPSNAQFLESIR	sp|P25054-2|APC	6.16	12	S#GRSPTGNTPPVIDSVSEK	sp|O75882-3|ATRN	8.51	10	DLDM^FIN@ASK
sp|P14316-2|IRF2	19.02	5	CAMNSLPDIEEVKDK	sp|P25054-2|APC	6.16	12	S#KTPPPPPQTAQTK	sp|O75882-3|ATRN	8.51	10	GICN@SSDVR
sp|P14316-2|IRF2	19.02	5	GSYLLPGMASFVTSNKPDLQVTIK	sp|P25054-2|APC	6.16	12	S#PTGNTPPVIDSVSEK	sp|O75882-3|ATRN	8.51	10	IDSTGN@VTNELR
sp|P14316-2|IRF2	19.02	5	MLPLSERPSK	sp|P25054-2|APC	6.16	12	SKT#PPPPPQTAQTK	sp|O75882-3|ATRN	8.51	10	ISN@SSDTVECECSENWK
sp|P14316-2|IRF2	19.02	5	NWAIHTGK	sp|P25054-2|APC	6.16	12	SS#AAHTHSNTYNFTK	sp|O75882-3|ATRN	8.51	10	VFHIHN@ESWVLLTPK
sp|P14316-2|IRF2	19.02	5	QYLSNMGTR	sp|P25054-2|APC	6.16	12	TPASKS#PSEGQTATTSPR	sp|P51164|ATP4B	13.4	2	FLPSN@GSAPR
tr|I3L4J3|I3L4J3	5	3	AIAAEDPSLDFR	sp|P51798-2|CLCN7	3.46	2	KVS#WSGR	sp|P51164|ATP4B	13.4	2	FTADMLQN@CSGLADPNFGFEEGKPCFIIK
tr|I3L4J3|I3L4J3	5	3	GSPDEENEEIEDLSDAAFAALHAK	sp|P51798-2|CLCN7	3.46	2	YES#LDYDNSENQLFLEEERR	tr|D6RIU4|D6RIU4	10.42	5	ISVMVNN@GSLSYDHSK
tr|I3L4J3|I3L4J3	5	3	SPLSSILFSALDSDTR	tr|I3L398|I3L398	6	1	YKPES#EELTAER	tr|D6RIU4|D6RIU4	10.42	5	ISVM^VNN@GSLSYDHSK
sp|Q9C0B1|FTO	48.32	20	AAYNVTLLNFMDPQK	sp|Q9UGR2-2|Z3H7B	1.74	1	GS#PALLPSTPTMPLFPH	tr|D6RIU4|D6RIU4	10.42	5	VFPYISVMVNN@GSLSYDHSK
sp|Q9C0B1|FTO	48.32	20	CQLALQNVCDDVDNDDVSLK	sp|P32238|CCKAR	2.1	1	KPS#TTSSGK	tr|D6RIU4|D6RIU4	10.42	5	VFPYISVM^VNN@GSLSYDHSK
sp|Q9C0B1|FTO	48.32	20	CTDWWCQPMAQLEALWK	sp|P17544-2|ATF7	19.91	7	AAAGPLDMS#LPST#PDIK	tr|D6RIU4|D6RIU4	10.42	5	VNN@GSLSYDHSK
sp|Q9C0B1|FTO	48.32	20	DDASMPLPFDLTDIVSELR	sp|P17544-2|ATF7	19.91	7	AAAGPLDMSLPST#PDIK	sp|Q8IWV2|CNTN4	6.63	5	ALDN@ESEVK
sp|Q9C0B1|FTO	48.32	20	DDASM^PLPFDLTDIVSELR	sp|P17544-2|ATF7	19.91	7	ESSEPT#GSPAPVIQHSSATAPSNGLSVR	sp|Q8IWV2|CNTN4	6.63	5	KPPPSQPPGNIIWN@SSDSK
sp|Q9C0B1|FTO	48.32	20	DDEFYQQWQLK	sp|P17544-2|ATF7	19.91	7	ESSEPTGS#PAPVIQHSSATAPSNGLSVR	sp|Q8IWV2|CNTN4	6.63	5	LN@GTDVDTGMDFR
sp|Q9C0B1|FTO	48.32	20	DLLTPVSR	sp|P17544-2|ATF7	19.91	7	SMVPNIPGIPGPPVNSSGSIS#PSGHPIPSEAK	sp|Q8IWV2|CNTN4	6.63	5	SDVGN@YTCVVTNTVTNHK
sp|Q9C0B1|FTO	48.32	20	DPDIWHVGFK	sp|P17544-2|ATF7	19.91	7	SM^VPNIPGIPGPPVNSSGS#ISPSGHPIPSEAK	sp|Q8IWV2|CNTN4	6.63	5	TVGN@QTSTK
sp|Q9C0B1|FTO	48.32	20	EASSVSEELHK	sp|P17544-2|ATF7	19.91	7	TDSVIIADQTPT#PTR	sp|O43852-11|CALU	21.18	2	GHDLNEDGLVSWEEYKN@ATY
sp|Q9C0B1|FTO	48.32	20	EEPYFGMGK	sp|P06241-3|FYN	3.94	2	DGS#LNQSSGYR	sp|O43852-11|CALU	21.18	2	N@ATYGYVLDDPDPDDGFNYK
sp|Q9C0B1|FTO	48.32	20	EGLPVEQR	sp|P06241-3|FYN	3.94	2	GAY#SLSIR	tr|J3QQX6|J3QQX6	22.43	2	AAPAPQEATATFN@STADREDGHR
sp|Q9C0B1|FTO	48.32	20	EVQEAFLTLHK	sp|Q6PKG0|LARP1	20.62	25	AVT#PVPTK	tr|J3QQX6|J3QQX6	22.43	2	GSLEVN@CSTTCNQPEVGGLETSLDK
sp|Q9C0B1|FTO	48.32	20	HTEAEIAAACETFLK	sp|Q6PKG0|LARP1	20.62	25	AVT#PVPTKTEEVSNLK	tr|K7ER56|K7ER56	12.38	1	VMDVVDEELSKLGLLDN@HSSEFN@VTR
sp|Q9C0B1|FTO	48.32	20	KMEGVTNAVLHEVK	sp|Q6PKG0|LARP1	20.62	25	EQFDTLT#PEPPVDPNQEVPPGPPR	tr|A2A2S5|A2A2S5	5	1	IPDHDPAPN@VTVLLR
sp|Q9C0B1|FTO	48.32	20	LFTVPWPVK	sp|Q6PKG0|LARP1	20.62	25	ES#PRPLQLPGAEGPAIS#DGEEGGGEPGAGGGAAGAAGAGR	sp|Q92896|GSLG1	6.11	7	DIVGN@LTELESEDIQIEALLMR
sp|Q9C0B1|FTO	48.32	20	LNDYLQIETIQALEELAAK	sp|Q6PKG0|LARP1	20.62	25	ES#PRPLQLPGAEGPAISDGEEGGGEPGAGGGAAGAAGAGR	sp|Q92896|GSLG1	6.11	7	DIVGN@LTELESEDIQIEALLM^R
sp|Q9C0B1|FTO	48.32	20	NEILTAILASLTAR	sp|Q6PKG0|LARP1	20.62	25	ESPRPLQLPGAEGPAIS#DGEEGGGEPGAGGGAAGAAGAGR	sp|Q92896|GSLG1	6.11	7	GN@ITEYQCHQY
sp|Q9C0B1|FTO	48.32	20	SFEPAVLK	sp|Q6PKG0|LARP1	20.62	25	FSHLTS#LPQQLPSQQLMSK	sp|Q92896|GSLG1	6.11	7	GN@ITEYQCHQYITK
sp|Q9C0B1|FTO	48.32	20	TLPADQKPECR	sp|Q6PKG0|LARP1	20.62	25	FSHLTS#LPQQLPSQQLM^SK	sp|Q92896|GSLG1	6.11	7	LCHTHGWN@ETSEFMPQGAVF
sp|Q9C0B1|FTO	48.32	20	VAECSTGTLDYILQR	sp|Q6PKG0|LARP1	20.62	25	GLSAS#LPDLDSENWIEVK	sp|Q92896|GSLG1	6.11	7	LN@LTTDPK
sp|Q9NVA1-2|UQCC	17.58	4	DSPQPVEEK	sp|Q6PKG0|LARP1	20.62	25	ILIVTQT#PHYMR	sp|Q92896|GSLG1	6.11	7	N@DTLQEAK
sp|Q9NVA1-2|UQCC	17.58	4	IIEAMGFTGPLK	sp|Q6PKG0|LARP1	20.62	25	NALPPVLTTVNGQS#PPEHSAPAK	sp|Q9H0B8-5|CRLD2	12.5	1	YLLPN@VTLLEELLSK
sp|Q9NVA1-2|UQCC	17.58	4	NPQSILKPHSPTYNDEGL	sp|Q6PKG0|LARP1	20.62	25	NTFTAWS#DEES#DYEIDDRDVNK	tr|E9PIB1|E9PIB1	8.09	2	GMCYFTN@GTER
sp|Q9NVA1-2|UQCC	17.58	4	TDFEEFFLR	sp|Q6PKG0|LARP1	20.62	25	NTFTAWS#DEESDYEIDDR	tr|E9PIB1|E9PIB1	8.09	2	GM^CYFTN@GTER
tr|C9JZ81|C9JZ81	93.89	14	DEIALVLFGTDGTDNPLSGGDQYQNITVHR	sp|Q6PKG0|LARP1	20.62	25	NTFTAWS#DEESDYEIDDRDVNK	sp|Q9Y2C2|UST	4.43	1	QYLGN@STYLDDHGPPPSK
tr|C9JZ81|C9JZ81	93.89	14	GFTMSNSIPGIESPFEQAK	sp|Q6PKG0|LARP1	20.62	25	PLQLPGAEGPAIS#DGEEGGGEPGAGGGAAGAAGAGR	sp|P53708|ITA8	5.93	3	AN@TSQPDIVEGGAVYYCPWPAEGSAQCR
tr|C9JZ81|C9JZ81	93.89	14	HIEIFTDLSSR	sp|Q6PKG0|LARP1	20.62	25	QLPGAEGPAIS#DGEEGGGEPGAGGGAAGAAGAGR	sp|P53708|ITA8	5.93	3	TLKPTPEKDPVGTCYVAIQN@FSAY
tr|C9JZ81|C9JZ81	93.89	14	HLMLPDFDLLEDIESK	sp|Q6PKG0|LARP1	20.62	25	S#LPTTVPES#PNYR	sp|P53708|ITA8	5.93	3	VN@GTKEPIEFK
tr|C9JZ81|C9JZ81	93.89	14	HLM^LPDFDLLEDIESK	sp|Q6PKG0|LARP1	20.62	25	SLPTT#VPESPNYR	sp|P33151|CADH5	4.59	2	DWIWNQMHIDEEKN@TSLPHHVGK
tr|C9JZ81|C9JZ81	93.89	14	IQHETIGK	sp|Q6PKG0|LARP1	20.62	25	SLPTTVPES#PNYR	sp|P33151|CADH5	4.59	2	EVYPWYN@LTVEAK
tr|C9JZ81|C9JZ81	93.89	14	IQPGSQQADFLDALIVSMDVIQHETIGK	sp|Q6PKG0|LARP1	20.62	25	SLPTTVPESPNY#RN	tr|B4DPU0|B4DPU0	6.13	1	VFVQTPTIN@YTLR
tr|C9JZ81|C9JZ81	93.89	14	IQPGSQQADFLDALIVSMDVIQHETIGKK	sp|Q6PKG0|LARP1	20.62	25	T#ASISSSPSEGT#PTVGSYGCTPQSLPK	tr|G3XAN5|G3XAN5	5.75	1	YN@LSEVLQGK
tr|C9JZ81|C9JZ81	93.89	14	IQPGSQQADFLDALIVSM^DVIQHETIGK	sp|Q6PKG0|LARP1	20.62	25	T#PRT#PQLK	tr|E7EM83|E7EM83	1.54	1	VSANVQN@VTTEDVEK
tr|C9JZ81|C9JZ81	93.89	14	KIQPGSQQADFLDALIVSMDVIQHETIGK	sp|Q6PKG0|LARP1	20.62	25	TAS#ISSSPSEGTPTVGSYGCTPQSLPK	sp|O75976|CBPD	11.52	13	DLDTDFTNN@ASQPETK
tr|C9JZ81|C9JZ81	93.89	14	MDVGFTMSNSIPGIESPFEQAK	sp|Q6PKG0|LARP1	20.62	25	TASISSS#PSEGTPTVGSYGCTPQSLPK	sp|O75976|CBPD	11.52	13	DSITGSGLEN@ATISVAGINHN@ITTGR
tr|C9JZ81|C9JZ81	93.89	14	QVFAENKDEIALVLFGTDGTDNPLSGGDQYQNITVHR	sp|Q6PKG0|LARP1	20.62	25	TPRT#PRT#PQLK	sp|O75976|CBPD	11.52	13	FANEYPN@ITR
tr|C9JZ81|C9JZ81	93.89	14	SIPGIESPFEQAK	sp|Q96F44-2|TRI11	4.16	1	LHPPS#PVPQGVCPAHR	sp|O75976|CBPD	11.52	13	GILN@ATISVAEINHPVTTY
tr|C9JZ81|C9JZ81	93.89	14	VITMFVQR	sp|O15034|RIMB2	2.19	1	DRLS#PDFYEESETDPGAEELPAR	sp|O75976|CBPD	11.52	13	GILN@ATISVAEINHPVTTYK
sp|P13010|XRCC5	81.97	85	AAVVLCMDVGFTMSNSIPGIESPFEQAK	sp|Q13444-11|ADA15	4.04	1	CPS#GDLPGPGAGIPPLVVPSR	sp|O75976|CBPD	11.52	13	GKDLDTDFTNN@ASQPETK
sp|P13010|XRCC5	81.97	85	AFREEAIK	tr|B3KX27|B3KX27	16.83	10	KLS#FLSWGTNK	sp|O75976|CBPD	11.52	13	GLVMNYPHITN@LTNLGQSTEYR
sp|P13010|XRCC5	81.97	85	ALDDLDMVAIVR	tr|B3KX27|B3KX27	16.83	10	LS#FLSWGTNK	sp|O75976|CBPD	11.52	13	GLVM^NYPHITN@LTNLGQSTEYR
sp|P13010|XRCC5	81.97	85	ANPQVGVAFPH	tr|B3KX27|B3KX27	16.83	10	SAS#TLCLPSVGAAR	sp|O75976|CBPD	11.52	13	HIWSLEISNKPN@VSEPEEPK
sp|P13010|XRCC5	81.97	85	ANPQVGVAFPHIK	tr|B3KX27|B3KX27	16.83	10	SAS#TLCLPSVGAARPQVK	sp|O75976|CBPD	11.52	13	ITN@LTNLGQSTEYR
sp|P13010|XRCC5	81.97	85	ASFEEASNQLINHIEQFLDT	tr|B3KX27|B3KX27	16.83	10	SAST#LCLPSVGAARPQVK	sp|O75976|CBPD	11.52	13	LLN@TTDVYLLPSLNPDGFER
sp|P13010|XRCC5	81.97	85	ASFEEASNQLINHIEQFLDTN	tr|B3KX27|B3KX27	16.83	10	SAT#YSVGMQK	sp|O75976|CBPD	11.52	13	N@NSNNFDLNR
sp|P13010|XRCC5	81.97	85	ASFEEASNQLINHIEQFLDTNETPY	tr|B3KX27|B3KX27	16.83	10	SAT#YSVGM^QK	sp|O75976|CBPD	11.52	13	SEGAIQVN@FTLVR
sp|P13010|XRCC5	81.97	85	ASFEEASNQLINHIEQFLDTNETPYFMK	tr|B3KX27|B3KX27	16.83	10	TY#SMICLAIDDDDKTDK	sp|P08195-2|4F2	9.26	3	DASSFLAEWQN@ITK
sp|P13010|XRCC5	81.97	85	ASFEEASNQLINHIEQFLDTNETPYFM^K	tr|B3KX27|B3KX27	16.83	10	TYS#M^ICLAIDDDDKTDK	sp|P08195-2|4F2	9.26	3	LLIAGTN@SSDLQQILSLLESNK
sp|P13010|XRCC5	81.97	85	AVDALIDSMSLAK	tr|B3KX27|B3KX27	16.83	10	VVSLLDSTSS#MHNK	sp|P08195-2|4F2	9.26	3	SLVTQYLN@ATGNR
sp|P13010|XRCC5	81.97	85	CDISLQFFLPFSLGK	sp|Q5T5P2|SKT	7.72	13	APPPLSFSSSPPS#PASSVSLNQGAK	tr|C9JH43|C9JH43	2.32	1	FN@HTQTIQQK
sp|P13010|XRCC5	81.97	85	CFSVLGFCK	sp|Q5T5P2|SKT	7.72	13	FSHVDS#PNSECKGEDATDDQFESPK	sp|Q5KU26|COL12	2.16	1	HTDDLTSLN@NTLANIR
sp|P13010|XRCC5	81.97	85	DDEAAAVALSSLIH	sp|Q5T5P2|SKT	7.72	13	FSHVDSPNSECKGEDATDDQFES#PK	sp|P13010|XRCC5	3.83	1	ASFEEASNQLINHIEQFLDTN@ETPYFMK
sp|P13010|XRCC5	81.97	85	DDEAAAVALSSLIHALDDLDMVAIVR	sp|Q5T5P2|SKT	7.72	13	GDAPVDKVELS#EDSPNSEQDLEK	sp|P23219|PGH1	8.35	4	TGYSGPN@CTIPGLWTWLR
sp|P13010|XRCC5	81.97	85	DDEAAAVALSSLIHALDDLDM^VAIVR	sp|Q5T5P2|SKT	7.72	13	ISSLPVSRPIS#PSPSAILER	sp|P23219|PGH1	8.35	4	VGSQEYSYEQFLFN@TSMLVDYGVEALVDAF
sp|P13010|XRCC5	81.97	85	DEIALVLFGTDGTDNPLSGGDQYQNITVHR	sp|Q5T5P2|SKT	7.72	13	LGGKS#PPPPPPPPR	sp|P23219|PGH1	8.35	4	VGSQEYSYEQFLFN@TSMLVDYGVEALVDAFSR
sp|P13010|XRCC5	81.97	85	DEKTDTLEDLFPTTK	sp|Q5T5P2|SKT	7.72	13	PIS#PSPSAILER	sp|P23219|PGH1	8.35	4	VGSQEYSYEQFLFN@TSM^LVDYGVEALVDAF
sp|P13010|XRCC5	81.97	85	DKPSGDTAAVFEEGGDVDDLLDM	sp|Q5T5P2|SKT	7.72	13	RQEQPS#IESTSPISR	sp|O15230|LAMA5	7.85	21	ALLPGN@CTR
sp|P13010|XRCC5	81.97	85	DKPSGDTAAVFEEGGDVDDLLDMI	sp|Q5T5P2|SKT	7.72	13	S#AAGLSSLVDLGPPLMEK	sp|O15230|LAMA5	7.85	21	AQQLLAN@STALEEAMLQEQQR
sp|P13010|XRCC5	81.97	85	DKPSGDTAAVFEEGGDVDDLLDM^I	sp|Q5T5P2|SKT	7.72	13	S#AAGLSSLVDLGPPLM^EK	sp|O15230|LAMA5	7.85	21	AQQLLAN@STALEEAM^LQEQQR
sp|P13010|XRCC5	81.97	85	DQVTAQEIFQDNHEDGPTAK	sp|Q5T5P2|SKT	7.72	13	S#MTDVLTMLR	sp|O15230|LAMA5	7.85	21	CDVCAEGFTGFPSCYPTPSSSN@DTR
sp|P13010|XRCC5	81.97	85	ECLVYVQLPFMEDLR	sp|Q5T5P2|SKT	7.72	13	SAAGLSS#LVDLGPPLMEK	sp|O15230|LAMA5	7.85	21	CEICAPGFYGNALLPGN@CTR
sp|P13010|XRCC5	81.97	85	EDGSGDRGDGPFR	sp|Q5T5P2|SKT	7.72	13	VELSEDSPNS#EQDLEK	sp|O15230|LAMA5	7.85	21	DN@ATLQATLHAAR
sp|P13010|XRCC5	81.97	85	EDIIQGFR	sp|Q9NWQ8|PHAG1	7.18	3	DSSS#QENMVEDCLYETVK	sp|O15230|LAMA5	7.85	21	GIN@ASSMAWAR
sp|P13010|XRCC5	81.97	85	EEASGSSVTAEEAK	sp|Q9NWQ8|PHAG1	7.18	3	DSSS#QENM^VEDCLYETVK	sp|O15230|LAMA5	7.85	21	GVHN@ASLALSASIGR
sp|P13010|XRCC5	81.97	85	EEASGSSVTAEEAKK	sp|Q9NWQ8|PHAG1	7.18	3	SPSS#CNDLYATVK	sp|O15230|LAMA5	7.85	21	LGSVN@VSTGCAPALQAQTPGLGPR
sp|P13010|XRCC5	81.97	85	EPLPPIQQH	sp|P05787|K2C8	44.51	64	AFSS#RSYTSGPGSR	sp|O15230|LAMA5	7.85	21	LLLGGLPESGTIYN@FSGCISNVFVQR
sp|P13010|XRCC5	81.97	85	EPLPPIQQHIWNMLNPPAEVT	sp|P05787|K2C8	44.51	64	AGGLSSAYGGLT#SPGLSYSLGS#SFGSGAGSSSFSR	sp|O15230|LAMA5	7.85	21	LN@ASIADLQSQLR
sp|P13010|XRCC5	81.97	85	EPLPPIQQHIWNMLNPPAEVTTK	sp|P05787|K2C8	44.51	64	AGGLSSAYGGLT#SPGLSYSLGSSFGSGAGSSSFSR	sp|O15230|LAMA5	7.85	21	LN@TTGVSAGCTADLLVGR
sp|P13010|XRCC5	81.97	85	EPLPPIQQHIWNM^LNPPAEVTTK	sp|P05787|K2C8	44.51	64	AGGLSSAYGGLTS#PGLSYSLGSSFGSGAGSSSFSR	sp|O15230|LAMA5	7.85	21	LVEAAEAHAQQLGQLALN@LSSIILDVNQDR
sp|P13010|XRCC5	81.97	85	ETVYCLNDDDETEVLK	sp|P05787|K2C8	44.51	64	AGGLSSAYGGLTSPGLS#YSLGSSFGSGAGSSSFSR	sp|O15230|LAMA5	7.85	21	LVGGPVAGGDPN@QTIR
sp|P13010|XRCC5	81.97	85	ETVYCLNDDDETEVLKEDIIQGFR	sp|P05787|K2C8	44.51	64	AS#LEAAIADAEQR	sp|O15230|LAMA5	7.85	21	QELSRDN@ATLQATLHAAR
sp|P13010|XRCC5	81.97	85	FFMGNQVLK	sp|P05787|K2C8	44.51	64	AYGGLTS#PGLSYSLGSSFGSGAGSSSFSR	sp|O15230|LAMA5	7.85	21	RLN@TTGVSAGCTADLLVGR
sp|P13010|XRCC5	81.97	85	FFM^GNQVLK	sp|P05787|K2C8	44.51	64	AYGGLTSPGLSYSLGSS#FGSGAGSSSFSR	sp|O15230|LAMA5	7.85	21	TLSELMSQTGHLGLAN@ASAPSGEQLLR
sp|P13010|XRCC5	81.97	85	GFTMSNSIPGIESPFEQAK	sp|P05787|K2C8	44.51	64	DVDEAY#MNKVELESR	sp|O15230|LAMA5	7.85	21	TLSELM^SQTGHLGLAN@ASAPSGEQLLR
sp|P13010|XRCC5	81.97	85	GITEQQK	sp|P05787|K2C8	44.51	64	ELQSQISDTSVVLS#MDNSR	sp|O15230|LAMA5	7.85	21	VFDLQQNLGSVN@VSTGCAPALQAQTPGLGPR
sp|P13010|XRCC5	81.97	85	HIEIFTDLSSR	sp|P05787|K2C8	44.51	64	FAS#FIDK	sp|O15230|LAMA5	7.85	21	VWQGHAN@ASFCPH
sp|P13010|XRCC5	81.97	85	HLMLPDFDLLEDIESK	sp|P05787|K2C8	44.51	64	GGLT#SPGLSYSLGSSFGSGAGSSSFSR	sp|O15230|LAMA5	7.85	21	VWQGHAN@ASFCPHGYGCR
sp|P13010|XRCC5	81.97	85	HLM^LPDFDLLEDIESK	sp|P05787|K2C8	44.51	64	GGLTS#PGLSYSLGS#SFGSGAGSSSFSR	sp|Q16363-2|LAMA4	11.45	16	ALDASNVYENIVNYVSEAN@ETAEFALN@TTDR
sp|P13010|XRCC5	81.97	85	HNYECLVYVQLPFMEDLR	sp|P05787|K2C8	44.51	64	GGLTS#PGLSYSLGSSFGSGAGSSSFSR	sp|Q16363-2|LAMA4	11.45	16	ALDASNVYENIVNYVSEANETAEFALN@TTDR
sp|P13010|XRCC5	81.97	85	HSIHWPCR	sp|P05787|K2C8	44.51	64	GGLTSPGLS#YSLGSSFGSGAGSSSFSR	sp|Q16363-2|LAMA4	11.45	16	EQMEVVN@MSLSTSADSLTTPR
sp|P13010|XRCC5	81.97	85	IQHETIGK	sp|P05787|K2C8	44.51	64	GGLTSPGLSYS#LGSSFGSGAGSSSFSR	sp|Q16363-2|LAMA4	11.45	16	EQMEVVN@M^SLSTSADSLTTPR
sp|P13010|XRCC5	81.97	85	IQPGSQQADFLDALIVSMDVIQHETIGK	sp|P05787|K2C8	44.51	64	GGLTSPGLSYSLGS#SFGSGAGSSSFSR	sp|Q16363-2|LAMA4	11.45	16	EQM^EVVN@M^SLSTSADSLTTPR
sp|P13010|XRCC5	81.97	85	IQPGSQQADFLDALIVSMDVIQHETIGKK	sp|P05787|K2C8	44.51	64	GGLTSPGLSYSLGSS#FGSGAGSSSFSR	sp|Q16363-2|LAMA4	11.45	16	HVNEIN@ATIYLLK
sp|P13010|XRCC5	81.97	85	IQPGSQQADFLDALIVSM^DVIQHETIGK	sp|P05787|K2C8	44.51	64	GLS#SAYGGLTSPGLSYSLGSSFGSGAGSSSFSR	sp|Q16363-2|LAMA4	11.45	16	LSN@LSNLSHDLVQEAIDHAQDLQQEANELSR
sp|P13010|XRCC5	81.97	85	ISLEGEDGLDEIYSFSESLR	sp|P05787|K2C8	44.51	64	GLT#SPGLS#YSLGSSFGSGAGSSSFSR	sp|Q16363-2|LAMA4	11.45	16	LTLSELDDIIKN@ASGIY
sp|P13010|XRCC5	81.97	85	KASFEEASNQLINHIEQFLDTNETPYFMK	sp|P05787|K2C8	44.51	64	GLT#SPGLSYS#LGSSFGSGAGSSSFSR	sp|Q16363-2|LAMA4	11.45	16	LTLSELDDIIKN@ASGIYAE
sp|P13010|XRCC5	81.97	85	KIQPGSQQADFLDALIVSMDVIQHETIGK	sp|P05787|K2C8	44.51	64	IS#SSSFSR	sp|Q16363-2|LAMA4	11.45	16	LTLSELDDIIKN@ASGIYAEIDGAK
sp|P13010|XRCC5	81.97	85	KKDQVTAQEIFQDNHEDGPTAK	sp|P05787|K2C8	44.51	64	LS#PLVLEVDPNIQAVR	sp|Q16363-2|LAMA4	11.45	16	N@ASGIYAEIDGAK
sp|P13010|XRCC5	81.97	85	KLCVFK	sp|P05787|K2C8	44.51	64	LVS#ESSDVLPK	sp|Q16363-2|LAMA4	11.45	16	N@LTEVVPQLLDQLR
sp|P13010|XRCC5	81.97	85	KTWTVVDAK	sp|P05787|K2C8	44.51	64	LVSES#SDVLPK	sp|Q16363-2|LAMA4	11.45	16	N@TTGEHCEK
sp|P13010|XRCC5	81.97	85	LFQCLLHR	sp|P05787|K2C8	44.51	64	NQSLLS#PLVLEVDPNIQAVR	sp|Q16363-2|LAMA4	11.45	16	RPASN@VSASIQR
sp|P13010|XRCC5	81.97	85	LGGHGPSFPLK	sp|P05787|K2C8	44.51	64	QSLLS#PLVLEVDPNIQAVR	sp|Q16363-2|LAMA4	11.45	16	SISLDN@GTVIMDVK
sp|P13010|XRCC5	81.97	85	LKTEQGGAHFSVSSLAEGSVTSVGSVNPAENFR	sp|P05787|K2C8	44.51	64	S#LDMDSIIAEVK	sp|Q16363-2|LAMA4	11.45	16	TTMEVQQATAPMANN@LTN@WSQNLQHFDSSAYNTAVNSAR
sp|P13010|XRCC5	81.97	85	LNDDDETEVLKEDIIQGFR	sp|P05787|K2C8	44.51	64	S#LDM^DSIIAEVK	tr|D6RC59|D6RC59	14.38	2	DHLSDN@YTLDHDR
sp|P13010|XRCC5	81.97	85	LTIGSNLSIR	sp|P05787|K2C8	44.51	64	S#NMDNMFESYINNLR	tr|D6RC59|D6RC59	14.38	2	GGN@VTLPCK
sp|P13010|XRCC5	81.97	85	MLNPPAEVTTK	sp|P05787|K2C8	44.51	64	S#RAEAESMYQIK	sp|Q8IWF2|FXRD2	4.09	2	N@FSGPDKDVFFDDR
sp|P13010|XRCC5	81.97	85	MVMISLEGEDGLDEIYSFSESLR	sp|P05787|K2C8	44.51	64	S#YTSGPGSR	sp|Q8IWF2|FXRD2	4.09	2	VQYN@TTIAHVTLDK
sp|P13010|XRCC5	81.97	85	MVM^ISLEGEDGLDEIYSFSESLR	sp|P05787|K2C8	44.51	64	SAYGGLTS#PGLSYSLGSSFGSGAGSSSFSR	tr|K7EIV7|K7EIV7	14.17	1	DSAAAASDPGTIVHN@FSR
sp|P13010|XRCC5	81.97	85	M^LNPPAEVTTK	sp|P05787|K2C8	44.51	64	SAYGGLTSPGLSYS#LGSSFGSGAGSSSFSR	sp|Q8IZY2|ABCA7	0.89	2	LSNFN@DSLVSR
sp|P13010|XRCC5	81.97	85	M^VMISLEGEDGLDEIYSFSESLR	sp|P05787|K2C8	44.51	64	SGYAGGLSS#AYGGLTS#PGLSYSLGSSFGSGAGSSSFSR	sp|Q8IZY2|ABCA7	0.89	2	NHPLN@LTK
sp|P13010|XRCC5	81.97	85	QLNHFWEIVVQDGITLITK	sp|P05787|K2C8	44.51	64	SGYAGGLSSAYGGLT#S#PGLSYSLGSSFGSGAGSSSFSR	tr|F8WA86|F8WA86	6.71	1	LTLQPVDN@STISLQMGTNK
sp|P13010|XRCC5	81.97	85	QLPFMEDLR	sp|P05787|K2C8	44.51	64	SGYAGGLSSAYGGLT#SPGLSYSLGSSFGSGAGSSSFSR	sp|Q9HDC9-2|APMAP	10.38	4	AGPN@GTLFVADAYK
sp|P13010|XRCC5	81.97	85	QVFAENKDEIALVLFGTDGTDNPLSGGDQYQNITVHR	sp|P05787|K2C8	44.51	64	SGYAGGLSSAYGGLTS#PGLSYSLGSSFGSGAGSSSFSR	sp|Q9HDC9-2|APMAP	10.38	4	N@MSFVNDLTVTQDGR
sp|P13010|XRCC5	81.97	85	QYMFSSLK	sp|P05787|K2C8	44.51	64	SLDMDS#IIAEVK	sp|Q9HDC9-2|APMAP	10.38	4	N@MSFVNDLTVTQDGRK
sp|P13010|XRCC5	81.97	85	QYM^FSSLK	sp|P05787|K2C8	44.51	64	SLDM^DS#IIAEVK	sp|Q9HDC9-2|APMAP	10.38	4	N@M^SFVNDLTVTQDGR
sp|P13010|XRCC5	81.97	85	SIPGIESPFEQAK	sp|P05787|K2C8	44.51	64	SLGS#SFGSGAGSSSFSR	tr|E9PBJ0|E9PBJ0	0.68	3	ATN@STATPSSTLGTTR
sp|P13010|XRCC5	81.97	85	SKVDEEQMK	sp|P05787|K2C8	44.51	64	SLGSS#FGSGAGSSSFSR	tr|E9PBJ0|E9PBJ0	0.68	3	GN@CTYVLMR
sp|P13010|XRCC5	81.97	85	SLQFFLPFSLGK	sp|P05787|K2C8	44.51	64	SLGSSFGSGAGSSS#FSR	tr|E9PBJ0|E9PBJ0	0.68	3	LDPKPVAN@VTCVNK
sp|P13010|XRCC5	81.97	85	SQLDIIIHSLK	sp|P05787|K2C8	44.51	64	SLLS#PLVLEVDPNIQAVR	sp|Q9P2B2|FPRP	4.21	4	ELDLTCN@ITTDR
sp|P13010|XRCC5	81.97	85	SQLDIIIHSLKK	sp|P05787|K2C8	44.51	64	SNMDNMFES#YINNLR	sp|Q9P2B2|FPRP	4.21	4	LEN@WTDASR
sp|P13010|XRCC5	81.97	85	TDTLEDLFPTTK	sp|P05787|K2C8	44.51	64	SPGLSYSLGS#SFGSGAGSSSFSR	sp|Q9P2B2|FPRP	4.21	4	N@VSVAEGK
sp|P13010|XRCC5	81.97	85	TEQGGAHFSVSSLAEGSVTSVGSVNPAENFR	sp|P05787|K2C8	44.51	64	SRAEAES#MYQIK	sp|Q9P2B2|FPRP	4.21	4	QRN@NSWVK
sp|P13010|XRCC5	81.97	85	TLFPLIEAK	sp|P05787|K2C8	44.51	64	SS#FGSGAGSSSFSR	sp|P05546|HEP2	7.82	4	DFVN@ASSK
sp|P13010|XRCC5	81.97	85	TWTVVDAK	sp|P05787|K2C8	44.51	64	SSAYGGLTS#PGLSYSLGSSFGSGAGSSSFSR	sp|P05546|HEP2	7.82	4	GGETAQSADPQWEQLNNKN@LSMPLLPADFHK
sp|P13010|XRCC5	81.97	85	VDEEQMK	sp|P05787|K2C8	44.51	64	SSAYGGLTSPGLSY#SLGSSFGSGAGSSSFSR	sp|P05546|HEP2	7.82	4	N@LSMPLLPADFHK
sp|P13010|XRCC5	81.97	85	VDEEQM^K	sp|P05787|K2C8	44.51	64	SYKVS#TSGPR	sp|P05546|HEP2	7.82	4	N@LSM^PLLPADFHK
sp|P13010|XRCC5	81.97	85	VITMFVQR	sp|P05787|K2C8	44.51	64	SYSLGSS#FGSGAGSSSFSR	tr|C9JIE7|C9JIE7	12.84	1	LQGVPHVGAN@VTLSCQSPR
sp|P13010|XRCC5	81.97	85	VQLPFMEDLR	sp|P05787|K2C8	44.51	64	TSPGLSYSLGSS#FGSGAGSSSFSR	sp|P05186-2|PPBT	2.68	1	N@KTDVEYESDEK
sp|P13010|XRCC5	81.97	85	YAPTEAQLNAVDALIDSMSLAK	sp|P05787|K2C8	44.51	64	TTSGYAGGLSSAY#GGLTSPGLSYSLGSSFGSGAGSSSFSR	tr|H0Y416|H0Y416	1.24	1	AYSWN@ISR
sp|P13010|XRCC5	81.97	85	YAPTEAQLNAVDALIDSM^SLAK	sp|P05787|K2C8	44.51	64	TTSGYAGGLSSAYGGLT#S#PGLSYSLGSSFGSGAGSSSFSR	sp|P05556-2|ITB1	12.29	10	CGWCTN@STFLQEGMPTSAR
sp|P13010|XRCC5	81.97	85	YAYDKR	sp|P05787|K2C8	44.51	64	TTSGYAGGLSSAYGGLT#SPGLSYSLGSSFGSGAGSSSF	sp|P05556-2|ITB1	12.29	10	CHEGN@GTFECGACR
sp|P13010|XRCC5	81.97	85	YCLNDDDETEVLKEDIIQGFR	sp|P05787|K2C8	44.51	64	TTSGYAGGLSSAYGGLT#SPGLSYSLGSSFGSGAGSSSFSR	sp|P05556-2|ITB1	12.29	10	DTCTQECSYFN@ITK
sp|P13010|XRCC5	81.97	85	YGSDIVPFSK	sp|P05787|K2C8	44.51	64	TTSGYAGGLSSAYGGLTS#PGLSYSLGSSFGSGAGSSSFSR	sp|P05556-2|ITB1	12.29	10	EN@SSEICSNNGECVCGQCVCR
sp|Q86UV5|UBP48	23.29	18	ALGLDTGQQQDAQEFSK	sp|P05787|K2C8	44.51	64	TVNQSLLS#PLVLEVDPNIQAVR	sp|P05556-2|ITB1	12.29	10	KDTCTQECSYFN@ITK
sp|Q86UV5|UBP48	23.29	18	ECVVER	sp|P05787|K2C8	44.51	64	VGS#SNFR	sp|P05556-2|ITB1	12.29	10	KEN@SSEICSNNGECVCGQCVCR
sp|Q86UV5|UBP48	23.29	18	EGEENEALHK	sp|P05787|K2C8	44.51	64	VS#TSGPR	sp|P05556-2|ITB1	12.29	10	NPCTSEQN@CTSPFSYK
sp|Q86UV5|UBP48	23.29	18	EGLLCQQQR	sp|P05787|K2C8	44.51	64	YEELQS#LAGK	sp|P05556-2|ITB1	12.29	10	SCGECIQAGPNCGWCTN@STFLQEGMPTSAR
sp|Q86UV5|UBP48	23.29	18	FNDEDIEK	sp|P05787|K2C8	44.51	64	YGGLTS#PGLSYSLGSSFGSGAGSSSFSR	sp|P05556-2|ITB1	12.29	10	SCGECIQAGPNCGWCTN@STFLQEGM^PTSAR
sp|Q86UV5|UBP48	23.29	18	GGSYVYELSAVLIHR	sp|P05787|K2C8	44.51	64	YSLGS#SFGSGAGSSSFSR	sp|P05556-2|ITB1	12.29	10	TSEQN@CTSPFSYK
sp|Q86UV5|UBP48	23.29	18	IEVGDVNPSETQYISEPK	sp|P08729|K2C7	4.05	2	FAS#FIDK	tr|M0QYF6|M0QYF6	6.25	1	SLNFHNCN@NSVPGK
sp|Q86UV5|UBP48	23.29	18	ILSDDCATLGTLGVIPESVILLK	sp|P08729|K2C7	4.05	2	S#LDLDGIIAEVK	tr|H0YA68|H0YA68	6.51	6	AQN@YTYAIR
sp|Q86UV5|UBP48	23.29	18	ISHQNYIAYQK	sp|O94887|FARP2	13.66	10	APS#IVQDGPQPSSGLEGMVR	tr|H0YA68|H0YA68	6.51	6	N@MTAQN@YTYAIR
sp|Q86UV5|UBP48	23.29	18	IWLEPCIR	sp|O94887|FARP2	13.66	10	DSSSS#LTDPQVSYVK	tr|H0YA68|H0YA68	6.51	6	RPYVSYVN@NSIAR
sp|Q86UV5|UBP48	23.29	18	LFMSLLEDTLSK	sp|O94887|FARP2	13.66	10	DSSSSLT#DPQVSY#VKSPAAER	tr|H0YA68|H0YA68	6.51	6	VSYVN@NSIAR
sp|Q86UV5|UBP48	23.29	18	LFVVDHVIK	sp|O94887|FARP2	13.66	10	DSSSSLTDPQVSYVKS#PAAER	tr|H0YA68|H0YA68	6.51	6	VTDEAGHPVPSQIQN@STETPSAY
sp|Q86UV5|UBP48	23.29	18	QLALEQLDEQDGDAEQSNGK	sp|O94887|FARP2	13.66	10	LGAQT#PVGVSTLEPGQTLLPR	tr|H0YA68|H0YA68	6.51	6	VTDEAGHPVPSQIQN@STETPSAYDLLILTTIPGLSYR
sp|Q86UV5|UBP48	23.29	18	SVAPFDQNLSIDGK	sp|O94887|FARP2	13.66	10	SGAVAGGPDT#PSAQPLGPPALQPGPGLSTK	tr|F6T2Q8|F6T2Q8	18.32	1	YN@QSEAGSHTLQGMNGCDMGPDGR
sp|Q86UV5|UBP48	23.29	18	TSLPNLFQDK	sp|O94887|FARP2	13.66	10	SPNEVSLEQES#EDDAR	tr|H7C2Y5|H7C2Y5	18.45	5	GDDLYTN@VTISLVESLVGFEMDITHLDGHK
sp|Q86UV5|UBP48	23.29	18	WAETVRPEEVSQEHIETAYR	sp|O94887|FARP2	13.66	10	TPAS#PSSANAFYSLS#PSTLVPSGLPEFK	tr|H7C2Y5|H7C2Y5	18.45	5	GDDLYTN@VTISLVESLVGFEM^DITHLDGHK
sp|Q86UV5|UBP48	23.29	18	WLDESTPTKPIDNHACLCSHDK	sp|O94887|FARP2	13.66	10	TPASPS#SANAFYSLSPSTLVPSGLPEFK	tr|H7C2Y5|H7C2Y5	18.45	5	RGDDLYTN@VTISLVESLVGF
sp|Q86UV5|UBP48	23.29	18	YIDPSGFVK	sp|O94887|FARP2	13.66	10	TVCT#RPPRSPNEVSLEQESEDDAR	tr|H7C2Y5|H7C2Y5	18.45	5	RGDDLYTN@VTISLVESLVGFEMDITHLDGHK
sp|O15294|OGT1	41.4	31	AATGEEVPR	sp|Q12959-5|DLG1	13.25	6	EQMM^NS#SISSGSGSLR	tr|H7C2Y5|H7C2Y5	18.45	5	RGDDLYTN@VTISLVESLVGFEM^DITHLDGHK
sp|O15294|OGT1	41.4	31	AFLDSLPDVK	sp|Q12959-5|DLG1	13.25	6	HVTSNAS#DSESSYR	sp|P07585-2|PGS2	30.8	18	AVDN@GSLANTPHLR
sp|O15294|OGT1	41.4	31	AIQINPAFADAHSNLASIHK	sp|Q12959-5|DLG1	13.25	6	SKPSEPIQPVNTWEISS#LPSSTVTSETLPSSLSPSVEK	sp|P07585-2|PGS2	30.8	18	FNSISAVDN@GSLANTPHLR
sp|O15294|OGT1	41.4	31	ALEVFPEFAAAHSN	sp|Q12959-5|DLG1	13.25	6	TKDS#GLPSQGLNFK	sp|P07585-2|PGS2	30.8	18	IADTN@ITSIPQ
sp|O15294|OGT1	41.4	31	ALEVFPEFAAAHSNLASVLQQQGK	sp|Q12959-5|DLG1	13.25	6	YQDEDT#PPQEHISPQITNEVIGPELVHVSEK	sp|P07585-2|PGS2	30.8	18	IADTN@ITSIPQGLPPSLT
sp|O15294|OGT1	41.4	31	ALSLSPNHAVVHGNLACVYYEQGLIDLAIDTYR	sp|Q12959-5|DLG1	13.25	6	YQDEDTPPQEHIS#PQITNEVIGPELVHVSEK	sp|P07585-2|PGS2	30.8	18	IADTN@ITSIPQGLPPSLTEL
sp|O15294|OGT1	41.4	31	AVTLDPNFLDAYINLGNVLK	sp|Q86TV6|TTC7B	3.8	2	LPISSS#TSNLHVDR	sp|P07585-2|PGS2	30.8	18	IADTN@ITSIPQGLPPSLTELH
sp|O15294|OGT1	41.4	31	DSGNIPEAIASYR	sp|Q86TV6|TTC7B	3.8	2	VEQALSEVASS#LQSSAPK	sp|P07585-2|PGS2	30.8	18	IADTN@ITSIPQGLPPSLTELHLDGNK
sp|O15294|OGT1	41.4	31	EMQDVQGALQCYTR	tr|E9PG89|E9PG89	7.58	6	DRHS#PPGCHLFPPPPPPPPPLPPPPPPPPPDKDDIR	sp|P07585-2|PGS2	30.8	18	ISAVDN@GSLANTPHLR
sp|O15294|OGT1	41.4	31	EQGNIEEAVR	tr|E9PG89|E9PG89	7.58	6	ELQGDGPPSS#PTNDPTVK	sp|P07585-2|PGS2	30.8	18	LGLSFNSISAVDN@GSLANTPH
sp|O15294|OGT1	41.4	31	EYQAGDFEAAER	tr|E9PG89|E9PG89	7.58	6	GGSYVFQSDEGPEPEAEES#DLDSGSVHSASGRPDGPVR	sp|P07585-2|PGS2	30.8	18	LGLSFNSISAVDN@GSLANTPHL
sp|O15294|OGT1	41.4	31	FPAVGEPNIQQYAQNMGLPQNR	tr|E9PG89|E9PG89	7.58	6	KNDMDEPPPLDYGS#GEDDGK	sp|P07585-2|PGS2	30.8	18	LGLSFNSISAVDN@GSLANTPHLR
sp|O15294|OGT1	41.4	31	GQLQEAIEHYR	tr|E9PG89|E9PG89	7.58	6	METEADAPS#PAPSLGER	sp|P07585-2|PGS2	30.8	18	LHNNN@ISVVGSSDFCPPGHNTK
sp|O15294|OGT1	41.4	31	GSVAEAEDCYNTALR	tr|E9PG89|E9PG89	7.58	6	TSPTT#PEASATNS#PCTSKPATPAPSEK	sp|P07585-2|PGS2	30.8	18	NSISAVDN@GSLANTPHLR
sp|O15294|OGT1	41.4	31	IDPSTLQMWANILK	sp|Q9Y4E8|UBP15	4.49	3	GASAATGIPLES#DEDS#NDNDNDIENENCMHTN	sp|P07585-2|PGS2	30.8	18	SAVDN@GSLANTPHLR
sp|O15294|OGT1	41.4	31	IIFSPVAPK	sp|Q9Y4E8|UBP15	4.49	3	GASAATGIPLES#DEDSNDNDNDIENENCMHTN	sp|P07585-2|PGS2	30.8	18	SFNSISAVDN@GSLANTPHLR
sp|O15294|OGT1	41.4	31	ISPTFADAYSNMGNTLK	sp|Q9Y4E8|UBP15	4.49	3	S#PGASNFSTLPK	sp|P07585-2|PGS2	30.8	18	SISAVDN@GSLANTPHLR
sp|O15294|OGT1	41.4	31	ISSPLFNTK	tr|F8W6T6|F8W6T6	4.14	3	DAPIS#PASIASSSSTPSSK	sp|P07585-2|PGS2	30.8	18	VDN@GSLANTPHLR
sp|O15294|OGT1	41.4	31	LGTDLEYLKK	tr|F8W6T6|F8W6T6	4.14	3	KDAPIS#PASIASSSSTPSSK	sp|P07585-2|PGS2	30.8	18	YIQVVYLHNNN@ISVVGSSDFCPPGHNTK
sp|O15294|OGT1	41.4	31	LKPDFPDAYCNLAH	tr|F8W6T6|F8W6T6	4.14	3	SS#SVSPSASFR	tr|B7ZMI3|B7ZMI3	1.94	2	RVESGEN@CSSPAPR
sp|O15294|OGT1	41.4	31	LQEALMHYK	sp|O43493-2|TGON2	15.56	7	DGSNKS#GAEEQGPIDGPSK	tr|B7ZMI3|B7ZMI3	1.94	2	VESGEN@CSSPAPR
sp|O15294|OGT1	41.4	31	LVSIVADQLEK	sp|O43493-2|TGON2	15.56	7	DSPSKS#SAEAQTPEDTPNK	sp|Q9H3S1-2|SEM4A	2.54	1	AN@CSVYESCVDCVLAR
sp|O15294|OGT1	41.4	31	MLSFQGLAELAHR	sp|O43493-2|TGON2	15.56	7	DSPSKSS#AEAQTPEDTPNK	tr|B7Z230|B7Z230	13.66	3	YHYN@ASLLDGTLLDSTWNLGK
sp|O15294|OGT1	41.4	31	QEPDNTGVLLLLSSIHFQCR	sp|O43493-2|TGON2	15.56	7	KTES#GEETDLISPPQEEVK	tr|B7Z230|B7Z230	13.66	3	YHYN@GTFLDGTLFDSSHNR
sp|O15294|OGT1	41.4	31	QNPLLAEAYSNLGNVYK	sp|O43493-2|TGON2	15.56	7	SS#AEAQTPEDTPNK	tr|B7Z230|B7Z230	13.66	3	YHYN@GTLLDGTLFDSSYSR
sp|O15294|OGT1	41.4	31	SAHFSTLAIK	sp|O43493-2|TGON2	15.56	7	TES#GEETDLISPPQEEVK	sp|Q96PE1|GP124	4.19	4	LFHSHSN@TSR
sp|O15294|OGT1	41.4	31	SDLGNLLK	sp|O43493-2|TGON2	15.56	7	TES#GEETDLISPPQEEVKS#SEPTEDVEPK	sp|Q96PE1|GP124	4.19	4	LFHSHSN@TSRPGAAGPGK
sp|O15294|OGT1	41.4	31	SQYGLPEDAIVYCNFNQLYK	tr|D3YTE1|D3YTE1	2.14	1	VSS#PSPATDGK	sp|Q96PE1|GP124	4.19	4	LN@ISGNIFSSLQPGVFDELPALK
sp|O15294|OGT1	41.4	31	TFFIGDHANMFPHLK	sp|P15408|FOSL2	31.6	8	DEQLS#PEEEEK	sp|Q96PE1|GP124	4.19	4	LPFQCSASYLGN@DTR
sp|O15294|OGT1	41.4	31	TIIVTTR	sp|P15408|FOSL2	31.6	8	GSSGS#PAHAESYSSGGGGQQK	sp|O14494|LPP1	4.93	1	IN@CSDGYIEYYICR
sp|O15294|OGT1	41.4	31	VAASQLTCLGCLELIAK	sp|P15408|FOSL2	31.6	8	QEPLEEDS#PSSSSAGLDK	tr|F8WCU2|F8WCU2	28.38	3	EESTEEVKIEVLHRPEN@CSK
sp|O14896|IRF6	39.83	15	AWAVETGK	sp|P15408|FOSL2	31.6	8	RS#PPAPGLQPMR	tr|F8WCU2|F8WCU2	28.38	3	IEVLHRPEN@CSK
sp|O14896|IRF6	39.83	15	DNIVAQLK	sp|P15408|FOSL2	31.6	8	RS#PPAPGLQPM^R	tr|F8WCU2|F8WCU2	28.38	3	KEESTEEVKIEVLHRPEN@CSK
sp|O14896|IRF6	39.83	15	EFNLMYDGTK	sp|P15408|FOSL2	31.6	8	S#PPAPGLQPM^R	tr|H7C2Z0|H7C2Z0	7.5	3	CIPVMEAQEYIAN@VTSSSSAK
sp|O14896|IRF6	39.83	15	EVPMNPVK	sp|P15408|FOSL2	31.6	8	SHPYS#PLPGLASVPGHMALPR	tr|H7C2Z0|H7C2Z0	7.5	3	CIPVM^EAQEYIAN@VTSSSSAK
sp|O14896|IRF6	39.83	15	FPGPEHITNEK	sp|P15408|FOSL2	31.6	8	TYPSVLEQESPAS#PSESCSK	tr|H7C2Z0|H7C2Z0	7.5	3	IAN@VTSSSSAK
sp|O14896|IRF6	39.83	15	FQIPWK	sp|Q86U70-3|LDB1	10.13	4	HT#PYGNQTDYR	tr|K7EMM9|K7EMM9	5.95	3	DVN@FTLDGYVQR
sp|O14896|IRF6	39.83	15	LFCLETFLSDLIAHQK	sp|Q86U70-3|LDB1	10.13	4	KMS#GGSTM^SSGGGNTNNSNSK	tr|K7EMM9|K7EMM9	5.95	3	VDGQLVN@LTLVEGR
sp|O14896|IRF6	39.83	15	LFYGDLGPMPDQEELFGPVSLEQVK	sp|Q86U70-3|LDB1	10.13	4	KMSGGST#MSSGGGNTNNSNSK	tr|K7EMM9|K7EMM9	5.95	3	WDCHSN@QTAFHGCMELLK
sp|O14896|IRF6	39.83	15	LILVQVIPVVAR	sp|Q86U70-3|LDB1	10.13	4	KMSGGST#M^SSGGGNTNNSNSK	tr|B7WP84|B7WP84	5.1	2	ITN@ISAVEMTPLPTCL
sp|O14896|IRF6	39.83	15	LLDVMDR	sp|Q86XR8-3|CEP57	5.93	2	RSPS#KPTLAYPESNSR	tr|B7WP84|B7WP84	5.1	2	ITN@ISAVEMTPLPTCLQFNR
sp|O14896|IRF6	39.83	15	LQISTPDIK	sp|Q86XR8-3|CEP57	5.93	2	SPS#KPTLAYPESNSR	tr|H0Y5I3|H0Y5I3	6.08	3	N@STGAYCGMGENK
sp|O14896|IRF6	39.83	15	TEPLEMEVPQAPIQPF	sp|O15551|CLD3	9.55	2	S#TGPGASLGTGYDR	tr|H0Y5I3|H0Y5I3	6.08	3	N@STGAYCGM^GENK
sp|O14896|IRF6	39.83	15	VYWSGPCAPSLVAPNLIER	sp|O15551|CLD3	9.55	2	VVY#SAPR	tr|H0Y5I3|H0Y5I3	6.08	3	VPIN@TSCNPTAH
sp|O14896|IRF6	39.83	15	YQEGVDDPDPAK	sp|Q0JRZ9-3|FCHO2	14.29	11	EIPRPFS#PPVTSNTSPPPAAPLAR	sp|P61019-2|RAB2A	7.98	2	IGPQHAATN@ATH
sp|O14896|IRF6	39.83	15	YSSPELWISSLPM^TDLDIK	sp|Q0JRZ9-3|FCHO2	14.29	11	EKDAESVECPDADS#LNIPDVDEEGYSIKPETNQNDTK	sp|P61019-2|RAB2A	7.98	2	IGPQHAATN@ATHAGN
sp|P50570|DYN2	67.93	77	AALAAER	sp|Q0JRZ9-3|FCHO2	14.29	11	GPS#PVSLGNQDTLPVAVALTESVNAYFK	sp|Q10588|BST1	26.73	5	DSSGVIHVMLN@GSEPTGAYPIK
sp|P50570|DYN2	67.93	77	AFIHHELLAYLY	sp|Q0JRZ9-3|FCHO2	14.29	11	HS#PVQMNR	sp|Q10588|BST1	26.73	5	DSSGVIHVM^LN@GSEPTGAYPIK
sp|P50570|DYN2	67.93	77	AFIHHELLAYLYSSADQSSLMEESADQAQR	sp|Q0JRZ9-3|FCHO2	14.29	11	HS#PVQM^NR	sp|Q10588|BST1	26.73	5	NKN@CTAIWEAFK
sp|P50570|DYN2	67.93	77	AGVYPEK	sp|Q0JRZ9-3|FCHO2	14.29	11	LSGINEIPRPFS#PPVTSNT#SPPPAAPLAR	sp|Q10588|BST1	26.73	5	QKN@DSGLDYQSCPTSEDCENNPVDSFWK
sp|P50570|DYN2	67.93	77	AGVYPEKDQAENEDGAQENTFSMDPQLER	sp|Q0JRZ9-3|FCHO2	14.29	11	LSGINEIPRPFS#PPVTSNTSPPPAAPLAR	sp|Q10588|BST1	26.73	5	VALDKDPCSVLPSDYDLFIN@LSR
sp|P50570|DYN2	67.93	77	AGVYPEKDQAENEDGAQENTFSM^DPQLER	sp|Q0JRZ9-3|FCHO2	14.29	11	LSGINEIPRPFSPPVT#SNTSPPPAAPLAR	tr|G5E9N0|G5E9N0	2.65	1	EN@NTGVVSQTFK
sp|P50570|DYN2	67.93	77	AIPNQGEILVIR	sp|Q0JRZ9-3|FCHO2	14.29	11	LSGINEIPRPFSPPVTS#NT#SPPPAAPLAR	tr|D6RBW5|D6RBW5	9.66	1	LQNLVIPWAPEN@LTLHK
sp|P50570|DYN2	67.93	77	ALLQMVQQFGVDFEK	sp|Q0JRZ9-3|FCHO2	14.29	11	NLS#NEELTK	tr|H0YBM5|H0YBM5	20.95	1	STLQVLDSATGNWFSACFDN@FTEALAETACR
sp|P50570|DYN2	67.93	77	ALLQM^VQQFGVDFEK	sp|Q0JRZ9-3|FCHO2	14.29	11	SPPVTS#NTSPPPAAPLAR	tr|Q5SZE2|Q5SZE2	13.95	2	LWLPVN@LTWADLEDR
sp|P50570|DYN2	67.93	77	ANSDLFPAPPQIPSR	sp|Q4AC94|C2CD3	2.34	3	EGPSCPS#PGPFCR	tr|Q5SZE2|Q5SZE2	13.95	2	LWLPVN@LTWADLEDRDGR
sp|P50570|DYN2	67.93	77	ANSDLFPAPPQIPSRPVR	sp|Q4AC94|C2CD3	2.34	3	MQSSEDTEAGPAY#SDEDYEEDIIEPR	tr|F8W7F3|F8W7F3	7.36	1	SLNSFN@YTHSPK
sp|P50570|DYN2	67.93	77	CVDLVIQELINTVR	sp|Q4AC94|C2CD3	2.34	3	SHSDS#CILSSNNLPTK	sp|P16284-5|PECA1	9.04	5	AMVEHSGN@YTCK
sp|P50570|DYN2	67.93	77	DMILQFISR	tr|J3QQV6|J3QQV6	15	1	SS#QIGAVVSHQSSVIPDR	sp|P16284-5|PECA1	9.04	5	AM^VEHSGN@YTCK
sp|P50570|DYN2	67.93	77	DM^ILQFISR	sp|P42566|EPS15	20.42	18	EADPSNFANFSAYPS#EEDMIEWAK	sp|P16284-5|PECA1	9.04	5	VN@CSVPEEK
sp|P50570|DYN2	67.93	77	DQAENEDGAQENTFSMDPQLER	sp|P42566|EPS15	20.42	18	EADPSNFANFSAYPS#EEDM^IEWAK	sp|P16284-5|PECA1	9.04	5	VSSIVVN@ITELFSKPELESSFTHLDQGER
sp|P50570|DYN2	67.93	77	EALNIIGDISTSTVSTPVPPPVDDTWLQSASSHSPTPQR	sp|P42566|EPS15	20.42	18	FHDTSS#PLLISGTSAAELPWAVKPEDK	sp|P16284-5|PECA1	9.04	5	YKDDVLFYN@ISSMK
sp|P50570|DYN2	67.93	77	EISYAIK	sp|P42566|EPS15	20.42	18	IGT#PTRPCPLPPGK	tr|Q6ZR19|Q6ZR19	0.64	1	N@TSEPATTK
sp|P50570|DYN2	67.93	77	EKKYMLPLDNLK	sp|P42566|EPS15	20.42	18	KLDS#PDPFK	sp|P13674-3|P4HA1	2.71	3	DMSDGFISN@LTIQR
sp|P50570|DYN2	67.93	77	ESSLILAVTPANMDLANSDALK	sp|P42566|EPS15	20.42	18	LDS#PDPFK	sp|P13674-3|P4HA1	2.71	3	DM^SDGFISN@LTIQR
sp|P50570|DYN2	67.93	77	ESSLILAVTPANM^DLANSDALK	sp|P42566|EPS15	20.42	18	LNDPFQPFPGNDS#PK	sp|P13674-3|P4HA1	2.71	3	SDGFISN@LTIQR
sp|P50570|DYN2	67.93	77	EVDPQGLR	sp|P42566|EPS15	20.42	18	LNDPFQPFPGNDS#PKEK	sp|P04196|HRG	9.52	6	HSHNN@N@SSDLHPHK
sp|P50570|DYN2	67.93	77	FFLSHPAYR	sp|P42566|EPS15	20.42	18	LNDPFQPFPGNDS#PKEKDPEIFCDPFTSATTTTNK	sp|P04196|HRG	9.52	6	HSHNNN@SSDLHPHK
sp|P50570|DYN2	67.93	77	FPFELVK	sp|P42566|EPS15	20.42	18	QSTDPFATSS#TDPFSAANNSSITSVETLK	sp|P04196|HRG	9.52	6	IADAHLDRVEN@TTVY
sp|P50570|DYN2	67.93	77	FTDFDEVR	sp|P42566|EPS15	20.42	18	QSTDPFATSSTDPFSAANNSS#ITSVETLK	sp|P04196|HRG	9.52	6	IADAHLDRVEN@TTVYY
sp|P50570|DYN2	67.93	77	FTDFDEVRQEIEAETDR	sp|P42566|EPS15	20.42	18	S#INKLDS#PDPFK	sp|P04196|HRG	9.52	6	IADAHLDRVEN@TTVYYL
sp|P50570|DYN2	67.93	77	GDQPPDIEYQIK	sp|P42566|EPS15	20.42	18	S#INKLDSPDPFK	sp|P04196|HRG	9.52	6	VIDFN@CTTSSVSSALANTK
sp|P50570|DYN2	67.93	77	GFMSNK	sp|P42566|EPS15	20.42	18	S#SPELLPSGVTDENEVTTAVTEK	sp|Q8WWI5-3|CTL1	5.37	4	APVN@ISCYAK
sp|P50570|DYN2	67.93	77	GISPVPINLR	sp|P42566|EPS15	20.42	18	SINKLDS#PDPFK	sp|Q8WWI5-3|CTL1	5.37	4	CAPVN@ISCYAK
sp|P50570|DYN2	67.93	77	GMEELIPLVNK	sp|P42566|EPS15	20.42	18	SINKLDS#PDPFKLNDPFQPFPGNDSPK	sp|Q8WWI5-3|CTL1	5.37	4	FAEIN@GSALCSYNLKPSEY
sp|P50570|DYN2	67.93	77	GM^EELIPLVNK	sp|P42566|EPS15	20.42	18	SS#PELLPSGVTDENEVTTAVTEK	sp|Q8WWI5-3|CTL1	5.37	4	FAEIN@GSALCSYNLKPSEYTTSPK
sp|P50570|DYN2	67.93	77	GPTPGPPLIPVPVGAAASFSAPPIPSR	sp|P42566|EPS15	20.42	18	YDAIFDSLS#PVNGFLSGDK	sp|P15529-15|MCP	12.36	3	GFYLDGSDTIVCDSN@STWDPPVPK
sp|P50570|DYN2	67.93	77	GSGIVTR	tr|F5H3J2|F5H3J2	15.33	11	DGAVNGPSVVGDQT#PIEPQTSIER	sp|P15529-15|MCP	12.36	3	N@HTWLPVSDDACYR
sp|P50570|DYN2	67.93	77	GWLTINNISLMK	tr|F5H3J2|F5H3J2	15.33	11	EEQMKEGEET#EGS#EEDDKENDKTEEMPNDSVLENK	sp|P15529-15|MCP	12.36	3	TICDRN@HTWLPVSDDACYR
sp|P50570|DYN2	67.93	77	GWLTINNISLM^K	tr|F5H3J2|F5H3J2	15.33	11	EEQMKEGEETEGS#EEDDKENDKTEEMPNDSVLENK	sp|Q8NBK3-2|SUMF1	4.58	1	FVN@STGYLTEAEK
sp|P50570|DYN2	67.93	77	GYIGVVNR	tr|F5H3J2|F5H3J2	15.33	11	EEQM^KEGEET#EGS#EEDDKENDKTEEMPNDSVLENK	sp|Q8N441|FGRL1	1.79	1	AGAIN@ATYK
sp|P50570|DYN2	67.93	77	HLDLPQIAVVGGQSAGK	tr|F5H3J2|F5H3J2	15.33	11	EGEET#EGS#EEDDKENDKTEEMPNDSVLENK	sp|Q9NXL6|SIDT1	2.3	1	VYVN@SSSENLNYPVLVVVR
sp|P50570|DYN2	67.93	77	HVFAIFNTEQR	tr|F5H3J2|F5H3J2	15.33	11	EGEETEGS#EEDDKENDKTEEMPNDSVLENK	sp|Q9NYU2-2|UGGG1	1.63	2	GTEVN@TTVIGENDPIDEVQGF
sp|P50570|DYN2	67.93	77	IPPGIPPGVPSR	tr|F5H3J2|F5H3J2	15.33	11	KPEEES#PRKDDAK	sp|Q9NYU2-2|UGGG1	1.63	2	GTEVN@TTVIGENDPIDEVQGFLFGK
sp|P50570|DYN2	67.93	77	IVTTYIR	tr|F5H3J2|F5H3J2	15.33	11	KPEEES#PRKDDAKK	sp|Q92673|SORL	5.37	9	AASN@FTEIK
sp|P50570|DYN2	67.93	77	KFTDFDEVR	tr|F5H3J2|F5H3J2	15.33	11	RKPEEES#PRKDDAK	sp|Q92673|SORL	5.37	9	AIN@QTAVECTWTGPR
sp|P50570|DYN2	67.93	77	KFTDFDEVRQEIEAETDR	tr|F5H3J2|F5H3J2	15.33	11	S#LQENEEEEIGNLELAWDM^LDLAK	sp|Q92673|SORL	5.37	9	CPN@GTCIPSSK
sp|P50570|DYN2	67.93	77	LDLMDEGTDAR	tr|F5H3J2|F5H3J2	15.33	11	VAQGAT#EKSPEDK	sp|Q92673|SORL	5.37	9	GIGN@WSDSK
sp|P50570|DYN2	67.93	77	LDLM^DEGTDAR	sp|Q9UI36-2|DACH1	2.12	1	VPDS#PSPAPSLEEGR	sp|Q92673|SORL	5.37	9	LTIVN@SSVLDRPR
sp|P50570|DYN2	67.93	77	LKEPCLK	sp|Q9Y4B6-3|VPRBP	3.02	2	HLPS#PPTLDSIITEYLR	sp|Q92673|SORL	5.37	9	SDEYN@CSSGMCIR
sp|P50570|DYN2	67.93	77	LQDAFSSIGQSCHLDLPQIAVVGGQSAGK	sp|Q9Y4B6-3|VPRBP	3.02	2	QKS#DHGAYSQSPAIK	sp|Q92673|SORL	5.37	9	SRN@STVEYTLNK
sp|P50570|DYN2	67.93	77	LQSQLLSLEK	tr|C9JMG9|C9JMG9	9.14	10	MQFS#FEGPEK	sp|Q92673|SORL	5.37	9	TPHATCFNGEDFDRPVVVSN@CSCTR
sp|P50570|DYN2	67.93	77	MGTPHLQK	tr|C9JMG9|C9JMG9	9.14	10	M^QFS#FEGPEK	sp|Q92673|SORL	5.37	9	YHIIVQLGN@MSK
sp|P50570|DYN2	67.93	77	MYHALK	tr|C9JMG9|C9JMG9	9.14	10	NS#WDSPAFSNDVIR	tr|B7Z729|B7Z729	11.8	2	LLDM^LQYYLN@LTEANLK
sp|P50570|DYN2	67.93	77	M^GTPHLQK	tr|C9JMG9|C9JMG9	9.14	10	QVS#VTNDGSQLGALVSPECGDLSEPTTLK	tr|B7Z729|B7Z729	11.8	2	TDPANQFEWLESTLN@NSQQNK
sp|P50570|DYN2	67.93	77	NFRPDDPTR	tr|C9JMG9|C9JMG9	9.14	10	RSS#AGSLESNVEGSIISSPHMR	tr|F8W8W7|F8W8W7	9.96	2	QEEAGVRPSAGN@VSTHPSLSQR
sp|P50570|DYN2	67.93	77	NLVDSYVAIINK	tr|C9JMG9|C9JMG9	9.14	10	RSSAGS#LESNVEGSIISSPH	tr|F8W8W7|F8W8W7	9.96	2	QEEAGVRPSAGN@VSTHPSLSQRPGGSTK
sp|P50570|DYN2	67.93	77	PGPQSVFANSDLFPAPPQIPSR	tr|C9JMG9|C9JMG9	9.14	10	S#LHTEEAPALDAAR	sp|Q96K78|GP128	7.9	4	DVTAPLNN@ISSEVQILTSDANK
sp|P50570|DYN2	67.93	77	PGPQSVFANSDLFPAPPQIPSRPVR	tr|C9JMG9|C9JMG9	9.14	10	SLS#ESYELSSDLQDK	sp|Q96K78|GP128	7.9	4	IAIQSAN@FSSENAVGPSNVR
sp|P50570|DYN2	67.93	77	QEIEAETDR	tr|C9JMG9|C9JMG9	9.14	10	SRSLSES#YELSSDLQDK	sp|Q96K78|GP128	7.9	4	LTAEN@ITSATR
sp|P50570|DYN2	67.93	77	QEIEAETDRVTGTNK	tr|C9JMG9|C9JMG9	9.14	10	SS#AGSLESNVEGSIISSPHMR	sp|Q96K78|GP128	7.9	4	VVGQIFN@TSR
sp|P50570|DYN2	67.93	77	QIELACDSQEDVDSWK	sp|O60716-2|CTND1	28.59	58	APS#RQDVYGPQPQVR	sp|Q8IWW6-3|RHG12	1.39	1	QVAGLPNN@STK
sp|P50570|DYN2	67.93	77	REISYAIK	sp|O60716-2|CTND1	28.59	58	FHPEPYGLEDDQRS#MGYDDLDYGMM^SDYGTAR	sp|Q8N6G6|ATL1	3.46	4	CLLN@STEVNPAHCAGK
sp|P50570|DYN2	67.93	77	RIEGSGDQVDTLELSGGAR	sp|O60716-2|CTND1	28.59	58	FHPEPYGLEDDQRS#MGYDDLDYGM^MSDYGTAR	sp|Q8N6G6|ATL1	3.46	4	LGSPHHLHEGSLLLTN@VSSSDQGLY
sp|P50570|DYN2	67.93	77	SAPPIPSR	sp|O60716-2|CTND1	28.59	58	FHPEPYGLEDDQRSMGY#DDLDYGMMSDYGTAR	sp|Q8N6G6|ATL1	3.46	4	LGSPHHLHEGSLLLTN@VSSSDQGLYSCR
sp|P50570|DYN2	67.93	77	SAPPIPSRPGPQSVFANSDLFPAPPQIPSR	sp|O60716-2|CTND1	28.59	58	FHPEPYGLEDDQRSM^GY#DDLDYGMMSDYGTAR	sp|Q8N6G6|ATL1	3.46	4	RLDDILGN@LSQQPEELR
sp|P50570|DYN2	67.93	77	SAPPIPSRPGPQSVFANSDLFPAPPQIPSRPVR	sp|O60716-2|CTND1	28.59	58	FHPEPYGLEDDQRSM^GY#DDLDYGM^MSDYGTAR	tr|J3QS03|J3QS03	16.3	2	CLIQELCQCRPGEGN@CSCCK
sp|P50570|DYN2	67.93	77	SDLFPAPPQIPSRPVR	sp|O60716-2|CTND1	28.59	58	GLEDDQRS#M^GYDDLDYGMMSDYGTAR	tr|J3QS03|J3QS03	16.3	2	N@YSDTPPTSK
sp|P50570|DYN2	67.93	77	SLILAVTPANMDLANSDALK	sp|O60716-2|CTND1	28.59	58	GS#LAS#LDSLR	tr|B7Z7D2|B7Z7D2	21.48	6	FNPN@ISWQPIPVHTVPITEDR
sp|P50570|DYN2	67.93	77	SSADQSSLMEESADQAQR	sp|O60716-2|CTND1	28.59	58	GS#LAS#LDSLRK	tr|B7Z7D2|B7Z7D2	21.48	6	KN@LTLMATTSQLPK
sp|P50570|DYN2	67.93	77	SSIGQSCHLDLPQIAVVGGQSAGK	sp|O60716-2|CTND1	28.59	58	GS#LASLDS#LRK	tr|B7Z7D2|B7Z7D2	21.48	6	N@ESDKAPWPLSLPGCPHR
sp|P50570|DYN2	67.93	77	SSVLENFVGR	sp|O60716-2|CTND1	28.59	58	GS#LASLDSLR	tr|B7Z7D2|B7Z7D2	21.48	6	QTPEYQN@ESSR
sp|P50570|DYN2	67.93	77	SVFANSDLFPAPPQIPSR	sp|O60716-2|CTND1	28.59	58	GS#LASLDSLRK	tr|B7Z7D2|B7Z7D2	21.48	6	YEQLQN@ETR
sp|P50570|DYN2	67.93	77	TEHAEFLHCK	sp|O60716-2|CTND1	28.59	58	GSLAS#LDSLR	tr|B7Z7D2|B7Z7D2	21.48	6	YHGFLN@TSYHR
sp|P50570|DYN2	67.93	77	TIGVITK	sp|O60716-2|CTND1	28.59	58	GTTPLMQDEGQES#LEEELDVLVLDDEGGQVSYPSMQK	tr|Q5VVQ7|Q5VVQ7	23.76	3	EWDN@TTTECR
sp|P50570|DYN2	67.93	77	TIMHLMINNTK	sp|O60716-2|CTND1	28.59	58	GTTPLMQDEGQES#LEEELDVLVLDDEGGQVSYPSM^QK	tr|Q5VVQ7|Q5VVQ7	23.76	3	LGHCPDPVLVNGEFSSSGPVN@VSDK
sp|P50570|DYN2	67.93	77	TLNQQLTNHIR	sp|O60716-2|CTND1	28.59	58	GTTPLM^QDEGQES#LEEELDVLVLDDEGGQVSYPSMQK	tr|Q5VVQ7|Q5VVQ7	23.76	3	TLFCN@ASK
sp|P50570|DYN2	67.93	77	VLNLTLIDLPGITK	sp|O60716-2|CTND1	28.59	58	GTTPLM^QDEGQES#LEEELDVLVLDDEGGQVSYPSM^QK	sp|P49746-2|TSP3	3.35	2	CN@DTVPEDFEPFR
sp|P50570|DYN2	67.93	77	VPVGDQPPDIEYQIK	sp|O60716-2|CTND1	28.59	58	HYEDGYPGGSDNY#GSLSR	sp|P49746-2|TSP3	3.35	2	LGFLGN@QSQGCLPAR
sp|P50570|DYN2	67.93	77	VTGTNK	sp|O60716-2|CTND1	28.59	58	HYEDGYPGGSDNYGS#LSR	tr|A8MQ58|A8MQ58	2.96	2	IEN@ITAPK
sp|P50570|DYN2	67.93	77	VYSPHVLNLTLIDLPGITK	sp|O60716-2|CTND1	28.59	58	KS#DFQVNLNNASR	tr|A8MQ58|A8MQ58	2.96	2	SPGFKN@DTLR
sp|P50570|DYN2	67.93	77	YMLPLDNLK	sp|O60716-2|CTND1	28.59	58	LRS#YEDMIGEEVPSDQYYWAPLAQHER	sp|Q9P2C4|TM181	3.59	3	GMN@FTWK
sp|P50570|DYN2	67.93	77	YM^LPLDNLK	sp|O60716-2|CTND1	28.59	58	LRS#YEDM^IGEEVPSDQYYWAPLAQHER	sp|Q9P2C4|TM181	3.59	3	GM^N@FTWK
sp|P20592|MX2	39.72	25	ALGVEQDLALPAIAVIGDQSSGK	sp|O60716-2|CTND1	28.59	58	S#DFQVNLNNASR	sp|Q9P2C4|TM181	3.59	3	VIQTSAAN@FSLNNSK
sp|P20592|MX2	39.72	25	AMMQILQEK	sp|O60716-2|CTND1	28.59	58	S#DKKPDREEIQMSNMGSNTK	sp|O94905-2|ERLN2	16.45	2	IEVVNFLVPNAVYDIVKN@YTADYDK
sp|P20592|MX2	39.72	25	DAAFLAK	sp|O60716-2|CTND1	28.59	58	S#DKKPDREEIQM^SNMGSNTK	sp|O94905-2|ERLN2	16.45	2	N@YTADYDK
sp|P20592|MX2	39.72	25	DFNFLTLNNQPPPGNR	sp|O60716-2|CTND1	28.59	58	S#GDLGDMEPLK	sp|Q92954-5|PRG4	0.86	1	N@GTLVAFR
sp|P20592|MX2	39.72	25	EEIFNPLGTPSQNMK	sp|O60716-2|CTND1	28.59	58	S#GDLGDM^EPLK	tr|K7EKF6|K7EKF6	5.81	2	ATPEAAN@ASELAALR
sp|P20592|MX2	39.72	25	EITFFQTHPYFR	sp|O60716-2|CTND1	28.59	58	S#LDNNYSTPNER	tr|K7EKF6|K7EKF6	5.81	2	VLN@ASAEAQR
sp|P20592|MX2	39.72	25	ELLGFVNYK	sp|O60716-2|CTND1	28.59	58	S#MGYDDLDY#GMMSDYGTAR	tr|E7EUV1|E7EUV1	6.46	12	CN@TSLCK
sp|P20592|MX2	39.72	25	GISHELISLEITSPEVPDLTIIDLPGITR	sp|O60716-2|CTND1	28.59	58	S#MGYDDLDYGMMSDYGTAR	tr|E7EUV1|E7EUV1	6.46	12	CSQKPVTHCVEDGTYLATEVNPADTCCN@ITVCK
sp|P20592|MX2	39.72	25	GQQEITNR	sp|O60716-2|CTND1	28.59	58	S#MGYDDLDYGMM^SDYGTAR	tr|E7EUV1|E7EUV1	6.46	12	DVGSCPNSQVFLYN@LTTCQQTCR
sp|P20592|MX2	39.72	25	GSGIVTR	sp|O60716-2|CTND1	28.59	58	S#MGYDDLDYGM^MSDYGTAR	tr|E7EUV1|E7EUV1	6.46	12	GDHN@DSYALLGELAPCGSTDK
sp|P20592|MX2	39.72	25	GYM^IVK	sp|O60716-2|CTND1	28.59	58	S#MGYDDLDYGM^M^SDYGTAR	tr|E7EUV1|E7EUV1	6.46	12	IHMDCSN@LTALATSK
sp|P20592|MX2	39.72	25	LVEGEEVVR	sp|O60716-2|CTND1	28.59	58	S#M^GYDDLDYGMMSDYGTAR	tr|E7EUV1|E7EUV1	6.46	12	IHMDCSN@LTALATSKPR
sp|P20592|MX2	39.72	25	MFFLIEK	sp|O60716-2|CTND1	28.59	58	S#M^GYDDLDYGMM^SDYGTAR	tr|E7EUV1|E7EUV1	6.46	12	IHM^DCSN@LTALATSKPR
sp|P20592|MX2	39.72	25	MFNQDIEK	sp|O60716-2|CTND1	28.59	58	S#M^GYDDLDYGM^MSDYGTAR	tr|E7EUV1|E7EUV1	6.46	12	NN@CTFFSCVK
sp|P20592|MX2	39.72	25	NIIHEEVEK	sp|O60716-2|CTND1	28.59	58	S#QSSHS#YDDSTLPLIDR	tr|E7EUV1|E7EUV1	6.46	12	SCVCTN@SSQVVCRPEEGK
sp|P20592|MX2	39.72	25	NIIHEEVEKYEK	sp|O60716-2|CTND1	28.59	58	S#QSSHSYDDSTLPLIDR	tr|E7EUV1|E7EUV1	6.46	12	THVPCN@TSCSPGFELMEAPGECCK
sp|P20592|MX2	39.72	25	NTELELQDPGQVEK	sp|O60716-2|CTND1	28.59	58	S#YEDMIGEEVPSDQYYWAPLAQHER	tr|E7EUV1|E7EUV1	6.46	12	TINGIHSN@ISVSYLEGCYPR
sp|P20592|MX2	39.72	25	NVDIATTEALSMAHEVDPEGDR	sp|O60716-2|CTND1	28.59	58	SMGY#DDLDYGMMSDYGTAR	tr|E7EUV1|E7EUV1	6.46	12	YN@NTVEIVK
sp|P20592|MX2	39.72	25	NWVGILATNTQK	sp|O60716-2|CTND1	28.59	58	SMGY#DDLDYGM^MSDYGTAR	tr|H0YBH9|H0YBH9	29.17	1	GTWSTAESGAECTNWN@SSALAQKPYSGR
sp|P20592|MX2	39.72	25	SLPLLEGQIR	sp|O60716-2|CTND1	28.59	58	SMGY#DDLDYGM^M^SDYGTAR	sp|P51993|FUT6	10.58	4	CSEMVPGTADCN@ITADR
sp|P20592|MX2	39.72	25	SSVLEALSGVALPR	sp|O60716-2|CTND1	28.59	58	SM^GY#DDLDYGMMSDYGTAR	sp|P51993|FUT6	10.58	4	CSEMVPGTADCN@ITADRK
sp|P20592|MX2	39.72	25	TIGILTKPDLMDR	sp|O60716-2|CTND1	28.59	58	SM^GY#DDLDYGM^MSDYGTAR	sp|P51993|FUT6	10.58	4	GWLEPWSGQPAHPPLN@LSAK
sp|P20592|MX2	39.72	25	VAVDNQPR	sp|O60716-2|CTND1	28.59	58	SQS#SHS#YDDSTLPLIDR	sp|P51993|FUT6	10.58	4	SGQPAHPPLN@LSAK
sp|P20592|MX2	39.72	25	VLLEEGSATVPR	sp|O60716-2|CTND1	28.59	58	SQS#SHSYDDSTLPLIDR	sp|P21217|FUT3	8.03	3	GWLEPWSGQPAHPPLN@LSAK
sp|P20592|MX2	39.72	25	VREEIFNPLGTPSQNMK	sp|O60716-2|CTND1	28.59	58	SQSS#HSYDDSTLPLIDR	sp|P21217|FUT3	8.03	3	SGQPAHPPLN@LSAK
sp|Q9UG63|ABCF2	33.39	21	CYPEIK	sp|O60716-2|CTND1	28.59	58	SQSSHS#YDDST#LPLIDR	sp|P21217|FUT3	8.03	3	YFN@LTMSYR
sp|Q9UG63|ABCF2	33.39	21	DFSGGWR	sp|O60716-2|CTND1	28.59	58	SQSSHS#YDDSTLPLIDR	sp|Q16853|AOC3	15.73	20	AGEPLPQN@SSMAR
sp|Q9UG63|ABCF2	33.39	21	ELEDFEMK	sp|O60716-2|CTND1	28.59	58	SQSSHSY#DDSTLPLIDR	sp|Q16853|AOC3	15.73	20	AGEPLPQN@SSM^AR
sp|Q9UG63|ABCF2	33.39	21	EVPIPEHIDIYHLTR	sp|O60716-2|CTND1	28.59	58	SY#EDM^IGEEVPSDQYYWAPLAQHER	sp|Q16853|AOC3	15.73	20	EEEPSSSSVFNQNDPWAPTVDFSDFINN@ETIAGK
sp|Q9UG63|ABCF2	33.39	21	FHWEQDQIAHMK	sp|O60716-2|CTND1	28.59	58	SYEDMIGEEVPS#DQYYWAPLAQHER	sp|Q16853|AOC3	15.73	20	IQMLSFAGEPLPQN@SSMAR
sp|Q9UG63|ABCF2	33.39	21	ILHGLGFTPAMQR	sp|O60716-2|CTND1	28.59	58	TLDRS#GDLGDMEPLK	sp|Q16853|AOC3	15.73	20	IQMLSFAGEPLPQN@SSM^AR
sp|Q9UG63|ABCF2	33.39	21	IPPPVIMVQNVSFK	sp|O60716-2|CTND1	28.59	58	TLDRS#GDLGDM^EPLK	sp|Q16853|AOC3	15.73	20	IQM^LSFAGEPLPQN@SSMAR
sp|Q9UG63|ABCF2	33.39	21	LEELDADK	sp|O60716-2|CTND1	28.59	58	TVQPVAMGPDGLPVDAS#SVSNNYIQTLGR	sp|Q16853|AOC3	15.73	20	IQM^LSFAGEPLPQN@SSM^AR
sp|Q9UG63|ABCF2	33.39	21	LEELDADKAEMR	sp|O60716-2|CTND1	28.59	58	TVQPVAMGPDGLPVDASSVS#NNYIQTLGR	sp|Q16853|AOC3	15.73	20	KEEEPSSSSVFNQNDPWAPTVDFSDFINN@ETIAGK
sp|Q9UG63|ABCF2	33.39	21	LELNSGR	sp|O60716-2|CTND1	28.59	58	VGGS#SVDLHR	sp|Q16853|AOC3	15.73	20	QPN@VSELVVGPLPHPSYMR
sp|Q9UG63|ABCF2	33.39	21	LIQQVAQEIWVCEK	sp|O60716-2|CTND1	28.59	58	VRVS#PQDANPLMANGTLTR	sp|Q16853|AOC3	15.73	20	QPQPN@VSELVVGPLPHPS
sp|Q9UG63|ABCF2	33.39	21	LLTGELLPTDGMIR	tr|E9PDL4|E9PDL4	5.52	1	INQQES#TDAAVQEPSQLISLEEENQR	sp|Q16853|AOC3	15.73	20	QPQPN@VSELVVGPLPHPSY
sp|Q9UG63|ABCF2	33.39	21	LMELYER	sp|P25440|BRD2	11.24	10	ADTTTPTPT#AILAPGSPASPPGSLEPK	sp|Q16853|AOC3	15.73	20	QPQPN@VSELVVGPLPHPSYM
sp|Q9UG63|ABCF2	33.39	21	LVDEEPQLTK	sp|P25440|BRD2	11.24	10	ADTTTPTPTAILAPGS#PAS#PPGSLEPK	sp|Q16853|AOC3	15.73	20	QPQPN@VSELVVGPLPHPSYMR
sp|Q9UG63|ABCF2	33.39	21	MMASGLTER	sp|P25440|BRD2	11.24	10	ADTTTPTPTAILAPGSPAS#PPGSLEPK	sp|Q16853|AOC3	15.73	20	QPQPN@VSELVVGPLPHPSYM^R
sp|Q9UG63|ABCF2	33.39	21	QQVSPIR	sp|P25440|BRD2	11.24	10	KADTTTPTPTAILAPGS#PAS#PPGSLEPK	sp|Q16853|AOC3	15.73	20	SFAGEPLPQN@SSMAR
sp|Q9UG63|ABCF2	33.39	21	SMLLSAIGK	sp|P25440|BRD2	11.24	10	KADTTTPTPTAILAPGS#PASPPGSLEPK	sp|Q16853|AOC3	15.73	20	SFAGEPLPQN@SSM^AR
sp|Q9UG63|ABCF2	33.39	21	TPLHCVMEVDTER	sp|P25440|BRD2	11.24	10	KADTTTPTPTAILAPGSPAS#PPGSLEPK	sp|Q16853|AOC3	15.73	20	VLIPDN@GTGGSWSLK
sp|Q9UG63|ABCF2	33.39	21	WPGDILAYK	sp|P25440|BRD2	11.24	10	KPSLLY#EGFESPTMASVPALQLTPANPPPPEVSNPK	sp|Q16853|AOC3	15.73	20	VVLIPDN@GTGGSWSLK
sp|Q9UG63|ABCF2	33.39	21	YGLIGLNGIGK	sp|P25440|BRD2	11.24	10	KPSLLYEGFES#PTMASVPALQLT#PANPPPPEVSNPK	sp|Q16853|AOC3	15.73	20	YLYLASN@HSNK
sp|Q9UG63|ABCF2	33.39	21	YYTGNYDQYVK	sp|P25440|BRD2	11.24	10	TAPPALPTGYDS#EEEEESRPMSYDEK	sp|Q16853|AOC3	15.73	20	YYDSLAQLEAQFEAGLVNVVLIPDN@GTGGSWSLK
sp|P62333|PRS10	56.04	24	ADHDFVVQEDFMK	sp|P25440|BRD2	11.24	10	TAPPALPTGYDS#EEEEESRPM^SYDEK	sp|Q8NBJ5|GT251	6.11	5	AMN@TSQVEALGIQMLPGYR
sp|P62333|PRS10	56.04	24	ADHDFVVQEDFM^K	tr|J3KRB6|J3KRB6	29.03	1	QQDDS#DEYDDDDSAASTSFQPQPVQPQ	sp|Q8NBJ5|GT251	6.11	5	AMN@TSQVEALGIQM^LPGYR
sp|P62333|PRS10	56.04	24	AVASQLDCNFLK	sp|Q7KZI7-11|MARK2	31.31	18	AS#TASASAAVSAAR	sp|Q8NBJ5|GT251	6.11	5	AM^N@TSQVEALGIQMLPGYR
sp|P62333|PRS10	56.04	24	DHQPCIIFMDEIDAIGGR	sp|Q7KZI7-11|MARK2	31.31	18	ASGLPPTES#NCEVPRPSTAPQR	sp|Q8NBJ5|GT251	6.11	5	TALWVATDHNMDN@TSTVLR
sp|P62333|PRS10	56.04	24	EMFNYAR	sp|Q7KZI7-11|MARK2	31.31	18	ASGLPPTESNCEVPRPS#TAPQR	sp|Q8NBJ5|GT251	6.11	5	TALWVATDHNM^DN@TSTVLR
sp|P62333|PRS10	56.04	24	EVDPLVYNMSHEDPGNVSYSEIGGLSEQIR	sp|Q7KZI7-11|MARK2	31.31	18	DQQNLPYGVTPAS#PSGHSQGR	sp|P15941-9|MUC1	14.29	2	HISNLQFN@SSLEDPSTDYYQELQR
sp|P62333|PRS10	56.04	24	EVDPLVYNM^SHEDPGNVSYSEIGGLSEQIR	sp|Q7KZI7-11|MARK2	31.31	18	DTEQPTLGHLDS#KPSSK	sp|P15941-9|MUC1	14.29	2	ISNLQFN@SSLEDPSTDYYQELQR
sp|P62333|PRS10	56.04	24	EVIELPLTNPELFQR	sp|Q7KZI7-11|MARK2	31.31	18	GRNSATS#ADEQPHIGNYR	sp|P12111-4|CO6A3	4.24	14	ALQIN@NTAVGHALVLPAGR
sp|P62333|PRS10	56.04	24	GCLLYGPPGTGK	sp|Q7KZI7-11|MARK2	31.31	18	KLDT#FCGSPPYAAPELFQGK	sp|P12111-4|CO6A3	4.24	14	GNPGEPGLN@GTTGPK
sp|P62333|PRS10	56.04	24	IHAGPITK	sp|Q7KZI7-11|MARK2	31.31	18	KTT#PTPSTNSVLSTSTNR	sp|P12111-4|CO6A3	4.24	14	GPPGVN@GTQGFQGCPGQR
sp|P62333|PRS10	56.04	24	IHIDLPNEQAR	sp|Q7KZI7-11|MARK2	31.31	18	LDT#FCGSPPYAAPELFQGK	sp|P12111-4|CO6A3	4.24	14	QIN@NTAVGHALVLPAGR
sp|P62333|PRS10	56.04	24	IIFMDEIDAIGGR	sp|Q7KZI7-11|MARK2	31.31	18	RFS#DQAAGPAIPTSNSYSK	sp|P12111-4|CO6A3	4.24	14	QLINALQIN@NTAVGH
sp|P62333|PRS10	56.04	24	KIHIDLPNEQAR	sp|Q7KZI7-11|MARK2	31.31	18	S#SELEGDTITLKPR	sp|P12111-4|CO6A3	4.24	14	QLINALQIN@NTAVGHA
sp|P62333|PRS10	56.04	24	LSDGFNGADLR	sp|Q7KZI7-11|MARK2	31.31	18	SRNS#PLLER	sp|P12111-4|CO6A3	4.24	14	QLINALQIN@NTAVGHAL
sp|P62333|PRS10	56.04	24	MIMATNRPDTLDPALLR	sp|Q7KZI7-11|MARK2	31.31	18	SSELEGDTITLKPRPSADLT#NSSAPSPSHK	sp|P12111-4|CO6A3	4.24	14	QLINALQIN@NTAVGHALVLPAGR
sp|P62333|PRS10	56.04	24	NVCTEAGMFAIR	sp|Q7KZI7-11|MARK2	31.31	18	ST#FHAGQLR	sp|P12111-4|CO6A3	4.24	14	QN@LTVTDR
sp|P62333|PRS10	56.04	24	SEIGGLSEQIR	sp|Q7KZI7-11|MARK2	31.31	18	VLDANS#CQSELHEK	sp|P12111-4|CO6A3	4.24	14	QVNVPNN@VTSSPTSNPVTTTK
sp|P62333|PRS10	56.04	24	TLMELLNQMDGFDTLHR	sp|Q7KZI7-11|MARK2	31.31	18	VPAS#PLPGLER	sp|P12111-4|CO6A3	4.24	14	VAVVQHAPSESVDN@ASMPPVK
sp|P62333|PRS10	56.04	24	TLMELLNQM^DGFDTLHR	sp|Q7KZI7-11|MARK2	31.31	18	VPVAS#PSAHNISSSGGAPDR	sp|P12111-4|CO6A3	4.24	14	VAVVQHAPSESVDN@ASM^PPVK
sp|P62333|PRS10	56.04	24	TLM^ELLNQMDGFDTLHR	sp|Q7KZI7-11|MARK2	31.31	18	VPVASPS#AHNISSSGGAPDR	sp|P12111-4|CO6A3	4.24	14	VAVVQHAPSESVDN@ASM^PPVKVEF
sp|P62333|PRS10	56.04	24	VALDMTTLTIMR	sp|Q9UPQ9-2|TNR6B	8.65	4	GGS#PYNQFDIIPGDTLGGHTGPAGDSWLPAK	sp|P12111-4|CO6A3	4.24	14	VQHAPSESVDN@ASMPPVK
sp|P62333|PRS10	56.04	24	VVSSSIVDK	sp|Q9UPQ9-2|TNR6B	8.65	4	GIQNIDPESDPYVTPGSVLGGTATS#PIVDTDHQLLR	sp|Q13308-5|PTK7	12.13	8	ATVFAN@GSLLLTQVRPR
sp|P62333|PRS10	56.04	24	YIGESAR	sp|Q9UPQ9-2|TNR6B	8.65	4	VEQEDFVMEGHGKT#PPPGEESK	sp|Q13308-5|PTK7	12.13	8	DDAGN@YTCIASNGPQGQIR
sp|P62333|PRS10	56.04	24	YVVGCR	sp|Q9UPQ9-2|TNR6B	8.65	4	VEQEDFVM^EGHGKT#PPPGEESK	sp|Q13308-5|PTK7	12.13	8	DGTPLSDGQSN@HTVSSK
tr|J3KPK1|J3KPK1	13.5	13	ALLTTGSLR	tr|D6RF40|D6RF40	38.24	2	EEPDSENIPQELLSNLGHPES#PPR	sp|Q13308-5|PTK7	12.13	8	MHIFQN@GSLVIHDVAPEDSGR
tr|J3KPK1|J3KPK1	13.5	13	AQLSVQTSPVPTPDPK	tr|D6RF40|D6RF40	38.24	2	TSELLSGMGVSALEKEEPDSENIPQELLSNLGHPES#PPR	sp|Q13308-5|PTK7	12.13	8	M^HIFQN@GSLVIHDVAPEDSGR
tr|J3KPK1|J3KPK1	13.5	13	DVAVDTVK	tr|G5E9A7|G5E9A7	3.24	2	SNS#LPHPAGGGK	sp|Q13308-5|PTK7	12.13	8	QDVN@ITVATVPSWLK
tr|J3KPK1|J3KPK1	13.5	13	GSVPLFWEQPGLQVGSHR	tr|G5E9A7|G5E9A7	3.24	2	Y#HSLGNISR	sp|Q13308-5|PTK7	12.13	8	RQDVN@ITVATVPSWLK
tr|J3KPK1|J3KPK1	13.5	13	IDPFEDLSFNLLAVSK	sp|P08238|HS90B	11.19	25	EIS#DDEAEEEK	sp|Q13308-5|PTK7	12.13	8	SAN@ASFNIK
tr|J3KPK1|J3KPK1	13.5	13	LDPPPFSLIVETR	sp|P08238|HS90B	11.19	25	EIS#DDEAEEEKGEK	tr|J3KTR2|J3KTR2	35.44	1	SGNPGAEVTN@SSVAGPDCCGGLGNIDFR
tr|J3KPK1|J3KPK1	13.5	13	MWSVNGDSISKIYAGTGALEGK	sp|P08238|HS90B	11.19	25	EIS#DDEAEEEKGEKEEEDK	tr|Q6NSD3|Q6NSD3	8.62	2	FVQGN@STEVACHPGYGLPK
tr|J3KPK1|J3KPK1	13.5	13	QEAIDVLLLGNTLNSDLADK	sp|P08238|HS90B	11.19	25	EIS#DDEAEEEKGEKEEEDKDDEEKPK	tr|Q6NSD3|Q6NSD3	8.62	2	KFVQGN@STEVACHPGYGLPK
tr|J3KPK1|J3KPK1	13.5	13	QLEALGLAEKPQLVTR	sp|P08238|HS90B	11.19	25	EKEIS#DDEAEEEK	sp|P11912|CD79A	7.52	1	VQEGN@ESYQQSCGTYLR
tr|J3KPK1|J3KPK1	13.5	13	RPPPPPVPLLPPGTSPPVDPFTTLASK	sp|P08238|HS90B	11.19	25	EKEIS#DDEAEEEKGEK	sp|O60449|LY75	6.79	11	CSMLIASN@ETWK
tr|J3KPK1|J3KPK1	13.5	13	SAEDLDLLNASFQDESK	sp|P08238|HS90B	11.19	25	EKEIS#DDEAEEEKGEKEEED	sp|O60449|LY75	6.79	11	DGHGTAISN@ASDVWK
tr|J3KPK1|J3KPK1	13.5	13	SPDWIKNLEEEM^SLEK	sp|P08238|HS90B	11.19	25	EKEIS#DDEAEEEKGEKEEEDK	sp|O60449|LY75	6.79	11	ENNN@ITMR
tr|J3KPK1|J3KPK1	13.5	13	VTFAPTYK	sp|P08238|HS90B	11.19	25	EKEIS#DDEAEEEKGEKEEEDKD	sp|O60449|LY75	6.79	11	EVPFGTNCN@LTITSR
sp|Q8IV45|UN5CL	10.23	2	AADENEDCSALTNEIIVTMHTFQDGLETK	sp|P08238|HS90B	11.19	25	EKEIS#DDEAEEEKGEKEEEDKDD	sp|O60449|LY75	6.79	11	IAN@ISGDGQK
sp|Q8IV45|UN5CL	10.23	2	GGCLMLQDTGISLLIPPGAVAVGR	sp|P08238|HS90B	11.19	25	EKEIS#DDEAEEEKGEKEEEDKDDEE	sp|O60449|LY75	6.79	11	IASN@ETWK
tr|E9PRQ7|E9PRQ7	58.7	13	AFSEADMERPLQELGLVPSAVLIVAK	sp|P08238|HS90B	11.19	25	EKEIS#DDEAEEEKGEKEEEDKDDEEKPK	sp|O60449|LY75	6.79	11	IYEDEVPFGTNCN@LTITSR
tr|E9PRQ7|E9PRQ7	58.7	13	AFSEADM^ERPLQELGLVPSAVLIVAK	sp|P08238|HS90B	11.19	25	EREKEIS#DDEAEEEK	sp|O60449|LY75	6.79	11	KPLN@NTVELTDVWTYSDTR
tr|E9PRQ7|E9PRQ7	58.7	13	ALALTGNQGIEAAMDWLMEHEDDPDVDEPLETPLGH	sp|P08238|HS90B	11.19	25	EREKEIS#DDEAEEEKGEK	sp|O60449|LY75	6.79	11	QTLQN@ASETVK
tr|E9PRQ7|E9PRQ7	58.7	13	ALALTGNQGIEAAMDWLMEHEDDPDVDEPLETPLGHILGR	sp|P08238|HS90B	11.19	25	EREKEIS#DDEAEEEKGEKEEEDKDDEEKPK	sp|O60449|LY75	6.79	11	SPFTGTWN@FTSCSER
tr|E9PRQ7|E9PRQ7	58.7	13	ALALTGNQGIEAAM^DWLMEHEDDPDVDEPLETPLGHILGR	sp|P08238|HS90B	11.19	25	GS#DEEDDSGKDKK	sp|O60449|LY75	6.79	11	YN@VSSLEK
tr|E9PRQ7|E9PRQ7	58.7	13	EPTSSEQGGLEGSGSAAGEGKPALSEEER	sp|P08238|HS90B	11.19	25	IEDVGS#DEEDDSGK	tr|B4E1J0|B4E1J0	3.41	1	LQGLENWGQDPGVSAN@ASK
tr|E9PRQ7|E9PRQ7	58.7	13	EQLAAVR	sp|P08238|HS90B	11.19	25	IEDVGS#DEEDDSGKD	tr|Q5SR47|Q5SR47	2.78	2	EAPYFYN@DTVTFK
tr|E9PRQ7|E9PRQ7	58.7	13	GEELGGGQDPVQLLSGFPR	sp|P08238|HS90B	11.19	25	IEDVGS#DEEDDSGKDK	tr|Q5SR47|Q5SR47	2.78	2	VRPDVN@SSCGEGYK
tr|E9PRQ7|E9PRQ7	58.7	13	LPDGTSLTQTFR	sp|P08238|HS90B	11.19	25	IEDVGS#DEEDDSGKDKK	tr|Q5TB53|Q5TB53	4.33	1	IVDVN@LTSEGK
tr|E9PRQ7|E9PRQ7	58.7	13	MLELVAQK	sp|P08238|HS90B	11.19	25	KIEDVGS#DEEDDSGK	sp|P22105|TENX	2.73	6	AN@QTYTSVAR
tr|E9PRQ7|E9PRQ7	58.7	13	QGIEAAMDWLMEHEDDPDVDEPLETPLGHILGR	sp|P08238|HS90B	11.19	25	KIEDVGS#DEEDDSGKDK	sp|P22105|TENX	2.73	6	DWEDYAHGFGN@ISGEFWLGNEALHSLTQAGDYSMR
tr|E9PRQ7|E9PRQ7	58.7	13	YGGSVGSQPPPVAPEPGPVPSSPSQEPPTK	sp|P08238|HS90B	11.19	25	KIEDVGS#DEEDDSGKDKK	sp|P22105|TENX	2.73	6	GPN@LTSPASITFTTGLEAPR
tr|E9PRQ7|E9PRQ7	58.7	13	YGGSVGSQPPPVAPEPGPVPSSPSQEPPTKR	sp|P08238|HS90B	11.19	25	LGLGIDEDEVAAEEPNAAVPDEIPPLEGDEDAS#R	sp|P22105|TENX	2.73	6	RPWGN@LTAELSR
sp|Q15257-2|PTPA	79.88	24	DYMFLECILFITEMK	sp|P08238|HS90B	11.19	25	PKIEDVGS#DEEDDSGK	sp|P22105|TENX	2.73	6	SN@VTLPAPRPPPQPGGH
sp|Q15257-2|PTPA	79.88	24	FGSLLPIHPVTSG	tr|H7C1V4|H7C1V4	2.09	1	LQIGPPS#PGEAQGPLLPSPAR	sp|P22105|TENX	2.73	6	SN@VTLPAPRPPPQPGGHTVGAGVGSPSSQLYEHTVEGGEK
sp|Q15257-2|PTPA	79.88	24	FPVIQHFK	tr|E5RJY1|E5RJY1	57.28	14	S#RTAS#GSSVTSLDGTR	sp|P31995-4|FCG2C	18.8	4	ANNN@DSGEYTCQTGQTSLSDPVHL
sp|Q15257-2|PTPA	79.88	24	IDYGTGHEAAFAAFLCCLCK	tr|E5RJY1|E5RJY1	57.28	14	S#RTASGS#SVTSLDGTR	sp|P31995-4|FCG2C	18.8	4	ANNN@DSGEYTCQTGQTSLSDPVHLT
sp|Q15257-2|PTPA	79.88	24	ILFITEMK	tr|E5RJY1|E5RJY1	57.28	14	SHT#SEGAHLDITPNSGAAGNSAGPK	sp|P31995-4|FCG2C	18.8	4	SDPNFSIPQAN@HSH
sp|Q15257-2|PTPA	79.88	24	ILTLNEGVK	tr|E5RJY1|E5RJY1	57.28	14	SHTS#EGAHLDITPNSGAAGNSAGPK	sp|P31995-4|FCG2C	18.8	4	SDPNFSIPQAN@HSHSGDYH
sp|Q15257-2|PTPA	79.88	24	ISAVPSWSK	tr|E5RJY1|E5RJY1	57.28	14	SRS#HTSEGAHLDIT#PNSGAAGNSAGPK	tr|F5GWD2|F5GWD2	8.36	3	GQTAESLAVHN@ITVCEQK
sp|Q15257-2|PTPA	79.88	24	IWGSSQLIDHPYLEPR	tr|E5RJY1|E5RJY1	57.28	14	SRS#HTSEGAHLDITPNSGAAGNSAGPK	tr|F5GWD2|F5GWD2	8.36	3	QN@ESYLNFAR
sp|Q15257-2|PTPA	79.88	24	KEIHTVPDMGK	tr|E5RJY1|E5RJY1	57.28	14	SRT#AS#GSSVTSLDGTR	tr|F5GWD2|F5GWD2	8.36	3	VN@NSDPYSVALSELGDR
sp|Q15257-2|PTPA	79.88	24	KLTFEYR	tr|E5RJY1|E5RJY1	57.28	14	SRT#ASGSSVTSLDGTR	tr|F5H6D0|F5H6D0	1.09	1	ADFGN@HTK
sp|Q15257-2|PTPA	79.88	24	LDEEAENLVATVVPTHLAAAVPEVAVY	tr|E5RJY1|E5RJY1	57.28	14	T#AS#GSSVTSLDGTR	sp|Q2VPA4|CR1L	1.76	1	IN@YSCTTGHR
sp|Q15257-2|PTPA	79.88	24	LDEEAENLVATVVPTHLAAAVPEVAVYLK	tr|E5RJY1|E5RJY1	57.28	14	T#ASGS#SVTSLDGTR	tr|Q5JZ08|Q5JZ08	2.96	2	AIYN@VSQCPGHQATPR
sp|Q15257-2|PTPA	79.88	24	LVALLNTLDR	tr|E5RJY1|E5RJY1	57.28	14	T#ASGSSVTSLDGTR	tr|Q5JZ08|Q5JZ08	2.96	2	EWHN@QSEK
sp|Q15257-2|PTPA	79.88	24	MEPAGSQGVWGLDDFQFLPFIWGSSQLIDHPYLEPR	tr|E5RJY1|E5RJY1	57.28	14	TAS#GSSVTSLDGTR	sp|Q68CP4-2|HGNAT	8.5	3	AGKPSAAAASVSTQHGSILQLN@DTLEEK
sp|Q15257-2|PTPA	79.88	24	M^EPAGSQGVWGLDDFQFLPFIWGSSQLIDHPYLEPR	tr|E5RJY1|E5RJY1	57.28	14	TASGSS#VTSLDGTR	sp|Q68CP4-2|HGNAT	8.5	3	FGEFGN@YSLLVK
sp|Q15257-2|PTPA	79.88	24	QPPPDSSEEAPPATQNFIIPK	tr|E5RJY1|E5RJY1	57.28	14	YFVQGMGYMPSAS#MTR	sp|Q68CP4-2|HGNAT	8.5	3	YPN@CTGGAAGYIDR
sp|Q15257-2|PTPA	79.88	24	SQAYADYIGFILTLNEGVK	sp|Q15365|PCBP1	21.35	9	QICLVMLETLSQS#PQGR	tr|B7Z3Y2|B7Z3Y2	10.3	4	GELN@TSIFSSR
sp|Q15257-2|PTPA	79.88	24	TGPFAEHSNQLWNISAVPSWSK	sp|Q15365|PCBP1	21.35	9	QICLVM^LETLSQS#PQGR	tr|B7Z3Y2|B7Z3Y2	10.3	4	GELN@TSIFSSRPIDK
sp|Q15257-2|PTPA	79.88	24	VDDQIAIVFK	sp|Q15365|PCBP1	21.35	9	QVTITGS#AASISLAQYLINAR	tr|B7Z3Y2|B7Z3Y2	10.3	4	MSN@ITFLNFDPPIEEFHQYY
sp|Q15257-2|PTPA	79.88	24	VFNRYLEVM^R	sp|Q15365|PCBP1	21.35	9	SIQGQHTIS#PLDLAK	tr|B7Z3Y2|B7Z3Y2	10.3	4	MSN@ITFLNFDPPIEEFHQYYQHIVTTLVK
sp|Q15257-2|PTPA	79.88	24	VNQGLIR	sp|Q15365|PCBP1	21.35	9	VMTIPYQPMPASS#PVICAGGQDR	tr|G3V4E4|G3V4E4	19.28	5	DDIAYSEDNPTPGIVINRPN@GTDVYQGVPK
sp|Q15257-2|PTPA	79.88	24	VSEAIEK	sp|Q15365|PCBP1	21.35	9	VMTIPYQPM^PASS#PVICAGGQDR	tr|G3V4E4|G3V4E4	19.28	5	DLN@ETIHYMYK
sp|Q15257-2|PTPA	79.88	24	WIDETPPVDQPSR	sp|Q15365|PCBP1	21.35	9	VM^TIPYQPMPASS#PVICAGGQDR	tr|G3V4E4|G3V4E4	19.28	5	DLN@ETIHYM^YK
sp|Q15257-2|PTPA	79.88	24	YLEVMR	sp|Q15365|PCBP1	21.35	9	VM^TIPYQPM^PAS#SPVICAGGQDR	tr|G3V4E4|G3V4E4	19.28	5	MYDDIAYSEDNPTPGIVINRPN@GTDVYQGVPK
tr|G3V207|G3V207	29.15	12	AYGGSATIVNKPK	sp|Q15365|PCBP1	21.35	9	VM^TIPYQPM^PASS#PVICAGGQDR	tr|G3V4E4|G3V4E4	19.28	5	RPN@GTDVYQGVPK
tr|G3V207|G3V207	29.15	12	DGNVAEYLK	sp|P54219-3|VMAT1	3.25	1	EFPLGEDS#DEEPDHEE	tr|H7C4M4|H7C4M4	5.28	1	SLASN@VTLFDLADR
tr|G3V207|G3V207	29.15	12	DTQAQLAEDIEALK	sp|Q14738-2|2A5D	4.74	2	RKS#ELPQDVYTIK	sp|P01850|TRBC1	5.08	1	EQPALN@DSR
tr|G3V207|G3V207	29.15	12	EYGFISQTLQEER	sp|Q14738-2|2A5D	4.74	2	RPSNST#PPPTQLSK	sp|Q9C0C4|SEM4C	3	3	GKNN@QTECFNFIR
tr|G3V207|G3V207	29.15	12	FGSADNIAHLK	sp|O95810|SDPR	27.06	31	DEEALEDS#AEEKVEESR	sp|Q9C0C4|SEM4C	3	3	GTN@FTHLVADR
tr|G3V207|G3V207	29.15	12	GGSDTNLNFDVPDGILDFHK	sp|O95810|SDPR	27.06	31	EEALEDS#AEEKVEESR	sp|Q9C0C4|SEM4C	3	3	KGTN@FTHLVADR
tr|G3V207|G3V207	29.15	12	LTADSLK	sp|O95810|SDPR	27.06	31	GS#NSGMDS#NIDLTIVEDEEEESVALEQAQK	tr|F5GZZ9|F5GZZ9	10.1	9	APGWAN@SSAGSGR
tr|G3V207|G3V207	29.15	12	LVNNADK	sp|O95810|SDPR	27.06	31	GS#NSGMDSNIDLTIVEDEEEESVALEQAQK	tr|F5GZZ9|F5GZZ9	10.1	9	CKGN@ESSLWDCPAR
tr|G3V207|G3V207	29.15	12	QELASIEEK	sp|O95810|SDPR	27.06	31	GS#NSGM^DSNIDLTIVEDEEEESVALEQAQK	tr|F5GZZ9|F5GZZ9	10.1	9	EDAAVN@CTDISVQK
tr|G3V207|G3V207	29.15	12	SAHSIAQLQK	sp|O95810|SDPR	27.06	31	GSNS#GMDSNIDLTIVEDEEEESVALEQAQK	tr|F5GZZ9|F5GZZ9	10.1	9	GN@ESALWDCK
tr|G3V207|G3V207	29.15	12	SGMPGVSLTPPVFVFNK	sp|O95810|SDPR	27.06	31	GSNSGMDS#NIDLT#IVEDEEEESVALEQAQK	tr|F5GZZ9|F5GZZ9	10.1	9	GN@ESSLWDCPAR
tr|G3V207|G3V207	29.15	12	SGM^PGVSLTPPVFVFNK	sp|O95810|SDPR	27.06	31	GSNSGMDS#NIDLTIVEDEEEESVALEQAQK	tr|F5GZZ9|F5GZZ9	10.1	9	GWAN@SSAGSGR
sp|P35613-3|BASI	64.77	13	FFVSSSQGR	sp|O95810|SDPR	27.06	31	GSNSGMDSNIDLTIVEDEEEES#VALEQAQK	tr|F5GZZ9|F5GZZ9	10.1	9	HSN@CTHQQDAGVTCSDGSNLEMR
sp|P35613-3|BASI	64.77	13	GSDQAIITLR	sp|O95810|SDPR	27.06	31	GSNSGM^DS#NIDLTIVEDEEEESVALEQAQK	tr|F5GZZ9|F5GZZ9	10.1	9	QLGCGEAIN@ATGSAHFGEGTGPIWLDEMK
sp|P35613-3|BASI	64.77	13	GTANIQLHGPPR	sp|O95810|SDPR	27.06	31	HDEEALEDS#AEEKVEESR	tr|F5GZZ9|F5GZZ9	10.1	9	WGHSECGHKEDAAVN@CTDISVQK
sp|P35613-3|BASI	64.77	13	HQNDKGKNVR	sp|O95810|SDPR	27.06	31	KPS#SPSPM^PSS#TPSPSLNLGNTEEAIR	tr|H0YJI6|H0YJI6	9.35	1	QN@VTEFPIIK
sp|P35613-3|BASI	64.77	13	IQLHGPPR	sp|O95810|SDPR	27.06	31	KPSSPS#PM^PSS#TPSPSLNLGNTEEAIR	sp|O43490-5|PROM1	2.55	2	EALENMN@STLK
sp|P35613-3|BASI	64.77	13	ITDSEDK	sp|O95810|SDPR	27.06	31	KVDS#LKK	sp|O43490-5|PROM1	2.55	2	YILAQYN@TTK
sp|P35613-3|BASI	64.77	13	KPEDVLDDDDAGSAPLK	sp|O95810|SDPR	27.06	31	QEKPS#SPSPMPSSTPSPSLNLGNTEEAIR	sp|Q6UWY5|OLFL1	11.19	4	AYIQEFQEFSKN@ISVMLGR
sp|P35613-3|BASI	64.77	13	RKPEDVLDDDDAGSAPLK	sp|O95810|SDPR	27.06	31	QEKPS#SPSPM^PSSTPSPSLNLGNTEEAIR	sp|Q6UWY5|OLFL1	11.19	4	N@ISVMLGR
sp|P35613-3|BASI	64.77	13	SELHIENLNMEADPGQYR	sp|O95810|SDPR	27.06	31	QEKPSS#PSPM^PSSTPSPSLNLGNTEEAIR	sp|Q6UWY5|OLFL1	11.19	4	N@NTVWEFANIR
sp|P35613-3|BASI	64.77	13	SELHIENLNM^EADPGQYR	sp|O95810|SDPR	27.06	31	QEKPSSPS#PMPSSTPSPSLNLGNTEEAIR	sp|Q6UWY5|OLFL1	11.19	4	TLLN@ASCDNMLMGIK
sp|P35613-3|BASI	64.77	13	SESVPPVTDWAWYK	sp|O95810|SDPR	27.06	31	QEKPSSPS#PM^PSSTPSPSLNLGNTEEAIR	tr|E9PPK6|E9PPK6	6.43	2	GN@LTCPICK
sp|P35613-3|BASI	64.77	13	SSEHINEGETAMLVCK	sp|O95810|SDPR	27.06	31	QEKPSSPSPMPS#STPS#PSLNLGNTEEAIR	tr|E9PPK6|E9PPK6	6.43	2	GWGN@LTCPICK
sp|P35613-3|BASI	64.77	13	SSEHINEGETAM^LVCK	sp|O95810|SDPR	27.06	31	S#SPFKVS#PLTFGR	tr|I3L1V9|I3L1V9	15.57	2	FHVN@YTQPLVAVK
sp|Q14289-2|FAK2	43.12	34	AMAYLESINCVHR	sp|O95810|SDPR	27.06	31	SLEETLHTVDLS#S#DDDLPHDEEALEDS#AEEKVEESR	tr|I3L1V9|I3L1V9	15.57	2	FLEPYN@DSIQAQK
sp|Q14289-2|FAK2	43.12	34	DCTLDNK	sp|O95810|SDPR	27.06	31	SLEETLHTVDLS#S#DDDLPHDEEALEDSAEEK	tr|J3KNQ2|J3KNQ2	0.67	1	GPGPFN@ETVTEK
sp|Q14289-2|FAK2	43.12	34	DIAMEQER	sp|O95810|SDPR	27.06	31	SLEETLHTVDLS#S#DDDLPHDEEALEDSAEEKVEESR	tr|H0YEV1|H0YEV1	21.05	1	SLCNSIISLN@TTISCSEAQK
sp|Q14289-2|FAK2	43.12	34	DLAELINK	sp|O95810|SDPR	27.06	31	SLEETLHTVDLS#SDDDLPHDEEALEDS#AEEKVEESR	tr|H0Y5B2|H0Y5B2	7.11	1	GWSCTDN@STAQTVAQQR
sp|Q14289-2|FAK2	43.12	34	DVIGVLEK	sp|O95810|SDPR	27.06	31	SLEETLHTVDLS#SDDDLPHDEEALEDSAEEK	sp|P32004-3|L1CAM	4.17	5	DLQAN@DTGR
sp|Q14289-2|FAK2	43.12	34	EDVVLNR	sp|O95810|SDPR	27.06	31	SLEETLHTVDLS#SDDDLPHDEEALEDSAEEKVEESR	sp|P32004-3|L1CAM	4.17	5	FFPYAN@GTLGIR
sp|Q14289-2|FAK2	43.12	34	EEAQQLWEAEK	sp|O95810|SDPR	27.06	31	SLEETLHTVDLSS#DDDLPHDEEALEDS#AEEK	sp|P32004-3|L1CAM	4.17	5	GYN@VTYWR
sp|Q14289-2|FAK2	43.12	34	EEECVMK	sp|O95810|SDPR	27.06	31	SLEETLHTVDLSS#DDDLPHDEEALEDS#AEEKVEESR	sp|P32004-3|L1CAM	4.17	5	THN@LTDLSPHLR
sp|Q14289-2|FAK2	43.12	34	EIITSILLSGR	sp|O95810|SDPR	27.06	31	SSPFKVS#PLTFGR	sp|P32004-3|L1CAM	4.17	5	VPGN@QTSTTLK
sp|Q14289-2|FAK2	43.12	34	EVGLDLFFPK	sp|O95810|SDPR	27.06	31	VS#PLTFGR	tr|Q5HYV0|Q5HYV0	10.89	1	AAWDDDEPWGPWTGN@GTFWLPR
sp|Q14289-2|FAK2	43.12	34	FFNTLAGFANIDQETYR	tr|H9KVC3|H9KVC3	34.62	1	VVS#EVDIAK	tr|H0Y8Z8|H0Y8Z8	2.86	1	NDMN@ASK
sp|Q14289-2|FAK2	43.12	34	FTELVCSLSDVYQMEK	tr|H0YKH0|H0YKH0	19.78	10	DAPTS#PASVASSSSTPSSK	sp|Q8IZF2-2|GP116	2.46	2	VLQQQWTN@QSSQLLHSVER
sp|Q14289-2|FAK2	43.12	34	LAECYGLR	tr|H0YKH0|H0YKH0	19.78	10	ESSANNS#VSPSESLR	sp|Q8IZF2-2|GP116	2.46	2	YEEQQLEIQN@SSR
sp|Q14289-2|FAK2	43.12	34	LAQQNAVTSLSEECKR	tr|H0YKH0|H0YKH0	19.78	10	KDAPT#SPASVASSSSTPSSK	sp|Q16610|ECM1	4.07	2	HIPGLIHN@MTAR
sp|Q14289-2|FAK2	43.12	34	LGAQSIQPTANLDR	tr|H0YKH0|H0YKH0	19.78	10	NDAPT#PGTSTTPGLR	sp|Q16610|ECM1	4.07	2	QGNN@HTCTWK
sp|Q14289-2|FAK2	43.12	34	LGDFGLSR	tr|H0YKH0|H0YKH0	19.78	10	VS#PAHS#PPENGLDK	tr|B4E3Q4|B4E3Q4	8.74	4	N@VTYRPHCHICFTPR
sp|Q14289-2|FAK2	43.12	34	LIGIIEEEPTWIIMELYPYGELGHYLER	tr|H0YKH0|H0YKH0	19.78	10	VS#PAHSPPENGLDK	tr|B4E3Q4|B4E3Q4	8.74	4	NILDALMLN@TTR
sp|Q14289-2|FAK2	43.12	34	LIGSVDDLLPSLPSSSR	tr|H0YKH0|H0YKH0	19.78	10	VSPAHS#PPENGLDK	tr|B4E3Q4|B4E3Q4	8.74	4	RVQN@VTEFDDSLLR
sp|Q14289-2|FAK2	43.12	34	LPKPDLCPPVLYTLMTR	tr|H0YKH0|H0YKH0	19.78	10	Y#DS#DGDKSDDLVVDVSNEDPATPR	tr|B4E3Q4|B4E3Q4	8.74	4	VQN@VTEFDDSLLR
sp|Q14289-2|FAK2	43.12	34	LQGEHQGSLIIHPR	tr|H0YKH0|H0YKH0	19.78	10	YDS#DGDKSDDLVVDVSNEDPATPR	sp|Q9H8M5-3|CNNM2	2.26	1	VYGQNINN@ETWSR
sp|Q14289-2|FAK2	43.12	34	QLTSQDAKPTCLAEFK	tr|H0YKH0|H0YKH0	19.78	10	YDSDGDKS#DDLVVDVSNEDPATPR	sp|Q6UXH1|CREL2	18.13	3	CHMGYQGPLCTDCMDGYFSSLRN@ETHSICTACDESCK
sp|Q14289-2|FAK2	43.12	34	QMLTASHTLAVDAK	tr|H0YN21|H0YN21	30	2	RS#EEEEEEDEDVDLAQALLDSEEENDR	sp|Q6UXH1|CREL2	18.13	3	N@ETHSICTACDESCK
sp|Q14289-2|FAK2	43.12	34	QPFFWLENK	tr|H0YN21|H0YN21	30	2	RSEEEEEEDEDVDLAQALLDS#EEENDR	sp|Q6UXH1|CREL2	18.13	3	NAN@GSYTCEECDSSCVGCTGEGPGNCK
sp|Q14289-2|FAK2	43.12	34	RPEGPAEPMVVVPVDVEKEDVR	tr|G5E9M8|G5E9M8	8.35	3	QLGLHGAGGDGIHDDTAGGEEGENS#PDAQPQAGR	sp|P13473|LAMP2	32.2	11	EKPEAGTYSVNNGN@DTCLLATM
sp|Q14289-2|FAK2	43.12	34	SNFELLEK	tr|G5E9M8|G5E9M8	8.35	3	SSSTGS#SSSTGGGGQESQPSPLALLAATCSR	sp|P13473|LAMP2	32.2	11	GLQLN@ITQDK
sp|Q14289-2|FAK2	43.12	34	TSSLAEAENMADLIDGYCR	tr|G5E9M8|G5E9M8	8.35	3	SSSTGSSSST#GGGGQESQPSPLALLAATCSR	sp|P13473|LAMP2	32.2	11	LELN@LTDSEN@ATCLYAK
sp|Q14289-2|FAK2	43.12	34	VCFYSNSFNPGK	sp|Q9Y2D5|AKAP2	18.28	12	DALGDSLQVPVS#PSSTTSSR	sp|P13473|LAMP2	32.2	11	LELN@LTDSENATCLYAK
sp|Q14289-2|FAK2	43.12	34	VLANLAHPPAE	sp|Q9Y2D5|AKAP2	18.28	12	GQKS#PGALETPSAAGSQGNTASQGK	sp|P13473|LAMP2	32.2	11	NDVVQHYWDVLVQAFVQN@GTVSTNEFLCDK
sp|Q14289-2|FAK2	43.12	34	VSEGMALQLGCLELR	sp|Q9Y2D5|AKAP2	18.28	12	QAPPHIELSNS#SPDPMAEAER	sp|P13473|LAMP2	32.2	11	SYNTGDN@TTFPDAEDK
sp|Q14289-2|FAK2	43.12	34	WMSPESINFR	sp|Q9Y2D5|AKAP2	18.28	12	QVLQS#TQSPR	sp|P13473|LAMP2	32.2	11	VASVININPN@TTHSTGSCR
sp|Q14289-2|FAK2	43.12	34	YIEDEDYYK	sp|Q9Y2D5|AKAP2	18.28	12	S#PGALETPSAAGSQGNTASQGK	sp|P13473|LAMP2	32.2	11	VQN@GTVSTNEFLCDK
sp|Q14289-2|FAK2	43.12	34	YLPEDFMESLK	sp|Q9Y2D5|AKAP2	18.28	12	S#VNVSLTQEELDSGLDELSVR	sp|P13473|LAMP2	32.2	11	VQPFN@VTQGK
sp|Q14289-2|FAK2	43.12	34	YLPEDFMESLKEDR	sp|Q9Y2D5|AKAP2	18.28	12	SLADFSLPQT#PQTDNPSEGR	sp|P13473|LAMP2	32.2	11	WQMN@FTVR
sp|Q14289-2|FAK2	43.12	34	YRPPPQTNLLAPK	sp|Q9Y2D5|AKAP2	18.28	12	SVNVS#LTQEELDSGLDELSVR	sp|P13473|LAMP2	32.2	11	WQM^N@FTVR
sp|P35998|PRS7	67.21	36	ALDEGDIALLK	sp|Q9Y2D5|AKAP2	18.28	12	TLS#MIEEEIR	sp|Q96PD5|PGRP2	11.63	5	CMSQEQLAQVAAN@ATK
sp|P35998|PRS7	67.21	36	DFLEAVNK	sp|Q9Y2D5|AKAP2	18.28	12	TLS#M^IEEEIR	sp|Q96PD5|PGRP2	11.63	5	GFGVAIVGN@YTAALPTEAALR
sp|P35998|PRS7	67.21	36	EDEKDDKPIR	sp|Q9Y2D5|AKAP2	18.28	12	VKPPPS#PTTEGPSLQPDLAPEEAAGTQR	sp|Q96PD5|PGRP2	11.63	5	LEPVHLQLQCMSQEQLAQVAAN@ATK
sp|P35998|PRS7	67.21	36	ELFEMAR	sp|Q9Y2D5|AKAP2	18.28	12	VKPPPS#PTTEGPSLQPDLAPEEAAGTQRPK	sp|Q96PD5|PGRP2	11.63	5	MSQEQLAQVAAN@ATK
sp|P35998|PRS7	67.21	36	ELFEM^AR	sp|Q14566|MCM6	1.83	1	EIESEIDS#EEELINK	sp|Q96PD5|PGRP2	11.63	5	SLN@ATELDPCPLSPELLGLTK
sp|P35998|PRS7	67.21	36	ESDTGLAPPALWDLAADK	sp|Q9Y2K6|UBP20	2.41	1	AVPIAVADEGES#ESEDDDLKPR	tr|F2Z3B8|F2Z3B8	2.61	3	DINSQQELQN@ITTDTR
sp|P35998|PRS7	67.21	36	ESDTGLAPPALWDLAADKQTLQSEQPLQVAR	tr|D6RAX3|D6RAX3	3.4	1	S#PIGHS#VIQLPHR	tr|F2Z3B8|F2Z3B8	2.61	3	KVEVEPLN@STAVHVYWK
sp|P35998|PRS7	67.21	36	EVVETPLLHPER	sp|Q8N4X5-2|AF1L2	6.63	4	KFS#EPNTYIDGLPSQDR	tr|F2Z3B8|F2Z3B8	2.61	3	VEVEPLN@STAVHVYWK
sp|P35998|PRS7	67.21	36	FDDGAGGDNEVQR	sp|Q8N4X5-2|AF1L2	6.63	4	KKS#TSLEPVER	sp|Q06033-2|ITIH3	1.47	1	NAHGEEKEN@LTAR
sp|P35998|PRS7	67.21	36	FVNLGIEPPK	sp|Q8N4X5-2|AF1L2	6.63	4	SLVGCEVVPDPSPDHLY#SFR	sp|Q9Y6N6|LAMC3	1.08	1	GTAEAAHECLPCN@CSGR
sp|P35998|PRS7	67.21	36	FVVDLSDQVAPTDIEEGMR	sp|Q8N4X5-2|AF1L2	6.63	4	VAQQPLSLVGCEVVPDPSPDHLY#SFR	sp|Q7Z2K6|ERMP1	5.2	3	DSGIWINGFDYTGISHITPHIPEIN@DSIR
sp|P35998|PRS7	67.21	36	FVVDLSDQVAPTDIEEGM^R	sp|O75128-2|COBL	9.08	9	APAPPPPQPPPPS#PLIPNR	sp|Q7Z2K6|ERMP1	5.2	3	GSTLSQWSLGN@GTPVTSK
sp|P35998|PRS7	67.21	36	GVLLFGPPGTGK	sp|O75128-2|COBL	9.08	9	KLS#TQDRPAAIHR	sp|Q7Z2K6|ERMP1	5.2	3	ITPHIPEIN@DSIR
sp|P35998|PRS7	67.21	36	IATEKDFLEAVNK	sp|O75128-2|COBL	9.08	9	KS#SLGNDETDKEK	sp|Q14314|FGL2	5.92	2	LHVGNYN@GTAGDALR
sp|P35998|PRS7	67.21	36	IDPTVTMMQVEEKPDVTYSDVGGCK	sp|O75128-2|COBL	9.08	9	KSS#LGNDETDKEK	sp|Q14314|FGL2	5.92	2	NN@ETEEIKDER
sp|P35998|PRS7	67.21	36	IDPTVTMM^QVEEKPDVTYSDVGGCK	sp|O75128-2|COBL	9.08	9	LQADPKPIS#PQQK	tr|Q5T712|Q5T712	14.44	1	KPQDQGLN@HTCNYYLQPEEDVTIGVWH
sp|P35998|PRS7	67.21	36	IDPTVTM^MQVEEKPDVTYSDVGGCK	sp|O75128-2|COBL	9.08	9	RAPAPPPPQPPPPS#PLIPNR	sp|Q9HCK4-2|ROBO2	0.76	1	IWCLGN@ETR
sp|P35998|PRS7	67.21	36	IEFSLPDLEGR	sp|O75128-2|COBL	9.08	9	SLTLGPSLS#LGSISGVSVK	sp|Q5UCC4-2|EMC10	13.78	1	GHEVEDVDLELFN@TSVQLQPPTTAPGPETAAFIER
sp|P35998|PRS7	67.21	36	INELTGIK	sp|O75128-2|COBL	9.08	9	SNS#KAEQLVLSGADSDEDTSR	sp|Q13332-6|PTPRS	1.73	2	GHPQILEAAGN@ASAGTVLLR
sp|P35998|PRS7	67.21	36	KIEFSLPDLEGR	sp|O75128-2|COBL	9.08	9	WATDQEDCS#DQDLAGTPDLGPQK	sp|Q13332-6|PTPRS	1.73	2	KVEAEALN@ATAIR
sp|P35998|PRS7	67.21	36	KINELTGIK	sp|Q13464|ROCK1	2.58	3	AET#EEIPK	sp|Q6PIU2-3|NCEH1	15.27	3	IVNN@HTSLDVEEAAAVR
sp|P35998|PRS7	67.21	36	LREVVETPLLHPER	sp|Q13464|ROCK1	2.58	3	LLDLSDSTS#VAS#FPSADETDGNLPESR	sp|Q6PIU2-3|NCEH1	15.27	3	LN@WTSLLPASFTK
sp|P35998|PRS7	67.21	36	QTLQSEQPLQVAR	sp|Q13464|ROCK1	2.58	3	LLDLSDSTSVAS#FPSADETDGNLPESR	sp|Q6PIU2-3|NCEH1	15.27	3	TSWPTN@FSVGIR
sp|P35998|PRS7	67.21	36	QVEDDIQQLLK	tr|Q5TBR0|Q5TBR0	15.65	1	GS#DHSASLEPGELAELVR	sp|Q13822|ENPP2	3.94	3	AEGWEEGPPTVLSDSPWTN@ISGSCK
sp|P35998|PRS7	67.21	36	RCTKIINADSEDPK	tr|F5H2S8|F5H2S8	3.02	1	SELHQDRS#SPPPPLPER	sp|Q13822|ENPP2	3.94	3	AIIAN@LTCK
sp|P35998|PRS7	67.21	36	SVCTEAGMFAIR	sp|Q9Y2D9|ZN652	7.59	4	AAS#VAAATTSPTPR	sp|Q13822|ENPP2	3.94	3	DSPWTN@ISGSCK
sp|P35998|PRS7	67.21	36	SVCTEAGM^FAIR	sp|Q9Y2D9|ZN652	7.59	4	AASVAAAT#TSPTPR	tr|Q7Z6V2|Q7Z6V2	15.6	2	SQN@DTVTPDVWYTSK
sp|P35998|PRS7	67.21	36	TDACFIR	sp|Q9Y2D9|ZN652	7.59	4	EDRENS#DDTEEEEEEVSYK	tr|Q7Z6V2|Q7Z6V2	15.6	2	SQN@DTVTPDVWYTSKPK
sp|P35998|PRS7	67.21	36	TKEDEKDDKPIR	sp|Q9Y2D9|ZN652	7.59	4	ESGS#PYSVLVDTK	tr|I3L4B9|I3L4B9	12	1	SHEIWTHSCPQSPGN@GTDASH
sp|P35998|PRS7	67.21	36	TMLELINQLDGFDPR	sp|P30872|SSR1	4.86	1	AYS#VEDFQPENLESGGVFR	sp|P14091-2|CATE	8.26	2	EPLINYLDMEYFGTISIGSPPQN@FTVIFDT
sp|P35998|PRS7	67.21	36	TYGQSTYSR	sp|P04150-7|GCR	17.74	5	ESLT#PGREENPSSVLAQER	sp|P14091-2|CATE	8.26	2	EPLINYLDM^EYFGTISIGSPPQN@FT
sp|P35998|PRS7	67.21	36	VIGSELVQK	sp|P04150-7|GCR	17.74	5	IKDNGDLVLS#SPSNVTLPQVK	tr|Q5TEH8|Q5TEH8	9.03	3	ATQDGAN@FTAAR
sp|P35998|PRS7	67.21	36	VLMATNRPDTLDPALMR	sp|P04150-7|GCR	17.74	5	STS#VPENPK	tr|Q5TEH8|Q5TEH8	9.03	3	WN@CTTLDR
sp|P35998|PRS7	67.21	36	VLM^ATNR	sp|P04150-7|GCR	17.74	5	TVFSNGYSSPSMRPDVS#SPPSSSSTATTGPPPK	tr|Q5TEH8|Q5TEH8	9.03	3	WN@CTTLDRDHTVFGR
sp|P35998|PRS7	67.21	36	VLM^ATNRPDTLDPALMR	sp|P04150-7|GCR	17.74	5	VSAS#SPSLAVASQSDSK	tr|E9PMC0|E9PMC0	3.28	1	DIN@VTGVWER
sp|P35998|PRS7	67.21	36	YQIHIPLPPK	sp|O43815-2|STRN	7.93	4	DVDELPSLQPSVGSPSRPS#SSR	tr|F5H325|F5H325	9.62	3	QGIDFCPGQN@VSGVTTH
sp|Q9NXG2|THUM1	57.51	23	AFLEDMK	sp|O43815-2|STRN	7.93	4	YGTELNQGDMKPPSYDSDEGNET#EVQPQQNSQLM^WK	tr|F5H325|F5H325	9.62	3	QGIDFCPGQN@VSGVTTHNLEDHTK
sp|Q9NXG2|THUM1	57.51	23	AFLEDMKK	sp|O43815-2|STRN	7.93	4	YGTELNQGDM^KPPSY#DSDEGNETEVQPQQNSQLMWK	tr|F5H325|F5H325	9.62	3	TGEAN@LTQIYLQEALDFIK
sp|Q9NXG2|THUM1	57.51	23	AQYVLAK	sp|O43815-2|STRN	7.93	4	YGTELNQGDM^KPPSYDS#DEGNETEVQPQQNSQLMWK	sp|Q13683-13|ITA7	5.08	8	ALDPAEKPLCLSNEN@ASHVECELGNPMK
sp|Q9NXG2|THUM1	57.51	23	AVCCLSVVK	sp|Q14677-2|EPN4	12.16	7	AS#PDQNASTHTPQSSVK	sp|Q13683-13|ITA7	5.08	8	ALDPAEKPLCLSNEN@ASHVECELGNPMKR
sp|Q9NXG2|THUM1	57.51	23	CVEEAYSLLNEYGDDMYGPEK	sp|Q14677-2|EPN4	12.16	7	ASPDQNASTHT#PQSSVK	sp|Q13683-13|ITA7	5.08	8	ALDPAEKPLCLSNEN@ASHVECELGNPM^K
sp|Q9NXG2|THUM1	57.51	23	CVEEAYSLLNEYGDDM^YGPEK	sp|Q14677-2|EPN4	12.16	7	GDKAS#PDQNASTHTPQSSVK	sp|Q13683-13|ITA7	5.08	8	ALDPAEKPLCLSNEN@ASHVECELGNPM^KR
sp|Q9NXG2|THUM1	57.51	23	DPSQLNSK	sp|Q14677-2|EPN4	12.16	7	LGELS#DKIGSTIDDTISK	sp|Q13683-13|ITA7	5.08	8	KKN@ITLDCAR
sp|Q9NXG2|THUM1	57.51	23	DYMLFR	sp|Q14677-2|EPN4	12.16	7	S#QPLQNVSTVLQKPNPLYNQNTDMVQK	sp|Q13683-13|ITA7	5.08	8	KN@ITLDCAR
sp|Q9NXG2|THUM1	57.51	23	ELAGIVCTLNSENK	sp|Q14677-2|EPN4	12.16	7	TIDLGAAAHYTGDKAS#PDQNASTHTPQSSVK	sp|Q13683-13|ITA7	5.08	8	LWN@STFLEEYSAVK
sp|Q9NXG2|THUM1	57.51	23	ELAGIVCTLNSENKVDLTNPQYTVVVEIIK	sp|Q14677-2|EPN4	12.16	7	YTGDKAS#PDQNASTHTPQSSVK	sp|Q13683-13|ITA7	5.08	8	N@ITLDCAR
sp|Q9NXG2|THUM1	57.51	23	FQSVESGANNVVFIR	sp|Q12767|K0195	6.12	10	DDEHIVLEPGDLFPPFS#PPPS#PR	tr|C9JXZ5|C9JXZ5	18.92	1	N@KTEDLEATSEHFK
sp|Q9NXG2|THUM1	57.51	23	FTDKDQQPSGSEGEDDDAEAALKK	sp|Q12767|K0195	6.12	10	DDEHIVLEPGDLFPPFSPPPS#PR	sp|Q96KA5-2|CLP1L	1.59	1	TVN@VSVPK
sp|Q9NXG2|THUM1	57.51	23	GTFQIVYK	sp|Q12767|K0195	6.12	10	GIKDDEHIVLEPGDLFPPFS#PPPS#PR	tr|B4DS52|B4DS52	6.82	2	IFIFN@QTGIEAK
sp|Q9NXG2|THUM1	57.51	23	KCVEEAYSLLNEYGDDMYGPEK	sp|Q12767|K0195	6.12	10	GIKDDEHIVLEPGDLFPPFSPPPS#PR	tr|B4DS52|B4DS52	6.82	2	N@ITGLEN@FTLK
sp|Q9NXG2|THUM1	57.51	23	KYNLQEVVK	sp|Q12767|K0195	6.12	10	RSSWSS#DEGIGEVLEK	sp|Q13641|TPBG	15	5	N@LTEVPTDLPAYVR
sp|Q9NXG2|THUM1	57.51	23	LVHHILQDMYK	sp|Q12767|K0195	6.12	10	S#FCHPEPHER	sp|Q13641|TPBG	15	5	N@LTHLESLHLEDNALK
sp|Q9NXG2|THUM1	57.51	23	MLPISGTCK	sp|Q12767|K0195	6.12	10	SKHPS#GSNVSFSR	sp|Q13641|TPBG	15	5	RPPLAELAALN@LSGSR
sp|Q9NXG2|THUM1	57.51	23	M^LPISGTCK	sp|Q12767|K0195	6.12	10	VEPPHS#S#HEDLTDGLSTR	sp|Q13641|TPBG	15	5	VLHN@GTLAELQGLPH
sp|Q9NXG2|THUM1	57.51	23	QLEPGLQGILITCNMNER	sp|Q12767|K0195	6.12	10	VEPPHS#SHEDLTDGLSTR	sp|Q13641|TPBG	15	5	VLHN@GTLAELQGLPHIR
sp|Q9NXG2|THUM1	57.51	23	TLGIEPEK	sp|Q12767|K0195	6.12	10	VEPPHSS#HEDLTDGLSTR	sp|P51511|MMP15	1.94	1	HHLTFSIQN@YTEK
sp|Q9NXG2|THUM1	57.51	23	VDLTNPQYTVVVEIIK	sp|Q9UKE5-6|TNIK	4.91	8	ANS#KS#EGSPVLPHEPAK	tr|H0Y6I4|H0Y6I4	4.13	2	ALMHLN@ATLR
sp|Q9NXG2|THUM1	57.51	23	YAETFLEPWFK	sp|Q9UKE5-6|TNIK	4.91	8	ANSKS#EGS#PVLPHEPAK	tr|H0Y6I4|H0Y6I4	4.13	2	ALM^HLN@ATLR
sp|Q9NXG2|THUM1	57.51	23	YNLQEVVK	sp|Q9UKE5-6|TNIK	4.91	8	ANSKSEGS#PVLPHEPAK	tr|C9J5X1|C9J5X1	1.98	2	LNPGN@YTAR
tr|E9PAU2|E9PAU2	68.39	33	AIGSSPLGSGEGLLGLSPGPNGHSHLLK	sp|Q9UKE5-6|TNIK	4.91	8	LGSQPIRAS#NPDLR	tr|C9J5X1|C9J5X1	1.98	2	VAGLESLGDLFPN@LTVIR
tr|E9PAU2|E9PAU2	68.39	33	ALSAVHSPTFCQLACGQDGQLK	sp|Q9UKE5-6|TNIK	4.91	8	QNS#DPTSENPPLPTR	tr|D6RHJ6|D6RHJ6	12.1	5	EN@ISDPTSPLR
tr|E9PAU2|E9PAU2	68.39	33	APEEELPPLDPEEIR	sp|Q9UKE5-6|TNIK	4.91	8	QSS#PAMPHK	tr|D6RHJ6|D6RHJ6	12.1	5	IIVPLNNREN@ISDPTSPLR
tr|E9PAU2|E9PAU2	68.39	33	CFLVYSER	sp|Q9UKE5-6|TNIK	4.91	8	SEGS#PVLPHEPAK	tr|D6RHJ6|D6RHJ6	12.1	5	NNREN@ISDPTSPLR
tr|E9PAU2|E9PAU2	68.39	33	DSGPLPTPPGVSLLGEPPK	sp|Q9UKE5-6|TNIK	4.91	8	T#TSISPALAR	tr|D6RHJ6|D6RHJ6	12.1	5	NREN@ISDPTSPLR
tr|E9PAU2|E9PAU2	68.39	33	DSGPLPTPPGVSLLGEPPKDYR	sp|Q9P2I0|CPSF2	7.54	2	EADIDS#S#DES#DIEEDIDQPSAHK	tr|D6RHJ6|D6RHJ6	12.1	5	REN@ISDPTSPLR
tr|E9PAU2|E9PAU2	68.39	33	EALGLGPPAAQLTPPPAPVGLR	sp|Q9P2I0|CPSF2	7.54	2	VDTGVILEEGELKDDGEDS#EMQVEAPSDSSVIAQQK	sp|P82987-2|ATL3	2.02	3	AN@GTVQVVSPR
tr|E9PAU2|E9PAU2	68.39	33	ELSVQLQPTDALLCVANLPPSLTQQQFEELVRPF	sp|Q9P206|K1522	28.5	25	ACSLAASEGLSSAQPNGPPEAEPRPPQS#PASTASFIFSK	sp|P82987-2|ATL3	2.02	3	AYLLPN@TSVIIK
tr|E9PAU2|E9PAU2	68.39	33	ELSVQLQPTDALLCVANLPPSLTQQQFEELVRPFGSLER	sp|Q9P206|K1522	28.5	25	ALS#GRAS#PVPAPSSGLHAAVR	sp|P82987-2|ATL3	2.02	3	GVPQPN@ITWLK
tr|E9PAU2|E9PAU2	68.39	33	EPALGPHGPSR	sp|Q9P206|K1522	28.5	25	AS#PVPAPSSGLHAAVR	sp|P13284|GILT	17.6	5	APLVN@VTLYYEALCGGCR
tr|E9PAU2|E9PAU2	68.39	33	GFAVLEYETAEMAEEAQQQADGLSLGGSHLR	sp|Q9P206|K1522	28.5	25	CS#LHSASPASVR	sp|P13284|GILT	17.6	5	GNAQEQN@VSGR
tr|E9PAU2|E9PAU2	68.39	33	GFAVLEYETAEM^AEEAQQQADGLSLGGSHLR	sp|Q9P206|K1522	28.5	25	CSLHS#ASPASVR	sp|P13284|GILT	17.6	5	LVMEILN@VTLVPYGNAQEQN@VSGR
tr|E9PAU2|E9PAU2	68.39	33	GKPPPLLPSVLGPAGGDR	sp|Q9P206|K1522	28.5	25	DQS#PPPS#PPPSYHPPPPPTK	sp|P13284|GILT	17.6	5	NAPLVN@VTLYYEALCGGCR
tr|E9PAU2|E9PAU2	68.39	33	GLPGDVTNQEVHDLLSDYELK	sp|Q9P206|K1522	28.5	25	DQS#PPPSPPPSYHPPPPPTK	sp|P13284|GILT	17.6	5	SNAPLVN@VTLYYEALCGGCR
tr|E9PAU2|E9PAU2	68.39	33	GTAFVTLLNGEQAEAAINAFHQSR	sp|Q9P206|K1522	28.5	25	DQSPPPS#PPPS#YHPPPPPTK	sp|Q9UHN6-2|TMEM2	4.62	5	FDTHEYRN@ESR
tr|E9PAU2|E9PAU2	68.39	33	GYGFAEYMK	sp|Q9P206|K1522	28.5	25	DQSPPPS#PPPSYHPPPPPTK	sp|Q9UHN6-2|TMEM2	4.62	5	GDPSVISVN@GTDFTFR
tr|E9PAU2|E9PAU2	68.39	33	IPLNPYLNLH	sp|Q9P206|K1522	28.5	25	FSS#VSSPQPR	sp|Q9UHN6-2|TMEM2	4.62	5	HPSCVN@VSK
tr|E9PAU2|E9PAU2	68.39	33	IPLNPYLNLHSLLPASNLAGK	sp|Q9P206|K1522	28.5	25	GGS#EGQPESSTASNSVVPPPQGGSGR	sp|Q9UHN6-2|TMEM2	4.62	5	N@NSMCTTMR
tr|E9PAU2|E9PAU2	68.39	33	KPGILGDSPLGALQPGAQPANPLLGELPAGGGLPPELPPR	sp|Q9P206|K1522	28.5	25	GGWDHGDT#QSIQSSR	sp|Q9UHN6-2|TMEM2	4.62	5	TLN@SSGLPFGSYTFEK
tr|E9PAU2|E9PAU2	68.39	33	LLSPLSSAR	sp|Q9P206|K1522	28.5	25	GLAGPPAS#PGK	tr|C9JNC3|C9JNC3	22.09	1	GSVALVIHN@ITAQEN@GTYR
tr|E9PAU2|E9PAU2	68.39	33	LPPEPGLSDSYSFDYPSDMGPR	sp|Q9P206|K1522	28.5	25	GS#PSGGSTAEASDTLSIR	tr|E9PRZ7|E9PRZ7	30	3	LAVTN@TTMTGTVLK
tr|E9PAU2|E9PAU2	68.39	33	LPPGFNDVDALCR	sp|Q9P206|K1522	28.5	25	GSPSGGS#TAEASDTLSIR	tr|E9PRZ7|E9PRZ7	30	3	LAVTN@TTM^TGTVLK
tr|E9PAU2|E9PAU2	68.39	33	RAPEEELPPLDPEEIR	sp|Q9P206|K1522	28.5	25	KLQLERPVS#PETQADLQR	tr|E9PRZ7|E9PRZ7	30	3	SSEVYN@WTVDEVVQWLITY
tr|E9PAU2|E9PAU2	68.39	33	RAPEEELPPLDPEEIRK	sp|Q9P206|K1522	28.5	25	KPS#VGVPPPAS#PSYPR	sp|P28039-2|AOAH	2.76	2	DCN@DSDESVYPGR
tr|E9PAU2|E9PAU2	68.39	33	RPAEGPPTNPPAPGGGSSSSK	sp|Q9P206|K1522	28.5	25	KPS#VGVPPPASPSYPR	sp|P28039-2|AOAH	2.76	2	GRDCN@DSDESVYPGR
tr|E9PAU2|E9PAU2	68.39	33	SDLLGKPLGPR	sp|Q9P206|K1522	28.5	25	KPSVGVPPPAS#PSYPR	sp|Q9H330-3|TM245	4.87	3	ILGDKVN@NTAVIEK
tr|E9PAU2|E9PAU2	68.39	33	SFAHLLPSPEPSPEGSYVGQHSQGLGGHYADSYLK	sp|Q9P206|K1522	28.5	25	LQLERPVS#PETQADLQR	sp|Q9H330-3|TM245	4.87	3	N@VTHSGR
tr|E9PAU2|E9PAU2	68.39	33	SGAEVEAGDAAER	sp|Q9P206|K1522	28.5	25	S#PGASVSSSLTSLCSSSSDPAPSDR	sp|Q9H330-3|TM245	4.87	3	VN@NTAVIEK
tr|E9PAU2|E9PAU2	68.39	33	SMLAALIAAQATALNR	sp|Q9P206|K1522	28.5	25	S#VGAPGGAPTPALGPSAPQKPLR	sp|Q7Z5L7-4|PODN	7.13	2	ELYLQNNYLTDEGLDN@ETFWK
tr|E9PAU2|E9PAU2	68.39	33	TLYVHWTDAGQLTPALLHSR	sp|Q9P206|K1522	28.5	25	ST#VLGLPQHVQK	sp|Q7Z5L7-4|PODN	7.13	2	LSSLEYLDLSSNN@LSR
tr|E9PAU2|E9PAU2	68.39	33	TPLGGQK	sp|Q9P206|K1522	28.5	25	T#HSLHQR	sp|P48960-3|CD97	6.49	4	LSAVNSIFLSHN@NTK
tr|E9PAU2|E9PAU2	68.39	33	VSFCAPGPPGR	sp|Q9P206|K1522	28.5	25	VS#LQALEAEAEAGAETEAMLQR	sp|P48960-3|CD97	6.49	4	SIFLSHN@NTK
tr|E9PAU2|E9PAU2	68.39	33	YCFVDK	sp|Q9NZ09-2|UBAP1	7.48	2	GGS#GSVLQDEEVLASLER	sp|P48960-3|CD97	6.49	4	TFKN@ESENTCQDVDECQQNPR
sp|O75955|FLOT1	75.18	34	AAYDIEVNTR	sp|Q9NZ09-2|UBAP1	7.48	2	SLS#FPKLDSDDSNQK	sp|P48960-3|CD97	6.49	4	WCPQNSSCVN@ATACR
sp|O75955|FLOT1	75.18	34	AEAEQMAK	sp|P45974-2|UBP5	4.79	3	GTGLQPGEEELPDIAPPLVT#PDEPK	tr|C9JKM5|C9JKM5	4.74	1	AN@LSGGVWK
sp|O75955|FLOT1	75.18	34	AEAFQLYQEAAQLDMLLEK	sp|P45974-2|UBP5	4.79	3	S#AADSISESVPVGPK	tr|H0Y2U9|H0Y2U9	3.95	1	GN@LTYSVCR
sp|O75955|FLOT1	75.18	34	AIMAHMTVEEIYK	sp|P45974-2|UBP5	4.79	3	SAADS#ISESVPVGPK	sp|O95450|ATS2	0.91	1	CIQPLHDN@TTR
sp|O75955|FLOT1	75.18	34	AQQVAVQEQEIAR	tr|E9PIU8|E9PIU8	15.66	1	ST#SHGFYEEEVKK	sp|Q12884|SEPR	5	3	DDNLEHYKN@STVMAR
sp|O75955|FLOT1	75.18	34	DIHDDQDYLHSLGK	sp|Q01167-2|FOXK2	15.8	6	EASGGDSPKDDS#KPPYSYAQLIVQAITMAPDK	sp|Q12884|SEPR	5	3	DILN@GTFSYK
sp|O75955|FLOT1	75.18	34	EMLAAACQMFLGK	sp|Q01167-2|FOXK2	15.8	6	EASGGDSPKDDSKPPY#SYAQLIVQAITM^APDK	sp|Q12884|SEPR	5	3	SVN@ASNYGLSPDR
sp|O75955|FLOT1	75.18	34	FSEQVFK	sp|Q01167-2|FOXK2	15.8	6	EGS#PAPLEPEPGAAQPK	sp|P34810-2|CD68	22.22	11	AAQWTFSAQN@ASLR
sp|O75955|FLOT1	75.18	34	GEAEAFAIGAR	sp|Q01167-2|FOXK2	15.8	6	FAQSAPGS#PLSSQPVLITVQR	sp|P34810-2|CD68	22.22	11	DLQAPLGQSFSCSN@SSIILSPAVHLDLL
sp|O75955|FLOT1	75.18	34	HGVPISVTGIAQVK	sp|Q01167-2|FOXK2	15.8	6	SAPAS#PNHAGVLSAH	sp|P34810-2|CD68	22.22	11	DLQAPLGQSFSCSN@SSIILSPAVHLDLLSLR
sp|O75955|FLOT1	75.18	34	ISLNTLTLNVK	sp|Q01167-2|FOXK2	15.8	6	SAPAS#PNHAGVLSAHSSGAQTPESLSR	sp|P34810-2|CD68	22.22	11	ETIGDYTWTN@GSQPCVH
sp|O75955|FLOT1	75.18	34	ITLVSSGSGTMGAAK	tr|F2Z2K0|F2Z2K0	17.15	4	KKS#PNELVDDLFK	sp|P34810-2|CD68	22.22	11	ETIGDYTWTN@GSQPCVHL
sp|O75955|FLOT1	75.18	34	KAEAFQLYQEAAQLDMLLEK	tr|F2Z2K0|F2Z2K0	17.15	4	KS#PNELVDDLFK	sp|P34810-2|CD68	22.22	11	ETIGDYTWTN@GSQPCVHLQ
sp|O75955|FLOT1	75.18	34	LPESVER	tr|F2Z2K0|F2Z2K0	17.15	4	QHS#SQDVHVVLK	sp|P34810-2|CD68	22.22	11	ETIGDYTWTN@GSQPCVHLQAQ
sp|O75955|FLOT1	75.18	34	LPQVAEEISGPLTSANK	tr|F2Z2K0|F2Z2K0	17.15	4	VT#SFRDLIHDQDEDEEEEEGQR	sp|P34810-2|CD68	22.22	11	FSAQN@ASLR
sp|O75955|FLOT1	75.18	34	LTGVSISQVNHK	tr|B8ZZI9|B8ZZI9	10.39	4	FTNFQSPNIDPTEENDLDDSLS#VK	sp|P34810-2|CD68	22.22	11	SCSN@SSIILSPAVHLDLLSLR
sp|O75955|FLOT1	75.18	34	LTGVSISQVNHKPLR	tr|B8ZZI9|B8ZZI9	10.39	4	KSS#GTGTEPVAK	sp|P34810-2|CD68	22.22	11	SN@SSIILSPAVHLDLLSLR
sp|O75955|FLOT1	75.18	34	MFFTCGPNEAMVVSGFCR	tr|B8ZZI9|B8ZZI9	10.39	4	LEIS#TSSLK	sp|P34810-2|CD68	22.22	11	TFSAQN@ASLR
sp|O75955|FLOT1	75.18	34	MTVEEIYK	tr|B8ZZI9|B8ZZI9	10.39	4	TSDDEVGS#PKEESR	sp|Q5VW38-3|GP107	7	1	VLGQSQEPNVNPASAGN@QTQK
sp|O75955|FLOT1	75.18	34	MTVEEIYKDR	tr|M0R0Q7|M0R0Q7	11.63	10	AET#PTESVSEPEVATK	tr|C9JNC2|C9JNC2	3.59	5	FILILDPAISGN@ETQYLPFIR
sp|O75955|FLOT1	75.18	34	QLYQEAAQLDMLLEK	tr|M0R0Q7|M0R0Q7	11.63	10	AETPTESVS#EPEVATK	tr|C9JNC2|C9JNC2	3.59	5	GGYIFPTQKPN@TTTEASR
sp|O75955|FLOT1	75.18	34	QQIEEQR	tr|M0R0Q7|M0R0Q7	11.63	10	EGEDGDQPT#TPPKPLK	tr|C9JNC2|C9JNC2	3.59	5	LGN@NTAAWDQLGK
sp|O75955|FLOT1	75.18	34	SPPVMVAGGR	tr|M0R0Q7|M0R0Q7	11.63	10	ESLTEAEVATEKEGEDGDQPT#TPPKPLK	tr|C9JNC2|C9JNC2	3.59	5	NSNYEPYNN@GSLK
sp|O75955|FLOT1	75.18	34	SPPVM^VAGGR	tr|M0R0Q7|M0R0Q7	11.63	10	EWNGVVS#ESDSPVK	tr|C9JNC2|C9JNC2	3.59	5	RQDPVAWN@STFEMLSR
sp|O75955|FLOT1	75.18	34	SQLIMQAEAEAASVR	tr|M0R0Q7|M0R0Q7	11.63	10	TIQEVLEEQS#EDEDR	sp|Q6UWJ1-3|TMCO3	3.38	1	VEEEEANSKQN@ITK
sp|O75955|FLOT1	75.18	34	SQLIM^QAEAEAASVR	tr|M0R0Q7|M0R0Q7	11.63	10	TIQEVLEEQS#EDEDREAK	tr|H0Y6F8|H0Y6F8	22.66	1	FFPPVLN@VTWLCNGELVTEGVAESLFLPR
sp|O75955|FLOT1	75.18	34	TEAEIAHIALETLEGHQR	tr|M0R0Q7|M0R0Q7	11.63	10	VLGS#EGEEEDEALS#PAK	tr|C9JKY3|C9JKY3	3.52	2	AEMN@GSK
sp|O75955|FLOT1	75.18	34	VASSDLVNMGISVVSYTLK	tr|M0R0Q7|M0R0Q7	11.63	10	VLGS#EGEEEDEALSPAK	tr|C9JKY3|C9JKY3	3.52	2	AEM^N@GSK
sp|O75955|FLOT1	75.18	34	VASSDLVNM^GISVVSYTLK	tr|M0R0Q7|M0R0Q7	11.63	10	VLGSEGEEEDEALS#PAK	tr|C9JEV0|C9JEV0	11.89	6	DIVEYYN@DSN@GSHVL
sp|O75955|FLOT1	75.18	34	VFVLPCIQQIQR	tr|E7ERN5|E7ERN5	6.26	3	AS#PDPQDVRPSVFHNIK	tr|C9JEV0|C9JEV0	11.89	6	DIVEYYN@DSN@GSHVLQGR
sp|O75955|FLOT1	75.18	34	VQVQVVER	tr|E7ERN5|E7ERN5	6.26	3	SS#PAVEQQLLVSGPGK	tr|C9JEV0|C9JEV0	11.89	6	DIVEYYN@DSNGSHVLQGR
sp|O75955|FLOT1	75.18	34	VSAQYLSEIEMAK	tr|E7ERN5|E7ERN5	6.26	3	VLAVTDS#PAR	tr|C9JEV0|C9JEV0	11.89	6	DIVEYYNDSN@GSHVL
sp|O75955|FLOT1	75.18	34	VSAQYLSEIEM^AK	sp|O43852-12|CALU	29.73	2	VHNDAQS#FDY#DHDAFLGAEEAK	tr|C9JEV0|C9JEV0	11.89	6	DIVEYYNDSN@GSHVLQGR
sp|O75955|FLOT1	75.18	34	VTGEVLDILTR	sp|O43852-12|CALU	29.73	2	VHNDAQS#FDYDHDAFLGAEEAK	tr|C9JEV0|C9JEV0	11.89	6	EDIFMETLKDIVEYYNDSN@GSHVLQGR
sp|Q8WV99|ZFN2B	27.24	4	AGLAAISR	sp|Q8WXE0-2|CSKI2	17.59	10	GSS#GEGLPFAEEGNLTIK	tr|G3XAM2|G3XAM2	9.55	5	FLNN@GTCTAEGK
sp|Q8WV99|ZFN2B	27.24	4	ALEMSLAETKPQVPSCQEEEDLALAQALSASEAEYQR	sp|Q8WXE0-2|CSKI2	17.59	10	LSS#VSGPSPEPPPLDESPGPK	tr|G3XAM2|G3XAM2	9.55	5	LFQPN@DTCIVSGWGR
sp|Q8WV99|ZFN2B	27.24	4	DIQVPVCPLCNVPVPVAR	sp|Q8WXE0-2|CSKI2	17.59	10	RLS#SVSGPSPEPPPLDESPGPK	tr|G3XAM2|G3XAM2	9.55	5	LSDLSIN@STECLHVH
sp|Q8WV99|ZFN2B	27.24	4	LDFLPLK	sp|Q8WXE0-2|CSKI2	17.59	10	S#GEQIFTQDVRPEQLLEGK	tr|G3XAM2|G3XAM2	9.55	5	LSDLSIN@STECLHVHCR
sp|Q9NUQ8|ABCF3	44.71	25	AEGSEAAELAEIYAK	sp|Q8WXE0-2|CSKI2	17.59	10	S#PSQES#IGAR	tr|G3XAM2|G3XAM2	9.55	5	SIPACVPWSPYLFQPN@DTCIVSGWGR
sp|Q9NUQ8|ABCF3	44.71	25	ALFARPDLLLLDEPTNMLDVR	sp|Q8WXE0-2|CSKI2	17.59	10	SHSLSRPGPT#EGDAEGEAEGPVGSTLGSYATLTR	tr|K7EL50|K7EL50	17.79	1	SGTIFDNFLITNDEAYAEEFGN@ETWGVTK
sp|Q9NUQ8|ABCF3	44.71	25	ALFARPDLLLLDEPTNM^LDVR	sp|Q8WXE0-2|CSKI2	17.59	10	T#PQPPAEEPPHPLTYSQLPR	sp|Q04912-5|RON	9.15	8	AVLVN@GTECLLAR
sp|Q9NUQ8|ABCF3	44.71	25	ALLQEQFR	sp|Q8WXE0-2|CSKI2	17.59	10	TLSEPAGPSEPPGPPAPAGPAS#DTEEEEPGPEGTPPSR	sp|Q04912-5|RON	9.15	8	DPQGWVAGN@LSAR
sp|Q9NUQ8|ABCF3	44.71	25	ASLSGGQK	sp|Q8WXE0-2|CSKI2	17.59	10	TS#PSVTPTPAR	sp|Q04912-5|RON	9.15	8	GLDFFQSPSFCPNPPGLEALSPN@TSCR
sp|Q9NUQ8|ABCF3	44.71	25	ESEVVMK	sp|Q8WXE0-2|CSKI2	17.59	10	VGLSPDSPAGDRNS#VGSEGSVGSIR	sp|Q04912-5|RON	9.15	8	LDN@VTVAHMGTMDGR
sp|Q9NUQ8|ABCF3	44.71	25	EYEAQQQYR	tr|B7Z8E5|B7Z8E5	7.18	2	ENAKDS#SLS#PS#GESQLRAR	sp|Q04912-5|RON	9.15	8	LDN@VTVAHMGTM^DGR
sp|Q9NUQ8|ABCF3	44.71	25	FPDGFEK	tr|B7Z8E5|B7Z8E5	7.18	2	RSS#LVITTK	sp|Q04912-5|RON	9.15	8	LDN@VTVAHM^GTMDGR
sp|Q9NUQ8|ABCF3	44.71	25	FSPPILQLDEVDFYYDPK	tr|B5MCI0|B5MCI0	12.56	3	AGS#LAALEK	sp|Q04912-5|RON	9.15	8	LDN@VTVAHM^GTM^DGR
sp|Q9NUQ8|ABCF3	44.71	25	FYILDEPTNHLDMETIEALGR	tr|B5MCI0|B5MCI0	12.56	3	S#PLSAEELMTIEDEGVLDK	sp|Q04912-5|RON	9.15	8	VSN@FSLGDSGQPVQR
sp|Q9NUQ8|ABCF3	44.71	25	GDFETFIK	tr|B5MCI0|B5MCI0	12.56	3	STS#LMEAEPAEPLAAAVEAANGAEQTR	sp|P0C0L4-2|CO4A	2.41	3	FSDGLESN@SSTQFEVK
sp|Q9NUQ8|ABCF3	44.71	25	GGVILVSHDER	sp|Q8N3X1|FNBP4	10.03	8	ALEEGDGSVSGS#SPR	sp|P0C0L4-2|CO4A	2.41	3	GLN@VTLSSTGR
sp|Q9NUQ8|ABCF3	44.71	25	IENFDVSFGDR	sp|Q8N3X1|FNBP4	10.03	8	ATGGLCLLGAYADS#DDDDNDVSEK	sp|P0C0L4-2|CO4A	2.41	3	N@TTCQDLQIEVTVK
sp|Q9NUQ8|ABCF3	44.71	25	IGYFSQHHVEQLDLNVSAVELLAR	sp|Q8N3X1|FNBP4	10.03	8	IDENS#DKEMEVEES#PEK	tr|C9J4Y6|C9J4Y6	9.62	1	SFDDHFQHLLN@DSER
sp|Q9NUQ8|ABCF3	44.71	25	ITENYDCGTK	sp|Q8N3X1|FNBP4	10.03	8	IDENS#DKEMEVEESPEK	tr|E9PJT6|E9PJT6	25.64	1	DLCGPDAGPIGN@ATGQADCK
sp|Q9NUQ8|ABCF3	44.71	25	LAEPQSQGNSQVLLDAPIQLSK	sp|Q8N3X1|FNBP4	10.03	8	IDENS#DKEM^EVEESPEK	tr|B1ALD5|B1ALD5	10.37	1	PVN@HSVTDHGMKPR
sp|Q9NUQ8|ABCF3	44.71	25	LEEIEADK	sp|Q8N3X1|FNBP4	10.03	8	RPILQLS#PPGPR	tr|F8VW21|F8VW21	12.7	1	SFGLVIQQVFDN@GSIYNPEVLDITEETLHSR
sp|Q9NUQ8|ABCF3	44.71	25	LEEIEADKAPAR	sp|Q8N3X1|FNBP4	10.03	8	TGRDT#PENGETAIGAENSEK	sp|P04114|APOB	3.2	11	ELCTISHIFIPAMGN@ITYDFSFK
sp|Q9NUQ8|ABCF3	44.71	25	LLLGDLAPVR	sp|Q8N3X1|FNBP4	10.03	8	VQT#TPKVEEEQDLK	sp|P04114|APOB	3.2	11	ELCTISHIFIPAM^GN@ITYDFSFK
sp|Q9NUQ8|ABCF3	44.71	25	LSVSADLESR	sp|Q7Z5J4-3|RAI1	5.91	7	AAS#SPSNPAALPVASDS#SPMGSK	sp|P04114|APOB	3.2	11	FEVDSPVYN@ATWSASLK
sp|Q9NUQ8|ABCF3	44.71	25	NFLNAIATDIIHLHSQR	sp|Q7Z5J4-3|RAI1	5.91	7	AAS#SPSNPAALPVASDSSPMGSK	sp|P04114|APOB	3.2	11	FN@SSYLQGTNQITGR
sp|Q9NUQ8|ABCF3	44.71	25	QHIQVFIDR	sp|Q7Z5J4-3|RAI1	5.91	7	AAS#SPSNPAALPVASDSSPM^GSK	sp|P04114|APOB	3.2	11	FVEGSHN@STVSLTTK
sp|Q9NUQ8|ABCF3	44.71	25	TSNPLVLEEASASQAGSR	sp|Q7Z5J4-3|RAI1	5.91	7	AKPESVSTCSVTS#PDDMSTK	sp|P04114|APOB	3.2	11	NAELFN@QSDIVAHLLSSSSSVIDALQYK
sp|Q9NUQ8|ABCF3	44.71	25	VEGGFDQYR	sp|Q7Z5J4-3|RAI1	5.91	7	APGASPGNPLSPSLS#DKDR	sp|P04114|APOB	3.2	11	QVLFLDTVYGN@CSTHF
sp|Q9NUQ8|ABCF3	44.71	25	VPAHISLLHVEQEVAGDDTPALQSVLESDSVR	sp|Q7Z5J4-3|RAI1	5.91	7	T#PGPPGLTTTPAPPDK	sp|P04114|APOB	3.2	11	VNQNLVYESGSLN@FSK
sp|Q16254|E2F4	15.74	5	AEIEELQQR	sp|Q7Z5J4-3|RAI1	5.91	7	TPEQYYQTFSPSSSHS#PAR	sp|P04114|APOB	3.2	11	VYGN@CSTHFTVK
sp|Q16254|E2F4	15.74	5	ECMSSELLEELMSSEVFAPLLR	tr|A6NNR3|A6NNR3	6.29	1	YGQFSGLNPGGRPIT#PPR	sp|P04114|APOB	3.2	11	YDFN@SSMLYSTAK
sp|Q16254|E2F4	15.74	5	FVSLLQEAK	sp|Q6Y7W6|PERQ2	7.7	9	ALSS#GGSITSPPLSPALPK	sp|P04114|APOB	3.2	11	YDFN@SSM^LYSTAK
sp|Q16254|E2F4	15.74	5	IYDITNVLEGIGLIEK	sp|Q6Y7W6|PERQ2	7.7	9	ALSSGGSIT#SPPLS#PALPK	tr|F8VV56|F8VV56	30.34	4	CCGAAN@YTDWEK
sp|Q16254|E2F4	15.74	5	LAADTLAVR	sp|Q6Y7W6|PERQ2	7.7	9	ALSSGGSIT#SPPLSPALPK	tr|F8VV56|F8VV56	30.34	4	NN@HTASILDR
sp|Q8TEL6-2|TP4AP	6.02	2	HRM^IAEFK	sp|Q6Y7W6|PERQ2	7.7	9	EPIPEEQEMDFRPVDEGEECS#DSEGSHNEEAK	tr|F8VV56|F8VV56	30.34	4	NRVPDSCCIN@VTVGCGINFNEK
sp|Q8TEL6-2|TP4AP	6.02	2	LDEVPNLSSLVSNFDQQQLANFCR	sp|Q6Y7W6|PERQ2	7.7	9	EPIPEEQEMDFRPVDEGEECS#DSEGSHNEEAKEPDK	tr|F8VV56|F8VV56	30.34	4	VPDSCCIN@VTVGCGINFNEK
sp|Q9UGM1|ACHA9	1.46	2	KKDMNK	sp|Q6Y7W6|PERQ2	7.7	9	PGT#PSDHQSQEASQFER	sp|O75023-2|LIRB5	6.11	1	EGEHDLVQGSGQQPQAGLSQAN@FTLGPVSR
sp|Q9UGM1|ACHA9	1.46	2	KKDM^NKR	sp|Q6Y7W6|PERQ2	7.7	9	VGVEASEET#PQTSSSSARPGTPSDHQSQEASQFER	tr|H0YHJ8|H0YHJ8	33.33	1	GHAHLAALVNHESYN@FSHR
sp|O43805|SSNA1	48.74	5	EAGNLTK	sp|Q6Y7W6|PERQ2	7.7	9	VGVEASEETPQTSSSSARPGT#PSDHQSQEASQFER	sp|P54289-4|CA2D1	9.18	7	DAVNN@ITAK
sp|O43805|SSNA1	48.74	5	EELCRQIQEEEDEKQRLQNEVRQLTEK	sp|Q6Y7W6|PERQ2	7.7	9	WRPHS#PDGPR	sp|P54289-4|CA2D1	9.18	7	DDLDPEKN@DSEPGSQR
sp|O43805|SSNA1	48.74	5	ILESSQTLLSVLK	tr|B4DUT0|B4DUT0	3.73	1	T#PYT#IENS#SHRR	sp|P54289-4|CA2D1	9.18	7	EDFASNEVVYYNAKDDLDPEKN@DSEPGSQR
sp|O43805|SSNA1	48.74	5	QIQEEEDEKQR	tr|B3KR49|B3KR49	7.17	2	IADPEHDHT#GFLTEY#VATR	sp|P54289-4|CA2D1	9.18	7	IDVNSWIEN@FTK
sp|O43805|SSNA1	48.74	5	TIAETEAAYLK	tr|B3KR49|B3KR49	7.17	2	IADPEHDHTGFLTEY#VATR	sp|P54289-4|CA2D1	9.18	7	ISDN@NTEFLLNFNEFIDR
sp|Q9Y4E8|UBP15	37.92	32	ADTIDTIEK	tr|C9J7P7|C9J7P7	43.33	1	LGPVS#PSLVPAEILPTAPM^LVTGNPGVPVPAAAAAAAQK	sp|P54289-4|CA2D1	9.18	7	QSCITEQTQYFFDN@DSK
sp|Q9Y4E8|UBP15	37.92	32	DKLDTLVDFPINDLDMSEFLINPN	tr|B4E322|B4E322	14.63	8	ELNVS#FINEK	sp|P54289-4|CA2D1	9.18	7	SFSGVLDCGN@CSR
sp|Q9Y4E8|UBP15	37.92	32	DKLDTLVDFPINDLDMSEFLINPNAGPCR	tr|B4E322|B4E322	14.63	8	ERS#PS#PSFR	sp|P54803-5|GALC	10.36	5	ALTDGLGN@LTIIIETMSHK
sp|Q9Y4E8|UBP15	37.92	32	EHLIDELDYILLPTEGWNK	tr|B4E322|B4E322	14.63	8	ERS#PSPSFR	sp|P54803-5|GALC	10.36	5	GGSYVALTDGLGN@LTIIIETM
sp|Q9Y4E8|UBP15	37.92	32	FSYVTPR	tr|B4E322|B4E322	14.63	8	ERSPS#PSFR	sp|P54803-5|GALC	10.36	5	GGSYVALTDGLGN@LTIIIETMSHK
sp|Q9Y4E8|UBP15	37.92	32	IFSIPDEK	tr|B4E322|B4E322	14.63	8	MLQAIS#PKQS#PSS#SPTR	sp|P54803-5|GALC	10.36	5	NPN@ITLIGLPWSFPGWLGK
sp|Q9Y4E8|UBP15	37.92	32	IGNILDLCTALSALSGIPADK	tr|B4E322|B4E322	14.63	8	T#SPPCS#PANLSR	sp|P54803-5|GALC	10.36	5	SNTISIIGDYNWTN@LTIK
sp|Q9Y4E8|UBP15	37.92	32	ILDLCTALSALSGIPADK	tr|B4E322|B4E322	14.63	8	TS#PPCSPANLSR	tr|G3XAB3|G3XAB3	2.93	2	LGEYN@HSVLCYDHALQAR
sp|Q9Y4E8|UBP15	37.92	32	ISTETEETEGSLHCCK	tr|B4E322|B4E322	14.63	8	TSPPCS#PANLSR	tr|G3XAB3|G3XAB3	2.93	2	VN@LSAPLLPK
sp|Q9Y4E8|UBP15	37.92	32	ISVTFDPFCYLTLPLPMK	tr|H0Y7Z1|H0Y7Z1	2.36	2	TNTNVNCPIECFMPLDVQADREDS#RE	sp|P04004|VTNC	12.13	4	N@GSLFAFR
sp|Q9Y4E8|UBP15	37.92	32	KGDTWYLVDSR	tr|H0Y7Z1|H0Y7Z1	2.36	2	TNTNVNCPIECFM^PLDVQADREDS#RE	sp|P04004|VTNC	12.13	4	N@ISDGFDGIPDNVDAALALPAHSY
sp|Q9Y4E8|UBP15	37.92	32	KPYIQLK	sp|Q27J81|INF2	22.18	22	AHKS#VQANLDQSQR	sp|P04004|VTNC	12.13	4	N@ISDGFDGIPDNVDAALALPAHSYSGR
sp|Q9Y4E8|UBP15	37.92	32	KVVEQGMFVK	sp|Q27J81|INF2	22.18	22	ALEQQAST#PPPPPPPPLLPGSSAEPPPPPPPPPLPSVGAK	sp|P04004|VTNC	12.13	4	NN@ATVHEQVGGPSLTSDLQAQSK
sp|Q9Y4E8|UBP15	37.92	32	LDLWSLPPVLVVHLK	sp|Q27J81|INF2	22.18	22	ALEQQASTPPPPPPPPLLPGSS#AEPPPPPPPPPLPSVGAK	tr|Q5H9B4|Q5H9B4	15.63	2	FVGTPEVN@QTTLYQR
sp|Q9Y4E8|UBP15	37.92	32	LKDCIELFTTK	sp|Q27J81|INF2	22.18	22	ASLSS#PDAEAVEPDFSSIER	tr|Q5H9B4|Q5H9B4	15.63	2	VGTPEVN@QTTLYQR
sp|Q9Y4E8|UBP15	37.92	32	LLDGLHEDLNR	sp|Q27J81|INF2	22.18	22	DPTS#LLGVLQAEADSTSEGLEDAVHSR	tr|H0Y3I2|H0Y3I2	11.11	1	KPSPCEFIN@TTAR
sp|Q9Y4E8|UBP15	37.92	32	LVSWYTLMEGQEPIAR	sp|Q27J81|INF2	22.18	22	DPTSLLGVLQAEADS#TS#EGLEDAVHSR	sp|O95502|NPTXR	4.6	1	ALPGGADN@ASVASGAAASPGPQR
sp|Q9Y4E8|UBP15	37.92	32	MIVTDIYNHR	sp|Q27J81|INF2	22.18	22	DPTSLLGVLQAEADS#TSEGLEDAVHSR	sp|P10721-3|KIT	3.15	1	SLYGKEDN@DTLVR
sp|Q9Y4E8|UBP15	37.92	32	NDSIIVDIFHGLFK	sp|Q27J81|INF2	22.18	22	DPTSLLGVLQAEADSTS#EGLEDAVHSR	sp|P50402|EMD	8.27	1	LSPPSSSAASSYSFSDLN@STR
sp|Q9Y4E8|UBP15	37.92	32	NEDGTWPR	sp|Q27J81|INF2	22.18	22	EHNSMWASLS#SPDAEAVEPDFSSIER	tr|E9PRR2|E9PRR2	9.09	1	QYLSYETLYAN@GSR
sp|Q9Y4E8|UBP15	37.92	32	QDTFSGTGFFPLDR	sp|Q27J81|INF2	22.18	22	GARPPAAGPGGDEDEDEEDT#APESALDTS#LDK	sp|A1A5B4-2|ANO9	4.76	2	EGN@STVDCLK
sp|Q9Y4E8|UBP15	37.92	32	SDIATLLK	sp|Q27J81|INF2	22.18	22	GARPPAAGPGGDEDEDEEDT#APESALDTSLDK	sp|A1A5B4-2|ANO9	4.76	2	GYVN@HSLSVFHTK
sp|Q9Y4E8|UBP15	37.92	32	SFLALDWDPDLK	sp|Q27J81|INF2	22.18	22	GARPPAAGPGGDEDEDEEDTAPESALDTS#LDK	tr|C9K0P5|C9K0P5	25	1	LPENVVAM^SN@LSEAVQDADLLVFVIPHQFIHR
sp|Q9Y4E8|UBP15	37.92	32	SPGASNFSTLPK	sp|Q27J81|INF2	22.18	22	GSS#PQNTTTPKPSVEGQQPAAAAACEPVDHAQSESILK	tr|E5RFG2|E5RFG2	9	3	GQAQN@YSTLLLEEASAR
sp|Q9Y4E8|UBP15	37.92	32	STLVCPECAK	sp|Q27J81|INF2	22.18	22	GSSPQNTTT#PKPSVEGQQPAAAAACEPVDHAQSESILK	tr|E5RFG2|E5RFG2	9	3	NN@QTECFNHVR
sp|Q9Y4E8|UBP15	37.92	32	SYAELIK	sp|Q27J81|INF2	22.18	22	LGPQDS#DPTEANLESADPELCIR	tr|E5RFG2|E5RFG2	9	3	SQGYN@SSQDLPSLVLDFVK
sp|Q9Y4E8|UBP15	37.92	32	TEDTEHVIIPVCLR	sp|Q27J81|INF2	22.18	22	QDAKDPT#SLLGVLQAEADSTSEGLEDAVHSR	tr|C9J6N2|C9J6N2	8.28	1	YQN@NSPPNNDDQWK
sp|Q9Y4E8|UBP15	37.92	32	VEVYLTELK	sp|Q27J81|INF2	22.18	22	S#QEEVPPDSDDNKTK	sp|P06280|AGAL	2.1	1	QKPN@YTEIR
sp|Q9Y4E8|UBP15	37.92	32	VVAEEAWENHLK	sp|Q27J81|INF2	22.18	22	S#S#PQNTTTPKPSVEGQQPAAAAACEPVDHAQSESILK	tr|F8WEX7|F8WEX7	4.76	3	DN@NSIITR
sp|Q9Y4E8|UBP15	37.92	32	VVEQGMFVK	sp|Q27J81|INF2	22.18	22	S#SWYVDASDVLTTEDPQCPQPLEGAWPVTLGDAQALKPLK	tr|F8WEX7|F8WEX7	4.76	3	EN@ETEIIK
sp|Q9Y4E8|UBP15	37.92	32	YQEELNFDNPLGMR	sp|Q27J81|INF2	22.18	22	S#VQANLDQSQR	tr|F8WEX7|F8WEX7	4.76	3	WSDIWN@ATK
sp|Q9Y4E8|UBP15	37.92	32	YQMGDQNVYPGPIDNSGLLK	sp|Q27J81|INF2	22.18	22	SFSEDAVT#DSSGSGTLPR	sp|O94910-2|LPHN1	1.23	1	GPDLSN@CTSPWVNQVAQK
tr|H0YB23|H0YB23	23.33	2	AVPPGNDPVSPAMVR	sp|Q27J81|INF2	22.18	22	SLSS#PDAEAVEPDFSSIER	tr|F8W7F7|F8W7F7	11.8	3	FTFTSHTPGDHQICLHSN@STR
tr|H0YB23|H0YB23	23.33	2	KPLGTQELVPGLR	sp|P05023|AT1A1	5.57	5	DKYEPAAVS#EQGDKK	tr|F8W7F7|F8W7F7	11.8	3	TPGDHQICLHSN@STR
sp|Q9P0N9-3|TBCD7	14.53	2	FLENIPQDSSDAIVSK	sp|P05023|AT1A1	5.57	5	EVSMDDHKLS#LDELHR	tr|F8W7F7|F8W7F7	11.8	3	TSHTPGDHQICLHSN@STR
sp|Q9P0N9-3|TBCD7	14.53	2	SPSFPLEPDDEVFLAIAK	sp|P05023|AT1A1	5.57	5	LNIPVS#QVNPR	sp|Q9BX74|TM2D1	15.46	2	DSSGN@ETHFTGNEVGFFKPISCR
sp|O15270|SPTC2	49.29	24	AYLYLDEAHSIGALGPTGR	sp|P05023|AT1A1	5.57	5	VDNSS#LTGESEPQTR	sp|Q9BX74|TM2D1	15.46	2	LSITN@ETFR
sp|O15270|SPTC2	49.29	24	CIMGQDGTSLGK	sp|P05023|AT1A1	5.57	5	YEPAAVS#EQGDKK	sp|P55259-4|GP2	10.59	3	DPN@CSSILQTEER
sp|O15270|SPTC2	49.29	24	DAIVYGQPR	sp|P39880-6|CUX1	3.41	3	AAPSSEGDS#CDGVEATEGPGSADTEEPK	sp|P55259-4|GP2	10.59	3	N@QTHAIYK
sp|O15270|SPTC2	49.29	24	DFVSLYQDFENFYTR	sp|P39880-6|CUX1	3.41	3	RPS#SLQSLFGLPEAAGAR	sp|P55259-4|GP2	10.59	3	QDLN@SSDVHSLQPQLDCGPR
sp|O15270|SPTC2	49.29	24	DNWNRPICSVPGAR	sp|P39880-6|CUX1	3.41	3	RPSS#LQSLFGLPEAAGAR	tr|C9J185|C9J185	1.15	2	WN@FSVGHF
sp|O15270|SPTC2	49.29	24	ECVQQLAENTR	sp|O75376-2|NCOR1	13.78	23	AQLS#PGIYDDTSAR	tr|C9J185|C9J185	1.15	2	WN@FSVGHFELR
sp|O15270|SPTC2	49.29	24	EEQKDFVSLYQDFENFYTR	sp|O75376-2|NCOR1	13.78	23	GNTEPAVELEPT#TETAPSTSPSLAVPSTK	sp|P04156-2|PRIO	15.85	3	GEN@FTETDVK
sp|O15270|SPTC2	49.29	24	EIDEVGDLLQLK	sp|O75376-2|NCOR1	13.78	23	HEAPS#SPISGQPCGDDQNASPSK	sp|P04156-2|PRIO	15.85	3	YPNQVYYRPMDEYSNQNNFVHDCVN@ITIK
sp|O15270|SPTC2	49.29	24	EILDTALK	sp|O75376-2|NCOR1	13.78	23	KT#PEVVQSTR	sp|P04156-2|PRIO	15.85	3	YRPMDEYSNQNNFVHDCVN@ITIK
sp|O15270|SPTC2	49.29	24	EILDTALKEIDEVGDLLQLK	sp|O75376-2|NCOR1	13.78	23	KT#PEVVQSTRPIIEGSISQGTPIK	sp|P02763|A1AG1	24.38	4	CANLVPVPITN@ATLDQITGK
sp|O15270|SPTC2	49.29	24	ELIDYLR	sp|O75376-2|NCOR1	13.78	23	MLSS#TPPTPIACAPSAVNQAAPHQQNR	sp|P02763|A1AG1	24.38	4	LVPVPITN@ATLDQITGK
sp|O15270|SPTC2	49.29	24	FCLSAAHTK	sp|O75376-2|NCOR1	13.78	23	MPIEDSS#PEKGREEAASK	sp|P02763|A1AG1	24.38	4	QDQCIYN@TTYLNVQR
sp|O15270|SPTC2	49.29	24	GCLILSDELNHASLVLGAR	sp|O75376-2|NCOR1	13.78	23	M^LSST#PPTPIACAPSAVNQAAPHQQNR	sp|P02763|A1AG1	24.38	4	YFTPN@KTEDTIFLR
sp|O15270|SPTC2	49.29	24	GVINMGSYNYLGFAR	sp|O75376-2|NCOR1	13.78	23	QQQLEEEAAKPPEPEKPVS#PPPVEQK	sp|P19652|A1AG2	22.39	4	CANLVPVPITN@ATLDR
sp|O15270|SPTC2	49.29	24	GVVEYFGLDPEDVDVMMGTFTK	sp|O75376-2|NCOR1	13.78	23	REEGDPS#PHSGGVCKPK	sp|P19652|A1AG2	22.39	4	LVPVPITN@ATLDR
sp|O15270|SPTC2	49.29	24	GVVEYFGLDPEDVDVMM^GTFTK	sp|O75376-2|NCOR1	13.78	23	RES#PPIR	sp|P19652|A1AG2	22.39	4	QNQCFYN@SSYLNVQR
sp|O15270|SPTC2	49.29	24	LPEVIALK	sp|O75376-2|NCOR1	13.78	23	S#KSPIPGQGYLGTERPSSVSSVHSEGDYHR	sp|P19652|A1AG2	22.39	4	YFTPN@KTEDTIFLR
sp|O15270|SPTC2	49.29	24	NIGVVVVGFPATPIIESR	sp|O75376-2|NCOR1	13.78	23	S#PIPGQGYLGTERPSSVSSVHSEGDYHR	tr|K7EKL3|K7EKL3	15.72	6	DVECGEGHFCHDN@QTCC
sp|O15270|SPTC2	49.29	24	QEIGNLDKHEELEELVAR	sp|O75376-2|NCOR1	13.78	23	S#PNREWEVLQPAPHQVITNLPEGVR	tr|K7EKL3|K7EKL3	15.72	6	DVECGEGHFCHDN@QTCCR
sp|O15270|SPTC2	49.29	24	SFGASGGYIGGK	sp|O75376-2|NCOR1	13.78	23	SHVSSEPYEPIS#PPQVPVVHEK	tr|K7EKL3|K7EKL3	15.72	6	EN@ATTDLLTK
sp|O15270|SPTC2	49.29	24	SSAAAAAAAAAGQIHHVTQNGGLYK	sp|O75376-2|NCOR1	13.78	23	SKS#PIPGQGYLGTER	tr|K7EKL3|K7EKL3	15.72	6	VKDVECGEGHFCHDN@QTCCR
sp|O15270|SPTC2	49.29	24	VGFPATPIIESR	sp|O75376-2|NCOR1	13.78	23	SS#TSPCGT#SKSPNREWEVLQPAPHQVITNLPEGVR	tr|K7EKL3|K7EKL3	15.72	6	YGCCPMPN@ATCCSDHLHCCPQDTVCDLIQSK
sp|O15270|SPTC2	49.29	24	VLEEYGAGVCSTR	sp|O75376-2|NCOR1	13.78	23	SSTS#PCGT#SKSPNREWEVLQPAPHQVITNLPEGVR	tr|K7EKL3|K7EKL3	15.72	6	YGCCPM^PN@ATCCSDHLHCCPQDTVCDLIQSK
sp|O15270|SPTC2	49.29	24	YTGNIIK	sp|O75376-2|NCOR1	13.78	23	TSNRYS#PESQAQSVHHQR	sp|P10253|LYAG	11.24	14	GFLGN@TSEELCVR
sp|P17252|KPCA	38.1	23	AEVADEK	sp|O75376-2|NCOR1	13.78	23	VS#PENLVDK	sp|P10253|LYAG	11.24	14	GVFITN@ETGQPLIGK
sp|P17252|KPCA	38.1	23	CDTCDMNVHK	sp|O75376-2|NCOR1	13.78	23	YETPSDAIEVIS#PAS#SPAPPQEK	sp|P10253|LYAG	11.24	14	GVPVSN@FTYSPDTK
sp|P17252|KPCA	38.1	23	CDTCDM^NVHK	sp|O75376-2|NCOR1	13.78	23	YETPSDAIEVIS#PASSPAPPQEK	sp|P10253|LYAG	11.24	14	ITN@ETGQPLIGK
sp|P17252|KPCA	38.1	23	CHEFVTFSCPGADK	sp|O75376-2|NCOR1	13.78	23	YS#PESQAQSVHHQR	sp|P10253|LYAG	11.24	14	LEN@LSSSEMGYTATLTR
sp|P17252|KPCA	38.1	23	CTDFIWGFGK	sp|Q8N612|F16A2	4.01	2	QQS#LGGSESPGPAPCSPGLSASPASSPGR	sp|P10253|LYAG	11.24	14	LEN@LSSSEM^GYTATLTR
sp|P17252|KPCA	38.1	23	DVVIQDDDVECTMVEK	sp|Q8N612|F16A2	4.01	2	RPS#LGELLLR	sp|P10253|LYAG	11.24	14	LGN@TSEELCVR
sp|P17252|KPCA	38.1	23	EHAFFR	sp|Q9HCG7-2|GBA2	2.17	1	S#WNWGLCGYFAFY#HALY#PR	sp|P10253|LYAG	11.24	14	LLGVPLVGADVCGFLGN@TSEELCVR
sp|P17252|KPCA	38.1	23	EHMMDGVTTR	sp|Q8TC05-4|MDM1	8.39	4	AEGAS#DVENNEGVTNHTPVNENVELEHSTK	sp|P10253|LYAG	11.24	14	N@NTIVNELVR
sp|P17252|KPCA	38.1	23	EIQPPFKPK	sp|Q8TC05-4|MDM1	8.39	4	AEGASDVENNEGVTNHT#PVNENVELEHSTK	sp|P10253|LYAG	11.24	14	NLLGVPLVGADVCGFLGN@TSEELCVR
sp|P17252|KPCA	38.1	23	GTEELYAIK	sp|Q8TC05-4|MDM1	8.39	4	FLS#PAQYLYK	sp|P10253|LYAG	11.24	14	QVVEN@MTR
sp|P17252|KPCA	38.1	23	IHTYGSPTFCDHCGSLLYGLIHQGMK	sp|Q8TC05-4|MDM1	8.39	4	TVDPLPLREDS#EDNIHK	sp|P10253|LYAG	11.24	14	QVVEN@M^TR
sp|P17252|KPCA	38.1	23	LDNVMLDSEGHIK	sp|Q9H4L5-8|OSBL3	12.87	6	ALVHQLS#NESR	sp|P10253|LYAG	11.24	14	RGVFITN@ETGQPLIGK
sp|P17252|KPCA	38.1	23	LGCGPEGER	sp|Q9H4L5-8|OSBL3	12.87	6	LHSS#NPNLSTLDFGEEK	sp|P10253|LYAG	11.24	14	VTVLGVATAPQQVLSNGVPVSN@FTYSPDTK
sp|P17252|KPCA	38.1	23	LLNQEEGEYYNVPIPEGDEEGNMELR	sp|Q9H4L5-8|OSBL3	12.87	6	QDS#WEVVEGLR	sp|P78536-2|ADA17	4.9	4	EQQLESCACN@ETDNSCK
sp|P17252|KPCA	38.1	23	LLNQEEGEYYNVPIPEGDEEGNM^ELR	sp|Q9H4L5-8|OSBL3	12.87	6	QLMEQDASS#SPSAQVIGLK	sp|P78536-2|ADA17	4.9	4	MFSN@CSK
sp|P17252|KPCA	38.1	23	LSVEIWDWDR	sp|Q9H4L5-8|OSBL3	12.87	6	QLM^EQDASS#SPSAQVIGLK	sp|P78536-2|ADA17	4.9	4	M^FSN@CSK
sp|P17252|KPCA	38.1	23	LTDFNFLMVLGK	sp|Q9H4L5-8|OSBL3	12.87	6	TYS#APAINAIQVPKPF	sp|P78536-2|ADA17	4.9	4	N@TSWDNAGFK
sp|P17252|KPCA	38.1	23	LTDFNFLM^VLGK	sp|Q96JG6|CC132	9.23	13	DEETEDVLASNGYES#DEQEK	sp|O00468-6|AGRIN	4.01	7	CVEESGSAHCVCPMLTCPEAN@ATK
sp|P17252|KPCA	38.1	23	MPASGWYK	sp|Q96JG6|CC132	9.23	13	FMEQS#RSPS#VSPSKQPVSTSSK	sp|O00468-6|AGRIN	4.01	7	CVEESGSAHCVCPM^LTCPEAN@ATK
sp|P17252|KPCA	38.1	23	NDFMGSLSFGVSELMK	sp|Q96JG6|CC132	9.23	13	FMEQSRS#PSVSPSK	sp|O00468-6|AGRIN	4.01	7	DPCSN@VTCSFGSTCAR
sp|P17252|KPCA	38.1	23	QCVINVPSLCGMDHTEK	sp|Q96JG6|CC132	9.23	13	FM^EQS#RSPS#VSPSKQPVSTSSK	sp|O00468-6|AGRIN	4.01	7	GCCQDN@ITAAR
sp|P17252|KPCA	38.1	23	QGFQCQVCCFVVHK	sp|Q96JG6|CC132	9.23	13	FM^EQSRS#PSVSPSK	sp|O00468-6|AGRIN	4.01	7	GPTFAPLPPVAPLHCAQTPYGCCQDN@ITAAR
sp|P17252|KPCA	38.1	23	STLNPQWNESFTFK	sp|Q96JG6|CC132	9.23	13	KKS#DYSLNK	sp|O00468-6|AGRIN	4.01	7	LTCPEAN@ATK
sp|P05771-2|KPCB	38.04	20	ASVDGWFK	sp|Q96JG6|CC132	9.23	13	QGLKS#PQESLSDLGAIESLR	sp|O00468-6|AGRIN	4.01	7	NELMLN@SSLMR
sp|P05771-2|KPCB	38.04	20	CHEFVTFSCPGADK	sp|Q96JG6|CC132	9.23	13	S#PSVS#PSKQPVSTSSK	sp|Q96RQ9|OXLA	4.59	2	HTLLEYLLGEGN@LSR
sp|P05771-2|KPCB	38.04	20	CSLNPEWNETFR	sp|Q96JG6|CC132	9.23	13	SAYQEYDS#DS#DVPEELKR	sp|Q96RQ9|OXLA	4.59	2	LCQGLGLN@LTK
sp|P05771-2|KPCB	38.04	20	CTDFIWGFGK	sp|Q96JG6|CC132	9.23	13	SAYQEYDS#DSDVPEELK	sp|Q495W5-2|FUT11	4.2	1	DWMPNN@HSVILIDDFESPQK
sp|P05771-2|KPCB	38.04	20	CVMNVPSLCGTDHTER	sp|Q96JG6|CC132	9.23	13	SAYQEYDS#DSDVPEELKR	tr|K7EMD7|K7EMD7	18.03	2	ENPVEFDSLFN@ESK
sp|P05771-2|KPCB	38.04	20	DVVIQDDDVECTMVEK	sp|Q96JG6|CC132	9.23	13	SPQES#LSDLGAIESLR	tr|K7EMD7|K7EMD7	18.03	2	NN@QSLFSK
sp|P05771-2|KPCB	38.04	20	ENIWDGVTTK	sp|Q96JG6|CC132	9.23	13	SPSVS#PSKQPVSTSSK	sp|P12109|CO6A1	10.31	25	ASLQFLQN@YTALASAVDAM
sp|P05771-2|KPCB	38.04	20	KGTDELYAVK	sp|Q8WU79-3|SMAP2	12.89	6	DLDLLASVPS#PSSSGSR	sp|P12109|CO6A1	10.31	25	ASLQFLQN@YTALASAVDAMDFINDA
sp|P05771-2|KPCB	38.04	20	LDNVMLDSEGHIK	sp|Q8WU79-3|SMAP2	12.89	6	KVVGSMPTAGS#AGSVPENLNLFPEPGSK	sp|P12109|CO6A1	10.31	25	ASLQFLQN@YTALASAVDAMDFINDATDVNDAL
sp|P05771-2|KPCB	38.04	20	LGCGPEGER	sp|Q8WU79-3|SMAP2	12.89	6	KVVGSMPTAGSAGS#VPENLNLFPEPGSK	sp|P12109|CO6A1	10.31	25	ASLQFLQN@YTALASAVDAMDFINDATDVNDALGY
sp|P05771-2|KPCB	38.04	20	LLSQEEGEYFNVPVPPEGSEANEELR	sp|Q8WU79-3|SMAP2	12.89	6	KVVGSM^PTAGSAGS#VPENLNLFPEPGSK	sp|P12109|CO6A1	10.31	25	ASLQFLQN@YTALASAVDAMDFINDATDVNDALGYVTR
sp|P05771-2|KPCB	38.04	20	LSVEIWDWDLTSR	sp|Q8WU79-3|SMAP2	12.89	6	VVGSMPTAGSAGS#VPENLNLFPEPGSK	sp|P12109|CO6A1	10.31	25	ASLQFLQN@YTALASAVDAM^DFINDATDVNDALGYVTR
sp|P05771-2|KPCB	38.04	20	LTDFNFLMVLGK	sp|Q8WU79-3|SMAP2	12.89	6	VVGSM^PTAGSAGS#VPENLNLFPEPGSK	sp|P12109|CO6A1	10.31	25	ENYAELLEDAFLKN@VTAQ
sp|P05771-2|KPCB	38.04	20	LTDFNFLM^VLGK	sp|O75131|CPNE3	8.75	4	EASRS#SPVEFECINEK	sp|P12109|CO6A1	10.31	25	ENYAELLEDAFLKN@VTAQIC
sp|P05771-2|KPCB	38.04	20	NAENFDR	sp|O75131|CPNE3	8.75	4	IS#LNSLCYGDMDK	sp|P12109|CO6A1	10.31	25	ENYAELLEDAFLKN@VTAQICIDK
sp|P05771-2|KPCB	38.04	20	NIDQSEFEGFSFVNSEFLKPEVK	sp|O75131|CPNE3	8.75	4	SS#PVEFECINEK	sp|P12109|CO6A1	10.31	25	ENYAELLEDAFLKN@VTAQICIDKK
sp|P05771-2|KPCB	38.04	20	NLVPM^DPNGLSDPYVK	sp|O75131|CPNE3	8.75	4	VALNVS#CANLLDKDIGSK	sp|P12109|CO6A1	10.31	25	GAPGIN@GTK
sp|P05771-2|KPCB	38.04	20	QGFQCQVCCFVVHK	sp|Q13291-3|SLAF1	5.25	1	SLTIY#AQVQKPGPLQK	sp|P12109|CO6A1	10.31	25	LKN@VTAQICIDK
sp|P05771-2|KPCB	38.04	20	TFCGTPDYIAPEIIAYQPYGK	sp|P42345|MTOR	2.43	7	KLHVS#TINLQK	sp|P12109|CO6A1	10.31	25	LQFLQN@YTALASAVDAM^DFINDATDVNDALGYVTR
sp|P05771-2|KPCB	38.04	20	YIDWEK	sp|P42345|MTOR	2.43	7	LHVS#TINLQK	sp|P12109|CO6A1	10.31	25	LQN@YTALASAVDAMDFINDATDVNDALGYVTR
tr|A8MY43|A8MY43	32.88	8	ATMESHLDTPYNVPDVVITIANNDVDLIIR	sp|P42345|MTOR	2.43	7	TDS#YSAGQSVEILDGVELGEPAHK	sp|P12109|CO6A1	10.31	25	N@FTAADWGQSR
tr|A8MY43|A8MY43	32.88	8	DVVTLLAEGLR	sp|P42345|MTOR	2.43	7	TDSYS#AGQSVEILDGVELGEPAHK	sp|P12109|CO6A1	10.31	25	N@FTAADWGQSRDAEEAISQTIDTIVDMIK
tr|A8MY43|A8MY43	32.88	8	FPFIPMPLDYILPELLK	sp|P42345|MTOR	2.43	7	TGTTVPES#IHS#FIGDGLVKPEALNK	sp|P12109|CO6A1	10.31	25	N@FTAADWGQSRDAEEAISQTIDTIVDM^IK
tr|A8MY43|A8MY43	32.88	8	LTDFPPIKDQADEAQYCQLVR	sp|P42345|MTOR	2.43	7	TGTTVPES#IHSFIGDGLVKPEALNK	sp|P12109|CO6A1	10.31	25	N@VTAQIC
tr|A8MY43|A8MY43	32.88	8	LTPTMMLYAGR	sp|P42345|MTOR	2.43	7	TRTDS#YSAGQSVEILDGVELGEPAHK	sp|P12109|CO6A1	10.31	25	N@VTAQICIDK
tr|A8MY43|A8MY43	32.88	8	QLLDDHKDVVTLLAEGLR	sp|Q9BTU6|P4K2A	6.68	4	SSS#ESYTQSFQSR	sp|P12109|CO6A1	10.31	25	N@VTAQICIDKK
tr|A8MY43|A8MY43	32.88	8	VMDYHFTTAEASTQDPR	sp|Q9BTU6|P4K2A	6.68	4	VAAAAGSGPS#PPGS#PGHDR	sp|P12109|CO6A1	10.31	25	RN@FTAADWGQSR
tr|A8MY43|A8MY43	32.88	8	WVDFAR	sp|Q9BTU6|P4K2A	6.68	4	VAAAAGSGPS#PPGSPGHDR	sp|P12109|CO6A1	10.31	25	RN@FTAADWGQSRDAEEAISQTIDTIVDMIK
sp|P54727|RD23B	48.9	20	ALGFPEGLVIQAYFACEK	sp|Q9BTU6|P4K2A	6.68	4	VAAAAGSGPSPPGS#PGHDR	sp|P12109|CO6A1	10.31	25	TDHTYRRN@FTAADWGQSR
sp|P54727|RD23B	48.9	20	ASFNNPDR	sp|Q9Y4E6-2|WDR7	2.68	3	ARGS#PPTSSNIVQGQIK	sp|P12109|CO6A1	10.31	25	YAELLEDAFLKN@VTAQICIDK
sp|P54727|RD23B	48.9	20	AVEYLLMGIPGDR	sp|Q9Y4E6-2|WDR7	2.68	3	GS#PPTSSNIVQGQIK	sp|P12109|CO6A1	10.31	25	YAELLEDAFLKN@VTAQICIDKK
sp|P54727|RD23B	48.9	20	AVEYLLM^GIPGDR	sp|Q9Y4E6-2|WDR7	2.68	3	S#SSQIPEGFGLTSGGSNYSLAR	tr|E9PNW2|E9PNW2	4.33	1	IIFAN@VSVR
sp|P54727|RD23B	48.9	20	EKIESEK	tr|F5GYB7|F5GYB7	31.94	1	QCLEDSDAGAS#NEYDSSPAAWNK	sp|Q6PKC3-2|TXD11	8.98	5	EVLN@YTAENICK
sp|P54727|RD23B	48.9	20	EQVIAALR	sp|Q2M2Z5-5|KIZ	3.7	2	RAS#PPVS#PIPVSEYCESENK	sp|Q6PKC3-2|TXD11	8.98	5	HFN@TSLVFPR
sp|P54727|RD23B	48.9	20	GKDAFPVAGQK	sp|Q2M2Z5-5|KIZ	3.7	2	RAS#PPVSPIPVSEYCESENK	sp|Q6PKC3-2|TXD11	8.98	5	QPEPSATPQLPGSSPPPAN@VSATLVSER
sp|P54727|RD23B	48.9	20	IDIDPEETVK	sp|O75445-3|USH2A	0.15	1	Y#T#Y#KLEVK	sp|Q6PKC3-2|TXD11	8.98	5	THNVCELCVN@QTSGGMK
sp|P54727|RD23B	48.9	20	ILNDDTALK	sp|P52756|RBM5	6.99	6	DY#DSPERER	sp|Q6PKC3-2|TXD11	8.98	5	YLFPEVDM^TSTN@FTGLSCR
sp|P54727|RD23B	48.9	20	IQVTPQEK	sp|P52756|RBM5	6.99	6	GLVAAY#SGDS#DNEEELVER	tr|F8WE75|F8WE75	13.67	1	HLTN@DTTTPESTMTSGQAR
sp|P54727|RD23B	48.9	20	NFVVVMVTK	sp|P52756|RBM5	6.99	6	GLVAAYSGDS#DNEEELVER	tr|E9PNT6|E9PNT6	22.45	6	ERPPEDN@QSFQYDHEAFLGK
sp|P54727|RD23B	48.9	20	NFVVVM^VTKPK	sp|P52756|RBM5	6.99	6	GLVAAYSGDS#DNEEELVERLESEEEK	tr|E9PNT6|E9PNT6	22.45	6	VVRPDSELGERPPEDN@QSF
sp|P54727|RD23B	48.9	20	NQPQFQQMR	sp|P52756|RBM5	6.99	6	SEDGYHS#DGDYGEHDYR	tr|E9PNT6|E9PNT6	22.45	6	VVRPDSELGERPPEDN@QSFQY
sp|P54727|RD23B	48.9	20	QEKPAEKPAETPVATSPTATDSTSGDSSR	sp|P52756|RBM5	6.99	6	YDDYRDY#DSPERER	tr|E9PNT6|E9PNT6	22.45	6	VVRPDSELGERPPEDN@QSFQYDHEAF
sp|P54727|RD23B	48.9	20	QIIQQNPSLLPALLQQIGR	tr|H3BUH7|H3BUH7	18.06	3	GILAADES#TGSIAK	tr|E9PNT6|E9PNT6	22.45	6	VVRPDSELGERPPEDN@QSFQYDHEAFLGK
sp|P54727|RD23B	48.9	20	SNLFEDATSALVTGQSYENMVTEIMSMGYER	tr|H3BUH7|H3BUH7	18.06	3	LQS#IGTENTEENR	tr|E9PNT6|E9PNT6	22.45	6	VVRPDSELGERPPEDN@QSFQYDHEAFLGKEDSK
sp|P54727|RD23B	48.9	20	SNLFEDATSALVTGQSYENMVTEIMSM^GYER	tr|H3BUH7|H3BUH7	18.06	3	RLQS#IGTENTEENR	tr|H7BYX9|H7BYX9	4.24	1	EVFVHPN@YSK
sp|P54727|RD23B	48.9	20	SNLFEDATSALVTGQSYENM^VTEIMSMGYER	tr|H3BQN4|H3BQN4	16.07	4	GILAADES#TGSIAK	sp|Q2M385|MPEG1	2.09	1	ELLDISDRLENN@QTR
sp|P54727|RD23B	48.9	20	TLQQQTFK	tr|H3BQN4|H3BQN4	16.07	4	LQS#IGTENTEENR	tr|F6SKP1|F6SKP1	12.58	9	DLPIMFDVLIHDPSHFLN@YSTINYK
sp|P54727|RD23B	48.9	20	YIQVTPQEK	tr|H3BQN4|H3BQN4	16.07	4	RLQS#IGTENTEENR	tr|F6SKP1|F6SKP1	12.58	9	DLPIM^FDVLIHDPSHFLN@YSTINYK
tr|F5GWW9|F5GWW9	44.76	7	DCIEVPGVR	tr|H3BQN4|H3BQN4	16.07	4	TVPPAVTGITFLSGGQS#EEEASINLNAINK	tr|F6SKP1|F6SKP1	12.58	9	N@SSDETFLK
tr|F5GWW9|F5GWW9	44.76	7	DGRPTELGGCTAIVR	sp|P04075|ALDOA	15.93	5	GILAADES#TGSIAK	tr|F6SKP1|F6SKP1	12.58	9	NDRN@SSDETFLK
tr|F5GWW9|F5GWW9	44.76	7	DVFLPSVDNMK	sp|P04075|ALDOA	15.93	5	GILAADEST#GSIAKR	tr|F6SKP1|F6SKP1	12.58	9	VSVNTAN@VTLGPQLM
tr|F5GWW9|F5GWW9	44.76	7	FVGLGVFVDTYPNEEK	sp|P04075|ALDOA	15.93	5	LQS#IGTENTEENR	tr|F6SKP1|F6SKP1	12.58	9	VSVNTAN@VTLGPQLMEVT
tr|F5GWW9|F5GWW9	44.76	7	GYYFGTSSITGDLSDNHDVISLK	sp|P04075|ALDOA	15.93	5	RLQS#IGTENTEENR	tr|F6SKP1|F6SKP1	12.58	9	VSVNTAN@VTLGPQLMEVTVYR
tr|F5GWW9|F5GWW9	44.76	7	LFELTVER	sp|P04075|ALDOA	15.93	5	TVPPAVTGITFLSGGQS#EEEASINLNAINK	tr|F6SKP1|F6SKP1	12.58	9	VSVNTAN@VTLGPQLM^EVTVY
tr|F5GWW9|F5GWW9	44.76	7	MQPGPVFGNMDK	tr|J3KPS3|J3KPS3	15.76	4	GILAADES#TGSIAK	tr|F6SKP1|F6SKP1	12.58	9	VSVNTAN@VTLGPQLM^EVTVYR
tr|Q5T092|Q5T092	46.2	10	FWHAATK	tr|J3KPS3|J3KPS3	15.76	4	LQS#IGTENTEENR	sp|P80188|NGAL	6.57	2	EDKSYN@VTSVLFR
tr|Q5T092|Q5T092	46.2	10	LGQIYQSWLDK	tr|J3KPS3|J3KPS3	15.76	4	RLQS#IGTENTEENR	sp|P80188|NGAL	6.57	2	SYN@VTSVLFR
tr|Q5T092|Q5T092	46.2	10	LMEDSDDGPSLPTK	tr|J3KPS3|J3KPS3	15.76	4	TVPPAVTGITFLSGGQS#EEEASINLNAINK	sp|Q16769|QPCT	9.42	2	NYHQPAILN@SSALR
tr|Q5T092|Q5T092	46.2	10	QNEEFRPF	tr|H3BPS8|H3BPS8	10.07	3	GILAADES#TGSIAK	sp|Q16769|QPCT	9.42	2	YFQN@YSYGGVIQDDHIPFLR
tr|Q5T092|Q5T092	46.2	10	QNEEFRPFIR	tr|H3BPS8|H3BPS8	10.07	3	LQS#IGTENTEENR	tr|B0QYK3|B0QYK3	10.38	2	SGCLN@CSK
tr|Q5T092|Q5T092	46.2	10	SEGDSVGESVHGK	tr|H3BPS8|H3BPS8	10.07	3	RLQS#IGTENTEENR	tr|B0QYK3|B0QYK3	10.38	2	TISCHVQN@GTYLQR
tr|Q5T092|Q5T092	46.2	10	SEGDSVGESVHGKPSVVYR	tr|K7EN42|K7EN42	30.68	2	EKGS#ETDSAQDQPVK	tr|G3XAP6|G3XAP6	6.08	2	CGPCPAGFTGN@GSHCTDVNECNAHPCFPR
tr|Q5T092|Q5T092	46.2	10	STPYTAVR	tr|K7EN42|K7EN42	30.68	2	GGLS#PANDTGAK	tr|G3XAP6|G3XAP6	6.08	2	CN@DTIPEDYETHQLR
tr|Q5T092|Q5T092	46.2	10	VDPSLMEDSDDGPSLPTK	tr|E9PF99|E9PF99	2.29	3	FSVPSGSS#PGSQSDAEPR	sp|Q9Y6C2|EMIL1	11.02	12	ETN@TTSQMQAALLEK
tr|Q5T092|Q5T092	46.2	10	VDPSLM^EDSDDGPSLPTK	tr|E9PF99|E9PF99	2.29	3	GEVISSGSKPLS#PGPCLDIPSILSNK	sp|Q9Y6C2|EMIL1	11.02	12	ETN@TTSQM^QAALLEK
sp|P04745|AMY1	64.77	23	AHFSISNSAEDPFIAIHAESK	tr|E9PF99|E9PF99	2.29	3	S#TSDLDKDDASYLR	sp|Q9Y6C2|EMIL1	11.02	12	FN@STLGPSEEQEESWPGAPGGLSH
sp|P04745|AMY1	64.77	23	ALVFVDNHDNQR	sp|Q9UL54-2|TAOK2	4.96	2	AAS#GGSGSENVGPPAAAVPGPLSR	sp|Q9Y6C2|EMIL1	11.02	12	FN@STLGPSEEQEESWPGAPGGLSHWLPAAR
sp|P04745|AMY1	64.77	23	DFPAVPYSGWDFNDGK	sp|Q9UL54-2|TAOK2	4.96	2	SLADAS#DNEEEEEEEEEEEEEEEGPEAR	sp|Q9Y6C2|EMIL1	11.02	12	GRLEQLGGLLAN@VSGELGGR
sp|P04745|AMY1	64.77	23	DVNDWVGPPNDNGVTK	sp|Q96TA1-2|NIBL1	15.83	14	AAPEASS#PPAS#PLQHLLPGK	sp|Q9Y6C2|EMIL1	11.02	12	LEDRFN@STLGPSEEQEESWPGAPGGL
sp|P04745|AMY1	64.77	23	EVTINPDTTCGNDWVCEHR	sp|Q96TA1-2|NIBL1	15.83	14	AAPEASS#PPASPLQHLLPGK	sp|Q9Y6C2|EMIL1	11.02	12	LEDRFN@STLGPSEEQEESWPGAPGGLSH
sp|P04745|AMY1	64.77	23	GFGGVQVSPPNENVAIHNPFRPWWER	sp|Q96TA1-2|NIBL1	15.83	14	AAPEASSPPAS#PLQHLLPGK	sp|Q9Y6C2|EMIL1	11.02	12	LEDRFN@STLGPSEEQEESWPGAPGGLSHWLPAAR
sp|P04745|AMY1	64.77	23	GHGAGGASILTFWDAR	sp|Q96TA1-2|NIBL1	15.83	14	APIDWGEEYSNS#GGGGSPS#PSTPESATLSEK	sp|Q9Y6C2|EMIL1	11.02	12	LEQLGGLLAN@VSGELGGR
sp|P04745|AMY1	64.77	23	HMWPGDIK	sp|Q96TA1-2|NIBL1	15.83	14	AQGLRPES#PPPAGPLLNGAPAGESPQPK	sp|Q9Y6C2|EMIL1	11.02	12	LGALN@SSLQLLEDR
sp|P04745|AMY1	64.77	23	IAEYMNHLIDIGVAGFR	sp|Q96TA1-2|NIBL1	15.83	14	GLLAQGLRPES#PPPAGPLLNGAPAGES#PQPK	sp|Q9Y6C2|EMIL1	11.02	12	RLGALN@SSLQLLEDR
sp|P04745|AMY1	64.77	23	IYQEVIDLGGEPIK	sp|Q96TA1-2|NIBL1	15.83	14	GLLAQGLRPES#PPPAGPLLNGAPAGESPQPK	sp|Q9Y6C2|EMIL1	11.02	12	SSLN@DSLNELQTTVEGQGADLADLGATK
sp|P04745|AMY1	64.77	23	IYVDAVINHMCGNAVSAGTSSTCGSYFNPGSR	sp|Q96TA1-2|NIBL1	15.83	14	GLLAQGLRPESPPPAGPLLNGAPAGES#PQPK	sp|Q02388-2|CO7A1	1	2	LQILN@ASSDVLR
sp|P04745|AMY1	64.77	23	IYVSDDGK	sp|Q96TA1-2|NIBL1	15.83	14	LPFEASPES#PPPAS#PDGVTEIR	sp|Q02388-2|CO7A1	1	2	TTALEGPELTIQN@TTAH
sp|P04745|AMY1	64.77	23	LHNLNSNWFPEGSKPFIYQEVIDLGGEPIK	sp|Q96TA1-2|NIBL1	15.83	14	LPFEASPESPPPAS#PDGVTEIR	tr|E7ERK4|E7ERK4	3.37	1	ATTN@NSVLQK
sp|P04745|AMY1	64.77	23	LSGLLDLALGK	sp|Q96TA1-2|NIBL1	15.83	14	QVVS#VVQDEEVGLPFEASPESPPPAS#PDGVTEIR	tr|B4DTT5|B4DTT5	3.66	1	GSN@YSEILDK
sp|P04745|AMY1	64.77	23	NMVNFR	sp|Q96TA1-2|NIBL1	15.83	14	QVVSVVQDEEVGLPFEASPESPPPAS#PDGVTEIR	tr|H0YC24|H0YC24	5.03	1	DFN@ETQLAR
sp|P04745|AMY1	64.77	23	NVVDGQPFTNWYDNGSNQVAFGR	sp|Q96TA1-2|NIBL1	15.83	14	SGGGGSPSPST#PESATLSEK	sp|Q96MU8-3|KREM1	2.62	1	GTQN@WTALQGGK
sp|P04745|AMY1	64.77	23	NWGEGWGFMPSDR	sp|Q96TA1-2|NIBL1	15.83	14	VVSVVQDEEVGLPFEASPESPPPAS#PDGVTEIR	tr|E5RIP4|E5RIP4	27.05	2	GN@VTQHVQGHR
sp|P04745|AMY1	64.77	23	SGNEDEFR	sp|P16383|GCFC2	8.19	4	ESEDDPES#EPDDHEKR	tr|E5RIP4|E5RIP4	27.05	2	N@LSTCFSSGDLFTAHN@FSEQSR
sp|P04745|AMY1	64.77	23	TGSGDIENYNDATQVR	sp|P16383|GCFC2	8.19	4	RES#EDDPES#EPDDHEK	sp|Q53RD9-4|FBLN7	7.54	1	LVGPSSVVCLPN@GTWTGEQPHCR
sp|P04745|AMY1	64.77	23	TSIVHLFEWR	sp|P16383|GCFC2	8.19	4	TLDVST#DEEDKIHHSSESK	sp|P02749|APOH	16.81	10	DTAVFECLPQHAMFGN@DTITCTTH
sp|P04745|AMY1	64.77	23	VMSSYR	sp|P16383|GCFC2	8.19	4	VLS#GNCNHQEGTSS#DDELPSAEMIDFQK	sp|P02749|APOH	16.81	10	DTAVFECLPQHAMFGN@DTITCTTHGN@WTK
sp|P04745|AMY1	64.77	23	WVDIALECER	tr|K7ENY4|K7ENY4	9.33	1	QAS#PNIVIALAGNK	sp|P02749|APOH	16.81	10	DTAVFECLPQHAM^FGN@DTITCTTH
sp|P04745|AMY1	64.77	23	YQPVSYK	sp|P84157-2|MXRA7	20	3	GPSSEGPEEEDGEGFSFKY#SPGK	sp|P02749|APOH	16.81	10	DTAVFECLPQHAM^FGN@DTITCTTHGN@WTK
sp|P05388|RLA0	81.7	51	AAPVAAATTAAPAAAAAPAK	sp|P84157-2|MXRA7	20	3	QEEEQDLDGEKGPSS#EGPEEEDGEGFSFK	sp|P02749|APOH	16.81	10	DTAVFECLPQHAM^FGNDTITCTTHGN@WTK
sp|P05388|RLA0	81.7	51	AFLADPSAFVAAAPVAAATTAAPAAAAAPAK	sp|P84157-2|MXRA7	20	3	QEEEQDLDGEKGPSSEGPEEEDGEGFSFKYS#PGK	sp|P02749|APOH	16.81	10	IECTKLGN@WSAMPSCK
sp|P05388|RLA0	81.7	51	AGAIAPCEVTVPAQN	sp|O15231-3|ZN185	19.57	17	ATS#FSSAGEVPK	sp|P02749|APOH	16.81	10	LGN@WSAMPSCK
sp|P05388|RLA0	81.7	51	AGAIAPCEVTVPAQNT	sp|O15231-3|ZN185	19.57	17	GGQGDPAVPAQQPADPS#TPER	sp|P02749|APOH	16.81	10	LGN@WSAM^PSCK
sp|P05388|RLA0	81.7	51	AGAIAPCEVTVPAQNTGLGPEK	sp|O15231-3|ZN185	19.57	17	GGQGDPAVPAQQPADPST#PER	sp|P02749|APOH	16.81	10	VYKPSAGN@NSLY
sp|P05388|RLA0	81.7	51	AVVLMGK	sp|O15231-3|ZN185	19.57	17	GGQGDPAVPAQQPADPST#PERQS#SPSGSEQLVR	sp|P02749|APOH	16.81	10	VYKPSAGN@NSLYR
sp|P05388|RLA0	81.7	51	AVVLM^GK	sp|O15231-3|ZN185	19.57	17	GGQGDPAVPT#QQPADPSTPEQQNS#PSGSEQFVR	sp|Q9BZZ2-2|SN	1.64	3	LDAHSIPLPN@VTVR
sp|P05388|RLA0	81.7	51	CFIVGADNVGSK	sp|O15231-3|ZN185	19.57	17	GGQGDPAVPT#QQPADPSTPEQQNSPSGSEQFVR	sp|Q9BZZ2-2|SN	1.64	3	SIPLPN@VTVR
sp|P05388|RLA0	81.7	51	DMLLANK	sp|O15231-3|ZN185	19.57	17	GGQGDPAVPTQQPADPSTPEQQNS#PSGSEQFVR	sp|Q9BZZ2-2|SN	1.64	3	SPLGQAN@TSLELR
sp|P05388|RLA0	81.7	51	DMLLANKVPAAAR	sp|O15231-3|ZN185	19.57	17	QSS#PSGSEQLVR	sp|Q96GP6-2|SREC2	1.39	1	CLTCEPGWN@GTK
sp|P05388|RLA0	81.7	51	DM^LLANK	sp|O15231-3|ZN185	19.57	17	RES#CGS#SVLTDFEGK	tr|H0YEA7|H0YEA7	9.19	1	YEFCPFHN@VTQHEQTFR
sp|P05388|RLA0	81.7	51	DNGSIYNPEVLDITEETLHSR	sp|O15231-3|ZN185	19.57	17	RES#CGSSVLTDFEGK	tr|H7C248|H7C248	8.89	1	N@ITAEDCSHSQDAGVR
sp|P05388|RLA0	81.7	51	EDLTEIR	sp|O15231-3|ZN185	19.57	17	RSS#TSGDT#EEEEEEEVVPFSSDEQK	sp|O95498-2|VNN2	3.01	1	TTN@LTTCGR
sp|P05388|RLA0	81.7	51	EDLTEIRDMLLANK	sp|O15231-3|ZN185	19.57	17	RSS#TSGDTEEEEEEEVVPFSSDEQK	tr|G3V5C9|G3V5C9	11.5	2	HSGFEDELSEVLEN@QSSQAELK
sp|P05388|RLA0	81.7	51	EDLTEIRDM^LLANK	sp|O15231-3|ZN185	19.57	17	RSSTS#GDTEEEEEEEVVPFSSDEQKR	tr|G3V5C9|G3V5C9	11.5	2	KHSGFEDELSEVLEN@QSSQAELK
sp|P05388|RLA0	81.7	51	EILSDVQLIK	sp|O15231-3|ZN185	19.57	17	S#STSGDTEEEEEEEVVPFSSDEQKR	tr|B4E2Z0|B4E2Z0	3.34	1	KAEN@SSNEEETSSEGNMR
sp|P05388|RLA0	81.7	51	EVTVPAQNTGLGPEK	sp|O15231-3|ZN185	19.57	17	SSTS#GDT#EEEEEEEVVPFSSDEQK	sp|P38571-2|LICH	4.66	2	NYFHYN@QSYPPTY
sp|P05388|RLA0	81.7	51	FDNGSIYNPEVLDITEETLHSR	sp|O15231-3|ZN185	19.57	17	SSTS#GDTEEEEEEEVVPFSSDEQK	sp|P38571-2|LICH	4.66	2	NYFHYN@QSYPPTYNVK
sp|P05388|RLA0	81.7	51	FQALGITTK	sp|O15231-3|ZN185	19.57	17	STGS#PTQETQAPFIAK	tr|Q6NVW1|Q6NVW1	2.7	1	AGFEAVEN@GTVCR
sp|P05388|RLA0	81.7	51	GHLENNPALEK	sp|P17152|TMM11	5.73	1	LGPGS#SGGSAR	sp|Q12913|PTPRJ	5.39	5	ACVAGFTN@ITFHPQNK
sp|P05388|RLA0	81.7	51	GLVIQQVFDNGSIYNPEVLDITEETLHSR	tr|H7C5W9|H7C5W9	2.79	2	EFDELNPS#AQR	sp|Q12913|PTPRJ	5.39	5	IHVAGETDSSNLN@VSEPR
sp|P05388|RLA0	81.7	51	GNVGFVFTK	tr|H7C5W9|H7C5W9	2.79	2	VGEAT#ETALTCLVEK	sp|Q12913|PTPRJ	5.39	5	SN@DTAASEYK
sp|P05388|RLA0	81.7	51	GNVGFVFTKEDLTEIR	sp|O60658-6|PDE8A	1.59	1	RLS#GNEYVLSTK	sp|Q12913|PTPRJ	5.39	5	TPEQGSN@GTDGASQK
sp|P05388|RLA0	81.7	51	GNVGFVFTKEDLTEIRDMLLANK	sp|P55769|NH2L1	9.38	1	QQIQSIQQS#IER	sp|Q12913|PTPRJ	5.39	5	VSDN@ESSSN@YTYK
sp|P05388|RLA0	81.7	51	GNVGFVFTKEDLTEIRDMLLANKVPAAAR	sp|P24001-4|IL32	18.32	1	GNRS#PVPDVEDPATEEPGESFCDK	tr|E9PAR0|E9PAR0	14.14	1	KKLKEEKRN@KSKKK
sp|P05388|RLA0	81.7	51	GSIYNPEVLDITEETLHSR	sp|P07910|HNRPC	37.25	29	DKS#EEEQSSSSVK	tr|E9PB30|E9PB30	3.7	3	GNPYSDLGN@HTTCR
sp|P05388|RLA0	81.7	51	GTIEILSDVQLIK	sp|P07910|HNRPC	37.25	29	ES#EGGADDS#AEEGDLLDDDDNEDRGDDQLELIKDDEK	tr|E9PB30|E9PB30	3.7	3	LN@ITCESSK
sp|P05388|RLA0	81.7	51	IIQLLDDYPK	sp|P07910|HNRPC	37.25	29	GDDQLELIKDDEKEAEEGEDDRDS#ANGEDDS	tr|E9PB30|E9PB30	3.7	3	NIN@GTDPIQK
sp|P05388|RLA0	81.7	51	IVGADNVGSK	sp|P07910|HNRPC	37.25	29	KMESEGGADDS#AEEGDLLDDDDNEDRGDDQLELIKDDEK	sp|P02788-2|TRFL	7.36	5	GLLFN@QTGSCK
sp|P05388|RLA0	81.7	51	IYNPEVLDITEETLHSR	sp|P07910|HNRPC	37.25	29	MES#EGGADDS#AEEGDLLDDDDNEDR	sp|P02788-2|TRFL	7.36	5	LFN@QTGSCK
sp|P05388|RLA0	81.7	51	LADPSAFVAAAPVAAATTAAPAAAAAPAK	sp|P07910|HNRPC	37.25	29	MES#EGGADDS#AEEGDLLDDDDNEDRGDDQLELIK	sp|P02788-2|TRFL	7.36	5	TAGWNIPMGLLFN@QTGSCK
sp|P05388|RLA0	81.7	51	NVASVCLQIGYPTVASVPH	sp|P07910|HNRPC	37.25	29	MES#EGGADDS#AEEGDLLDDDDNEDRGDDQLELIKDDEK	sp|P02788-2|TRFL	7.36	5	TAGWNIPM^GLLFN@QTGSCK
sp|P05388|RLA0	81.7	51	NVASVCLQIGYPTVASVPHSIINGYK	sp|P07910|HNRPC	37.25	29	MESEGGADDS#AEEGDLLDDDDNEDR	sp|P02788-2|TRFL	7.36	5	TAGWNVPIGTLRPFLN@WTGPPEPIEAAVAR
sp|P05388|RLA0	81.7	51	PFSFGLVIQQVFDNGSIYNPEVLDITEETLHSR	sp|P07910|HNRPC	37.25	29	MESEGGADDS#AEEGDLLDDDDNEDRGD	sp|Q685J3|MUC17	0.62	2	FTEELKN@HSSQEFQEFK
sp|P05388|RLA0	81.7	51	PREDRATWK	sp|P07910|HNRPC	37.25	29	MESEGGADDS#AEEGDLLDDDDNEDRGDDQLELIK	sp|Q685J3|MUC17	0.62	2	TVLDN@ATEVVK
sp|P05388|RLA0	81.7	51	QALGITTK	sp|P07910|HNRPC	37.25	29	MESEGGADDS#AEEGDLLDDDDNEDRGDDQLELIKDD	sp|Q14108|SCRB2	31.17	25	ANIQFGDN@GTTISAVSNK
sp|P05388|RLA0	81.7	51	QMQQIR	sp|P07910|HNRPC	37.25	29	MESEGGADDS#AEEGDLLDDDDNEDRGDDQLELIKDDEK	sp|Q14108|SCRB2	31.17	25	CIPEGNCLGSGVLN@VSICK
sp|P05388|RLA0	81.7	51	QM^QQIR	sp|P07910|HNRPC	37.25	29	M^ES#EGGADDS#AEEGDLLDDDDNEDRGDDQLELIKDDEK	sp|Q14108|SCRB2	31.17	25	CLGSGVLN@VSICK
sp|P05388|RLA0	81.7	51	QVFDNGSIYNPEVLDITEETLHSR	sp|P07910|HNRPC	37.25	29	M^ES#EGGADDSAEEGDLLDDDDNEDR	sp|Q14108|SCRB2	31.17	25	CNMIN@GTDGDSFHPL
sp|P05388|RLA0	81.7	51	SFGLVIQQVFDNGSIYNPEVLDITEETLHSR	sp|P07910|HNRPC	37.25	29	M^ESEGGADDS#AEEGDLLDDDDNEDR	sp|Q14108|SCRB2	31.17	25	CNMIN@GTDGDSFHPLITK
sp|P05388|RLA0	81.7	51	SNYFLK	sp|P07910|HNRPC	37.25	29	M^ESEGGADDS#AEEGDLLDDDDNEDRGDDQLELIK	sp|Q14108|SCRB2	31.17	25	CNM^IN@GTDGDSFHPL
sp|P05388|RLA0	81.7	51	SVETDYTFPLAEK	sp|P07910|HNRPC	37.25	29	M^ESEGGADDS#AEEGDLLDDDDNEDRGDDQLELIKDDEK	sp|Q14108|SCRB2	31.17	25	CNM^IN@GTDGDSFHPLITK
sp|P05388|RLA0	81.7	51	TSFFQALGITTK	sp|P07910|HNRPC	37.25	29	NDKS#EEEQSSSSVK	sp|Q14108|SCRB2	31.17	25	FFN@VTNPEEILR
sp|P05388|RLA0	81.7	51	TVPAQNTGLGPEK	sp|P07910|HNRPC	37.25	29	NDKS#EEEQSSSSVKK	sp|Q14108|SCRB2	31.17	25	FN@VTNPEEILR
sp|P05388|RLA0	81.7	51	VAAAPVAAATTAAPAAAAAPAK	sp|P07910|HNRPC	37.25	29	NDKSEEEQS#SSS#VKKDETNVK	sp|Q14108|SCRB2	31.17	25	LN@ESVHIDKETASR
sp|P05388|RLA0	81.7	51	VGASEATLLNMLNISPF	sp|P07910|HNRPC	37.25	29	NDKSEEEQS#SSSVKKDETNVK	sp|Q14108|SCRB2	31.17	25	MIN@GTDGDSFHPLITK
sp|P05388|RLA0	81.7	51	VGASEATLLNMLNISPFSF	sp|P07910|HNRPC	37.25	29	QAVEMKNDKS#EEEQSSSSVK	sp|Q14108|SCRB2	31.17	25	N@GTEAFDSWEKPPLPVYTQF
sp|P05388|RLA0	81.7	51	VGASEATLLNM^LNISPF	sp|P07910|HNRPC	37.25	29	QAVEM^KNDKS#EEEQSSSSVK	sp|Q14108|SCRB2	31.17	25	N@GTNDGDYVFLTGEDSYLN@FTK
sp|P05388|RLA0	81.7	51	VIQQVFDNGSIYNPEVLDITEETLHSR	sp|P07910|HNRPC	37.25	29	SAAEMYGSVT#EHPSPSPLLSSSFDLDYDFQR	sp|Q14108|SCRB2	31.17	25	TMVFPVMYLN@ESVHIDK
sp|P05388|RLA0	81.7	51	VLALSVETDYTFPLAEK	sp|P07910|HNRPC	37.25	29	SAAEMYGSVTEHPS#PSPLLSSSFDLDYDFQR	sp|Q14108|SCRB2	31.17	25	TMVFPVMYLN@ESVHIDKETASR
sp|P05388|RLA0	81.7	51	YNPEVLDITEETLHSR	sp|P07910|HNRPC	37.25	29	SAAEMYGSVTEHPSPS#PLLSSSFDLDYDFQR	sp|Q14108|SCRB2	31.17	25	TMVFPVM^YLN@ESVHIDK
sp|Q9UBB6-2|NCDN	18.96	9	DLQAGLAR	sp|P07910|HNRPC	37.25	29	SEEEQSS#SS#VKKDETNVK	sp|Q14108|SCRB2	31.17	25	TMVFPVM^YLN@ESVHIDKETASR
sp|Q9UBB6-2|NCDN	18.96	9	EAEPDLLAVLR	sp|P07910|HNRPC	37.25	29	SEEEQSSS#SVKKDETNVK	sp|Q14108|SCRB2	31.17	25	TM^VFPVMYLN@ESVHIDK
sp|Q9UBB6-2|NCDN	18.96	9	EGAPSLLCK	sp|P07910|HNRPC	37.25	29	SEGGADDS#AEEGDLLDDDDNEDRGDDQLELIKDDEK	sp|Q14108|SCRB2	31.17	25	TM^VFPVMYLN@ESVHIDKETASR
sp|Q9UBB6-2|NCDN	18.96	9	EVCQLLPFLVR	tr|B4DY08|B4DY08	26.39	17	DKS#EEEQSSSSVK	sp|Q14108|SCRB2	31.17	25	TM^VFPVM^YLN@ESVHIDK
sp|Q9UBB6-2|NCDN	18.96	9	IFDAVGFTFPNR	tr|B4DY08|B4DY08	26.39	17	MES#EGGADDS#AEEGDLLDDDDNEDRGDDQVK	sp|Q14108|SCRB2	31.17	25	TM^VFPVM^YLN@ESVHIDKETASR
sp|Q9UBB6-2|NCDN	18.96	9	ILGAWLAEETSSLR	tr|B4DY08|B4DY08	26.39	17	MESEGGADDS#AEEGDLLDDDDNEDR	sp|Q14108|SCRB2	31.17	25	YFFN@VTNPEEILR
sp|Q9UBB6-2|NCDN	18.96	9	LAHACGSDWIPAGSSGSK	tr|B4DY08|B4DY08	26.39	17	MESEGGADDS#AEEGDLLDDDDNEDRGD	sp|Q14108|SCRB2	31.17	25	YKVPAEILAN@TSDNAGF
sp|Q9UBB6-2|NCDN	18.96	9	LLLPGWCHLTVEDGPR	tr|B4DY08|B4DY08	26.39	17	MESEGGADDS#AEEGDLLDDDDNEDRGDDQVK	sp|Q14108|SCRB2	31.17	25	YKVPAEILAN@TSDNAGFCIPEGN
sp|Q9UBB6-2|NCDN	18.96	9	TLYEEAEEANDLSQQVANLAISPTTPGPTWPGDALR	tr|B4DY08|B4DY08	26.39	17	M^ES#EGGADDSAEEGDLLDDDDNEDR	sp|Q14108|SCRB2	31.17	25	YLN@ESVHIDK
sp|O60504|VINEX	50.37	25	AGLSLDDFIPGHLQSHIGSSSR	tr|B4DY08|B4DY08	26.39	17	M^ESEGGADDS#AEEGDLLDDDDNEDR	tr|E9PAU8|E9PAU8	2.47	2	N@ATSYPPMCTQDPK
sp|O60504|VINEX	50.37	25	AMYQYRPQNEDELELR	tr|B4DY08|B4DY08	26.39	17	M^ESEGGADDS#AEEGDLLDDDDNEDRGDDQVK	tr|E9PAU8|E9PAU8	2.47	2	N@ATSYPPM^CTQDPK
sp|O60504|VINEX	50.37	25	APEQRPPAGPASAWSSSYPHAPYLGSAR	tr|B4DY08|B4DY08	26.39	17	NDKS#EEEQSSSSVK	sp|P20702|ITAX	2.32	4	GN@LSFGWVR
sp|O60504|VINEX	50.37	25	DFVYPSSTR	tr|B4DY08|B4DY08	26.39	17	NDKS#EEEQSSSSVKK	sp|P20702|ITAX	2.32	4	YLN@FSESEEK
sp|O60504|VINEX	50.37	25	EKVDNVWTEESWNQFLQELETGQRPK	tr|B4DY08|B4DY08	26.39	17	NDKSEEEQS#SSS#VKKDETNVK	sp|P20702|ITAX	2.32	4	YLN@FSESEEKESH
sp|O60504|VINEX	50.37	25	ELAELSAELDKDLR	tr|B4DY08|B4DY08	26.39	17	NDKSEEEQS#SSSVKKDETNVK	sp|P20702|ITAX	2.32	4	YLN@FSESEEKESHVAM^HR
sp|O60504|VINEX	50.37	25	FDFQAQSPK	tr|B4DY08|B4DY08	26.39	17	QAVEMKNDKS#EEEQSSSSVK	tr|Q504U8|Q504U8	9.53	5	DSLSIN@ATNIK
sp|O60504|VINEX	50.37	25	GDIVYIHK	tr|B4DY08|B4DY08	26.39	17	QAVEM^KNDKS#EEEQSSSSVK	tr|Q504U8|Q504U8	9.53	5	EFVENSECIQCHPECLPQAMN@ITCTGR
sp|O60504|VINEX	50.37	25	GDLEVELSFR	tr|B4DY08|B4DY08	26.39	17	SAAEMYGSS#FDLDYDFQR	tr|Q504U8|Q504U8	9.53	5	N@CTSISGDLHILPVAFR
sp|O60504|VINEX	50.37	25	GPSHPLDLGTSSPNTSQIHWTPYR	tr|B4DY08|B4DY08	26.39	17	SEEEQSS#SS#VKKDETNVK	tr|Q504U8|Q504U8	9.53	5	TCPAGVMGEN@NTLVWK
sp|O60504|VINEX	50.37	25	KGEHICLIR	tr|B4DY08|B4DY08	26.39	17	SEEEQSSS#SVKKDETNVK	tr|Q504U8|Q504U8	9.53	5	YADAGHVCHLCHPN@CTYGCTGPGLEGCPTNGPK
sp|O60504|VINEX	50.37	25	KPLVDDPGEKPSQPIEVLLER	sp|Q12986-3|NFX1	1.44	1	NYS#SPPPCHLSR	sp|Q08722-2|CD47	6.51	1	SDAVSHTGN@YTCEVTELTR
sp|O60504|VINEX	50.37	25	LCDDGPQLPTSPR	sp|P55196|AFAD	12.28	23	DYEPPS#PSPAPGAPPPPPQR	sp|Q8TCT7-3|SPP2B	2.61	1	GN@CTFYEK
sp|O60504|VINEX	50.37	25	LGIFPANYVEVLPADEIPK	sp|P55196|AFAD	12.28	23	EYFT#FPASK	tr|B7Z9S8|B7Z9S8	16.19	4	FKLEWLGN@CSGLNDETYGYK
sp|O60504|VINEX	50.37	25	LGTPGPALSHSR	sp|P55196|AFAD	12.28	23	IT#SVSTGNLCTEEQT#PPPRPEAYPIPTQTYTR	tr|B7Z9S8|B7Z9S8	16.19	4	LAVQFTN@LTMDTEIR
sp|O60504|VINEX	50.37	25	LKFDFQAQSPK	sp|P55196|AFAD	12.28	23	ITSVS#TGNLCTEEQTPPPRPEAYPIPTQTYTR	tr|B7Z9S8|B7Z9S8	16.19	4	LEWLGN@CSGLNDETYGYK
sp|O60504|VINEX	50.37	25	QGIFPASYVQVSR	sp|P55196|AFAD	12.28	23	LFS#QGQDVSNK	tr|B7Z9S8|B7Z9S8	16.19	4	YLQPLLAVQFTN@LTMDTEIR
sp|O60504|VINEX	50.37	25	SSVDRPR	sp|P55196|AFAD	12.28	23	LQLS#VTEVGTEK	tr|B4DDS3|B4DDS3	8.11	5	AEDYGPVEVISHWHPN@ITIN
sp|O60504|VINEX	50.37	25	STVLQPSNQVLR	sp|P55196|AFAD	12.28	23	QGAIYHGLATLLNQPS#PMMQR	tr|B4DDS3|B4DDS3	8.11	5	AEDYGPVEVISHWHPN@ITINIVDDHTPWVK
sp|O60504|VINEX	50.37	25	SWDHSEELPR	sp|P55196|AFAD	12.28	23	QGAIYHGLATLLNQPS#PMM^QR	tr|B4DDS3|B4DDS3	8.11	5	DYYPIN@ESLASLPLR
sp|O60504|VINEX	50.37	25	TGFSFPTQEPR	sp|P55196|AFAD	12.28	23	QGAIYHGLATLLNQPS#PM^MQR	tr|B4DDS3|B4DDS3	8.11	5	RAEDYGPVEVISHWHPN@ITINIVDDHTPWVK
sp|O60504|VINEX	50.37	25	VDNVWTEESWNQFLQELETGQRPK	sp|P55196|AFAD	12.28	23	QGAIYHGLATLLNQPS#PM^M^QR	tr|B4DDS3|B4DDS3	8.11	5	WHPN@ITINIVDDHTPWVK
sp|O60504|VINEX	50.37	25	VDVMQQCDDGWFVGVSR	sp|P55196|AFAD	12.28	23	S#KSQDADSPGSSGAPENLTFK	tr|A8MZH8|A8MZH8	16.82	2	N@VSCLWCNTNK
sp|O60504|VINEX	50.37	25	VNENWYEGR	sp|P55196|AFAD	12.28	23	S#QEELREDK	tr|A8MZH8|A8MZH8	16.82	2	TCEECLKN@VSCLWCNTNK
sp|O60504|VINEX	50.37	25	YEGIGPVDESGMPIAPR	sp|P55196|AFAD	12.28	23	S#SPNVANQPPSPGGK	tr|C9JX71|C9JX71	26.17	4	ADGTVNQIEGEATPVN@LTEPAK
sp|Q14738|2A5D	60.8	27	AGLNEMVEYITHSR	sp|P55196|AFAD	12.28	23	S#VTPASTLTK	tr|C9JX71|C9JX71	26.17	4	ADGTVNQIEGEATPVN@LTEPAKLEVK
sp|Q14738|2A5D	60.8	27	ALYYWNNEYIMSLISDNAAR	sp|P55196|AFAD	12.28	23	SEGFELYNNST#QNGSPESPQLPWAEYSEPK	tr|C9JX71|C9JX71	26.17	4	CIQAN@YSLMENGK
sp|Q14738|2A5D	60.8	27	APPPLPPVYSMETETPTAEDIQLLK	sp|P55196|AFAD	12.28	23	SEGFELYNNSTQNGSPES#PQLPWAEYSEPK	tr|C9JX71|C9JX71	26.17	4	QIEGEATPVN@LTEPAK
sp|Q14738|2A5D	60.8	27	APPPLPPVYSM^ETETPTAEDIQLLK	sp|P55196|AFAD	12.28	23	SQDADS#PGSSGAPENLTFK	sp|Q9H0X4-2|ITFG3	7.04	2	SDPHWESMLN@ATTR
sp|Q14738|2A5D	60.8	27	CVSSPHFQVAER	sp|P55196|AFAD	12.28	23	SS#PNVANQPPS#PGGK	sp|Q9H0X4-2|ITFG3	7.04	2	VLLELAN@VSTHIVAFDAVLFEPSR
sp|Q14738|2A5D	60.8	27	DGGGENTEEAQPQPQPQPQPQAQSQPPSSNK	sp|P55196|AFAD	12.28	23	SS#PNVANQPPSPGGK	sp|P12259|FA5	0.85	1	GVTFSPYEDEVN@SSFTSGR
sp|Q14738|2A5D	60.8	27	DSPTQEREELFIQK	sp|P55196|AFAD	12.28	23	SVT#PASTLTK	tr|J3QKU0|J3QKU0	14.86	2	DCVLQCEEQN@CSGGALNHFR
sp|Q14738|2A5D	60.8	27	DVVTEAIYPEAVTMFSVNLFR	sp|P55196|AFAD	12.28	23	TIS#NPEVVMK	tr|J3QKU0|J3QKU0	14.86	2	YRDCVLQCEEQN@CSGGALNHFR
sp|Q14738|2A5D	60.8	27	EELFIQK	sp|P55196|AFAD	12.28	23	TQVLS#PDSLFTAK	sp|O15031|PLXB2	7.83	13	CVYEALCN@TTSECPPPVITR
sp|Q14738|2A5D	60.8	27	EMWQKIEELAR	sp|P55196|AFAD	12.28	23	TSS#VVTLEVAK	sp|O15031|PLXB2	7.83	13	EAESLQPMTVVGTDYVFHN@DTK
sp|Q14738|2A5D	60.8	27	ESSLTEPVIVGLLK	sp|P20700|LMNB1	10.75	6	AGGPT#TPLSPTR	sp|O15031|PLXB2	7.83	13	EAESLQPM^TVVGTDYVFHN@DTK
sp|Q14738|2A5D	60.8	27	EVMFLNELEEILDVIEPSEFSK	sp|P20700|LMNB1	10.75	6	AGGPTT#PLSPTR	sp|O15031|PLXB2	7.83	13	GGLN@LTAVTVAAENN@HTVAFLGTSDGR
sp|Q14738|2A5D	60.8	27	EVM^FLNELEEILDVIEPSEFSK	sp|P20700|LMNB1	10.75	6	CQS#LTEDLEFR	sp|O15031|PLXB2	7.83	13	LSHDAN@ETLPLHL
sp|Q14738|2A5D	60.8	27	FLESPDFQPNIAK	sp|P20700|LMNB1	10.75	6	LKLS#PS#PSSR	sp|O15031|PLXB2	7.83	13	LSHDAN@ETLPLHLY
sp|Q14738|2A5D	60.8	27	FVLALLDLFDSEDPR	sp|P20700|LMNB1	10.75	6	LKLS#PSPSSR	sp|O15031|PLXB2	7.83	13	LSHDAN@ETLPLHLYVK
sp|Q14738|2A5D	60.8	27	KSELPQDVYTIK	sp|P20700|LMNB1	10.75	6	TTIPEEEEEEEEAAGVVVEEELFHQQGT#PR	sp|O15031|PLXB2	7.83	13	N@CSFQPER
sp|Q14738|2A5D	60.8	27	LFMEMNQK	sp|Q9Y5K6|CD2AP	15.81	9	DTCY#SPKPSVYLSTPSSASK	sp|O15031|PLXB2	7.83	13	SCVAVTSAQPQN@MSR
sp|Q14738|2A5D	60.8	27	QCCVLFDFVSDPLSDLK	sp|Q9Y5K6|CD2AP	15.81	9	DTCYS#PKPSVYLSTPSSASK	sp|O15031|PLXB2	7.83	13	SCVAVTSAQPQN@M^SR
sp|Q14738|2A5D	60.8	27	QINHIFYR	sp|Q9Y5K6|CD2AP	15.81	9	FNGGHS#PTHSPEK	sp|O15031|PLXB2	7.83	13	SIN@VTGQGFSLIQR
sp|Q14738|2A5D	60.8	27	RPSNSTPPPTQLSK	sp|Q9Y5K6|CD2AP	15.81	9	IST#YGLPAGGIQPHPQTK	sp|O15031|PLXB2	7.83	13	TEAGAFEYVPDPTFEN@FTGGVK
sp|Q14738|2A5D	60.8	27	SELPQDVYTIK	sp|Q9Y5K6|CD2AP	15.81	9	KDTCYS#PKPSVYLSTPSSASK	sp|O15031|PLXB2	7.83	13	TVVGTDYVFHN@DTK
sp|Q14738|2A5D	60.8	27	SLSVYHPQLAYCVVQFLEK	sp|Q9Y5K6|CD2AP	15.81	9	KNS#LDELR	tr|H9KV48|H9KV48	15.12	5	DTFVN@ASR
sp|Q14738|2A5D	60.8	27	TLPPSSNPTGAEFDPEEDEPTLEAAWPHLQLVYEFFLR	sp|Q9Y5K6|CD2AP	15.81	9	S#VDFDSLTVR	tr|H9KV48|H9KV48	15.12	5	MLFVEPILEVSSLPTTN@STTNSATK
sp|Q14738|2A5D	60.8	27	TVETEAVQMLK	sp|Q9Y5K6|CD2AP	15.81	9	TQS#VEITK	tr|H9KV48|H9KV48	15.12	5	NPN@ATSSSSQDPESLQDR
sp|Q14738|2A5D	60.8	27	VLLPLHK	sp|Q9Y5K6|CD2AP	15.81	9	TSS#SETEEKKPEKPLILQSLGPK	tr|H9KV48|H9KV48	15.12	5	SSLPTTN@STTNSATK
sp|Q14738|2A5D	60.8	27	VLPIMFPALYR	sp|P49959-2|MRE11	6.62	6	GVDFES#S#EDDDDDPFMNTSSLR	tr|H9KV48|H9KV48	15.12	5	VLSN@NSDANLELINTWVAK
sp|Q14738|2A5D	60.8	27	YSGGPQIVK	sp|P49959-2|MRE11	6.62	6	GVDFES#S#EDDDDDPFM^NTSSLR	tr|H0YD65|H0YD65	5.3	1	VYIN@DSVELSQNEQK
sp|Q13362-4|2A5G	42.78	16	AALSEMVEYITHNR	sp|P49959-2|MRE11	6.62	6	GVDFESS#EDDDDDPFMNTSSLR	tr|E7EP60|E7EP60	3.75	2	QPGEN@GSIVTCGHR
sp|Q13362-4|2A5G	42.78	16	ALYYWNNEYIMSLISDNAAK	sp|P49959-2|MRE11	6.62	6	GVDFESS#EDDDDDPFM^NTSSLR	tr|E7EP60|E7EP60	3.75	2	YN@M^SLDVNR
sp|Q13362-4|2A5G	42.78	16	CVSSPHFQVAER	sp|P49959-2|MRE11	6.62	6	NYSEVIEVDES#DVEEDIFPTTSK	sp|Q9UHL4|DPP2	8.33	5	ALAGLVYN@ASGSEHCYDIYR
sp|Q13362-4|2A5G	42.78	16	DVPPADQEK	sp|P49959-2|MRE11	6.62	6	SEVIEVDES#DVEEDIFPTTSK	sp|Q9UHL4|DPP2	8.33	5	N@ASGSEHCYDIYR
sp|Q13362-4|2A5G	42.78	16	FLESPDFQPNIAK	tr|D6REP5|D6REP5	30.56	9	ACRS#PTAQSPTPSVEADSPDQK	sp|Q9UHL4|DPP2	8.33	5	N@LSASVIAVTIQGGAHHL
sp|Q13362-4|2A5G	42.78	16	FVLQLLELFDSEDPR	tr|D6REP5|D6REP5	30.56	9	ACRSPT#AQS#PTPSVEADSPDQK	sp|Q9UHL4|DPP2	8.33	5	N@LSASVIAVTIQGGAHHLDLR
sp|Q13362-4|2A5G	42.78	16	ILPIMFPSLYR	tr|D6REP5|D6REP5	30.56	9	ADRPSSLPLDFNDEFS#DLDGVVQQR	sp|Q9UHL4|DPP2	8.33	5	VYN@ASGSEHCYDIYR
sp|Q13362-4|2A5G	42.78	16	IMEPLFR	tr|D6REP5|D6REP5	30.56	9	S#PTAQSPTPSVEADSPDQK	tr|H0YE97|H0YE97	18.66	1	LVSDDLDSSLANLVGNLGIGN@GTTK
sp|Q13362-4|2A5G	42.78	16	LFDDCTQQFK	tr|D6REP5|D6REP5	30.56	9	SPTAQS#PTPSVEADSPDQK	sp|P55268|LAMB2	4.12	7	AN@TSALAVPSPVSNSASAR
sp|Q13362-4|2A5G	42.78	16	LFMEMNQK	tr|D6REP5|D6REP5	30.56	9	SS#FDGASLASDK	sp|P55268|LAMB2	4.12	7	AQAALDKAN@ASR
sp|Q13362-4|2A5G	42.78	16	NVITEPIYPEVVHMFAVNMFR	tr|D6REP5|D6REP5	30.56	9	SS#FDGASLASDKNDCK	sp|P55268|LAMB2	4.12	7	CAPNFWN@LTSGHGCQPC
sp|Q13362-4|2A5G	42.78	16	QCCVLFDFVSDPLSDLK	tr|D6REP5|D6REP5	30.56	9	SVCGHLENT#SVGNS#PNPSSAENSFR	sp|P55268|LAMB2	4.12	7	CAPNFWN@LTSGHGCQPCACHPSR
sp|Q13362-4|2A5G	42.78	16	QINNIFYR	tr|D6REP5|D6REP5	30.56	9	SVCGHLENT#SVGNSPNPSSAENSFR	sp|P55268|LAMB2	4.12	7	N@TSAASTAQLVEATEELR
sp|Q13362-4|2A5G	42.78	16	SLSVYHPQLAYCVVQFLEK	sp|P35712-4|SOX6	3.75	3	GTS#PVTQVK	sp|P55268|LAMB2	4.12	7	N@TSAASTAQLVEATEELRR
sp|Q13362-4|2A5G	42.78	16	TLPPSSNPTGAEFDPEEDEPTLEAAWPHLQLVYEFFLR	sp|P35712-4|SOX6	3.75	3	KGS#LADVVDTLK	sp|P55268|LAMB2	4.12	7	RAN@TSALAVPSPVSNSASAR
sp|Q13362-4|2A5G	42.78	16	VPVSQPIVK	sp|P35712-4|SOX6	3.75	3	TS#PVNLPNK	tr|G3V357|G3V357	9.48	2	SN@SSMHITDCR
sp|O95848|NUD14	22.07	3	IEGASVGR	sp|Q5VZL5-2|ZMYM4	3.98	5	AANQVEETLHTHLPQT#PETNFR	tr|G3V357|G3V357	9.48	2	SN@SSM^HITDCR
sp|O95848|NUD14	22.07	3	SGPGGGLVEEGELIEVVHLPLEGAQAFADDPDIPK	sp|Q5VZL5-2|ZMYM4	3.98	5	ENS#KETFSGK	sp|P56373|P2RX3	2.52	1	GNLLPN@LTAR
sp|O95848|NUD14	22.07	3	SWDFMK	sp|Q5VZL5-2|ZMYM4	3.98	5	RVTQHES#DNENEIQIQNK	sp|P11717|MPRI	4.3	8	AACAVKPQEVQMVN@GTITNPINGK
sp|Q16718|NDUA5	65.52	6	ILDVLEEIPK	sp|Q5VZL5-2|ZMYM4	3.98	5	S#IVAVEPR	sp|P11717|MPRI	4.3	8	DAGVGFPEYQEEDN@STYNFR
sp|Q16718|NDUA5	65.52	6	KLEDQLQGGQLEEVILQAEHELNLAR	sp|Q5VZL5-2|ZMYM4	3.98	5	VTQHES#DNENEIQIQNK	sp|P11717|MPRI	4.3	8	MN@FTGGDTCHK
sp|Q16718|NDUA5	65.52	6	LEDQLQGGQLEEVILQAEHELNLAR	sp|Q17RY0-2|CPEB4	4.49	3	QQLS#PSPGQEAGILPETEK	sp|P11717|MPRI	4.3	8	M^N@FTGGDTCHK
sp|Q16718|NDUA5	65.52	6	LWEPLVEEPPADQWK	sp|Q17RY0-2|CPEB4	4.49	3	QQLSPS#PGQEAGILPETEK	sp|P11717|MPRI	4.3	8	N@GSSIVDLSPLIHR
sp|Q16718|NDUA5	65.52	6	TTGLVGLAVCNTPHER	sp|Q17RY0-2|CPEB4	4.49	3	SPAS#PHPPPFTHR	sp|P11717|MPRI	4.3	8	SLLEFN@TTVSCDQQGTNHR
sp|Q16718|NDUA5	65.52	6	YTEQITNEK	tr|G3V317|G3V317	28.21	2	IGEGT#Y#GVVYK	sp|P11717|MPRI	4.3	8	TN@ITLVCK
sp|Q93100-4|KPBB	27.62	23	AYLQLGINEK	tr|G3V317|G3V317	28.21	2	IGEGT#YGVVYK	sp|P11717|MPRI	4.3	8	TN@ITLVCKPGDLESAPVLR
sp|Q93100-4|KPBB	27.62	23	DIDPVQR	sp|Q96AX2-4|RAB37	6.99	1	SPPCS#PSYDLTGK	sp|O00391-2|QSOX1	5.13	2	N@GSGAVFPVAGADVQTLR
sp|Q93100-4|KPBB	27.62	23	EGPNFITK	sp|Q13501|SQSTM	24.09	12	EVDPSTGELQS#LQMPESEGPSS#LDPSQEGPTGLK	sp|O00391-2|QSOX1	5.13	2	N@STLDPGKPEMMK
sp|Q93100-4|KPBB	27.62	23	EGTVSDHIER	sp|Q13501|SQSTM	24.09	12	EVDPSTGELQSLQMPESEGPS#S#LDPSQEGPTGLK	tr|E9PJC7|E9PJC7	14.01	1	DYN@SSREDSLQDAWDYVQAQVK
sp|Q93100-4|KPBB	27.62	23	FNPILDMLAALK	sp|Q13501|SQSTM	24.09	12	EVDPSTGELQSLQMPESEGPSS#LDPSQEGPTGLK	tr|F8VTR5|F8VTR5	4.19	1	AM^DN@VTVR
sp|Q93100-4|KPBB	27.62	23	GGDKPALDLYQLSPSEVK	sp|Q13501|SQSTM	24.09	12	EVDPSTGELQSLQM^PES#EGPSSLDPSQEGPTGLK	sp|Q01459|DIAC	4.16	2	QIN@SSISGNLWDK
sp|Q93100-4|KPBB	27.62	23	ISDTEELPEFK	sp|Q13501|SQSTM	24.09	12	LTPVS#PESSSTEEK	sp|Q01459|DIAC	4.16	2	QIN@SSISGNLWDKDQR
sp|Q93100-4|KPBB	27.62	23	ISYPAFALDDEVLFSQTLDK	sp|Q13501|SQSTM	24.09	12	QMPESEGPSS#LDPSQEGPTGLK	tr|E9PN03|E9PN03	26	1	ALN@ATLHSNLLCR
sp|Q93100-4|KPBB	27.62	23	LLADELISPK	sp|Q13501|SQSTM	24.09	12	QM^PESEGPS#SLDPSQEGPTGLK	sp|P16519-2|NEC2	8.13	10	GDLNIN@MTSPMGTK
sp|Q93100-4|KPBB	27.62	23	LQTLISGAVVEQLDFLR	sp|Q13501|SQSTM	24.09	12	RFS#FCCSPEPEAEAEAAAGPGPCER	sp|P16519-2|NEC2	8.13	10	GDLNIN@MTSPM^GTK
sp|Q93100-4|KPBB	27.62	23	LQVFLNTYGIQTQTPQQVEPIQIWPQQELVK	sp|Q13501|SQSTM	24.09	12	S#RLTPVS#PESSSTEEK	sp|P16519-2|NEC2	8.13	10	GDLNIN@M^TSPM^GTK
sp|Q93100-4|KPBB	27.62	23	NPELEFQDK	sp|Q13501|SQSTM	24.09	12	SRLT#PVS#PESSSTEEK	sp|P16519-2|NEC2	8.13	10	NPEAGVATTDLYGN@CTLR
sp|Q93100-4|KPBB	27.62	23	QIDGSLNR	sp|Q13501|SQSTM	24.09	12	SRLT#PVSPESSSTEEK	sp|P16519-2|NEC2	8.13	10	RGDLNIN@MTSPMGTK
sp|Q93100-4|KPBB	27.62	23	QVQEYQDLLTPVLHHTTEGYPVVPK	sp|Q13501|SQSTM	24.09	12	SS#SQPSSCCSDPSKPGGNVEGATQSLAEQMR	sp|P16519-2|NEC2	8.13	10	RGDLNIN@MTSPM^GTK
sp|Q93100-4|KPBB	27.62	23	SGSVYEPLK	sp|Q9H9C1|SPE39	8.92	4	NS#FSSYAQLPK	sp|P16519-2|NEC2	8.13	10	RGDLNIN@M^TSPMGTK
sp|Q93100-4|KPBB	27.62	23	SINLPRPDNETLWDK	sp|Q9H9C1|SPE39	8.92	4	SRNS#FSSYAQLPKPT#S#TYSLSSFFR	sp|P16519-2|NEC2	8.13	10	RGDLNIN@M^TSPM^GTK
sp|Q93100-4|KPBB	27.62	23	STLLLYQSPTTGLFPTK	sp|Q9H9C1|SPE39	8.92	4	TRPGS#FQSLSDALSDTPAK	sp|P16519-2|NEC2	8.13	10	RNPEAGVATTDLYGN@CTLR
sp|Q93100-4|KPBB	27.62	23	TPTGFYDR	sp|Q9H9C1|SPE39	8.92	4	TRPGSFQS#LSDALSDTPAK	sp|P16519-2|NEC2	8.13	10	YLEHVQAVITVN@ATR
sp|Q93100-4|KPBB	27.62	23	VIQNIIYYK	sp|Q5VWQ8-3|DAB2P	10.24	8	ERNSY#LGLVSLPAASVAGR	tr|H7C3P4|H7C3P4	18.35	13	GASN@LTWR
sp|Q93100-4|KPBB	27.62	23	VPDFGVWER	sp|Q5VWQ8-3|DAB2P	10.24	8	GDS#PELKPR	tr|H7C3P4|H7C3P4	18.35	13	GIKPN@QTSK
sp|Q93100-4|KPBB	27.62	23	VVDSLAPSITNVLVQGK	sp|Q5VWQ8-3|DAB2P	10.24	8	GRT#PPNLLSTLQYPR	tr|H7C3P4|H7C3P4	18.35	13	GPGIKPN@QTSK
sp|Q93100-4|KPBB	27.62	23	VWQILER	sp|Q5VWQ8-3|DAB2P	10.24	8	LMS#VEEELKK	tr|H7C3P4|H7C3P4	18.35	13	HGEN@YSVDYLTDVLAN@VSLDFLDYK
sp|Q93100-4|KPBB	27.62	23	YYYVPADFVEYEK	sp|Q5VWQ8-3|DAB2P	10.24	8	LPS#PTPENK	tr|H7C3P4|H7C3P4	18.35	13	HGEN@YSVDYLTDVLANVSLDFLDYK
sp|Q8IUX1-4|T126B	43.53	6	DSGVVPVGTEEAPK	sp|Q5VWQ8-3|DAB2P	10.24	8	QQSS#SSKGDSPELKPR	tr|H7C3P4|H7C3P4	18.35	13	KHGEN@YSVDYLTDVLAN@VSLDFLDYK
sp|Q8IUX1-4|T126B	43.53	6	LFVIDALYSDNISK	sp|Q5VWQ8-3|DAB2P	10.24	8	SLS#MVDLQDAR	tr|H7C3P4|H7C3P4	18.35	13	KHGEN@YSVDYLTDVLANVSLDFLDYK
sp|Q8IUX1-4|T126B	43.53	6	NFDYLR	sp|Q5VWQ8-3|DAB2P	10.24	8	SSSYS#EANEPDLQMANGGK	tr|H7C3P4|H7C3P4	18.35	13	TLEGN@CSSK
sp|Q8IUX1-4|T126B	43.53	6	RPMVIEIIEK	tr|H0YMG3|H0YMG3	12	1	SRS#EVDLTR	tr|H7C3P4|H7C3P4	18.35	13	TPMTN@SSIQFLDNAFR
sp|Q8IUX1-4|T126B	43.53	6	TYASLATLPFLSTVVTDK	sp|O00534-3|VMA5A	11.33	2	AISQGHQAFLLEGDSS#SRDVFSCNVGNLQPGSK	tr|H7C3P4|H7C3P4	18.35	13	TPM^TN@SSIQFLDNAFR
sp|Q8IUX1-4|T126B	43.53	6	VVFGYEAGTKPR	sp|O00534-3|VMA5A	11.33	2	Y#T#QQT#MEEALGRVK	tr|H7C3P4|H7C3P4	18.35	13	YPHNHHVVN@NTLEGN@CSSK
sp|Q9H7D7-2|WDR26	22.02	11	CELTPLK	tr|H3BT31|H3BT31	3.05	1	RS#PS#PPEACR	tr|H7C3P4|H7C3P4	18.35	13	YPHNHHVVN@NTLEGNCSSK
sp|Q9H7D7-2|WDR26	22.02	11	DTTVIIWQVDPDTHLLK	tr|C9J185|C9J185	4.29	3	EHIEIIAPS#PQR	tr|H7C3P4|H7C3P4	18.35	13	YYN@YTLSINGK
sp|Q9H7D7-2|WDR26	22.02	11	GQFYQCDLDGNLLDSWEGVR	tr|C9J185|C9J185	4.29	3	KESET#QCQTENK	sp|P09326|CD48	25.51	6	EDN@STYIMR
sp|Q9H7D7-2|WDR26	22.02	11	GYNFEDLTDR	tr|C9J185|C9J185	4.29	3	KESETQCQT#ENKYDSVSGEANDSSWNDIK	sp|P09326|CD48	25.51	6	ELQNSVLETTLMPHN@YSR
sp|Q9H7D7-2|WDR26	22.02	11	LALLNVATQGVHLWDLQDR	tr|F5H853|F5H853	2.93	1	TPS#PNSNEQQK	sp|P09326|CD48	25.51	6	ELQNSVLETTLM^PHN@YSR
sp|Q9H7D7-2|WDR26	22.02	11	LSQSDEDVIR	tr|Q6AWB1|Q6AWB1	6.18	6	AAPIIPTPVLT#SPGAVPPLPSPSK	sp|P09326|CD48	25.51	6	LSCVIPGESVN@YTWYGDK
sp|Q9H7D7-2|WDR26	22.02	11	NIVQEDHPIMSFTISK	tr|Q6AWB1|Q6AWB1	6.18	6	AAPIIPTPVLT#SPGAVPPLPSPSKEEEGLR	sp|P09326|CD48	25.51	6	N@GTVCLSPPCTLAR
sp|Q9H7D7-2|WDR26	22.02	11	SELPIAELTGHTR	tr|Q6AWB1|Q6AWB1	6.18	6	AAPIIPTPVLTS#PGAVPPLPS#PSKEEEGLR	sp|P09326|CD48	25.51	6	VQKEDN@STYIMR
sp|Q9H7D7-2|WDR26	22.02	11	VLEALQVLR	tr|Q6AWB1|Q6AWB1	6.18	6	AAPIIPTPVLTSPGAVPPLPS#PSKEEEGLR	tr|C9IZB2|C9IZB2	21.51	1	STYN@DTEDVSQASPSESEAR
sp|Q9H7D7-2|WDR26	22.02	11	YLEYLEDGK	tr|Q6AWB1|Q6AWB1	6.18	6	APIIPTPVLTSPGAVPPLPS#PSKEEEGLR	sp|Q9P109|GCNT4	3.97	1	YEVN@CSGIYEQEPLEIGK
sp|Q9H7D7-2|WDR26	22.02	11	YQGVTQGFYTIH	tr|Q6AWB1|Q6AWB1	6.18	6	QSQIQVFEDGADTTSPET#PDSSASK	tr|F8WAD8|F8WAD8	1.99	1	ETCSGN@SSQCAPNIHK
sp|Q9BY42|RTF2	29.08	7	DAVIEFLLDK	sp|Q8NCE2|MTMRE	7.38	2	AVAPS#PSGAIGGLLEQFAR	sp|Q9UJ14|GGT7	6.65	3	AAAVAQDGFN@VTHDLAR
sp|Q9BY42|RTF2	29.08	7	EDVDVLK	sp|Q8NCE2|MTMRE	7.38	2	AVLHTDSS#LPFSFPDELPNSCLLAALSDR	sp|Q9UJ14|GGT7	6.65	3	RN@ESHLIDFR
sp|Q9BY42|RTF2	29.08	7	FICPVVGLEMNGR	sp|Q8N163-2|K1967	19.07	21	AAEAAPPT#QEAQGETEPTEQAPDALEQAADTSR	sp|Q9UJ14|GGT7	6.65	3	TAN@HSAPSLENSVQPGK
sp|Q9BY42|RTF2	29.08	7	LSDNPAWEGDKGNTK	sp|Q8N163-2|K1967	19.07	21	ALVSHNGS#LINVGSLLQR	tr|E9PME7|E9PME7	18.37	1	TGEQFSFN@TTAAQPQYFK
sp|Q9BY42|RTF2	29.08	7	SIADSEESEAYK	sp|Q8N163-2|K1967	19.07	21	DEAQNEGPATESEAPLKEDGLLPKPLS#SGGEEEEKPR	sp|P06756-3|ITAV	9.18	7	AN@TTQPGIVEGGQVLK
sp|Q9BY42|RTF2	29.08	7	SLFTTHSSAK	sp|Q8N163-2|K1967	19.07	21	DEAQNEGPATESEAPLKEDGLLPKPLSS#GGEEEEKPR	sp|P06756-3|ITAV	9.18	7	ENQN@HSYSLK
sp|Q9BY42|RTF2	29.08	7	VDKDAELVAQWNYCTLSQEILR	sp|Q8N163-2|K1967	19.07	21	LEDSEVRS#VAS#NQS#EMEFSSLQDMPK	sp|P06756-3|ITAV	9.18	7	ILHYDIDGPMN@CTSDMEINPLR
sp|Q6UN15-3|FIP1	33.08	12	AEFTSPPSLFK	sp|Q8N163-2|K1967	19.07	21	LEDSEVRS#VASNQS#EMEFSSLQDMPK	sp|P06756-3|ITAV	9.18	7	ISSLQTTEKN@DTVAGQGER
sp|Q6UN15-3|FIP1	33.08	12	AFPYGNVAFPHLPGSAPSWPSLVDTSK	sp|Q8N163-2|K1967	19.07	21	NAET#PEATTQQETDTDLPEAPPPPLEPAVIAR	sp|P06756-3|ITAV	9.18	7	ISSLQTTEKN@DTVAGQGERDHL
sp|Q6UN15-3|FIP1	33.08	12	ETALPSTK	sp|Q8N163-2|K1967	19.07	21	RNAET#PEATTQQETDTDLPEAPPPPLEPAVIAR	sp|P06756-3|ITAV	9.18	7	QFTPAN@ISR
sp|Q6UN15-3|FIP1	33.08	12	GVDLDAPGSINGVPLLEVDLDSFEDKPWR	sp|Q8N163-2|K1967	19.07	21	S#PAPPLLHVAALGQK	sp|P06756-3|ITAV	9.18	7	TAADTTGLQPILNQFTPAN@ISR
sp|Q6UN15-3|FIP1	33.08	12	ITVQQGR	sp|Q8N163-2|K1967	19.07	21	S#VAS#NQS#EMEFSSLQDMPK	tr|E9PCC8|E9PCC8	5.09	1	EQLN@ETTVLAPHETIFR
sp|Q6UN15-3|FIP1	33.08	12	KPGADLSDYFNYGFNEDTWK	sp|Q8N163-2|K1967	19.07	21	S#VAS#NQSEMEFSSLQDMPK	tr|H0YBJ4|H0YBJ4	4.03	1	SIGSEPHEDHVFLVAN@FSQIETLTSVFQK
sp|Q6UN15-3|FIP1	33.08	12	LPGAIDVIGQTITISR	sp|Q8N163-2|K1967	19.07	21	SVAS#NQS#EMEFSSLQDMPK	tr|E9PNW4|E9PNW4	14.81	1	TAVN@CSSDFDACLITK
sp|Q6UN15-3|FIP1	33.08	12	MGLEVIPVTSTTNK	sp|Q8N163-2|K1967	19.07	21	SVAS#NQS#EMEFSSLQDM^PK	sp|Q13797|ITA9	4.64	5	GN@CSFQK
sp|Q6UN15-3|FIP1	33.08	12	QWDYYAR	sp|Q8N163-2|K1967	19.07	21	SVAS#NQSEMEFSSLQDMPK	sp|Q13797|ITA9	4.64	5	N@QTVFER
sp|Q6UN15-3|FIP1	33.08	12	RHKHKK	sp|Q8N163-2|K1967	19.07	21	SVAS#NQSEMEFSSLQDM^PK	sp|Q13797|ITA9	4.64	5	VLDCEKPGISCLTAHCN@FSAL
sp|Q6UN15-3|FIP1	33.08	12	TGAPQYGSYGTAPVNLNIK	sp|Q8N163-2|K1967	19.07	21	SVAS#NQSEM^EFSSLQDMPK	sp|Q13797|ITA9	4.64	5	VLDCEKPGISCLTAHCN@FSALAK
sp|Q6UN15-3|FIP1	33.08	12	VYGTTGTK	sp|Q8N163-2|K1967	19.07	21	SVAS#NQSEM^EFSSLQDM^PK	sp|Q13797|ITA9	4.64	5	VLN@LTDNTYLK
sp|Q9BZF1|OSBL8	29.81	21	DGVIQTK	sp|Q8N163-2|K1967	19.07	21	SVASNQS#EMEFSSLQDMPK	sp|P04234-2|CD3D	19.69	1	VFVNCN@TSITWVEGTVGTLLSDITR
sp|Q9BZF1|OSBL8	29.81	21	DLHQPSLSPASPHSQGFER	sp|Q8N163-2|K1967	19.07	21	SVASNQS#EM^EFSSLQDMPK	sp|P30504|1C04	4.1	1	GYYN@QSEDGSHTLQR
sp|Q9BZF1|OSBL8	29.81	21	DQTEATQEK	sp|Q8N163-2|K1967	19.07	21	SVASNQSEM^EFS#S#LQDMPK	sp|Q86WC4|OSTM1	17.37	4	AAGN@TSESQSCAR
sp|Q9BZF1|OSBL8	29.81	21	DVLGPSTVVANSDESQLLTPGK	sp|Q8N163-2|K1967	19.07	21	VVS#PPEPEKEEAAK	sp|Q86WC4|OSTM1	17.37	4	AEPGTHLCIDVEDAMN@ITR
sp|Q9BZF1|OSBL8	29.81	21	EHDLSVSSDSTHVTFYGLLR	tr|B4DRE9|B4DRE9	7.83	1	CIAYS#PPFGDYAQVSSLR	sp|Q86WC4|OSTM1	17.37	4	ELLLDFAN@SSAELTGCLVR
sp|Q9BZF1|OSBL8	29.81	21	ELLSTITDPSVIVMADWLK	tr|B9ZVN9|B9ZVN9	2.35	2	EKQEEEVDYES#EEEEER	sp|Q86WC4|OSTM1	17.37	4	N@YSEVCK
sp|Q9BZF1|OSBL8	29.81	21	FADTRPWDPLNDMIQFEK	tr|B9ZVN9|B9ZVN9	2.35	2	LPEEVAT#PTTDEEKDSLIAIDR	sp|Q12860-3|CNTN1	1.59	1	GTEWLVN@SSR
sp|Q9BZF1|OSBL8	29.81	21	FEEQGDFESEK	tr|H0YC88|H0YC88	18.37	6	GLMAGGRPEGQYS#EDEDT#DTDEYKEAK	sp|P16144-5|ITB4	5.29	3	CSFRDEDDDCTYSYTMEGDGAPGPN@STVLVHK
sp|Q9BZF1|OSBL8	29.81	21	GIELGDIQSSIESIK	tr|H0YC88|H0YC88	18.37	6	GLMAGGRPEGQYS#EDEDTDTDEYK	sp|P16144-5|ITB4	5.29	3	DEDDDCTYSYTMEGDGAPGPN@STVLVHK
sp|Q9BZF1|OSBL8	29.81	21	KPYNPILGETFR	tr|H0YC88|H0YC88	18.37	6	GLM^AGGRPEGQY#S#EDEDTDTDEYK	sp|P16144-5|ITB4	5.29	3	HNIIPIFAVTN@YSYSYYEK
sp|Q9BZF1|OSBL8	29.81	21	LFELDPLTGEWHYK	tr|H0YC88|H0YC88	18.37	6	GLM^AGGRPEGQY#SEDEDTDTDEYK	sp|P25189|MYP0	8.87	1	DGSIVIHNLDYSDN@GTFTCDVK
sp|Q9BZF1|OSBL8	29.81	21	LFHPLEQSIWAVK	tr|H0YC88|H0YC88	18.37	6	GLM^AGGRPEGQYS#EDEDT#DTDEYKEAK	sp|Q6EMK4|VASN	1.49	1	LHEITN@ETFR
sp|Q9BZF1|OSBL8	29.81	21	LGSSDCVNQISGK	tr|H0YC88|H0YC88	18.37	6	GLM^AGGRPEGQYS#EDEDTDTDEYKEAK	tr|J3KN48|J3KN48	12.31	1	N@ETIWYLK
sp|Q9BZF1|OSBL8	29.81	21	LKPFLGSSDCVNQISGK	sp|Q9NYI0-3|PSD3	10.33	4	IGS#TTNPFLDIPHDPNAAVYK	tr|E9PKK9|E9PKK9	7.58	1	VGN@NTIHVHR
sp|Q9BZF1|OSBL8	29.81	21	TDNSEVFWNPTPDIK	sp|Q9NYI0-3|PSD3	10.33	4	LEAHS#EMGSTEILEK	tr|J3QRJ3|J3QRJ3	32.64	12	ALHHSGHSPPISSQN@VTVLR
sp|Q9BZF1|OSBL8	29.81	21	TFYIAEQVSHHPPISAF	sp|Q9NYI0-3|PSD3	10.33	4	SHS#SPS#LNPDTSPITAK	tr|J3QRJ3|J3QRJ3	32.64	12	DEGTYTCALHHSGHSPPISSQN@VTVLR
sp|Q9BZF1|OSBL8	29.81	21	TGYSAILEFK	sp|Q9NYI0-3|PSD3	10.33	4	SHS#SPSLNPDTS#PITAK	tr|J3QRJ3|J3QRJ3	32.64	12	HEN@TSSSPIQY
sp|Q9BZF1|OSBL8	29.81	21	TPMVSVPK	tr|B4E2B6|B4E2B6	4.46	5	AS#PFEEDQNR	tr|J3QRJ3|J3QRJ3	32.64	12	HEN@TSSSPIQYEFSLTR
sp|Q9BZF1|OSBL8	29.81	21	TPM^VSVPK	tr|B4E2B6|B4E2B6	4.46	5	GKAS#PFEEDQNR	tr|J3QRJ3|J3QRJ3	32.64	12	HHSGHSPPISSQN@VTVLR
sp|Q9BZF1|OSBL8	29.81	21	VVLPTFILEPR	tr|B4E2B6|B4E2B6	4.46	5	QAS#PTEVVER	tr|J3QRJ3|J3QRJ3	32.64	12	HSGHSPPISSQN@VTVLR
sp|Q9BZF1|OSBL8	29.81	21	YVLEEAQR	tr|B4E2B6|B4E2B6	4.46	5	RES#LSTSSDLYK	tr|J3QRJ3|J3QRJ3	32.64	12	LHHSGHSPPISSQN@VTVLR
sp|Q9UMD9-2|COHA1	3.67	5	DGTEVTER	tr|B4E2B6|B4E2B6	4.46	5	YNRS#DIMPSGR	tr|J3QRJ3|J3QRJ3	32.64	12	SGHSPPISSQN@VTVLR
sp|Q9UMD9-2|COHA1	3.67	5	GEQGLTGM^PGIR	sp|Q9UQB8-5|BAIP2	20	7	AVQLMQQVASNGATLPSALSASKS#NLVISDPIPGAK	tr|J3QRJ3|J3QRJ3	32.64	12	SKDEGTYTCALHHSGHSPPISSQN@VTVLR
sp|Q9UMD9-2|COHA1	3.67	5	IVTETVTTR	sp|Q9UQB8-5|BAIP2	20	7	LSDS#YSNTLPVR	tr|J3QRJ3|J3QRJ3	32.64	12	SPPISSQN@VTVLR
sp|Q9UMD9-2|COHA1	3.67	5	LQGMAPAAGADLDK	sp|Q9UQB8-5|BAIP2	20	7	LSDSYSNT#LPVR	tr|J3QRJ3|J3QRJ3	32.64	12	TCALHHSGHSPPISSQN@VTVLR
sp|Q9UMD9-2|COHA1	3.67	5	WTELDDVKR	sp|Q9UQB8-5|BAIP2	20	7	S#MSSADVEVAR	tr|J3QRJ3|J3QRJ3	32.64	12	TSKDEGTYTCALHHSGHSPPISSQN@VTVLR
sp|Q99490-2|AGAP2	5.74	3	DAWVQAIESQILASLQCCESSK	sp|Q9UQB8-5|BAIP2	20	7	SLSPPQS#QSK	sp|Q6ZMG9|CERS6	3.39	1	FWLPHN@VTWADLK
sp|Q99490-2|AGAP2	5.74	3	LGVLGDAR	sp|Q9UQB8-5|BAIP2	20	7	SS#SMAAGLER	sp|P15848|ARSB	7.13	3	AFN@TSVHAAIR
sp|Q99490-2|AGAP2	5.74	3	VDDPELQDSIQASLDSIR	sp|Q9UQB8-5|BAIP2	20	7	SSS#TGNLLDKDDLAIPPPDYGAASR	sp|P15848|ARSB	7.13	3	CTLIDALN@VTR
sp|Q9NRC1-3|ST7	25.23	10	AEAATGFLEQLK	tr|H7C5E4|H7C5E4	2.24	1	S#SPIAQPASSFQVETASQGHSISHHK	sp|P15848|ARSB	7.13	3	GHTN@GTKPLDGFDVWK
sp|Q9NRC1-3|ST7	25.23	10	AVEFNPHVPK	sp|Q8NFW9-5|MYRIP	10.05	4	DLDTHQVS#DDLS#ETDISNEAR	sp|P13726-2|TF	3.78	1	VN@VTVEDER
sp|Q9NRC1-3|ST7	25.23	10	ELLPSFHEVSVYPK	sp|Q8NFW9-5|MYRIP	10.05	4	DLDTHQVSDDLS#ETDISNEAR	tr|B7Z590|B7Z590	9.35	4	ANYNLPIMVTDSGKPPMTN@ITDLR
sp|Q9NRC1-3|ST7	25.23	10	GHLFYPYPICTETADR	sp|Q8NFW9-5|MYRIP	10.05	4	LGSEEPS#KEPSSPSAQLR	tr|B7Z590|B7Z590	9.35	4	ANYNLPIMVTDSGKPPM^TN@ITDLR
sp|Q9NRC1-3|ST7	25.23	10	ILLAEEEATTIAEAEK	sp|Q8NFW9-5|MYRIP	10.05	4	S#VDRLDETNLAPVLQSPDGNWVALK	tr|B7Z590|B7Z590	9.35	4	DPAGWLNINPIN@GTVDTTAVLDR
sp|Q9NRC1-3|ST7	25.23	10	INDNLSTVSMFLNTLTPK	sp|P0CAP2-3|GRL1A	5.23	1	VSS#QAEDTSSSFDNLFIDR	tr|B7Z590|B7Z590	9.35	4	IN@NTHALVSLLQNLNK
sp|Q9NRC1-3|ST7	25.23	10	ISAAHEALEINECATAYILLAEEEATTIAEAEK	sp|Q8N5D0-5|WDTC1	4.53	2	GHVS#PQVELPPYLER	sp|P02748|CO9	3.22	1	AVN@ITSENLIDDVVSLIR
sp|Q9NRC1-3|ST7	25.23	10	SLILPPEHILK	sp|Q8N5D0-5|WDTC1	4.53	2	KDS#ISEDEMVLR	sp|P08123|CO1A2	1.1	2	LLANYASQN@ITYH
sp|Q9NRC1-3|ST7	25.23	10	VEGALNLLHCTWEGTFR	sp|O14526-2|FCHO1	0.9	1	KVS#CPLTR	sp|P08123|CO1A2	1.1	2	LLANYASQN@ITYHCK
sp|Q9NRC1-3|ST7	25.23	10	YTWVTGR	sp|P20936-2|RASA1	1.38	1	QSCELS#PSKLEK	sp|O60487|MPZL2	11.63	2	LQFDDN@GTYTCQVK
tr|H0Y7M0|H0Y7M0	6.27	2	DYLLEMK	tr|M0R0R8|M0R0R8	27.38	4	RSPS#LDNPTPFPNLGPSENPLKR	sp|O60487|MPZL2	11.63	2	VLEAVN@GTDAR
tr|H0Y7M0|H0Y7M0	6.27	2	SLILPPEHILK	tr|M0R0R8|M0R0R8	27.38	4	S#PSLDNPTPFPNLGPSENPLK	tr|K7EKX1|K7EKX1	22.86	3	DGSDEPGTAACPN@GSFHCTNTGYK
sp|Q5HYK7|SH319	22.91	12	AGDIITELESVDDDWMSGELMGK	tr|M0R0R8|M0R0R8	27.38	4	SPS#LDNPTPFPNLGPSENPLK	tr|K7EKX1|K7EKX1	22.86	3	DGSDEPGTAACPN@GSFHCTNTGYKPL
sp|Q5HYK7|SH319	22.91	12	EGIFPAVFVR	tr|M0R0R8|M0R0R8	27.38	4	SPS#LDNPTPFPNLGPSENPLKR	tr|K7EKX1|K7EKX1	22.86	3	DGSDEPGTAACPN@GSFHCTNTGYKPLYIPSNR
sp|Q5HYK7|SH319	22.91	12	EGIFPAVFVRPCPAEAK	tr|E5RGN3|E5RGN3	28.81	1	VCIESEHS#MDTLLATLK	sp|Q13753-2|LAMC2	3.6	3	AQEALSMGN@ATFYEVESILK
sp|Q5HYK7|SH319	22.91	12	EGLTPYPPLQEAGSIPVTKPELPK	tr|H3BTK3|H3BTK3	38.03	4	AS#QGPVYK	sp|Q13753-2|LAMC2	3.6	3	AQEALSM^GN@ATFYEVESILK
sp|Q5HYK7|SH319	22.91	12	GDVLVMLK	tr|H3BTK3|H3BTK3	38.03	4	ERS#PS#PLRGNVVPS#PLPTR	sp|Q13753-2|LAMC2	3.6	3	ATYGEYSTGYIDN@VTLISAR
sp|Q5HYK7|SH319	22.91	12	GENEDELSFK	tr|H3BTK3|H3BTK3	38.03	4	ERS#PSPLR	tr|M0R3A6|M0R3A6	6.06	1	FVQTN@ISR
sp|Q5HYK7|SH319	22.91	12	GPLAESSDSGK	tr|H3BTK3|H3BTK3	38.03	4	GNVVPS#PLPTR	sp|O95477|ABCA1	1.33	3	EAFN@ETNQAIR
sp|Q5HYK7|SH319	22.91	12	IITPLDEHLR	tr|I3L3X8|I3L3X8	28.72	4	AS#QGPVYK	sp|O95477|ABCA1	1.33	3	N@ISDYLVK
sp|Q5HYK7|SH319	22.91	12	SLPPKPTVSSGK	tr|I3L3X8|I3L3X8	28.72	4	ERS#PS#PLRGNVVPS#PLPTR	sp|O95477|ABCA1	1.33	3	TLN@STSPFPSK
sp|Q5HYK7|SH319	22.91	12	TGIFPLNFVEPVEDYPTSGANVLSTK	tr|I3L3X8|I3L3X8	28.72	4	ERS#PSPLR	tr|E7EMU6|E7EMU6	2.15	1	DN@LTAFQK
sp|Q5HYK7|SH319	22.91	12	VFEGQTNIETSGLPK	tr|I3L3X8|I3L3X8	28.72	4	GNVVPS#PLPTR	sp|Q8NHE4|VA0E2	9.88	1	N@ETIWYVR
sp|Q5HYK7|SH319	22.91	12	YMLSVPHGIANEDIVSQNPGELSCK	tr|H3BSW7|H3BSW7	24.11	4	AS#QGPVYK	tr|H7C5T9|H7C5T9	9.24	1	DAN@LTGLSDNK
sp|Q9P0S2|COX16	28.3	3	GPRPWEDPDLLQGR	tr|H3BSW7|H3BSW7	24.11	4	ERS#PS#PLRGNVVPS#PLPTR	sp|Q6WRI0-3|IGS10	1.99	1	YILHDN@GTLVIK
sp|Q9P0S2|COX16	28.3	3	ISLESEYEK	tr|H3BSW7|H3BSW7	24.11	4	ERS#PSPLR	sp|P30825|CTR1	1.27	1	LCLNN@DTK
sp|Q9P0S2|COX16	28.3	3	MDPELEK	tr|H3BSW7|H3BSW7	24.11	4	GNVVPS#PLPTR	tr|H7BYH4|H7BYH4	26.67	1	HVGDLGN@VTADKDGVADVSIEDSVISLSGDHCIIGR
sp|Q7Z2E3-7|APTX	32.16	9	CHECQQLLPSIPQLK	tr|H3BUY4|H3BUY4	21.77	4	AS#QGPVYK	sp|Q8NBL1|PGLT1	11.22	4	FLSYN@VTR
sp|Q7Z2E3-7|APTX	32.16	9	DAAQEAEAGTGLEPGSNSGQCSVPLK	tr|H3BUY4|H3BUY4	21.77	4	ERS#PS#PLRGNVVPS#PLPTR	sp|Q8NBL1|PGLT1	11.22	4	KN@STAYFR
sp|Q7Z2E3-7|APTX	32.16	9	DEQVVVIK	tr|H3BUY4|H3BUY4	21.77	4	ERS#PSPLR	sp|Q8NBL1|PGLT1	11.22	4	N@STAYFR
sp|Q7Z2E3-7|APTX	32.16	9	ESLGHWSQGLK	tr|H3BUY4|H3BUY4	21.77	4	GNVVPS#PLPTR	sp|Q8NBL1|PGLT1	11.22	4	SLENYEPCSSQN@CSCYHGVIEEDLTPFR
[truncated: 14,384 more rows]
