# Supplementary material for: Integrated analysis of global proteome, phosphoproteome, and glycoproteome enables complementary interpretation of disease-related protein networks
Source: Sci Rep. 2015 Dec 11;5:18189. doi: 10.1038/srep18189 (PMC4676070; doi:10.1038/srep18189)
Supplement: Supplementary Table S8a [file srep18189-s8.xls]

## Sheet: SREP-15-19990-s08
Supplemental Table S8a. 2,779 DEPs altered in tumor tissues compared to adjacent normal tissues. Protein Databases, Protein IDs, Entrez IDs, Symbols and descriptions of the DEPs are shown. For each tissue pair, the DEP columns show whether the proteins be
Protein DB	Protein ID	Entrez ID	Symbol	Description	DEP			log2-fold change (Tumor/normal)			P-value
					N179T180	N181T182	N189T190	N179T180	N181T182	N189T190	N179T180	N181T182	N189T190
sp	P11245	10	NAT2	N-acetyltransferase 2 (arylamine N-acetyltransferase)	2	2	1	0.32192	-0.0467035	1.47884	0.105958	0.432422	0.00955043
sp	P22760	13	AADAC	arylacetamide deacetylase	3	3	3	-1.09192	-0.612783	-0.689528	0.0151592	0.0422826	0.0355618
sp	P80404	18	ABAT	4-aminobutyrate aminotransferase	3	2	2	-0.731177	0.0496402	-0.0898099	0.0355538	0.537192	0.350726
sp	Q9BZC7	20	ABCA2	ATP-binding cassette, sub-family A (ABC1), member 2	3	2	2	-0.72797	0	0	0.0357882	1	1
sp	P78363	24	ABCA4	ATP-binding cassette, sub-family A (ABC1), member 4	3	2	2	-0.644257	0	0	0.0431334	1	1
sp	P19801	26	AOC1	amine oxidase, copper containing 1	1	2	1	1.015	-0.069601	3.88456	0.0123462	0.316106	0.000465875
sp	Q9BWD1	39	ACAT2	acetyl-CoA acetyltransferase 2	2	1	3	-0.397859	0.546864	-0.718652	0.0793124	0.044467	0.0324559
sp	P53396	47	ACLY	ATP citrate lyase	1	2	2	0.561972	0.289269	-0.220788	0.0393827	0.164294	0.169345
sp	P13686	54	ACP5	acid phosphatase 5, tartrate resistant	1	2	2	0.847107	0.172905	0.520603	0.0182848	0.273667	0.0586226
sp	P63267	72	ACTG2	actin, gamma 2, smooth muscle, enteric	3	3	2	-1.01723	-2.00714	0	0.0177172	0.0038226	1
sp	P12814	87	ACTN1	actinin, alpha 1	3	3	2	-0.772786	-1.08456	-2.09e-05	0.0321156	0.0169379	0.933741
sp	P35609	88	ACTN2	actinin, alpha 2	3	3	2	-1.05462	-1.41178	0	0.0164876	0.00925014	1
sp	P00813	100	ADA	adenosine deaminase	2	2	1	-0.537825	-0.212819	0.756497	0.0542293	0.130749	0.0319901
sp	O14672	102	ADAM10	ADAM metallopeptidase domain 10	2	2	3	-0.172511	-0.00919021	-0.68404	0.176441	0.866794	0.0361829
sp	P51828	113	ADCY7	adenylate cyclase 7	2	2	3	0.0132697	0.169175	-0.941094	0.870717	0.278504	0.018402
sp	Q9UEY8	120	ADD3	adducin 3 (gamma)	2	3	3	-0.485393	-0.735335	-0.77917	0.0608713	0.0338573	0.0278748
sp	Q99541	123	PLIN2	perilipin 2	1	2	1	0.521347	0.339358	1.42833	0.0446962	0.127238	0.0102492
sp	P07327	124	ADH1A	alcohol dehydrogenase 1A (class I), alpha polypeptide	3	3	3	-2.1863	-0.957171	-1.47487	0.00218792	0.0208894	0.00535756
tr	A8MYN5	125	#N/A	#N/A	2	3	3	-0.10848	-0.660884	-1.29135	0.247471	0.039313	0.0080741
sp	P00325	125	ADH1B	alcohol dehydrogenase 1B (class I), beta polypeptide	3	3	3	-1.3593	-1.88778	-1.49343	0.009455	0.00473593	0.00504697
sp	P00326	126	ADH1C	alcohol dehydrogenase 1C (class I), gamma polypeptide	3	2	3	-1.75238	0.127609	-1.23604	0.00421951	0.329549	0.00916253
sp	P11766	128	ADH5	alcohol dehydrogenase 5 (class III), chi polypeptide	3	3	2	-0.631	-0.59166	-0.290811	0.043993	0.044389	0.126174
sp	P40394	131	ADH7	alcohol dehydrogenase 7 (class IV), mu or sigma polypeptide	3	2	2	-2.07218	0	0.565223	0.00257863	1	0.0514792
sp	P20933	175	AGA	aspartylglucosaminidase	1	2	2	0.635643	0.347918	0.268825	0.0322719	0.121309	0.138908
sp	P23526	191	AHCY	adenosylhomocysteinase	2	1	2	0.225798	0.576561	0.082904	0.170502	0.0378359	0.385201
sp	P55008	199	AIF1	allograft inflammatory factor 1	2	2	1	0.104901	-0.220441	0.721549	0.317796	0.127784	0.0347077
sp	Q9Y4K1	202	AIM1	absent in melanoma 1	2	1	2	0.0644391	0.542409	0.283607	0.441492	0.0450911	0.1306
sp	P27144	205	AK4	adenylate kinase 4	3	2	2	-0.839298	0.0662219	-0.243725	0.0258644	0.467761	0.154127
sp	Q13740	214	ALCAM	activated leukocyte cell adhesion molecule	3	1	2	-0.829919	0.631839	-0.549577	0.0268021	0.0292546	0.0530321
sp	P33897	215	ABCD1	ATP-binding cassette, sub-family D (ALD), member 1	2	1	2	0.0220454	0.603216	0.41153	0.756945	0.0338573	0.0819163
sp	P00352	216	ALDH1A1	aldehyde dehydrogenase 1 family, member A1	3	1	2	-1.17541	1.09682	-0.507237	0.0128972	0.00655977	0.059253
sp	P30838	218	ALDH3A1	aldehyde dehydrogenase 3 family, member A1	2	2	3	0	-0.445215	-1.26452	1	0.0640481	0.00854104
sp	P30837	219	ALDH1B1	aldehyde dehydrogenase 1 family, member B1	2	3	2	-0.378816	-0.579361	0.00517799	0.0839778	0.0458503	0.992132
sp	P47895	220	ALDH1A3	aldehyde dehydrogenase 1 family, member A3	2	2	1	0.489362	0.374796	1.30365	0.0500879	0.106953	0.0128891
sp	P43353	221	ALDH3B1	aldehyde dehydrogenase 3 family, member B1	1	2	2	0.80181	0.21393	-0.243288	0.0203165	0.231774	0.154515
sp	P05062	229	ALDOB	aldolase B, fructose-bisphosphate	3	2	1	-1.50058	0.431081	2.4415	0.00773589	0.0784023	0.00279525
sp	P15121	231	AKR1B1	aldo-keto reductase family 1, member B1 (aldose reductase)	2	2	1	0.0821794	-0.146129	0.852192	0.377964	0.175684	0.0267101
sp	P09917	240	ALOX5	arachidonate 5-lipoxygenase	2	2	1	0.279996	-0.475834	0.71914	0.12901	0.0592113	0.0350959
sp	P20292	241	ALOX5AP	arachidonate 5-lipoxygenase-activating protein	1	2	2	0.578194	-0.165685	0	0.0375855	0.161797	1
sp	P09923	248	ALPI	alkaline phosphatase, intestinal	3	2	2	-2.05462	-0.273837	0	0.00265677	0.104848	1
sp	P23109	270	AMPD1	adenosine monophosphate deaminase 1	2	2	3	0	0	-1.19613	1	1	0.0101716
sp	O00499	274	BIN1	bridging integrator 1	3	2	2	-0.576892	-0.476723	0.0200406	0.048447	0.0588212	0.82817
sp	P04745	276	AMY1C	amylase, alpha 1C (salivary)	2	2	3	0	0	-2.24819	1	1	0.00178585
sp	P15144	290	ANPEP	alanyl (membrane) aminopeptidase	1	2	1	0.8158	-0.540814	2.76332	0.0196913	0.0503959	0.00194114
sp	P12235	291	SLC25A4	solute carrier family 25 (mitochondrial carrier; adenine nucleotide translocator), member 4	3	3	2	-0.976416	-0.546782	-0.0189235	0.0188318	0.0495378	0.741034
sp	P05141	292	SLC25A5	solute carrier family 25 (mitochondrial carrier; adenine nucleotide translocator), member 5	2	1	2	0.424575	0.738768	0.352803	0.0643094	0.0195031	0.100707
sp	P04083	301	ANXA1	annexin A1	1	2	2	0.506886	0.375441	-0.198233	0.0471967	0.106487	0.188602
sp	P27216	312	ANXA13	annexin A13	1	2	1	2.14693	-0.423464	2.17219	0.00195351	0.0670905	0.00395994
sp	P02743	325	APCS	amyloid P component, serum	3	3	2	-0.965557	-1.26504	0.438468	0.0194569	0.012638	0.0753164
sp	Q13489	330	BIRC3	baculoviral IAP repeat containing 3	3	2	2	-0.979746	0	0	0.0187537	1	1
sp	P04114	338	APOB	apolipoprotein B	2	2	1	-0.483943	-0.0136643	0.685473	0.0611057	0.801966	0.0378911
sp	P02649	348	APOE	apolipoprotein E	1	2	1	0.707033	-0.0747262	1.18978	0.0264895	0.297617	0.0152186
sp	P29972	358	AQP1	aquaporin 1 (Colton blood group)	3	3	1	-0.972943	-1.92863	0.623911	0.0190662	0.00436869	0.0441804
sp	P55064	362	AQP5	aquaporin 5	2	2	3	0	0	-2.63849	1	1	0.00116469
sp	P98171	393	ARHGAP4	Rho GTPase activating protein 4	2	2	1	-0.0879743	0	1.01412	0.290447	1	0.0194891
sp	P52566	397	ARHGDIB	Rho GDP dissociation inhibitor (GDI) beta	2	2	1	0.0392091	-0.343999	0.934248	0.592616	0.0842532	0.0226726
sp	P08842	412	STS	steroid sulfatase (microsomal), isozyme S	2	2	3	-0.468016	-0.53584	-0.739664	0.0642313	0.05102	0.0304371
tr	F5H324	415	ARSE	#N/A	2	2	1	0	0	1.70761	1	1	0.00706577
sp	Q13510	427	ASAH1	N-acylsphingosine amidohydrolase (acid ceramidase) 1	1	2	1	0.851731	0.26221	1.37667	0.0182067	0.186293	0.0113363
sp	P45381	443	ASPA	aspartoacylase	3	3	3	-0.771877	-0.749435	-0.697187	0.0321938	0.0327651	0.0350182
sp	P00966	445	ASS1	argininosuccinate synthase 1	2	2	1	0.358773	0.496621	0.635689	0.0901739	0.0555447	0.0423946
sp	P54709	483	ATP1B3	ATPase, Na+/K+ transporting, beta 3 polypeptide	2	2	1	-0.0307884	-0.0691475	0.88037	0.579019	0.318212	0.0252349
sp	P23634	493	ATP2B4	ATPase, Ca++ transporting, plasma membrane 4	3	3	2	-0.997849	-1.05804	-0.351992	0.0182067	0.0173187	0.0993866
sp	P20648	495	ATP4A	ATPase, H+/K+ exchanging, alpha polypeptide	3	3	1	-2.16782	-0.727454	1.18014	0.00226607	0.0342474	0.0155292
sp	P51164	496	ATP4B	ATPase, H+/K+ exchanging, beta polypeptide	3	2	1	-3.23484	0	1.47752	0.000546982	1	0.00962808
sp	P27449	527	ATP6V0C	ATPase, H+ transporting, lysosomal 16kDa, V0 subunit c	1	2	2	0.662788	0	0.0440275	0.0302403	1	0.604783
sp	P21283	528	ATP6V1C1	ATPase, H+ transporting, lysosomal 42kDa, V1 subunit C1	1	2	2	0.69452	0.454657	0.425236	0.0277398	0.0690408	0.0784999
sp	P35670	540	ATP7B	ATPase, Cu++ transporting, beta polypeptide	1	2	2	0.623885	0	0	0.0331315	1	1
sp	P20160	566	AZU1	azurocidin 1	1	2	1	1.3637	-0.177476	2.53073	0.00648564	0.15189	0.00232937
sp	Q99933	573	BAG1	BCL2-associated athanogene	1	2	2	0.524921	0.214069	-0.0174493	0.0442274	0.231618	0.753397
sp	Q07812	581	BAX	BCL2-associated X protein	1	2	2	0.562664	0.194592	0.438292	0.0392264	0.251121	0.0753941
sp	P54687	586	BCAT1	branched chain amino-acid transaminase 1, cytosolic	2	1	2	0.400308	0.863705	-0.0235501	0.071889	0.01295	0.696405
sp	O15382	587	BCAT2	branched chain amino-acid transaminase 2, mitochondrial	3	2	2	-0.72966	0.0132316	-0.202384	0.0357101	0.835589	0.185418
sp	P06276	590	BCHE	butyrylcholinesterase	2	3	2	0	-0.589821	0	1	0.044779	1
sp	P55957	637	BID	BH3 interacting domain death agonist	2	2	1	0.423517	0.3659	0.696328	0.0647783	0.110855	0.0371923
sp	P13497	649	BMP1	bone morphogenetic protein 1	2	2	1	0	0	0.886009	1	1	0.0251572
sp	P17213	671	BPI	bactericidal/permeability-increasing protein	1	2	1	1.47506	-0.171229	1.37952	0.00539168	0.156259	0.011181
sp	Q10588	683	BST1	bone marrow stromal cell antigen 1	2	2	1	0.229735	-0.538668	0.680386	0.166908	0.0506299	0.0382794
sp	Q10589	684	BST2	bone marrow stromal cell antigen 2	3	2	2	-0.781408	-0.20127	0.199244	0.031178	0.136053	0.18798
sp	Q13895	705	BYSL	bystin-like	1	2	2	0.548298	0.437456	0.371885	0.0414143	0.0756719	0.0941843
sp	P30536	706	TSPO	translocator protein (18kDa)	2	1	1	0.380082	0.7105	1.79868	0.0801719	0.0222335	0.00636695
sp	P21730	728	C5AR1	complement component 5a receptor 1	1	2	2	0.859768	0	0	0.017816	1	1
sp	P07358	732	C8B	complement component 8, beta polypeptide	2	3	2	-0.0667664	-0.695723	0.289034	0.355382	0.0372118	0.128038
sp	P00915	759	CA1	carbonic anhydrase I	3	3	1	-1.76721	-0.584226	0.770051	0.00414143	0.0454031	0.0313689
sp	P00918	760	CA2	carbonic anhydrase II	3	1	2	-1.65553	0.9029	0	0.0052354	0.0110777	0.934042
sp	P07451	761	CA3	carbonic anhydrase III, muscle specific	3	3	2	-1.55089	-0.811821	0.14306	0.0071889	0.0294106	0.252737
sp	P22748	762	CA4	carbonic anhydrase IV	2	2	3	0	-0.324193	-2.16132	1	0.0902602	0.00201879
sp	P35219	767	CA8	carbonic anhydrase VIII	1	1	2	0.510747	0.614258	-0.0699414	0.0461809	0.0326091	0.411057
sp	Q16790	768	CA9	carbonic anhydrase IX	3	1	2	-1.14278	1.37773	-0.118843	0.0140652	0.0038226	0.286591
sp	Q00975	774	CACNA1B	calcium channel, voltage-dependent, N type, alpha 1B subunit	2	2	3	0	0	-1.12083	1	1	0.0114916
sp	P54289	781	CACNA2D1	calcium channel, voltage-dependent, alpha 2/delta subunit 1	2	3	1	-0.454168	-0.831634	0.601396	0.0664974	0.0274603	0.0469757
sp	Q08289	783	CACNB2	calcium channel, voltage-dependent, beta 2 subunit	3	2	2	-1.62791	-0.283454	0	0.0056261	0.101182	1
sp	P22676	794	CALB2	calbindin 2	3	1	2	-0.607732	1.37676	0.136216	0.0460246	0.00390061	0.261278
sp	Q05682	800	CALD1	caldesmon 1	3	3	2	-1.02306	-1.78604	0.353426	0.017269	0.00538284	0.100396
sp	P27482	810	CALML3	calmodulin-like 3	3	1	2	-1.21664	1.0874	-0.154773	0.0121899	0.00678707	0.231159
sp	O43852	813	CALU	calumenin	1	2	2	0.690772	0.242673	-0.0770938	0.0282086	0.203534	0.38621
sp	Q13555	818	CAMK2G	calcium/calmodulin-dependent protein kinase II gamma	3	2	2	-0.840251	0	0	0.0257081	1	1
sp	P49913	820	CAMP	cathelicidin antimicrobial peptide	1	2	1	1.71527	-0.229273	2.98226	0.00398515	0.125054	0.00147527
sp	Q9Y6Q1	827	CAPN6	calpain 6	2	1	3	0	0.600002	-0.898641	1	0.0342474	0.0195667
sp	Q13938	828	CAPS	calcyphosine	3	1	3	-0.953168	2.17908	-0.959222	0.0197695	0.000780122	0.0172374
sp	P47756	832	CAPZB	capping protein (actin filament) muscle Z-line, beta	3	3	2	-1.31869	-2.83057	-0.371161	0.00992381	0.00109217	0.0932526
sp	P29466	834	CASP1	caspase 1, apoptosis-related cysteine peptidase	2	2	1	-0.176464	-0.458299	1.33435	0.173628	0.0622538	0.0118798
sp	P42574	836	CASP3	caspase 3, apoptosis-related cysteine peptidase	2	1	3	0.272978	0.540502	-0.683646	0.132995	0.0457152	0.0362606
sp	P55210	840	CASP7	caspase 7, apoptosis-related cysteine peptidase	2	2	3	-0.219076	0.162574	-0.577716	0.143856	0.286305	0.0481404
tr	B4DIB0	845	#N/A	#N/A	3	2	2	-2.64625	0	0	0.00109396	1	1
sp	Q03135	857	CAV1	caveolin 1, caveolae protein, 22kDa	3	3	2	-1.35673	-1.68969	-0.533854	0.00961125	0.00592893	0.0557497
sp	P51636	858	CAV2	caveolin 2	3	3	3	-0.76562	-0.558037	-0.702654	0.0327408	0.0482116	0.0341641
sp	Q01196	861	RUNX1	runt-related transcription factor 1	2	1	2	0.241412	0.66657	0.196862	0.157062	0.025666	0.191164
sp	Q13951	865	CBFB	core-binding factor, beta subunit	2	1	2	0.196827	0.548323	0.168496	0.194569	0.0442329	0.220281
sp	P50454	871	SERPINH1	serpin peptidase inhibitor, clade H (heat shock protein 47), member 1, (collagen binding protein 1)	1	1	1	1.00244	0.883299	1.18148	0.0129713	0.0119359	0.0153739
sp	P16152	873	CBR1	carbonyl reductase 1	3	2	2	-0.721685	-0.288938	-0.178486	0.0361008	0.0997777	0.206538
sp	P14635	891	CCNB1	cyclin B1	1	2	2	0.669081	0.389387	0	0.0296152	0.0982954	1
sp	P04234	915	CD3D	CD3d molecule, delta (CD3-TCR complex)	2	2	1	-0.344771	-0.184898	0.685557	0.0934558	0.146741	0.0377358
sp	P01730	920	CD4	CD4 molecule	2	2	1	-0.0941805	-0.318125	0.802525	0.27646	0.0915084	0.0293501
sp	P10966	926	CD8B	CD8b molecule	2	1	2	0	0.727752	0	1	0.0205952	1
sp	Q14108	950	SCARB2	scavenger receptor class B, member 2	1	2	2	0.611381	0.080467	0.199456	0.0344599	0.424153	0.187747
sp	P28907	952	CD38	CD38 molecule	2	3	1	0.0863716	-0.654721	1.05115	0.364055	0.0395522	0.0188679
sp	Q9Y5L3	954	ENTPD2	ectonucleoside triphosphate diphosphohydrolase 2	3	2	2	-0.7558	0	0	0.0336785	1	1
sp	O75356	957	ENTPD5	ectonucleoside triphosphate diphosphohydrolase 5	3	2	3	-0.83558	-0.225782	-1.38126	0.0262551	0.12599	0.00652225
sp	P09326	962	CD48	CD48 molecule	3	3	2	-0.766589	-0.579564	0.0760308	0.0326626	0.0457932	0.409737
sp	P34810	968	CD68	CD68 molecule	2	2	1	0.464892	0	1.22336	0.0541512	1	0.0145198
sp	P60033	975	CD81	CD81 molecule	3	3	2	-0.863729	-1.13231	0	0.0244579	0.0154464	1
sp	P32320	978	CDA	cytidine deaminase	1	2	1	1.18143	0.316596	0.848852	0.00914241	0.143308	0.0268654
sp	P06493	983	CDK1	cyclin-dependent kinase 1	2	1	2	0	0.836494	0	1	0.0139642	1
tr	B4DL80	996	#N/A	#N/A	1	2	2	1.0054	0.294724	0.272695	0.0127369	0.159145	0.136501
sp	P12830	999	CDH1	cadherin 1, type 1, E-cadherin (epithelial)	2	2	3	-0.540516	0.252259	-0.896864	0.0537605	0.195499	0.0196444
tr	A8MWK3	1000	#N/A	#N/A	3	2	2	-0.730384	0	-0.224042	0.035632	1	0.167482
sp	P55290	1012	CDH13	cadherin 13	2	3	2	-0.340215	-0.745471	-0.425976	0.0946279	0.0332332	0.076714
sp	Q12864	1015	CDH17	cadherin 17, LI cadherin (liver-intestine)	1	2	1	0.745722	-0.331661	2.85502	0.0237546	0.0881538	0.00178585
sp	Q92903	1040	CDS1	CDP-diacylglycerol synthase (phosphatidate cytidylyltransferase) 1	2	2	3	-0.134318	-0.0296428	-0.689159	0.211135	0.599368	0.0357171
sp	O14967	1047	CLGN	calmegin	1	2	2	0.873414	0	0	0.0173471	1	1
tr	H9KVA7	1048	#N/A	#N/A	1	2	1	0.566117	0	1.42686	0.0388357	1	0.0103273
sp	P06731	1048	CEACAM5	carcinoembryonic antigen-related cell adhesion molecule 5	1	2	1	1.92131	0.449856	1.65787	0.00304747	0.0705231	0.00760928
sp	P07199	1059	CENPB	centromere protein B, 80kDa	2	1	2	0.262857	0.686391	0.212297	0.140574	0.0244178	0.176411
sp	P49454	1063	CENPF	centromere protein F, 350/400kDa	3	2	2	-1.1003	0.356634	-0.0873978	0.0148466	0.115692	0.356549
tr	E9PAU8	1066	#N/A	#N/A	2	2	3	0	0	-1.30231	1	1	0.00784239
sp	P23141	1066	CES1	carboxylesterase 1	2	2	3	0	0.353399	-2.09674	1	0.117642	0.00209656
sp	P23528	1072	CFL1	cofilin 1 (non-muscle)	2	2	1	0.191554	-0.108774	0.81541	0.199727	0.216952	0.0284184
sp	P53634	1075	CTSC	cathepsin C	1	2	1	0.524285	0.092613	1.51972	0.0443055	0.396614	0.00892927
sp	P13569	1080	CFTR	cystic fibrosis transmembrane conductance regulator (ATP-binding cassette sub-family C, member 7)	1	2	2	1.63982	-0.220681	-0.0407616	0.00429771	0.127706	0.568678
sp	Q14002	1087	CEACAM7	carcinoembryonic antigen-related cell adhesion molecule 7	1	2	2	1.00379	-0.202516	0	0.012815	0.134961	1
sp	P31997	1088	CEACAM8	carcinoembryonic antigen-related cell adhesion molecule 8	1	2	1	2.11859	0.125056	1.39951	0.00210979	0.334907	0.0110257
tr	F5GWX5	1108	CHD4	#N/A	2	1	2	0.213682	0.538501	0.083749	0.180191	0.0458712	0.381163
sp	P17516	1109	AKR1C4	aldo-keto reductase family 1, member C4	3	2	2	-1.43865	0.247721	0.341189	0.00828287	0.198619	0.105521
sp	P10645	1113	CHGA	chromogranin A (parathyroid secretory protein 1)	3	2	1	-0.572254	-0.0633843	3.8334	0.0491502	0.340992	0.00054352
sp	P05060	1114	CHGB	chromogranin B (secretogranin 1)	2	3	1	-0.0527596	-0.743917	3.58721	0.418832	0.0333112	0.000698812
sp	P36222	1116	CHI3L1	chitinase 3-like 1 (cartilage glycoprotein-39)	1	2	2	1.89698	0.108464	0	0.00320375	0.362445	1
sp	P12277	1152	CKB	creatine kinase, brain	3	3	2	-1.7914	-1.15593	-0.204676	0.00398515	0.0149784	0.182778
sp	P06732	1158	CKM	creatine kinase, muscle	3	3	1	-1.69377	-0.840872	1.48191	0.00492284	0.0268362	0.00947278
sp	P17540	1160	CKMT2	creatine kinase, mitochondrial 2 (sarcomeric)	3	2	1	-0.740046	-0.511204	0.702478	0.0346943	0.0531263	0.0364159
sp	Q05315	1178	CLC	Charcot-Leyden crystal galectin	1	2	3	1.20351	0.0267802	-1.02385	0.00898613	0.695011	0.0148303
sp	A8K7I4	1179	CLCA1	chloride channel accessory 1	3	2	1	-1.24439	0.0723298	0.972045	0.0114866	0.448804	0.0215855
sp	P10909	1191	CLU	clusterin	1	2	2	0.725432	-0.407961	-0.376041	0.0250049	0.070055	0.0915444
sp	O14773	1200	TPP1	tripeptidyl peptidase I	1	2	1	0.70421	0.237172	0.981655	0.0268803	0.208215	0.0205761
sp	O75503	1203	CLN5	ceroid-lipofuscinosis, neuronal 5	1	2	2	0.812518	0.0918179	0.446612	0.0198476	0.398018	0.0728317
sp	P09497	1212	CLTB	clathrin, light chain B	2	1	2	-0.173559	0.563898	-0.292576	0.175894	0.0404082	0.125476
sp	P23946	1215	CMA1	chymase 1, mast cell	3	3	2	-0.665414	-1.49345	-0.316394	0.0407892	0.00819129	0.114139
sp	P29973	1259	CNGA1	cyclic nucleotide gated channel alpha 1	2	2	3	0.215419	-0.0100132	-0.711625	0.179332	0.854546	0.03331
sp	P51911	1264	CNN1	calponin 1, basic, smooth muscle	3	3	3	-1.55152	-3.05861	-1.01944	0.00711076	0.00070211	0.0149856
sp	Q12860	1272	CNTN1	contactin 1	3	2	2	-1.15613	-0.176669	0	0.0135183	0.152358	1
sp	P02452	1277	COL1A1	collagen, type I, alpha 1	2	3	2	-0.413183	-0.676948	0.389813	0.0750147	0.038148	0.0874291
sp	P08123	1278	COL1A2	collagen, type I, alpha 2	2	3	2	-0.398899	-0.854123	0.56451	0.0788435	0.0259001	0.0515568
sp	P02461	1281	COL3A1	collagen, type III, alpha 1	2	2	1	0.0327125	-0.407584	0.644767	0.64622	0.070211	0.0411523
sp	P08572	1284	COL4A2	collagen, type IV, alpha 2	2	3	2	-0.40341	-0.791571	-0.280633	0.0775151	0.0304248	0.130755
sp	Q01955	1285	COL4A3	collagen, type IV, alpha 3 (Goodpasture antigen)	2	3	2	-0.533815	-1.42145	-0.347358	0.0545419	0.00912743	0.101638
sp	P29400	1287	COL4A5	collagen, type IV, alpha 5	2	3	2	1.78e-15	-0.590707	-0.257476	0.9448	0.044623	0.144188
sp	P12109	1291	COL6A1	collagen, type VI, alpha 1	2	3	3	-0.288851	-1.18533	-1.13309	0.11135	0.0141982	0.011181
sp	P12110	1292	COL6A2	collagen, type VI, alpha 2	2	3	3	-0.244743	-1.09087	-0.958808	0.130572	0.0166946	0.017315
sp	P12111	1293	COL6A3	collagen, type VI, alpha 3	2	3	2	-0.080712	-0.853534	-0.346125	0.311233	0.0259781	0.102415
sp	Q02388	1294	COL7A1	collagen, type VII, alpha 1	1	2	3	1.36359	-0.301653	-0.940208	0.00656378	0.0965792	0.0184797
sp	P27658	1295	COL8A1	collagen, type VIII, alpha 1	2	2	1	0.419171	0.0563018	1.8099	0.0661067	0.504583	0.00621166
sp	Q03692	1300	COL10A1	collagen, type X, alpha 1	1	1	1	1.08766	0.829745	2.26769	0.0107834	0.0144323	0.003727
sp	P13942	1302	COL11A2	collagen, type XI, alpha 2	2	2	3	0	0	-1.51843	1	1	0.00481404
sp	Q9UMD9	1308	COL17A1	collagen, type XVII, alpha 1	2	2	3	0	-0.226185	-1.09295	1	0.125912	0.0121127
sp	P24310	1346	COX7A1	cytochrome c oxidase subunit VIIa polypeptide 1 (muscle)	3	3	2	-0.78845	-0.881558	-0.183069	0.0305528	0.0250419	0.202655
sp	P48052	1358	CPA2	carboxypeptidase A2 (pancreatic)	2	2	1	0	0	1.30757	1	1	0.0127339
sp	P15088	1359	CPA3	carboxypeptidase A3 (mast cell)	2	3	2	-0.543593	-2.04801	-0.222829	0.0533698	0.00327651	0.168491
sp	P15086	1360	CPB1	carboxypeptidase B1 (tissue)	2	2	1	-0.0125004	0	2.54378	0.773979	1	0.00217408
sp	P16870	1363	CPE	carboxypeptidase E	2	3	3	-0.472586	-0.848546	-3.36593	0.0633718	0.0264462	0.000388229
sp	O14493	1364	CLDN4	claudin 4	1	1	1	2.22477	0.806986	2.27506	0.00179723	0.0154464	0.00364935
sp	O15551	1365	CLDN3	claudin 3	1	2	1	1.16295	0.357538	1.12051	0.00945497	0.115146	0.0164609
sp	O95471	1366	CLDN7	claudin 7	1	2	2	0.600916	0.284665	0.499978	0.035632	0.167804	0.0622719
sp	P31327	1373	CPS1	carbamoyl-phosphate synthase 1, mitochondrial	1	1	1	2.58868	0.518527	3.67061	0.00101582	0.0499278	0.000621166
sp	P29373	1382	CRABP2	cellular retinoic acid binding protein 2	2	1	3	0	1.03849	-0.629055	1	0.00733315	0.0420064
sp	P50238	1396	CRIP1	cysteine-rich protein 1 (intestinal)	1	2	3	0.618894	0.192066	-1.97893	0.0338347	0.253696	0.00240702
sp	P52943	1397	CRIP2	cysteine-rich protein 2	2	2	3	-0.504921	0	-0.574404	0.0583708	1	0.0488392
sp	P10915	1404	HAPLN1	hyaluronan and proteoglycan link protein 1	3	2	2	-1.28594	-0.184093	-0.149171	0.0106271	0.147053	0.238838
sp	Q16539	1432	MAPK14	mitogen-activated protein kinase 14	2	2	3	0	0.198325	-1.01722	0.944794	0.247533	0.0150633
sp	P55060	1434	CSE1L	CSE1 chromosome segregation 1-like (yeast)	2	1	2	0.34051	0.903614	0.148891	0.0974409	0.0109997	0.246448
sp	P13611	1462	VCAN	versican	2	3	1	0.416974	-2.39924	1.09082	0.0669662	0.00202832	0.0173927
sp	Q6UVK1	1464	CSPG4	chondroitin sulfate proteoglycan 4	3	3	2	-0.599192	-0.589108	-0.180087	0.0467279	0.0450131	0.204674
sp	P21291	1465	CSRP1	cysteine and glycine-rich protein 1	3	3	2	-1.55851	-2.96045	-0.493556	0.00695448	0.000858135	0.061806
sp	P01037	1469	CST1	cystatin SN	2	1	1	0	1.15787	0.625883	1	0.00569489	0.0438699
sp	P01036	1472	CST4	cystatin S	2	2	3	0	0	-0.846028	1	1	0.0222843
sp	Q15828	1474	CST6	cystatin E/M	2	1	1	0	0.565017	1.88507	1	0.0400983	0.00551285
sp	P01040	1475	CSTA	cystatin A (stefin A)	2	2	3	-0.472337	-0.393482	-1.18469	0.0634499	0.0735655	0.0103269
sp	Q01459	1486	CTBS	chitobiase, di-N-acetyl-	1	2	2	0.526471	-0.315392	0.285632	0.0440711	0.0919764	0.129513
sp	P35221	1495	CTNNA1	catenin (cadherin-associated protein), alpha 1, 102kDa	2	2	3	-0.231531	0.199641	-0.617911	0.137605	0.246363	0.043404
sp	P35222	1499	CTNNB1	catenin (cadherin-associated protein), beta 1, 88kDa	2	2	3	0.0111823	0.221787	-0.619067	0.898438	0.223065	0.0431958
sp	P07858	1508	CTSB	cathepsin B	1	2	1	1.31074	0.516211	0.908908	0.00734518	0.050708	0.0238373
sp	P07339	1509	CTSD	cathepsin D	1	1	1	0.762466	0.923749	1.23761	0.0221918	0.0102976	0.0142092
sp	P14091	1510	CTSE	cathepsin E	3	2	3	-1.13592	0.218291	-1.02382	0.0141434	0.226938	0.014908
sp	P08311	1511	CTSG	cathepsin G	2	3	1	0.206165	-0.547475	0.609653	0.186755	0.0493818	0.0460439
sp	P43235	1513	CTSK	cathepsin K	1	2	1	1.22989	0	1.68466	0.00867357	1	0.00745399
sp	P07711	1514	CTSL	cathepsin L	2	2	1	0.114052	-0.117868	1.13275	0.297636	0.205172	0.016228
sp	P25774	1520	CTSS	cathepsin S	1	2	1	0.876997	0.0433432	1.41664	0.0171127	0.576901	0.0105598
sp	P78310	1525	CXADR	coxsackie virus and adenovirus receptor	2	1	3	-0.544947	0.857192	-0.617763	0.0530572	0.0133401	0.0434816
sp	P00167	1528	CYB5A	cytochrome b5 type A (microsomal)	3	2	2	-0.689268	-0.384733	-0.485502	0.0391483	0.0756719	0.0636695
tr	J3QS47	1534	CYB561	#N/A	1	2	3	1.31676	0	-1.48411	0.00726704	1	0.00520227
sp	P13498	1535	CYBA	cytochrome b-245, alpha polypeptide	1	2	1	0.510355	-0.0507769	0.634187	0.0463372	0.406678	0.0424722
sp	P04839	1536	CYBB	cytochrome b-245, beta polypeptide	1	2	1	0.654319	-0.0157387	0.963304	0.0307873	0.771775	0.0220514
sp	Q16678	1545	CYP1B1	cytochrome P450, family 1, subfamily B, polypeptide 1	2	3	2	-0.129487	-0.846318	0	0.216996	0.0266802	1
sp	P33260	1562	CYP2C18	cytochrome P450, family 2, subfamily C, polypeptide 18	3	2	3	-0.969157	-0.345434	-0.95507	0.0193006	0.0837071	0.0174703
sp	Q02318	1593	CYP27A1	cytochrome P450, family 27, subfamily A, polypeptide 1	2	2	1	0.360141	-0.185204	0.7014	0.0890018	0.146663	0.0364935
sp	Q16850	1595	CYP51A1	cytochrome P450, family 51, subfamily A, polypeptide 1	2	2	3	-0.0168628	0.39075	-0.885199	0.722719	0.0979834	0.0201879
sp	P23743	1606	DGKA	diacylglycerol kinase, alpha 80kDa	2	2	1	-0.0457983	-0.0812265	0.582968	0.458058	0.274291	0.0489945
sp	P14868	1615	DARS	aspartyl-tRNA synthetase	2	1	2	0.244565	0.657204	0.0158614	0.155108	0.0265242	0.87895
sp	P09172	1621	DBH	dopamine beta-hydroxylase (dopamine beta-monooxygenase)	3	2	2	-0.703248	0	0	0.0378199	1	1
sp	P07585	1634	DCN	decorin	3	3	2	-0.62447	-1.68307	-0.449573	0.044618	0.00600679	0.0716636
tr	E7EU95	1644	#N/A	#N/A	2	3	2	-0.452906	-0.897919	0	0.0672006	0.0241058	1
sp	Q13206	1662	DDX10	DEAD (Asp-Glu-Ala-Asp) box polypeptide 10	2	2	1	0.482048	0.313736	0.642311	0.0517289	0.144947	0.0413076
sp	P59665	1667	DEFA1B	defensin, alpha 1B	1	2	2	1.81874	-0.0448758	0	0.00367259	0.445528	1
sp	P59666	1668	DEFA3	defensin, alpha 3, neutrophil-specific	1	2	1	1.43926	-0.184437	2.76849	0.00570424	0.146975	0.0018635
sp	P12838	1669	DEFA4	defensin, alpha 4, corticostatin	2	3	2	0	-2.16559	0	1	0.00249639	1
sp	Q01523	1670	DEFA5	defensin, alpha 5, Paneth cell-specific	3	3	1	-2.4936	-3.41977	0.680827	0.00140653	0.000390061	0.0382017
sp	Q01524	1671	DEFA6	defensin, alpha 6, Paneth cell-specific	3	3	2	-0.616284	-2.5391	0	0.0454776	0.00179428	1
sp	P17661	1674	DES	desmin	3	3	3	-1.64026	-2.11686	-0.941343	0.00541955	0.00257941	0.0183298
sp	P00746	1675	CFD	complement factor D (adipsin)	2	3	3	-0.459905	-0.763669	-0.937545	0.0654815	0.0315169	0.018635
sp	O60443	1687	DFNA5	deafness, autosomal dominant 5	2	2	1	0.0485445	0.349837	0.594498	0.524477	0.119671	0.0475969
sp	O43405	1690	COCH	cochlin	2	2	1	0	0	1.12969	1	1	0.0163833
sp	Q9UBM7	1717	DHCR7	7-dehydrocholesterol reductase	2	1	3	0.0815646	0.787518	-1.04723	0.379762	0.0169287	0.0138209
sp	Q15392	1718	DHCR24	24-dehydrocholesterol reductase	2	2	3	-0.0502352	0.422496	-0.837516	0.4311	0.0812107	0.0226726
sp	P00374	1719	DHFR	dihydrofolate reductase	2	2	3	0.420146	0.252922	-0.884688	0.0658722	0.194953	0.0202655
sp	P49366	1725	DHPS	deoxyhypusine synthase	2	1	2	0	0.619736	0.435185	1	0.031985	0.0760929
tr	B4DLR8	1728	NQO1	#N/A	2	3	2	0	-1.15628	0	1	0.0149003	1
sp	P15559	1728	NQO1	NAD(P)H dehydrogenase, quinone 1	3	2	3	-0.75624	0	-1.05928	0.0336003	1	0.0135104
sp	Q9UGM3	1755	DMBT1	deleted in malignant brain tumors 1	1	3	1	1.35438	-0.82804	2.5418	0.0067982	0.0276943	0.00225173
tr	B4DPI2	1757	#N/A	#N/A	3	2	3	-0.644188	-0.266714	-0.659748	0.0432116	0.107891	0.0387452
sp	Q8TE73	1767	DNAH5	dynein, axonemal, heavy chain 5	3	2	2	-1.71773	0.125983	-0.326482	0.0048447	0.332644	0.109092
sp	Q8IZD9	1795	DOCK3	dedicator of cytokinesis 3	3	2	2	-0.866887	0	0	0.0241453	1	1
sp	P16444	1800	DPEP1	dipeptidase 1 (renal)	1	2	1	0.773439	-0.39501	1.7011	0.0220356	0.0733315	0.00722106
sp	P27487	1803	DPP4	dipeptidyl-peptidase 4	2	2	1	0.117748	-0.510604	3.47266	0.291541	0.0534384	0.000931749
tr	E9PF59	1804	DPP6	#N/A	2	3	2	0	-1.60011	0	1	0.0070211	1
sp	Q07507	1805	DPT	dermatopontin	3	3	2	-0.570247	-1.40591	-0.34384	0.0496972	0.00943948	0.103269
sp	Q14195	1809	DPYSL3	dihydropyrimidinase-like 3	2	3	2	-0.205839	-0.706218	0.0388982	0.152451	0.0361977	0.648886
sp	Q99856	1820	ARID3A	AT rich interactive domain 3A (BRIGHT-like)	1	1	2	1.04394	0.520644	0	0.0117992	0.0493037	1
sp	Q02487	1824	DSC2	desmocollin 2	2	2	3	-0.1837	0.332635	-0.798726	0.167455	0.132465	0.026089
sp	Q14126	1829	DSG2	desmoglein 2	2	2	3	0.106236	0.156834	-0.701438	0.314749	0.291844	0.0343971
sp	P32926	1830	DSG3	desmoglein 3	1	1	2	1.6397	0.802351	0	0.00437585	0.0156025	1
sp	P15924	1832	DSP	desmoplakin	2	1	2	0.38002	0.532907	-0.358466	0.0803282	0.0469634	0.0972902
tr	M0QYX6	1837	#N/A	#N/A	3	3	2	-0.743288	-0.675451	0	0.0343036	0.038226	1
sp	P51452	1845	DUSP3	dual specificity phosphatase 3	3	3	2	-0.675812	-1.0969	-0.261886	0.0403985	0.0163826	0.141859
sp	P33316	1854	DUT	deoxyuridine triphosphatase	2	2	1	-0.255333	-0.108486	1.70582	0.125728	0.217498	0.00714341
sp	P19971	1890	TYMP	thymidine phosphorylase	2	1	1	0.397945	0.634935	1.04983	0.0725923	0.0285525	0.0189456
sp	Q13011	1891	ECH1	enoyl CoA hydratase 1, peroxisomal	2	2	3	-0.452256	0.100271	-0.933677	0.067388	0.379374	0.0187126
sp	Q9H8V3	1894	ECT2	epithelial cell transforming 2	1	1	2	1.46246	1.07141	-0.0612925	0.00546982	0.0070211	0.449957
sp	Q92633	1902	LPAR1	lysophosphatidic acid receptor 1	2	2	3	0	0	-1.0394	1	1	0.0140539
sp	P24530	1910	EDNRB	endothelin receptor type B	1	2	1	0.747362	0.12002	0.667428	0.0234421	0.34341	0.0394441
sp	Q8IXK0	1912	PHC2	polyhomeotic homolog 2 (Drosophila)	2	1	2	0.202549	0.628209	0.330654	0.189881	0.0301127	0.109713
sp	Q05639	1917	EEF1A2	eukaryotic translation elongation factor 1 alpha 2	2	1	2	0.149422	1.62607	-0.105906	0.246923	0.00241838	0.309884
sp	P26641	1937	EEF1G	eukaryotic translation elongation factor 1 gamma	1	1	2	0.5292	0.773915	0.305007	0.0436804	0.0174747	0.120351
sp	P13639	1938	EEF2	eukaryotic translation elongation factor 2	1	2	2	0.503937	0.297929	-0.0420043	0.0478218	0.156961	0.561301
sp	P52799	1948	EFNB2	ephrin-B2	2	2	3	-0.329975	-0.0582218	-0.941362	0.0983004	0.367516	0.0183244
sp	P29317	1969	EPHA2	EPH receptor A2	2	1	3	0.378284	0.583608	-0.950888	0.0810972	0.0365254	0.0178585
sp	Q13541	1978	EIF4EBP1	eukaryotic translation initiation factor 4E binding protein 1	1	2	2	0.51491	0.371037	-0.245249	0.0457902	0.108437	0.152807
sp	P08246	1991	ELANE	elastase, neutrophil expressed	1	2	1	1.34696	-0.135659	1.80376	0.00703262	0.185045	0.00628931
sp	P30740	1992	SERPINB1	serpin peptidase inhibitor, clade B (ovalbumin), member 1	1	2	2	0.503731	0.0737904	0.234371	0.0479781	0.443734	0.159873
sp	P54851	2013	EMP2	epithelial membrane protein 2	2	3	2	-0.559552	-0.552887	-0.357166	0.05126	0.0487577	0.0976784
sp	P17813	2022	ENG	endoglin	2	1	1	0.31196	0.583046	0.630639	0.111115	0.0368218	0.0430934
sp	Q99808	2030	SLC29A1	solute carrier family 29 (equilibrative nucleoside transporter), member 1	3	2	2	-0.569933	-0.451622	-0.00640615	0.0497753	0.0632679	0.866372
sp	Q9H4G0	2036	EPB41L1	erythrocyte membrane protein band 4.1-like 1	3	2	3	-0.636529	0.0973874	-0.623097	0.0436804	0.386941	0.0425596
sp	P16452	2038	EPB42	erythrocyte membrane protein band 4.2	3	2	2	-0.685558	-0.516889	0	0.039539	0.0526583	1
sp	P27105	2040	STOM	stomatin	2	2	1	0.332652	-0.489597	0.626394	0.101348	0.0564809	0.0437146
sp	P54753	2049	EPHB3	EPH receptor B3	2	2	3	0.0150693	0.24483	-0.932337	0.845931	0.201239	0.0187903
sp	P07099	2052	EPHX1	epoxide hydrolase 1, microsomal (xenobiotic)	3	3	2	-0.695208	-0.569765	-0.345952	0.0387576	0.0467293	0.102492
sp	P84090	2079	ERH	enhancer of rudimentary homolog (Drosophila)	2	1	2	0.411119	0.554268	0.105783	0.0689197	0.0425947	0.317338
sp	P38117	2109	ETFB	electron-transfer-flavoprotein, beta polypeptide	2	2	1	-0.167865	0.165562	2.5008	0.180895	0.282014	0.00240702
sp	O43909	2137	EXTL3	exostosin-like glycosyltransferase 3	2	3	2	-0.153764	-0.728478	-0.0311434	0.192225	0.0340914	0.634521
sp	P13726	2152	F3	coagulation factor III (thromboplastin, tissue factor)	1	1	2	1.82043	0.550116	-0.213937	0.00359445	0.0438429	0.173771
sp	P00742	2159	F10	coagulation factor X	2	2	1	-0.409676	-0.311432	1.07245	0.0757179	0.0936927	0.0178585
sp	P00488	2162	F13A1	coagulation factor XIII, A1 polypeptide	3	3	3	-1.62259	-0.650214	-2.23298	0.00570424	0.0398643	0.0018635
sp	P15090	2167	FABP4	fatty acid binding protein 4, adipocyte	3	3	2	-1.96412	-0.795216	-0.10111	0.00304747	0.0302688	0.322385
sp	P07148	2168	FABP1	fatty acid binding protein 1, liver	3	2	1	-0.996762	-0.401517	3.92286	0.0182848	0.0715372	0.000388229
sp	P12104	2169	FABP2	fatty acid binding protein 2, intestinal	2	2	1	0.0467052	-0.434071	1.92713	0.537918	0.0653743	0.00504698
sp	P05413	2170	FABP3	fatty acid binding protein 3, muscle and heart (mammary-derived growth inhibitor)	3	3	1	-0.921515	-0.964052	1.15419	0.0215667	0.0202832	0.015995
sp	Q01469	2171	FABP5	fatty acid binding protein 5 (psoriasis-associated)	2	1	2	0.459406	1.21149	0.0432579	0.0556359	0.00514881	0.609752
sp	P51161	2172	FABP6	fatty acid binding protein 6, ileal	2	2	1	0	0	1.97039	1	1	0.00465875
sp	Q9BXW9	2177	FANCD2	Fanconi anemia, complementation group D2	1	1	2	0.746108	0.7805	0.186198	0.0236765	0.0171627	0.201025
sp	P23142	2192	FBLN1	fibulin 1	1	2	2	0.539389	-0.0826882	0.147348	0.0424302	0.269688	0.248001
sp	P98095	2199	FBLN2	fibulin 2	2	2	1	-0.0451382	0.291244	1.47479	0.462122	0.162734	0.00970572
sp	P35555	2200	FBN1	fibrillin 1	2	3	2	-0.123895	-0.677051	0.289019	0.225031	0.03807	0.128077
sp	P35556	2201	FBN2	fibrillin 2	3	2	2	-0.895779	-0.208082	-0.481765	0.0228133	0.132309	0.0645683
sp	Q12805	2202	EFEMP1	EGF containing fibulin-like extracellular matrix protein 1	1	2	1	0.581297	0.293858	0.920612	0.0372729	0.160159	0.0232161
sp	P09467	2203	FBP1	fructose-1,6-bisphosphatase 1	3	2	3	-0.744234	-0.242319	-0.814864	0.0342254	0.118501	0.024769
sp	P30273	2207	FCER1G	Fc fragment of IgE, high affinity I, receptor for; gamma polypeptide	1	1	1	0.827429	0.737207	1.52771	0.0190662	0.0197371	0.00877397
sp	P08637	2214	FCGR3A	Fc fragment of IgG, low affinity IIIa, receptor (CD16a)	2	2	1	0	0	1.40007	1	1	0.0109481
sp	O75015	2215	FCGR3B	Fc fragment of IgG, low affinity IIIb, receptor (CD16b)	1	2	2	1.04095	-0.136022	0	0.0118773	0.184655	1
sp	O00602	2219	FCN1	ficolin (collagen/fibrinogen domain containing) 1	1	2	1	0.95826	-0.475124	1.32992	0.0143778	0.0592893	0.0119574
sp	Q15485	2220	FCN2	ficolin (collagen/fibrinogen domain containing lectin) 2	1	2	2	1.04059	0	0	0.0119555	1	1
sp	P37268	2222	FDFT1	farnesyl-diphosphate farnesyltransferase 1	2	1	3	-0.0413441	0.804614	-1.13704	0.490486	0.0155244	0.0108704
tr	E9PCI9	2224	#N/A	#N/A	2	2	3	0	0	-0.733785	1	1	0.030903
sp	P10109	2230	FDX1	ferredoxin 1	2	2	1	0.0230873	0.0395503	0.60082	0.743817	0.599992	0.0472086
sp	P22570	2232	FDXR	ferredoxin reductase	1	2	2	0.736291	0.0738221	0	0.0244579	0.443578	1
sp	P39748	2237	FEN1	flap structure-specific endonuclease 1	2	1	2	0.316474	0.975093	0.0744392	0.108849	0.00897141	0.416026
tr	B4E2C0	2239	#N/A	#N/A	2	2	3	0	0	-0.607454	1	1	0.044724
sp	O75487	2239	GPC4	glypican 4	3	3	2	-0.653386	-0.694147	0	0.0422739	0.0372899	1
sp	P02671	2243	FGA	fibrinogen alpha chain	3	2	2	-0.89992	-0.439459	-0.192916	0.0224263	0.0648282	0.194192
sp	P02675	2244	FGB	fibrinogen beta chain	3	2	2	-0.793735	-0.404324	-0.109536	0.030084	0.0705231	0.302275
sp	P61328	2257	FGF12	fibroblast growth factor 12	2	3	2	0	-1.05465	0	1	0.0174747	1
sp	P22607	2261	FGFR3	fibroblast growth factor receptor 3	1	2	2	1.0067	0	0	0.0125806	1	1
sp	P02679	2266	FGG	fibrinogen gamma chain	3	2	2	-0.871274	-0.327328	-0.0765077	0.0238328	0.089246	0.389161
sp	P49789	2272	FHIT	fragile histidine triad	3	2	3	-1.01406	-0.114174	-0.742077	0.017816	0.209541	0.0300489
sp	Q13642	2273	FHL1	four and a half LIM domains 1	3	3	3	-2.39445	-2.8051	-1.87069	0.00179723	0.00117018	0.00287289
sp	Q14192	2274	FHL2	four and a half LIM domains 2	1	1	2	0.638114	0.560185	-0.0482685	0.0320375	0.0411125	0.51945
sp	Q13643	2275	FHL3	four and a half LIM domains 3	2	2	1	0.417087	0.379597	0.745046	0.0668881	0.104068	0.0329995
sp	P21333	2316	FLNA	filamin A, alpha	3	3	2	-1.00218	-1.50365	-0.282743	0.0179723	0.00803537	0.129591
sp	O75369	2317	FLNB	filamin B, beta	2	2	3	0	0.146401	-0.760378	0.944794	0.303703	0.0287289
tr	Q8WXT3	2317	FLNB	#N/A	2	1	3	0.246445	0.599359	-0.774647	0.152842	0.0343182	0.0281078
sp	Q14315	2318	FLNC	filamin C, gamma	3	3	3	-1.38136	-1.90189	-1.17375	0.00890799	0.0045247	0.0104045
tr	J3QLD9	2319	FLOT2	#N/A	3	2	2	-0.628881	0	0	0.0442274	1	1
sp	P31513	2328	FMO3	flavin containing monooxygenase 3	2	2	1	0	0.0385746	0.5968	1	0.606389	0.0472863
sp	P49326	2330	FMO5	flavin containing monooxygenase 5	2	2	3	-0.488778	0.0385509	-0.77347	0.0605587	0.606485	0.0282631
sp	Q06828	2331	FMOD	fibromodulin	1	2	2	0.555427	-0.206342	-0.516686	0.0403204	0.133011	0.0578461
sp	P14207	2350	FOLR2	folate receptor 2 (fetal)	3	2	3	-0.820627	-0.390329	-1.06031	0.0271928	0.0741896	0.0132774
sp	P21462	2357	FPR1	formyl peptide receptor 1	1	2	2	0.762033	0.231374	0	0.0223481	0.212739	1
sp	Q92765	2487	FRZB	frizzled-related protein	2	3	1	0.153859	-0.746038	0.878219	0.240828	0.0329992	0.0253125
sp	P02794	2495	FTH1	ferritin, heavy polypeptide 1	1	2	2	0.746832	-0.264829	0.432821	0.0235984	0.108671	0.076714
sp	P02792	2512	FTL	ferritin, light polypeptide	1	2	2	0.789996	-0.338913	0.49135	0.0210197	0.0858135	0.0641354
tr	Q7Z6V1	2519	#N/A	#N/A	1	2	2	0.786284	0	0	0.021176	1	1
sp	Q9BTY2	2519	FUCA2	fucosidase, alpha-L- 2, plasma	1	2	1	0.502305	0.331531	0.579305	0.0481344	0.134259	0.0493827
sp	P01350	2520	GAST	gastrin	2	3	3	0	-1.01304	-3.75564	1	0.018801	0.000232937
sp	Q10981	2524	FUT2	fucosyltransferase 2 (secretor status included)	3	2	3	-1.05101	-0.307386	-0.735284	0.0165657	0.0949409	0.0307477
sp	P21217	2525	FUT3	fucosyltransferase 3 (galactoside 3(4)-L-fucosyltransferase, Lewis blood group)	2	2	3	0.48207	0.290654	-0.596597	0.0516507	0.163436	0.0456557
sp	O15117	2533	FYB	FYN binding protein	2	2	1	-0.00829336	-0.325513	0.821895	0.830944	0.0898701	0.0281854
tr	B1AHC8	2547	#N/A	#N/A	1	2	2	0.715695	0	0.296621	0.0257863	1	0.123845
sp	P54803	2581	GALC	galactosylceramidase	2	2	1	0.106813	-0.0937948	1.27416	0.313421	0.24254	0.0137433
sp	Q14376	2582	GALE	UDP-galactose-4-epimerase	2	2	3	0.0275142	0.446152	-1.00079	0.697011	0.0717713	0.0157621
sp	Q01415	2585	GALK2	galactokinase 2	1	2	2	0.502664	-0.040121	0.193938	0.0480563	0.484612	0.194425
sp	Q10472	2589	GALNT1	polypeptide N-acetylgalactosaminyltransferase 1	2	2	3	0.26566	-0.11178	-0.808174	0.138699	0.212973	0.0254678
sp	Q14435	2591	GALNT3	polypeptide N-acetylgalactosaminyltransferase 3	2	2	3	0.306118	0.0578253	-1.12128	0.114944	0.500059	0.0114139
sp	Q14353	2593	GAMT	guanidinoacetate N-methyltransferase	3	2	2	-0.856426	-0.176166	-0.313053	0.0250049	0.152592	0.115304
sp	P17677	2596	GAP43	growth associated protein 43	2	2	3	-0.208791	0	-0.814687	0.150733	1	0.0249243
tr	E7EUT4	2597	#N/A	#N/A	2	2	1	0	0	2.88096	0.944794	1	0.00163056
sp	Q14392	2615	LRRC32	leucine rich repeat containing 32	2	2	1	0.319312	0	0.664326	0.107599	1	0.039677
sp	Q92908	2627	GATA6	GATA binding protein 6	3	2	3	-1.48015	0.298751	-0.671675	0.00789217	0.156024	0.0375806
tr	J3KQG4	2629	#N/A	#N/A	1	2	2	0.571804	0.41738	0.228038	0.0381324	0.0840972	0.164764
sp	P01275	2641	GCG	glucagon	2	2	1	0.385763	0.0940583	4.32911	0.0783747	0.39326	0.000310583
sp	P30793	2643	GCH1	GTP cyclohydrolase 1	2	2	1	0.343654	0	1.01743	0.0965032	1	0.0194114
sp	Q14397	2646	GCKR	glucokinase (hexokinase 4) regulator	2	3	2	0	-0.945026	0	1	0.0215314	1
sp	Q02742	2650	GCNT1	glucosaminyl (N-acetyl) transferase 1, core 2	3	1	2	-0.795706	0.552364	-0.371993	0.0299277	0.0429847	0.0927867
sp	Q06210	2673	GFPT1	glutamine--fructose-6-phosphate transaminase 1	2	2	3	0.0579624	0.394286	-0.66301	0.47228	0.0961111	0.0384347
sp	O60609	2676	GFRA3	GDNF family receptor alpha 3	3	2	1	-0.73548	0.151857	1.74221	0.0350068	0.297695	0.00683283
sp	P19440	2678	GGTLC1	gamma-glutamyltransferase light chain 1	2	2	1	-0.155235	0.0826859	0.583972	0.191444	0.418068	0.0486839
sp	Q9UJ14	2686	GGT7	gamma-glutamyltransferase 7	2	2	3	0	0.234742	-0.620873	1	0.209931	0.0429381
sp	P36269	2687	GGT5	gamma-glutamyltransferase 5	2	2	1	0.106264	-0.310328	1.17656	0.314515	0.0942388	0.0157621
sp	P27352	2694	GIF	gastric intrinsic factor (vitamin B synthesis)	2	2	1	-0.156729	0	1.05179	0.190193	1	0.0187126
sp	P09681	2695	GIP	gastric inhibitory polypeptide	3	3	1	-2.48107	-0.9483	1.04752	0.00148467	0.0214534	0.0190232
sp	P17302	2697	GJA1	gap junction protein, alpha 1, 43kDa	3	2	1	-1.03254	-0.48634	0.844589	0.0168002	0.0569489	0.0270984
sp	P08034	2705	GJB1	gap junction protein, beta 1, 32kDa	2	1	2	0	0.581955	0	1	0.0368998	1
sp	P32189	2710	GK	glycerol kinase	2	2	1	0.184814	-0.349385	0.7558	0.206603	0.082771	0.0320677
sp	Q14410	2712	GK2	glycerol kinase 2	2	2	1	0.0901052	-0.176134	0.860977	0.353975	0.152748	0.0263219
sp	P06280	2717	GLA	galactosidase, alpha	2	2	1	0.401927	0.194146	1.35485	0.0715765	0.251668	0.0117245
sp	P16278	2720	GLB1	galactosidase, beta 1	1	2	2	0.944555	0.316021	0.500802	0.0146904	0.143699	0.0621166
sp	Q92896	2734	GLG1	golgi glycoprotein 1	1	2	2	0.596605	0.11074	-0.0523737	0.0359445	0.35909	0.49406
sp	P10070	2736	GLI2	GLI family zinc finger 2	2	3	2	0	-0.613701	0	1	0.0420486	1
sp	O94925	2744	GLS	glutaminase	2	2	1	0.112187	0.151987	0.863998	0.301856	0.297461	0.0261666
sp	P35754	2745	GLRX	glutaredoxin (thioltransferase)	2	2	1	0.128689	-0.282292	0.682967	0.274976	0.10165	0.0381241
sp	P15104	2752	GLUL	glutamate-ammonia ligase	2	2	3	-0.245203	0.488873	-0.73205	0.13026	0.0585872	0.031136
sp	P17900	2760	GM2A	GM2 ganglioside activator	1	2	1	0.843446	-0.0720548	1.56985	0.018363	0.306822	0.00823045
sp	P36959	2766	GMPR	guanosine monophosphate reductase	2	2	3	-0.198666	0.309468	-0.76697	0.155734	0.148379	0.028496
sp	P29992	2767	GNA11	guanine nucleotide binding protein (G protein), alpha 11 (Gq class)	3	2	2	-0.802548	-0.165602	0.0873618	0.0291512	0.161875	0.368429
sp	Q03113	2768	GNA12	guanine nucleotide binding protein (G protein) alpha 12	1	2	2	0.885735	-0.0557116	-0.163773	0.0168002	0.380544	0.2223
sp	P09471	2775	GNAO1	guanine nucleotide binding protein (G protein), alpha activating activity polypeptide O	2	3	2	-0.445154	-0.850872	0.0623666	0.0686853	0.0263707	0.474978
sp	P63218	2787	GNG5	guanine nucleotide binding protein (G protein), gamma 5	1	1	2	0.760034	0.616183	0.0405166	0.0225044	0.0324531	0.63522
sp	O60262	2788	GNG7	guanine nucleotide binding protein (G protein), gamma 7	3	3	3	-0.874405	-0.607533	-0.651819	0.0235984	0.0429847	0.0398323
sp	P61952	2791	GNG11	guanine nucleotide binding protein (G protein), gamma 11	2	2	1	-0.338006	0	0.575452	0.0954093	1	0.0498486
sp	P15586	2799	GNS	glucosamine (N-acetyl)-6-sulfatase	1	2	1	0.774834	0.324586	1.09743	0.0219574	0.138238	0.0171597
sp	P31947	2810	SFN	stratifin	1	1	3	0.666056	1.39283	-0.792456	0.0300061	0.00369821	0.0267878
sp	P13224	2812	GP1BB	glycoprotein Ib (platelet), beta polypeptide	1	2	2	1.29887	0	0	0.00750146	1	1
sp	P35052	2817	GPC1	glypican 1	2	2	1	-0.22488	0.0652092	0.637879	0.140809	0.471506	0.0422393
sp	P46092	2826	CCR10	chemokine (C-C motif) receptor 10	2	3	2	0	-0.981671	0	1	0.0196591	1
sp	P24298	2875	GPT	glutamic-pyruvate transaminase (alanine aminotransferase)	3	2	2	-0.884885	-0.0922163	-0.450989	0.0232858	0.246909	0.070813
sp	P07203	2876	GPX1	glutathione peroxidase 1	2	2	1	0.0820015	-0.124003	0.757473	0.378511	0.198463	0.0319124
sp	P18283	2877	GPX2	glutathione peroxidase 2 (gastrointestinal)	2	1	2	0.144667	0.678743	-0.554957	0.252862	0.0248079	0.0520227
sp	P22352	2878	GPX3	glutathione peroxidase 3 (plasma)	2	3	1	-0.331939	-0.7019	0.86432	0.0976753	0.0365097	0.0260113
sp	Q14451	2886	GRB7	growth factor receptor-bound protein 7	1	1	2	0.690668	0.702586	0.0914707	0.0282868	0.0232477	0.354608
sp	P28799	2896	GRN	granulin	1	2	2	0.754444	0.210011	0.544638	0.0227388	0.235675	0.0550509
sp	P19875	2920	CXCL2	chemokine (C-X-C motif) ligand 2	1	2	2	0.551717	0	0	0.0407892	1	1
sp	P06396	2934	GSN	gelsolin	2	3	2	-0.201233	-0.834229	-0.473522	0.153858	0.0271483	0.0662318
sp	P08263	2938	GSTA1	glutathione S-transferase alpha 1	3	2	3	-1.86807	0.185077	-0.881754	0.00343817	0.260958	0.0206552
sp	Q16772	2940	GSTA3	glutathione S-transferase alpha 3	2	1	2	0	1.06719	0	1	0.00705348	1
sp	O15217	2941	GSTA4	glutathione S-transferase alpha 4	2	2	3	0	0	-0.713071	1	1	0.0329988
sp	P21266	2947	GSTM3	glutathione S-transferase mu 3 (brain)	3	3	3	-1.08987	-1.35313	-0.898769	0.0153155	0.0102196	0.0194891
sp	P09211	2950	GSTP1	glutathione S-transferase pi 1	2	2	3	0.250933	0.252896	-0.620664	0.14956	0.195109	0.0430158
sp	P35269	2962	GTF2F1	general transcription factor IIF, polypeptide 1, 74kDa	1	1	2	0.587425	0.796814	0.387877	0.0365696	0.0161485	0.0878174
sp	P13984	2963	GTF2F2	general transcription factor IIF, polypeptide 2, 30kDa	1	1	2	0.677197	0.543226	0.339285	0.0293807	0.0450131	0.106219
sp	Q8WUA4	2976	GTF3C2	general transcription factor IIIC, polypeptide 2, beta 110kDa	2	1	2	0.194763	0.629027	0.183907	0.19707	0.0298007	0.203975
sp	Q02153	2983	GUCY1B3	guanylate cyclase 1, soluble, beta 3	2	3	1	0.155925	-0.603183	0.655691	0.23739	0.0432188	0.0401429
sp	P25092	2984	GUCY2C	guanylate cyclase 2C (heat stable enterotoxin receptor)	1	2	1	0.64231	-0.337142	1.8955	0.0318812	0.0864376	0.00535756
sp	P08236	2990	GUSB	glucuronidase, beta	1	2	1	0.96342	0.0921279	0.971971	0.0141434	0.397472	0.0216632
sp	P54840	2998	GYS2	glycogen synthase 2 (liver)	2	3	2	0	-0.688217	0	1	0.0376019	1
sp	P51124	3004	GZMM	granzyme M (lymphocyte met-ase 1)	3	2	2	-0.868743	-0.020105	0	0.0239891	0.71467	1
sp	P16401	3009	HIST1H1B	histone cluster 1, H1b	1	2	2	0.523643	0.342766	0.150849	0.0443896	0.124493	0.2431
sp	Q16775	3029	HAGH	hydroxyacylglutathione hydrolase	2	3	2	-0.246766	-0.672543	0.119878	0.129244	0.038538	0.286824
sp	P69905	3039	HBA2	hemoglobin, alpha 2	2	2	1	-0.403182	-0.334462	0.744463	0.0776714	0.0875297	0.0330771
sp	P68871	3043	HBB	hemoglobin, beta	2	2	1	-0.516925	-0.529087	0.578383	0.0566511	0.0518781	0.0496148
sp	P02042	3045	HBD	hemoglobin, delta	3	2	1	-0.649589	-0.517986	0.751943	0.0426473	0.0525022	0.0325103
sp	P69891	3047	HBG1	hemoglobin, gamma A	3	3	1	-0.745123	-0.698648	0.77902	0.034208	0.0365877	0.0308182
sp	P09105	3049	HBQ1	hemoglobin, theta 1	3	2	2	-0.600468	-0.373242	0	0.0464935	0.0784023	1
sp	P02008	3050	HBZ	hemoglobin, zeta	3	2	2	-0.85256	0	0	0.0252393	1	1
sp	P51858	3068	HDGF	hepatoma-derived growth factor	2	1	2	0.250985	0.788793	-0.221777	0.149404	0.0168506	0.168802
sp	Q9NRZ9	3070	HELLS	helicase, lymphoid-specific	2	1	2	0.186703	0.62776	0.0955858	0.204024	0.0302688	0.343194
sp	P06865	3073	HEXA	hexosaminidase A (alpha polypeptide)	1	2	2	0.777568	0.306487	0.356997	0.021723	0.150096	0.0991537
sp	P07686	3074	HEXB	hexosaminidase B (beta polypeptide)	1	2	2	1.64996	-0.00256566	-0.150205	0.00421957	0.957912	0.237441
sp	P52789	3099	HK2	hexokinase 2	2	1	2	0.373742	0.617559	0	0.0821254	0.0322374	1
sp	P28068	3109	HLA-DMB	major histocompatibility complex, class II, DM beta	2	2	1	0	0	0.715863	1	1	0.0352512
sp	P01906	3118	HLA-DQA2	major histocompatibility complex, class II, DQ alpha 2	2	2	1	-0.160369	-0.0580029	1.11664	0.187537	0.368842	0.0165386
sp	P01903	3122	HLA-DRA	major histocompatibility complex, class II, DR alpha	2	2	1	-0.258709	-0.242849	0.584208	0.124009	0.118423	0.0486063
sp	P01911	3123	HLA-DRB1	major histocompatibility complex, class II, DR beta 1	2	2	1	0	0	0.976499	1	1	0.0211972
sp	P26583	3148	HMGB2	high mobility group box 2	2	1	2	0.280754	0.583459	-0.0570383	0.128619	0.0365915	0.469717
sp	O15347	3149	HMGB3	high mobility group box 3	2	1	2	0	1.24565	0.223563	1	0.00479888	0.167404
sp	Q01581	3157	HMGCS1	3-hydroxy-3-methylglutaryl-CoA synthase 1 (soluble)	2	1	3	-0.560277	0.536936	-0.717434	0.0511037	0.0461052	0.0326889
sp	P54868	3158	HMGCS2	3-hydroxy-3-methylglutaryl-CoA synthase 2 (mitochondrial)	1	2	1	0.619235	0.444628	1.94428	0.0336003	0.0726294	0.00489168
sp	P09601	3162	HMOX1	heme oxygenase (decycling) 1	2	2	1	0.068179	-0.223439	0.64023	0.426177	0.126692	0.0419287
sp	P22626	3181	HNRNPA2B1	heterogeneous nuclear ribonucleoprotein A2/B1	2	1	2	0.146812	0.532401	0.194685	0.249934	0.0471194	0.193649
sp	P07910	3183	HNRNPC	heterogeneous nuclear ribonucleoprotein C (C1/C2)	2	1	2	0.365086	0.562146	0.262285	0.0865013	0.0407224	0.143101
sp	Q00839	3192	HNRNPU	heterogeneous nuclear ribonucleoprotein U (scaffold attachment factor A)	2	1	2	0.255264	0.701448	0.547961	0.145888	0.0235597	0.054352
sp	P14653	3211	HOXB1	homeobox B1	2	1	2	0.304237	0.546463	0	0.115413	0.0445451	1
sp	Q00444	3222	HOXC5	homeobox C5	2	2	1	2.55e-15	-0.014911	5.40724	0.94481	0.784116	3.88e-05
sp	P35452	3238	HOXD12	homeobox D12	2	3	2	2.23e-15	-2.51487	0	0.944806	0.00195026	0.934042
sp	P00738	3240	HP	haptoglobin	3	2	2	-0.698426	-0.249979	-0.446641	0.0382887	0.115068	0.0722882
sp	P15428	3248	HPGD	hydroxyprostaglandin dehydrogenase 15-(NAD)	3	2	3	-2.44743	0.197039	-0.843236	0.00156281	0.248937	0.0224396
sp	P28845	3290	HSD11B1	hydroxysteroid (11-beta) dehydrogenase 1	1	2	2	0.891651	0.38557	0.420784	0.0166439	0.101338	0.0798975
sp	P80365	3291	HSD11B2	hydroxysteroid (11-beta) dehydrogenase 2	1	2	2	1.45537	0.254147	-0.100321	0.00554796	0.193704	0.324404
sp	P37059	3294	HSD17B2	hydroxysteroid (17-beta) dehydrogenase 2	3	2	2	-0.71682	0.0970442	0.181875	0.0368822	0.387409	0.205761
sp	P51659	3295	HSD17B4	hydroxysteroid (17-beta) dehydrogenase 4	1	2	1	1.48643	-0.106763	1.79265	0.00531354	0.219058	0.00652225
sp	P31689	3301	DNAJA1	DnaJ (Hsp40) homolog, subfamily A, member 1	2	1	2	0.339509	0.829467	0.280776	0.0982223	0.0145103	0.132541
sp	P08107	3303	HSPA1B	heat shock 70kDa protein 1B	3	2	2	-0.828712	-0.466874	-0.128339	0.0268795	0.0611301	0.270982
sp	P17066	3310	HSPA6	heat shock 70kDa protein 6 (HSP70B')	2	2	1	0.205582	-0.0699959	0.98064	0.187202	0.314759	0.0207382
sp	P11142	3312	SNORD14D	small nucleolar RNA, C/D box 14D	2	1	2	0.299538	0.66006	0.165761	0.117837	0.0262838	0.223925
sp	P38646	3313	HSPA9	heat shock 70kDa protein 9 (mortalin)	2	2	1	0.208539	0.206186	0.916113	0.18496	0.240278	0.0234474
sp	P04792	3315	HSPB1	heat shock 27kDa protein 1	3	3	3	-1.09353	-0.88817	-1.08958	0.0150029	0.0246519	0.0121904
sp	P07900	3320	HSP90AA1	heat shock protein 90kDa alpha (cytosolic), class A member 1	2	1	2	0	0.56139	0	1	0.0408784	1
sp	P08238	3326	HSP90AB1	heat shock protein 90kDa alpha (cytosolic), class B member 1	2	1	2	0.27682	0.706826	0.333271	0.130571	0.0226236	0.108937
sp	P10809	3329	HSPD1	heat shock 60kDa protein 1 (chaperonin)	2	2	1	0.225827	0.406639	0.57747	0.170346	0.0900261	0.0496933
sp	P61604	3336	HSPE1	heat shock 10kDa protein 1	2	1	1	0.396534	0.707987	0.63145	0.0730611	0.0224675	0.0429381
sp	P25685	3337	DNAJB1	DnaJ (Hsp40) homolog, subfamily B, member 1	2	1	2	-0.0222584	0.624789	-0.278687	0.665833	0.0306588	0.132075
sp	P98160	3339	HSPG2	heparan sulfate proteoglycan 2	2	3	2	-0.426612	-0.808355	-0.255998	0.0718109	0.0297227	0.144576
tr	J3QSU6	3371	TNC	#N/A	1	2	2	0.596512	-0.160595	-0.067707	0.0360234	0.164138	0.422238
sp	P24821	3371	TNC	tenascin C	1	3	3	1.41365	-1.08804	-2.72001	0.00610037	0.0167726	0.000931749
sp	Q12794	3373	HYAL1	hyaluronoglucosaminidase 1	1	2	2	0.974685	0	-0.415846	0.013909	1	0.0788881
sp	P32942	3385	ICAM3	intercellular adhesion molecule 3	2	3	2	0.0654844	-0.745798	0.348967	0.436179	0.0330772	0.102259
sp	O75874	3417	IDH1	isocitrate dehydrogenase 1 (NADP+), soluble	2	2	3	-0.251811	0.260978	-0.74817	0.126978	0.187853	0.0294278
sp	Q13907	3422	IDI1	isopentenyl-diphosphate delta isomerase 1	2	2	3	-0.267281	0.480999	-0.57803	0.120414	0.0605375	0.0479851
sp	Q16666	3428	IFI16	interferon, gamma-inducible protein 16	2	2	1	0.0620148	0.090343	0.866608	0.453135	0.401295	0.0259337
sp	Q9HB58	3431	SP110	SP110 nuclear body protein	2	3	2	0	-0.64935	0	1	0.0399423	1
sp	P09913	3433	IFIT2	interferon-induced protein with tetratricopeptide repeats 2	2	2	1	-0.144407	-0.0436244	0.638069	0.200117	0.456606	0.042084
tr	D3DR31	3434	#N/A	#N/A	2	2	1	0	0	0.912263	1	1	0.0236043
sp	P09914	3434	IFIT1	interferon-induced protein with tetratricopeptide repeats 1	2	1	2	-0.320436	0.631197	0	0.101035	0.0294886	1
sp	O14879	3437	IFIT3	interferon-induced protein with tetratricopeptide repeats 3	2	2	1	-0.293348	0.416758	0.893759	0.109709	0.0844093	0.0244584
sp	P48551	3455	IFNAR2	interferon (alpha, beta and omega) receptor 2	2	3	2	0	-1.62135	0	1	0.00678707	1
sp	O00458	3475	IFRD1	interferon-related developmental regulator 1	2	2	3	0	-0.0494757	-0.62209	1	0.413309	0.0427828
sp	P11717	3482	IGF2R	insulin-like growth factor 2 receptor	2	1	2	0.393867	0.621614	0.0889036	0.0743895	0.0314389	0.362916
sp	P18065	3485	IGFBP2	insulin-like growth factor binding protein 2, 36kDa	2	2	1	-0.0483661	-0.140702	0.839317	0.440711	0.180676	0.0273313
sp	P17936	3486	IGFBP3	insulin-like growth factor binding protein 3	2	2	1	0.0594768	0.00571185	1.37191	0.465013	0.928814	0.0114916
sp	P24593	3488	IGFBP5	insulin-like growth factor binding protein 5	2	3	2	0.299156	-1.48086	-0.129632	0.118382	0.00850334	0.268421
sp	Q16270	3490	IGFBP7	insulin-like growth factor binding protein 7	1	2	1	0.930442	0.461977	1.32859	0.0150811	0.0666225	0.0120351
sp	P01591	3512	IGJ	immunoglobulin J polypeptide, linker protein for immunoglobulin alpha and mu polypeptides	3	3	3	-1.30221	-1.81457	-1.34945	0.0102364	0.00514881	0.00659989
sp	P18510	3557	IL1RN	interleukin 1 receptor antagonist	2	2	3	-0.214304	0.47566	-0.967628	0.146357	0.0620197	0.0167715
sp	Q13418	3611	ILK	integrin-linked kinase	3	3	2	-0.683385	-1.02691	-0.0440818	0.0396171	0.0182549	0.547325
sp	P29218	3612	IMPA1	inositol(myo)-1(or 4)-monophosphatase 1	2	2	1	-0.0169544	0.102885	0.643502	0.721625	0.374225	0.0412299
sp	P14902	3620	IDO1	indoleamine 2,3-dioxygenase 1	2	2	1	0	0.317014	0.64146	1	0.142684	0.0415405
sp	Q01101	3642	INSM1	insulinoma-associated 1	2	2	1	0	0	0.743746	1	1	0.0331547
sp	P51617	3654	IRAK1	interleukin-1 receptor-associated kinase 1	2	2	3	-0.39313	-0.36385	-0.843449	0.080797	0.0801966	0.022362
sp	P23229	3655	ITGA6	integrin, alpha 6	1	2	2	0.832078	-0.000742965	-0.50551	0.0185974	0.987118	0.0595543
sp	Q15306	3662	IRF4	interferon regulatory factor 4	2	3	2	-0.337505	-0.596699	-0.0167198	0.0958	0.0439209	0.76155
sp	O14498	3671	ISLR	immunoglobulin superfamily containing leucine-rich repeat	2	2	1	0.063239	-0.0521332	1.18919	0.446415	0.400749	0.0152962
sp	P56199	3672	ITGA1	integrin, alpha 1	3	3	2	-0.884522	-1.3061	0.143757	0.0233639	0.0113898	0.251417
sp	P08514	3674	ITGA2B	integrin, alpha 2b (platelet glycoprotein IIb of IIb/IIIa complex, antigen CD41)	1	2	1	0.755727	-0.120609	0.862844	0.0226607	0.202598	0.0262443
sp	P26006	3675	ITGA3	integrin, alpha 3 (antigen CD49C, alpha 3 subunit of VLA-3 receptor)	3	3	2	-0.760597	-0.645885	-0.561217	0.0331315	0.0402543	0.0507803
tr	Q7Z4L6	3676	#N/A	#N/A	3	2	2	-0.820007	0	0	0.027271	1	1
sp	P08648	3678	ITGA5	integrin, alpha 5 (fibronectin receptor, alpha polypeptide)	2	3	2	-0.263794	-0.702474	0.0616124	0.122055	0.0364317	0.480084
sp	Q13797	3680	ITGA9	integrin, alpha 9	3	3	2	-0.798103	-0.738808	0.0436037	0.029537	0.0336233	0.607268
sp	P20701	3683	ITGAL	integrin, alpha L (antigen CD11A (p180), lymphocyte function-associated antigen 1; alpha polypeptide)	2	2	1	-0.257187	-0.227355	0.586884	0.124634	0.12521	0.0483733
sp	P11215	3684	ITGAM	integrin, alpha M (complement component 3 receptor 3 subunit)	1	2	1	0.799802	-0.124346	0.633702	0.0204727	0.198151	0.0427052
sp	P05556	3688	ITGB1	integrin, beta 1 (fibronectin receptor, beta polypeptide, antigen CD29 includes MDF2, MSK12)	2	3	2	-0.497727	-1.05009	-0.092032	0.0591522	0.0176308	0.346145
sp	P05107	3689	ITGB2	integrin, beta 2 (complement component 3 receptor 3 and 4 subunit)	1	2	1	0.668828	0.0779352	0.958919	0.0297714	0.431486	0.022129
sp	P16144	3691	ITGB4	integrin, beta 4	1	2	3	5.391	-0.189835	-0.83304	3.91e-05	0.142918	0.0230608
tr	E9PEE8	3694	ITGB6	#N/A	2	2	3	0	-0.139473	-0.622756	1	0.181847	0.0427052
sp	Q9BY32	3704	ITPA	inosine triphosphatase (nucleoside triphosphate pyrophosphatase)	2	1	2	0.182844	0.928753	0.0982261	0.208009	0.0102196	0.335274
sp	P23677	3706	ITPKA	inositol-trisphosphate 3-kinase A	3	2	2	-1.0641	-0.157927	-0.53584	0.0162532	0.16562	0.0552062
sp	P27987	3707	ITPKB	inositol-trisphosphate 3-kinase B	3	3	2	-0.57224	-0.865938	-0.546932	0.0492284	0.025354	0.0536543
sp	Q14573	3710	ITPR3	inositol 1,4,5-trisphosphate receptor, type 3	2	2	3	-0.022948	0.205979	-0.758608	0.658801	0.240356	0.0288842
sp	P14923	3728	JUP	junction plakoglobin	2	2	3	0.119845	0.379024	-0.669396	0.289506	0.104346	0.0376626
sp	P27701	3732	CD82	CD82 molecule	2	2	3	0.138659	-0.0943442	-0.600426	0.25966	0.241526	0.0454228
sp	P50053	3795	KHK	ketohexokinase (fructokinase)	3	2	1	-1.42733	-0.477223	0.869491	0.00836101	0.0585092	0.025856
sp	O14782	3797	KIF3C	kinesin family member 3C	3	2	2	-0.66327	0	0	0.0409455	1	1
sp	P06870	3816	KLK1	kallikrein 1	1	2	2	0.821276	0	0	0.0194569	1	1
sp	P52732	3832	KIF11	kinesin family member 11	2	1	2	0.36438	0.796565	0.176564	0.086892	0.0162265	0.212128
sp	Q14807	3835	KIF22	kinesin family member 22	1	2	2	0.717255	0	0.263043	0.0257081	1	0.142635
sp	P52292	3838	KPNA2	karyopherin alpha 2 (RAG cohort 1, importin alpha 1)	1	1	1	0.743444	1.18415	0.735719	0.0239891	0.00546086	0.0336206
sp	P08729	3855	KRT7	keratin 7	1	1	2	1.42807	0.519642	0.514747	0.00603068	0.0496026	0.0594456
sp	O76011	3885	KRT34	keratin 34	1	2	2	0.516072	0	0	0.0456002	1	1
sp	P32004	3897	L1CAM	L1 cell adhesion molecule	3	3	3	-0.70141	-1.15698	-0.950511	0.0380543	0.0147443	0.0179362
sp	O00515	3898	LAD1	ladinin 1	1	1	2	0.5176	0.620932	-0.208786	0.0452432	0.031829	0.178896
sp	Q16363	3910	LAMA4	laminin, alpha 4	3	3	2	-0.660842	-1.23722	-0.0135018	0.0411799	0.01295	0.793773
sp	O15230	3911	LAMA5	laminin, alpha 5	3	3	3	-0.741419	-0.92276	-0.71443	0.034538	0.0228576	0.0328442
sp	P55268	3913	LAMB2	laminin, beta 2 (laminin S)	3	3	3	-1.1661	-1.541	-0.821278	0.0131276	0.00748918	0.0239925
sp	Q13751	3914	LAMB3	laminin, beta 3	1	2	2	1.23141	-0.00842031	-0.562923	0.00851729	0.876624	0.0505474
sp	P11047	3915	LAMC1	laminin, gamma 1 (formerly LAMB2)	3	3	2	-0.801256	-1.3401	-0.3814	0.0292245	0.0105317	0.0897585
sp	P11279	3916	LAMP1	lysosomal-associated membrane protein 1	1	1	1	1.96696	0.776864	0.774477	0.00289119	0.0173187	0.0310583
sp	Q13753	3918	LAMC2	laminin, gamma 2	1	2	2	1.23124	-0.0267967	-0.403199	0.00859543	0.627687	0.0832363
sp	P16949	3925	STMN1	stathmin 1	2	1	2	0.350852	1.35502	-0.357964	0.0932213	0.00405664	0.0973678
sp	Q14739	3930	LBR	lamin B receptor	2	2	1	0.247955	0.170275	0.601365	0.15128	0.277021	0.0470533
sp	P04180	3931	LCAT	lecithin-cholesterol acyltransferase	2	2	3	-0.561729	-0.0111925	-0.900434	0.0508693	0.84027	0.0194114
sp	P31025	3933	LCN1	lipocalin 1	2	2	3	0	0	-1.82124	1	1	0.00302819
sp	P80188	3934	LCN2	lipocalin 2	1	2	2	1.26984	-0.233057	0.158737	0.00781403	0.123415	0.232782
sp	P13796	3936	LCP1	lymphocyte cytosolic protein 1 (L-plastin)	2	2	1	0.0409464	-0.19159	0.980672	0.578472	0.141904	0.0207314
sp	Q13094	3937	LCP2	lymphocyte cytosolic protein 2 (SH2 domain containing leukocyte protein of 76kDa)	2	2	1	0.170262	0.0597243	0.726749	0.222075	0.491165	0.0341641
sp	P07195	3945	LDHB	lactate dehydrogenase B	3	2	1	-0.803343	-0.407161	0.850238	0.0290682	0.070289	0.0267878
sp	P01130	3949	LDLR	low density lipoprotein receptor	2	2	3	-0.278119	-0.0979817	-1.03181	0.115335	0.233101	0.0144421
sp	P05162	3957	LGALS2	lectin, galactoside-binding, soluble, 2	2	1	2	0	1.79233	0	1	0.00156025	1
sp	Q08380	3959	LGALS3BP	lectin, galactoside-binding, soluble, 3 binding protein	1	1	2	0.827472	0.764237	0.213105	0.0189881	0.0178648	0.175945
sp	P56470	3960	LGALS4	lectin, galactoside-binding, soluble, 4	1	2	2	0.69457	0.284976	0.508487	0.0276617	0.16757	0.060719
sp	P47929	3963	LGALS7	lectin, galactoside-binding, soluble, 7	2	1	2	0	0.999931	0	1	0.00858135	1
sp	P18858	3978	LIG1	ligase I, DNA, ATP-dependent	2	1	2	0.333259	0.611926	0	0.101192	0.0329992	1
sp	P48059	3987	LIMS1	LIM and senescent cell antigen-like domains 1	2	3	2	-0.258795	-0.564124	0.233634	0.12393	0.0474314	0.160649
sp	P38571	3988	LIPA	lipase A, lysosomal acid, cholesterol esterase	1	2	2	0.606937	0	0	0.0350068	1	1
sp	O60427	3992	FADS1	fatty acid desaturase 1	2	1	2	0	1.02632	0	1	0.00787924	1
tr	J3QRV5	3993	LLGL2	#N/A	2	2	3	-0.0323057	0.365415	-0.659306	0.564329	0.111011	0.0389005
sp	P49257	3998	LMAN1	lectin, mannose-binding, 1	2	2	3	0.324329	0.00329427	-0.682474	0.105333	0.957366	0.0363382
sp	Q9Y4K0	4017	LOXL2	lysyl oxidase-like 2	1	2	1	0.748402	0.347542	0.646166	0.0232858	0.121543	0.040997
sp	Q93052	4026	LPP	LIM domain containing preferred translocation partner in lipoma	3	3	2	-0.772811	-1.15668	-0.335602	0.0320375	0.0148223	0.105598
sp	P30533	4043	LRPAP1	low density lipoprotein receptor-related protein associated protein 1	2	1	2	0.38436	0.652842	-0.0294305	0.0788435	0.0269922	0.647488
sp	Q13449	4045	LSAMP	limbic system-associated membrane protein	2	2	1	-0.0354458	-0.231767	0.738527	0.537918	0.123883	0.0334653
sp	P33241	4046	LSP1	lymphocyte-specific protein 1	2	2	1	0.00255466	-0.485097	0.74241	0.978707	0.057339	0.03331
sp	P48449	4047	LSS	lanosterol synthase (2,3-oxidosqualene-lanosterol cyclase)	2	2	3	-0.0827092	-0.090272	-0.828935	0.305685	0.251746	0.0233714
tr	B7Z8Z3	4051	#N/A	#N/A	2	2	1	0	0	0.752213	1	1	0.0324559
sp	Q14766	4052	LTBP1	latent transforming growth factor beta binding protein 1	2	2	1	0.209359	0.337881	0.798289	0.184098	0.129032	0.0294278
sp	Q9NS15	4054	LTBP3	latent transforming growth factor beta binding protein 3	1	2	1	0.678144	0	0.755534	0.0293026	1	0.0321454
sp	P50895	4059	BCAM	basal cell adhesion molecule (Lutheran blood group)	3	3	2	-0.900718	-0.816518	-0.448811	0.0223481	0.0289425	0.0718223
sp	P51884	4060	LUM	lumican	2	3	1	-0.438562	-1.48377	1.63215	0.0697011	0.00834731	0.00768693
sp	Q99467	4064	CD180	CD180 molecule	2	2	1	-0.129465	-0.278031	1.22937	0.217152	0.103834	0.0143645
sp	P61626	4069	LYZ	lysozyme	1	3	3	0.918914	-0.79227	-3.63017	0.0155499	0.0303468	0.000310583
sp	P09758	4070	TACSTD2	tumor-associated calcium signal transducer 2	2	1	3	0.190379	0.816921	-1.23592	0.200977	0.0151344	0.00931749
sp	P16422	4072	EPCAM	epithelial cell adhesion molecule	1	1	1	1.26687	0.575149	0.831959	0.00789217	0.038382	0.0274866
sp	Q13257	4085	MAD2L1	MAD2 mitotic arrest deficient-like 1 (yeast)	2	1	2	0.338784	0.701451	-0.0945351	0.0984567	0.0234817	0.338303
sp	P61326	4116	MAGOH	mago-nashi homolog, proliferation-associated (Drosophila)	2	1	2	0.211861	0.526292	0.260093	0.18152	0.0486796	0.144421
sp	P33908	4121	MAN1A1	mannosidase, alpha, class 1A, member 1	2	2	1	0.260977	0.111258	0.621613	0.14159	0.357842	0.0443357
sp	O00754	4125	MAN2B1	mannosidase, alpha, class 2B, member 1	2	2	1	0.271684	0	0.845047	0.134245	1	0.0270207
sp	O00462	4126	MANBA	mannosidase, beta A, lysosomal	1	2	2	0.569205	0.118528	-0.0484945	0.0382106	0.345984	0.517742
sp	P27338	4129	MAOB	monoamine oxidase B	3	3	2	-0.828691	-0.826639	0	0.0269584	0.0278504	1
sp	P46821	4131	MAP1B	microtubule-associated protein 1B	3	3	2	-0.579143	-0.966741	-0.354812	0.0483688	0.0201272	0.0982219
sp	Q96JE9	4135	MAP6	microtubule-associated protein 6	3	2	2	-0.628687	0	-0.275682	0.0443837	1	0.133628
sp	P10636	4137	MAPT	microtubule-associated protein tau	3	2	3	-0.67322	0	-1.06134	0.0404767	1	0.0131998
sp	O00339	4147	MATN2	matrilin 2	2	3	2	-0.122811	-0.83036	-0.113827	0.226919	0.0276163	0.29451
tr	C6G496	4150	#N/A	#N/A	2	3	2	0	-0.745616	0	1	0.0331552	1
sp	P43121	4162	MCAM	melanoma cell adhesion molecule	3	3	2	-1.193	-1.1708	-0.37076	0.0126587	0.0143543	0.0935632
sp	P49736	4171	MCM2	minichromosome maintenance complex component 2	2	1	2	0.0842734	0.650173	0.114312	0.370619	0.0272263	0.297772
sp	P33991	4173	MCM4	minichromosome maintenance complex component 4	2	1	2	0	0.632155	0.148	1	0.0291766	0.246991
sp	P33992	4174	MCM5	minichromosome maintenance complex component 5	2	1	2	0.084808	0.575261	0.253264	0.368275	0.038226	0.148303
sp	Q14566	4175	MCM6	minichromosome maintenance complex component 6	2	1	2	0.155005	0.710295	0.184321	0.238719	0.0223115	0.203044
sp	P33993	4176	MCM7	minichromosome maintenance complex component 7	2	1	2	0.185799	0.519545	0.209749	0.205509	0.0496158	0.178974
sp	P15529	4179	CD46	CD46 molecule, complement regulatory protein	2	1	2	-0.0155022	0.599271	-0.547384	0.738504	0.0344034	0.0533427
sp	P48163	4199	ME1	malic enzyme 1, NADP(+)-dependent, cytosolic	3	2	3	-0.950299	0.207499	-0.702383	0.0200039	0.238327	0.0343194
sp	P51608	4204	MECP2	methyl CpG binding protein 2	3	3	2	-0.57518	-0.703397	0.181579	0.0486032	0.0363537	0.206227
tr	F5GYS8	4211	MEIS1	#N/A	2	3	2	0	-0.826483	0	1	0.0279284	1
sp	O14770	4212	MEIS2	Meis homeobox 2	2	2	3	0	0	-0.867081	1	1	0.0217408
tr	J3KNB8	4216	MAP3K4	#N/A	2	1	2	0.118981	2.04179	-0.0780536	0.290604	0.00109217	0.384114
tr	B4DEK7	4218	#N/A	#N/A	2	3	2	0	-0.613534	-0.0531282	1	0.0421029	0.490234
sp	Q16819	4224	MEP1A	meprin A, alpha (PABA peptide hydrolase)	3	2	1	-0.600203	-0.24907	1.91176	0.0465716	0.115302	0.00520227
tr	J3QKX5	4225	MEP1B	#N/A	2	2	1	-0.37557	-0.480827	1.14136	0.0848603	0.0578851	0.0160727
sp	Q9UBP6	4234	METTL1	methyltransferase like 1	1	2	2	0.573342	0.309339	0.491924	0.037898	0.148691	0.0639801
sp	P55001	4237	MFAP2	microfibrillar-associated protein 2	1	2	1	0.893671	-0.250561	2.04455	0.0165657	0.1146	0.00434816
sp	P55083	4239	MFAP4	microfibrillar-associated protein 4	2	3	2	-0.515528	-0.958499	-0.169879	0.0570424	0.0205952	0.215467
sp	Q08431	4240	MFGE8	milk fat globule-EGF factor 8 protein	2	2	1	0	0	0.839522	1	1	0.0272537
sp	Q09327	4248	MGAT3	mannosyl (beta-1,4-)-glycoprotein beta-1,4-N-acetylglucosaminyltransferase	2	2	3	-0.106879	-0.0903979	-0.643934	0.249736	0.251433	0.0406864
sp	Q09328	4249	MGAT5	mannosyl (alpha-1,6-)-glycoprotein beta-1,6-N-acetyl-glucosaminyltransferase	2	1	3	0.457378	0.57704	-0.663606	0.0560266	0.0377579	0.038357
sp	P21583	4254	KITLG	KIT ligand	2	1	2	0	0.877426	0	1	0.0122479	1
sp	P08493	4256	MGP	matrix Gla protein	2	2	1	0	0	0.816665	1	1	0.0282631
sp	Q99735	4258	MGST2	microsomal glutathione S-transferase 2	2	2	3	-0.0423063	-0.482315	-0.698961	0.482985	0.057573	0.0347853
sp	P14209	4267	CD99	CD99 molecule	3	3	2	-0.574864	-0.672366	-0.394305	0.0486814	0.0386161	0.0852551
sp	O15344	4281	MID1	midline 1	2	3	2	-0.289218	-0.620756	-0.149008	0.111037	0.0415805	0.239149
sp	Q99797	4285	MIPEP	mitochondrial intermediate peptidase	2	2	1	0.403384	0.244819	0.673245	0.0711076	0.201272	0.0391335
sp	P46013	4288	MKI67	marker of proliferation Ki-67	1	1	2	0.610201	0.720758	0.290938	0.0347724	0.0212973	0.126873
sp	Q02779	4294	MAP3K10	mitogen-activated protein kinase kinase kinase 10	2	2	1	0	0.030781	1.53132	1	0.663494	0.00869633
tr	J3KN51	4295	#N/A	#N/A	2	2	1	0.309809	0	0.978923	0.112678	1	0.0209644
tr	B7Z755	4300	#N/A	#N/A	2	3	2	0	-1.15947	0	1	0.0146663	1
sp	P08473	4311	MME	membrane metallo-endopeptidase	3	1	2	-0.94853	1.2698	0.0858303	0.0202383	0.00460272	0.373864
sp	P03956	4312	MMP1	matrix metallopeptidase 1 (interstitial collagenase)	1	2	2	0.923125	0	0.251338	0.0153155	1	0.149235
sp	P08253	4313	MMP2	matrix metallopeptidase 2 (gelatinase A, 72kDa gelatinase, 72kDa type IV collagenase)	1	2	2	0.943373	0.0513789	-0.240886	0.0147685	0.527597	0.156301
sp	P08254	4314	MMP3	matrix metallopeptidase 3 (stromelysin 1, progelatinase)	1	2	2	0.966734	0	0	0.0140652	1	1
sp	P22894	4317	MMP8	matrix metallopeptidase 8 (neutrophil collagenase)	1	2	1	1.2706	-0.374491	2.42992	0.00773589	0.0781683	0.00287289
sp	P14780	4318	MMP9	matrix metallopeptidase 9 (gelatinase B, 92kDa gelatinase, 92kDa type IV collagenase)	1	2	1	1.17253	-0.345899	1.95969	0.00929869	0.0834731	0.00481404
sp	P24347	4320	MMP11	matrix metallopeptidase 11 (stromelysin 3)	2	2	1	0	0	1.43805	1	1	0.010094
sp	P39900	4321	MMP12	matrix metallopeptidase 12 (macrophage elastase)	1	3	1	0.668991	-0.710265	0.972756	0.0296933	0.0358856	0.0215079
sp	P50281	4323	MMP14	matrix metallopeptidase 14 (membrane-inserted)	2	1	2	0.38216	0.621114	0.249916	0.0797031	0.031673	0.149856
tr	J3KNU8	4329	#N/A	#N/A	3	2	2	-0.851934	-0.188964	-0.274684	0.0253174	0.143308	0.134017
sp	P41218	4332	MNDA	myeloid cell nuclear differentiation antigen	1	2	1	1.08078	-0.17866	1.10161	0.0109396	0.150876	0.0170044
sp	P05164	4353	MPO	myeloperoxidase	1	2	2	1.30421	-0.190886	0	0.00742332	0.142216	1
sp	P25189	4359	MPZ	myelin protein zero	2	2	3	0	0	-1.22947	1	1	0.00947278
sp	P22897	4360	MRC1	mannose receptor, C type 1	2	2	3	-0.211061	-0.250137	-1.21371	0.148779	0.114912	0.00978337
sp	P08118	4477	MSMB	microseminoprotein, beta-	2	2	3	0	0	-1.25645	1	1	0.00877397
sp	P21757	4481	MSR1	macrophage scavenger receptor 1	1	2	1	0.915706	0.34844	1.03741	0.0157062	0.120997	0.0191785
sp	P04732	4493	MT1E	metallothionein 1E	2	2	3	0	0	-1.08625	1	1	0.0123457
sp	P80294	4496	MT1H	metallothionein 1H	2	1	1	0	1.56604	2.2644	1	0.00273043	0.00380464
sp	Q13126	4507	MTAP	methylthioadenosine phosphorylase	2	3	2	-0.433561	-0.601026	0.010611	0.0707169	0.0433748	0.938893
sp	P00403	4513	COX2	cytochrome c oxidase subunit II	2	2	1	-0.0291394	0.129805	1.52543	0.596366	0.326481	0.00885162
sp	P36639	4521	NUDT1	nudix (nucleoside diphosphate linked moiety X)-type motif 1	2	2	1	0.234929	0.517241	0.603177	0.161281	0.0503179	0.0468204
sp	P55157	4547	MTTP	microsomal triglyceride transfer protein	3	3	1	-1.89161	-0.77921	1.97186	0.00328189	0.0308148	0.0045811
sp	P15941	4582	MUC1	mucin 1, cell surface associated	2	1	3	0.175803	1.03273	-1.40121	0.215745	0.00756719	0.00597872
sp	Q02817	4583	#N/A	#N/A	1	2	1	2.08477	0.511464	1.40742	0.00226607	0.0518781	0.0106375
sp	Q99102	4585	MUC4	mucin 4, cell surface associated	1	2	2	0.507743	0.351863	0	0.0470404	0.118423	1
sp	Q6W4X9	4588	MUC6	mucin 6, oligomeric mucus/gel-forming	3	2	3	-0.697085	-0.440143	-3.31205	0.0383669	0.0646722	0.000465875
sp	Q9UIF7	4595	MUTYH	mutY homolog	2	3	2	0	-0.815025	0	1	0.0290206	1
sp	P53602	4597	MVD	mevalonate (diphospho) decarboxylase	2	2	3	-0.245526	0.0697307	-0.681143	0.130025	0.455748	0.0364935
sp	P20591	4599	MX1	MX dynamin-like GTPase 1	2	1	2	0	0.974927	0	1	0.00904942	1
sp	P20592	4600	MX2	MX dynamin-like GTPase 2	2	2	1	-0.226891	0.30544	0.683927	0.140027	0.151032	0.0380464
sp	P12882	4619	MYH1	myosin, heavy chain 1, skeletal muscle, adult	3	2	2	-0.972959	0	0	0.0190591	1	1
sp	P11055	4621	MYH3	myosin, heavy chain 3, skeletal muscle, embryonic	2	3	2	0	-0.782693	0	1	0.0305387	1
sp	P35749	4629	MYH11	myosin, heavy chain 11, smooth muscle	2	3	2	0	-2.0791	0	1	0.00304803	1
sp	P08590	4634	MYL3	myosin, light chain 3, alkali; ventricular, skeletal, slow	3	2	2	-1.16579	-0.238668	0	0.0132057	0.119983	1
sp	P60660	4637	MYL6	myosin, light chain 6, alkali, smooth muscle and non-muscle	3	3	2	-1.02112	-1.71444	0.00285653	0.0173471	0.00585092	0.964438
sp	Q15746	4638	MYLK	myosin light chain kinase	3	3	2	-1.5032	-2.09419	-0.250553	0.00765775	0.00273043	0.148148
sp	O00159	4641	MYO1C	myosin IC	3	3	2	-1.32864	-1.1064	-0.287321	0.00984563	0.0160038	0.127578
sp	Q9ULV0	4645	MYO5B	myosin VB	2	2	3	0.138308	0.0945184	-0.66254	0.260363	0.391858	0.03859
sp	Q6PIF6	4648	MYO7B	myosin VIIB	1	2	1	0.610757	-0.103254	1.78852	0.034538	0.224675	0.00659989
sp	Q99972	4653	MYOC	myocilin, trabecular meshwork inducible glucocorticoid response	3	3	3	-1.12801	-1.25187	-0.712258	0.0143778	0.012794	0.0332324
sp	O14974	4659	PPP1R12A	protein phosphatase 1, regulatory subunit 12A	3	3	2	-0.644722	-0.670481	0	0.0430559	0.0387721	1
sp	P17050	4668	NAGA	N-acetylgalactosaminidase, alpha-	1	2	1	0.529602	0.0820524	0.676863	0.0436023	0.420018	0.0388229
sp	P54802	4669	NAGLU	N-acetylglucosaminidase, alpha	1	2	2	0.610549	0.238269	0.22445	0.0346943	0.207045	0.166783
sp	P40199	4680	CEACAM6	carcinoembryonic antigen-related cell adhesion molecule 6 (non-specific cross reacting antigen)	1	1	1	4.15395	0.692654	2.19715	0.000156281	0.0239498	0.0038823
sp	P13591	4684	NCAM1	neural cell adhesion molecule 1	3	3	3	-1.20241	-1.46402	-1.07782	0.0125024	0.00881538	0.0127339
sp	P19878	4688	NCF2	neutrophil cytosolic factor 2	1	2	2	0.510156	-0.0878567	0.456531	0.0464935	0.256816	0.0710459
sp	Q15080	4689	NCF4	neutrophil cytosolic factor 4, 40kDa	1	2	2	0.631758	-0.0184409	0.410616	0.0324282	0.732535	0.0823045
sp	P19338	4691	NCL	nucleolin	2	1	2	0.459961	0.520732	0.490852	0.0554014	0.0492257	0.0643684
tr	F8WCL5	4703	#N/A	#N/A	2	2	3	0	0	-0.630499	1	1	0.0417734
sp	Q14511	4739	NEDD9	neural precursor cell expressed, developmentally down-regulated 9	3	2	2	-1.9902	0.133521	0	0.00289119	0.320708	1
sp	P07196	4747	NEFL	neurofilament, light polypeptide	3	3	2	-0.813745	-2.04102	-0.340102	0.0279491	0.00338462	0.104355
sp	Q99519	4758	NEU1	sialidase 1 (lysosomal sialidase)	2	1	1	0	0.908626	0.662226	1	0.0106877	0.0399099
sp	Q96HA7	4796	TONSL	tonsoku-like, DNA repair protein	2	1	2	0	0.557612	0	1	0.0419706	1
sp	P14543	4811	NID1	nidogen 1	3	3	2	-0.773183	-1.03199	-0.349419	0.0318812	0.0180211	0.100551
sp	P40261	4837	NNMT	nicotinamide N-methyltransferase	1	1	1	1.35405	1.27281	1.99289	0.00687634	0.00452471	0.00450345
sp	P46087	4839	NOP2	NOP2 nucleolar protein	2	2	1	0.408792	0.229198	0.653383	0.0693886	0.21586	0.0406087
sp	P01303	4852	NPY	neuropeptide Y	3	2	2	-1.50972	0	0	0.00750146	1	1
sp	Q9UM47	4854	NOTCH3	notch 3	2	2	1	0.12743	0	0.700084	0.276851	1	0.0366488
sp	O15118	4864	NPC1	Niemann-Pick disease, type C1	1	2	1	0.628281	0.458555	1.08361	0.0326626	0.0679487	0.0176256
sp	P06748	4869	NPM1	nucleophosmin (nucleolar phosphoprotein B23, numatrin)	1	1	1	0.66508	0.732006	0.898763	0.030084	0.0200491	0.0242255
sp	P49281	4891	SLC11A2	solute carrier family 11 (proton-coupled divalent metal ion transporter), member 2	3	3	2	-1.06229	-1.40819	0	0.0163313	0.00936147	1
sp	P67809	4904	YBX1	Y box binding protein 1	1	2	2	0.499648	0.455797	0.101073	0.0489939	0.0688848	0.32751
sp	P21589	4907	NT5E	5'-nucleotidase, ecto (CD73)	2	3	1	-0.436509	-0.748023	0.640832	0.0704044	0.0328432	0.0417734
sp	Q01973	4919	ROR1	receptor tyrosine kinase-like orphan receptor 1	2	2	3	0	0	-0.626815	1	1	0.0423169
sp	Q01974	4920	ROR2	receptor tyrosine kinase-like orphan receptor 2	2	3	2	-0.497373	-0.594963	0.106753	0.0593085	0.0441549	0.314388
sp	P29728	4939	OAS2	2'-5'-oligoadenylate synthetase 2, 69/71kDa	2	1	1	0.117151	0.70455	0.762722	0.291854	0.0229356	0.0316795
sp	P04181	4942	OAT	ornithine aminotransferase	2	2	1	-0.511482	-0.13163	0.811379	0.0575112	0.1884	0.0285736
sp	Q99983	4958	OMD	osteomodulin	1	2	1	0.55496	0	1.41861	0.0403985	1	0.0104822
sp	P20774	4969	OGN	osteoglycin	2	3	2	-0.433614	-2.1073	-0.478829	0.0706388	0.00265242	0.0649895
sp	O00300	4982	TNFRSF11B	tumor necrosis factor receptor superfamily, member 11b	2	1	2	0.453835	1.81842	0	0.0571987	0.00148223	1
sp	P00480	5009	OTC	ornithine carbamoyltransferase	2	2	1	-0.279131	-0.165409	0.674098	0.11471	0.162031	0.0389782
sp	P55809	5019	OXCT1	3-oxoacid CoA transferase 1	3	2	2	-0.65418	-0.114442	-0.0262866	0.0420395	0.209229	0.673111
sp	Q99571	5025	P2RX4	purinergic receptor P2X, ligand-gated ion channel, 4	1	2	2	0.509597	0	-0.164836	0.0466497	1	0.221135
sp	P13674	5033	P4HA1	prolyl 4-hydroxylase, alpha polypeptide I	2	1	1	0.433771	0.560056	0.615253	0.0623559	0.0412685	0.0451122
sp	P07237	5034	P4HB	prolyl 4-hydroxylase, beta polypeptide	2	2	3	0.0391376	0.10942	-0.74257	0.593085	0.360885	0.0299713
sp	P30086	5037	PEBP1	phosphatidylethanolamine binding protein 1	2	2	1	-0.535014	-0.251452	1.06192	0.0543856	0.114288	0.0181691
sp	Q15102	5050	PAFAH1B3	platelet-activating factor acetylhydrolase 1b, catalytic subunit 3 (29kDa)	2	1	2	0.0048273	0.563887	-0.224479	0.985974	0.0404103	0.167094
sp	P19021	5066	PAM	peptidylglycine alpha-amidating monooxygenase	1	2	1	0.604445	-0.112411	0.665313	0.0351631	0.211959	0.0395217
sp	Q06141	5068	REG3A	regenerating islet-derived 3 alpha	3	3	3	-0.87735	-2.59286	-3.13051	0.0235202	0.00148223	0.000776458
sp	Q13371	5082	PDCL	phosducin-like	3	2	2	-0.75336	-0.0363878	0.0777324	0.0338347	0.522916	0.401972
sp	P40424	5087	PBX1	pre-B-cell leukemia homeobox 1	2	2	3	0	0	-0.89477	1	1	0.0197997
sp	P11498	5091	PC	pyruvate carboxylase	2	2	3	-0.288641	0.0222114	-0.794397	0.111428	0.733705	0.0265549
sp	O60245	5099	PCDH7	protocadherin 7	2	3	2	0	-0.672816	-0.117278	1	0.03846	0.288765
sp	P35558	5105	PCK1	phosphoenolpyruvate carboxykinase 1 (soluble)	3	2	1	-0.717454	0.039133	0.596141	0.0367259	0.602489	0.0474416
sp	Q15154	5108	PCM1	pericentriolar material 1	2	3	2	0.347617	-0.551954	0.280811	0.094706	0.0488357	0.132386
sp	P12004	5111	PCNA	proliferating cell nuclear antigen	2	1	2	0.364201	0.881036	0.20124	0.0869701	0.0120919	0.186195
sp	P29120	5122	PCSK1	proprotein convertase subtilisin/kexin type 1	1	2	1	1.43119	-0.112474	1.56945	0.00593866	0.211881	0.0083081
sp	P16519	5126	PCSK2	proprotein convertase subtilisin/kexin type 2	2	2	3	0	0	-1.25798	1	1	0.00869633
sp	O00408	5138	PDE2A	phosphodiesterase 2A, cGMP-stimulated	2	3	2	-0.46164	-0.713061	0	0.0650127	0.0356516	1
sp	Q14432	5139	PDE3A	phosphodiesterase 3A, cGMP-inhibited	2	3	2	-0.0723521	-0.594599	0.46792	0.3353	0.0442329	0.0684836
sp	P27815	5141	PDE4A	phosphodiesterase 4A, cAMP-specific	3	2	2	-0.691768	0	-0.137902	0.038992	1	0.254911
sp	Q08499	5144	PDE4D	phosphodiesterase 4D, cAMP-specific	2	3	2	-0.41161	-0.714444	-0.146123	0.0754054	0.0354176	0.243575
sp	P09619	5159	PDGFRB	platelet-derived growth factor receptor, beta polypeptide	2	2	1	0.244171	0.153508	1.22437	0.155655	0.295717	0.0144376
sp	Q16654	5166	PDK4	pyruvate dehydrogenase kinase, isozyme 4	2	2	3	-0.405831	-0.4361	-0.586789	0.0767337	0.0652182	0.0463545
sp	Q13822	5168	ENPP2	ectonucleotide pyrophosphatase/phosphodiesterase 2	2	2	1	0.337923	-0.273835	1.48302	0.0986912	0.104926	0.00939514
sp	Q5T2W1	5174	PDZK1	PDZ domain containing 1	2	2	1	-0.18332	-0.226684	1.08649	0.168158	0.125522	0.0175479
sp	P01210	5179	PENK	proenkephalin	2	3	2	0	-0.959827	0	1	0.0205172	1
sp	P12955	5184	PEPD	peptidase D	2	2	1	0.0203749	0.0459612	0.74546	0.779605	0.559114	0.0328442
sp	P02776	5196	PF4	platelet factor 4	1	3	1	0.579083	-0.771798	0.826424	0.0375073	0.0311269	0.0277195
sp	O43520	5205	ATP8B1	ATPase, aminophospholipid transporter, class I, type 8B, member 1	2	2	3	0.185888	0.0527888	-0.67853	0.205353	0.519562	0.0366488
sp	Q01813	5214	PFKP	phosphofructokinase, platelet	2	1	2	-0.379065	2.12273	0.104842	0.0838445	0.00101416	0.319124
sp	P35080	5217	PFN2	profilin 2	3	2	2	-0.926898	0.28582	0.305955	0.0213323	0.166868	0.12004
sp	P0DJD9	5222	PGA5	pepsinogen 5, group I (pepsinogen A)	3	2	2	-1.28938	0	0	0.0105489	1	1
sp	P20142	5225	PGC	progastricsin (pepsinogen C)	3	3	3	-2.53012	-0.672876	-4.54902	0.00132838	0.038382	7.76e-05
tr	B4DQJ8	5226	#N/A	#N/A	2	1	2	0.389281	0.687525	-0.249358	0.0769682	0.0242618	0.149313
sp	O95394	5238	PGM3	phosphoglucomutase 3	2	2	3	0.271232	0.308482	-0.569916	0.134479	0.149159	0.0493827
sp	Q15124	5239	PGM5	phosphoglucomutase 5	3	3	3	-1.47245	-1.89115	-0.61667	0.00804845	0.00460272	0.0438699
tr	B5AK60	5243	#N/A	#N/A	2	2	1	0	0.0108671	0.783826	1	0.862815	0.0303595
sp	P19957	5266	PI3	peptidase inhibitor 3, skin-derived	2	1	2	0	0.746701	0	1	0.018801	1
sp	P36952	5268	SERPINB5	serpin peptidase inhibitor, clade B (ovalbumin), member 5	1	1	3	2.95206	0.737088	-0.965236	0.000625122	0.0198151	0.0169268
sp	P35237	5269	SERPINB6	serpin peptidase inhibitor, clade B (ovalbumin), member 6	1	2	2	0.542202	-0.0759174	0.128688	0.0420395	0.294184	0.272071
sp	P07093	5270	SERPINE2	serpin peptidase inhibitor, clade E (nexin, plasminogen activator inhibitor type 1), member 2	2	1	1	0.345199	0.544907	1.26501	0.0959562	0.044779	0.0138209
sp	P50453	5272	SERPINB9	serpin peptidase inhibitor, clade B (ovalbumin), member 9	2	2	1	-0.190919	-0.311019	1.34017	0.160578	0.0939267	0.0118022
sp	P48595	5273	SERPINB10	serpin peptidase inhibitor, clade B (ovalbumin), member 10	1	2	2	0.822146	-0.0979216	0.386978	0.0193788	0.233179	0.0885938
sp	Q99574	5274	SERPINI1	serpin peptidase inhibitor, clade I (neuroserpin), member 1	2	1	2	0	1.02748	0	1	0.00772321	1
sp	P01833	5284	PIGR	polymeric immunoglobulin receptor	2	2	1	-0.00469503	-0.0964312	1.51418	0.880641	0.237235	0.00908456
sp	O75747	5288	PIK3C2G	phosphatidylinositol-4-phosphate 3-kinase, catalytic subunit type 2 gamma	3	2	2	-0.707544	-0.174354	-0.253799	0.0377417	0.154152	0.145819
sp	P48736	5294	PIK3CG	phosphatidylinositol-4,5-bisphosphate 3-kinase, catalytic subunit gamma	2	2	1	0.0262021	-0.3023	0.595247	0.711311	0.0963451	0.0475192
sp	P12273	5304	PIP	prolactin-induced protein	2	2	3	0	-0.544545	-1.51922	1	0.0500059	0.00473639
sp	P78337	5307	PITX1	paired-like homeodomain 1	3	2	2	-0.85416	0	0	0.0251612	1	1
sp	P14618	5315	PKM	pyruvate kinase, muscle	2	2	1	0.303631	0.156667	0.689841	0.115882	0.292078	0.0375806
sp	Q13835	5317	PKP1	plakophilin 1	3	1	2	-0.781362	0.520629	0	0.0312561	0.0493818	1
sp	P14555	5320	PLA2G2A	phospholipase A2, group IIA (platelets, synovial fluid)	2	3	2	-0.0971406	-0.893779	0.519242	0.26974	0.0243398	0.0587779
sp	P00750	5327	PLAT	plasminogen activator, tissue	3	2	2	-0.601408	-0.396549	-0.228076	0.0464153	0.0730195	0.165308
sp	P00749	5328	PLAU	plasminogen activator, urokinase	1	2	2	0.960041	0	0	0.0142215	1	1
sp	Q03405	5329	PLAUR	plasminogen activator, urokinase receptor	1	2	2	0.689348	0.234447	0.219358	0.0285993	0.210399	0.170821
sp	P51178	5333	PLCD1	phospholipase C, delta 1	3	2	3	-0.8389	-0.468947	-0.832011	0.0259426	0.0600694	0.0232161
sp	Q15111	5334	PLCL1	phospholipase C-like 1	2	3	2	0	-0.574879	0.00198295	1	0.0460272	0.954733
sp	P16885	5336	PLCG2	phospholipase C, gamma 2 (phosphatidylinositol-specific)	2	2	1	-0.0953695	-0.449232	1.06057	0.274194	0.063658	0.0183244
sp	Q15149	5339	PLEC	plectin	1	2	2	1.0646	0.421581	-0.0348581	0.011387	0.082059	0.607035
sp	P08567	5341	PLEK	pleckstrin	2	2	1	0.230305	-0.21141	0.625222	0.166517	0.131061	0.0439475
sp	O60240	5346	PLIN1	perilipin 1	3	3	2	-1.5826	-1.47081	0	0.0064075	0.00873737	1
sp	P53350	5347	PLK1	polo-like kinase 1	2	1	2	0	0.616763	-0.14304	1	0.0323751	0.247147
sp	Q02809	5351	PLOD1	procollagen-lysine, 2-oxoglutarate 5-dioxygenase 1	1	1	2	0.540772	0.73939	0.438981	0.0421176	0.019347	0.0750058
sp	O00469	5352	PLOD2	procollagen-lysine, 2-oxoglutarate 5-dioxygenase 2	1	1	1	0.988717	0.942248	1.36205	0.0135183	0.00975153	0.0115692
sp	P60201	5354	PLP1	proteolipid protein 1	3	2	2	-1.25963	0	0	0.0112522	1	1
sp	P55058	5360	PLTP	phospholipid transfer protein	2	3	3	0.346854	-0.670337	-0.57524	0.0950186	0.0388501	0.0485286
sp	P02689	5375	PMP2	peripheral myelin protein 2	2	3	2	0	-0.833886	0	1	0.0273043	1
sp	O95164	5412	UBL3	ubiquitin-like 3	2	2	3	0.030729	-0.300363	-0.582324	0.664895	0.0972033	0.0475969
sp	P56282	5427	POLE2	polymerase (DNA directed), epsilon 2, accessory subunit	1	2	2	0.526416	0.175358	0.461647	0.0441492	0.270859	0.0699588
sp	O00411	5442	POLRMT	polymerase (RNA) mitochondrial (DNA directed)	2	2	1	0.361367	-0.0536208	0.706262	0.0882985	0.390841	0.0361829
sp	P27169	5444	PON1	paraoxonase 1	3	2	2	-0.606416	-0.216602	-0.220401	0.0461028	0.128876	0.169734
sp	Q15166	5446	PON3	paraoxonase 3	3	2	2	-0.623633	-0.311455	0.31491	0.0447744	0.0936147	0.116236
sp	P10619	5476	CTSA	cathepsin A	1	2	1	0.703673	0.327838	0.754661	0.0269584	0.136131	0.032223
sp	Q08752	5481	PPID	peptidylprolyl isomerase D	2	1	2	0.187831	0.638753	0.100338	0.202882	0.0281623	0.330019
sp	O15355	5496	PPM1G	protein phosphatase, Mg2+/Mn2+ dependent, 1G	2	1	2	0.436235	0.688785	0.320246	0.0613401	0.0241838	0.114217
sp	Q13522	5502	PPP1R1A	protein phosphatase 1, regulatory (inhibitor) subunit 1A	2	2	1	0	0	1.05562	1	1	0.0185573
sp	O95685	5509	PPP1R3D	protein phosphatase 1, regulatory subunit 3D	2	2	3	0.233167	0.140667	-0.653783	0.163548	0.311347	0.0395993
sp	Q00005	5521	PPP2R2B	protein phosphatase 2, regulatory subunit B, beta	1	2	2	0.551947	0	0	0.0406329	1	1
sp	P50897	5538	PPT1	palmitoyl-protein thioesterase 1	2	2	1	0.381756	0.301626	0.690772	0.0799375	0.153684	0.0375029
sp	P42785	5547	PRCP	prolylcarboxypeptidase (angiotensinase C)	2	2	1	0.375375	-0.141608	1.58339	0.0814222	0.179584	0.00815281
sp	P51888	5549	PRELP	proline/arginine-rich end leucine-rich repeat protein	2	3	1	-0.207636	-1.87734	0.726763	0.151123	0.00483676	0.0340865
sp	P13727	5553	PRG2	proteoglycan 2, bone marrow (natural killer cell activator, eosinophil granule major basic protein)	1	2	2	0.858103	0.291824	-0.206685	0.0180504	0.161953	0.180759
sp	P54646	5563	PRKAA2	protein kinase, AMP-activated, alpha 2 catalytic subunit	2	3	2	-0.495014	-1.17863	0	0.0599336	0.0142762	1
sp	Q9C010	5570	PKIB	protein kinase (cAMP-dependent, catalytic) inhibitor beta	2	2	1	0	0	0.587346	1	1	0.0481404
sp	P31323	5577	PRKAR2B	protein kinase, cAMP-dependent, regulatory, type II, beta	2	3	2	-0.473856	-0.813688	-0.543145	0.0629811	0.0292546	0.0541191
sp	P17252	5578	PRKCA	protein kinase C, alpha	2	3	2	-0.429989	-1.08598	-0.0153726	0.0713421	0.0169287	0.773973
sp	P05771	5579	PRKCB	protein kinase C, beta	3	3	2	-0.786858	-1.1045	0.375955	0.0307873	0.0160705	0.0930196
sp	Q02156	5581	PRKCE	protein kinase C, epsilon	3	3	2	-0.993113	-0.746498	-0.335882	0.018363	0.0329212	0.105365
tr	B7Z8Q0	5582	#N/A	#N/A	2	3	2	0	-1.29515	0.168594	1	0.0120139	0.21997
sp	P41743	5584	PRKCI	protein kinase C, iota	2	1	2	-0.0940303	0.630054	-0.0525574	0.276538	0.0297227	0.493206
sp	P78527	5591	PRKDC	protein kinase, DNA-activated, catalytic polypeptide	2	1	2	0.488471	0.5695	0.217851	0.0503223	0.0393182	0.171597
sp	Q13976	5592	PRKG1	protein kinase, cGMP-dependent, type I	2	3	1	-0.565338	-0.75345	0.631193	0.0506349	0.0322971	0.0430158
sp	P04156	5621	PRNP	prion protein	2	3	2	-0.45338	-0.693485	0.0593196	0.0668881	0.0373679	0.495613
sp	Q92786	5629	PROX1	prospero homeobox 1	2	1	2	0	1.03468	0	1	0.00748918	1
sp	Q99538	5641	LGMN	legumain	2	1	2	0	0.550242	0	1	0.0437649	1
sp	P07478	5645	PRSS2	protease, serine, 2 (trypsin 2)	2	3	2	0.0423536	-1.29835	0	0.569501	0.0117798	1
sp	P48740	5648	MASP1	mannan-binding lectin serine peptidase 1 (C4/C2 activating component of Ra-reactive factor)	1	2	2	0.550314	-0.187024	0.368889	0.0409455	0.144869	0.095349
sp	P98073	5651	TMPRSS15	transmembrane protease, serine 15	2	3	2	0	-1.05635	0.189441	1	0.0173967	0.198618
sp	Q92876	5653	KLK6	kallikrein-related peptidase 6	1	1	2	0.865811	1.04032	0	0.0176597	0.00725514	1
sp	Q92743	5654	HTRA1	HtrA serine peptidase 1	2	2	1	0.459998	0.185587	0.797676	0.0553233	0.260405	0.0295054
sp	O43240	5655	KLK10	kallikrein-related peptidase 10	1	1	2	0.94825	1.06125	0	0.0146122	0.00709911	1
sp	P24158	5657	PRTN3	proteinase 3	1	2	1	0.981051	-0.111937	2.66989	0.0135964	0.212739	0.00201879
sp	P07602	5660	PSAP	prosaposin	1	2	1	0.626731	0.456211	0.909079	0.032897	0.0686508	0.0237596
sp	P28074	5693	PSMB5	proteasome (prosome, macropain) subunit, beta type, 5	2	2	3	0	0.394389	-0.666063	1	0.0960331	0.0380464
sp	P28072	5694	PSMB6	proteasome (prosome, macropain) subunit, beta type, 6	2	2	3	0.152133	0.23631	-0.823322	0.243485	0.208839	0.0238373
sp	P28065	5698	PSMB9	proteasome (prosome, macropain) subunit, beta type, 9	2	2	1	-0.107063	-0.0772234	0.624645	0.24958	0.289972	0.0440252
sp	P40306	5699	PSMB10	proteasome (prosome, macropain) subunit, beta type, 10	2	2	1	-0.054222	-0.050287	0.856721	0.410471	0.409252	0.0263996
sp	P35998	5701	PSMC2	proteasome (prosome, macropain) 26S subunit, ATPase, 2	2	1	2	0.192292	0.540772	-0.0414406	0.198945	0.0456372	0.564485
sp	Q06323	5720	PSME1	proteasome (prosome, macropain) activator subunit 1 (PA28 alpha)	2	2	1	-0.0323005	0.0402705	0.642087	0.564407	0.595858	0.0413852
sp	Q9UL46	5721	PSME2	proteasome (prosome, macropain) activator subunit 2 (PA28 beta)	2	2	1	0.0014779	0.0690181	0.790087	0.964485	0.457854	0.0298936
sp	P41222	5730	PTGDS	prostaglandin D2 synthase 21kDa (brain)	2	3	2	0.398724	-0.567447	0.256813	0.072436	0.0469634	0.146285
sp	Q16647	5740	PTGIS	prostaglandin I2 (prostacyclin) synthase	3	3	2	-0.795667	-0.778698	-0.22126	0.0300059	0.0308928	0.169113
sp	P23219	5742	PTGS1	prostaglandin-endoperoxide synthase 1 (prostaglandin G/H synthase and cyclooxygenase)	3	2	2	-0.583422	-0.468466	-0.00480256	0.0478218	0.0602255	0.882833
sp	P35354	5743	PTGS2	prostaglandin-endoperoxide synthase 2 (prostaglandin G/H synthase and cyclooxygenase)	1	2	2	0.506194	0	0	0.047353	1	1
sp	Q13882	5753	PTK6	protein tyrosine kinase 6	2	2	3	-2.23e-05	0.287605	-0.585437	0.944731	0.165152	0.0467428
sp	O00391	5768	QSOX1	quiescin Q6 sulfhydryl oxidase 1	2	2	3	-0.199082	-0.0239811	-1.07803	0.155577	0.66209	0.0126563
sp	Q14761	5790	PTPRCAP	protein tyrosine phosphatase, receptor type, C-associated protein	3	3	2	-0.583226	-0.712065	0.561386	0.0479	0.0357296	0.0522556
sp	Q12913	5795	PTPRJ	protein tyrosine phosphatase, receptor type, J	2	2	1	0.434175	0.187861	0.606123	0.0622778	0.257908	0.0464322
sp	Q16827	5800	PTPRO	protein tyrosine phosphatase, receptor type, O	2	2	1	0	0	0.977297	1	1	0.0211197
sp	P26022	5806	PTX3	pentraxin 3, long	2	3	2	-0.208918	-0.884195	-0.0140147	0.150654	0.0249639	0.788648
sp	Q92692	5819	PVRL2	poliovirus receptor-related 2 (herpesvirus entry mediator B)	2	1	2	-0.0614171	3.82739	-0.432749	0.37562	0.000156024	0.0753941
sp	P32322	5831	PYCR1	pyrroline-5-carboxylate reductase 1	2	1	2	0.365515	0.648196	0	0.086345	0.0276163	1
sp	P54886	5832	ALDH18A1	aldehyde dehydrogenase 18 family, member A1	2	2	3	0.187059	0.217942	-0.650083	0.20379	0.227328	0.0399876
sp	P61019	5862	RAB2A	RAB2A, member RAS oncogene family	1	2	2	0.690509	0.218652	0	0.0283641	0.22647	1
sp	P20336	5864	RAB3A	RAB3A, member RAS oncogene family	2	2	3	0	-0.026113	-0.728852	0.944794	0.63695	0.0313695
sp	P20337	5865	RAB3B	RAB3B, member RAS oncogene family	1	2	1	0.798777	-0.00675231	1.17731	0.0205509	0.899715	0.0156067
sp	P51153	5872	RAB13	RAB13, member RAS oncogene family	2	1	2	0.298342	0.531992	-0.259893	0.11901	0.0472298	0.142503
sp	O00194	5874	RAB27B	RAB27B, member RAS oncogene family	2	2	3	-0.255707	0.261138	-1.06696	0.125493	0.187541	0.0131221
sp	P62834	5906	RAP1A	RAP1A, member of RAS oncogene family	3	3	2	-0.694785	-0.890692	-0.268627	0.0388357	0.0244958	0.137512
sp	P49788	5918	RARRES1	retinoic acid receptor responder (tazarotene induced) 1	1	2	1	0.997944	0	3.56591	0.0132057	1	0.000854104
sp	P06400	5925	RB1	retinoblastoma 1	1	1	2	0.733806	0.570972	0.456954	0.024536	0.0391621	0.0708906
sp	Q09028	5928	RBBP4	retinoblastoma binding protein 4	2	1	2	0.241625	0.595062	0.149614	0.156984	0.0352615	0.245361
sp	P09455	5947	RBP1	retinol binding protein 1, cellular	3	1	2	-0.804944	1.56604	0.222209	0.0288338	0.00265242	0.16888
sp	P50120	5948	RBP2	retinol binding protein 2, cellular	3	3	1	-3.2763	-1.60026	1.31429	0.000468842	0.00694309	0.0125786
sp	Q15293	5954	RCN1	reticulocalbin 1, EF-hand calcium binding domain	2	1	2	0.340485	0.736303	0.169959	0.097519	0.0198931	0.217796
sp	P05451	5967	REG1A	regenerating islet-derived 1 alpha	1	3	3	1.10111	-1.02244	-3.93561	0.0103927	0.0184109	0.000155292
sp	P00797	5972	REN	renin	3	2	2	-1.26702	0	0	0.0111741	1	1
sp	P51606	5973	RENBP	renin binding protein	2	2	1	0.261195	0	0.928109	0.141434	1	0.0228279
sp	O14924	6002	RGS12	regulator of G-protein signaling 12	2	2	1	0.182526	0.318932	0.699287	0.208791	0.14167	0.0367265
sp	P10153	6036	RNASE2	ribonuclease, RNase A family, 2 (liver, eosinophil-derived neurotoxin)	1	2	3	0.785778	0.0483523	-0.966196	0.0212542	0.544369	0.0168491
sp	P12724	6037	RNASE3	ribonuclease, RNase A family, 3	1	2	3	0.991447	0.0984957	-0.799541	0.013362	0.384366	0.025856
sp	P34096	6038	RNASE4	ribonuclease, RNase A family, 4	1	2	2	0.501084	-0.383326	0.181484	0.0486814	0.076374	0.206382
sp	Q93091	6039	RNASE6	ribonuclease, RNase A family, k6	2	2	1	0.131795	-0.256305	0.915845	0.270365	0.11265	0.0235267
sp	Q9Y6N7	6091	ROBO1	roundabout, axon guidance receptor, homolog 1 (Drosophila)	2	2	1	-0.0658457	0.32577	0.578496	0.359601	0.137146	0.049538
sp	P27694	6117	RPA1	replication protein A1, 70kDa	1	2	2	2.91252	0.466465	0.0111017	0.000703262	0.0652963	0.93338
sp	P35244	6119	RPA3	replication protein A3, 14kDa	2	1	2	-0.0258734	0.519069	0.104296	0.628752	0.0498498	0.319745
sp	P61313	6138	RPL15	ribosomal protein L15	2	2	1	0.402292	0.310454	1.96139	0.0714202	0.147209	0.00473639
sp	P47914	6159	RPL29	ribosomal protein L29	1	2	2	0.707811	0.303117	-0.0988714	0.0263333	0.15267	0.327743
sp	P83881	6173	RPL36A	ribosomal protein L36a	1	2	2	0.522416	0	-0.10763	0.0445399	1	0.305769
sp	P05387	6181	RPLP2	ribosomal protein, large, P2	1	2	2	0.520202	0.272254	0.0148301	0.0448525	0.177946	0.889044
sp	O15235	6183	MRPS12	mitochondrial ribosomal protein S12	1	2	2	1.51178	0.122963	0.323355	0.0052354	0.338729	0.112509
sp	P46781	6203	RPS9	ribosomal protein S9	1	2	2	0.530094	0.501145	-0.0497308	0.043446	0.0545306	0.51021
sp	P39019	6223	RPS19	ribosomal protein S19	1	2	2	0.535715	0.338136	-0.0982238	0.0425864	0.128798	0.328908
sp	P62851	6230	RPS25	ribosomal protein S25	1	2	2	0.568301	0.282978	-0.0496186	0.038445	0.169053	0.511065
sp	P42677	6232	RPS27	ribosomal protein S27	2	2	3	-0.227303	0.144466	-0.808454	0.139559	0.30573	0.0253902
sp	P55042	6236	RRAD	Ras-related associated with diabetes	2	3	2	-0.449634	-0.927275	0.266105	0.0679039	0.0226236	0.140306
sp	P10301	6237	RRAS	related RAS viral (r-ras) oncogene homolog	3	3	2	-1.20283	-1.22973	-0.543432	0.0124243	0.0131061	0.0540415
sp	Q9P2E9	6238	RRBP1	ribosome binding protein 1	2	2	3	0.329051	0.0889434	-0.748189	0.102833	0.404728	0.0293501
sp	P23921	6240	RRM1	ribonucleotide reductase M1	2	1	2	0.484382	0.524468	0.219552	0.05126	0.0488357	0.170665
sp	Q15404	6251	RSU1	Ras suppressor protein 1	3	3	2	-0.671023	-0.970338	-0.071264	0.0405548	0.0199711	0.40733
sp	Q16799	6252	RTN1	reticulon 1	2	2	3	-0.255576	-0.131637	-2.0632	0.12565	0.188322	0.00217408
sp	O75298	6253	RTN2	reticulon 2	2	3	2	-0.444062	-0.890534	-0.30646	0.0689979	0.0245739	0.118643
sp	P23297	6271	S100A1	S100 calcium binding protein A1	3	3	3	-1.02039	-0.833935	-0.880412	0.0175034	0.0272263	0.0209644
sp	P29034	6273	S100A2	S100 calcium binding protein A2	1	2	2	1.25454	0	0	0.00820473	1	1
sp	P33764	6274	S100A3	S100 calcium binding protein A3	2	1	2	0	1.42728	0	1	0.00343254	1
sp	P26447	6275	S100A4	S100 calcium binding protein A4	1	2	2	0.909476	-0.0872687	-0.261348	0.0158625	0.25783	0.142247
sp	P06703	6277	S100A6	S100 calcium binding protein A6	1	1	2	0.662265	0.541587	0.213796	0.0303184	0.0454031	0.174936
sp	P31151	6278	S100A7	S100 calcium binding protein A7	2	1	2	0	1.62338	0.381396	1	0.00249639	0.0906126
sp	P05109	6279	S100A8	S100 calcium binding protein A8	1	2	1	2.06128	-0.161456	2.4209	0.00242235	0.163436	0.00295054
sp	P06702	6280	S100A9	S100 calcium binding protein A9	1	2	1	2.14605	-0.152774	3.06463	0.00203165	0.170223	0.00139762
sp	P31949	6282	S100A11	S100 calcium binding protein A11	1	1	2	0.644418	0.795023	0.26369	0.0318031	0.0163826	0.142169
sp	P80511	6283	S100A12	S100 calcium binding protein A12	1	2	1	1.93118	-0.06165	2.38585	0.00296933	0.348949	0.00318348
sp	P04271	6285	S100B	S100 calcium binding protein B	3	3	3	-1.22211	-1.51613	-0.950947	0.0121117	0.00787924	0.0177809
sp	P25815	6286	S100P	S100 calcium binding protein P	2	1	3	-0.121517	1.02696	-0.957816	0.228717	0.00780123	0.0173927
sp	Q15800	6307	MSMO1	methylsterol monooxygenase 1	2	1	3	-0.261339	0.535602	-1.04872	0.122836	0.0464173	0.0137433
sp	O00767	6319	SCD	stearoyl-CoA desaturase (delta-9-desaturase)	2	1	2	0	0.893807	0	1	0.0113118	1
sp	Q9Y240	6320	CLEC11A	C-type lectin domain family 11, member A	2	1	1	0.2401	0.52719	0.873732	0.157609	0.0482116	0.0256231
sp	Q01118	6332	SCN7A	sodium channel, voltage-gated, type VII, alpha subunit	3	3	3	-1.135	-1.2047	-1.07651	0.0142215	0.0138862	0.0128892
sp	Q99731	6363	CCL19	chemokine (C-C motif) ligand 19	3	2	2	-1.79686	0	0	0.00382887	1	1
sp	O00175	6369	CCL24	chemokine (C-C motif) ligand 24	1	3	2	1.71963	-0.597258	0.322534	0.00390701	0.0437649	0.113208
sp	O15444	6370	CCL25	chemokine (C-C motif) ligand 25	3	3	1	-2.3908	-1.76197	2.3825	0.00187537	0.00546086	0.00326112
sp	P42830	6374	CXCL5	chemokine (C-X-C motif) ligand 5	1	2	1	0.709822	0.344555	1.01294	0.0262551	0.123415	0.0195667
sp	P18827	6382	SDC1	syndecan 1	2	2	3	-0.0298934	-0.501854	-0.805234	0.587693	0.0549206	0.0255455
sp	P31431	6385	SDC4	syndecan 4	2	1	2	0	0.670516	-0.433016	1	0.025354	0.0751611
sp	P48061	6387	CXCL12	chemokine (C-X-C motif) ligand 12	3	2	2	-0.988799	0	0	0.0184411	1	1
sp	Q99643	6391	SDHC	succinate dehydrogenase complex, subunit C, integral membrane protein, 15kDa	1	2	1	0.564077	-0.023736	1.37192	0.0390701	0.665054	0.0114139
sp	Q01105	6418	SET	SET nuclear proto-oncogene	2	1	2	0.324244	0.747275	0.0877646	0.105489	0.0186449	0.366721
sp	Q8N474	6422	SFRP1	secreted frizzled-related protein 1	3	3	3	-0.638487	-1.96081	-1.38936	0.0435241	0.00397863	0.00636695
sp	Q6FHJ7	6424	SFRP4	secreted frizzled-related protein 4	1	2	1	0.831021	0.182709	1.86711	0.0186755	0.263135	0.00597872
sp	P62995	6434	TRA2B	transformer 2 beta homolog (Drosophila)	2	1	2	0.259559	0.524159	0.108564	0.142059	0.0489137	0.309807
sp	Q16585	6443	SGCB	sarcoglycan, beta (43kDa dystrophin-associated glycoprotein)	3	3	2	-0.572081	-0.5747	0.048204	0.0493065	0.0461052	0.571085
sp	Q92629	6444	SGCD	sarcoglycan, delta (35kDa dystrophin-associated glycoprotein)	3	3	2	-0.708057	-1.00133	0.011648	0.0375855	0.019113	0.926469
sp	P55822	6450	SH3BGR	SH3 domain binding glutamate-rich protein	2	3	2	0	-0.81854	0	1	0.0286305	1
sp	O75368	6451	SH3BGRL	SH3 domain binding glutamate-rich protein like	3	3	2	-0.717178	-1.08754	0.27749	0.0368041	0.0168506	0.133861
sp	Q15465	6469	SHH	sonic hedgehog	2	2	3	0	0	-1.00303	1	1	0.0156068
sp	P14410	6476	SI	sucrase-isomaltase (alpha-glucosidase)	3	2	1	-1.74995	-0.0318312	1.43961	0.00429771	0.57222	0.0100163
sp	P15907	6480	ST6GAL1	ST6 beta-galactosamide alpha-2,6-sialyltranferase 1	2	2	3	0.28672	0.0733128	-0.59628	0.124712	0.445216	0.0457334
sp	P12757	6498	SKIL	SKI-like proto-oncogene	2	2	3	-0.520977	0	-0.631527	0.055714	1	0.0416181
sp	Q15758	6510	SLC1A5	solute carrier family 1 (neutral amino acid transporter), member 5	1	1	2	0.989131	2.16498	0.0101543	0.0134401	0.000936147	0.943241
sp	P11166	6513	SLC2A1	solute carrier family 2 (facilitated glucose transporter), member 1	2	1	2	-0.026479	0.633495	0.358952	0.622934	0.0288645	0.0983772
tr	F8W8V8	6514	#N/A	#N/A	3	2	2	-1.03081	0	0	0.0168783	1	1
sp	P11169	6515	SLC2A3	solute carrier family 2 (facilitated glucose transporter), member 3	1	2	1	1.01316	-0.0237545	0.805077	0.0124243	0.664898	0.0288842
tr	Q05BQ3	6517	#N/A	#N/A	3	2	2	-0.656019	-0.253302	0	0.0415706	0.11343	1
sp	Q07837	6519	SLC3A1	solute carrier family 3 (amino acid transporter heavy chain), member 1	3	3	2	-0.872604	-0.65214	0	0.0237546	0.0397862	1
tr	Q4J6B8	6519	#N/A	#N/A	2	2	1	0	0	1.4603	1	1	0.00978337
sp	P02730	6521	SLC4A1	solute carrier family 4 (anion exchanger), member 1 (Diego blood group)	2	2	1	-0.562518	-0.523152	0.841316	0.0507912	0.0521902	0.027176
sp	P13866	6523	SLC5A1	solute carrier family 5 (sodium/glucose cotransporter), member 1	3	2	1	-0.649346	-0.381539	1.69568	0.0426646	0.0768421	0.0072987
sp	P53814	6525	SMTN	smoothelin	2	3	2	-0.462524	-0.973894	0	0.0648564	0.0198151	1
sp	Q9NY91	6527	SLC5A4	solute carrier family 5 (glucose activated ion channel), member 4	3	2	2	-0.663421	0	0	0.0408674	1	1
sp	Q92911	6528	SLC5A5	solute carrier family 5 (sodium/iodide cotransporter), member 5	3	3	3	-1.74818	-0.855736	-1.13433	0.00437585	0.0258221	0.0109481
sp	P30531	6529	SLC6A1	solute carrier family 6 (neurotransmitter transporter), member 1	3	2	2	-0.682659	-0.450859	-0.199013	0.0396953	0.0633459	0.188058
sp	P19634	6548	SLC9A1	solute carrier family 9, subfamily A (NHE1, cation proton antiporter 1), member 1	3	2	3	-0.58473	0.367539	-1.12521	0.0475874	0.110075	0.0113363
sp	P55011	6558	SLC12A2	solute carrier family 12 (sodium/potassium/chloride transporter), member 2	1	2	2	0.542386	0.0290329	0.375923	0.0419613	0.67699	0.0930973
sp	P41440	6573	SLC19A1	solute carrier family 19 (folate transporter), member 1	1	2	2	0.61147	0	0	0.0343817	1	1
sp	Q8WUM9	6574	SLC20A1	solute carrier family 20 (phosphate transporter), member 1	1	2	2	0.758137	0	0	0.0225825	1	1
sp	P53007	6576	SLC25A1	solute carrier family 25 (mitochondrial carrier; citrate transporter), member 1	2	1	2	-0.0995826	0.761326	-0.258939	0.263958	0.0181769	0.143179
sp	Q92959	6578	SLCO2A1	solute carrier organic anion transporter family, member 2A1	2	2	3	0.0424051	-0.264154	-0.669459	0.569408	0.108905	0.0376582
sp	P03973	6590	SLPI	secretory leukocyte peptidase inhibitor	2	2	3	-0.34893	0.431296	-1.33482	0.0923618	0.0782463	0.00706577
sp	Q14527	6596	HLTF	helicase-like transcription factor	2	1	2	-0.0765016	0.655272	-0.196989	0.323657	0.0266022	0.189999
sp	Q92922	6599	SMARCC1	SWI/SNF related, matrix associated, actin dependent regulator of chromatin, subfamily c, member 1	2	1	2	0.104946	0.893652	0.101517	0.31764	0.0113898	0.326501
sp	Q16637	6606	SMN2	survival of motor neuron 2, centromeric	1	2	2	0.653832	0.467246	-0.107442	0.0308654	0.0649842	0.30608
sp	Q9BZZ2	6614	SIGLEC1	sialic acid binding Ig-like lectin 1, sialoadhesin	3	2	2	-0.788208	-0.18521	0	0.030631	0.146585	1
sp	O76070	6623	SNCG	synuclein, gamma (breast cancer-specific protein 1)	3	3	3	-1.53856	-1.88738	-0.575167	0.00726704	0.00475875	0.0486063
sp	Q16658	6624	FSCN1	fascin actin-bundling protein 1	1	1	2	0.72957	1.63559	0.416175	0.0248486	0.00234037	0.0808293
sp	P08621	6625	SNRNP70	small nuclear ribonucleoprotein 70kDa (U1)	2	1	2	0.337201	0.583236	0.236611	0.0989256	0.0366658	0.158475
sp	P62314	6632	SNRPD1	small nuclear ribonucleoprotein D1 polypeptide 16kDa	1	1	2	0.722727	0.589678	0.29882	0.0252393	0.0358076	0.12268
sp	P62316	6633	SNRPD2	small nuclear ribonucleoprotein D2 polypeptide 16.5kDa	2	1	2	0.457279	0.642378	0.402317	0.0561828	0.0279284	0.0848668
sp	P62304	6635	SNRPE	small nuclear ribonucleoprotein polypeptide E	2	1	2	0.198424	0.556346	0.267327	0.193085	0.0422046	0.139452
sp	Q13424	6640	SNTA1	syntrophin, alpha 1	3	3	2	-0.632834	-0.764969	-0.406505	0.0437585	0.0312829	0.0821492
sp	Q13884	6641	SNTB1	syntrophin, beta 1 (dystrophin-associated protein A1, 59kDa, basic component 1)	2	2	3	-0.561253	0.206569	-0.972571	0.0509755	0.239748	0.0165169
sp	P04179	6648	SOD2	superoxide dismutase 2, mitochondrial	1	2	2	0.855523	0.127635	0.311674	0.0181285	0.329524	0.117167
sp	P08294	6649	SOD3	superoxide dismutase 3, extracellular	3	3	2	-0.930047	-1.57705	-0.293915	0.021176	0.00717713	0.124156
sp	Q00796	6652	SORD	sorbitol dehydrogenase	2	2	3	-0.198401	-0.0485166	-1.03711	0.156124	0.419004	0.0142092
sp	P48436	6662	SOX9	SRY (sex determining region Y)-box 9	2	1	2	0.437522	0.617311	-0.395873	0.0611838	0.0322971	0.0850221
sp	P09486	6678	SPARC	secreted protein, acidic, cysteine-rich (osteonectin)	2	1	1	0.385297	0.705295	1.32525	0.078531	0.0227016	0.0121127
sp	Q9UBP0	6683	SPAST	spastin	2	3	2	-0.0722727	-2.18311	0.134326	0.335378	0.00241838	0.263142
sp	P00995	6690	SPINK1	serine peptidase inhibitor, Kazal type 1	3	2	2	-0.8346	0.323679	-0.428775	0.0263333	0.138862	0.0763258
sp	P16150	6693	SPN	sialophorin	2	2	1	-0.00793187	0	0.721395	0.835632	1	0.0347853
sp	Q13103	6694	SPP2	secreted phosphoprotein 2, 24kDa	1	2	2	0.768034	0	-0.0529179	0.0221137	1	0.491187
sp	P35321	6698	SPRR1A	small proline-rich protein 1A	1	2	2	2.53359	0	0	0.00109396	1	1
sp	Q9UBC9	6707	SPRR3	small proline-rich protein 3	1	2	2	0.888052	0	0	0.016722	1	1
sp	P02549	6708	SPTA1	spectrin, alpha, erythrocytic 1	2	2	1	-0.557698	-0.514406	0.620241	0.0514944	0.0529703	0.044491
sp	Q14534	6713	SQLE	squalene epoxidase	2	1	2	0	0.624521	0	1	0.0307368	1
sp	P30626	6717	SRI	sorcin	1	1	2	0.522795	0.587705	0.331106	0.0444618	0.0362757	0.109558
sp	P05455	6741	SSB	Sjogren syndrome antigen B (autoantigen La)	2	1	2	0.196482	0.630468	0.444873	0.194726	0.0295666	0.0732976
sp	P51571	6748	SSR4	signal sequence receptor, delta	2	2	3	-0.206277	0.377557	-0.626122	0.15167	0.104926	0.0423946
sp	P61278	6750	SST	somatostatin	3	3	3	-1.78936	-0.722806	-1.92846	0.00406329	0.0345594	0.0027176
sp	P42224	6772	STAT1	signal transducer and activator of transcription 1, 91kDa	2	1	1	0.206709	0.839237	1.21938	0.186052	0.0136521	0.0148303
sp	O95793	6780	STAU1	staufen double-stranded RNA binding protein 1	2	1	2	0.0452939	0.723327	0	0.548076	0.0210633	1
sp	P52823	6781	STC1	stanniocalcin 1	1	2	2	1.12245	0	0	0.010002	1	1
sp	P49888	6783	SULT1E1	sulfotransferase family 1E, estrogen-preferring, member 1	3	2	1	-0.864753	-0.0133497	1.89813	0.0242235	0.807505	0.00527991
sp	Q13277	6809	STX3	syntaxin 3	1	2	2	0.684859	0.198687	0.55404	0.02899	0.247143	0.0534979
sp	P61764	6812	STXBP1	syntaxin binding protein 1	1	2	2	0.531495	0.0876488	0.50243	0.0431334	0.407146	0.061806
sp	P50224	6818	#N/A	#N/A	3	2	2	-0.57029	-0.0882995	0.0465445	0.0496191	0.255334	0.58576
sp	O00338	6819	SULT1C2	sulfotransferase family, cytosolic, 1C, member 2	3	2	3	-1.79684	0.1064	-1.03493	0.00390701	0.366814	0.0142868
sp	O00204	6820	SULT2B1	sulfotransferase family, cytosolic, 2B, member 1	1	2	2	0.604731	0.490825	0.554235	0.035085	0.0579631	0.0534203
sp	Q06520	6822	SULT2A1	sulfotransferase family, cytosolic, 2A, dehydroepiandrosterone (DHEA)-preferring, member 1	3	3	1	-2.19419	-2.55914	0.604319	0.00210979	0.00171627	0.0466651
sp	O75683	6838	SURF6	surfeit 6	2	2	1	0.383699	0.26957	0.583403	0.0792342	0.17974	0.0489168
sp	O95425	6840	SVIL	supervillin	3	3	2	-0.894511	-1.31953	-0.151159	0.0228951	0.0110777	0.235733
sp	P51809	6845	VAMP7	vesicle-associated membrane protein 7	2	1	2	0.154584	0.704652	0.387243	0.239734	0.0228576	0.0882833
sp	Q15431	6847	SYCP1	synaptonemal complex protein 1	2	3	2	0	-2.0339	0	1	0.00343254	1
sp	P43405	6850	SYK	spleen tyrosine kinase	2	1	2	-0.0344079	0.525829	-0.0474105	0.547763	0.0487577	0.525429
sp	Q92777	6854	#N/A	#N/A	3	1	2	-1.3091	0.988142	0	0.0100801	0.00873737	1
tr	J3KQA0	6857	SYT1	#N/A	3	2	2	-0.624351	0.0327912	0	0.0446962	0.647424	1
sp	Q01995	6876	TAGLN	transgelin	2	3	3	0	-2.56474	-0.693508	1	0.00163826	0.0353288
sp	Q03518	6890	TAP1	transporter 1, ATP-binding cassette, sub-family B (MDR/TAP)	2	2	1	0.209892	0.106269	0.601892	0.18363	0.367048	0.0468981
sp	O15533	6892	TAPBP	TAP binding protein (tapasin)	2	2	1	0.152789	0.11636	0.807526	0.242782	0.349573	0.0286513
sp	O75764	6920	TCEA3	transcription elongation factor A (SII), 3	2	2	3	-0.0473075	0.312625	-0.678389	0.448603	0.145649	0.0367265
sp	P35680	6928	HNF1B	HNF1 homeobox B	1	2	2	0.729626	0.459306	0	0.0247705	0.0676366	1
sp	P20061	6947	TCN1	transcobalamin I (vitamin B12 binding protein, R binder family)	1	2	3	1.1032	-0.287514	-1.78104	0.0103145	0.100324	0.00318348
sp	Q13428	6949	TCOF1	Treacher Collins-Franceschetti syndrome 1	2	2	1	0.278401	0.318448	0.6245	0.129947	0.141904	0.0441028
sp	P54274	7013	TERF1	telomeric repeat binding factor (NIMA-interacting) 1	2	2	1	0	0	0.922839	1	1	0.0230608
sp	P04155	7031	TFF1	trefoil factor 1	3	3	3	-4.72554	-0.618584	-1.31021	0.000156281	0.0418146	0.00768693
sp	Q03403	7032	TFF2	trefoil factor 2	3	2	2	-3.85166	-0.37229	-0.248321	0.000312561	0.0785583	0.150245
sp	Q07654	7033	TFF3	trefoil factor 3 (intestinal)	1	2	2	4.04588	-0.218871	0.529728	0.000234421	0.128486	0.056992
sp	P02786	7037	TFRC	transferrin receptor	2	1	1	0	1.14884	0.707612	1	0.00585092	0.0357947
sp	P01137	7040	TGFB1	transforming growth factor, beta 1	2	2	1	0.220093	0.198437	0.899483	0.17519	0.247299	0.0240702
sp	O43294	7041	TGFB1I1	transforming growth factor beta 1 induced transcript 1	3	3	2	-0.603707	-0.953853	-0.136426	0.046259	0.0210633	0.256542
sp	P61812	7042	TGFB2	transforming growth factor, beta 2	2	1	2	0	0.936822	0	1	0.00990756	1
sp	Q15582	7045	TGFBI	transforming growth factor, beta-induced, 68kDa	2	2	3	0.471508	-0.368594	-0.814711	0.0530572	0.0794945	0.0248467
sp	P49221	7047	TGM4	transglutaminase 4	2	3	2	0	-0.625531	0	1	0.0411125	1
sp	P21980	7052	TGM2	transglutaminase 2	2	3	2	0.167672	-0.568676	-0.438171	0.22481	0.0468073	0.0737635
sp	Q08188	7053	TGM3	transglutaminase 3	2	1	2	0	0.571614	0	1	0.0390061	1
sp	P07996	7057	THBS1	thrombospondin 1	1	1	2	1.00052	0.702518	0.453706	0.0131276	0.0233257	0.0718223
sp	P35442	7058	THBS2	thrombospondin 2	1	1	1	0.599957	0.584874	0.784798	0.0357101	0.0364317	0.0302042
sp	P35443	7060	THBS4	thrombospondin 4	2	2	1	-0.0125531	-0.522201	0.890759	0.77312	0.0522682	0.0248467
sp	Q07283	7062	TCHH	trichohyalin	2	3	2	-0.24622	-0.969658	-0.0846818	0.129557	0.0200491	0.36377
sp	P01033	7076	TIMP1	TIMP metallopeptidase inhibitor 1	2	2	1	0	0	1.5536	1	1	0.00846339
sp	P16035	7077	TIMP2	TIMP metallopeptidase inhibitor 2	1	2	2	0.551824	0.0558467	-0.280048	0.0407111	0.506846	0.131221
sp	P35625	7078	TIMP3	TIMP metallopeptidase inhibitor 3	2	3	1	-0.0328195	-0.664675	1.254	0.561047	0.0391621	0.0139762
sp	P04183	7083	TK1	thymidine kinase 1, soluble	1	1	2	0.501461	1.01241	-0.00357557	0.0486032	0.00819129	0.896188
sp	P29401	7086	TKT	transketolase	1	2	2	0.491879	0.144264	-0.125922	0.0497753	0.306276	0.274323
sp	Q9Y490	7094	TLN1	talin 1	2	3	2	-0.468682	-0.859836	0.00265784	0.064075	0.025744	0.96226
sp	P19075	7103	TSPAN8	tetraspanin 8	1	2	2	0.619627	0.338605	-0.141317	0.0335222	0.128018	0.249864
sp	P48230	7104	TM4SF4	transmembrane 4 L six family member 4	2	3	2	0	-0.776349	0	1	0.0310489	1
sp	O43657	7105	TSPAN6	tetraspanin 6	2	2	3	0.282315	-0.288168	-1.31224	0.127759	0.0999337	0.00753164
sp	P28289	7111	TMOD1	tropomodulin 1	3	3	2	-0.80108	-1.20406	-0.0599519	0.0293026	0.0139642	0.456091
sp	P42167	7112	TMPO	thymopoietin	2	2	1	-0.0146777	0.146112	1.86883	0.74793	0.304248	0.00590108
sp	P62328	7114	TMSB4X	thymosin beta 4, X-linked	3	2	1	-0.660959	0	3.46098	0.0411018	1	0.00108704
sp	O00501	7122	CLDN5	claudin 5	2	3	3	-0.391105	-0.604969	-0.702614	0.0811877	0.0431408	0.0342418
sp	P05452	7123	CLEC3B	C-type lectin domain family 3, member B	2	3	3	-0.452535	-0.621388	-0.629743	0.0672788	0.0414245	0.0419287
sp	Q9HBL0	7145	TNS1	tensin 1	3	2	2	-0.819437	0	0	0.0273491	1	1
sp	P22105	7148	TNXB	tenascin XB	2	3	3	-0.559065	-1.26332	-1.68879	0.0513382	0.012716	0.00364935
sp	P11387	7150	TOP1	topoisomerase (DNA) I	2	1	2	0.369463	0.732054	0.289645	0.0839226	0.0199711	0.127727
sp	Q02880	7155	TOP2B	topoisomerase (DNA) II beta 180kDa	2	1	2	0.236536	0.529909	0.279409	0.160266	0.0476655	0.133085
sp	Q13641	7162	TPBG	trophoblast glycoprotein	2	1	2	0.409355	0.859994	0.102167	0.0692323	0.013028	0.325491
sp	P55327	7163	TPD52	tumor protein D52	1	2	3	0.752257	0.0987506	-1.68183	0.0229732	0.383664	0.003727
sp	O43399	7165	TPD52L2	tumor protein D52-like 2	2	1	2	0.192792	0.631423	-0.122006	0.198711	0.0293326	0.280379
tr	Q6ZN40	7168	TPM1	#N/A	3	3	2	-1.29801	-2.08165	0	0.0104806	0.00296442	1
sp	P07951	7169	TPM2	tropomyosin 2 (beta)	3	3	3	-2.27176	-3.57528	-0.666053	0.00195353	0.000156037	0.0381241
sp	P67936	7171	TPM4	tropomyosin 4	1	2	2	0.560425	0.352795	0.348694	0.0396696	0.117954	0.102492
sp	P20231	7177	TPSB2	tryptase beta 2 (gene/pseudogene)	2	3	2	-0.554748	-0.696184	0.355016	0.0519633	0.0371338	0.0997748
sp	P13693	7178	TPT1	tumor protein, translationally-controlled 1	2	1	2	0.357895	0.728808	-1.96e-06	0.0905646	0.0203612	0.934014
sp	Q15654	7205	TRIP6	thyroid hormone receptor interactor 6	2	3	2	-0.0446146	-0.652591	-0.0136498	0.465091	0.0397082	0.791521
sp	Q13630	7264	TSTA3	tissue specific transplantation antigen P35B	1	2	3	0.695857	0.474608	-0.631084	0.0275054	0.0621758	0.0416958
sp	P33981	7272	TTK	TTK protein kinase	2	1	2	0	0.880221	0.322365	1	0.0121699	0.113285
sp	P49638	7274	TTPA	tocopherol (alpha) transfer protein	2	1	2	0	1.13905	0	1	0.00608496	1
sp	P10599	7295	TXN	thioredoxin	2	2	1	0.413532	0.0776358	1.32363	0.0682164	0.432578	0.0121904
sp	O43914	7305	TYROBP	TYRO protein tyrosine kinase binding protein	1	2	1	0.651855	0.0207538	0.822859	0.0310998	0.747747	0.0280301
sp	Q01081	7307	U2AF1	U2 small nuclear RNA auxiliary factor 1	2	1	2	0.463742	0.712197	0.339755	0.0543075	0.0219995	0.105986
sp	P22314	7317	UBA1	ubiquitin-like modifier activating enzyme 1	2	1	2	0.0471487	0.800798	0.185431	0.535495	0.0159925	0.201646
sp	P15374	7347	UCHL3	ubiquitin carboxyl-terminal esterase L3 (ubiquitin thiolesterase)	1	2	2	0.544016	0.220075	-0.0487096	0.0418832	0.224987	0.5165
tr	B4DE11	7355	#N/A	#N/A	1	2	2	0.718181	0	-0.49707	0.02563	1	0.0608743
sp	P11684	7356	SCGB1A1	secretoglobin, family 1A, member 1 (uteroglobin)	2	2	3	0	0	-1.27557	1	1	0.0083081
sp	Q16739	7357	UGCG	UDP-glucose ceramide glucosyltransferase	1	2	2	0.510673	0.395397	0.181637	0.046259	0.095409	0.205917
sp	O60701	7358	UGDH	UDP-glucose 6-dehydrogenase	2	2	3	-0.164733	-0.136871	-1.28089	0.184177	0.183797	0.00823045
sp	P54855	7366	UGT2B15	UDP glucuronosyltransferase 2 family, polypeptide B15	2	2	3	0	0.508968	-2.21894	1	0.0524367	0.00194114
sp	O75795	7367	UGT2B17	UDP glucuronosyltransferase 2 family, polypeptide B17	3	2	2	-1.47951	0.113981	-0.00434447	0.00797031	0.354142	0.888035
sp	Q05707	7373	COL14A1	collagen, type XIV, alpha 1	3	3	2	-0.997862	-1.93199	0.0752012	0.0181285	0.00429067	0.413076
sp	Q16831	7378	UPP1	uridine phosphorylase 1	2	2	1	0.434488	-0.0173102	1.27495	0.0621215	0.748528	0.0136657
sp	P10746	7390	UROS	uroporphyrinogen III synthase	2	2	1	0.0463448	-0.207492	0.9969	0.539559	0.132465	0.0200326
sp	P15498	7409	VAV1	vav 1 guanine nucleotide exchange factor	2	2	1	-0.0487624	-0.107335	0.57729	0.438758	0.218668	0.0497709
tr	F5H2A7	7411	#N/A	#N/A	1	2	2	0.762139	0	0	0.02227	1	1
sp	P18206	7414	VCL	vinculin	3	3	2	-0.622737	-1.1875	-0.320976	0.0448525	0.0141202	0.112198
sp	P21796	7416	VDAC1	voltage-dependent anion channel 1	2	1	2	0.416778	0.531185	0.41821	0.0670443	0.0475095	0.080441
sp	O15240	7425	VGF	VGF nerve growth factor inducible	1	2	1	0.491558	0	1.31895	0.0498535	1	0.012268
sp	P15311	7430	EZR	ezrin	2	1	2	0.113724	0.64957	-0.150995	0.298574	0.0273823	0.236043
sp	P01282	7432	VIP	vasoactive intestinal peptide	3	3	3	-0.81516	-1.29514	-1.07782	0.0278179	0.0120919	0.0128116
sp	Q99986	7443	VRK1	vaccinia related kinase 1	2	1	2	0.320329	0.608186	0.327067	0.10713	0.0330772	0.111033
sp	P62760	7447	VSNL1	visinin-like 1	1	1	1	0.637955	2.4444	1.13727	0.0321156	0.00070211	0.0161503
sp	O76024	7466	WFS1	Wolfram syndrome 1 (wolframin)	2	2	3	-0.456098	0.480513	-0.567861	0.0662629	0.0607715	0.0496933
sp	O96028	7468	WHSC1	Wolf-Hirschhorn syndrome candidate 1	2	1	2	0	0.833292	-0.181352	1	0.0140422	0.204053
sp	P09544	7472	WNT2	wingless-type MMTV integration site family member 2	1	2	2	0.874879	0	0	0.017269	1	1
sp	P41221	7474	WNT5A	wingless-type MMTV integration site family, member 5A	2	2	1	0.252116	0.415653	0.955759	0.148154	0.0855014	0.0222843
sp	O96014	7481	WNT11	wingless-type MMTV integration site family, member 11	2	1	2	0	0.775686	0	1	0.0173967	1
sp	Q93097	7482	WNT2B	wingless-type MMTV integration site family, member 2B	3	2	2	-0.6565	-0.42297	0.0921249	0.0414925	0.0672466	0.352434
sp	Q14191	7486	WRN	Werner syndrome, RecQ helicase-like	3	2	2	-0.950167	0.26493	0	0.0201602	0.184109	1
sp	P47989	7498	XDH	xanthine dehydrogenase	3	3	2	-1.24337	-0.816912	-0.253122	0.0116429	0.0288645	0.146207
sp	P43403	7535	ZAP70	zeta-chain (TCR) associated protein kinase 70kDa	3	2	2	-0.583795	-0.246685	0.41242	0.0476656	0.116472	0.0815281
sp	P17017	7561	ZNF14	zinc finger protein 14	2	2	1	0	0.0727323	1.87043	1	0.447164	0.00582347
sp	P17019	7562	ZNF708	zinc finger protein 708	2	2	1	0	0	0.673677	1	1	0.0390556
sp	Q05481	7644	ZNF91	zinc finger protein 91	2	1	2	0	0.51941	-0.0650063	1	0.0496938	0.433807
sp	O15231	7739	ZNF185	zinc finger protein 185 (LIM domain)	2	2	3	0.264555	0.333999	-0.602421	0.13948	0.131529	0.0452675
tr	J9JID5	7776	ZNF236	#N/A	3	2	2	-0.790316	0	0	0.0304747	1	1
sp	P27930	7850	IL1R2	interleukin 1 receptor, type II	1	2	3	0.576032	0	-0.738535	0.0377417	1	0.0305924
sp	P13521	7857	SCG2	secretogranin II	2	3	1	0.194397	-0.865772	3.19848	0.197226	0.025432	0.00131998
sp	Q14BN4	7871	SLMAP	sarcolemma associated protein	3	3	2	-1.58496	-2.0898	-0.49855	0.00632936	0.00280844	0.0604861
sp	P55145	7873	MANF	mesencephalic astrocyte-derived neurotrophic factor	2	2	3	-0.026107	0.142554	-0.647415	0.626997	0.308382	0.0401429
sp	O95278	7957	EPM2A	epilepsy, progressive myoclonus type 2A, Lafora disease (laforin)	3	3	2	-1.08048	-1.21398	-0.287062	0.0155499	0.0137302	0.12765
tr	A8MU58	7965	AIMP2	#N/A	1	2	2	2.87495	0.305177	0.144771	0.000859543	0.151344	0.250097
sp	P50461	8048	CSRP3	cysteine and glycine-rich protein 3 (cardiac LIM protein)	2	3	2	0	-2.60836	0	1	0.00140422	1
sp	Q14714	8082	SSPN	sarcospan	3	2	2	-0.753228	-0.47591	0.0606117	0.0339129	0.0589773	0.485053
sp	Q13099	8100	IFT88	intraflagellar transport 88	1	2	2	0.56165	0	0	0.0394608	1	1
sp	P56279	8115	TCL1A	T-cell leukemia/lymphoma 1A	3	2	2	-0.897237	-0.45977	0	0.0226607	0.0620197	1
sp	Q01650	8140	SLC7A5	solute carrier family 7 (amino acid transporter light chain, L system), member 5	2	1	2	0.155443	0.964225	0.14595	0.238172	0.00936147	0.249165
sp	Q16674	8190	MIA	melanoma inhibitory activity	3	1	3	-0.750252	0.526663	-2.58161	0.0340692	0.0484456	0.00124233
sp	P48552	8204	NRIP1	nuclear receptor interacting protein 1	2	3	3	-0.467364	-0.563836	-0.884197	0.0643094	0.0475095	0.0204208
sp	Q13112	8208	CHAF1B	chromatin assembly factor 1, subunit B (p60)	2	1	2	0.447617	0.703936	0.121875	0.0586833	0.0230916	0.283873
sp	P41247	8228	PNPLA4	patatin-like phospholipase domain containing 4	2	2	1	-0.241878	0	0.613763	0.131979	1	0.0455004
sp	Q14657	8270	LAGE3	L antigen family, member 3	1	2	2	0.496004	0.165964	0.108219	0.0493065	0.281468	0.310738
sp	P11678	8288	EPX	eosinophil peroxidase	1	2	3	1.06647	0.186522	-1.00229	0.0111741	0.259079	0.0156844
sp	Q16695	8290	HIST3H3	histone cluster 3, H3	1	2	2	0.620442	0	0	0.033373	1	1
sp	P62805	8294	HIST1H4E	histone cluster 1, H4e	2	2	1	0.164513	0.30366	1.17114	0.228326	0.152202	0.0159174
sp	O15169	8312	AXIN1	axin 1	2	3	2	0	-1.21871	0	1	0.0135741	1
tr	B4E2Z0	8404	#N/A	#N/A	2	3	2	-0.342991	-0.683645	0.509894	0.0938465	0.0377579	0.0603308
sp	P78539	8406	SRPX	sushi-repeat containing protein, X-linked	3	2	2	-0.863751	-0.492403	0.403378	0.0243798	0.0556227	0.0846339
sp	P37802	8407	TAGLN2	transgelin 2	2	1	3	0.328691	0.833176	-0.901857	0.103067	0.0141202	0.0192562
sp	Q9UBK9	8409	UXT	ubiquitously-expressed, prefoldin-like chaperone	2	1	2	0.297926	0.837258	0.311642	0.11932	0.0138862	0.117245
sp	O75815	8412	BCAR3	breast cancer anti-estrogen resistance 3	1	2	2	0.975587	0	0	0.0137527	1	1
sp	O76027	8416	ANXA9	annexin A9	2	1	2	0	1.21216	0	1	0.0050708	1
sp	O95980	8434	RECK	reversion-inducing-cysteine-rich protein with kazal motifs	3	3	2	-0.63169	-0.646512	-0.207746	0.0438367	0.0400983	0.179828
sp	O95810	8436	SDPR	serum deprivation response	3	3	2	-0.91622	-1.51671	-0.556023	0.0216449	0.00780123	0.0518674
sp	O43639	8440	NCK2	NCK adaptor protein 2	3	2	2	-0.70889	-0.340001	-0.383635	0.0375073	0.0855014	0.0887491
sp	O75486	8464	SUPT3H	suppressor of Ty 3 homolog (S. cerevisiae)	2	1	3	0	0.561081	-0.643017	1	0.0409564	0.040764
sp	O94875	8470	SORBS2	sorbin and SH3 domain containing 2	3	3	3	-1.40275	-1.29352	-1.43255	0.00859543	0.0121699	0.00566814
sp	P78406	8480	RAE1	ribonucleic acid export 1	2	1	2	0.184824	0.533733	0.192991	0.206525	0.0467293	0.195201
sp	O75387	8501	SLC43A1	solute carrier family 43 (amino acid system L transporter), member 1	2	2	3	0	0	-0.586547	1	1	0.0465098
sp	O75900	8510	MMP23B	matrix metallopeptidase 23B	3	2	2	-0.78194	-0.33092	0.518248	0.0309435	0.0882319	0.0590884
tr	Q5VXI8	8513	#N/A	#N/A	3	2	1	-1.85959	0.0592498	0.579331	0.00359445	0.492803	0.0493051
sp	O14929	8520	HAT1	histone acetyltransferase 1	2	1	2	0.291911	0.826749	0.377876	0.122524	0.0146663	0.0921655
sp	Q16760	8527	DGKD	diacylglycerol kinase, delta 130kDa	2	2	3	-0.0107372	0	-0.738754	0.795624	1	0.0305148
sp	P16989	8531	YBX3	Y box binding protein 3	1	2	2	0.495257	0.419874	0.173385	0.0494628	0.083083	0.214924
sp	Q14012	8536	CAMK1	calcium/calmodulin-dependent protein kinase I	2	3	2	-0.310376	-0.59597	0.00758345	0.104474	0.0440769	0.975619
sp	O75363	8537	BCAS1	breast carcinoma amplified sequence 1	2	2	3	-0.104874	0.412006	-1.25361	0.253565	0.0869837	0.00885162
sp	Q9BZZ5	8539	API5	apoptosis inhibitor 5	2	1	2	0.267193	0.548347	0.129006	0.137527	0.0441549	0.27145
sp	O00116	8540	AGPS	alkylglycerone phosphate synthase	1	2	2	0.550148	0.299512	0.233184	0.0411018	0.155478	0.160804
sp	Q14210	8581	LY6D	lymphocyte antigen 6 complex, locus D	1	2	2	1.41242	0	0	0.00617308	1	1
sp	Q9UP65	8605	PLA2G4C	phospholipase A2, group IVC (cytosolic, calcium-independent)	2	3	2	-0.292367	-0.546111	0	0.1101	0.0497718	1
sp	O75452	8608	RDH16	retinol dehydrogenase 16 (all-trans)	3	2	2	-0.801938	0	0	0.0291858	1	1
sp	O14495	8613	PPAP2B	phosphatidic acid phosphatase type 2B	3	2	2	-0.695479	-0.377611	-0.217828	0.0386794	0.0776222	0.171597
sp	O95671	8623	ASMTL	acetylserotonin O-methyltransferase-like	2	2	1	0.150006	-0.127919	0.582846	0.246611	0.193002	0.0490721
sp	O14756	8630	HSD17B6	hydroxysteroid (17-beta) dehydrogenase 6	3	2	2	-0.771216	0	0	0.0322719	1	1
sp	Q86WV1	8631	SKAP1	src kinase associated phosphoprotein 1	3	2	2	-0.681836	0	0.350497	0.0398515	1	0.101716
tr	D6REQ6	8635	RNASET2	#N/A	2	1	2	0	0.625369	0	1	0.0305808	1
sp	O43805	8636	SSNA1	Sjogren syndrome nuclear autoantigen 1	2	1	2	0.266269	0.747185	-0.2011	0.138308	0.0187229	0.186272
sp	Q15646	8638	OASL	2'-5'-oligoadenylate synthetase-like	3	2	3	-0.717542	0.238909	-0.651729	0.0365696	0.20681	0.0399099
sp	Q16853	8639	AOC3	amine oxidase, copper containing 3	3	3	2	-1.29931	-1.64998	-0.463244	0.0103927	0.00655303	0.0679401
tr	B4DL37	8644	#N/A	#N/A	3	2	2	-1.2778	0.386326	-0.352817	0.0108615	0.100714	0.0991537
sp	P42330	8644	AKR1C3	aldo-keto reductase family 1, member C3	3	2	2	-0.89799	0.332461	-0.393935	0.0225825	0.132933	0.0856433
sp	P63167	8655	DYNLL1	dynein, light chain, LC8-type 1	1	2	2	2.02995	0.198013	-0.282417	0.00265677	0.248079	0.129746
sp	O95271	8658	TNKS	tankyrase, TRF1-interacting ankyrin-related ADP-ribose polymerase	2	1	2	-0.0598242	0.53432	0	0.382653	0.0465733	1
sp	Q9Y6R1	8671	SLC4A4	solute carrier family 4 (sodium bicarbonate cotransporter), member 4	2	2	3	-0.424402	-0.410462	-0.917075	0.072436	0.0693529	0.0188679
sp	Q9BV40	8673	VAMP8	vesicle-associated membrane protein 8	2	1	2	0.254049	0.549876	-0.194878	0.146747	0.0439209	0.191707
sp	O14662	8675	STX16	syntaxin 16	2	1	2	0.100442	0.591007	-0.232089	0.327955	0.0354956	0.162978
sp	Q8N4A0	8693	GALNT4	polypeptide N-acetylgalactosaminyltransferase 4	2	2	3	0	0	-0.759836	1	1	0.0288066
sp	O60513	8702	B4GALT4	UDP-Gal:betaGlcNAc beta 1,4- galactosyltransferase, polypeptide 4	2	2	3	0.121703	0	-0.795598	0.286618	1	0.0263996
sp	Q9UBT7	8727	CTNNAL1	catenin (cadherin-associated protein), alpha-like 1	2	2	3	-0.0341774	-0.542275	-0.696666	0.549482	0.0502399	0.0350959
sp	O43148	8731	RNMT	RNA (guanine-7-) methyltransferase	2	1	2	0.226499	0.738956	0.495817	0.169721	0.019425	0.0630484
sp	Q9UKX3	8735	MYH13	myosin, heavy chain 13, skeletal muscle	3	3	2	-1.10115	-0.57384	-0.0121452	0.0147685	0.0462965	0.807784
sp	Q13444	8751	ADAM15	ADAM metallopeptidase domain 15	2	2	3	-0.00821556	0.310071	-0.568749	0.831803	0.147833	0.0494604
sp	Q04900	8763	CD164	CD164 molecule, sialomucin	1	2	2	0.900474	-0.298977	0	0.0160969	0.0974373	1
sp	O95407	8771	#N/A	#N/A	1	2	2	1.21126	0	0	0.00890799	1	1
sp	O00757	8789	FBP2	fructose-1,6-bisphosphatase 2	3	2	3	-1.17121	-0.286694	-0.959957	0.0129713	0.100558	0.0170821
sp	Q96I99	8801	SUCLG2	succinate-CoA ligase, GDP-forming, beta subunit	3	2	2	-0.608331	0.00203659	-0.476849	0.0459465	0.976791	0.0654554
sp	O75629	8804	CREG1	cellular repressor of E1A-stimulated genes 1	2	2	1	0.412814	-0.00863734	0.6768	0.068529	0.872567	0.0389005
sp	Q92820	8836	GGH	gamma-glutamyl hydrolase (conjugase, folylpolygammaglutamyl hydrolase)	1	1	1	1.58404	3.58064	1.29122	0.0048447	0.000312049	0.0132774
sp	O43490	8842	PROM1	prominin 1	1	2	2	0.706538	0.441473	-0.376571	0.0266458	0.0741896	0.0913891
sp	O43150	8853	ASAP2	ArfGAP with SH3 domain, ankyrin repeat and PH domain 2	2	2	3	0	0.0732476	-0.599538	1	0.446152	0.0455004
sp	Q9Y6R7	8857	#N/A	#N/A	1	2	2	0.903852	-0.14018	0.164018	0.0159406	0.181456	0.225639
sp	P22891	8858	PROZ	protein Z, vitamin K-dependent plasma glycoprotein	1	2	2	0.564781	0	0	0.0389138	1	1
sp	P49842	8859	STK19	serine/threonine kinase 19	3	2	2	-1.14281	0.266828	-0.225258	0.0139871	0.182159	0.166473
sp	O75794	8872	CDC123	cell division cycle 123	1	1	2	0.511123	0.621109	0.352409	0.0461028	0.031751	0.100862
sp	O95497	8876	VNN1	vanin 1	2	2	1	0.43074	0.136767	1.73956	0.0629029	0.316418	0.00691047
sp	O95470	8879	SGPL1	sphingosine-1-phosphate lyase 1	2	1	2	0.17422	0.564331	0.540546	0.217464	0.0402543	0.0552838
sp	Q96AE4	8880	FUBP1	far upstream element (FUSE) binding protein 1	2	1	2	0	0.578556	0	1	0.0376799	1
sp	P41223	8896	BUD31	BUD31 homolog (S. cerevisiae)	2	1	2	0.311876	0.519344	0.0646223	0.111194	0.0497718	0.463157
sp	O43556	8910	SGCE	sarcoglycan, epsilon	3	3	2	-0.650876	-0.714736	0.0275741	0.0424302	0.0352615	0.750757
sp	O75563	8935	SKAP2	src kinase associated phosphoprotein 2	2	2	1	0.277161	-0.0868054	0.853463	0.13026	0.258689	0.0265549
sp	O15460	8974	P4HA2	prolyl 4-hydroxylase, alpha polypeptide II	2	1	1	0.263351	0.697255	0.627293	0.140105	0.0238717	0.0435593
sp	O60568	8985	PLOD3	procollagen-lysine, 2-oxoglutarate 5-dioxygenase 3	2	1	2	0.333904	0.623152	0.309035	0.100645	0.0310489	0.118643
sp	O95210	8987	STBD1	starch binding domain 1	2	2	3	-0.241033	0.00321682	-0.999052	0.132995	0.958536	0.0159174
sp	Q13228	8991	SELENBP1	selenium binding protein 1	3	2	3	-1.1655	-0.424608	-0.753128	0.0132838	0.0668565	0.0291948
sp	O75594	8993	PGLYRP1	peptidoglycan recognition protein 1	1	2	1	1.09188	-0.206252	1.5563	0.0106271	0.133089	0.00838574
sp	O95833	9022	CLIC3	chloride intracellular channel 3	2	1	3	0.122783	0.87709	-0.694851	0.284821	0.0123259	0.0352512
sp	Q9H939	9050	PSTPIP2	proline-serine-threonine phosphatase interacting protein 2	2	1	2	0.246254	0.801225	-0.281332	0.153389	0.0157585	0.130134
sp	Q8NFJ5	9052	GPRC5A	G protein-coupled receptor, class C, group 5, member A	1	1	1	1.89107	1.49163	1.59384	0.00328189	0.00296446	0.00807516
sp	Q92536	9057	SLC7A6	solute carrier family 7 (amino acid transporter light chain, y+L system), member 6	1	1	2	0.794514	1.43935	0.338098	0.0209416	0.00335453	0.106608
sp	O43252	9061	PAPSS1	3'-phosphoadenosine 5'-phosphosulfate synthase 1	2	1	2	0.142844	0.676508	-0.178512	0.254581	0.0249639	0.20646
sp	O43581	9066	SYT7	synaptotagmin VII	2	1	1	0	0.701163	1.18107	1	0.0236377	0.0154515
sp	O14602	9086	EIF1AY	eukaryotic translation initiation factor 1A, Y-linked	2	1	2	0	0.618456	0	1	0.032063	1
sp	Q15493	9104	RGN	regucalcin	3	3	2	-0.718965	-1.09489	-0.252014	0.0364915	0.0164606	0.147216
sp	Q16352	9118	INA	internexin neuronal intermediate filament protein, alpha	2	3	3	-0.552145	-1.44768	-1.69455	0.0524525	0.00895293	0.00357869
sp	O15427	9123	SLC16A3	solute carrier family 16 (monocarboxylate transporter), member 3	2	1	2	0.390033	0.981231	0.221586	0.076343	0.00881538	0.169345
sp	O00151	9124	PDLIM1	PDZ and LIM domain 1	1	2	2	0.828193	0.0922616	-0.447281	0.0189099	0.397316	0.0721329
sp	O43761	9143	SYNGR3	synaptogyrin 3	3	2	2	-0.618309	-0.259156	0	0.0452432	0.110933	1
sp	Q9NR30	9188	DDX21	DEAD (Asp-Glu-Ala-Asp) box helicase 21	1	1	1	0.896472	0.547116	0.733274	0.0164876	0.044311	0.0336983
sp	O15075	9201	DCLK1	doublecortin-like kinase 1	2	3	2	-0.337549	-0.633322	0.174271	0.0957218	0.0407224	0.214069
sp	O95292	9217	VAPB	VAMP (vesicle-associated membrane protein)-associated protein B and C	2	1	2	-0.0239692	0.623298	-0.268965	0.647861	0.0309709	0.136967
sp	Q14978	9221	NOLC1	nucleolar and coiled-body phosphoprotein 1	1	2	1	0.693539	0.339265	4.38458	0.0278961	0.127394	0.000232937
sp	Q96QZ7	9223	MAGI1	membrane associated guanylate kinase, WW and PDZ domain containing 1	2	2	3	-0.289484	0.205279	-0.575817	0.110959	0.241214	0.048451
sp	Q8ND90	9240	PNMA1	paraneoplastic Ma antigen 1	3	2	2	-0.740003	-0.363066	-0.0497513	0.0347724	0.0804306	0.509822
sp	O95395	9245	GCNT3	glucosaminyl (N-acetyl) transferase 3, mucin type	2	2	1	0.0246015	0.413177	1.17695	0.728267	0.0865156	0.0156844
sp	O14933	9246	UBE2L6	ubiquitin-conjugating enzyme E2L 6	2	2	1	0.0166298	0.269663	0.743624	0.825552	0.179662	0.0332324
sp	Q9Y4C4	9258	MFHAS1	malignant fibrous histiocytoma amplified sequence 1	1	2	2	0.729735	0	0	0.0246923	1	1
sp	Q9NR12	9260	PDLIM7	PDZ and LIM domain 7 (enigma)	3	3	3	-1.67006	-2.03013	-0.744452	0.00515726	0.00358856	0.0297383
sp	Q9Y653	9289	GPR56	G protein-coupled receptor 56	1	1	1	0.622324	1.31033	0.874089	0.0332096	0.00429067	0.0255455
sp	Q92953	9312	KCNB2	potassium voltage-gated channel, Shab-related subfamily, member 2	2	3	2	0	-0.673052	0	1	0.038304	1
sp	Q96BW5	9317	PTER	phosphotriesterase related	3	2	2	-0.687133	-0.224267	-0.197503	0.0394608	0.126536	0.189067
sp	Q15645	9319	TRIP13	thyroid hormone receptor interactor 13	1	1	2	0.657929	1.69993	0.126017	0.030631	0.00202832	0.275254
sp	Q15649	9326	ZNHIT3	zinc finger, HIT-type containing 3	2	1	2	0	0.52675	0	1	0.0483676	1
sp	O43286	9334	B4GALT5	UDP-Gal:betaGlcNAc beta 1,4- galactosyltransferase, polypeptide 5	2	1	2	0.126672	0.859748	-0.190422	0.277632	0.0131061	0.197376
sp	P62829	9349	RPL23	ribosomal protein L23	2	2	1	0.188953	0.315634	0.8933	0.202149	0.143933	0.0245361
sp	Q99805	9375	TM9SF2	transmembrane 9 superfamily member 2	1	2	3	0.626787	0.124782	-0.586701	0.0328189	0.335609	0.0464322
sp	O75791	9402	GRAP2	GRB2-related adaptor protein 2	2	2	1	0	0	0.716482	1	1	0.0351735
sp	Q9Y5Y5	9409	PEX16	peroxisomal biogenesis factor 16	2	2	1	0.205551	0.134678	0.663605	0.187302	0.319148	0.0397546
sp	O95864	9415	FADS2	fatty acid desaturase 2	2	1	2	0	1.45724	0	1	0.00327651	1
sp	Q9UNQ0	9429	ABCG2	ATP-binding cassette, sub-family G (WHITE), member 2 (Junior blood group)	2	2	1	-0.564261	0	1.22153	0.050713	1	0.0146751
sp	Q9Y287	9445	ITM2B	integral membrane protein 2B	1	2	2	0.788591	0.407756	0.373147	0.0210979	0.089324	0.0937961
sp	Q5TD97	9457	FHL5	four and a half LIM domains 5	3	2	1	-0.792858	-0.423136	0.665312	0.0301621	0.0671685	0.0395993
sp	Q9H944	9477	MED20	mediator complex subunit 20	2	1	2	0.146734	0.559737	-0.192241	0.250049	0.0415025	0.195124
sp	O75439	9512	PMPCB	peptidase (mitochondrial processing) beta	2	1	2	0.23401	0.53582	0.253459	0.162219	0.0462613	0.148226
sp	Q99988	9518	GDF15	growth differentiation factor 15	1	2	1	1.25567	0	0.906402	0.00812659	1	0.0239149
sp	Q9BXS4	9528	TMEM59	transmembrane protein 59	1	1	2	0.858839	0.765688	0.0778408	0.0179723	0.0177088	0.401506
sp	O95817	9531	BAG3	BCL2-associated athanogene 3	3	3	2	-0.572871	-0.814635	-0.263286	0.0489158	0.0290986	0.14116
sp	O95816	9532	BAG2	BCL2-associated athanogene 2	2	3	2	-0.423291	-0.957048	0.0692485	0.0725923	0.0209853	0.442193
tr	F5H2M4	9534	ZNF254	#N/A	2	3	2	0	-1.46112	0	1	0.0088934	1
sp	Q53FA7	9540	TP53I3	tumor protein p53 inducible protein 3	2	1	2	0.170467	0.52716	-0.0699727	0.22184	0.0482896	0.410979
sp	O95716	9545	RAB3D	RAB3D, member RAS oncogene family	2	2	3	0.196231	0	-0.862894	0.195038	0.996142	0.0218185
sp	O95715	9547	CXCL14	chemokine (C-X-C motif) ligand 14	2	2	1	-0.354003	-0.0465183	0.615595	0.0916585	0.433904	0.0450346
sp	O75348	9550	ATP6V1G1	ATPase, H+ transporting, lysosomal 13kDa, V1 subunit G1	1	2	2	0.69237	0.227897	0.307347	0.0280524	0.216718	0.119342
sp	O15516	9575	CLOCK	clock circadian regulator	2	3	2	0	-1.16617	0	1	0.0145103	1
sp	Q14498	9584	RBM39	RNA binding motif protein 39	2	1	2	0.228078	0.588928	0.181966	0.168002	0.0358856	0.205528
sp	Q96Q89	9585	KIF20B	kinesin family member 20B	2	1	2	0	0.751608	0	1	0.0184109	1
sp	Q02952	9590	AKAP12	A kinase (PRKA) anchor protein 12	2	3	2	-0.553879	-0.781556	0.0971742	0.0521977	0.0306588	0.337914
sp	P13667	9601	PDIA4	protein disulfide isomerase family A, member 4	2	2	3	-0.231654	-0.326945	-0.616096	0.137527	0.089402	0.0439475
sp	Q16568	9607	CARTPT	CART prepropeptide	3	3	2	-1.89722	-2.8999	0	0.00312561	0.000936147	1
sp	Q9Y2T3	9615	GDA	guanine deaminase	3	2	2	-0.86396	0	0	0.0243016	1	1
sp	P05161	9636	ISG15	ISG15 ubiquitin-like modifier	2	1	1	-0.386453	0.613721	1.22064	0.0823598	0.0328432	0.0147527
sp	Q92539	9663	LPIN2	lipin 2	2	2	3	-0.20555	0.412243	-0.634438	0.152608	0.0867496	0.0413076
sp	O60841	9669	EIF5B	eukaryotic translation initiation factor 5B	2	1	2	0.195432	0.682971	0.0494353	0.19621	0.0245739	0.563087
sp	O60284	9705	ST18	suppression of tumorigenicity 18, zinc finger	2	3	2	0	-1.74447	0	1	0.00561688	1
sp	O94886	9725	TMEM63A	transmembrane protein 63A	1	1	2	0.619128	0.623515	-0.264441	0.0337566	0.0308928	0.140539
sp	O75154	9727	RAB11FIP3	RAB11 family interacting protein 3 (class II)	2	2	1	-0.272079	-0.236733	1.07956	0.118226	0.121153	0.0177032
sp	Q6ZU52	9729	KIAA0408	KIAA0408	3	3	2	-0.873746	-1.30849	-0.502474	0.0236765	0.0113118	0.0600202
sp	Q5JY77	9737	GPRASP1	G protein-coupled receptor associated sorting protein 1	3	2	2	-0.614498	0	0	0.0455558	1	1
sp	Q15012	9741	LAPTM4A	lysosomal protein transmembrane 4 alpha	1	2	2	0.710901	0.37431	0	0.026177	0.107111	1
sp	Q92544	9777	TM9SF4	transmembrane 9 superfamily protein member 4	2	1	2	0.301328	0.562726	-0.491762	0.117132	0.0406444	0.0621943
sp	Q15388	9804	TOMM20	translocase of outer mitochondrial membrane 20 homolog (yeast)	2	1	2	0.475043	0.644474	0.324322	0.0525103	0.0278504	0.112043
sp	Q12765	9805	SCRN1	secernin 1	3	3	2	-0.838233	-0.579766	-0.165845	0.0260207	0.0457152	0.220048
sp	Q92551	9807	IP6K1	inositol hexakisphosphate kinase 1	1	2	2	0.608298	0	-0.0453211	0.0348506	1	0.538939
sp	Q14691	9837	GINS1	GINS complex subunit 1 (Psf1 homolog)	2	1	2	0	0.528631	0	1	0.0480555	1
sp	A2RU30	9840	TESPA1	thymocyte expressed, positive selection associated 1	3	2	2	-0.811202	0	0	0.0282868	1	1
sp	Q9BQS7	9843	HEPH	hephaestin	2	2	1	0.381778	0.100395	1.50114	0.0798593	0.378827	0.0091622
sp	O14523	9854	C2CD2L	C2CD2-like	2	3	2	-0.103759	-0.817718	0.25915	0.255597	0.0287865	0.14512
sp	Q5VT06	9857	CEP350	centrosomal protein 350kDa	1	2	2	1.35108	0	0	0.00695448	1	1
sp	O60343	9882	TBC1D4	TBC1 domain family, member 4	1	2	2	0.6485	0.218924	0.203587	0.0316468	0.226314	0.183322
sp	Q9H1P3	9885	OSBPL2	oxysterol binding protein-like 2	2	1	2	-0.040579	0.741092	0	0.49705	0.019191	1
sp	Q9UBG0	9902	MRC2	mannose receptor, C type 2	2	2	1	0.189144	0.292318	0.653903	0.201758	0.161641	0.0404535
tr	B4E3W3	9913	#N/A	#N/A	2	1	2	0	0.772664	0	1	0.0175528	1
tr	J3KNL6	9919	SEC16A	#N/A	2	2	3	0.151646	0.478826	-0.640176	0.244188	0.0613176	0.040997
sp	P42331	9938	ARHGAP25	Rho GTPase activating protein 25	2	2	1	0	-0.258396	0.653901	1	0.111323	0.0405311
sp	Q9UGH3	9962	SLC23A2	solute carrier family 23 (ascorbic acid transporter), member 2	1	2	2	0.613374	-0.19781	-0.120782	0.0342254	0.138394	0.282553
sp	P62877	9978	RBX1	ring-box 1, E3 ubiquitin protein ligase	1	2	2	0.825167	0.437193	0.0369579	0.0192225	0.0758279	0.664337
sp	O14979	9987	HNRNPDL	heterogeneous nuclear ribonucleoprotein D-like	2	1	2	0.189804	0.667356	0.0296208	0.201367	0.02551	0.733209
sp	Q9UKL3	9994	#N/A	#N/A	2	3	2	-0.00716754	-1.35842	0.561945	0.848056	0.00998557	0.0521003
sp	Q9UQQ1	10004	NAALADL1	N-acetylated alpha-linked acidic dipeptidase-like 1	2	2	1	0	0	2.04562	1	1	0.00427052
sp	O14734	10005	ACOT8	acyl-CoA thioesterase 8	2	1	2	0.053031	0.560794	0.2663	0.496425	0.0410344	0.140073
sp	P46926	10007	GNPDA1	glucosamine-6-phosphate deaminase 1	2	2	1	-0.15251	-0.250283	0.630541	0.192616	0.114756	0.0431711
sp	Q9UBN7	10013	HDAC6	histone deacetylase 6	2	1	2	0.0286404	0.672471	-0.261688	0.686228	0.025276	0.142014
sp	Q8N5H7	10044	SH2D3C	SH2 domain containing 3C	2	2	1	-0.0980549	0	1.74289	0.267396	1	0.00675518
sp	Q9BRG2	10045	SH2D3A	SH2 domain containing 3A	2	2	3	0	0.24736	-0.990574	1	0.198931	0.0160727
sp	Q9UBE0	10055	SAE1	SUMO1 activating enzyme subunit 1	2	1	2	0.103703	0.565681	0.120628	0.319828	0.0398643	0.285892
tr	F5GWV9	10071	#N/A	#N/A	1	2	2	0.782475	0	0	0.0214886	1	1
sp	O43854	10085	EDIL3	EGF-like repeats and discoidin I-like domains 3	2	2	1	0.132791	0	0.621971	0.268256	1	0.0442581
sp	O60635	10103	TSPAN1	tetraspanin 1	1	2	2	1.11789	0.271562	-0.448013	0.0102364	0.17818	0.0720553
sp	Q9HBY8	10110	SGK2	serum/glucocorticoid regulated kinase 2	2	3	2	0	-0.863897	-0.33043	1	0.025588	0.107772
sp	Q9HCU5	10113	PREB	prolactin regulatory element binding	2	1	2	0.199735	0.557947	-0.106873	0.192069	0.0418926	0.306701
sp	P42704	10128	LRPPRC	leucine-rich pentatricopeptide repeat containing	1	2	2	0.552775	0.311667	0.498903	0.0405548	0.146195	0.0625049
sp	Q12931	10131	TRAP1	TNF receptor-associated protein 1	1	2	2	0.624775	0.101189	0.56698	0.0330533	0.377813	0.0511686
sp	P43490	10135	NAMPT	nicotinamide phosphoribosyltransferase	1	2	2	1.15788	0	0.31152	0.00953311	0.996142	0.117323
sp	Q14213	10148	EBI3	Epstein-Barr virus induced 3	3	2	2	-1.15703	0	0.164154	0.0134401	1	0.225483
sp	O60486	10154	PLXNC1	plexin C1	2	2	1	0.328308	-0.0375447	0.975368	0.103536	0.509732	0.0212749
sp	Q13263	10155	TRIM28	tripartite motif containing 28	1	2	2	0.500161	0.409916	0.292889	0.0488377	0.0882319	0.125786
sp	O43374	10156	RASA4	RAS p21 protein activator 4	2	3	2	0	-0.587567	0	1	0.0451691	1
sp	Q13113	10158	PDZK1IP1	PDZK1 interacting protein 1	1	2	1	1.34388	0	1.4245	0.00711076	1	0.0104045
sp	Q6P1A2	10162	LPCAT3	lysophosphatidylcholine acyltransferase 3	2	2	3	-0.242631	0.148306	-0.662659	0.13151	0.301283	0.0385123
sp	Q8NCG5	10164	CHST4	carbohydrate (N-acetylglucosamine 6-O) sulfotransferase 4	2	2	1	0	0	0.792738	1	1	0.0297383
sp	O14530	10190	TXNDC9	thioredoxin domain containing 9	2	1	2	0.108641	0.690313	0.0932277	0.309279	0.0240278	0.349251
sp	P61289	10197	PSME3	proteasome (prosome, macropain) activator subunit 3 (PA28 gamma; Ki)	1	1	2	0.75378	0.997073	0.527433	0.022817	0.00865936	0.0575355
sp	O60487	10205	MPZL2	myelin protein zero-like 2	2	3	2	-0.0968785	-0.549114	0	0.270443	0.0492257	1
sp	Q92954	10216	PRG4	proteoglycan 4	2	2	1	-0.0999348	-0.123726	1.44384	0.263176	0.199087	0.00993866
sp	Q99795	10223	GPA33	glycoprotein A33 (transmembrane)	2	2	1	0.176845	-0.112251	2.86836	0.213948	0.212349	0.00170821
sp	Q8N6Y2	10234	LRRC17	leucine rich repeat containing 17	3	2	2	-0.654912	0	0	0.041805	1	1
sp	Q7LDG7	10235	RASGRP2	RAS guanyl releasing protein 2 (calcium and DAG-regulated)	2	3	2	-0.35634	-0.602075	0	0.0910334	0.0432968	1
sp	Q15427	10262	SF3B4	splicing factor 3b, subunit 4, 49kDa	2	1	2	0.132164	0.543943	0.0859105	0.269349	0.0449351	0.373631
sp	O75934	10286	BCAS2	breast carcinoma amplified sequence 2	2	1	2	0.156441	0.552581	0.196632	0.236999	0.0429067	0.191863
sp	O60739	10289	EIF1B	eukaryotic translation initiation factor 1B	2	1	2	0.0876815	0.573953	0.00143758	0.360148	0.038538	0.947809
sp	Q15772	10290	SPEG	SPEG complex locus	3	3	2	-0.72226	-2.52734	-0.199863	0.0360227	0.00187229	0.187049
sp	P54108	10321	CRISP3	cysteine-rich secretory protein 3	1	2	2	0.603387	-0.420756	0	0.0355538	0.0677146	1
sp	Q9Y6F6	10335	MRVI1	murine retrovirus integration site 1 homolog	3	3	2	-0.579271	-0.808702	-0.361286	0.0482907	0.0296447	0.0962808
tr	C9JQE6	10351	#N/A	#N/A	3	3	2	-0.682426	-0.740125	-0.318055	0.0397734	0.0335453	0.113596
sp	O75607	10360	NPM3	nucleophosmin/nucleoplasmin 3	2	1	1	0.433312	0.903917	0.63236	0.0624341	0.0109217	0.0428605
sp	Q9NP66	10363	HMG20A	high mobility group 20A	1	2	1	2.03981	0.421772	1.40651	0.00250049	0.0817568	0.0107928
sp	P68371	10383	TUBB4B	tubulin, beta 4B class IVb	2	1	2	0.258456	0.765125	0	0.143002	0.0177868	0.934042
sp	Q9UQ03	10391	CORO2B	coronin, actin binding protein, 2B	2	3	3	-0.24551	-0.593973	-1.0568	0.130104	0.044311	0.013588
sp	Q9Y2Y8	10394	PRG3	proteoglycan 3	1	2	3	0.841459	0.1808	-0.641236	0.0184411	0.265008	0.0409193
sp	Q9Y2Q0	10396	ATP8A1	ATPase, aminophospholipid transporter (APLT), class I, type 8A, member 1	1	2	2	0.590429	-0.201942	-0.232597	0.0364134	0.135507	0.162513
sp	P24844	10398	MYL9	myosin, light chain 9, regulatory	3	3	2	-1.52359	-2.05644	-0.268813	0.00734518	0.0031985	0.137122
sp	O14777	10403	NDC80	NDC80 kinetochore complex component	2	1	2	0.24624	0.856894	0	0.153467	0.0134181	1
sp	Q14508	10406	WFDC2	WAP four-disulfide core domain 2	1	2	2	2.39834	0.270467	0	0.00132838	0.178648	1
sp	Q9BUD6	10417	SPON2	spondin 2, extracellular matrix protein	1	1	2	0.705484	1.2581	0.305595	0.0268021	0.00468074	0.120196
sp	Q9HCB6	10418	SPON1	spondin 1, extracellular matrix protein	3	3	2	-0.658758	-0.908626	-0.189443	0.0414143	0.0235597	0.198773
sp	O14613	10435	CDC42EP2	CDC42 effector protein (Rho GTPase binding) 2	2	3	2	-0.0265281	-0.551265	-0.0963343	0.622856	0.0489137	0.334886
sp	P13284	10437	IFI30	interferon, gamma-inducible protein 30	1	2	1	1.00084	0.44109	1.37889	0.0130494	0.0743457	0.0112586
sp	Q13901	10438	C1D	C1D nuclear receptor corepressor	2	1	2	0.369666	0.550669	-0.0684016	0.0837664	0.0436088	0.418511
sp	O00165	10456	HAX1	HCLS1 associated protein X-1	2	1	2	-0.152407	0.64606	-0.0843539	0.193006	0.0276943	0.36478
sp	Q9UQB8	10458	BAIAP2	BAI1-associated protein 2	2	1	2	0.125465	0.59894	-0.555874	0.279273	0.0345594	0.051945
sp	O00479	10473	HMGN4	high mobility group nucleosomal binding domain 4	2	3	2	-0.39487	-1.02117	0.328033	0.08025	0.0185669	0.110568
sp	O75718	10491	CRTAP	cartilage associated protein	2	2	1	0.422457	0.477044	0.771124	0.0650908	0.0617857	0.0312912
sp	O60506	10492	SYNCRIP	synaptotagmin binding, cytoplasmic RNA interacting protein	2	1	2	0.371167	0.64884	0.198008	0.0830631	0.0274603	0.189378
sp	Q9BQG0	10514	MYBBP1A	MYB binding protein (P160) 1a	1	1	2	0.559177	0.705248	0.402661	0.0397734	0.0227796	0.0847892
sp	Q9UBX5	10516	FBLN5	fibulin 5	1	2	1	0.795485	0.187923	1.13129	0.0208634	0.257752	0.0163056
sp	Q99828	10519	CIB1	calcium and integrin binding 1 (calmyrin)	2	1	2	0.407467	0.520119	0.0952925	0.0699355	0.0495378	0.34335
sp	O76041	10529	NEBL	nebulette	2	1	3	0.484427	1.23457	-0.82412	0.0511819	0.00491477	0.023682
sp	Q5JRX3	10531	PITRM1	pitrilysin metallopeptidase 1	2	1	2	0.269744	0.551721	0.131591	0.135495	0.0432188	0.267567
sp	O95994	10551	AGR2	anterior gradient 2	2	2	3	0	0	-1.39479	0.944794	1	0.00621166
sp	Q92747	10552	ARPC1A	actin related protein 2/3 complex, subunit 1A, 41kDa	2	2	3	-0.504141	-0.114506	-0.745018	0.0585271	0.209151	0.0296607
sp	O15120	10555	AGPAT2	1-acylglycerol-3-phosphate O-acyltransferase 2	2	1	2	0.220514	0.576325	-0.0796516	0.174878	0.037914	0.379222
sp	P78382	10559	SLC35A1	solute carrier family 35 (CMP-sialic acid transporter), member A1	2	1	3	0.355871	0.659987	-0.676325	0.0915804	0.0262901	0.0371923
sp	Q6UX06	10562	OLFM4	olfactomedin 4	1	1	1	3.76212	1.91047	2.46876	0.000312561	0.0012482	0.00256231
sp	O43927	10563	CXCL13	chemokine (C-X-C motif) ligand 13	3	3	1	-1.55231	-0.696841	1.06067	0.00703262	0.0370558	0.0182468
sp	P61916	10577	NPC2	Niemann-Pick disease, type C2	1	2	2	1.70621	0.380046	0.540282	0.00406329	0.103912	0.0554391
tr	E7EMZ9	10579	TACC2	#N/A	2	2	3	-0.0866807	-0.16839	-0.656644	0.293964	0.158365	0.0391335
sp	O76038	10590	SCGN	secretagogin, EF-hand calcium binding protein	3	2	1	-1.81425	-0.277962	0.991826	0.00375073	0.103912	0.0203432
sp	O95347	10592	SMC2	structural maintenance of chromosomes 2	2	1	2	0.179349	0.581703	0.128059	0.210744	0.0369778	0.272459
sp	Q76MJ5	10595	ERN2	endoplasmic reticulum to nucleus signaling 2	2	2	3	0.2496	0.335373	-0.664822	0.150342	0.130358	0.0382017
sp	O95433	10598	AHSA1	AHA1, activator of heat shock 90kDa protein ATPase homolog 1 (yeast)	2	1	2	0.279122	1.22733	0.203075	0.129713	0.00499278	0.184098
sp	P22234	10606	PAICS	phosphoribosylaminoimidazole carboxylase, phosphoribosylaminoimidazole succinocarboxamide synthetase	1	2	2	0.509155	0.319607	-0.216361	0.0469623	0.141046	0.172063
sp	Q92791	10609	LEPREL4	leprecan-like 4	2	1	2	0.424664	0.572638	0.271846	0.0642313	0.0386941	0.136734
sp	O94992	10614	HEXIM1	hexamethylene bis-acetamide inducible 1	2	1	2	0.0987646	0.548485	0.0671513	0.332721	0.0440769	0.453218
sp	O43493	10618	TGOLN2	trans-golgi network protein 2	1	2	1	0.509326	0.339968	0.618438	0.0468842	0.126614	0.0445687
sp	O95361	10626	TRIM16	tripartite motif containing 16	2	2	3	-0.00337573	0.0206493	-0.573764	0.897832	0.748059	0.0489168
sp	Q9H3M7	10628	TXNIP	thioredoxin interacting protein	2	3	2	-0.330692	-0.576804	0.243194	0.098066	0.0459492	0.154593
tr	B1ALD8	10631	#N/A	#N/A	3	2	2	-0.896569	-0.39775	0.234322	0.0227388	0.0724734	0.160106
sp	O75610	10637	LEFTY1	left-right determination factor 1	1	2	2	1.25063	0	0	0.00828287	1	1
sp	O00425	10643	IGF2BP3	insulin-like growth factor 2 mRNA binding protein 3	2	1	1	-0.051823	1.55542	1.73936	0.423051	0.00280844	0.00698812
sp	Q9Y6M1	10644	IGF2BP2	insulin-like growth factor 2 mRNA binding protein 2	2	1	3	-0.129099	0.537048	-0.711096	0.217933	0.0460272	0.0334653
sp	Q96RR4	10645	CAMKK2	calcium/calmodulin-dependent protein kinase kinase 2, beta	2	3	2	-0.166217	-0.654838	-0.0271175	0.182458	0.0394742	0.666822
sp	O43291	10653	SPINT2	serine peptidase inhibitor, Kunitz type, 2	2	1	2	0	1.10236	0	1	0.006397	1
sp	Q15126	10654	PMVK	phosphomevalonate kinase	3	2	3	-1.85695	0.397231	-0.574695	0.00367259	0.0949409	0.0486839
tr	B5MCP5	10669	#N/A	#N/A	1	2	2	0.516214	0.0687244	0	0.0454776	0.45879	1
sp	Q99674	10669	CGREF1	cell growth regulator with EF-hand domain 1	2	2	3	0	0	-0.79689	1	1	0.0263219
sp	Q15125	10682	EBP	emopamil binding protein (sterol isomerase)	2	1	2	-0.368595	1.75903	0	0.087439	0.00163826	1
sp	Q9Y231	10690	FUT9	fucosyltransferase 9 (alpha (1,3) fucosyltransferase)	2	2	3	0	-0.143298	-1.63932	1	0.177634	0.00380464
sp	O75417	10721	POLQ	polymerase (DNA directed), theta	1	2	2	2.03724	0	0	0.00257863	1	1
sp	Q7Z5J4	10743	RAI1	retinoic acid induced 1	2	3	2	0.154655	-0.89872	0.222972	0.2395	0.0239498	0.168181
sp	O00533	10752	CHL1	cell adhesion molecule L1-like	3	2	2	-0.602187	0	-0.119902	0.0463372	1	0.284416
sp	O14815	10753	CAPN9	calpain 9	2	2	3	0	0	-1.1288	1	1	0.0112586
sp	O14908	10755	GIPC1	GIPC PDZ domain containing family, member 1	2	1	2	0.0804813	0.554774	-0.283392	0.384138	0.0424387	0.128892
sp	Q9UGL1	10765	KDM5B	lysine (K)-specific demethylase 5B	2	1	2	0	0.625839	0	1	0.0305028	1
sp	Q9Y450	10767	HBS1L	HBS1-like translational GTPase	2	3	2	-0.0208817	-0.615967	-0.174026	0.679898	0.0418926	0.210808
sp	P57081	10785	WDR4	WD repeat domain 4	1	2	2	0.520141	0.20213	0.410421	0.0450088	0.243632	0.0823822
sp	Q13576	10788	IQGAP2	IQ motif containing GTPase activating protein 2	2	2	3	-0.357167	-0.174943	-0.692297	0.0906427	0.153528	0.0354065
sp	O95183	10791	VAMP5	vesicle-associated membrane protein 5	2	3	2	-0.286838	-0.625181	0.210707	0.112053	0.0411905	0.178042
sp	Q6PUV4	10814	CPLX2	complexin 2	2	2	3	0	0.310755	-1.11972	1	0.147053	0.0115692
sp	Q8WUF5	10848	PPP1R13L	protein phosphatase 1, regulatory subunit 13 like	2	1	2	0.419448	0.832195	0.0178394	0.0660285	0.0141982	0.854569
sp	O15446	10849	CD3EAP	CD3e molecule, epsilon associated protein	2	3	2	0.263066	-1.53986	0.438491	0.14034	0.00756719	0.0752388
sp	Q9UKQ2	10863	ADAM28	ADAM metallopeptidase domain 28	3	2	2	-1.15326	-0.104814	-0.335296	0.0136745	0.221867	0.105676
sp	P02814	10879	SMR3B	submaxillary gland androgen regulated protein 3B	2	2	3	0	0	-1.03825	1	1	0.0141315
sp	P61026	10890	RAB10	RAB10, member RAS oncogene family	2	1	2	0.279982	0.72418	-0.121171	0.12905	0.02097	0.281463
sp	Q9Y5R2	10893	MMP24	matrix metallopeptidase 24 (membrane-inserted)	2	2	1	0	0	1.51631	1	1	0.00900691
sp	Q9Y5Y7	10894	LYVE1	lymphatic vessel endothelial hyaluronan receptor 1	3	2	3	-1.31321	0	-1.43876	0.010002	1	0.00543521
sp	O76095	10899	JTB	jumping translocation breakpoint	2	1	2	0.434836	0.976597	-0.332529	0.0618089	0.0088934	0.106763
sp	Q9UNF1	10916	MAGED2	melanoma antigen family D, 2	2	1	2	-0.0116739	0.80021	0.182501	0.78531	0.0160705	0.205063
sp	Q9Y235	10930	APOBEC2	apolipoprotein B mRNA editing enzyme, catalytic polypeptide-like 2	2	3	2	0	-0.697688	0	1	0.0367438	1
sp	Q9H4M9	10938	EHD1	EH-domain containing 1	3	3	2	-0.639214	-0.778436	-0.235455	0.043443	0.0309017	0.160776
sp	P24390	10945	KDELR1	KDEL (Lys-Asp-Glu-Leu) endoplasmic reticulum protein retention receptor 1	2	1	3	0.454707	0.622964	-0.59267	0.0569643	0.0311269	0.0458887
sp	Q15785	10953	TOMM34	translocase of outer mitochondrial membrane 34	2	1	2	0.234046	0.915265	0.0202505	0.162141	0.0106097	0.826384
sp	Q14554	10954	PDIA5	protein disulfide isomerase family A, member 5	2	2	3	-0.0522836	0.0320374	-0.651984	0.420863	0.653665	0.039677
sp	Q99848	10969	EBNA1BP2	EBNA1 binding protein 2	2	2	1	0.280451	0.401866	0.708784	0.128697	0.0919764	0.0357171
sp	Q07065	10970	CKAP4	cytoskeleton-associated protein 4	2	2	3	0.214364	0.33243	-0.584175	0.179644	0.133011	0.0470533
sp	Q15847	10974	ADIRF	adipogenesis regulatory factor	3	3	3	-1.72704	-1.63744	-1.59931	0.00461027	0.00670905	0.00427052
sp	Q96AC1	10979	FERMT2	fermitin family member 2	2	3	2	0	-1.32691	-0.153505	1	0.0109997	0.23317
sp	O75023	10990	LILRB5	leukocyte immunoglobulin-like receptor, subfamily B (with TM and ITIM domains), member 5	2	2	3	-0.158618	-0.105628	-1.11352	0.189021	0.221165	0.0117245
sp	P20132	10993	SDS	serine dehydratase	1	2	1	1.97183	0	1.89041	0.00273491	1	0.00543521
sp	Q5K4L6	11000	SLC27A3	solute carrier family 27 (fatty acid transporter), member 3	2	2	3	0.201203	-1.16e-07	-1.08392	0.190819	0.996138	0.012501
sp	O14975	11001	SLC27A2	solute carrier family 27 (fatty acid transporter), member 2	1	2	1	1.04951	0.203282	0.787933	0.011721	0.242852	0.0299713
sp	P48060	11010	GLIPR1	GLI pathogenesis-related 1	2	1	1	-0.138357	0.743254	0.728423	0.205587	0.019035	0.0339312
sp	Q9UBX7	11012	KLK11	kallikrein-related peptidase 11	1	2	3	0.929652	0.067376	-0.90932	0.0151592	0.464485	0.0190232
sp	O43731	11015	KDELR3	KDEL (Lys-Asp-Glu-Leu) endoplasmic reticulum protein retention receptor 3	1	1	3	0.564513	0.790021	-0.708986	0.038992	0.0167726	0.0337759
sp	Q13636	11031	RAB31	RAB31, member RAS oncogene family	2	2	1	0.302605	0.303674	0.804577	0.116351	0.152124	0.0290395
sp	Q16186	11047	ADRM1	adhesion regulating molecule 1	2	1	2	0.0288742	0.549039	-0.116616	0.683884	0.0439989	0.289619
sp	O43809	11051	NUDT21	nudix (nucleoside diphosphate linked moiety X)-type motif 21	2	1	2	0.272382	0.60442	0.168982	0.133464	0.0337013	0.219505
sp	Q9NZT2	11054	OGFR	opioid growth factor receptor	2	1	2	0.0326789	0.597698	0.312021	0.646767	0.0346374	0.117012
sp	P08910	11057	ABHD2	abhydrolase domain containing 2	2	1	3	-0.325098	1.11418	-0.680848	0.099707	0.00631899	0.0365712
sp	Q7Z7A1	11064	CNTRL	centriolin	2	3	2	-0.31043	-0.758325	-0.0692217	0.104395	0.031829	0.414007
sp	O00762	11065	UBE2C	ubiquitin-conjugating enzyme E2C	1	1	2	0.650098	1.17212	0.280319	0.0315687	0.00553887	0.132619
sp	Q16560	11066	SNRNP35	small nuclear ribonucleoprotein 35kDa (U11/U12)	2	3	2	0	-0.547753	-0.118446	1	0.0493037	0.287212
sp	Q8WZA2	11069	RAPGEF4	Rap guanine nucleotide exchange factor (GEF) 4	2	2	1	0	0	0.921403	1	1	0.0231384
sp	O94811	11076	TPPP	tubulin polymerization promoting protein	3	3	3	-1.06468	-0.932761	-1.33562	0.016175	0.0223115	0.00691047
sp	Q9UDY4	11080	DNAJB4	DnaJ (Hsp40) homolog, subfamily B, member 4	3	3	3	-0.800893	-0.984588	-0.581896	0.0293807	0.0195811	0.0476745
sp	P61964	11091	WDR5	WD repeat domain 5	2	1	2	0.255687	0.531274	-0.0181512	0.145419	0.0474314	0.748428
sp	O14578	11113	CIT	citron rho-interacting serine/threonine kinase	2	1	2	-0.357779	0.580982	0.0985142	0.0904864	0.0370558	0.334265
sp	Q7KYR7	11120	BTN2A1	butyrophilin, subfamily 2, member A1	3	2	2	-0.735334	-0.372506	-0.0691276	0.0351631	0.0784803	0.414784
sp	Q92990	11146	GLMN	glomulin, FKBP associated protein	1	2	2	0.493283	0.198794	-0.17904	0.0496972	0.247065	0.206072
sp	P31146	11151	CORO1A	coronin, actin binding protein, 1A	2	2	1	0.00855272	-0.332181	0.804534	0.933229	0.0880758	0.0291948
sp	Q9UKR5	11161	C14orf1	chromosome 14 open reading frame 1	2	2	3	0.0627924	0.445811	-0.799062	0.448056	0.0721613	0.0260113
sp	Q12841	11167	FSTL1	follistatin-like 1	2	2	1	0.308568	0.081426	0.956659	0.113147	0.421812	0.0222067
sp	O75717	11169	WDHD1	WD repeat and HMG-box DNA binding protein 1	2	1	2	0	0.625942	0.30809	1	0.0304248	0.119109
sp	Q9Y250	11178	LZTS1	leucine zipper, putative tumor suppressor 1	2	2	1	0	0	0.978164	1	1	0.021042
sp	Q9NNW5	11180	WDR6	WD repeat domain 6	1	2	2	1.62545	0.0626389	0.0725079	0.00476656	0.479853	0.426042
sp	O95050	11185	INMT	indolethylamine N-methyltransferase	2	3	2	0	-1.21598	0	1	0.0136521	1
sp	Q9UJ72	11199	ANXA10	annexin A10	3	2	3	-0.79282	0.2324	-0.727171	0.0302403	0.212271	0.0316018
sp	Q8NCL4	11226	GALNT6	polypeptide N-acetylgalactosaminyltransferase 6	2	2	3	0.0254832	0.341174	-1.26461	0.717953	0.125756	0.00846339
sp	Q7Z7M9	11227	GALNT5	polypeptide N-acetylgalactosaminyltransferase 5	1	2	3	0.640984	0.056763	-0.880933	0.0319594	0.503335	0.0208867
sp	Q9UGP8	11231	SEC63	SEC63 homolog (S. cerevisiae)	2	1	2	0.268311	0.533057	-0.290557	0.136433	0.0468854	0.12633
sp	Q9Y2D0	11238	CA5B	carbonic anhydrase VB, mitochondrial	2	2	1	-0.0484954	0	0.608899	0.440086	1	0.0461992
sp	Q9UNF0	11252	PACSIN2	protein kinase C and casein kinase substrate in neurons 2	2	2	3	-0.0621558	-0.111744	-1.05441	0.37226	0.213051	0.0136657
sp	Q9UN76	11254	SLC6A14	solute carrier family 6 (amino acid transporter), member 14	1	2	2	0.902212	0.33966	0	0.0160188	0.126926	1
sp	Q99653	11261	CHP1	calcineurin-like EF-hand protein 1	2	2	3	-0.210009	0.507309	-1.01447	0.149873	0.0528143	0.0151409
sp	O94956	11309	SLCO2B1	solute carrier organic anion transporter family, member 2B1	2	3	2	-0.115314	-0.887003	0	0.235202	0.0247299	1
sp	Q9Y279	11326	VSIG4	V-set and immunoglobulin domain containing 4	2	2	3	0	-0.104933	-0.639776	1	0.221711	0.0410746
sp	O00154	11332	ACOT7	acyl-CoA thioesterase 7	2	1	2	0.366763	0.612184	0.231976	0.0858761	0.0329212	0.161969
tr	B8ZZ43	11335	CBX3	#N/A	3	2	2	-1.24342	0	0	0.0115648	1	1
sp	Q13185	11335	CBX3	chromobox homolog 3	1	1	2	0.630229	0.707236	0.293619	0.0325063	0.0225455	0.12501
tr	E7EWX8	11343	MGLL	#N/A	1	2	2	0.955157	0	0	0.0144559	1	1
sp	Q99685	11343	MGLL	monoglyceride lipase	1	2	2	0.567117	0	0	0.0386013	1	1
sp	Q14112	22795	NID2	nidogen 2 (osteonidogen)	2	3	2	-0.107443	-0.641158	0.251917	0.248955	0.0404881	0.148769
sp	Q9UKX5	22801	ITGA11	integrin, alpha 11	2	2	1	0.449353	0.400838	0.815484	0.0582926	0.0929126	0.0283407
sp	O14807	22808	MRAS	muscle RAS oncogene homolog	2	2	3	0	0	-0.739715	1	1	0.0303595
sp	Q8WV24	22822	PHLDA1	pleckstrin homology-like domain, family A, member 1	2	1	2	0	0.892774	0	1	0.0114678	1
sp	O94955	22836	RHOBTB3	Rho-related BTB domain containing 3	2	2	1	0.362749	0	0.614578	0.0879078	1	0.0452675
sp	Q53SF7	22837	COBLL1	cordon-bleu WH2 repeat protein-like 1	2	2	3	-0.522752	0	-0.632408	0.0554796	1	0.0414628
sp	Q8TCN5	22847	ZNF507	zinc finger protein 507	2	2	3	0	0	-0.893732	1	1	0.0198773
sp	Q9NYY8	22868	FASTKD2	FAST kinase domains 2	2	2	1	0.131461	0.0564243	0.696719	0.270756	0.504037	0.037037
sp	Q14914	22949	PTGR1	prostaglandin reductase 1	3	2	2	-0.666566	-0.17266	-0.0375169	0.0407111	0.155478	0.589409
sp	Q9ULW0	22974	TPX2	TPX2, microtubule-associated	2	1	2	0.357312	0.763987	0	0.0910334	0.0179428	1
sp	O95154	22977	AKR7A3	aldo-keto reductase family 7, member A3 (aflatoxin aldehyde reductase)	2	1	2	-0.317081	0.89892	-0.443183	0.102051	0.0111558	0.0728317
tr	D3DQ30	22996	TTC39A	#N/A	2	2	3	0.311791	0.093318	-1.0281	0.11135	0.395288	0.0146751
sp	O60336	23005	MAPKBP1	mitogen-activated protein kinase binding protein 1	3	2	2	-0.696776	0	0	0.038445	1	1
sp	Q8WX93	23022	PALLD	palladin, cytoskeletal associated protein	3	3	2	-0.771073	-1.05439	-0.0016756	0.0323501	0.0175528	0.914201
sp	O15018	23037	PDZD2	PDZ domain containing 2	3	2	2	-0.805905	0	0	0.0287556	1	1
sp	Q8N5D0	23038	WDTC1	WD and tetratricopeptide repeats 1	2	3	2	0	-1.15517	-0.169849	1	0.0150564	0.215545
sp	Q6P996	23042	PDXDC1	pyridoxal-dependent decarboxylase domain containing 1	2	2	3	0.485591	0.356571	-0.72607	0.0510256	0.11577	0.0316795
sp	Q96RU3	23048	FNBP1	formin binding protein 1	3	3	2	-0.64576	-1.34317	0.22096	0.0429771	0.0104536	0.169734
sp	Q8N766	23065	EMC1	ER membrane protein complex subunit 1	2	1	2	0.363851	0.531786	-0.363213	0.0872827	0.0473534	0.0958149
sp	Q9UPS6	23067	SETD1B	SET domain containing 1B	2	3	2	-0.0450539	-0.689804	0	0.46259	0.0374459	1
tr	B4DUB1	23097	#N/A	#N/A	1	1	2	0.719217	0.824671	0	0.0254737	0.0147443	1
sp	Q6SZW1	23098	SARM1	sterile alpha and TIR motif containing 1	2	3	2	-0.242725	-0.66583	-0.104406	0.131432	0.0390841	0.313922
sp	Q8N0X7	23111	SPG20	spastic paraplegia 20 (Troyer syndrome)	2	3	2	-0.252672	-0.580121	-0.0968063	0.126665	0.0456372	0.333256
sp	O94823	23120	ATP10B	ATPase, class V, type 10B	2	2	1	0.25127	-0.0379055	0.69194	0.149248	0.507548	0.0373476
sp	Q9Y2L6	23150	FRMD4B	FERM domain containing 4B	2	2	1	0	0	1.02109	1	1	0.0193338
sp	Q8N335	23171	GPD1L	glycerol-3-phosphate dehydrogenase 1-like	3	2	2	-0.692328	-0.0382735	-0.426703	0.0389138	0.502555	0.0766364
sp	Q14699	23180	RFTN1	raftlin, lipid raft linker 1	2	2	1	0.149059	0.133517	0.617779	0.247626	0.320786	0.0448016
sp	Q92575	23190	UBXN4	UBX domain protein 4	2	1	2	0.0948284	0.551231	0.0240795	0.342723	0.0434528	0.787251
sp	Q15050	23212	RRS1	RRS1 ribosome biogenesis regulator homolog (S. cerevisiae)	1	2	1	0.563604	0.458432	0.790858	0.0391483	0.0680267	0.029816
sp	Q8IWU6	23213	SULF1	sulfatase 1	1	1	1	0.627924	1.01853	1.68352	0.0327408	0.00811327	0.00753164
sp	Q86TI0	23216	TBC1D1	TBC1 (tre-2/USP6, BUB2, cdc16) domain family, member 1	2	3	2	-0.354171	-0.565499	0.25961	0.0915804	0.0471974	0.144576
sp	Q5JTH9	23223	RRP12	ribosomal RNA processing 12 homolog (S. cerevisiae)	1	2	2	0.520186	0.200521	0.445507	0.0449307	0.245661	0.0731423
sp	Q68CR1	23231	SEL1L3	sel-1 suppressor of lin-12-like 3 (C. elegans)	2	2	3	0.282345	0.00345303	-0.767857	0.127681	0.956118	0.0284184
sp	O60347	23232	TBC1D12	TBC1 domain family, member 12	1	2	2	1.24503	0	0	0.00836101	1	1
sp	Q14137	23246	BOP1	block of proliferation 1	1	2	2	0.591062	0.404661	0.430916	0.0363352	0.0904942	0.0771799
sp	O15068	23263	MCF2L	MCF.2 cell line derived transforming sequence-like	1	2	2	0.795488	0.209174	-0.379094	0.0207853	0.236767	0.0906903
sp	O94885	23328	SASH1	SAM and SH3 domain containing 1	3	2	2	-0.946226	0.0244967	0.123172	0.0204727	0.714436	0.282009
sp	Q9Y2I9	23329	TBC1D30	TBC1 domain family, member 30	3	2	2	-1.60173	0	0	0.00609494	1	1
sp	O15061	23336	SYNM	synemin, intermediate filament protein	3	3	3	-1.60334	-3.29329	-1.07254	0.0060168	0.000546086	0.0129668
sp	Q9BSJ8	23344	ESYT1	extended synaptotagmin-like protein 1	2	3	2	-0.299189	-0.697576	0.225023	0.107834	0.0368998	0.166473
sp	Q9UEG4	23361	ZNF629	zinc finger protein 629	2	1	2	0.11249	0.560051	0.0852332	0.301309	0.0413474	0.376891
sp	Q92542	23385	NCSTN	nicastrin	2	1	2	0.420127	0.538519	0.0121742	0.0659504	0.0457932	0.919559
sp	Q9NQ11	23400	ATP13A2	ATPase type 13A2	2	3	2	0.187515	-0.626208	0	0.203321	0.0410344	1
sp	P62166	23413	NCS1	neuronal calcium sensor 1	3	3	2	-0.836597	-0.951207	-0.133561	0.026177	0.0212973	0.261123
sp	Q15155	23420	NOMO1	NODAL modulator 1	2	1	2	0.209984	0.621713	0	0.183473	0.0313609	1
sp	Q9Y3Q3	23423	TMED3	transmembrane emp24 protein transport domain containing 3	1	2	3	0.749543	0.481416	-0.837423	0.0232077	0.0602255	0.0227502
tr	B4DTV6	23428	#N/A	#N/A	3	2	2	-0.831049	-0.249575	0	0.026724	0.115146	1
tr	F2Z2J4	23428	#N/A	#N/A	2	2	3	0	0	-0.674119	1	1	0.0374253
sp	P17081	23433	RHOQ	ras homolog family member Q	2	3	2	-0.142095	-0.613461	-0.1087	0.202149	0.0421266	0.30421
sp	Q9Y2D2	23443	SLC35A3	solute carrier family 35 (UDP-N-acetylglucosamine (UDP-GlcNAc) transporter), member A3	2	2	3	0	0.141673	-0.798669	1	0.309475	0.0261666
sp	Q8WWI5	23446	SLC44A1	solute carrier family 44 (choline transporter), member 1	2	2	3	-0.209147	0.21558	-0.629047	0.150576	0.229512	0.042084
sp	Q9UKU9	23452	ANGPTL2	angiopoietin-like 2	2	3	2	-0.252632	-0.670735	-0.436366	0.126744	0.0386941	0.0744623
sp	Q9NRK6	23456	ABCB10	ATP-binding cassette, sub-family B (MDR/TAP), member 10	2	2	1	0.171772	-0.166106	0.726474	0.220434	0.161563	0.0342418
sp	O95571	23474	ETHE1	ethylmalonic encephalopathy 1	1	2	2	0.62052	0.168607	0.430035	0.0333659	0.279128	0.0774905
sp	O00541	23481	PES1	pescadillo ribosomal biogenesis factor 1	1	1	2	0.668287	0.529178	0.55208	0.0299277	0.0478215	0.0538862
sp	P46952	23498	HAAO	3-hydroxyanthranilate 3,4-dioxygenase	3	2	2	-0.973123	-0.511164	0.0139024	0.0189881	0.0532044	0.899915
tr	G5E9F3	23523	#N/A	#N/A	2	3	2	0	-0.55063	0.130498	1	0.0489917	0.269664
sp	O95858	23555	TSPAN15	tetraspanin 15	2	2	3	-0.464978	0.0255285	-1.02856	0.0647783	0.705387	0.0145974
sp	Q9GZS9	23563	CHST5	carbohydrate (N-acetylglucosamine 6-O) sulfotransferase 5	2	2	1	0.463699	0.199469	1.48544	0.0543856	0.246597	0.00931749
sp	Q9UL40	23567	ZNF346	zinc finger protein 346	1	2	2	1.2424	0	0.184756	0.00843915	1	0.202733
sp	Q9UM07	23569	PADI4	peptidyl arginine deiminase, type IV	1	2	1	0.556453	-0.224439	0.780809	0.0401641	0.12638	0.0306701
sp	O94760	23576	DDAH1	dimethylarginine dimethylaminohydrolase 1	2	2	3	0.00779826	-0.0896229	-0.773753	0.944496	0.252838	0.0281854
sp	Q96IQ7	23584	VSIG2	V-set and immunoglobulin domain containing 2	3	2	3	-1.72832	0.407204	-1.03031	0.00453213	0.0896361	0.0145198
sp	O95786	23586	DDX58	DEAD (Asp-Glu-Ala-Asp) box polypeptide 58	2	2	1	-0.0420633	0.120028	0.579068	0.485251	0.343332	0.0494604
sp	Q9UHK6	23600	AMACR	alpha-methylacyl-CoA racemase	2	1	2	0.31524	0.627944	0	0.109318	0.0301907	1
sp	Q9Y5J5	23612	PHLDA3	pleckstrin homology-like domain, family A, member 3	1	3	2	0.776993	-0.545484	0	0.0218011	0.0499278	1
sp	Q9ULV8	23624	CBLC	Cbl proto-oncogene C, E3 ubiquitin protein ligase	1	2	2	0.566435	0.218088	0.035574	0.0386794	0.22725	0.676761
sp	Q9UKY0	23627	PRND	prion protein 2 (dublet)	1	2	2	1.37459	0	0	0.0064075	1	1
sp	Q9NZL4	23640	HSPBP1	HSPA (heat shock 70kDa) binding protein, cytoplasmic cochaperone 1	2	1	2	0.266971	0.607908	0.444155	0.137761	0.0333112	0.0736082
sp	Q8IV08	23646	PLD3	phospholipase D family, member 3	1	2	1	0.548364	0.422386	0.588857	0.0413362	0.0813668	0.0479851
sp	P53365	23647	ARFIP2	ADP-ribosylation factor interacting protein 2	2	2	3	-0.00521644	0.284746	-0.667788	0.874311	0.167726	0.0378135
sp	Q14134	23650	TRIM29	tripartite motif containing 29	1	1	2	1.43134	1.69679	0	0.00586052	0.00210633	1
sp	Q8NCC3	23659	PLA2G15	phospholipase A2, group XV	2	1	2	0	0.521024	0.275013	1	0.0491477	0.135337
sp	Q9UHP9	23676	SMPX	small muscle protein, X-linked	2	3	2	0	-3.46377	0	1	0.000312049	1
tr	H0YGA7	23705	#N/A	#N/A	3	2	3	-0.71989	0.353184	-0.813649	0.0364134	0.117798	0.0250019
sp	Q9Y6C9	23788	MTCH2	mitochondrial carrier 2	2	1	2	0.32403	0.634491	0.426854	0.105567	0.0286305	0.0781893
sp	O95239	24137	KIF4A	kinesin family member 4A	1	1	2	0.514779	0.905091	0.0163204	0.0458683	0.0108437	0.873204
sp	Q5VUA4	24149	ZNF318	zinc finger protein 318	2	3	2	0.122273	-1.4435	0.221246	0.285525	0.00897141	0.169578
sp	Q16769	25797	QPCT	glutaminyl-peptide cyclotransferase	2	2	1	0.345601	-0.0960754	0.855003	0.0958781	0.238171	0.0264772
tr	F5GXW6	25798	BRI3	#N/A	1	2	2	0.589362	0	0	0.0364915	1	1
sp	P29536	25802	LMOD1	leiomodin 1 (smooth muscle)	3	3	2	-1.67393	-2.23951	-0.534541	0.00507912	0.00226236	0.0554391
sp	O95379	25816	TNFAIP8	tumor necrosis factor, alpha-induced protein 8	2	3	2	-0.361787	-1.00976	-0.0527391	0.0894706	0.018879	0.492119
sp	O75953	25822	DNAJB5	DnaJ (Hsp40) homolog, subfamily B, member 5	2	3	2	0	-1.95179	0	1	0.00413465	1
sp	Q9Y5Z0	25825	BACE2	beta-site APP-cleaving enzyme 2	2	2	3	0.388128	0.0342146	-0.86015	0.0775151	0.638062	0.0218961
sp	Q9H8H3	25840	METTL7A	methyltransferase like 7A	2	3	2	-0.331012	-0.557823	-0.239625	0.0978316	0.0482896	0.157077
sp	Q9NR99	25878	MXRA5	matrix-remodelling associated 5	1	1	1	0.547957	0.818386	0.847291	0.0414925	0.0149003	0.0269431
sp	Q9NV06	25879	DCAF13	DDB1 and CUL4 associated factor 13	2	2	1	0.463251	0.29466	0.584947	0.0545419	0.159223	0.0485286
tr	D3YTG3	25890	ABI3BP	#N/A	2	3	2	0	-1.79642	0	1	0.00530483	1
tr	A8MQ58	25891	#N/A	#N/A	2	3	2	-0.364116	-0.558494	-0.410088	0.0884548	0.0481336	0.0814504
sp	Q6UB35	25902	MTHFD1L	methylenetetrahydrofolate dehydrogenase (NADP+ dependent) 1-like	1	2	2	0.714042	0.499342	0.521456	0.0260207	0.0549986	0.0584673
sp	Q8NFW9	25924	MYRIP	myosin VIIA and Rab interacting protein	2	2	3	0	0	-0.95492	1	1	0.0175479
sp	Q9H8H0	25926	NOL11	nucleolar protein 11	1	2	2	0.550231	0.350921	0.322723	0.0410236	0.118969	0.112819
sp	Q6X4U4	25928	SOSTDC1	sclerostin domain containing 1	3	2	2	-3.20475	0	0.0348021	0.000625122	1	0.684059
sp	Q8N490	25953	PNKD	paroxysmal nonkinesigenic dyskinesia	3	2	3	-0.812119	0.498105	-0.725894	0.0282086	0.0553107	0.0317571
sp	Q63ZY3	25959	KANK2	KN motif and ankyrin repeat domains 2	3	3	2	-1.24997	-0.916742	-0.106658	0.0113303	0.0230136	0.308021
sp	Q9P2D7	25981	DNAH1	dynein, axonemal, heavy chain 1	2	2	3	0	0.181953	-0.700218	1	0.263837	0.0345524
sp	Q8NEJ9	25983	NGDN	neuroguidin, EIF4E binding protein	2	1	2	0.396904	0.566682	0.531212	0.0729049	0.0397862	0.0564485
sp	Q9C075	25984	KRT23	keratin 23 (histone deacetylase inducible)	2	1	2	0	1.31014	0	1	0.0042942	1
sp	Q6UVY6	26002	MOXD1	monooxygenase, DBH-like 1	2	2	1	0.101895	0.10168	0.895268	0.324985	0.376487	0.0243808
sp	Q3LXA3	26007	DAK	dihydroxyacetone kinase 2 homolog (S. cerevisiae)	3	2	2	-0.948	-0.055811	0.19811	0.0203946	0.379608	0.1893
sp	Q8IYH5	26009	ZZZ3	zinc finger, ZZ-type containing 3	3	2	2	-0.721097	0	0	0.0362571	1	1
sp	Q9Y6X4	26049	FAM169A	family with sequence similarity 169, member A	2	2	3	0	0	-1.25833	1	1	0.00861868
sp	Q9NUI1	26063	DECR2	2,4-dienoyl CoA reductase 2, peroxisomal	1	2	2	1.12009	0	0.0370645	0.0101582	1	0.663406
sp	A6NI79	26112	CCDC69	coiled-coil domain containing 69	3	3	2	-0.748221	-0.741804	0	0.0341473	0.0333892	1
sp	Q9UGI8	26136	TES	testis derived transcript (3 LIM domains)	3	3	2	-0.731418	-1.11013	-0.497377	0.0354757	0.0159145	0.0606414
sp	O76021	26156	RSL1D1	ribosomal L1 domain containing 1	1	2	1	0.652992	0.428391	0.697393	0.0310217	0.0796505	0.0369594
sp	O43175	26227	PHGDH	phosphoglycerate dehydrogenase	3	3	3	-1.02024	-0.951332	-0.748029	0.0175816	0.0212193	0.0295054
sp	Q9UK22	26232	FBXO2	F-box protein 2	3	1	2	-0.904763	0.937384	-0.079831	0.0221137	0.00982954	0.378678
sp	Q9Y247	26240	FAM50B	family with sequence similarity 50, member B	2	1	2	0	0.622849	0	1	0.0312049	1
sp	Q9NRD1	26270	FBXO6	F-box protein 6	2	1	2	-0.195119	0.791973	0	0.158234	0.0166946	0.934042
sp	Q9NZJ4	26278	SACS	sacsin molecular chaperone	3	2	2	-0.653437	0.114965	0	0.0421957	0.351679	1
sp	Q9Y6K8	26289	AK5	adenylate kinase 5	2	2	3	0	0	-0.853307	1	1	0.0220514
sp	Q9NY28	26290	GALNT8	polypeptide N-acetylgalactosaminyltransferase 8	1	2	2	0.58195	0	0	0.0371948	1	1
sp	Q9UJY1	26353	HSPB8	heat shock 22kDa protein 8	3	3	3	-0.714786	-0.708475	-0.57098	0.0370385	0.0359636	0.0492274
sp	Q9BVP2	26354	GNL3	guanine nucleotide binding protein-like 3 (nucleolar)	2	1	2	0.366059	0.653253	0.256123	0.0862668	0.0269142	0.146828
sp	Q9NYT0	26499	PLEK2	pleckstrin 2	1	2	2	0.550369	-0.0576877	-0.0327497	0.0408674	0.370558	0.622642
sp	Q9NRA2	26503	SLC17A5	solute carrier family 17 (acidic sugar transporter), member 5	1	2	2	0.896995	0.316529	0.346446	0.0163313	0.143387	0.103502
sp	Q6P4Q7	26504	CNNM4	cyclin and CBS domain divalent metal cation transport mediator 4	2	1	2	0.269832	0.576247	-0.052688	0.135417	0.037992	0.49243
sp	Q9Y5J9	26521	TIMM8B	translocase of inner mitochondrial membrane 8 homolog B (yeast)	3	2	2	-0.833375	-0.201122	0	0.0264114	0.136209	1
sp	Q9NRM7	26524	LATS2	large tumor suppressor kinase 2	2	2	3	0	0	-0.57461	1	1	0.0487616
sp	O60565	26585	GREM1	gremlin 1, DAN family BMP antagonist	1	2	2	0.497998	0.186918	0.312598	0.0491502	0.258533	0.116624
tr	E9PD90	26586	#N/A	#N/A	2	1	2	0.0545603	1.14213	0	0.48697	0.00600694	1
sp	Q9UHE8	26872	STEAP1	six transmembrane epithelial antigen of the prostate 1	1	2	2	0.591225	0.0902728	-0.303463	0.0362571	0.401451	0.119652
sp	O60381	26959	HBP1	HMG-box transcription factor 1	2	2	3	0	0	-0.684954	1	1	0.0360276
sp	Q9Y639	27020	NPTN	neuroplastin	3	3	2	-0.79963	-0.821663	-0.391574	0.0294589	0.0282404	0.0862645
sp	Q9Y286	27036	SIGLEC7	sialic acid binding Ig-like lectin 7	1	2	1	0.714661	0	0.745413	0.0258644	1	0.0329218
sp	Q68CQ4	27042	DIEXF	digestive organ expansion factor homolog (zebrafish)	2	1	2	0.335852	0.580128	0.474345	0.0995507	0.0372118	0.0673189
sp	O95857	27075	TSPAN13	tetraspanin 13	1	2	2	0.516049	0.327404	-0.516833	0.0456339	0.136443	0.0577685
sp	O95274	27076	LYPD3	LY6/PLAUR domain containing 3	2	1	2	0	0.88715	0	1	0.0118579	1
sp	Q15846	27098	CLUL1	clusterin-like 1 (retinal)	2	3	2	0.0480738	-0.818059	0	0.527134	0.0287085	1
sp	Q9UBY9	27129	HSPB7	heat shock 27kDa protein family, member 7 (cardiovascular)	3	3	3	-0.943063	-1.87056	-1.11265	0.0205509	0.00491477	0.0118022
sp	P53367	27236	ARFIP1	ADP-ribosylation factor interacting protein 1	2	3	3	0.0456311	-1.56919	-0.780994	0.545497	0.00725514	0.0277195
sp	Q5VV41	27237	ARHGEF16	Rho guanine nucleotide exchange factor (GEF) 16	2	2	3	0.439655	0.402293	-0.728651	0.060715	0.0917424	0.0314465
sp	Q9UMS0	27247	NFU1	NFU1 iron-sulfur cluster scaffold	2	2	1	0	0.0839883	0.69821	0.944794	0.415337	0.0368041
sp	O43704	27284	SULT1B1	sulfotransferase family, cytosolic, 1B, member 1	2	2	1	-0.436583	0.166757	0.980293	0.0703262	0.280844	0.0208091
sp	O60575	27290	SPINK4	serine peptidase inhibitor, Kazal type 4	1	2	1	3.23506	0.474516	1.59661	0.000546982	0.0623318	0.00791987
sp	Q92485	27293	SMPDL3B	sphingomyelin phosphodiesterase, acid-like 3B	1	2	2	0.668418	-0.281653	0.405407	0.0298496	0.101884	0.0839351
sp	Q53GG5	27295	PDLIM3	PDZ and LIM domain 3	2	3	2	-0.359605	-1.35695	-0.132445	0.0900176	0.0100636	0.263064
sp	O15204	27299	ADAMDEC1	ADAM-like, decysin 1	1	2	2	4.25545	0	0	7.81e-05	1	1
tr	F8W785	27333	GOLIM4	#N/A	2	1	2	0	0.634955	0	1	0.0283965	1
sp	O43719	27336	HTATSF1	HIV-1 Tat specific factor 1	2	1	2	0.0768672	0.60796	-0.1351	0.396406	0.0332332	0.25856
sp	Q9UHG2	27344	PCSK1N	proprotein convertase subtilisin/kexin type 1 inhibitor	2	3	1	0.0330487	-0.94177	2.38923	0.641766	0.0217654	0.00310583
sp	Q5BJF2	27346	TMEM97	transmembrane protein 97	2	2	3	0	0.162976	-0.884326	1	0.285759	0.0203432
sp	Q96HU1	27352	SGSM3	small G protein signaling modulator 3	2	2	3	0.0369665	0.296188	-1.29177	0.609025	0.158287	0.00799752
sp	Q9Y6V0	27445	PCLO	piccolo presynaptic cytomatrix protein	3	2	2	-1.33948	0	0	0.00976753	1	1
sp	Q96BD0	28231	SLCO4A1	solute carrier organic anion transporter family, member 4A1	2	1	2	0	1.20823	0	1	0.00522682	1
sp	Q9H159	28513	CDH19	cadherin 19, type 2	3	2	2	-0.844385	0	0	0.0254737	1	1
sp	Q3YBM2	28959	TMEM176B	transmembrane protein 176B	2	2	1	0.0251843	0	1.31424	0.72186	1	0.0126563
sp	Q9Y2P4	28965	SLC27A6	solute carrier family 27 (fatty acid transporter), member 6	2	2	3	0	0	-1.32656	1	1	0.00722106
sp	Q9H7C9	28971	AAMDC	adipogenesis associated, Mth938 domain containing	3	3	2	-0.75737	-0.591173	-0.302148	0.033444	0.044467	0.120196
sp	Q9Y6A9	28972	SPCS1	signal peptidase complex subunit 1 homolog (S. cerevisiae)	1	2	2	1.27406	-0.225111	-0.53676	0.00765775	0.126068	0.0551285
sp	Q96A57	29058	TMEM230	transmembrane protein 230	2	1	2	0.0774066	0.526491	-0.108564	0.393905	0.0486016	0.30476
sp	Q9P032	29078	NDUFAF4	NADH dehydrogenase (ubiquinone) complex I, assembly factor 4	2	2	1	0.10876	0.163589	0.887699	0.30881	0.284979	0.0250019
sp	Q9NPD8	29089	UBE2T	ubiquitin-conjugating enzyme E2T (putative)	2	1	2	0.300958	0.864784	0	0.117289	0.012872	1
sp	Q3ZCW2	29094	LGALSL	lectin, galactoside-binding-like	2	1	2	-0.0393607	0.77896	-0.531081	0.50674	0.0172407	0.0560603
sp	Q9NRR4	29102	DROSHA	drosha, ribonuclease type III	2	3	2	0	-1.41002	0.00136913	1	0.00928346	0.947046
sp	Q8WXD2	29106	SCG3	secretogranin III	2	2	1	-0.00871948	0	1.61013	0.823208	1	0.00784222
sp	Q9ULZ3	29108	PYCARD	PYD and CARD domain containing	2	2	1	0.437639	0.281873	1.09578	0.0611057	0.169989	0.0172374
sp	Q9UI15	29114	TAGLN3	transgelin 3	2	2	3	0	0	-0.825789	1	1	0.0236043
sp	Q6UB99	29123	ANKRD11	ankyrin repeat domain 11	3	2	2	-1.07191	-0.061445	0.079493	0.0157062	0.349807	0.395683
sp	Q9H0H5	29127	RACGAP1	Rac GTPase activating protein 1	2	1	2	0	0.650158	0	1	0.0273043	1
sp	Q96T88	29128	UHRF1	ubiquitin-like with PHD and ring finger domains 1	1	1	2	0.549835	0.657506	0.104596	0.0411799	0.0264462	0.319279
tr	F5GXS1	29760	BLNK	#N/A	2	3	2	0	-0.765457	0	1	0.0312049	1
sp	Q9UKS6	29763	PACSIN3	protein kinase C and casein kinase substrate in neurons 3	3	3	3	-0.923194	-0.840258	-0.786959	0.0214104	0.0269142	0.0270984
sp	Q9NZR1	29767	TMOD2	tropomodulin 2 (neuronal)	2	3	2	-0.477688	-0.560077	0	0.0625122	0.0478995	1
sp	Q96SQ9	29785	CYP2S1	cytochrome P450, family 2, subfamily S, polypeptide 1	2	2	3	-0.456196	0.321866	-0.627786	0.0661848	0.139486	0.0422393
sp	Q9NZI6	29842	TFCP2L1	transcription factor CP2-like 1	2	2	3	-0.0608169	0.0723507	-0.66161	0.378355	0.448336	0.0386676
sp	Q9Y673	29880	ALG5	ALG5, dolichyl-phosphate beta-glucosyltransferase	1	2	2	0.698879	-0.115429	-0.303953	0.0271147	0.208293	0.119342
sp	Q13823	29889	GNL2	guanine nucleotide binding protein-like 2 (nucleolar)	2	1	2	0.254119	0.533506	0.455702	0.146669	0.0468073	0.0715118
sp	O00418	29904	EEF2K	eukaryotic elongation factor-2 kinase	2	2	3	-0.188387	-0.0934087	-0.612229	0.163469	0.243944	0.0443357
sp	Q6P5Z2	29941	PKN3	protein kinase N3	3	2	2	-1.18203	0	-0.225313	0.0127369	1	0.166395
sp	O95967	30008	EFEMP2	EGF containing fibulin-like extracellular matrix protein 2	2	2	1	0.0587549	-0.0934561	0.650199	0.468295	0.24371	0.040764
sp	P57073	30812	SOX8	SRY (sex determining region Y)-box 8	2	3	2	0	-3.52543	-0.252134	1	0.000234037	0.146983
tr	B4DNU6	30846	#N/A	#N/A	3	2	2	-1.1797	0	0	0.0128074	1	1
sp	Q9NZN4	30846	EHD2	EH-domain containing 2	3	3	2	-1.28073	-1.79747	-0.343687	0.010714	0.00528717	0.103325
sp	Q9NRD8	50506	DUOX2	dual oxidase 2	1	2	2	0.804367	0.253788	0.18931	0.0201602	0.194485	0.198773
sp	P25940	50509	COL5A3	collagen, type V, alpha 3	2	3	2	-0.129483	-0.714461	0.235005	0.217074	0.0353395	0.159484
sp	Q6IWH7	50636	ANO7	anoctamin 7	1	2	3	0.604287	0	-1.29646	0.0353194	1	0.00791987
sp	Q9P2K5	50804	MYEF2	myelin expression factor 2	3	2	3	-0.614433	-0.185753	-0.585225	0.0456339	0.146117	0.0468981
sp	Q9Y624	50848	F11R	F11 receptor	2	1	2	0.139755	0.882403	-0.0560773	0.25841	0.0120139	0.474959
sp	O15195	50853	VILL	villin-like	3	2	3	-0.980192	0.392771	-1.09466	0.0186755	0.0966572	0.0120351
sp	Q9P121	50863	NTM	neurotrimin	3	2	2	-0.63108	0	0.334905	0.0439148	1	0.108238
sp	Q96GK7	51011	FAHD2A	fumarylacetoacetate hydrolase domain containing 2A	2	1	2	0	0.731178	0.0702851	0.944794	0.0202052	0.437379
sp	Q9Y3D3	51021	MRPS16	mitochondrial ribosomal protein S16	2	2	1	0.383703	0.148164	0.612158	0.0791561	0.301517	0.045811
sp	O43173	51046	ST8SIA3	ST8 alpha-N-acetyl-neuraminide alpha-2,8-sialyltransferase 3	2	2	3	0	0	-0.614923	1	1	0.0441028
sp	O95881	51060	TXNDC12	thioredoxin domain containing 12 (endoplasmic reticulum)	1	2	2	0.533345	0.229172	-0.323552	0.0428209	0.215938	0.110568
sp	Q8WY91	51078	THAP4	THAP domain containing 4	1	2	2	0.658021	0.254458	0.52132	0.0305528	0.19308	0.0585449
sp	P22466	51083	GAL	galanin/GMAP prepropeptide	3	3	2	-0.618301	-0.998965	0	0.0453214	0.019191	1
sp	Q9Y2T7	51087	YBX2	Y box binding protein 2	2	1	2	0.457825	0.864794	-0.143748	0.0559484	0.012794	0.246537
sp	Q9Y5J1	51096	UTP18	UTP18 small subunit (SSU) processome component homolog (yeast)	1	2	2	0.546595	0.404371	0.344883	0.0417269	0.0908063	0.103968
sp	Q96BI3	51107	APH1A	APH1A gamma secretase subunit	2	1	2	0.40823	0.641774	-0.044387	0.0697011	0.0280064	0.545229
sp	Q53H82	51110	LACTB2	lactamase, beta 2	1	2	1	0.628627	0.14776	0.897462	0.0325845	0.302141	0.0243031
sp	Q9Y5V0	51123	ZNF706	zinc finger protein 706	1	2	2	0.707319	0.257743	-0.174981	0.0264114	0.19074	0.209799
sp	Q9Y5U9	51124	IER3IP1	immediate early response 3 interacting protein 1	1	2	2	0.530888	0.277772	-0.31256	0.0432897	0.173187	0.11577
tr	A8MZB2	51126	NAA20	#N/A	1	2	2	0.62136	0.310845	0	0.0332878	0.146975	1
sp	Q9Y597	51133	KCTD3	potassium channel tetramerization domain containing 3	1	2	2	0.53361	0.277183	0	0.0427427	0.174045	1
sp	Q5M7Z0	51136	RNFT1	ring finger protein, transmembrane 1	1	1	2	0.807858	0.784526	0	0.0199258	0.0170067	1
sp	Q9UNA3	51146	A4GNT	alpha-1,4-N-acetylglucosaminyltransferase	2	3	3	0	-0.589499	-3.19484	1	0.0449351	0.000698812
sp	Q9BRK5	51150	SDF4	stromal cell derived factor 4	2	2	3	0.105217	0.0074515	-0.681976	0.317093	0.907516	0.0364159
sp	Q9UK55	51156	SERPINA10	serpin peptidase inhibitor, clade A (alpha-1 antiproteinase, antitrypsin), member 10	2	2	1	-0.219455	-0.210636	1.22181	0.143466	0.131295	0.0145974
sp	Q9UHF1	51162	EGFL7	EGF-like-domain, multiple 7	2	3	2	-0.465767	-0.900915	0.00601834	0.0645439	0.0237937	0.996584
sp	Q53GL0	51177	PLEKHO1	pleckstrin homology domain containing, family O member 1	3	2	2	-0.579301	-0.396916	0.0757284	0.0482125	0.0728634	0.411134
sp	Q0VDF9	51182	HSPA14	heat shock 70kDa protein 14	2	1	2	0.147191	0.559717	0.197681	0.24958	0.0415805	0.189999
sp	Q8N4C6	51199	NIN	ninein (GSK3B interacting protein)	2	1	2	0	0.839216	-0.349786	1	0.0137302	0.100163
sp	Q9BXS6	51203	NUSAP1	nucleolar and spindle associated protein 1	1	2	2	0.517489	0	0	0.0453214	1	1
sp	P56856	51208	CLDN18	claudin 18	3	2	3	-1.6309	0.398876	-1.2353	0.00554796	0.0937707	0.00939514
sp	Q9NP90	51209	RAB9B	RAB9B, member RAS oncogene family	3	2	2	-0.646901	0	-0.222963	0.0428209	1	0.168414
sp	Q8WU39	51237	MZB1	marginal zone B and B1 cell-specific protein	2	3	2	-0.0826287	-0.802207	-0.403909	0.305919	0.0301127	0.0827704
sp	Q9H0P0	51251	NT5C3A	5'-nucleotidase, cytosolic IIIA	2	2	1	0.0813044	0.292256	0.705295	0.381168	0.161719	0.0362606
sp	Q9P0N9	51256	TBC1D7	TBC1 domain family, member 7	2	1	2	0	0.738145	0.0620745	1	0.0195811	0.476124
sp	Q8NBJ4	51280	GOLM1	golgi membrane protein 1	3	2	3	-0.653778	0.00857257	-1.58989	0.0421176	0.89051	0.00434816
sp	Q9NYK1	51284	TLR7	toll-like receptor 7	3	2	2	-0.967941	0	0.319494	0.0193788	1	0.114605
sp	Q8IY34	51296	SLC15A3	solute carrier family 15 (oligopeptide transporter), member 3	2	2	1	0.319312	0.344676	0.711724	0.107677	0.123337	0.0354841
sp	Q9NP55	51297	BPIFA1	BPI fold containing family A, member 1	2	2	3	0	0	-1.03311	1	1	0.0143645
sp	Q9NPI7	51315	KRCC1	lysine-rich coiled-coil 1	3	2	2	-0.758019	0	0	0.0333659	1	1
sp	Q9NZF1	51316	PLAC8	placenta-specific 8	1	2	2	0.611593	0.3398	0	0.0343036	0.126848	1
sp	Q9NZD4	51327	AHSP	alpha hemoglobin stabilizing protein	3	3	1	-0.808944	-0.599625	0.70086	0.0285212	0.0435308	0.0365712
sp	Q9NRC6	51332	SPTBN5	spectrin, beta, non-erythrocytic 5	2	3	2	-0.29542	-1.03978	-0.243799	0.109006	0.0178648	0.153972
sp	Q03924	51351	ZNF117	zinc finger protein 117	2	1	2	0	0.793268	0	1	0.0165386	1
sp	Q6UW56	51374	ATRAID	all-trans retinoic acid-induced differentiation factor	1	1	2	0.526829	0.550758	0.301945	0.0439148	0.0435308	0.121749
sp	Q9UBS9	51430	SUCO	SUN domain containing ossification factor	2	3	2	0	-0.814026	0	1	0.0291766	1
sp	Q9UBF1	51438	MAGEC2	melanoma antigen family C, 2	2	1	2	0	3.82714	0	1	0.000234037	1
sp	Q9UM19	51440	HPCAL4	hippocalcin like 4	3	2	2	-0.950181	-0.41723	-0.291775	0.020082	0.0684167	0.125786
sp	Q9UI08	51466	EVL	Enah/Vasp-like	3	2	1	-0.640949	-0.393867	0.76515	0.0432897	0.0734875	0.0315242
sp	Q9Y3C1	51491	NOP16	NOP16 nucleolar protein	2	2	1	0.419064	0.34353	0.69173	0.0661848	0.124117	0.0374253
sp	Q9Y3C8	51506	UFC1	ubiquitin-fold modifier conjugating enzyme 1	2	1	2	0.216604	0.580597	-0.0677714	0.178238	0.0371338	0.421694
sp	Q9BY42	51507	RTFDC1	replication termination factor 2 domain containing 1	2	1	2	0.144988	0.620258	0.149561	0.252237	0.031907	0.245594
sp	Q9NP64	51538	ZCCHC17	zinc finger, CCHC domain containing 17	2	1	2	-0.335574	0.542048	0.354313	0.0961907	0.0451691	0.100241
sp	Q9BW66	51550	CINP	cyclin-dependent kinase 2 interacting protein	2	2	3	-0.13537	-0.0598883	-0.605705	0.209025	0.360027	0.0448016
sp	Q86UY8	51559	NT5DC3	5'-nucleotidase domain containing 3	1	2	1	0.727314	-0.18872	0.944409	0.0249267	0.143543	0.0225173
sp	Q9UH62	51566	ARMCX3	armadillo repeat containing, X-linked 3	2	1	2	0.24373	0.830505	-0.00733575	0.15589	0.0142762	0.855268
sp	Q9NUQ9	51571	FAM49B	family with sequence similarity 49, member B	2	2	1	0.294426	0.215251	0.869652	0.121196	0.230214	0.0257784
sp	Q9H501	51575	ESF1	ESF1, nucleolar pre-rRNA processing protein, homolog (S. cerevisiae)	2	1	2	0.330129	0.673059	0.522921	0.102286	0.0251199	0.0582343
sp	Q9UJA5	51605	TRMT6	tRNA methyltransferase 6 homolog (S. cerevisiae)	2	1	2	0.152426	0.661395	0.347263	0.243016	0.0261341	0.103269
sp	Q9BW30	51673	TPPP3	tubulin polymerization-promoting protein family member 3	2	2	3	0.0478163	0.168355	-0.715867	0.529244	0.279284	0.0327665
sp	Q6BCY4	51700	CYB5R2	cytochrome b5 reductase 2	2	1	2	0.176671	0.607041	-0.0995771	0.214104	0.0335453	0.325957
sp	Q9UHQ9	51706	CYB5R1	cytochrome b5 reductase 1	3	2	2	-0.761813	0.12502	0.00726711	0.0330533	0.335063	0.980511
sp	Q9ULC3	51715	RAB23	RAB23, member RAS oncogene family	2	3	2	-0.304975	-0.664491	0.12529	0.106036	0.0392402	0.276885
sp	P30085	51727	CMPK1	cytidine monophosphate (UMP-CMP) kinase 1, cytosolic	1	2	2	0.604	0.421306	-0.0793587	0.0353975	0.0823809	0.380775
sp	Q9UBU3	51738	GHRL	ghrelin/obestatin prepropeptide	3	3	1	-2.9714	-0.818944	5.02864	0.000781403	0.0284745	7.76e-05
sp	Q9NZC7	51741	WWOX	WW domain containing oxidoreductase	3	3	2	-0.891546	-0.562853	0	0.0229732	0.0475875	1
sp	O95232	51747	LUC7L3	LUC7-like 3 (S. cerevisiae)	2	1	2	0.195377	0.593867	0.0908292	0.196288	0.0354176	0.356782
sp	Q9NYL2	51776	ZAK	sterile alpha motif and leucine zipper containing kinase AZK	3	3	2	-0.622283	-1.73839	-0.155511	0.0449307	0.00569489	0.230763
sp	Q9NZT1	51806	CALML5	calmodulin-like 5	2	1	2	0	2.89366	0	1	0.000468073	1
sp	Q86SF2	51809	GALNT7	polypeptide N-acetylgalactosaminyltransferase 7	2	2	3	0.404116	0.383774	-1.15423	0.0709514	0.102118	0.0105598
tr	B4E3Q4	51816	CECR1	#N/A	2	2	1	0.116865	-0.391741	0.784629	0.292323	0.0739556	0.0302819
tr	B7Z3R2	53373	TPCN1	#N/A	2	3	2	0.3683	-0.68589	0	0.0848603	0.0376799	1
sp	Q9HAY6	53630	BCO1	beta-carotene oxygenase 1	2	2	1	0	0.169708	0.926399	1	0.277802	0.0229832
sp	Q8N441	53834	FGFRL1	fibroblast growth factor receptor-like 1	2	1	2	0	0.888349	0	1	0.0117798	1
sp	Q9HBB8	53841	CDHR5	cadherin-related family member 5	2	2	1	-0.437813	0.00139089	1.00205	0.0700137	0.987557	0.0196444
sp	P57057	54020	SLC37A1	solute carrier family 37 (glucose-6-phosphate transporter), member 1	3	2	2	-0.574144	-0.188119	-0.108747	0.0488377	0.144011	0.304061
sp	P58499	54097	FAM3B	family with sequence similarity 3, member B	3	2	3	-1.48174	-0.284634	-1.01253	0.00781403	0.10087	0.0152186
sp	Q96NY7	54102	CLIC6	chloride intracellular channel 6	3	2	1	-0.812398	-0.103518	0.614656	0.0281305	0.224207	0.0451898
sp	Q9NRF9	54107	POLE3	polymerase (DNA directed), epsilon 3, accessory subunit	2	1	2	0.150343	0.559281	0.247872	0.245751	0.0416585	0.151021
sp	Q9NRG0	54108	CHRAC1	chromatin accessibility complex 1	3	1	2	-0.957869	0.631223	-0.158624	0.0195351	0.0294106	0.227424
sp	P59768	54331	GNG2	guanine nucleotide binding protein (G protein), gamma 2	2	3	2	-0.243768	-0.609218	-0.0483715	0.130885	0.0427507	0.518674
sp	Q8TB36	54332	GDAP1	ganglioside induced differentiation associated protein 1	2	2	1	0.0631825	0.371074	0.607969	0.446728	0.108359	0.0462769
tr	B4DJF9	54361	#N/A	#N/A	1	2	1	0.530728	0	0.725198	0.0433678	1	0.0343971
sp	Q96QD8	54407	SLC38A2	solute carrier family 38, member 2	1	1	2	0.546459	0.551392	0.0207284	0.041805	0.0433748	0.821026
sp	Q9HAT2	54414	SIAE	sialic acid acetylesterase	1	2	1	1.17123	0.0122268	0.919373	0.00937683	0.846901	0.0232937
sp	Q8IXB1	54431	DNAJC10	DnaJ (Hsp40) homolog, subfamily C, member 10	1	2	2	0.506107	0.4604	-0.159302	0.0474311	0.0674026	0.226959
sp	Q9NY12	54433	GAR1	GAR1 ribonucleoprotein	2	1	2	0.352076	0.800929	0.122609	0.0925962	0.0159145	0.282941
sp	Q9NQW6	54443	ANLN	anillin, actin binding protein	2	1	2	0	1.15815	0	1	0.00561688	1
sp	P82921	54460	#N/A	#N/A	1	2	2	0.576346	0	0.406802	0.0376636	1	0.0833139
sp	Q9H7U1	54462	CCSER2	coiled-coil serine-rich protein 2	3	2	2	-0.797315	0	0	0.0296152	1	1
sp	Q9NUU6	54491	FAM105A	family with sequence similarity 105, member A	1	2	1	0.616131	0.133455	1.1026	0.033991	0.320942	0.0169268
sp	Q9UM00	54499	TMCO1	transmembrane and coiled-coil domains 1	2	1	2	0.395194	0.720293	-0.0405247	0.0736081	0.0214534	0.56992
sp	Q9H3G5	54504	CPVL	carboxypeptidase, vitellogenic-like	1	2	1	0.582361	-0.110086	1.30177	0.0369603	0.214768	0.0129668
sp	Q6UY14	54507	ADAMTSL4	ADAMTS-like 4	2	3	2	-0.100226	-0.951615	-0.456341	0.262239	0.0211413	0.069493
sp	Q9Y6V7	54555	DDX49	DEAD (Asp-Glu-Ala-Asp) box polypeptide 49	2	1	2	0.193075	0.687083	0.431428	0.198476	0.0243398	0.076947
sp	Q9H329	54566	EPB41L4B	erythrocyte membrane protein band 4.1 like 4B	2	2	3	0	0	-0.879942	1	1	0.021042
tr	Q7Z6H8	54575	#N/A	#N/A	3	2	2	-0.814299	0	0	0.0278961	1	1
sp	Q9HAW9	54576	UGT1A8	UDP glucuronosyltransferase 1 family, polypeptide A8	3	2	2	-1.27848	0.0275285	-0.292082	0.0107834	0.689862	0.125553
tr	B3KSI9	54585	#N/A	#N/A	2	1	2	0.128408	0.607618	0.1175	0.275366	0.0333892	0.292026
sp	Q460N5	54625	PARP14	poly (ADP-ribose) polymerase family, member 14	2	2	1	0.183337	0.242396	0.636591	0.207619	0.204002	0.0423169
sp	Q9P2G4	54627	MAP10	microtubule-associated protein 10	2	3	2	0	-1.13153	0	1	0.0155244	1
sp	Q9NUM4	54664	TMEM106B	transmembrane protein 106B	1	1	2	0.835661	0.595561	0.21697	0.0185192	0.0351055	0.172141
sp	Q9NWK9	54680	ZNHIT6	zinc finger, HIT-type containing 6	2	3	2	0	-0.764402	-0.407608	1	0.0313609	0.0819939
sp	Q9H8J5	54682	MANSC1	MANSC domain containing 1	2	2	3	-0.0942798	0.131623	-0.689361	0.276382	0.324063	0.0356394
sp	Q9UM22	54749	EPDR1	ependymin related 1	2	1	2	0.46544	1.00029	0.139838	0.0540731	0.00850334	0.257008
sp	Q9BZL4	54776	PPP1R12C	protein phosphatase 1, regulatory subunit 12C	3	3	2	-0.598262	-0.914698	0	0.046806	0.0231696	1
sp	Q8TD43	54795	TRPM4	transient receptor potential cation channel, subfamily M, member 4	2	2	3	0.0759684	-0.0825715	-0.67692	0.399062	0.27	0.037037
sp	Q9BYE9	54825	CDHR2	cadherin-related family member 2	2	2	1	0.0368675	-0.0895022	0.655197	0.610041	0.25315	0.0402205
sp	Q9H6U6	54828	BCAS3	breast carcinoma amplified sequence 3	2	3	2	-0.384195	-1.50005	-0.0256232	0.0827505	0.00811327	0.677692
sp	Q9BXN1	54829	ASPN	asporin	2	3	3	0.328314	-1.53823	-0.619427	0.103458	0.0076452	0.0431711
sp	Q8NFU1	54831	BEST2	bestrophin 2	1	2	2	1.35499	0	0	0.00672006	1	1
sp	Q6NXG1	54845	ESRP1	epithelial splicing regulatory protein 1	2	1	2	0.486505	0.575407	0	0.0505567	0.038148	1
sp	Q9H6Y2	54853	WDR55	WD repeat domain 55	2	2	1	0.103066	0.0587845	0.654437	0.321782	0.495144	0.0402982
sp	Q2M2I3	54854	FAM83E	family with sequence similarity 83, member E	2	2	3	0.14252	0.493714	-0.877478	0.255284	0.0568709	0.0211973
sp	Q9NXH3	54866	PPP1R14D	protein phosphatase 1, regulatory (inhibitor) subunit 14D	2	3	2	0	-0.609503	0	1	0.0426727	1
sp	Q6NUQ4	54867	TMEM214	transmembrane protein 214	2	1	2	0.31462	0.571479	-0.191978	0.109475	0.0390841	0.195512
sp	Q8TE68	54869	EPS8L1	EPS8-like 1	2	2	3	-0.30819	0.342374	-1.31188	0.105177	0.124742	0.00760929
sp	Q9NXF7	54876	DCAF16	DDB1 and CUL4 associated factor 16	2	1	2	0.405016	0.562804	0	0.0706388	0.0405664	1
sp	Q6W2J9	54880	BCOR	BCL6 corepressor	2	3	2	0	-0.562631	0	1	0.0476655	1
sp	Q6NUM9	54884	RETSAT	retinol saturase (all-trans-retinol 13,14-reductase)	2	2	3	-0.00819629	0.053818	-0.568716	0.832038	0.514647	0.049538
sp	Q08J23	54888	NSUN2	NOP2/Sun RNA methyltransferase family, member 2	2	1	1	0.194136	0.632934	0.575021	0.197382	0.0290986	0.0499262
sp	Q86V15	54897	CASZ1	castor zinc finger 1	2	1	2	0.198734	0.596731	-0.2107	0.19285	0.0347935	0.176799
tr	J3KP69	54900	#N/A	#N/A	2	3	2	-0.0998025	-0.750827	0	0.263723	0.0326871	1
sp	Q9C0C4	54910	SEMA4C	sema domain, immunoglobulin domain (Ig), transmembrane domain (TM) and short cytoplasmic domain, (semaphorin) 4C	3	2	2	-1.07994	-0.44675	0.0977596	0.0156281	0.063814	0.336439
sp	Q9BUL9	54913	RPP25	ribonuclease P/MRP 25kDa subunit	2	1	2	0.282688	0.545225	0.516355	0.127369	0.044701	0.0592437
sp	Q9NX62	54928	IMPAD1	inositol monophosphatase domain containing 1	1	2	2	0.664957	0.408737	-0.17291	0.0301621	0.088856	0.212361
sp	Q9NX52	54933	RHBDL2	rhomboid, veinlet-like 2 (Drosophila)	2	2	3	0	-0.141825	-1.52824	1	0.178882	0.00465875
sp	Q7L5N7	54947	LPCAT2	lysophosphatidylcholine acyltransferase 2	1	2	2	0.598756	0.163838	-0.229115	0.0358664	0.284433	0.164842
sp	Q8N5Y8	54956	PARP16	poly (ADP-ribose) polymerase family, member 16	3	2	2	-0.76306	-0.14997	-0.127345	0.0329752	0.172875	0.272847
sp	Q9NX00	54958	TMEM160	transmembrane protein 160	3	3	2	-0.721193	-0.758897	0.0363433	0.0361789	0.031673	0.670005
sp	Q9GZN8	54976	C20orf27	chromosome 20 open reading frame 27	2	3	2	-0.472606	-0.556168	-0.0192846	0.0632936	0.0485236	0.737324
sp	Q8N357	54978	SLC35F6	solute carrier family 35, member F6	1	2	2	0.977317	0.413575	0.0814901	0.0136745	0.0862035	0.389238
sp	Q9NWW9	54979	HRASLS2	HRAS-like suppressor 2	2	2	3	0	0	-1.82136	1	1	0.00295054
sp	Q9NWU2	54994	GID8	GID complex subunit 8	2	1	2	0.0329168	0.552105	0.00247377	0.644188	0.0431408	0.960168
sp	Q96BS2	54997	TESC	tescalcin	3	2	3	-0.910856	0.171198	-0.837592	0.0218011	0.276163	0.0225949
sp	Q5TAA0	55001	TTC22	tetratricopeptide repeat domain 22	2	2	3	0	0.036573	-0.577695	1	0.620119	0.048218
sp	Q6UWJ1	55002	TMCO3	transmembrane and coiled-coil domains 3	1	2	3	0.59134	0.306699	-0.810906	0.0361789	0.149862	0.0250796
sp	Q7Z2X4	55022	PID1	phosphotyrosine interaction domain containing 1	3	2	2	-0.688368	-0.490023	-0.425198	0.0393046	0.0562468	0.0770246
sp	Q9NWM8	55033	FKBP14	FK506 binding protein 14, 22 kDa	2	1	2	0.354292	0.930747	0	0.0918929	0.0101416	1
sp	Q4G0X9	55036	CCDC40	coiled-coil domain containing 40	2	3	2	0	-0.964046	0	1	0.0203612	1
sp	Q5MNZ9	55062	WIPI1	WD repeat domain, phosphoinositide interacting 1	1	2	2	0.555532	0	0.0309842	0.0402422	1	0.718922
sp	Q8N573	55074	OXR1	oxidation resistance 1	2	2	3	-0.0292695	0.112057	-0.699439	0.594257	0.35675	0.03463
sp	Q9NW97	55092	TMEM51	transmembrane protein 51	2	3	2	-0.105332	-0.802831	0.408259	0.252784	0.0300347	0.082848
sp	Q9NW82	55100	WDR70	WD repeat domain 70	2	1	2	0.274992	0.553827	0.251869	0.132057	0.0427507	0.148847
sp	Q53HL2	55143	CDCA8	cell division cycle associated 8	1	1	2	1.05336	0.933133	0	0.0115648	0.0100636	1
tr	B4DL05	55164	#N/A	#N/A	2	3	2	0	-0.753541	0	1	0.0322191	1
sp	Q8ND04	55181	SMG8	SMG8 nonsense mediated mRNA decay factor	2	3	2	-0.0291985	-2.22089	-0.0530377	0.596132	0.00234037	0.490411
sp	Q9NVJ2	55207	ARL8B	ADP-ribosylation factor-like 8B	1	2	2	0.741489	-0.00863901	0.387246	0.0240672	0.872489	0.0882056
sp	Q9NVI1	55215	FANCI	Fanconi anemia, complementation group I	1	1	2	0.634355	0.969396	0	0.0323501	0.00920544	1
sp	Q8N5G2	55219	TMEM57	transmembrane protein 57	1	2	2	1.08805	0.199091	-0.203315	0.0107052	0.246987	0.184409
sp	Q9H0A0	55226	NAT10	N-acetyltransferase 10 (GCN5-related)	2	1	2	0.443097	0.550494	0.545635	0.0593085	0.0436869	0.0548179
sp	Q9NVC3	55238	SLC38A7	solute carrier family 38, member 7	1	2	2	0.797655	0	0	0.020629	1	1
sp	Q8N543	55239	OGFOD1	2-oxoglutarate and iron-dependent oxygenase domain containing 1	2	1	2	0.22701	0.955549	0.532168	0.169174	0.00943948	0.0559826
sp	Q9NV56	55257	MRGBP	MRG/MORF4L binding protein	2	1	2	0	0.801197	0.308097	1	0.0158365	0.119031
sp	Q9NV35	55270	NUDT15	nudix (nucleoside diphosphate linked moiety X)-type motif 15	1	2	2	0.679766	0.188386	-0.0508	0.0292245	0.257362	0.502291
sp	Q8TDN6	55299	BRIX1	BRX1, biogenesis of ribosomes, homolog (S. cerevisiae)	2	2	1	0.405043	0.215129	0.864212	0.0705607	0.230292	0.026089
sp	Q9NUV9	55303	GIMAP4	GTPase, IMAP family member 4	2	2	1	-0.356807	-0.3996	0.6965	0.0908771	0.0720053	0.0371147
sp	Q969G6	55312	RFK	riboflavin kinase	2	1	2	0	1.30594	0.170063	1	0.0044467	0.217641
sp	Q9BZD2	55315	SLC29A3	solute carrier family 29 (equilibrative nucleoside transporter), member 3	2	2	1	0.396111	-0.291704	0.713199	0.0731393	0.0991536	0.0353288
sp	Q6P0N0	55320	MIS18BP1	MIS18 binding protein 1	3	2	2	-0.571062	0	0.487792	0.0493846	1	0.0649895
sp	Q9H089	55341	LSG1	large 60S subunit nuclear export GTPase 1	2	1	2	0.171744	0.727728	0.133357	0.220512	0.0206732	0.264462
sp	Q8NE62	55349	CHDH	choline dehydrogenase	2	2	3	0.306778	0.351359	-0.871637	0.114163	0.118735	0.0216632
sp	Q9BYX2	55357	TBC1D2	TBC1 domain family, member 2	1	2	2	1.06584	0.121396	0.259412	0.0113303	0.340914	0.144654
sp	Q96AG4	55379	LRRC59	leucine rich repeat containing 59	2	1	2	0.466892	0.579102	-0.398032	0.0538386	0.0376019	0.0842457
sp	Q5VVQ6	55432	YOD1	YOD1 deubiquitinase	2	2	3	-0.307941	-0.18061	-0.649823	0.105333	0.149862	0.0400652
sp	Q8N6G5	55454	CSGALNACT2	chondroitin sulfate N-acetylgalactosaminyltransferase 2	2	2	1	0.313342	0.479334	0.825453	0.110256	0.0611616	0.0277972
sp	Q9HBU6	55500	ETNK1	ethanolamine kinase 1	2	2	3	-0.260146	0.0360422	-0.619943	0.12354	0.623864	0.0430934
sp	Q9NY59	55512	SMPD3	sphingomyelin phosphodiesterase 3, neutral membrane (neutral sphingomyelinase II)	2	2	3	-0.103099	0.201221	-0.676719	0.256691	0.244646	0.0371147
tr	E9PFI8	55521	#N/A	#N/A	2	2	1	0	0	1.11426	1	1	0.0166162
sp	Q8TD57	55567	DNAH3	dynein, axonemal, heavy chain 3	3	2	2	-0.952309	0.138654	-0.0926515	0.0199258	0.313921	0.343971
sp	Q8WWA0	55600	ITLN1	intelectin 1 (galactofuranose binding)	1	2	1	1.90366	-0.290866	2.46089	0.00312561	0.0993096	0.0027176
sp	Q8IY21	55601	DDX60	DEAD (Asp-Glu-Ala-Asp) box polypeptide 60	3	2	2	-1.09573	0.134018	-0.239746	0.0149248	0.320162	0.157
sp	Q9P2D1	55636	CHD7	chromodomain helicase DNA binding protein 7	2	2	3	-0.0309413	0.239127	-1.9949	0.578082	0.20639	0.00232937
sp	Q9NX58	55646	LYAR	Ly1 antibody reactive	2	1	2	0.390272	0.918585	0.100719	0.0761868	0.0104536	0.328752
sp	Q9NX57	55647	RAB20	RAB20, member RAS oncogene family	1	2	2	0.594763	0.255226	0.0333328	0.0361008	0.19269	0.69625
sp	O75204	55654	TMEM127	transmembrane protein 127	2	1	2	0	0.551641	0	1	0.0432968	1
sp	Q9NX02	55655	NLRP2	NLR family, pyrin domain containing 2	1	2	3	0.583707	-0.180586	-1.02416	0.0367259	0.14994	0.0147527
sp	Q6IN85	55671	SMEK1	SMEK homolog 1, suppressor of mek1 (Dictyostelium)	2	1	2	0.230098	0.589878	0.201574	0.166673	0.0357296	0.185651
sp	Q7Z4I7	55679	LIMS2	LIM and senescent cell antigen-like domains 2	3	3	3	-1.19619	-1.33629	-0.603708	0.0125806	0.0106877	0.0449569
sp	Q6VMQ6	55729	ATF7IP	activating transcription factor 7 interacting protein	2	1	2	0.247001	0.815977	0.163855	0.152217	0.0152124	0.226027
sp	Q8N6T3	55738	ARFGAP1	ADP-ribosylation factor GTPase activating protein 1	2	1	2	0.338728	0.630362	-0.19874	0.0985349	0.0296447	0.188213
sp	Q8N8S7	55740	ENAH	enabled homolog (Drosophila)	3	2	3	-0.8412	-0.325791	-0.566917	0.02563	0.0897141	0.0499262
sp	Q9NVD7	55742	PARVA	parvin, alpha	2	3	2	0	-1.02321	-0.120871	1	0.0183329	0.28232
sp	Q9GZL7	55759	WDR12	WD repeat domain 12	2	1	2	0.431395	0.552273	0.511457	0.0626685	0.0430628	0.0599425
sp	Q7L7V1	55760	DHX32	DEAH (Asp-Glu-Ala-His) box polypeptide 32	1	2	2	0.949776	0.167485	-0.425042	0.0145341	0.280298	0.0771023
sp	Q96AE7	55761	TTC17	tetratricopeptide repeat domain 17	1	2	2	0.495584	0.431932	0.224895	0.0493846	0.0780903	0.16655
sp	Q9NUQ3	55787	TXLNG	taxilin gamma	2	2	1	0.114928	0.116616	0.60992	0.296308	0.348949	0.0459663
sp	Q5T3J3	55791	LRIF1	ligand dependent nuclear receptor interacting factor 1	3	2	2	-1.12022	0	0	0.0146122	1	1
sp	Q6P1Q9	55798	METTL2B	methyltransferase like 2B	2	1	2	0	0.623727	0.0384478	1	0.0308148	0.651603
sp	Q9NSC7	55808	ST6GALNAC1	ST6 (alpha-N-acetyl-neuraminyl-2,3-beta-galactosyl-1,3)-N-acetylgalactosaminide alpha-2,6-sialyltransferase 1	1	2	3	1.81222	0.152029	-0.834849	0.00375073	0.297305	0.0229055
sp	Q9NWQ8	55824	PAG1	phosphoprotein membrane anchor with glycosphingolipid microdomains 1	2	2	1	0.182055	0.097868	0.627559	0.209103	0.385693	0.0434816
sp	Q9BY49	55825	PECR	peroxisomal trans-2-enoyl-CoA reductase	3	2	2	-1.09001	-0.413128	0.405375	0.0152374	0.0689628	0.0840904
sp	Q5T6F2	55833	UBAP2	ubiquitin associated protein 2	1	2	2	0.539789	0	0	0.0422739	1	1
sp	Q53QZ3	55843	ARHGAP15	Rho GTPase activating protein 15	2	2	1	-0.217158	-0.379817	0.618123	0.144638	0.0770761	0.0446463
sp	Q96KB5	55872	PBK	PDZ binding kinase	1	2	2	0.510246	0.486823	-0.122025	0.0464153	0.0588992	0.280146
sp	Q0VD83	55911	APOBR	apolipoprotein B receptor	1	2	1	0.582073	0.148286	0.822673	0.0370385	0.301361	0.0281078
sp	Q9P258	55920	RCC2	regulator of chromosome condensation 2	2	1	2	0.372731	0.7621	-0.0672896	0.0823598	0.0180988	0.424334
sp	O15226	55922	NKRF	NFKB repressing factor	2	1	2	0.464107	0.561609	-0.0303323	0.0542293	0.0408004	0.641199
sp	Q9NQX4	55930	MYO5C	myosin VC	2	2	3	0.229669	0.0502497	-0.658719	0.167064	0.5338	0.0390558
sp	Q9BUV8	55969	C20orf24	chromosome 20 open reading frame 24	2	1	2	-0.0971119	0.750234	0.0532427	0.269818	0.0184889	0.534281
sp	Q9UBI6	55970	GNG12	guanine nucleotide binding protein (G protein), gamma 12	3	2	2	-0.688748	-0.475905	0.182976	0.0392264	0.0591333	0.204519
sp	Q9UHR4	55971	BAIAP2L1	BAI1-associated protein 2-like 1	2	2	3	-0.245248	0.468242	-0.645411	0.130182	0.0641261	0.0403758
sp	Q9BRV3	55974	SLC50A1	solute carrier family 50 (sugar efflux transporter), member 1	2	1	3	0	0.553617	-0.945762	1	0.0428287	0.0180138
sp	Q8IWB6	56155	TEX14	testis expressed 14	3	2	2	-0.774421	0	0	0.0316468	1	1
sp	Q9HCJ1	56172	ANKH	ANKH inorganic pyrophosphate transport regulator	2	2	1	0	-0.193182	0.827304	1	0.141358	0.0276419
sp	Q9UGT4	56241	SUSD2	sushi domain containing 2	2	2	1	-0.320533	-0.15093	0.910858	0.100957	0.171861	0.023682
sp	Q96SM3	56265	CPXM1	carboxypeptidase X (M14 family), member 1	1	2	2	0.654511	0.067339	0	0.0307091	0.464563	1
sp	Q9NS71	56287	GKN1	gastrokine 1	3	3	3	-4.89296	-1.68001	-0.667313	7.81e-05	0.00608496	0.0378911
sp	Q9NRJ3	56477	CCL28	chemokine (C-C motif) ligand 28	2	2	1	0	0	0.889376	1	1	0.0249243
sp	Q9HCM9	56658	TRIM39	tripartite motif containing 39	2	3	2	0	-0.944757	0	1	0.0216094	1
sp	Q9H3R2	56667	MUC13	mucin 13, cell surface associated	1	1	1	1.21505	0.678373	1.28753	0.00882985	0.0248859	0.0134327
sp	Q9HDC5	56704	JPH1	junctophilin 1	2	1	2	0.233806	0.606909	0	0.162454	0.0336233	1
sp	Q9HD89	56729	RETN	resistin	1	2	2	1.13988	-0.382402	0.512835	0.00976753	0.076608	0.0597096
sp	Q9NRX3	56901	NDUFA4L2	NADH dehydrogenase (ubiquinone) 1 alpha subcomplex, 4-like 2	1	2	2	0.532074	0	0	0.0430553	1	1
sp	Q9BS40	56925	LXN	latexin	1	2	1	0.921801	0.207064	1.43604	0.0154718	0.23903	0.0101716
sp	Q96G46	56931	DUS3L	dihydrouridine synthase 3-like (S. cerevisiae)	1	2	2	0.650904	0.225616	0.116228	0.0314124	0.219136	0.294433
sp	Q9NRN5	56944	OLFML3	olfactomedin-like 3	3	3	2	-1.20716	-1.33134	0.156402	0.012268	0.0107657	0.235344
tr	F5H5C5	56955	#N/A	#N/A	3	2	2	-0.922952	0	0	0.0214886	1	1
sp	Q9BXP2	56996	SLC12A9	solute carrier family 12, member 9	1	2	2	0.50178	0.155718	0.301238	0.0482907	0.29317	0.122059
sp	O60218	57016	AKR1B10	aldo-keto reductase family 1, member B10 (aldose reductase)	3	2	3	-2.64555	0.0433265	-0.992023	0.0011721	0.576979	0.015995
tr	C9JPL0	57018	CCNL1	#N/A	2	1	1	0.0587647	0.554648	0.58528	0.468216	0.0425167	0.048451
sp	Q6FI81	57019	CIAPIN1	cytokine induced apoptosis inhibitor 1	2	1	2	0.409142	0.563459	0.240328	0.0693104	0.0404884	0.156068
sp	Q6RW13	57085	AGTRAP	angiotensin II receptor-associated protein	1	1	2	2.17224	1.19332	0.124542	0.00187537	0.00538284	0.279292
sp	Q9NRQ2	57088	PLSCR4	phospholipid scramblase 4	2	3	2	0	-0.714946	0.214981	1	0.0351835	0.173927
sp	Q9NQ90	57101	ANO2	anoctamin 2, calcium activated chloride channel	1	2	2	0.491283	-0.0448597	0	0.0499316	0.445606	1
sp	P57735	57111	RAB25	RAB25, member RAS oncogene family	2	1	2	0.20323	1.02751	-0.419151	0.18949	0.0076452	0.0783446
sp	Q8IUK5	57125	PLXDC1	plexin domain containing 1	3	2	2	-0.856905	0	0	0.0249267	1	1
sp	Q7LBR1	57132	CHMP1B	charged multivesicular body protein 1B	2	2	1	0.170482	0.123602	0.772582	0.221762	0.337481	0.031136
sp	Q8IWA5	57153	SLC44A2	solute carrier family 44 (choline transporter), member 2	2	2	3	-0.51738	0.208961	-0.785864	0.0565736	0.237001	0.027176
sp	Q9P1W3	57156	TMEM63C	transmembrane protein 63C	2	2	1	0	0	0.737039	1	1	0.033543
sp	Q9BR39	57158	JPH2	junctophilin 2	3	3	2	-1.30766	-0.957349	-0.486069	0.0101582	0.0207513	0.0635142
sp	Q6ICH7	57168	ASPHD2	aspartate beta-hydroxylase domain containing 2	1	2	2	1.15371	-0.247708	0	0.00968939	0.116082	1
sp	Q8NDW4	57209	ZNF248	zinc finger protein 248	2	2	1	0	0	0.750168	1	1	0.0326112
sp	Q5TH69	57221	KIAA1244	KIAA1244	1	1	2	0.533207	0.544764	-0.104713	0.042899	0.044857	0.31299
sp	Q969X5	57222	ERGIC1	endoplasmic reticulum-golgi intermediate compartment (ERGIC) 1	2	2	3	0.140713	-0.0407515	-0.567309	0.257785	0.480009	0.0498486
sp	Q9HC52	57332	CBX8	chromobox homolog 8	2	1	2	0.329089	0.614034	0.400324	0.102754	0.0326871	0.085488
sp	Q96D15	57333	RCN3	reticulocalbin 3, EF-hand calcium binding domain	1	1	1	0.882201	1.96504	1.0004	0.0168783	0.00117018	0.0197997
sp	Q9HCY8	57402	S100A14	S100 calcium binding protein A14	2	2	3	0.09326	-0.015197	-0.658871	0.34663	0.77981	0.0389782
sp	Q9HBK9	57412	AS3MT	arsenite methyltransferase	3	2	2	-0.732692	0	0	0.0353975	1	1
sp	Q6NTF9	57414	RHBDD2	rhomboid domain containing 2	1	1	2	0.568521	0.652283	-0.239763	0.0383669	0.0270703	0.156922
sp	Q9ULM2	57474	ZNF490	zinc finger protein 490	2	2	3	0	0	-0.766909	1	1	0.0285736
sp	Q3KR37	57476	GRAMD1B	GRAM domain containing 1B	2	2	3	0	0.44444	-0.970152	1	0.0727854	0.0166938
sp	Q9ULI3	57493	HEG1	heart development protein with EGF-like domains 1	2	3	2	0	-2.08276	0	1	0.00288645	1
sp	Q9HAV4	57510	XPO5	exportin 5	2	1	2	0.364054	0.529041	0.391158	0.0871264	0.0478995	0.086808
sp	Q6UXG2	57535	KIAA1324	KIAA1324	1	2	2	0.673289	0.143731	-0.346988	0.0294589	0.307368	0.101794
tr	B4DYL1	57577	#N/A	#N/A	2	2	1	0	0	0.786176	1	1	0.0301266
sp	Q8NCU4	57577	KIAA1407	KIAA1407	2	3	2	0	-0.820542	-0.0705848	1	0.0283965	0.409426
sp	Q9P266	57608	KIAA1462	KIAA1462	3	2	2	-0.613961	0	0	0.0457121	1	1
sp	Q9P260	57614	KIAA1468	KIAA1468	3	2	3	-2.71455	0.0896263	-0.886628	0.00101582	0.402621	0.0201103
sp	Q8TF72	57619	SHROOM3	shroom family member 3	2	2	3	-0.338941	0.0778102	-0.678208	0.0951748	0.432032	0.0368041
sp	A7E2Y1	57644	MYH7B	myosin, heavy chain 7B, cardiac muscle, beta	3	2	2	-1.22602	0.134328	0.0319122	0.0118813	0.319858	0.709875
sp	Q9P206	57648	KIAA1522	KIAA1522	2	2	3	-0.211212	0.355469	-0.61153	0.148466	0.11655	0.0444134
sp	Q96QT6	57649	PHF12	PHD finger protein 12	2	3	2	0	-0.654922	0.366381	1	0.0393962	0.0961255
sp	Q8TCG1	57650	KIAA1524	KIAA1524	3	2	2	-0.680569	0.248655	-0.247093	0.0400078	0.198151	0.151565
sp	Q9HCJ6	57687	VAT1L	vesicle amine transport 1-like	2	3	2	-0.390914	-0.725596	-0.0909999	0.081344	0.0344034	0.348164
sp	Q9BXM0	57716	PRX	periaxin	3	3	2	-0.570399	-1.47814	0	0.0495409	0.00858135	1
sp	Q9H227	57733	#N/A	#N/A	2	3	2	0	-0.957308	0	1	0.0208293	1
sp	Q8N163	57805	CCAR2	cell cycle and apoptosis regulator 2	1	1	2	0.515829	0.526539	-0.0253764	0.0457121	0.0485236	0.679866
sp	Q8N126	57863	CADM3	cell adhesion molecule 3	3	2	2	-0.742294	0	0	0.0343817	1	1
sp	Q9Y5M8	58477	SRPRB	signal recognition particle receptor, B subunit	1	2	2	0.547022	0.385636	-0.178351	0.0415706	0.101182	0.206693
sp	P57087	58494	JAM2	junctional adhesion molecule 2	2	3	2	-0.339717	-0.741268	-0.301331	0.0949404	0.0334673	0.120506
sp	Q9BYF1	59272	ACE2	angiotensin I converting enzyme 2	3	2	1	-1.02049	-0.390088	1.45922	0.0174253	0.0742677	0.00986101
sp	Q9HB63	59277	NTN4	netrin 4	2	2	3	-0.460471	0	-0.587728	0.0652471	1	0.0462769
sp	Q9HB21	59338	PLEKHA1	pleckstrin homology domain containing, family A (phosphoinositide binding specific) member 1	2	2	3	0.0542391	0.237523	-0.600622	0.489471	0.207981	0.0453451
sp	Q9HBA0	59341	TRPV4	transient receptor potential cation channel, subfamily V, member 4	2	1	2	0	1.71167	0	1	0.00195031	1
sp	Q9HB40	59342	SCPEP1	serine carboxypeptidase 1	1	2	1	0.509787	0.151995	0.753112	0.0465716	0.297383	0.0323006
sp	Q9HAV0	59345	GNB4	guanine nucleotide binding protein (G protein), beta polypeptide 4	3	3	2	-0.596137	-0.609672	0.313027	0.0469623	0.0425947	0.116462
sp	Q53FP2	59353	TMEM35	transmembrane protein 35	3	3	3	-1.12605	-0.942799	-0.769916	0.0144559	0.0216874	0.0283407
sp	Q8N442	60558	GUF1	GUF1 GTPase homolog (S. cerevisiae)	1	2	2	2.06876	0.285692	-0.190629	0.00234421	0.167024	0.197065
sp	Q9NPQ8	60626	RIC8A	RIC8 guanine nucleotide exchange factor A	1	2	2	0.572039	0.128955	0.0732961	0.0380543	0.327573	0.421694
sp	Q96AY3	60681	FKBP10	FK506 binding protein 10, 65 kDa	1	1	1	0.690952	0.86864	0.723923	0.0281305	0.012638	0.03463
sp	Q9H788	63898	SH2D4A	SH2 domain containing 4A	2	1	2	0.198093	0.743286	-0.281631	0.193319	0.018957	0.129979
sp	Q9UQP3	63923	TNN	tenascin N	2	2	1	0	0	1.28691	1	1	0.0135104
sp	O60783	63931	MRPS14	mitochondrial ribosomal protein S14	2	2	1	0.145154	0.15225	1.07651	0.252002	0.297071	0.0177809
sp	Q9H008	64077	LHPP	phospholysine phosphohistidine inorganic pyrophosphate phosphatase	3	3	2	-0.647905	-0.81078	-0.499213	0.0427427	0.0294886	0.0604084
sp	P30039	64081	PBLD	phenazine biosynthesis-like protein domain containing	3	2	2	-0.823001	0.174755	-0.152698	0.0271147	0.271639	0.234024
sp	Q9H3Q3	64090	GAL3ST2	galactose-3-O-sulfotransferase 2	1	2	2	1.26314	0	0	0.00797031	1	1
sp	Q9HBU9	64091	POPDC2	popeye domain containing 2	2	3	3	0	-1.95452	-0.736019	1	0.00405664	0.0306701
sp	Q9H3U7	64094	SMOC2	SPARC related modular calcium binding 2	3	2	2	-0.617881	-0.408387	0	0.0453995	0.069977	1
sp	Q9HBI0	64098	PARVG	parvin, gamma	2	2	1	0.390701	0.144309	0.971795	0.0761086	0.306042	0.0217408
sp	Q9GZM7	64129	TINAGL1	tubulointerstitial nephritis antigen-like 1	2	3	2	-0.296838	-0.645345	-0.184189	0.108459	0.0403323	0.202112
sp	Q9BYX4	64135	IFIH1	interferon induced with helicase C domain 1	2	2	1	-0.00335514	0.0471668	0.653986	0.898379	0.551313	0.0403758
sp	Q9BPX3	64151	NCAPG	non-SMC condensin I complex, subunit G	1	1	2	0.517067	0.726104	0.263602	0.0453995	0.0208293	0.142247
sp	Q6P179	64167	ERAP2	endoplasmic reticulum aminopeptidase 2	2	2	1	-0.105209	-0.121479	0.677333	0.253018	0.201896	0.0387452
sp	Q9H257	64170	CARD9	caspase recruitment domain family, member 9	2	2	1	0.100299	0	0.58721	0.328502	1	0.048218
sp	Q32P28	64175	LEPRE1	leucine proline-enriched proteoglycan (leprecan) 1	1	2	1	0.533733	0.477446	0.645318	0.0426646	0.0617077	0.0410746
sp	Q9H5Q4	64216	TFB2M	transcription factor B2, mitochondrial	2	2	1	0.420943	0.171853	0.61433	0.065716	0.274993	0.0453451
sp	Q8NDF8	64282	PAPD5	PAP associated domain containing 5	1	2	2	0.824503	0.410623	0	0.0193006	0.0879198	1
sp	Q8WTT2	64318	NOC3L	nucleolar complex associated 3 homolog (S. cerevisiae)	2	1	2	0	0.654837	0	1	0.0267582	1
sp	Q96L73	64324	NSD1	nuclear receptor binding SET domain protein 1	2	3	2	0.391913	-1.906	-0.0420787	0.0754054	0.0044467	0.560447
sp	Q9BYH8	64332	NFKBIZ	nuclear factor of kappa light polypeptide gene enhancer in B-cells inhibitor, zeta	2	3	2	0	-1.3278	0	1	0.0108437	1
sp	Q9H772	64388	GREM2	gremlin 2, DAN family BMP antagonist	2	1	3	-0.459548	0.795231	-1.96607	0.0655597	0.0163046	0.00248467
sp	Q27J81	64423	INF2	inverted formin, FH2 and WH2 domain containing	2	2	3	-0.0539694	0.262281	-0.608319	0.412112	0.186137	0.0446463
sp	Q9H1E3	64710	NUCKS1	nuclear casein kinase and cyclin-dependent kinase substrate 1	2	1	2	0.173027	1.07709	0.125922	0.218871	0.00694309	0.275487
sp	Q13087	64714	PDIA2	protein disulfide isomerase family A, member 2	3	2	3	-1.8948	-0.349919	-2.85109	0.00320375	0.082537	0.000854104
sp	Q9H3U5	64747	MFSD1	major facilitator superfamily domain containing 1	1	2	2	0.688695	0.371104	0.145549	0.0286775	0.108281	0.249321
sp	Q9H7B4	64754	SMYD3	SET and MYND domain containing 3	3	2	2	-0.948334	0.0983016	0.118697	0.0203165	0.384756	0.288765
sp	Q5TC12	64756	ATPAF1	ATP synthase mitochondrial F1 complex assembly factor 1	2	2	1	-0.0389366	0.0743503	0.642071	0.510178	0.442798	0.0414628
sp	Q9BRX5	64785	GINS3	GINS complex subunit 3 (Psf3 homolog)	1	2	2	0.872312	0.404001	0.0113229	0.0174253	0.0910403	0.93074
tr	E7EV87	64798	#N/A	#N/A	3	2	2	-2.09652	-0.103517	-0.457856	0.00242235	0.224285	0.06926
sp	Q8TB45	64798	DEPTOR	DEP domain containing MTOR-interacting protein	2	2	3	-0.290333	-0.28788	-0.710049	0.110568	0.100012	0.0336983
sp	Q5THR3	64800	EFCAB6	EF-hand calcium binding domain 6	2	3	2	-0.119563	-2.57863	0.383834	0.230748	0.00156025	0.0896809
sp	Q9HAN9	64802	NMNAT1	nicotinamide nucleotide adenylyltransferase 1	2	1	2	0.157268	0.701791	0.19115	0.236218	0.0234037	0.197298
sp	Q6PCB0	64856	VWA1	von Willebrand factor A domain containing 1	2	3	2	-0.448153	-0.624428	-0.192058	0.0681383	0.0412685	0.195279
tr	E9PAL9	64943	#N/A	#N/A	2	1	2	0	0.951549	0.330309	1	0.00959551	0.109869
sp	Q96EL2	64951	MRPS24	mitochondrial ribosomal protein S24	1	2	2	0.529701	0.319926	0.290969	0.0435241	0.140656	0.126796
sp	Q9ULP0	65009	NDRG4	NDRG family member 4	2	3	2	0	-0.764341	0	1	0.0314389	1
tr	G3XAC1	65010	SLC26A6	#N/A	1	2	2	0.614293	0.0605577	-0.112761	0.0341473	0.488045	0.296529
sp	P49006	65108	MARCKSL1	MARCKS-like 1	1	1	2	0.532732	1.32601	0.177767	0.0429771	0.00421266	0.209954
sp	Q9H1J1	65110	UPF3A	UPF3 regulator of nonsense transcripts homolog A (yeast)	2	3	2	0.321664	-0.611859	0.0413682	0.106193	0.0424387	0.62699
sp	Q68E01	65123	INTS3	integrator complex subunit 3	2	1	2	0.314615	0.534844	-0.0632146	0.109553	0.0464953	0.442115
sp	Q86V21	65985	AACS	acetoacetyl-CoA synthetase	2	2	3	-0.0902777	0.375633	-0.999233	0.285056	0.105941	0.0158397
sp	Q9HCS2	66002	CYP4F12	cytochrome P450, family 4, subfamily F, polypeptide 12	2	2	3	-0.456438	0.018327	-0.674173	0.0660285	0.775832	0.0373476
sp	Q9H081	79003	MIS12	MIS12 kinetochore complex component	2	1	2	-0.055903	0.568155	0.0889731	0.403751	0.0394742	0.362683
sp	Q09666	79026	AHNAK	AHNAK nucleoprotein	3	2	3	-0.659773	-0.295554	-0.85641	0.0413362	0.0981394	0.0219738
sp	Q9H6F2	79041	TMEM38A	transmembrane protein 38A	2	2	3	0	0.218684	-1.41902	1	0.226392	0.00590108
sp	Q96T21	79048	SECISBP2	SECIS binding protein 2	2	2	3	-0.141671	0	-0.783605	0.202618	1	0.0273313
sp	Q6UW63	79070	KDELC1	KDEL (Lys-Asp-Glu-Leu) containing 1	1	1	2	0.651665	0.731844	0.310552	0.031178	0.0201272	0.118022
sp	Q9H773	79077	DCTPP1	dCTP pyrophosphatase 1	1	2	2	0.557905	0.290086	0.367088	0.0398515	0.163748	0.0958925
sp	Q9H6F5	79080	CCDC86	coiled-coil domain containing 86	2	2	1	0.273186	0.385816	0.723991	0.13276	0.100948	0.0345524
sp	Q9BV36	79083	MLPH	melanophilin	3	2	3	-0.655528	0.177887	-1.43077	0.0416488	0.26844	0.00574579
sp	Q9BW04	79098	C1orf116	chromosome 1 open reading frame 116	2	2	3	-0.465854	0.349104	-0.953144	0.0644657	0.120373	0.0177032
sp	Q7L5A8	79152	FA2H	fatty acid 2-hydroxylase	2	2	3	-0.36707	0.296063	-0.962448	0.0880641	0.158443	0.0170044
sp	Q7L5L3	79153	GDPD3	glycerophosphodiester phosphodiesterase domain containing 3	2	2	3	0.227714	0.413613	-1.30725	0.16847	0.0861255	0.00776458
sp	Q6UWP2	79154	DHRS11	dehydrogenase/reductase (SDR family) member 11	3	2	2	-0.708056	-0.143391	0.548402	0.0376636	0.177322	0.0542744
tr	D6RGJ2	79155	TNIP2	#N/A	2	3	2	0	-1.09442	0	1	0.0166166	1
sp	Q9BTD8	79171	RBM42	RNA binding motif protein 42	2	2	3	0.367724	0.21425	-0.882635	0.085251	0.23115	0.0205761
sp	Q96C19	79180	EFHD2	EF-hand domain family, member D2	2	1	2	0.175341	0.588775	-0.15992	0.216292	0.0359636	0.226337
sp	Q9HAB3	79581	SLC52A2	solute carrier family 52 (riboflavin transporter), member 2	1	2	2	0.662084	0.346158	0	0.0303966	0.122401	1
sp	Q9H8P0	79644	SRD5A3	steroid 5 alpha-reductase 3	2	2	3	0.179755	-0.210819	-0.576254	0.210588	0.131217	0.0483733
sp	A1A4S6	79658	ARHGAP10	Rho GTPase activating protein 10	3	3	2	-0.620616	-0.689295	-0.220666	0.0450088	0.0375239	0.169578
sp	Q9HA64	79672	FN3KRP	fructosamine 3 kinase related protein	3	2	2	-0.570778	-0.424948	-0.0858959	0.0494628	0.0667005	0.360898
sp	Q53R41	79675	FASTKD1	FAST kinase domains 1	2	2	1	0.151657	-0.0135278	0.824111	0.24411	0.804618	0.0278748
sp	Q6N063	79676	OGFOD2	2-oxoglutarate and iron-dependent oxygenase domain containing 2	3	2	2	-0.837939	0.295237	0.383808	0.0260988	0.158755	0.0897585
sp	Q687X5	79689	STEAP4	STEAP family member 4	2	3	3	-0.541622	-0.911126	-0.752826	0.0535261	0.0234817	0.0292725
sp	Q96RP7	79690	GAL3ST4	galactose-3-O-sulfotransferase 4	2	2	1	0	0	1.06814	1	1	0.0180915
sp	Q8IXK2	79695	GALNT12	polypeptide N-acetylgalactosaminyltransferase 12	2	2	3	-0.392153	-0.048114	-0.642304	0.0810315	0.421344	0.0408417
sp	Q8NBJ5	79709	COLGALT1	collagen beta(1-O)galactosyltransferase 1	2	1	2	0.469268	0.575983	0.167316	0.0535261	0.03807	0.221834
sp	Q96DC8	79746	ECHDC3	enoyl CoA hydratase domain containing 3	3	2	1	-0.780486	0	0.807404	0.0313342	1	0.0287289
sp	Q96K58	79759	ZNF668	zinc finger protein 668	1	2	2	0.58262	0	0.270688	0.0368822	1	0.137588
sp	Q6UY01	79782	LRRC31	leucine rich repeat containing 31	1	2	2	0.55654	0.281256	0	0.0400078	0.170691	1
sp	Q6UWM9	79799	UGT2A3	UDP glucuronosyltransferase 2 family, polypeptide A3	3	2	1	-1.56567	-0.295067	0.99354	0.00664192	0.0982541	0.0201879
sp	Q9BSE5	79814	AGMAT	agmatine ureohydrolase (agmatinase)	1	2	2	0.531066	-0.060708	-0.142155	0.0432116	0.354488	0.248234
sp	Q9HA90	79825	EFCC1	EF-hand and coiled-coil domain containing 1	2	2	3	0.479483	0	-0.87423	0.0521196	1	0.0213526
sp	Q6UXY8	79838	TMC5	transmembrane channel-like 5	1	2	2	0.580886	0.315533	0.553806	0.037351	0.144167	0.0536532
sp	Q6NUN7	79864	C11orf63	chromosome 11 open reading frame 63	2	2	1	0	0	1.11344	1	1	0.0166938
sp	Q6P4A8	79887	PLBD1	phospholipase B domain containing 1	1	2	1	1.21819	0.262631	1.28495	0.00875171	0.185747	0.013588
sp	Q8NF37	79888	LPCAT1	lysophosphatidylcholine acyltransferase 1	1	1	2	0.698265	0.520157	0.563969	0.027271	0.0494598	0.0517121
sp	Q8TB24	79890	RIN3	Ras and Rab interactor 3	2	2	1	-0.0603438	0.129642	0.633607	0.381715	0.326559	0.0427828
sp	Q9BTE3	79892	MCMBP	minichromosome maintenance complex binding protein	2	1	2	0.0592114	0.531818	0.241039	0.466107	0.0472754	0.15568
sp	Q53TN4	79901	CYBRD1	cytochrome b reductase 1	3	2	1	-0.639634	-0.46075	0.591535	0.0433678	0.0618637	0.0478298
sp	Q6IN84	79922	MRM1	mitochondrial rRNA methyltransferase 1 homolog (S. cerevisiae)	2	2	1	0	-0.238995	0.761841	1	0.119749	0.0317571
tr	D6RAM3	79930	DOK3	#N/A	2	2	1	0.176602	-0.077563	0.587061	0.214339	0.289425	0.0482957
sp	Q9H5P4	79955	PDZD7	PDZ domain containing 7	1	2	2	0.881955	0	0	0.0169564	1	1
sp	Q7Z2K6	79956	ERMP1	endoplasmic reticulum metallopeptidase 1	2	1	2	0.29943	0.66674	-0.337979	0.117914	0.025588	0.104977
sp	Q8IV53	79958	DENND1C	DENN/MADD domain containing 1C	2	2	1	-0.12568	-0.187483	0.583685	0.223794	0.144479	0.0487616
sp	Q86SK9	79966	SCD5	stearoyl-CoA desaturase 5	2	3	2	0	-0.821667	0	1	0.0281624	1
sp	Q8WVV4	79983	POF1B	premature ovarian failure, 1B	2	1	2	0.484342	0.633916	-0.494669	0.0513382	0.0287865	0.0615731
sp	Q9GZU8	80011	FAM192A	family with sequence similarity 192, member A	2	1	2	0	0.602029	0.266878	1	0.0340133	0.139607
sp	Q86VH4	80059	LRRTM4	leucine rich repeat transmembrane neuronal 4	2	2	3	0	0	-0.987491	1	1	0.0163056
sp	Q8ND07	80127	CCDC176	coiled-coil domain containing 176	2	2	3	0	0	-0.784029	1	1	0.0272537
sp	Q8IYT3	80129	CCDC170	coiled-coil domain containing 170	2	3	2	-0.0777886	-0.937531	0	0.319359	0.0219995	1
sp	Q7L266	80150	ASRGL1	asparaginase like 1	2	2	1	0.325984	0.349832	0.804127	0.104708	0.119749	0.0292725
tr	E7EQL2	80157	CWH43	#N/A	2	2	3	0	0	-0.617742	1	1	0.0435593
sp	Q3SYC2	80168	MOGAT2	monoacylglycerol O-acyltransferase 2	2	3	1	-0.0638414	-0.555162	0.697709	0.367494	0.0486016	0.0368817
sp	Q7Z3E5	80210	ARMC9	armadillo repeat containing 9	2	2	1	0.287655	-0.00173565	0.633939	0.124399	0.971174	0.0426275
tr	J3KNP0	80223	#N/A	#N/A	2	2	1	0	0	0.746798	1	1	0.0326889
sp	Q6WKZ4	80223	RAB11FIP1	RAB11 family interacting protein 1 (class I)	1	2	2	0.896793	0.46344	0	0.0164095	0.0659203	1
sp	Q9H7D7	80232	WDR26	WD repeat domain 26	2	1	2	0.127489	0.554228	0.0467784	0.276773	0.0426727	0.582732
sp	Q9BSU1	80262	C16orf70	chromosome 16 open reading frame 70	3	2	1	-0.867558	0	0.596687	0.0240672	1	0.0473639
sp	Q9HAV7	80273	GRPEL1	GrpE-like 1, mitochondrial (E. coli)	2	2	3	0.233098	0.385265	-1.22209	0.163626	0.101494	0.00970572
sp	Q8NFU7	80312	TET1	tet methylcytosine dioxygenase 1	2	2	1	-0.0586979	0	0.741091	0.387419	1	0.0333877
sp	Q9BZM5	80328	ULBP2	UL16 binding protein 2	2	1	2	0	0.711203	0	1	0.0220775	1
sp	Q8N4F0	80341	BPIFB2	BPI fold containing family B, member 2	2	2	3	0	0	-1.20522	1	1	0.0100163
sp	Q9H6H4	80346	REEP4	receptor accessory protein 4	1	2	2	0.753758	0	0	0.0228951	1	1
sp	Q5ZPR3	80381	CD276	CD276 molecule	1	1	2	0.580213	0.540812	0.337841	0.0374292	0.0455592	0.106841
sp	Q7Z591	80709	AKNA	AT-hook transcription factor	2	2	3	0	0	-0.84316	1	1	0.0225173
sp	Q9C0H2	80727	TTYH3	tweety family member 3	1	2	2	1.53168	0.516897	0	0.00515726	0.0505519	1
sp	O95867	80740	LY6G6C	lymphocyte antigen 6 complex, locus G6C	2	1	2	0	1.67746	0	1	0.00218434	1
tr	G5E9D8	80760	ITIH5	#N/A	3	2	2	-1.0295	0	0	0.0169564	1	1
sp	Q86UX2	80760	#N/A	#N/A	2	3	2	0	-0.938956	-0.188943	1	0.0219214	0.199161
sp	O95236	80833	APOL3	apolipoprotein L, 3	2	2	1	-0.184983	-0.0546618	0.601005	0.16597	0.386005	0.047131
sp	Q9H0C8	80895	ILKAP	integrin-linked kinase-associated serine/threonine phosphatase	2	1	2	0.0620359	0.566735	0.0836198	0.452745	0.0397082	0.381396
sp	Q9BXD5	80896	NPL	N-acetylneuraminate pyruvate lyase (dihydrodipicolinate synthase)	1	2	1	1.00545	0.213997	1.74515	0.0126587	0.231696	0.00667754
sp	Q9H4B7	81027	TUBB1	tubulin, beta 1 class VI	2	1	2	0.124977	0.565082	0.192689	0.279733	0.0400203	0.195668
sp	O95528	81031	SLC2A10	solute carrier family 2 (facilitated glucose transporter), member 10	2	2	3	0	0	-1.15134	1	1	0.0107151
sp	Q5KU26	81035	COLEC12	collectin sub-family member 12	2	3	3	-0.118111	-0.90646	-0.675225	0.232311	0.0237157	0.03727
sp	Q6EEV4	81488	#N/A	#N/A	2	3	2	-0.187986	-0.813365	-0.128642	0.163782	0.0293326	0.27044
sp	Q9H7C4	81493	SYNC	syncoilin, intermediate filament protein	2	3	2	-0.068078	-0.721359	-0.42922	0.34999	0.0348715	0.0762482
sp	Q8TCT9	81502	HM13	histocompatibility (minor) 13	2	1	2	0.442771	0.955287	-0.233598	0.0593866	0.00951749	0.161969
sp	Q9H2H9	81539	SLC38A1	solute carrier family 38, member 1	2	2	1	0.462622	0.32501	1.00178	0.0546982	0.13777	0.019722
sp	Q8NBS9	81567	TXNDC5	thioredoxin domain containing 5 (endoplasmic reticulum)	2	3	3	-0.237037	-0.798367	-0.70516	0.134948	0.0301907	0.0340089
sp	Q9NUG6	81572	PDRG1	p53 and DNA-damage regulated 1	2	1	2	-0.0187249	0.684049	0.0408142	0.700918	0.0244958	0.632658
sp	Q96P44	81578	COL21A1	collagen, type XXI, alpha 1	3	3	2	-1.59678	-1.51317	-0.46284	0.00617308	0.00795725	0.068173
sp	Q9BTT0	81611	ANP32E	acidic (leucine-rich) nuclear phosphoprotein 32 family, member E	2	1	2	0	0.720466	0	1	0.0213754	1
sp	Q8N8Q9	81614	NIPA2	non imprinted in Prader-Willi/Angelman syndrome 2	2	3	2	0	-0.833104	0	1	0.0273823	1
sp	Q8TC26	81615	TMEM163	transmembrane protein 163	1	2	2	0.781718	0	0	0.0215667	1	1
sp	Q9H1C4	81622	UNC93B1	unc-93 homolog B1 (C. elegans)	1	1	2	0.804876	0.855443	0.155485	0.0200039	0.0134961	0.237208
sp	Q9BXJ7	81693	AMN	amnion associated transmembrane protein	2	2	1	0	0	0.678353	1	1	0.038357
tr	J3KMY7	81892	#N/A	#N/A	1	2	1	0.719528	0.341546	0.604006	0.0253956	0.125444	0.0467428
sp	Q9H299	83442	SH3BGRL3	SH3 domain binding glutamate-rich protein like 3	1	2	2	0.583624	0.167471	-0.210994	0.0368041	0.280376	0.176567
sp	Q8TBY8	83449	PMFBP1	polyamine modulated factor 1 binding protein 1	1	2	2	2.08967	0	0	0.00218793	1	1
sp	Q8NFV4	83451	ABHD11	abhydrolase domain containing 11	1	2	2	0.499694	0.230903	0.363506	0.0489158	0.213363	0.0967466
sp	Q9BQI0	83543	AIF1L	allograft inflammatory factor 1-like	3	2	2	-0.862755	0	0	0.024536	1	1
sp	Q96NA2	83547	RILP	Rab interacting lysosomal protein	3	2	2	-0.660544	0.00670594	-0.266196	0.0412581	0.91641	0.139219
sp	Q9Y4G6	83660	TLN2	talin 2	2	3	2	-0.397637	-0.626381	-0.340971	0.0793905	0.0409564	0.104201
sp	Q8IXQ6	83666	PARP9	poly (ADP-ribose) polymerase family, member 9	2	2	1	0.259348	0.354848	0.609205	0.142215	0.117018	0.0461216
sp	Q8TCZ2	83692	CD99L2	CD99 molecule-like 2	3	3	2	-0.791339	-0.573546	-0.102105	0.0303184	0.0463393	0.319978
sp	Q3SXM5	83693	HSDL1	hydroxysteroid dehydrogenase like 1	2	1	2	-0.116485	0.966875	0.021532	0.233483	0.00928346	0.812874
sp	Q9UJC5	83699	SH3BGRL2	SH3 domain binding glutamate-rich protein like 2	2	2	3	-0.112889	0.452268	-0.617079	0.239031	0.069899	0.0437922
sp	Q9BX67	83700	JAM3	junctional adhesion molecule 3	3	3	2	-0.906573	-0.928771	0.044424	0.0220356	0.0224675	0.600668
tr	H7BXQ8	83787	ARMC10	#N/A	2	3	2	0	-0.886336	0	1	0.0248859	1
sp	Q9BXM9	83856	FSD1L	fibronectin type III and SPRY domain containing 1-like	2	2	1	0	0	0.677922	1	1	0.0385123
sp	Q5VWG9	83860	TAF3	TAF3 RNA polymerase II, TATA box binding protein (TBP)-associated factor, 140kDa	2	3	2	-0.236361	-0.580301	0.0239329	0.135417	0.0455592	0.788493
sp	Q96RW7	83872	HMCN1	hemicentin 1	1	1	1	0.820544	0.634942	0.968041	0.0195351	0.0284745	0.0218961
sp	Q6ZQQ6	83889	WDR87	WD repeat domain 87	2	3	2	-0.105199	-0.810448	-0.183121	0.253096	0.0295666	0.202578
sp	Q8NBS3	83959	SLC4A11	solute carrier family 4, sodium borate transporter, member 11	2	3	2	0	-1.273	0.223532	1	0.012482	0.167482
sp	Q9BYZ8	83998	REG4	regenerating islet-derived family, member 4	1	2	1	3.39664	0.392305	3.46185	0.000468842	0.0970472	0.00100939
sp	Q5VST9	84033	OBSCN	obscurin, cytoskeletal calmodulin and titin-interacting RhoGEF	2	2	3	0.228032	0	-0.573506	0.168236	1	0.0490721
sp	Q9BXX0	84034	EMILIN2	elastin microfibril interfacer 2	1	2	1	0.528407	0.00780436	0.620264	0.0438367	0.901744	0.0444134
sp	Q0GE19	84068	SLC10A7	solute carrier family 10, member 7	2	2	3	0	0.120759	-0.591391	1	0.34185	0.0460439
sp	Q96NW4	84079	ANKRD27	ankyrin repeat domain 27 (VPS9 domain)	1	2	2	0.695516	0.0358184	-0.315652	0.0275835	0.626204	0.114683
sp	Q709F0	84129	ACAD11	acyl-CoA dehydrogenase family, member 11	2	2	1	-0.325147	0.0519391	0.892416	0.0996288	0.524398	0.0246137
sp	Q9UD71	84152	PPP1R1B	protein phosphatase 1, regulatory (inhibitor) subunit 1B	1	2	2	1.06638	-0.110571	0.288286	0.0112522	0.214222	0.128348
sp	Q9H7B2	84154	RPF2	ribosome production factor 2 homolog (S. cerevisiae)	2	1	1	0.327471	0.575159	0.763655	0.103848	0.038304	0.0316018
sp	Q9H6X2	84168	ANTXR1	anthrax toxin receptor 1	2	1	2	0.426368	0.697861	0.413045	0.0634499	0.0237937	0.0811398
sp	Q9H9Y6	84172	POLR1B	polymerase (RNA) I polypeptide B, 128kDa	2	1	2	0	0.594003	0	1	0.0353395	1
sp	Q9H5K3	84197	POMK	protein-O-mannose kinase	1	1	2	0.686913	0.579259	0.120833	0.0288338	0.0375239	0.285736
sp	Q9H095	84223	IQCG	IQ motif containing G	2	2	3	0.182562	0	-0.887476	0.208556	1	0.0200326
sp	Q8TEB9	84236	RHBDD1	rhomboid domain containing 1	1	2	2	1.40203	-0.366983	-0.34662	0.00632936	0.0798845	0.102027
sp	Q8NCC5	84255	SLC37A3	solute carrier family 37, member 3	1	2	2	0.603471	0	0	0.0354757	1	1
sp	Q9BT92	84260	TCHP	trichoplein, keratin filament binding	3	2	3	-0.609725	0.0586564	-0.793642	0.0458683	0.49608	0.0266325
sp	Q86UA6	84268	RPAIN	RPA interacting protein	3	3	2	-1.26729	-1.64438	0.0681784	0.0110959	0.00663104	0.447939
sp	Q9BSF0	84281	C2orf88	chromosome 2 open reading frame 88	2	3	2	-0.490413	-0.783561	0	0.0603243	0.0305028	1
tr	B4E0G4	84295	#N/A	#N/A	2	1	2	0.154338	0.716547	0	0.239969	0.0217654	1
sp	Q9BRT9	84296	GINS4	GINS complex subunit 4 (Sld5 homolog)	2	1	2	0.0419634	0.853648	0	0.571987	0.0135741	1
sp	Q9BRP1	84306	PDCD2L	programmed cell death 2-like	1	2	2	0.802296	0.341929	0.113851	0.0202383	0.125132	0.298703
sp	Q86VX9	84315	MON1A	MON1 secretory trafficking family member A	2	3	2	0.0106911	-1.22315	0.101603	0.906193	0.0134181	0.326268
sp	Q96D96	84329	HVCN1	hydrogen voltage-gated channel 1	2	3	2	-0.121855	-0.719169	0.322558	0.227935	0.0349495	0.11313
sp	Q9C002	84419	C15orf48	chromosome 15 open reading frame 48	2	1	1	0.0272842	0.716556	1.20251	0.698418	0.0216874	0.0149856
sp	Q96FC7	84457	PHYHIPL	phytanoyl-CoA 2-hydroxylase interacting protein-like	1	2	1	0.539505	0	0.838886	0.042352	1	0.027409
sp	Q75N90	84467	FBN3	fibrillin 3	2	3	2	-0.370155	-0.5968	0.115757	0.0871268	0.0438429	0.29552
sp	Q9BXV9	84520	C14orf142	chromosome 14 open reading frame 142	2	1	2	0.220017	0.590812	-0.252216	0.175347	0.0355736	0.146751
sp	Q5TGI0	84553	FAXC	failed axon connections homolog (Drosophila)	2	3	2	0	-0.776393	0	1	0.0309709	1
sp	Q9BYG5	84612	PARD6B	par-6 family cell polarity regulator beta	2	1	2	0	0.565418	-0.0462937	1	0.0399423	0.531874
sp	Q4ZHG4	84624	FNDC1	fibronectin type III domain containing 1	2	2	1	0	0	0.781556	1	1	0.0305924
sp	Q9C005	84661	DPY30	dpy-30 homolog (C. elegans)	1	1	2	0.582016	1.08946	0.227851	0.0371166	0.00663104	0.16492
sp	Q8IUG5	84700	MYO18B	myosin XVIIIB	2	2	3	0	0.355985	-0.762248	1	0.11616	0.0286513
sp	Q9BSW2	84766	CRACR2A	calcium release activated channel regulator 2A	1	2	3	1.05049	0.173035	-1.15138	0.0116429	0.273511	0.0106375
sp	Q8N2H3	84795	PYROXD2	pyridine nucleotide-disulphide oxidoreductase domain 2	2	2	3	-0.374615	0	-0.699044	0.0854854	1	0.0347077
sp	Q9BRC7	84812	PLCD4	phospholipase C, delta 4	2	3	2	-0.516222	-0.708414	0	0.0568861	0.0360417	1
sp	Q7L4E1	84895	FAM73B	family with sequence similarity 73, member B	2	2	1	0	0.171218	2.37931	1	0.275929	0.00333877
sp	Q6UX71	84898	PLXDC2	plexin domain containing 2	2	2	1	0.318561	-0.136515	0.65871	0.108224	0.184031	0.0399876
tr	B7Z666	84899	#N/A	#N/A	2	1	2	0	0.744196	-0.0999154	1	0.018879	0.325646
sp	Q7L211	84945	ABHD13	abhydrolase domain containing 13	1	2	2	0.625339	-0.0313779	0.0489867	0.0329752	0.578383	0.566193
sp	Q8IYJ3	84958	SYTL1	synaptotagmin-like 1	2	2	3	0.144934	-0.224397	-0.787945	0.252315	0.126458	0.0270207
sp	Q96A58	85004	RERG	RAS-like, estrogen-regulated, growth inhibitor	2	3	2	-0.138491	-1.35592	-0.06005	0.205353	0.0101416	0.456014
sp	Q969E4	85012	TCEAL3	transcription elongation factor A (SII)-like 3	3	2	2	-1.20458	-0.152216	-0.00588453	0.0123462	0.170379	0.872428
sp	Q5BJH2	85013	TMEM128	transmembrane protein 128	2	1	3	0.112019	0.571789	-0.603385	0.302325	0.0389281	0.0450346
sp	Q8TEZ7	85315	PAQR8	progestin and adipoQ receptor family member VIII	2	2	3	0	0	-0.816926	1	1	0.0246137
sp	Q9NUD5	85364	ZCCHC3	zinc finger, CCHC domain containing 3	2	1	2	-0.123287	0.601825	-0.0832931	0.226685	0.0340914	0.36742
sp	Q8N3F8	85377	MICALL1	MICAL-like 1	3	3	2	-0.588501	-0.627278	-0.255384	0.0471186	0.0408784	0.144809
sp	Q9NSI2	85395	FAM207A	family with sequence similarity 207, member A	1	2	2	0.616131	0.337435	0.459666	0.0340692	0.1295	0.0703471
sp	Q969G9	85407	NKD1	naked cuticle homolog 1 (Drosophila)	2	1	2	0	0.934746	0	1	0.00998557	1
sp	Q8IUC4	85415	RHPN2	rhophilin, Rho GTPase binding protein 2	2	2	3	-0.0118478	0.230011	-0.651923	0.783122	0.214534	0.0397546
sp	Q9BYK8	85441	HELZ2	helicase with zinc finger 2, transcriptional coactivator	2	1	2	0.117534	0.541016	0.118286	0.291698	0.0454811	0.289696
sp	Q9C0D2	85459	CEP295	centrosomal protein 295kDa	2	2	1	0.340366	-0.158478	0.626234	0.0976753	0.165308	0.0437922
sp	Q9Y6U3	85477	SCIN	scinderin	3	2	3	-0.999942	-0.0608876	-1.63627	0.0180504	0.353395	0.00388229
sp	Q8IVL1	89797	NAV2	neuron navigator 2	2	1	2	-0.166395	1.33798	0	0.182301	0.00413465	1
sp	Q86UD0	89958	SAPCD2	suppressor APC domain containing 2	2	3	2	0	-0.560021	-0.0715069	1	0.0479775	0.407174
tr	E9PF42	90113	VWA5B2	#N/A	2	2	1	0	0	1.03865	1	1	0.0191009
sp	Q8N398	90113	VWA5B2	von Willebrand factor A domain containing 5B2	2	2	1	0	0.188803	0.657841	1	0.257206	0.0400652
sp	Q9NT22	90187	EMILIN3	elastin microfibril interfacer 3	3	3	3	-1.15384	-0.826903	-0.793154	0.0135964	0.0277724	0.0267101
sp	Q96HV5	90407	TMEM41A	transmembrane protein 41A	3	2	2	-0.627424	0.108511	-0.0713163	0.0444618	0.362289	0.407252
sp	Q8NI22	90411	MCFD2	multiple coagulation factor deficiency 2	2	3	2	-0.0157984	-1.3708	-0.309823	0.734987	0.00982954	0.116469
sp	Q969S3	90441	ZNF622	zinc finger protein 622	2	1	2	0.229483	0.559852	0.357929	0.16722	0.0414245	0.0987654
[truncated: 782 more rows]
