# Supplementary material for: Integrated analysis of global proteome, phosphoproteome, and glycoproteome enables complementary interpretation of disease-related protein networks
Source: Sci Rep. 2015 Dec 11;5:18189. doi: 10.1038/srep18189 (PMC4676070; doi:10.1038/srep18189)
Supplement: Supplementary Table S8b [file srep18189-s9.xls]

## Sheet: SREP-15-19990-s09
Supplemental Table S8b. 782 DPPs altered in tumor tissues compared to adjacent normal tissues. Protein Databases, Protein IDs, Entrez IDs, Symbols and descriptions of the DPPs are shown. For each tissue pair, the ones in DPP columns show whether the prote
Protein DB	Protein ID	Entrez ID	Symbol	Description	DPP			P-value
					N179T180	N181T182	N189T190	N179T180	N181T182	N189T190
sp	O95477	19	ABCA1	ATP-binding cassette, sub-family A (ABC1), member 1	1	0	1	0.0159164	0.168007	0.0310417
sp	Q08462	108	ADCY2	adenylate cyclase 2 (brain)	0	0	1	1	1	0.0195337
sp	P09874	142	PARP1	poly (ADP-ribose) polymerase 1	0	1	1	0.548273	0.0292958	0.00195669
sp	Q9UKK3	143	PARP4	poly (ADP-ribose) polymerase family, member 4	1	0	1	0.00467523	0.0956943	0.00520678
sp	P25098	156	ADRBK1	adrenergic, beta, receptor kinase 1	1	0	0	0.0245793	0.416095	0.142274
sp	P02765	197	AHSG	alpha-2-HS-glycoprotein	1	0	0	0.0349954	0.0513366	0.138129
sp	P55008	199	AIF1	allograft inflammatory factor 1	0	0	1	1	0.317956	0.0231818
sp	Q9Y4K1	202	AIM1	absent in melanoma 1	1	1	1	0.0230667	0.00902926	0.0156535
sp	P00352	216	ALDH1A1	aldehyde dehydrogenase 1 family, member A1	0	1	0	1	0.0212523	0.302059
sp	P09923	248	ALPI	alkaline phosphatase, intestinal	1	0	0	0.0138194	1	1
sp	Q01484	287	ANK2	ankyrin 2, neuronal	0	1	1	1	0.0281129	0.00364806
sp	Q02410	320	APBA1	amyloid beta (A4) precursor protein-binding, family A, member 1	0	0	1	0.0660032	0.173133	0.0230491
sp	P10398	369	ARAF	A-Raf proto-oncogene, serine/threonine kinase	0	1	1	0.113684	0.0312278	0.0178092
sp	Q99929	430	ASCL2	achaete-scute family bHLH transcription factor 2	1	1	0	0.00443459	0.000867439	0.126157
sp	Q92934	572	BAD	BCL2-associated agonist of cell death	0	0	1	0.173327	0.145099	0.0492157
sp	O00512	607	BCL9	B-cell CLL/lymphoma 9	0	1	0	0.118875	0.0362747	0.144563
sp	P35226	648	BMI1	BMI1 proto-oncogene, polycomb ring finger	0	1	0	1	0.0324896	1
sp	O43683	699	BUB1	BUB1 mitotic checkpoint serine/threonine kinase	0	1	0	1	0.0208974	1
sp	P21730	728	C5AR1	complement component 5a receptor 1	1	0	1	0.00010313	0.32596	0.018572
sp	P00918	760	CA2	carbonic anhydrase II	1	1	0	0.0108974	0.0262203	0.0801247
sp	Q16790	768	CA9	carbonic anhydrase IX	1	1	1	0.000962547	0.00165602	0.0126356
sp	Q05682	800	CALD1	caldesmon 1	1	1	1	0.00257825	0.00232631	0.0249726
sp	P27824	821	CANX	calnexin	0	1	0	1	0.00481035	1
sp	Q13938	828	CAPS	calcyphosine	0	1	0	1	0.00469206	1
sp	P47756	832	CAPZB	capping protein (actin filament) muscle Z-line, beta	1	0	0	0.00519088	1	0.0799589
sp	Q03135	857	CAV1	caveolin 1, caveolae protein, 22kDa	1	1	0	0.0337235	0.0465263	0.298113
sp	P51636	858	CAV2	caveolin 2	1	0	0	0.0280857	0.244933	0.329088
sp	Q13191	868	CBLB	Cbl proto-oncogene B, E3 ubiquitin protein ligase	0	0	1	0.91686	1	0.0311412
sp	P16152	873	CBR1	carbonyl reductase 1	1	0	0	0.0467866	0.325408	0.418167
sp	P32238	886	CCKAR	cholecystokinin A receptor	0	0	1	1	1	0.00142606
sp	Q12834	991	CDC20	cell division cycle 20	1	1	0	0.0121006	0.0306758	1
sp	Q9Y6N8	1008	CDH10	cadherin 10, type 2 (T2-cadherin)	1	0	0	0.0361986	1	1
sp	P55287	1009	CDH11	cadherin 11, type 2, OB-cadherin (osteoblast)	0	0	1	1	0.13189	0.0289855
sp	P17676	1051	CEBPB	CCAAT/enhancer binding protein (C/EBP), beta	1	1	0	0.0386737	0.0100544	0.273008
sp	Q15744	1053	CEBPE	CCAAT/enhancer binding protein (C/EBP), epsilon	1	0	0	0.00584403	0.119036	0.298146
sp	P49454	1063	CENPF	centromere protein F, 350/400kDa	0	1	0	1	0.0205425	0.591483
sp	O14647	1106	CHD2	chromodomain helicase DNA binding protein 2	0	1	0	0.968563	0.0494046	0.461546
sp	P10645	1113	CHGA	chromogranin A (parathyroid secretory protein 1)	1	1	1	0.0156758	0.0161659	0.00225516
sp	P05060	1114	CHGB	chromogranin B (secretogranin 1)	1	1	1	0.0466148	0.0358805	1.66e-05
sp	P08172	1129	CHRM2	cholinergic receptor, muscarinic 2	1	1	0	0.0235136	0.0208185	1
sp	Q99698	1130	LYST	lysosomal trafficking regulator	0	0	1	0.0805789	0.057803	0.0300468
sp	P20309	1131	CHRM3	cholinergic receptor, muscarinic 3	0	1	0	0.061603	0.0213311	0.173416
sp	P51911	1264	CNN1	calponin 1, basic, smooth muscle	1	1	0	0.0204541	0.00768867	1
sp	P09543	1267	CNP	2',3'-cyclic nucleotide 3' phosphodiesterase	0	1	0	0.0814039	0.0259838	1
sp	P12109	1291	COL6A1	collagen, type VI, alpha 1	1	0	1	0.0272951	0.0841022	0.0435114
sp	P39059	1306	COL15A1	collagen, type XV, alpha 1	0	1	0	1	0.00189259	1
sp	O15551	1365	CLDN3	claudin 3	1	0	1	0.00570653	0.108036	0.00835738
sp	P46108	1398	CRK	v-crk avian sarcoma virus CT10 oncogene homolog	1	0	0	0.0417333	0.0921457	0.0663616
sp	P21291	1465	CSRP1	cysteine and glycine-rich protein 1	0	1	0	1	0.0178614	1
sp	P01034	1471	CST3	cystatin C	0	0	1	1	1	0.0242762
sp	P35222	1499	CTNNB1	catenin (cadherin-associated protein), beta 1, 88kDa	0	1	1	1	0.0484189	0.0226511
tr	B4DGU4	1499	CTNNB1	#N/A	0	0	1	1	0.266067	0.0297151
sp	Q14118	1605	DAG1	dystroglycan 1 (dystrophin-associated glycoprotein 1)	0	1	1	0.12575	0.0321741	0.0229165
sp	P51397	1611	DAP	death-associated protein	0	1	0	0.306743	0.0423074	0.315624
sp	P17661	1674	DES	desmin	1	1	1	0.000756287	0.000236574	0.015156
sp	Q9UBM7	1717	DHCR7	7-dehydrocholesterol reductase	0	1	0	1	0.0265752	1
sp	O60832	1736	DKC1	dyskeratosis congenita 1, dyskerin	1	1	0	0.023273	0.0340667	0.0719995
sp	Q14185	1793	DOCK1	dedicator of cytokinesis 1	1	0	0	0.0300108	0.0757827	0.105064
sp	Q92608	1794	DOCK2	dedicator of cytokinesis 2	0	1	0	1	0.0262598	0.175571
sp	Q99856	1820	ARID3A	AT rich interactive domain 3A (BRIGHT-like)	1	0	1	0.0287733	0.0606813	0.0126687
sp	P54259	1822	ATN1	atrophin 1	0	0	1	0.0712972	0.079489	0.019998
sp	Q02487	1824	DSC2	desmocollin 2	0	1	1	0.132006	0.022514	0.030909
sp	Q14126	1829	DSG2	desmoglein 2	0	1	0	0.0729473	0.0439634	0.0576725
sp	P32926	1830	DSG3	desmoglein 3	1	0	0	0.0187697	0.0593802	1
sp	P32249	1880	GPR183	G protein-coupled receptor 183	1	0	1	0.0415958	0.0802382	0.0476901
sp	Q99500	1903	S1PR3	sphingosine-1-phosphate receptor 3	1	0	0	0.0422833	0.933562	0.239379
sp	P24534	1933	EEF1B2	eukaryotic translation elongation factor 1 beta 2	0	1	0	1	0.0291775	0.0860943
sp	P26641	1937	EEF1G	eukaryotic translation elongation factor 1 gamma	0	1	0	1	0.00224746	1
sp	P13639	1938	EEF2	eukaryotic translation elongation factor 2	1	1	1	0.0122381	0.0114739	0.00872218
sp	P23588	1975	EIF4B	eukaryotic translation initiation factor 4B	0	1	0	1	0.0220014	0.120618
sp	Q13541	1978	EIF4EBP1	eukaryotic translation initiation factor 4E binding protein 1	1	0	0	0.0352017	0.119628	0.0879183
sp	Q13542	1979	EIF4EBP2	eukaryotic translation initiation factor 4E binding protein 2	1	1	1	0.022448	0.0257866	0.0102146
sp	P55010	1983	EIF5	eukaryotic translation initiation factor 5	0	1	1	0.208185	0.0320953	0.0192684
sp	P19419	2002	ELK1	ELK1, member of ETS oncogene family	0	1	0	1	0.0169151	1
sp	P50402	2010	EMD	emerin	0	0	1	0.0861823	0.0821702	0.0217889
sp	O43491	2037	EPB41L2	erythrocyte membrane protein band 4.1-like 2	0	1	0	1	0.0290592	0.0817497
sp	P07814	2058	EPRS	glutamyl-prolyl-tRNA synthetase	1	1	0	0.0448959	0.0284678	0.12682
sp	P28715	2073	ERCC5	excision repair cross-complementation group 5	1	1	0	0.0189759	0.0317404	0.133983
sp	P22087	2091	FBL	fibrillarin	0	1	0	1	0.0233026	1
sp	P41162	2117	ETV3	ets variant 3	0	1	0	0.169271	0.0320164	0.340828
sp	P25116	2149	F2R	coagulation factor II (thrombin) receptor	1	0	0	0.0394644	1	0.199416
sp	P49327	2194	FASN	fatty acid synthase	1	1	0	0.0378487	0.0160082	0.119557
sp	P35555	2200	FBN1	fibrillin 1	1	0	1	0.0121693	0.0746392	0.0191026
sp	P35556	2201	FBN2	fibrillin 2	1	0	1	0.0281545	0.14502	0.0218884
sp	P30273	2207	FCER1G	Fc fragment of IgE, high affinity I, receptor for; gamma polypeptide	1	1	0	0.0289108	0.0485372	1
sp	P10109	2230	FDX1	ferredoxin 1	0	0	1	0.148026	0.297413	0.00308427
sp	Q13642	2273	FHL1	four and a half LIM domains 1	0	1	0	1	0.00749152	1
sp	O43524	2309	FOXO3	forkhead box O3	0	0	1	1	0.26244	0.024641
sp	O75369	2317	FLNB	filamin B, beta	1	0	1	0.0167071	1	0.0142938
sp	Q14315	2318	FLNC	filamin C, gamma	1	0	0	0.00821602	0.101254	1
sp	P42685	2444	FRK	fyn-related Src family tyrosine kinase	1	0	1	0.0376424	0.339051	0.0489172
sp	P42345	2475	MTOR	mechanistic target of rapamycin (serine/threonine kinase)	1	0	0	0.0448615	0.201956	0.0793951
sp	P07902	2592	GALT	galactose-1-phosphate uridylyltransferase	0	0	1	1	1	0.0422512
tr	E7EUT4	2597	#N/A	#N/A	0	1	0	1	0.0488526	1
sp	O43903	2620	GAS2	growth arrest-specific 2	0	0	1	1	0.434311	0.0420522
sp	P01275	2641	GCG	glucagon	0	0	1	0.964403	0.157637	0.000298478
sp	Q99684	2672	GFI1	growth factor independent 1 transcription repressor	1	0	0	0.0393269	0.626173	1
sp	P17302	2697	GJA1	gap junction protein, alpha 1, 43kDa	1	1	0	0.046546	0.0125384	1
sp	P08034	2705	GJB1	gap junction protein, beta 1, 32kDa	1	1	0	0.0178415	0.0346581	0.0844692
sp	Q92805	2800	GOLGA1	golgin A1	1	1	0	0.0214167	0.00402177	1
sp	Q08378	2802	GOLGA3	golgin A3	1	0	0	0.0110349	0.0988881	0.216264
sp	Q9UPC5	2857	GPR34	G protein-coupled receptor 34	0	0	1	0.0835353	1	0.0397307
sp	O43194	2863	GPR39	G protein-coupled receptor 39	0	0	1	1	0.535486	0.0187046
sp	Q9NRY4	2909	ARHGAP35	Rho GTPase activating protein 35	0	0	1	0.0695784	0.110204	0.0305111
sp	P49840	2931	GSK3A	glycogen synthase kinase 3 alpha	0	1	0	0.396982	0.0265752	0.0594966
sp	P09211	2950	GSTP1	glutathione S-transferase pi 1	1	1	0	0.0127194	0.0311884	0.0973038
sp	P16402	3007	HIST1H1D	histone cluster 1, H1d	1	0	1	0.00536276	0.59873	0.0211256
sp	P10412	3008	HIST1H1E	histone cluster 1, H1e	1	1	1	0.00130631	0.00362747	0.00245415
sp	P16401	3009	HIST1H1B	histone cluster 1, H1b	1	1	1	0.00371268	0.00891097	0.00301794
sp	P16104	3014	H2AFX	H2A histone family, member X	0	1	0	1	0.00343033	1
sp	P69905	3039	HBA2	hemoglobin, alpha 2	1	1	1	0.0274326	0.0242489	0.0136636
sp	P14317	3059	HCLS1	hematopoietic cell-specific Lyn substrate 1	0	0	1	1	0.248876	0.0391669
sp	P42858	3064	HTT	huntingtin	0	1	1	0.14751	0.0209368	0.00812523
tr	B3KRS5	3066	#N/A	#N/A	0	1	0	1	0.0243672	0.183962
sp	P31629	3097	HIVEP2	human immunodeficiency virus type I enhancer binding protein 2	0	1	0	0.144691	0.036669	0.130833
sp	P05114	3150	HMGN1	high mobility group nucleosome binding domain 1	0	1	0	1	0.0106458	0.294697
sp	Q01581	3157	HMGCS1	3-hydroxy-3-methylglutaryl-CoA synthase 1 (soluble)	0	1	0	0.475017	0.00571722	0.0730939
sp	P31943	3187	HNRNPH1	heterogeneous nuclear ribonucleoprotein H1 (H)	0	1	0	1	0.0156928	0.0556827
sp	P35367	3269	HRH1	histamine receptor H1	1	0	0	0.0242012	0.159254	0.157994
sp	P31689	3301	DNAJA1	DnaJ (Hsp40) homolog, subfamily A, member 1	0	1	0	1	0.00256289	1
sp	P34932	3308	HSPA4	heat shock 70kDa protein 4	1	0	0	0.028017	0.124083	0.0531954
sp	P04792	3315	HSPB1	heat shock 27kDa protein 1	0	1	1	0.0944671	0.00587493	0.0379398
sp	P08238	3326	HSP90AB1	heat shock protein 90kDa alpha (cytosolic), class B member 1	1	1	1	0.0122725	0.0235392	0.0109773
sp	P98160	3339	HSPG2	heparan sulfate proteoglycan 2	0	0	1	1	1	0.0267303
sp	P11717	3482	IGF2R	insulin-like growth factor 2 receptor	1	1	0	0.00426271	0.0290987	0.220111
sp	P24593	3488	IGFBP5	insulin-like growth factor binding protein 5	1	0	0	0.0398769	0.248758	0.427354
sp	Q9NPH3	3556	IL1RAP	interleukin 1 receptor accessory protein	0	1	0	0.083329	0.0370633	0.104965
sp	Q08334	3588	IL10RB	interleukin 10 receptor, beta	0	0	1	1	0.191625	0.0437436
sp	Q01101	3642	INSM1	insulinoma-associated 1	1	0	0	0.0499149	1	1
sp	P35568	3667	IRS1	insulin receptor substrate 1	1	1	0	0.0408739	0.0315038	0.0712367
sp	P13612	3676	ITGA4	integrin, alpha 4 (antigen CD49D, alpha 4 subunit of VLA-4 receptor)	0	0	1	0.244212	0.905015	0.0395981
sp	P08648	3678	ITGA5	integrin, alpha 5 (fibronectin receptor, alpha polypeptide)	1	0	1	0.00154695	0.15263	0.00988293
sp	P05556	3688	ITGB1	integrin, beta 1 (fibronectin receptor, beta polypeptide, antigen CD29 includes MDF2, MSK12)	1	1	0	0.0409426	0.00969955	0.302557
sp	P23677	3706	ITPKA	inositol-trisphosphate 3-kinase A	1	0	0	0.0117912	0.0858765	0.0627135
sp	Q14571	3709	ITPR2	inositol 1,4,5-trisphosphate receptor, type 2	0	1	0	0.480964	0.0331993	0.0900408
sp	Q14573	3710	ITPR3	inositol 1,4,5-trisphosphate receptor, type 3	1	0	1	0.0325891	0.118524	0.0039797
sp	P05412	3725	JUN	jun proto-oncogene	0	0	1	0.0892418	0.0826039	0.0101482
sp	P17275	3726	JUNB	jun B proto-oncogene	0	0	1	0.0692346	0.0688037	0.0417869
sp	P17535	3727	JUND	jun D proto-oncogene	0	0	1	0.121659	0.0975475	0.0449375
sp	P14923	3728	JUP	junction plakoglobin	0	0	1	0.178037	0.204006	0.0262992
sp	P52732	3832	KIF11	kinesin family member 11	0	0	1	1	1	0.0367459
sp	O00505	3839	KPNA3	karyopherin alpha 3 (importin alpha 4)	1	0	0	0.0292202	0.0572116	0.351209
sp	P04264	3848	KRT1	keratin 1	0	1	0	1	0.0431354	1
sp	P08779	3868	KRT16	keratin 16	0	1	0	1	0.00820125	1
sp	Q04695	3872	KRT17	keratin 17	0	1	0	1	0.00619036	1
sp	P05783	3875	KRT18	keratin 18	0	1	0	1	0.0365113	1
sp	O00515	3898	LAD1	ladinin 1	0	1	0	1	0.0434508	0.0816171
sp	P06239	3932	LCK	LCK proto-oncogene, Src family tyrosine kinase	0	1	0	1	0.00721552	1
sp	P13796	3936	LCP1	lymphocyte cytosolic protein 1 (L-plastin)	0	0	1	0.116468	0.244342	0.0158193
sp	P09382	3956	LGALS1	lectin, galactoside-binding, soluble, 1	1	1	0	0.00195947	0.0284284	0.9151
sp	P18858	3978	LIG1	ligase I, DNA, ATP-dependent	0	1	0	1	0.0061115	1
sp	Q93052	4026	LPP	LIM domain containing preferred translocation partner in lipoma	0	1	0	0.0693377	0.024722	0.152522
sp	Q07954	4035	LRP1	low density lipoprotein receptor-related protein 1	0	1	0	0.198697	0.0416765	0.429476
sp	P30533	4043	LRPAP1	low density lipoprotein receptor-related protein associated protein 1	1	0	0	0.0160539	0.348947	0.0926939
sp	P50895	4059	BCAM	basal cell adhesion molecule (Lutheran blood group)	1	0	0	0.0291514	0.113713	0.0843365
sp	P29966	4082	MARCKS	myristoylated alanine-rich protein kinase C substrate	1	1	1	0.0328985	0.0327656	0.0176102
sp	Q13257	4085	MAD2L1	MAD2 mitotic arrest deficient-like 1 (yeast)	0	0	1	0.23909	0.111979	0.0230491
sp	P46821	4131	MAP1B	microtubule-associated protein 1B	1	1	1	0.0106911	0.0142733	0.0198985
sp	P43121	4162	MCAM	melanoma cell adhesion molecule	1	1	0	0.0232042	0.00725495	0.389613
sp	P49736	4171	MCM2	minichromosome maintenance complex component 2	0	1	0	0.194916	0.0115527	0.18688
sp	P25205	4172	MCM3	minichromosome maintenance complex component 3	0	1	0	1	0.0184922	0.222101
sp	Q14566	4175	MCM6	minichromosome maintenance complex component 6	0	1	1	0.519122	0.00350919	0.0369781
sp	Q9UBS3	4189	DNAJB9	DnaJ (Hsp40) homolog, subfamily B, member 9	0	0	1	1	1	0.00404603
sp	P55081	4236	MFAP1	microfibrillar-associated protein 1	0	1	1	0.173396	0.032529	0.0179418
sp	P46013	4288	MKI67	marker of proliferation Ki-67	1	1	0	0.00742536	0.0218831	0.0604583
sp	P55198	4302	#N/A	#N/A	0	0	1	0.275254	0.120456	0.0347229
sp	P51511	4324	MMP15	matrix metallopeptidase 15 (membrane-inserted)	0	1	0	1	0.0394685	0.0575067
tr	J3KPV7	4357	#N/A	#N/A	0	0	1	0.101102	0.195292	0.0292508
sp	P26038	4478	MSN	moesin	0	1	0	0.0542464	0.0220014	0.548569
sp	O00160	4542	MYO1F	myosin IF	1	1	1	0.0231355	0.036945	0.0220874
sp	Q6W4X9	4588	MUC6	mucin 6, oligomeric mucus/gel-forming	0	0	1	1	1	0.0130667
sp	P35579	4627	MYH9	myosin, heavy chain 9, non-muscle	1	1	1	0.0221386	0.0238152	0.00311743
sp	Q02045	4636	MYL5	myosin, light chain 5, regulatory	0	1	0	1	0.00753095	1
sp	Q15746	4638	MYLK	myosin light chain kinase	0	1	0	1	0.0302815	0.937618
sp	Q9ULV0	4645	MYO5B	myosin VB	0	0	1	1	0.17057	0.0312738
tr	Q9H6Y6	4645	#N/A	#N/A	0	0	1	1	1	0.0319703
sp	Q15742	4665	NAB2	NGFI-A binding protein 2 (EGR1 binding protein 2)	0	0	1	0.344042	0.253213	0.0401618
tr	E9PAV3	4666	#N/A	#N/A	1	0	0	0.00873167	0.06561	1
sp	O60934	4683	NBN	nibrin	1	0	0	0.0112412	0.150856	0.0950818
sp	P19338	4691	NCL	nucleolin	0	1	0	0.164458	0.0382462	0.0837728
sp	Q16649	4783	NFIL3	nuclear factor, interleukin 3 regulated	1	0	0	0.0102786	0.0659254	0.0810201
sp	P30414	4820	NKTR	natural killer cell triggering receptor	0	0	1	0.1252	0.0693557	0.0229828
sp	P01303	4852	NPY	neuropeptide Y	1	0	0	0.00666907	1	1
sp	Q04721	4853	NOTCH2	notch 2	0	1	0	0.0520463	0.0327656	0.676351
sp	Q16832	4921	DDR2	discoidin domain receptor tyrosine kinase 2	0	1	0	1	0.0416371	1
sp	Q02818	4924	NUCB1	nucleobindin 1	1	0	1	0.0277076	1	0.0170464
sp	P22059	5007	OSBP	oxysterol binding protein	1	1	0	0.0195259	0.0463292	0.0563791
sp	P30086	5037	PEBP1	phosphatidylethanolamine binding protein 1	1	0	0	0.045996	0.122979	0.0897423
sp	Q13177	5062	PAK2	p21 protein (Cdc42/Rac)-activated kinase 2	1	1	0	0.0172571	0.0257078	0.0543893
sp	Q15365	5093	PCBP1	poly(rC) binding protein 1	1	0	0	0.0320734	0.174	0.124399
sp	Q14432	5139	PDE3A	phosphodiesterase 3A, cGMP-inhibited	1	0	1	0.0191134	0.344255	0.0142606
sp	P01210	5179	PENK	proenkephalin	0	1	0	0.0817133	0.0235786	1
sp	O75151	5253	PHF2	PHD finger protein 2	0	1	0	0.0935389	0.0440817	0.0623155
sp	P01833	5284	PIGR	polymeric immunoglobulin receptor	1	0	1	0.0318672	0.057251	0.0293171
sp	P08F94	5314	PKHD1	polycystic kidney and hepatic disease 1 (autosomal recessive)	1	0	0	1	1	1
sp	Q15149	5339	PLEC	plectin	1	1	1	0.0297702	0.0302027	0.00650018
sp	P08567	5341	PLEK	pleckstrin	1	0	1	0.0136132	1	0.00693132
sp	O60240	5346	PLIN1	perilipin 1	1	1	0	0.00110005	0.00516521	1
sp	P26678	5350	PLN	phospholamban	1	1	0	0.0197322	0.0134453	0.310284
sp	P29590	5371	PML	promyelocytic leukemia	0	0	1	1	0.482178	0.0455344
sp	Q9H307	5411	PNN	pinin, desmosome associated protein	1	1	1	0.0269857	0.00938412	0.00925281
sp	P24928	5430	POLR2A	polymerase (RNA) II (DNA directed) polypeptide A, 220kDa	0	0	1	0.226577	0.0634019	0.032932
sp	Q15648	5469	MED1	mediator complex subunit 1	0	1	1	0.074563	0.00201088	0.0295825
sp	Q08752	5481	PPID	peptidylprolyl isomerase D	0	0	1	0.60857	1	0.0224853
sp	Q96QC0	5514	PPP1R10	protein phosphatase 1, regulatory subunit 10	1	0	0	0.0263669	0.0915149	0.0503764
sp	P02810	5554	PRH2	proline-rich protein HaeIII subfamily 2	0	0	1	1	1	9.95e-05
sp	P54646	5563	PRKAA2	protein kinase, AMP-activated, alpha 2 catalytic subunit	0	1	0	1	0.0336724	1
sp	O43741	5565	PRKAB2	protein kinase, AMP-activated, beta 2 non-catalytic subunit	0	1	0	0.0953265	0.0128539	0.060193
sp	P31323	5577	PRKAR2B	protein kinase, cAMP-dependent, regulatory, type II, beta	0	0	1	0.137129	0.222222	0.0451365
sp	P17252	5578	PRKCA	protein kinase C, alpha	0	1	0	0.85921	0.0160476	0.0732597
sp	P05771	5579	PRKCB	protein kinase C, beta	1	1	1	0.0432458	0.00390348	0.0178755
sp	Q02156	5581	PRKCE	protein kinase C, epsilon	0	0	1	0.100242	0.070026	0.0449707
sp	P41743	5584	PRKCI	protein kinase C, iota	0	1	1	0.1197	0.0105276	0.00328326
sp	Q13976	5592	PRKG1	protein kinase, cGMP-dependent, type I	1	1	1	0.025645	0.0164419	0.0416211
sp	P28482	5594	MAPK1	mitogen-activated protein kinase 1	0	1	0	1	0.00776753	0.071303
sp	Q16659	5597	MAPK6	mitogen-activated protein kinase 6	1	0	0	0.0262638	0.206096	1
sp	P36507	5605	MAP2K2	mitogen-activated protein kinase kinase 2	0	0	1	0.147545	0.0733775	0.046861
sp	O14668	5638	PRRG1	proline rich Gla (G-carboxyglutamic acid) 1	1	0	0	0.0420083	1	1
sp	P60484	5728	PTEN	phosphatase and tensin homolog	0	0	1	0.413723	0.121166	0.0330979
sp	Q14761	5790	PTPRCAP	protein tyrosine phosphatase, receptor type, C-associated protein	1	0	0	0.0105536	0.106853	0.188837
sp	Q00577	5813	PURA	purine-rich element binding protein A	0	1	0	0.0935389	0.0112767	0.177229
sp	Q15223	5818	PVRL1	poliovirus receptor-related 1 (herpesvirus entry mediator C)	0	0	1	0.0532151	0.0609968	0.0197327
sp	O15211	5863	RGL2	ral guanine nucleotide dissociation stimulator-like 2	0	1	1	0.141494	0.0411639	0.0311743
sp	Q12851	5871	MAP4K2	mitogen-activated protein kinase kinase kinase kinase 2	0	0	1	1	0.325645	0.0308759
sp	P63000	5879	RAC1	ras-related C3 botulinum toxin substrate 1 (rho family, small GTP binding protein Rac1)	0	1	1	0.421699	0.0435691	0.0426823
sp	Q99638	5883	RAD9A	RAD9 homolog A (S. pombe)	0	1	0	0.114027	0.0207397	0.069678
sp	P49792	5903	RANBP2	RAN binding protein 2	1	0	0	0.0152289	0.0867045	0.0569761
sp	P06400	5925	RB1	retinoblastoma 1	1	1	0	0.000653157	0.0334753	0.0732929
sp	Q15291	5929	RBBP5	retinoblastoma binding protein 5	1	0	0	0.0174633	1	1
sp	Q08999	5934	RBL2	retinoblastoma-like 2	0	1	0	0.208288	0.0141945	0.16267
sp	O43665	6001	RGS10	regulator of G-protein signaling 10	0	0	1	1	1	0.0340596
sp	Q13129	6018	RLF	rearranged L-myc fusion	1	0	0	0.0436927	0.107799	0.393228
sp	P05387	6181	RPLP2	ribosomal protein, large, P2	1	1	0	0.0202135	0.0348947	0.129141
sp	P51812	6197	RPS6KA3	ribosomal protein S6 kinase, 90kDa, polypeptide 3	0	0	1	1	0.212089	0.0226511
sp	P55042	6236	RRAD	Ras-related associated with diabetes	1	0	1	0.0478179	1	0.00325009
sp	Q16799	6252	RTN1	reticulon 1	0	0	1	0.0926107	0.111781	0.0177428
sp	P06703	6277	S100A6	S100 calcium binding protein A6	1	1	1	0.00914419	0.0268512	0.0269625
sp	P06702	6280	S100A9	S100 calcium binding protein A9	1	0	0	0.00123756	1	1
sp	P31949	6282	S100A11	S100 calcium binding protein A11	1	1	1	0.0105193	0.0155745	0.0423507
sp	O00767	6319	SCD	stearoyl-CoA desaturase (delta-9-desaturase)	0	1	0	0.112205	0.00962069	0.891785
sp	Q01118	6332	SCN7A	sodium channel, voltage-gated, type VII, alpha subunit	1	0	0	0.0163633	0.0537418	1
sp	P18827	6382	SDC1	syndecan 1	1	0	0	0.0467523	0.0810267	0.356482
sp	Q01105	6418	SET	SET nuclear proto-oncogene	0	1	0	0.25009	0.0397051	0.0727291
sp	Q13247	6431	SRSF6	serine/arginine-rich splicing factor 6	1	1	1	0.0366111	0.00918697	0.0306769
sp	P62995	6434	TRA2B	transformer 2 beta homolog (Drosophila)	0	1	0	1	0.0268118	0.250025
sp	P05408	6447	SCG5	secretogranin V (7B2 protein)	0	0	1	1	1	0.00865586
sp	P14672	6517	SLC2A4	solute carrier family 2 (facilitated glucose transporter), member 4	1	0	0	0.00931608	0.0510606	1
sp	P02730	6521	SLC4A1	solute carrier family 4 (anion exchanger), member 1 (Diego blood group)	0	0	1	0.0513931	0.190364	0.0209598
sp	O43246	6545	SLC7A4	solute carrier family 7, member 4	1	0	0	0.0452053	0.211064	0.248168
sp	P32418	6546	SLC8A1	solute carrier family 8 (sodium/calcium exchanger), member 1	0	1	0	1	0.0267329	1
sp	P36021	6567	SLC16A2	solute carrier family 16, member 2 (thyroid hormone transporter)	1	0	0	0.0286358	0.16158	1
sp	Q08357	6575	SLC20A2	solute carrier family 20 (phosphate transporter), member 2	1	0	1	0.0366455	0.10011	0.0404603
sp	Q92922	6599	SMARCC1	SWI/SNF related, matrix associated, actin dependent regulator of chromatin, subfamily c, member 1	1	1	0	0.0189415	0.0065058	0.10397
sp	O76070	6623	SNCG	synuclein, gamma (breast cancer-specific protein 1)	1	0	1	0.000584403	1	0.00470932
sp	Q13424	6640	SNTA1	syntrophin, alpha 1	1	1	0	0.0480242	0.0331993	1
sp	Q13884	6641	SNTB1	syntrophin, beta 1 (dystrophin-associated protein A1, 59kDa, basic component 1)	1	0	0	0.027467	1	0.0555832
sp	Q07617	6674	SPAG1	sperm associated antigen 1	0	0	1	0.124134	0.262598	0.024044
sp	P16150	6693	SPN	sialophorin	0	1	0	0.223105	0.0449097	0.236361
sp	P35321	6698	SPRR1A	small proline-rich protein 1A	1	0	0	6.88e-05	1	0.140251
sp	Q01082	6711	SPTBN1	spectrin, beta, non-erythrocytic 1	0	1	1	0.0640094	0.00212917	0.00189036
sp	P05455	6741	SSB	Sjogren syndrome antigen B (autoantigen La)	1	1	1	0.033036	0.0399022	0.0367128
sp	Q08945	6749	SSRP1	structure specific recognition protein 1	0	0	1	0.0630468	0.0543727	0.0458992
sp	P61278	6750	SST	somatostatin	1	0	1	0.00611905	1	3.32e-05
sp	P02808	6779	STATH	statherin	1	0	0	0.0245106	1	1
sp	O94804	6793	STK10	serine/threonine kinase 10	1	1	1	0.00288764	0.0477486	0.0456671
sp	O75683	6838	SURF6	surfeit 6	1	0	1	0.0264357	1	0.00570424
sp	O95425	6840	SVIL	supervillin	1	1	1	0.00051565	0.00106459	0.0205618
sp	P43405	6850	SYK	spleen tyrosine kinase	0	0	1	0.774953	0.0581184	0.0438762
sp	P78536	6868	ADAM17	ADAM metallopeptidase domain 17	0	1	0	0.1296	0.0471177	0.0792293
sp	Q13207	6909	TBX2	T-box 2	0	1	0	0.0741505	0.0406908	0.122376
sp	P21731	6915	TBXA2R	thromboxane A2 receptor	1	0	0	0.0287389	1	0.0583027
sp	Q14241	6924	TCEB3	transcription elongation factor B (SIII), polypeptide 3 (110kDa, elongin A)	0	1	0	0.243937	0.0190048	1
sp	Q04724	7088	TLE1	transducin-like enhancer of split 1 (E(sp1) homolog, Drosophila)	0	0	1	0.551986	0.090056	0.0378403
sp	Q9Y490	7094	TLN1	talin 1	0	1	0	0.0556214	0.0218043	0.0524658
sp	P48553	7109	TRAPPC10	trafficking protein particle complex 10	1	0	0	0.0152632	0.224312	1
sp	P11387	7150	TOP1	topoisomerase (DNA) I	0	0	1	1	0.171004	0.00882168
sp	P14625	7184	HSP90B1	heat shock protein 90kDa beta (Grp94), member 1	0	1	0	0.537548	0.00587493	0.328127
sp	Q15654	7205	TRIP6	thyroid hormone receptor interactor 6	0	0	1	0.93202	0.106182	0.0146586
sp	Q8WZ42	7273	TTN	titin	0	0	1	1	1	0.0285875
sp	P46939	7402	UTRN	utrophin	1	0	0	0.0455147	0.26725	0.198819
sp	P52735	7410	VAV2	vav 2 guanine nucleotide exchange factor	0	0	1	0.0931951	0.118327	0.0326336
sp	O15240	7425	VGF	VGF nerve growth factor inducible	1	0	0	0.0379862	1	0.0932577
sp	P08670	7431	VIM	vimentin	1	0	0	0.00955671	0.0568567	0.0500448
sp	P04004	7448	VTN	vitronectin	0	0	1	0.0952921	1	0.0153219
sp	Q9GZY6	7462	LAT2	linker for activation of T cells family, member 2	0	1	0	0.143007	0.0372605	0.574736
sp	Q92828	7464	CORO2A	coronin, actin binding protein, 2A	0	1	0	1	0.0371816	1
sp	O76024	7466	WFS1	Wolfram syndrome 1 (wolframin)	1	0	0	0.00800976	0.205662	0.116705
sp	P63104	7534	YWHAZ	tyrosine 3-monooxygenase/tryptophan 5-monooxygenase activation protein, zeta	0	1	0	1	0.0229871	0.146486
sp	O15541	7737	RNF113A	ring finger protein 113A	0	1	1	0.400557	0.0201088	0.00437767
sp	Q9Y6M5	7779	SLC30A1	solute carrier family 30 (zinc transporter), member 1	0	0	1	0.0843603	0.0800016	0.0080589
sp	P13521	7857	SCG2	secretogranin II	1	0	1	0.00110005	0.106222	6.63e-05
sp	P35659	7913	DEK	DEK proto-oncogene	0	1	0	1	0.0292564	1
sp	P48634	7916	PRRC2A	proline-rich coiled-coil 2A	1	1	1	0.0236855	0.00780695	0.00769409
sp	Q16204	8030	CCDC6	coiled-coil domain containing 6	1	1	1	0.0158476	0.0187682	0.00464299
sp	Q15773	8079	MLF2	myeloid leukemia factor 2	0	0	1	0.139019	0.104921	0.00809206
sp	P39687	8125	ANP32A	acidic (leucine-rich) nuclear phosphoprotein 32 family, member A	0	1	0	1	0.0494046	1
sp	P38432	8161	COIL	coilin	1	0	0	0.0233074	0.10015	0.0517693
sp	P48552	8204	NRIP1	nuclear receptor interacting protein 1	0	0	1	1	0.276043	0.0298809
sp	Q02040	8227	AKAP17A	A kinase (PRKA) anchor protein 17A	0	1	0	0.0963578	0.0341456	0.0791961
sp	P62805	8294	HIST1H4E	histone cluster 1, H4e	1	1	0	0.00622218	0.0111584	0.110967
sp	P37802	8407	TAGLN2	transgelin 2	0	1	1	0.051015	0.00374576	0.0288197
sp	O75385	8408	ULK1	unc-51 like autophagy activating kinase 1	1	1	0	0.0297014	0.015259	0.156701
sp	Q15075	8411	EEA1	early endosome antigen 1	1	0	1	0.0380893	0.0508635	0.0145259
sp	O95810	8436	SDPR	serum deprivation response	1	1	1	0.0101411	0.00201088	0.0299473
sp	Q13619	8451	CUL4A	cullin 4A	0	1	0	0.202788	0.0178219	0.144828
sp	O60264	8467	SMARCA5	SWI/SNF related, matrix associated, actin dependent regulator of chromatin, subfamily a, member 5	1	0	0	0.0100724	0.0511001	0.0929592
sp	O94875	8470	SORBS2	sorbin and SH3 domain containing 2	1	0	1	0.0221729	0.0779513	0.0168142
sp	Q9BW71	8479	HIRIP3	HIRA interacting protein 3	0	0	1	0.0583716	0.0739689	0.0101482
sp	Q86W92	8496	PPFIBP1	PTPRF interacting protein, binding protein 1 (liprin beta 1)	1	0	0	0.0485399	0.181886	0.0625808
sp	O75363	8537	BCAS1	breast carcinoma amplified sequence 1	1	0	1	0.0455491	0.215795	0.00291845
sp	O43583	8562	DENR	density-regulated protein	0	1	0	1	0.0492863	1
sp	O14495	8613	PPAP2B	phosphatidic acid phosphatase type 2B	1	0	0	0.0316953	0.0565019	0.105263
sp	P42330	8644	AKR1C3	aldo-keto reductase family 1, member C3	1	0	0	0.0422145	0.0854822	0.0558153
tr	B4DL37	8644	#N/A	#N/A	1	0	0	0.044174	1	0.0941532
sp	Q9Y4H2	8660	IRS2	insulin receptor substrate 2	1	0	1	0.00501899	0.125582	0.00464299
sp	Q14457	8678	BECN1	beclin 1, autophagy related	0	0	1	1	1	0.0497463
sp	Q13242	8683	SRSF9	serine/arginine-rich splicing factor 9	0	0	1	0.100861	0.0503115	0.00228833
sp	Q92538	8729	GBF1	golgi brefeldin A resistant guanine nucleotide exchange factor 1	0	0	1	0.152804	0.0810662	0.0232149
sp	O95674	8760	CDS2	CDP-diacylglycerol synthase (phosphatidate cytidylyltransferase) 2	0	1	1	0.212482	0.0276003	0.0248068
sp	O43150	8853	ASAP2	ArfGAP with SH3 domain, ankyrin repeat and PH domain 2	0	0	1	0.0730504	0.304471	0.0186051
sp	O60318	8888	MCM3AP	minichromosome maintenance complex component 3 associated protein	1	0	0	0.0426958	0.168165	0.108381
sp	P20042	8894	EIF2S2	eukaryotic translation initiation factor 2, subunit 2 beta, 38kDa	0	0	1	0.627649	0.0679363	0.01373
sp	Q15751	8925	HERC1	HECT and RLD domain containing E3 ubiquitin protein ligase family member 1	0	1	0	0.0540745	0.0300844	0.403243
sp	Q9UPA5	8927	BSN	bassoon presynaptic cytomatrix protein	0	0	1	0.121109	1	0.00845687
sp	Q96I24	8939	FUBP3	far upstream element (FUSE) binding protein 3	0	0	1	1	1	0.0275594
sp	Q92522	8971	H1FX	H1 histone family, member X	0	1	1	0.098111	0.00425834	0.0397639
sp	O00401	8976	WASL	Wiskott-Aldrich syndrome-like	0	1	1	0.134035	0.0306364	0.0280901
sp	Q8NFJ5	9052	GPRC5A	G protein-coupled receptor, class C, group 5, member A	0	0	1	1	0.48415	0.00192352
sp	P56749	9069	CLDN12	claudin 12	0	0	1	0.128191	0.84879	0.0120054
sp	P57739	9075	CLDN2	claudin 2	1	0	0	0.00745974	0.233617	1
sp	O43395	9129	PRPF3	pre-mRNA processing factor 3	0	0	1	0.618505	0.440304	0.0356183
sp	O43868	9153	SLC28A2	solute carrier family 28 (concentrative nucleoside transporter), member 2	0	1	0	1	0.0293747	1
sp	Q99650	9180	OSMR	oncostatin M receptor	1	0	0	0.0184946	1	0.29483
sp	Q9Y4C4	9258	MFHAS1	malignant fibrous histiocytoma amplified sequence 1	1	0	0	0.038055	1	1
sp	Q9NR12	9260	PDLIM7	PDZ and LIM domain 7 (enigma)	1	1	0	0.00137507	0.0264569	0.0712367
sp	O94761	9401	#N/A	#N/A	1	0	0	0.0230324	1	1
sp	O95218	9406	ZRANB2	zinc finger, RAN-binding domain containing 2	1	0	0	0.0492961	0.0854034	0.128611
sp	Q13023	9472	AKAP6	A kinase (PRKA) anchor protein 6	0	1	0	1	0.0324107	1
sp	Q02241	9493	KIF23	kinesin family member 23	0	1	0	1	0.0089504	1
sp	O95817	9531	BAG3	BCL2-associated athanogene 3	0	1	0	0.0602623	0.0223169	0.0683846
sp	O14681	9538	EI24	etoposide induced 2.4	1	0	0	0.0155039	0.992114	0.100322
sp	O75396	9554	SEC22B	SEC22 vesicle trafficking protein homolog B (S. cerevisiae) (gene/pseudogene)	0	1	1	0.157789	0.0384433	0.0138958
sp	Q16568	9607	CARTPT	CART prepropeptide	0	0	1	1	1	0.0154214
sp	Q8IWJ2	9648	GCC2	GRIP and coiled-coil domain containing 2	0	1	0	1	0.0291381	0.129639
sp	O60841	9669	EIF5B	eukaryotic translation initiation factor 5B	1	1	1	0.0113443	0.000236574	0.00288529
sp	O75113	9683	N4BP1	NEDD4 binding protein 1	0	1	0	0.15026	0.0315433	0.113919
sp	O15063	9710	KIAA0355	KIAA0355	0	0	1	0.898297	1	0.0195669
sp	O60269	9721	GPRIN2	G protein regulated inducer of neurite outgrowth 2	1	0	0	0.0385706	1	0.127085
sp	O94886	9725	TMEM63A	transmembrane protein 63A	1	0	0	0.0181509	0.0699472	0.224588
sp	O43303	9738	CCP110	centriolar coiled coil protein 110kDa	0	1	0	1	0.0390742	1
sp	Q9UMN6	9757	KMT2B	lysine (K)-specific methyltransferase 2B	1	0	1	0.00948796	0.101569	0.0256028
sp	Q7Z3T8	9765	ZFYVE16	zinc finger, FYVE domain containing 16	0	0	1	0.0582341	0.991838	0.03857
sp	Q92613	9767	JADE3	jade family PHD finger 3	0	1	0	1	0.0326078	0.0908036
sp	Q92508	9780	PIEZO1	piezo-type mechanosensitive ion channel component 1	1	0	0	0.0399457	0.142852	0.31496
sp	Q14692	9790	BMS1	BMS1 ribosome biogenesis factor	1	0	1	0.0224823	0.210946	0.035751
sp	Q96PE2	9828	ARHGEF17	Rho guanine nucleotide exchange factor (GEF) 17	1	1	1	0.0254044	0.0307941	0.0246078
sp	O75152	9877	ZC3H11A	zinc finger CCCH-type containing 11A	0	0	1	0.187181	0.303801	0.0117401
sp	Q7L1I2	9899	SV2B	synaptic vesicle glycoprotein 2B	0	0	1	1	1	0.0386695
sp	Q9UN86	9908	G3BP2	GTPase activating protein (SH3 domain) binding protein 2	1	1	0	0.0268482	0.0324107	0.0730607
sp	Q14764	9961	MVP	major vault protein	1	1	0	0.00629093	0.0369845	0.10586
sp	Q9Y2W1	9967	THRAP3	thyroid hormone receptor associated protein 3	1	1	1	0.0332422	0.0248797	0.0158525
sp	Q9UHV7	9969	MED13	mediator complex subunit 13	1	0	0	0.0235824	0.0793707	0.38245
sp	Q9UHW9	9990	SLC12A6	solute carrier family 12 (potassium/chloride transporter), member 6	0	0	1	0.227642	0.136188	0.0270288
sp	Q9UKL3	9994	#N/A	#N/A	0	1	0	1	0.00544121	1
sp	Q9UGU5	10042	HMGXB4	HMG box domain containing 4	1	0	0	0.548961	0.199077	0.411733
sp	O15127	10066	SCAMP2	secretory carrier membrane protein 2	1	0	0	0.0225167	1	1
sp	O14828	10067	SCAMP3	secretory carrier membrane protein 3	0	0	1	0.900462	1	0.0425165
sp	Q13283	10146	G3BP1	GTPase activating protein (SH3 domain) binding protein 1	1	1	1	0.0244762	0.0158111	0.0246742
sp	Q03701	10153	CEBPZ	CCAAT/enhancer binding protein (C/EBP), zeta	1	0	1	0.000859417	0.060563	0.0352535
sp	P52756	10181	RBM5	RNA binding motif protein 5	0	0	1	0.111965	0.0545304	0.0325009
sp	O60884	10294	DNAJA2	DnaJ (Hsp40) homolog, subfamily A, member 2	0	0	1	1	1	0.0321361
sp	Q9NTG1	10343	PKDREJ	polycystin (PKD) family receptor for egg jelly	1	0	0	0.0419395	0.180151	0.0860279
sp	Q9NP66	10363	HMG20A	high mobility group 20A	0	0	1	1	1	0.0320366
sp	Q9Y5W3	10365	KLF2	Kruppel-like factor 2	0	0	1	0.209354	0.0619825	0.0103141
sp	Q9HCB6	10418	SPON1	spondin 1, extracellular matrix protein	0	0	1	0.0829853	0.135557	0.00162505
sp	O95400	10421	CD2BP2	CD2 (cytoplasmic tail) binding protein 2	1	1	0	0.0306984	0.0467234	0.158923
sp	Q9BSL1	10422	UBAC1	UBA domain containing 1	0	0	1	0.0865604	0.325448	0.0416874
sp	O15173	10424	PGRMC2	progesterone receptor membrane component 2	1	1	0	0.0368518	0.000276003	0.0751832
sp	Q96PK6	10432	RBM14	RNA binding motif protein 14	1	1	1	0.00343767	0.0196357	0.00404603
sp	O14613	10435	CDC42EP2	CDC42 effector protein (Rho GTPase binding) 2	0	1	0	0.186493	0.0387588	0.0997911
sp	O00479	10473	HMGN4	high mobility group nucleosomal binding domain 4	0	1	0	0.0746317	0.00544121	0.148377
sp	Q969T4	10477	UBE2E3	ubiquitin-conjugating enzyme E2E 3	1	0	0	0.0140257	1	0.165556
sp	Q7L2H7	10480	EIF3M	eukaryotic translation initiation factor 3, subunit M	0	0	1	1	1	0.00165821
sp	O00567	10528	SNORD56	small nucleolar RNA, C/D box 56	0	0	1	0.104333	0.111663	0.0110768
sp	P78345	10557	RPP38	ribonuclease P/MRP 38kDa subunit	1	1	0	0.0114131	0.00331204	1
sp	Q6UX06	10562	OLFM4	olfactomedin 4	0	1	0	1	0.0169545	1
sp	Q9Y6D5	10564	ARFGEF2	ADP-ribosylation factor guanine nucleotide-exchange factor 2 (brefeldin A-inhibited)	0	1	1	0.121728	0.0353679	0.038172
sp	Q9Y6D6	10565	ARFGEF1	ADP-ribosylation factor guanine nucleotide-exchange factor 1 (brefeldin A-inhibited)	0	1	0	0.403204	0.0449886	0.071701
sp	Q9BX66	10580	SORBS1	sorbin and SH3 domain containing 1	0	1	1	0.0690971	0.0216071	0.0349219
sp	Q96HC4	10611	PDLIM5	PDZ and LIM domain 5	1	0	1	0.00904106	1	0.0234139
sp	O94992	10614	HEXIM1	hexamethylene bis-acetamide inducible 1	0	1	0	1	0.00354862	1
sp	Q9NZI8	10642	IGF2BP1	insulin-like growth factor 2 mRNA binding protein 1	0	0	1	1	1	0.0119391
sp	O00425	10643	IGF2BP3	insulin-like growth factor 2 mRNA binding protein 3	0	1	0	1	0.00169545	1
sp	Q9Y266	10726	NUDC	nudC nuclear distribution protein	1	1	0	0.0240293	0.0177825	0.129805
tr	B4DP11	10728	#N/A	#N/A	0	0	1	1	1	0.0263324
sp	Q9Y2U5	10746	MAP3K2	mitogen-activated protein kinase kinase kinase 2	0	1	0	0.204472	0.0154168	0.102908
sp	P48681	10763	NES	nestin	0	0	1	0.0802008	0.0790553	0.0111763
sp	Q13576	10788	IQGAP2	IQ motif containing GTPase activating protein 2	0	0	1	0.0771756	0.0894646	0.042417
sp	Q14587	10795	ZNF268	zinc finger protein 268	0	1	0	1	0.00279946	1
sp	Q8WUF5	10848	PPP1R13L	protein phosphatase 1, regulatory subunit 13 like	1	0	0	0.0410114	0.154168	0.165788
sp	P61026	10890	RAB10	RAB10, member RAS oncogene family	0	1	0	0.0594716	0.0232631	1
sp	O14545	10906	TRAFD1	TRAF-type zinc finger domain containing 1	0	1	0	0.364565	0.0490892	0.149305
sp	Q9Y657	10927	SPIN1	spindlin 1	1	1	0	0.0338954	0.0387193	0.261765
sp	Q15311	10928	RALBP1	ralA binding protein 1	0	0	1	0.636931	0.256486	0.0206945
sp	Q99575	10940	POP1	processing of precursor 1, ribonuclease P/MRP subunit (S. cerevisiae)	1	0	0	0.0194572	1	0.0835738
sp	Q13151	10949	HNRNPA0	heterogeneous nuclear ribonucleoprotein A0	0	0	1	0.913697	0.178062	0.00514045
sp	P60468	10952	SEC61B	Sec61 beta subunit	1	0	0	0.00952234	1	0.107983
sp	Q15785	10953	TOMM34	translocase of outer mitochondrial membrane 34	0	1	0	0.0850479	0.0246826	1
sp	Q07065	10970	CKAP4	cytoskeleton-associated protein 4	1	0	0	0.0104849	0.17538	0.0775379
sp	Q8NHJ6	11006	LILRB4	leukocyte immunoglobulin-like receptor, subfamily B (with TM and ITIM domains), member 4	0	0	1	0.100208	0.131575	0.0463967
sp	Q12893	11070	TMEM115	transmembrane protein 115	0	1	0	0.0516338	0.0263386	0.11707
sp	O94811	11076	TPPP	tubulin polymerization promoting protein	1	1	1	0.00525963	0.0132087	0.00149239
sp	Q9UDY4	11080	DNAJB4	DnaJ (Hsp40) homolog, subfamily B, member 4	0	1	0	1	only detected in normal tissue	1
sp	Q9BTC0	11083	DIDO1	death inducer-obliterator 1	0	1	0	0.241668	0.00737324	0.178191
sp	O14578	11113	CIT	citron rho-interacting serine/threonine kinase	0	1	0	1	0.0102121	1
sp	O75475	11168	PSIP1	PC4 and SFRS1 interacting protein 1	0	0	1	0.145551	0.44819	0.0475243
sp	Q9Y5B9	11198	SUPT16H	suppressor of Ty 16 homolog (S. cerevisiae)	0	1	0	1	0.0111979	0.301894
sp	Q9UKA4	11215	AKAP11	A kinase (PRKA) anchor protein 11	1	0	0	0.0359924	0.0721552	0.0717673
sp	Q9UGP8	11231	SEC63	SEC63 homolog (S. cerevisiae)	0	1	0	0.648378	0.0243277	1
sp	Q9Y5Y4	11251	PTGDR2	prostaglandin D2 receptor 2	1	0	0	0.0366455	0.105433	0.313269
sp	Q9UNF0	11252	PACSIN2	protein kinase C and casein kinase substrate in neurons 2	0	0	1	0.826415	1	0.0284217
sp	Q9UN76	11254	SLC6A14	solute carrier family 6 (amino acid transporter), member 14	1	0	0	0.00587841	1	0.828674
sp	Q15208	11329	STK38	serine/threonine kinase 38	1	0	0	0.0244074	1	0.0635758
sp	Q13442	11333	PDAP1	PDGFA associated protein 1	1	1	1	0.0360955	0.00398234	0.00295161
sp	O75896	11334	TUSC2	tumor suppressor candidate 2	1	0	0	0.0289795	0.18232	1
sp	Q13185	11335	CBX3	chromobox homolog 3	1	1	1	0.0185978	0.00946298	0.0134978
sp	Q8N3V7	11346	SYNPO	synaptopodin	0	0	1	0.129738	0.132403	0.0148907
sp	Q9Y678	22820	COPG1	coatomer protein complex, subunit gamma 1	0	0	1	0.267622	1	0.0192352
sp	O75937	22826	DNAJC8	DnaJ (Hsp40) homolog, subfamily C, member 8	0	0	1	0.133588	0.179797	0.0298146
sp	Q8IWU2	22853	LMTK2	lemur tyrosine kinase 2	0	0	1	0.53521	0.184291	0.0322356
sp	Q15691	22919	MAPRE1	microtubule-associated protein, RP/EB family, member 1	0	1	0	0.275873	0.0117499	0.0891785
sp	Q9Y2E4	22982	DIP2C	DIP2 disco-interacting protein 2 homolog C (Drosophila)	0	1	0	1	0.0356044	0.122542
sp	Q96T58	23013	SPEN	spen family transcriptional repressor	0	1	0	0.101961	0.0313067	0.0882831
sp	O60341	23028	KDM1A	lysine (K)-specific demethylase 1A	0	1	0	0.222348	0.0305181	0.254834
sp	O60307	23031	MAST3	microtubule associated serine/threonine kinase 3	1	0	0	0.0490899	0.0976264	0.0670912
sp	Q9UPS6	23067	SETD1B	SET domain containing 1B	1	0	0	0.0427989	0.103659	0.0855305
sp	O60292	23094	SIPA1L3	signal-induced proliferation-associated 1 like 3	0	0	1	0.0717441	0.110283	0.037973
sp	O94823	23120	ATP10B	ATPase, class V, type 10B	0	0	1	1	0.0736535	0.0124034
sp	Q8IXZ2	23144	ZC3H3	zinc finger CCCH-type containing 3	1	0	0	0.0298389	1	0.0976686
sp	Q14696	23184	MESDC2	mesoderm development candidate 2	1	0	0	0.0424552	1	1
sp	Q9NU22	23195	MDN1	MDN1, midasin homolog (yeast)	1	1	1	0.0154695	0.048064	0.0253043
sp	Q9UPT8	23211	ZC3H4	zinc finger CCCH-type containing 4	0	0	1	0.230255	0.0695923	0.0236792
sp	Q9UPR0	23228	PLCL2	phospholipase C-like 2	0	1	0	1	0.0362353	0.0822472
sp	Q9Y4B5	23255	MTCL1	microtubule crosslinking factor 1	0	0	1	0.11389	0.0762952	0.0434451
sp	Q92625	23294	ANKS1A	ankyrin repeat and sterile alpha motif domain containing 1A	0	1	1	0.122209	0.0381673	0.03071
sp	Q9NQT8	23303	KIF13B	kinesin family member 13B	0	1	0	1	0.0121047	0.0591649
sp	O15061	23336	SYNM	synemin, intermediate filament protein	1	1	0	0.000687533	0.00283889	0.209531
sp	Q9Y2F5	23379	ICE1	interactor of little elongator complex ELL subunit 1	0	1	1	0.315715	0.0176642	0.0338938
sp	Q9H2P0	23394	ADNP	activity-dependent neuroprotector homeobox	0	1	0	0.314168	0.02279	0.0641064
sp	O60885	23476	BRD4	bromodomain containing 4	0	1	0	0.49554	0.023894	0.111664
sp	Q6AI39	23506	GLTSCR1L	GLTSCR1-like	0	0	1	0.0869042	0.179363	0.037774
sp	Q9UQ35	23524	SRRM2	serine/arginine repetitive matrix 2	1	0	1	0.0256106	0.0690009	0.00484197
sp	Q8NDX1	23550	PSD4	pleckstrin and Sec7 domain containing 4	0	0	1	1	1	0.0104467
sp	Q96D21	23551	RASD2	RASD family, member 2	1	0	0	0.00436584	1	1
sp	Q9H3Q1	23580	CDC42EP4	CDC42 effector protein (Rho GTPase binding) 4	0	1	1	1	0.00946298	0.00752827
sp	Q96IQ7	23584	VSIG2	V-set and immunoglobulin domain containing 2	1	0	1	0.00876605	0.591199	0.00334958
sp	Q9Y2V2	23589	CARHSP1	calcium regulated heat stable protein 1, 24kDa	0	1	1	1	0.0448308	0.0443405
sp	Q9Y2U8	23592	LEMD3	LEM domain containing 3	0	0	1	0.323622	0.119312	0.0485192
sp	Q9Y5K6	23607	CD2AP	CD2-associated protein	1	1	1	0.0150914	0.0188865	0.0146917
sp	Q9Y3L3	23616	SH3BP1	SH3-domain binding protein 1	0	0	1	0.202169	0.12842	0.0381388
sp	Q9UPY5	23657	SLC7A11	solute carrier family 7 (anionic amino acid transporter light chain, xc- system), member 11	1	0	0	0.0416989	1	1
sp	Q96F46	23765	IL17RA	interleukin 17 receptor A	0	0	1	0.175149	0.165405	0.0386363
sp	O95239	24137	KIF4A	kinesin family member 4A	0	1	0	1	0.0258655	1
sp	Q5VUA4	24149	ZNF318	zinc finger protein 318	0	1	1	0.0749068	0.0261415	0.0207608
sp	P29536	25802	LMOD1	leiomodin 1 (smooth muscle)	1	1	1	0.00299077	0.00102516	0.0160183
sp	Q9Y519	25829	TMEM184B	transmembrane protein 184B	1	0	0	0.0161227	0.403517	0.468444
sp	Q9Y294	25842	ASF1A	anti-silencing function 1A histone chaperone	0	0	1	0.0639406	0.267723	0.00563791
sp	Q9NR99	25878	MXRA5	matrix-remodelling associated 5	1	0	0	0.0078035	0.132403	1
sp	Q8WX92	25920	NELFB	negative elongation factor complex member B	0	1	1	0.164149	0.0313855	0.00633436
sp	Q9C075	25984	KRT23	keratin 23 (histone deacetylase inducible)	0	1	0	1	0.00579607	1
sp	Q9BXF6	26056	RAB11FIP5	RAB11 family interacting protein 5 (class I)	1	1	1	0.0401176	0.0104881	0.0388353
sp	Q9UKG1	26060	APPL1	adaptor protein, phosphotyrosine interaction, PH domain and leucine zipper containing 1	0	1	0	0.0696815	0.0199117	0.245913
sp	Q9Y3X0	26093	CCDC9	coiled-coil domain containing 9	0	1	1	0.213376	0.0428988	0.0297814
sp	Q8IU81	26145	IRF2BP1	interferon regulatory factor 2 binding protein 1	0	1	0	0.121315	0.0376942	0.180546
sp	Q9Y3T9	26155	NOC2L	nucleolar complex associated 2 homolog (S. cerevisiae)	1	1	1	0.00983173	0.0289409	0.0339933
sp	Q9UJY1	26353	HSPB8	heat shock 22kDa protein 8	1	1	1	0.00278451	0.00638751	0.0202302
sp	O60565	26585	GREM1	gremlin 1, DAN family BMP antagonist	1	0	1	0.00605029	0.113477	0.0075946
sp	Q9UHD1	26973	CHORDC1	cysteine and histidine-rich domain (CHORD) containing 1	0	1	0	1	0.0408485	1
sp	Q9Y3C5	26994	RNF11	ring finger protein 11	0	0	1	0.302962	0.145966	0.026465
sp	Q7KZF4	27044	SND1	staphylococcal nuclease and tudor domain containing 1	1	0	0	0.0314203	0.0722735	0.175936
sp	Q5VV41	27237	ARHGEF16	Rho guanine nucleotide exchange factor (GEF) 16	1	1	1	0.0066347	0.0494835	0.0031506
sp	Q5TGY3	27245	AHDC1	AT hook, DNA binding motif, containing 1	0	1	0	0.0950171	0.0255106	0.181474
sp	Q53GG5	27295	PDLIM3	PDZ and LIM domain 3	1	1	0	0.012135	0.018926	0.986204
sp	O43719	27336	HTATSF1	HIV-1 Tat specific factor 1	1	1	1	0.0349954	0.00161659	0.0151892
sp	Q9UEW8	27347	STK39	serine threonine kinase 39	0	0	1	0.101033	0.0558316	0.0304447
sp	Q9ULX3	28987	NOB1	NIN1/RPN12 binding protein 1 homolog (S. cerevisiae)	0	0	1	0.0881418	0.0973898	0.0315392
sp	Q6PL18	29028	ATAD2	ATPase family, AAA domain containing 2	0	1	0	0.102305	0.0434903	0.0606573
sp	Q8WXD2	29106	SCG3	secretogranin III	0	0	1	1	1	0.00238782
sp	Q9UI47	29119	CTNNA3	catenin (cadherin-associated protein), alpha 3	0	1	0	0.0649719	0.00492863	1
sp	Q6UB99	29123	ANKRD11	ankyrin repeat domain 11	0	1	0	0.0914076	0.0140762	0.269227
sp	Q9H0H5	29127	RACGAP1	Rac GTPase activating protein 1	0	1	0	1	0.0201483	0.110569
sp	Q9NYL9	29766	TMOD3	tropomodulin 3 (ubiquitous)	0	0	1	1	1	0.0343249
sp	Q10570	29894	CPSF1	cleavage and polyadenylation specific factor 1, 160kDa	1	0	0	0.0453772	0.0758221	0.0546214
tr	B4DNU6	30846	#N/A	#N/A	0	1	0	1	0.013603	1
sp	Q86X02	30850	CDR2L	cerebellar degeneration-related protein 2-like	1	0	0	0.0265044	0.176721	0.0640069
sp	O14907	30851	TAX1BP3	Tax1 (human T-cell leukemia virus type I) binding protein 3	0	1	0	0.390038	0.0160871	0.157696
sp	Q9ULJ3	49854	ZBTB21	zinc finger and BTB domain containing 21	0	0	1	0.157755	0.109652	0.048685
sp	P22466	51083	GAL	galanin/GMAP prepropeptide	1	1	0	0.0206604	0.012499	0.150565
sp	Q9Y5J1	51096	UTP18	UTP18 small subunit (SSU) processome component homolog (yeast)	0	0	1	0.067722	0.0874537	0.0113422
sp	Q9Y6G9	51143	DYNC1LI1	dynein, cytoplasmic 1, light intermediate chain 1	0	1	0	1	0.0164025	0.165423
sp	Q8N111	51286	CEND1	cell cycle exit and neuronal differentiation 1	0	1	1	1	0.0496412	0.0118728
sp	Q66PJ3	51329	ARL6IP4	ADP-ribosylation factor-like 6 interacting protein 4	1	0	0	0.00556902	0.219502	0.488674
sp	O95365	51341	ZBTB7A	zinc finger and BTB domain containing 7A	0	0	1	0.113443	0.0891886	0.0338275
sp	Q9Y6I9	51368	TEX264	testis expressed 264	0	0	1	0.335619	0.967313	0.027261
sp	Q9Y5X1	51429	SNX9	sorting nexin 9	0	1	0	0.58626	0.0266146	0.725798
sp	Q9UBF1	51438	MAGEC2	melanoma antigen family C, 2	0	1	0	1	0.02141	1
sp	Q9Y385	51465	UBE2J1	ubiquitin-conjugating enzyme E2, J1	0	1	1	0.12355	0.0271272	0.00968394
sp	Q9NYZ3	51512	GTSE1	G-2 and S-phase expressed 1	0	1	0	1	0.0439634	1
sp	Q4G0J3	51574	LARP7	La ribonucleoprotein domain family, member 7	0	1	1	0.0615686	0.0309518	0.0228833
sp	Q9H501	51575	ESF1	ESF1, nucleolar pre-rRNA processing protein, homolog (S. cerevisiae)	0	1	1	0.0729817	0.0109219	0.0280237
sp	Q9Y2X3	51602	NOP58	NOP58 ribonucleoprotein	1	1	1	0.00684096	0.00268118	0.0182403
sp	Q96KR1	51663	ZFR	zinc finger RNA binding protein	0	0	1	0.102889	0.0710512	0.0413558
sp	Q9ULC3	51715	RAB23	RAB23, member RAS oncogene family	0	1	1	0.132694	0.0395079	0.0232481
sp	Q9NYL2	51776	ZAK	sterile alpha motif and leucine zipper containing kinase AZK	1	1	1	0.0118599	0.0295324	0.0258349
sp	Q9NZT1	51806	CALML5	calmodulin-like 5	0	1	0	1	0.045856	1
sp	Q8TE04	53354	PANK1	pantothenate kinase 1	1	0	0	0.0463741	1	0.130368
sp	Q9NZA1	53405	CLIC5	chloride intracellular channel 5	1	0	0	0.0366799	1	1
sp	Q9P2N5	54439	RBM27	RNA binding motif protein 27	0	1	1	0.0503274	0.0357622	0.0330647
sp	O75995	54440	SASH3	SAM and SH3 domain containing 3	0	1	1	0.112034	0.0446337	0.0199317
sp	P35900	54474	KRT20	keratin 20	0	1	0	1	0.00642694	0.142407
sp	Q9BYE9	54825	CDHR2	cadherin-related family member 2	1	0	1	0.0496399	0.828838	0.0297151
sp	Q2M2I3	54854	FAM83E	family with sequence similarity 83, member E	0	1	1	0.12214	0.0383251	0.00311743
sp	Q9NXF7	54876	DCAF16	DDB1 and CUL4 associated factor 16	0	1	0	1	0.00220803	1
sp	Q86V15	54897	CASZ1	castor zinc finger 1	0	1	0	0.348029	0.0403359	0.198919
sp	Q9BUL9	54913	RPP25	ribonuclease P/MRP 25kDa subunit	0	1	0	0.198388	0.023618	0.0574404
sp	Q8WWQ0	55023	PHIP	pleckstrin homology domain interacting protein	1	1	0	0.0385362	0.0178219	0.0558485
sp	Q9H201	55040	EPN3	epsin 3	0	0	1	1	0.195016	0.0191026
sp	Q9NW97	55092	TMEM51	transmembrane protein 51	1	0	1	0.0348236	0.151565	0.0223195
sp	Q5VTL8	55119	PRPF38B	pre-mRNA processing factor 38B	1	0	0	0.0454803	0.187998	0.173581
sp	Q53HL2	55143	CDCA8	cell division cycle associated 8	0	1	0	0.0545901	0.0204243	1
sp	Q9NVM1	55194	EVA1B	eva-1 homolog B (C. elegans)	0	0	1	0.668661	0.224233	0.0459656
sp	Q9HCE3	55205	ZNF532	zinc finger protein 532	0	1	0	0.159989	0.0222774	0.141478
sp	Q9NV29	55273	TMEM100	transmembrane protein 100	1	0	0	0.0327266	0.513918	0.0774384
sp	Q8IY21	55601	DDX60	DEAD (Asp-Glu-Ala-Asp) box polypeptide 60	0	0	1	1	1	0.0169137
sp	Q9P2D1	55636	CHD7	chromodomain helicase DNA binding protein 7	1	0	0	0.00931608	0.0644271	0.060392
sp	Q96ST2	55677	IWS1	IWS1 homolog (S. cerevisiae)	0	0	1	1	1	0.0190031
sp	Q9BW85	55702	CCDC94	coiled-coil domain containing 94	1	0	0	0.0464773	0.077281	0.0844692
sp	Q9NUQ3	55787	TXLNG	taxilin gamma	1	0	0	0.0285326	0.14644	0.742778
sp	Q96RT1	55914	ERBB2IP	erbb2 interacting protein	0	0	1	1	1	0.0324677
sp	Q9P2B4	55917	CTTNBP2NL	CTTNBP2 N-terminal like	0	1	0	0.0826759	0.0360382	0.0735914
sp	Q9P258	55920	RCC2	regulator of chromosome condensation 2	0	1	0	0.0552089	0.0160476	0.304381
sp	Q9UBI6	55970	GNG12	guanine nucleotide binding protein (G protein), gamma 12	1	1	0	0.00563777	0.0414005	0.0977349
sp	Q9UHR4	55971	BAIAP2L1	BAI1-associated protein 2-like 1	0	0	1	0.056584	0.259049	0.0164494
sp	Q5VTR2	56254	RNF20	ring finger protein 20, E3 ubiquitin protein ligase	0	1	1	0.109387	0.0362353	0.0424502
sp	Q7L2J0	56257	MEPCE	methylphosphate capping enzyme	1	0	0	0.0146788	0.0634019	0.126953
sp	Q9HB15	56660	KCNK12	potassium channel, subfamily K, member 12	1	0	0	0.0333797	1	0.22744
sp	Q9H3R2	56667	MUC13	mucin 13, cell surface associated	1	1	0	0.0162945	0.0407697	1
sp	Q9HDC5	56704	JPH1	junctophilin 1	1	1	1	0.000446897	0.00307547	0.0256359
sp	Q9UK58	57018	CCNL1	cyclin L1	0	1	1	1	0.00563836	0.0170796
sp	Q8N4T0	57094	CPA6	carboxypeptidase A6	0	1	0	1	0.0437268	1
sp	Q9BR39	57158	JPH2	junctophilin 2	1	1	0	0.00646281	0.00792524	0.0924949
sp	Q9GZU1	57192	MCOLN1	mucolipin 1	1	0	0	0.0336204	0.281602	0.0791298
sp	Q0VAQ4	57228	SMAGP	small cell adhesion glycoprotein	0	0	1	0.529573	0.107484	0.0452028
sp	Q9HC52	57332	CBX8	chromobox homolog 8	1	0	0	0.0449647	0.168559	0.105097
sp	Q8WXI9	57459	GATAD2B	GATA zinc finger domain containing 2B	0	1	1	0.0813352	0.0169939	0.0260007
sp	Q8N1G4	57470	LRRC47	leucine rich repeat containing 47	0	1	0	0.142766	0.0456194	0.283388
sp	Q9ULL1	57480	PLEKHG1	pleckstrin homology domain containing, family G (with RhoGef domain) member 1	1	0	0	0.00680658	1	0.334693
sp	Q9ULD2	57509	MTUS1	microtubule associated tumor suppressor 1	1	0	1	0.0317297	0.261533	0.0325341
sp	Q9P2P6	57519	STARD9	StAR-related lipid transfer (START) domain containing 9	1	0	0	0.0451709	1	0.0738898
sp	Q8WXD9	57524	CASKIN1	CASK interacting protein 1	0	1	0	1	0.0309124	1
sp	Q9P2M7	57530	CGN	cingulin	0	0	1	1	1	0.024641
sp	Q7Z417	57532	NUFIP2	nuclear fragile X mental retardation protein interacting protein 2	1	1	1	0.0406676	0.0175065	0.0150897
sp	Q7RTP6	57553	MICAL3	microtubule associated monooxygenase, calponin and LIM domain containing 3	1	1	0	0.0264013	0.0283889	0.430471
sp	Q96HP0	57572	DOCK6	dedicator of cytokinesis 6	0	1	0	1	0.013051	0.0578384
sp	Q5T5U3	57584	ARHGAP21	Rho GTPase activating protein 21	0	0	1	0.0661751	0.266856	0.00802574
sp	Q7L8C5	57586	SYT13	synaptotagmin XIII	1	0	0	0.014507	1	0.452559
sp	Q9P266	57608	KIAA1462	KIAA1462	0	0	1	0.111759	0.118642	0.0406593
sp	Q9P265	57609	DIP2B	DIP2 disco-interacting protein 2 homolog B (Drosophila)	0	0	1	0.0829165	0.0907263	0.0407256
sp	A2RU67	57613	KIAA1467	KIAA1467	0	0	1	1	1	0.0237787
sp	Q8TF72	57619	SHROOM3	shroom family member 3	1	0	1	0.0309734	0.131614	0.00719663
sp	Q7Z6J0	57630	SH3RF1	SH3 domain containing ring finger 1	0	0	1	0.119046	0.108509	0.0334958
sp	Q9P1Y5	57662	CAMSAP3	calmodulin regulated spectrin-associated protein family, member 3	0	0	1	1	0.228452	0.0323351
sp	Q9H4M7	57664	PLEKHA4	pleckstrin homology domain containing, family A (phosphoinositide binding specific) member 4	0	0	1	1	1	0.0366464
sp	Q5T5X7	57673	BEND3	BEN domain containing 3	1	0	0	0.0244418	0.109376	0.112228
sp	Q96Q42	57679	ALS2	amyotrophic lateral sclerosis 2 (juvenile)	1	1	0	0.0226198	0.0426623	0.186383
sp	Q9NQG5	58490	RPRD1B	regulation of nuclear pre-mRNA domain containing 1B	1	1	0	0.0338954	0.00950241	0.0768414
sp	Q01449	58498	MYL7	myosin, light chain 7, regulatory	0	1	0	1	0.00619036	1
sp	Q9H7N4	58506	SCAF1	SR-related CTD-associated factor 1	1	1	1	0.0290139	0.0113161	0.00460982
sp	P49756	58517	RBM25	RNA binding motif protein 25	1	1	0	0.0250262	0.013327	0.0585348
sp	Q9HB21	59338	PLEKHA1	pleckstrin homology domain containing, family A (phosphoinositide binding specific) member 1	0	0	1	0.556043	0.0650185	0.00938547
tr	Q5RGS4	59338	PLEKHA1	#N/A	1	0	0	0.0477148	1	1
sp	Q53FP2	59353	TMEM35	transmembrane protein 35	0	1	0	1	0.0388376	1
sp	O60783	63931	MRPS14	mitochondrial ribosomal protein S14	0	0	1	1	1	0.0176765
sp	B0I1T2	64005	MYO1G	myosin IG	0	0	1	0.258513	0.47792	0.0166153
sp	Q9HB90	64121	RRAGC	Ras-related GTP binding C	0	0	1	0.0655219	0.0934075	0.0313733
sp	Q9BYX4	64135	IFIH1	interferon induced with helicase C domain 1	0	0	1	0.161777	0.121126	0.0263655
sp	Q9BPX3	64151	NCAPG	non-SMC condensin I complex, subunit G	0	1	0	0.0648344	0.0359199	0.30332
sp	Q9H1B7	64207	IRF2BPL	interferon regulatory factor 2 binding protein-like	0	0	1	0.153801	0.0578424	0.00593639
sp	Q96KC8	64215	DNAJC1	DnaJ (Hsp40) homolog, subfamily C, member 1	1	0	0	0.0455147	0.080041	0.0810201
sp	Q9H772	64388	GREM2	gremlin 2, DAN family BMP antagonist	0	1	1	0.0819196	0.0121047	0.002222
sp	Q27J81	64423	INF2	inverted formin, FH2 and WH2 domain containing	0	0	1	0.20351	0.198368	0.012934
sp	Q9H1E3	64710	NUCKS1	nuclear casein kinase and cyclin-dependent kinase substrate 1	0	0	1	0.0605373	0.0909629	0.00248731
sp	Q9H3P7	64746	ACBD3	acyl-CoA binding domain containing 3	1	1	1	0.0243731	0.0244066	0.0312075
sp	Q9H706	64762	GAREM	GRB2 associated, regulator of MAPK1	0	0	1	1	1	0.0374755
sp	Q9H6S0	64848	YTHDC2	YTH domain containing 2	0	0	1	0.401657	0.532726	0.0455013
sp	Q96C57	64897	C12orf43	chromosome 12 open reading frame 43	0	1	0	1	0.0316221	0.219315
sp	P49006	65108	MARCKSL1	MARCKS-like 1	1	1	1	0.00113443	0.00764924	0.0128014
sp	Q86XZ4	65244	SPATS2	spermatogenesis associated, serine-rich 2	0	0	1	1	1	0.0425828
sp	O60296	66008	TRAK2	trafficking protein, kinesin binding 2	0	0	1	1	0.394054	0.0367128
sp	Q09666	79026	AHNAK	AHNAK nucleoprotein	1	1	1	0.000996923	0.000512578	0.000165821
sp	Q9BVC5	79074	C2orf49	chromosome 2 open reading frame 49	0	1	0	0.876124	0.0142733	0.140285
sp	Q9H6F5	79080	CCDC86	coiled-coil domain containing 86	1	1	1	0.013785	0.0209763	0.0080589
sp	Q9BV36	79083	MLPH	melanophilin	0	0	1	1	1	0.00116075
sp	Q9BW04	79098	C1orf116	chromosome 1 open reading frame 116	0	0	1	0.0864573	0.0604053	0.00994926
sp	Q9UGY1	79159	NOL12	nucleolar protein 12	0	1	0	0.0817821	0.0414794	0.45425
sp	Q96C19	79180	EFHD2	EF-hand domain family, member D2	0	0	1	0.336273	0.252149	0.0408915
sp	Q9C0J9	79365	BHLHE41	basic helix-loop-helix family, member e41	1	0	0	0.0261606	1	1
sp	Q9H7F0	79572	ATP13A3	ATPase type 13A3	0	1	0	1	0.0464474	1
sp	Q8N5F7	79576	NKAP	NFKB activating protein	0	1	1	0.0839478	0.0274821	0.0498126
sp	Q5W0B1	79596	RNF219	ring finger protein 219	0	1	0	1	0.0052835	1
sp	Q9H8W4	79666	PLEKHF2	pleckstrin homology domain containing, family F (with FYVE domain) member 2	0	0	1	0.584713	0.935809	0.0355189
sp	Q86U90	79693	YRDC	yrdC N(6)-threonylcarbamoyltransferase domain containing	1	0	1	0.0425583	0.0582367	0.0233476
sp	Q96JQ2	79789	CLMN	calmin (calponin-like, transmembrane)	1	1	0	0.039155	0.0216071	0.0687825
tr	A2RTY8	79815	#N/A	#N/A	1	0	1	0.0265732	0.293786	0.0386695
sp	Q9HA90	79825	EFCC1	EF-hand and coiled-coil domain containing 1	0	0	1	0.591382	0.269813	0.0402282
sp	Q9H7D0	80005	DOCK5	dedicator of cytokinesis 5	0	0	1	0.139294	0.053111	0.0202965
sp	Q9H7S9	80139	ZNF703	zinc finger protein 703	1	0	0	0.0490555	0.749625	0.119889
sp	Q6WKZ4	80223	RAB11FIP1	RAB11 family interacting protein 1 (class I)	1	0	1	0.0290483	1	0.0244752
sp	Q9H6H4	80346	REEP4	receptor accessory protein 4	0	1	1	1	0.0103304	0.0103472
sp	Q7L9B9	80820	EEPD1	endonuclease/exonuclease/phosphatase family domain containing 1	0	0	1	0.148885	0.0815787	0.00517362
sp	Q9BX95	81537	SGPP1	sphingosine-1-phosphate phosphatase 1	0	0	1	0.106946	0.0823279	0.0382383
sp	Q8TC26	81615	TMEM163	transmembrane protein 163	1	0	0	0.00140944	1	0.142507
sp	Q9H1C4	81622	UNC93B1	unc-93 homolog B1 (C. elegans)	1	1	1	0.0481617	0.0242094	0.0358173
sp	Q9Y3Q8	81628	TSC22D4	TSC22 domain family, member 4	0	1	1	0.127194	0.0317798	0.0294166
sp	P58107	83481	#N/A	#N/A	1	0	1	0.00460647	0.0619036	0.0153882
sp	Q9BQ89	83541	FAM110A	family with sequence similarity 110, member A	1	1	0	0.0434177	0.012775	0.795244
sp	Q96JB2	83548	COG3	component of oligomeric golgi complex 3	1	0	0	0.00917857	0.09254	0.0524989
sp	Q9BX63	83990	BRIP1	BRCA1 interacting protein C-terminal helicase 1	1	0	0	0.0433834	0.15472	0.138626
sp	Q9H0G5	84081	NSRP1	nuclear speckle splicing regulatory protein 1	0	1	0	0.154076	0.0372605	0.087255
sp	Q8IWA0	84128	WDR75	WD repeat domain 75	1	1	0	0.00192509	0.0454617	0.0570093
sp	Q9H6X2	84168	ANTXR1	anthrax toxin receptor 1	1	1	1	0.00594716	0.00607208	0.0206945
sp	Q8TD26	84181	CHD6	chromodomain helicase DNA binding protein 6	1	0	0	0.0361299	0.141314	0.281232
sp	Q4G0A6	84182	FAM188B	family with sequence similarity 188, member B	1	0	0	0.0295296	1	1
sp	Q96B36	84335	AKT1S1	AKT1 substrate 1 (proline-rich)	0	1	1	1	0.0177037	0.00527311
sp	Q8N6H7	84364	ARFGAP2	ADP-ribosylation factor GTPase activating protein 2	0	0	1	1	0.115764	0.0171791
sp	Q9BYG3	84365	NIFK	nucleolar protein interacting with the FHA domain of MKI67	0	0	1	1	0.0923034	0.0182071
sp	Q9BXL7	84433	CARD11	caspase recruitment domain family, member 11	0	1	0	0.105536	0.0468417	1
sp	Q9BRK4	84445	LZTS2	leucine zipper, putative tumor suppressor 2	0	1	0	0.279517	0.0398234	0.439857
sp	Q75N90	84467	FBN3	fibrillin 3	0	0	1	0.773269	0.173291	0.0232149
sp	Q8N5P1	84524	ZC3H8	zinc finger CCCH-type containing 8	1	0	0	0.0348579	1	1
sp	Q9BSW2	84766	CRACR2A	calcium release activated channel regulator 2A	1	0	1	0.01296	0.138633	0.0469273
sp	Q8WUD1	84932	RAB2B	RAB2B, member RAS oncogene family	1	0	0	0.0297358	1	1
sp	Q96GA3	84946	LTV1	LTV1 ribosome biogenesis factor	1	0	0	0.0353392	0.0961281	0.113189
sp	Q8NAV1	84950	PRPF38A	pre-mRNA processing factor 38A	0	1	1	0.26666	0.00847725	0.0159851
sp	Q8IZW8	84951	TNS4	tensin 4	0	0	1	0.236305	0.111505	0.00984977
sp	Q0VF96	84952	CGNL1	cingulin-like 1	1	0	0	0.021451	0.0707357	0.0512718
sp	Q969E4	85012	TCEAL3	transcription elongation factor A (SII)-like 3	1	1	1	0.0425927	0.0313461	0.0316386
sp	Q8N3F8	85377	MICALL1	MICAL-like 1	0	1	0	0.0525619	0.0280735	0.122442
sp	Q9BY89	85379	KIAA1671	KIAA1671	1	0	0	0.0489524	0.0698289	0.0945843
sp	Q9C0C2	85456	TNKS1BP1	tankyrase 1 binding protein 1, 182kDa	1	1	1	0.020626	0.025826	0.013133
sp	Q9NT22	90187	EMILIN3	elastin microfibril interfacer 3	1	0	0	0.0337579	1	0.178523
sp	Q6SPF0	90378	#N/A	#N/A	1	0	0	0.0342048	1	0.307134
sp	Q96H79	92092	ZC3HAV1L	zinc finger CCCH-type, antiviral 1-like	0	0	1	1	1	0.0247073
sp	Q86UE4	92140	MTDH	metadherin	0	1	0	1	0.0469994	1
sp	Q765P7	92154	MTSS1L	metastasis suppressor 1-like	0	1	0	0.0555527	0.0231449	0.071104
sp	Q6JBY9	92241	RCSD1	RCSD domain containing 1	0	0	1	0.593926	0.108115	0.0105462
sp	Q8N6G6	92949	ADAMTSL1	ADAMTS-like 1	1	0	0	0.0217604	0.069474	0.498988
sp	Q9BUA6	93408	MYL10	myosin, light chain 10, regulatory	1	1	0	0.0164664	0.0110401	0.42281
sp	Q9C009	94234	FOXQ1	forkhead box Q1	0	0	1	1	0.131417	0.0395981
sp	Q969E3	114131	UCN3	urocortin 3	0	0	1	1	1	0.00374755
sp	Q96PL5	114625	ERMAP	erythroblast membrane-associated protein (Scianna blood group)	0	0	1	1	0.302697	0.0183066
sp	Q7Z408	114784	CSMD2	CUB and Sushi multiple domains 2	0	0	1	1	1	0.0401287
sp	Q86VY9	114801	TMEM200A	transmembrane protein 200A	0	0	1	1	1	0.033131
sp	Q96D09	114928	GPRASP2	G protein-coupled receptor associated sorting protein 2	0	0	1	0.151257	0.12018	0.0441747
sp	Q96CX2	115207	KCTD12	potassium channel tetramerization domain containing 12	1	0	1	0.0456866	0.0849302	0.00142606
sp	Q9UJK0	115939	TSR3	TSR3, 20S rRNA accumulation, homolog (S. cerevisiae)	0	0	1	1	1	0.0406261
sp	Q96E09	116224	FAM122A	family with sequence similarity 122A	0	1	1	0.129772	0.0361959	0.0118396
sp	Q9BZQ8	116496	FAM129A	family with sequence similarity 129, member A	1	1	1	0.0106568	0.0021686	0.00500779
sp	Q8IY81	117246	FTSJ3	FtsJ homolog 3 (E. coli)	1	0	1	0.0474054	0.067818	0.0283886
sp	Q70Z53	118924	FRA10AC1	fragile site, folic acid type, rare, fra(10)(q23.3) or fra(10)(q24.2) candidate 1	0	0	1	1	0.148332	0.0391338
sp	Q8NEN9	118987	PDZD8	PDZ domain containing 8	1	0	1	0.0261263	0.167258	0.0382715
sp	Q96B45	119032	C10orf32	chromosome 10 open reading frame 32	0	0	1	0.240671	1	0.0374424
sp	Q8N5I9	121053	C12orf45	chromosome 12 open reading frame 45	0	0	1	0.0808883	0.548261	0.0476569
sp	Q86UW2	123264	SLC51B	solute carrier family 51, beta subunit	1	0	0	0.0030939	0.114108	1
sp	Q96MW1	124808	CCDC43	coiled-coil domain containing 43	0	0	1	0.208598	0.196712	0.0454349
sp	Q8IVT2	126353	MISP	mitotic spindle positioning	1	1	1	0.0369205	0.046132	0.0189699
sp	O14558	126393	HSPB6	heat shock protein, alpha-crystallin-related, B6	0	1	1	1	3.94e-05	0.00109442
sp	Q8NAX2	126695	KDF1	keratinocyte differentiation factor 1	0	0	1	1	0.657913	0.0314728
sp	Q71DI3	126961	HIST2H3D	histone cluster 2, H3d	0	0	1	1	1	0.0164163
sp	Q6ZWT7	129642	MBOAT2	membrane bound O-acyltransferase domain containing 2	1	1	0	0.002647	0.0276398	0.333433
sp	Q5SZD1	135398	C6orf141	chromosome 6 open reading frame 141	0	0	1	1	1	0.0179418
sp	Q685J3	140453	MUC17	mucin 17, cell surface associated	1	0	0	0.00381581	0.173251	1
sp	Q9BWX5	140628	GATA5	GATA binding protein 5	1	0	0	0.0425239	0.204085	0.0529301
sp	Q8NC74	140893	RBBP8NL	RBBP8 N-terminal like	0	1	1	0.0539714	0.00701837	0.0175439
sp	Q6ZTI6	144347	FAM101A	family with sequence similarity 101, member A	0	1	1	0.0656251	0.0353284	0.00785991
sp	Q96B18	147906	DACT3	dishevelled-binding antagonist of beta-catenin 3	1	1	0	0.0230667	0.0201483	0.0720658
sp	Q8N283	148741	ANKRD35	ankyrin repeat domain 35	1	0	0	0.0493993	0.121836	1
sp	Q6P1L5	150864	FAM117B	family with sequence similarity 117, member B	0	1	0	0.651541	0.0468812	0.148443
sp	Q8TDB6	151636	DTX3L	deltex 3 like, E3 ubiquitin ligase	0	1	0	0.153011	0.0405725	0.0591318
sp	Q8NEF9	153443	SRFBP1	serum response factor binding protein 1	1	1	1	0.0217604	0.0275215	0.00500779
sp	Q86YV5	157285	SGK223	homolog of rat pragma of Rnd2	1	0	0	0.00811289	0.0673054	0.0825457
sp	Q69YH5	157313	CDCA2	cell division cycle associated 2	0	1	0	1	0.0262992	1
sp	Q86X53	157697	ERICH1	glutamate-rich 1	0	1	1	1	0.0438057	0.0393659
sp	Q8IZ41	158158	RASEF	RAS and EF-hand domain containing	0	0	1	0.0615342	0.112018	0.0122044
sp	Q8IYK8	161253	REM2	RAS (RAD and GEM)-like GTP binding 2	0	0	1	1	1	0.00510729
sp	Q8NAF0	163033	ZNF579	zinc finger protein 579	0	0	1	0.197838	1	0.0465294
sp	Q5T7N3	163782	KANK4	KN motif and ankyrin repeat domains 4	1	0	1	0.028292	0.498068	0.00570424
sp	Q96QS3	170302	ARX	aristaless related homeobox	1	0	1	0.0370924	0.378085	0.00776042
sp	Q9UMS6	171024	SYNPO2	synaptopodin 2	1	1	0	0.00295639	0.00382462	0.0827115
sp	Q717R9	192668	CYS1	cystin 1	1	1	1	0.0313859	0.0399022	0.0333632
sp	Q53RY4	200634	KRTCAP3	keratinocyte associated protein 3	1	1	0	0.00649719	0.036117	0.692303
sp	Q8TCJ2	201595	STT3B	STT3B, subunit of the oligosaccharyltransferase complex (catalytic)	1	0	1	0.0101411	0.0585916	0.0198322
sp	Q5VUB5	221061	FAM171A1	family with sequence similarity 171, member A1	0	0	1	0.0673439	0.122546	0.000563791
sp	Q1KMD3	221092	HNRNPUL2	heterogeneous nuclear ribonucleoprotein U-like 2	0	1	0	1	0.0132482	0.307631
sp	P0DJ93	221710	SMIM13	small integral membrane protein 13	0	0	1	0.0617749	1	0.0287202
sp	Q3B726	221830	TWISTNB	TWIST neighbor	1	1	1	0.0251293	0.0253135	0.0181077
sp	P85037	221937	FOXK1	forkhead box K1	0	1	0	0.340363	0.0455406	0.687991
sp	Q9UFC0	222229	LRWD1	leucine-rich repeats and WD repeat domain containing 1	0	1	1	0.0523213	0.00540178	0.0327994
sp	Q5T0W9	222584	FAM83B	family with sequence similarity 83, member B	1	1	0	0.00763162	0.0180979	0.0866249
sp	Q8IV45	222643	UNC5CL	unc-5 homolog C (C. elegans)-like	0	0	1	0.0728442	1	0.0278911
sp	Q8NHG8	223082	ZNRF2	zinc and ring finger 2	0	1	1	0.143213	0.0335541	0.0307764
sp	O60930	246243	RNASEH1	ribonuclease H1	1	0	0	0.0127194	1	1
sp	Q5W0Z9	253832	ZDHHC20	zinc finger, DHHC-type containing 20	1	0	1	0.0208666	0.140249	0.0485855
sp	Q8N3D4	254102	EHBP1L1	EH domain binding protein 1-like 1	0	1	0	0.12685	0.0132876	0.118098
sp	Q6ZU64	255101	CCDC108	coiled-coil domain containing 108	1	0	0	0.0473367	1	1
sp	Q8N8V4	257629	ANKS4B	ankyrin repeat and sterile alpha motif domain containing 4B	1	1	0	0.010588	0.0417948	0.0565118
sp	Q8NFC6	259282	BOD1L1	biorientation of chromosomes in cell division 1-like 1	0	1	1	0.0561371	0.0414005	0.047458
sp	Q5T481	282996	RBM20	RNA binding motif protein 20	0	1	0	1	0.0115921	1
sp	Q96JM3	283489	CHAMP1	chromosome alignment maintaining phosphoprotein 1	1	1	1	0.0198353	0.0465263	0.01373
sp	Q6UWD8	283897	C16orf54	chromosome 16 open reading frame 54	1	1	0	0.0487805	0.0335936	0.79614
sp	Q6NZI2	284119	PTRF	polymerase I and transcript release factor	1	1	1	0.00364393	0.0143522	0.0195669
sp	Q08AG5	284391	ZNF844	zinc finger protein 844	1	0	0	0.0498805	1	1
sp	O75264	284422	SMIM24	small integral membrane protein 24	1	0	0	0.00763162	0.122585	1
sp	Q8IXS8	285172	FAM126B	family with sequence similarity 126, member B	0	0	1	0.0914419	0.0915543	0.0053726
sp	A6NLC5	285382	C3orf70	chromosome 3 open reading frame 70	1	0	0	0.0433146	1	1
sp	Q6ZVF9	285513	GPRIN3	GPRIN family member 3	1	0	1	0.00794101	0.107878	0.0344244
sp	A1X283	285590	SH3PXD2B	SH3 and PX domains 2B	1	0	0	0.0428677	0.054215	0.250721
sp	Q8IXB3	286753	TUSC5	tumor suppressor candidate 5	0	1	0	1	0.0399416	1
sp	Q8N8A6	317781	DDX51	DEAD (Asp-Glu-Ala-Asp) box polypeptide 51	1	1	0	0.0190447	0.032805	0.0805558
sp	Q4V9L6	338773	TMEM119	transmembrane protein 119	1	0	0	0.0488836	1	1
sp	Q86X51	340602	CXorf67	chromosome X open reading frame 67	0	1	0	1	0.0217254	1
sp	A6NHT5	340784	HMX3	H6 family homeobox 3	0	1	0	1	0.0298478	1
sp	Q96PG2	341116	MS4A10	membrane-spanning 4-domains, subfamily A, member 10	1	0	0	0.0437615	0.701167	1
sp	A6NDB9	342979	PALM3	paralemmin 3	1	0	0	0.00880043	0.108588	0.0580705
sp	O14513	344148	NCKAP5	NCK-associated protein 5	0	0	1	1	0.0668323	0.029085
sp	Q8TEJ3	344558	SH3RF3	SH3 domain containing ring finger 3	0	1	0	0.695887	0.0160082	0.933473
sp	A6NEL2	345079	SOWAHB	sosondowah ankyrin repeat domain family member B	0	0	1	0.0760412	0.403123	0.0353862
sp	Q562R1	345651	ACTBL2	actin, beta-like 2	1	1	0	0.00202822	0.00291775	0.734123
sp	Q6ZN28	346389	MACC1	metastasis associated in colon cancer 1	0	0	1	0.15552	0.0534658	0.00739562
sp	Q7Z7L8	387763	C11orf96	chromosome 11 open reading frame 96	1	1	1	0.0473023	0.00457377	0.0440089
sp	Q6QNY0	388552	BLOC1S3	biogenesis of lysosomal organelles complex-1, subunit 3	0	1	0	0.239674	0.0213311	0.454117
sp	P0C671	389384	C6orf222	chromosome 6 open reading frame 222	1	0	1	0.043074	0.0926977	0.0267967
sp	Q8IXT5	389677	RBM12B	RNA binding motif protein 12B	0	1	0	0.0668626	0.0145888	0.098365
sp	Q3ZCQ3	400451	FAM174B	family with sequence similarity 174, member B	1	0	0	0.0364736	0.327104	0.425364
sp	Q5JTZ5	401546	C9orf152	chromosome 9 open reading frame 152	0	0	1	0.482476	0.368228	0.025238
sp	Q1HG44	405753	DUOXA2	dual oxidase maturation factor 2	1	0	1	0.00195947	0.0917514	0.00719663
sp	A5YM69	445328	ARHGEF35	Rho guanine nucleotide exchange factor (GEF) 35	1	0	0	0.0365768	0.0608785	0.337645
sp	Q86WW8	493753	COA5	cytochrome c oxidase assembly factor 5	0	0	1	1	1	0.022021
sp	Q5T0Z8	647024	C6orf132	chromosome 6 open reading frame 132	0	1	1	0.108252	0.0404148	0.0200975
sp	B7ZBB8	648791	PPP1R3G	protein phosphatase 1, regulatory subunit 3G	1	1	0	0.0181509	0.036669	1
sp	Q2WGJ9	654463	FER1L6	fer-1-like family member 6	1	1	1	0.0112755	0.0366296	0.00815839
sp	P32995	1486433	#N/A	#N/A	0	0	1	1	1	0.0412894
sp	P34019	1486482	#N/A	#N/A	0	0	1	1	1	0.0309754
sp	Q81871	1494410	#N/A	#N/A	0	1	0	1	0.0101333	1
sp	P98088	#N/A	#N/A	#N/A	1	1	1	0.00189072	0.0321347	0.000265314
tr	E5RI98	#N/A	NPM1	#N/A	0	1	0	1	0.0150619	1
tr	J3KP28	#N/A	#N/A	#N/A	0	0	1	1	1	0.0439426
sp	Q96JP2	#N/A	#N/A	#N/A	0	0	1	1	0.168599	0.0164494
sp	Q7Z6P3	#N/A	RAB44	RAB44, member RAS oncogene family	1	0	1	0.0136475	0.846581	0.0252711
tr	Q5TBK7	#N/A	UCHL3	#N/A	1	0	0	0.00979735	1	1
sp	Q2M3V2	#N/A	SOWAHA	sosondowah ankyrin repeat domain family member A	1	0	0	0.0442771	0.306403	0.116539
tr	C9JV77	#N/A	AHSG	#N/A	1	0	0	0.0469585	0.540849	1
tr	E5RFM9	#N/A	TACC1	#N/A	1	0	0	0.0238918	1	0.121248
tr	F6RU81	#N/A	#N/A	#N/A	0	1	0	1	0.0195174	1
tr	E9PGX9	#N/A	SSB	#N/A	0	1	0	1	0.00492863	1
tr	H3BQZ7	#N/A	#N/A	#N/A	0	1	0	1	0.0427411	0.268033
tr	B4DFG0	#N/A	DEK	#N/A	0	1	0	1	0.0368662	1
tr	E9PJF4	#N/A	CLNS1A	#N/A	0	1	0	1	0.0274426	1
tr	A6NL93	#N/A	HMGN1	#N/A	0	1	1	1	0.0302815	0.0445395
tr	I3L1I5	#N/A	#N/A	#N/A	0	0	1	0.152461	0.0667534	0.0318045
tr	H7C2L4	#N/A	#N/A	#N/A	0	0	1	1	1	0.040792
tr	I3L2J0	#N/A	CIC	#N/A	0	0	1	0.183537	0.0876508	0.0301463
tr	K7EN65	#N/A	MBD1	#N/A	0	0	1	0.148095	0.207476	0.00514045
tr	M0QXW7	#N/A	KHSRP	#N/A	0	0	1	1	1	0.0320698
tr	E7EUZ8	#N/A	KALRN	#N/A	0	0	1	0.102099	0.0634414	0.0477233
tr	G5E968	#N/A	CHGA	#N/A	0	0	1	1	1	0.000431135
tr	J3KP75	#N/A	PHACTR2	#N/A	0	0	1	0.103989	0.102792	0.0442742
tr	H0YMC4	#N/A	#N/A	#N/A	0	0	1	1	1	0.0409578
tr	H3BTK3	#N/A	CARHSP1	#N/A	0	0	1	1	1	0.0228833
sp	P17887	#N/A	#N/A	#N/A	0	0	1	1	0.207318	0.0344576
tr	Q5JVM0	#N/A	MYO6	#N/A	0	0	1	0.483542	0.168362	0.0142606
tr	K7EJQ5	#N/A	#N/A	#N/A	0	0	1	1	1	0.0241767
