# Supplementary material for: Integrated analysis of global proteome, phosphoproteome, and glycoproteome enables complementary interpretation of disease-related protein networks
Source: Sci Rep. 2015 Dec 11;5:18189. doi: 10.1038/srep18189 (PMC4676070; doi:10.1038/srep18189)
Supplement: Supplementary Table S8c [file srep18189-s10.xls]

## Sheet: SREP-15-19990-s10
Supplemental Table S8c. 182 DGPs altered in tumor tissues compared to adjacent normal tissues. Protein Databases, Protein IDs, Entrez IDs, Symbols and descriptions of the DGPs are shown. For each tissue pair, the ones in DGP columns show whether the prote
Protein DB	Protein ID	Entrez ID	Symbol	Description	DGP			P-value
					N179T180	N181T182	N189T190	N179T180	N181T182	N189T190
sp	P15144	290	ANPEP	alanyl (membrane) aminopeptidase	1	0	1	0.0073903	0.0839387	0.00524323
sp	P02743	325	APCS	amyloid P component, serum	1	1	1	0.0492687	0.0232446	0.00873871
sp	P08842	412	STS	steroid sulfatase (microsomal), isozyme S	0	0	1	0.18368	0.126392	0.0473832
sp	P51164	496	ATP4B	ATPase, H+/K+ exchanging, beta polypeptide	1	1	1	only detected in normal tissue	0.00451977	0.044082
sp	P20160	566	AZU1	azurocidin 1	1	0	1	0.0161663	0.211138	0.000194194
sp	P02745	712	C1QA	complement component 1, q subcomponent, A chain	1	0	1	0.0415704	0.105569	0.00504903
sp	P41180	846	CASR	calcium-sensing receptor	0	0	1	1	1	0.00233032
sp	Q12864	1015	CDH17	cadherin 17, LI cadherin (liver-intestine)	0	0	1	0.416782	0.215658	0.000582581
sp	P53634	1075	CTSC	cathepsin C	0	0	1	0.111008	0.236642	0.0363142
sp	P31997	1088	CEACAM8	carcinoembryonic antigen-related cell adhesion molecule 8	1	0	1	0.0354119	0.248426	0.0469949
sp	P05060	1114	CHGB	chromogranin B (secretogranin 1)	0	0	1	1	1	0.00407807
sp	A8K7I4	1179	CLCA1	chloride channel accessory 1	1	1	1	0.0264819	0.0258273	0.0392271
sp	P23946	1215	CMA1	chymase 1, mast cell	1	1	1	0.0387991	0.000161421	0.0114574
sp	P02452	1277	COL1A1	collagen, type I, alpha 1	0	1	1	0.10485	0.0374496	0.0497136
sp	P08123	1278	COL1A2	collagen, type I, alpha 2	0	1	1	0.069746	0.0442292	0.0390329
sp	P05997	1290	COL5A2	collagen, type V, alpha 2	0	1	1	0.0729792	0.02841	0.00932129
sp	P12109	1291	COL6A1	collagen, type VI, alpha 1	1	1	1	0.0243264	0.000968523	0.00252452
sp	P12110	1292	COL6A2	collagen, type VI, alpha 2	0	1	1	0.0849885	0.0297014	0.0425284
sp	P39059	1306	COL15A1	collagen, type XV, alpha 1	0	1	1	0.0735951	0.0151735	0.0401981
sp	P15088	1359	CPA3	carboxypeptidase A3 (mast cell)	0	1	1	0.0854503	0.000322841	0.0141761
sp	P14384	1368	CPM	carboxypeptidase M	0	0	1	0.211855	0.11929	0.0405865
sp	P07711	1514	CTSL	cathepsin L	1	0	1	0.0307929	0.0592413	0.0444703
sp	P16444	1800	DPEP1	dipeptidase 1 (renal)	1	0	1	0.0200154	0.0590799	0.00602
sp	P27487	1803	DPP4	dipeptidyl-peptidase 4	0	0	1	0.154119	0.115738	9.71e-05
sp	P52799	1948	EFNB2	ephrin-B2	0	0	1	0.120092	0.275222	0.0372852
sp	P08246	1991	ELANE	elastase, neutrophil expressed	1	0	1	0.0210931	0.173688	0.00135936
sp	Q06828	2331	FMOD	fibromodulin	0	0	1	0.319784	0.280549	0.00330129
sp	Q92765	2487	FRZB	frizzled-related protein	1	0	1	0.0428022	0.0631154	0.0233032
sp	P10253	2548	GAA	glucosidase, alpha; acid	0	0	1	0.172132	0.0573043	0.0275755
sp	Q02742	2650	GCNT1	glucosaminyl (N-acetyl) transferase 1, core 2	1	0	1	0.0369515	0.129944	0.0468007
sp	Q9UJ14	2686	GGT7	gamma-glutamyltransferase 7	0	0	1	0.146574	0.108313	0.0456355
sp	P06280	2717	GLA	galactosidase, alpha	0	0	1	0.0720554	0.154641	0.0242742
sp	P25092	2984	GUCY2C	guanylate cyclase 2C (heat stable enterotoxin receptor)	0	0	1	0.246189	0.195157	0.00155355
sp	O14498	3671	ISLR	immunoglobulin superfamily containing leucine-rich repeat	0	0	1	0.551039	0.940759	0.0427226
sp	O15230	3911	LAMA5	laminin, alpha 5	1	1	1	0.0126251	0.00419693	0.0167007
sp	P55268	3913	LAMB2	laminin, beta 2 (laminin S)	1	1	1	0.021555	0.00371267	0.0454413
sp	Q13751	3914	LAMB3	laminin, beta 3	1	0	1	only detected in tumor tissue	0.288458	0.0398097
sp	P42702	3977	LIFR	leukemia inhibitory factor receptor alpha	1	0	1	0.0311008	0.122841	0.0444703
sp	Q07954	4035	LRP1	low density lipoprotein receptor-related protein 1	0	0	1	0.0794457	0.117514	0.0487426
sp	Q16819	4224	MEP1A	meprin A, alpha (PABA peptide hydrolase)	1	0	1	0.0343341	0.121872	0.00582581
sp	P22897	4360	MRC1	mannose receptor, C type 1	0	0	1	0.268052	0.182082	0.0409749
sp	Q6W4X9	4588	MUC6	mucin 6, oligomeric mucus/gel-forming	1	0	1	0.0235566	0.0545601	0.000194194
sp	P01833	5284	PIGR	polymeric immunoglobulin receptor	0	0	1	0.0717475	0.114286	0.000970968
sp	Q93091	6039	RNASE6	ribonuclease, RNase A family, k6	0	0	1	0.12271	0.197579	0.0314594
sp	Q9UBV2	6400	SEL1L	sel-1 suppressor of lin-12-like (C. elegans)	0	0	1	0.06097	0.11251	0.0384503
sp	Q6FHJ7	6424	SFRP4	secreted frizzled-related protein 4	0	0	1	0.0586605	1	0.000776774
sp	P14410	6476	SI	sucrase-isomaltase (alpha-glucosidase)	1	1	1	0.000615858	0.0385795	0.0029129
sp	Q92911	6528	SLC5A5	solute carrier family 5 (sodium/iodide cotransporter), member 5	1	0	1	0.00338722	1	0.0299058
sp	P20061	6947	TCN1	transcobalamin I (vitamin B12 binding protein, R binder family)	1	0	1	0.0314088	1	0.00679678
sp	P07204	7056	THBD	thrombomodulin	0	0	1	0.369515	0.911542	0.0297116
sp	P07996	7057	THBS1	thrombospondin 1	1	1	1	0.0226328	0.00742534	0.0266045
sp	P35442	7058	THBS2	thrombospondin 2	1	1	1	0.0244804	0.0135593	0.0413632
sp	O43657	7105	TSPAN6	tetraspanin 6	0	0	1	0.310855	0.106376	0.0392271
sp	P22105	7148	TNXB	tenascin XB	0	1	1	0.0722094	0.00209847	0.00640839
sp	P54855	7366	UGT2B15	UDP glucuronosyltransferase 2 family, polypeptide B15	0	0	1	0.0629715	0.103148	0.00349548
sp	P13521	7857	SCG2	secretogranin II	0	0	1	1	1	0.0460239
sp	Q16853	8639	AOC3	amine oxidase, copper containing 3	1	1	1	0.00615858	0.00225989	0.0145645
sp	Q92820	8836	GGH	gamma-glutamyl hydrolase (conjugase, folylpolygammaglutamyl hydrolase)	1	1	1	0.00923787	8.07e-05	0.0031071
sp	Q9Y6R7	8857	#N/A	#N/A	1	0	1	0.0254042	0.0803874	0.0264103
sp	Q7LGC8	9469	CHST3	carbohydrate (chondroitin 6) sulfotransferase 3	0	0	1	0.13826	1	0.0401981
sp	O94886	9725	TMEM63A	transmembrane protein 63A	0	0	1	0.0763664	0.0702179	0.0246626
sp	Q9Y2C2	10090	UST	uronyl-2-sulfotransferase	0	0	1	0.170593	0.230186	0.0320419
sp	O60486	10154	PLXNC1	plexin C1	0	1	1	0.0886836	0.0498789	0.0433052
sp	Q8NCG5	10164	CHST4	carbohydrate (N-acetylglucosamine 6-O) sulfotransferase 4	0	0	1	1	1	0.0353432
sp	P13284	10437	IFI30	interferon, gamma-inducible protein 30	0	0	1	0.0777521	0.126069	0.0388387
sp	Q6UX06	10562	OLFM4	olfactomedin 4	1	1	1	7.7e-05	0.000807103	0.00893291
sp	Q9Y231	10690	FUT9	fucosyltransferase 9 (alpha (1,3) fucosyltransferase)	1	0	1	0.0047729	0.343987	0.00388387
sp	Q9Y5Y7	10894	LYVE1	lymphatic vessel endothelial hyaluronan receptor 1	0	1	1	0.123634	0.0471348	0.00271871
sp	Q7Z7M9	11227	GALNT5	polypeptide N-acetylgalactosaminyltransferase 5	0	0	1	0.121632	0.0627926	0.0446645
sp	Q8IWU6	23213	SULF1	sulfatase 1	0	1	1	0.104234	0.00952381	0.0128168
sp	Q8TEM1	23225	NUP210	nucleoporin 210kDa	1	0	1	0.0404927	0.0945924	0.0246626
sp	Q8WXD2	29106	SCG3	secretogranin III	0	0	1	1	1	0.0213613
sp	Q8N441	53834	FGFRL1	fibroblast growth factor receptor-like 1	0	1	1	0.107467	0.0445521	0.0283523
sp	Q9H3G5	54504	CPVL	carboxypeptidase, vitellogenic-like	0	0	1	0.0632794	0.783374	0.0386445
sp	Q9UGT4	56241	SUSD2	sushi domain containing 2	1	1	1	0.0495766	0.0347054	0.0194194
sp	Q9BYF1	59272	ACE2	angiotensin I converting enzyme 2	1	0	1	0.0127791	0.485553	0.011069
sp	Q9UQP3	63923	TNN	tenascin N	0	1	1	0.783834	0.0377724	0.0124284
sp	Q6P4A8	79887	PLBD1	phospholipase B domain containing 1	1	0	1	0.0455735	0.130105	0.0485484
sp	Q8N4F0	80341	BPIFB2	BPI fold containing family B, member 2	0	0	1	1	1	0.0128168
sp	Q96K78	84873	GPR128	G protein-coupled receptor 128	0	0	1	0.265435	0.134948	0.0201961
sp	Q8TDL5	92747	BPIFB1	BPI fold containing family B, member 1	1	1	1	0.0181678	0.0472962	0.00194194
tr	C9JNC2	93432	#N/A	#N/A	0	0	1	0.211085	0.140759	0.0172832
sp	Q9BXJ5	114898	C1QTNF2	C1q and tumor necrosis factor related protein 2	0	1	1	0.0534257	0.0293785	0.0289348
tr	E9PEI6	135656	DPCR1	#N/A	1	1	1	0.00585065	0.026473	0.00174774
sp	Q685J3	140453	MUC17	mucin 17, cell surface associated	0	0	1	0.153811	0.110896	0.0100981
sp	Q8IVN8	157869	SBSPON	somatomedin B and thrombospondin, type 1 domain containing	1	1	1	0.0150885	0.0138822	0.0225265
sp	Q6L9W6	283358	B4GALNT3	beta-1,4-N-acetyl-galactosaminyl transferase 3	1	0	1	0.0335643	0.152058	0.0433052
sp	P25391	284217	LAMA1	laminin, alpha 1	1	0	1	0.0381832	1	0.0104865
sp	Q6P5S2	352999	C6orf58	chromosome 6 open reading frame 58	1	0	1	0.00677444	0.122034	0.000582581
sp	Q6NUJ1	768239	PSAPL1	prosaposin-like 1 (gene/pseudogene)	1	0	1	0.0475751	1	0.0322361
sp	P01877	#N/A	#N/A	#N/A	1	1	1	0.0221709	0.0308313	0.0419458
sp	P98088	#N/A	#N/A	#N/A	1	0	1	0.00354119	0.0784504	0.00213613
